# Supplementary material for: Structural basis for human chondroitin sulfate chain polymerization
Source: Nat Commun. 2025 Nov 26;16:11663. doi: 10.1038/s41467-025-66787-5 (PMC12748766; doi:10.1038/s41467-025-66787-5)
Supplement: Supplementary file 4 — Source Data [file 41467_2025_66787_MOESM4_ESM.zip]

Archive with 10 entries (9 files):
- 593796_3_data_set_11771063_t5gm3t.xlsx
- Additional Source Data - AF models/
- Additional Source Data - AF models/AF2_CHSY1-CHPF2_truncated.pdb
- Additional Source Data - AF models/AF2_CHSY1-CHPF_truncated.pdb
- Additional Source Data - AF models/AF2_CHSY1_CHPF2_full-length.pdb
- Additional Source Data - AF models/AF2_CHSY1_CHPF_full-length.pdb
- Additional Source Data - AF models/AF2_CHSY3-CHPF2_truncated.pdb
- Additional Source Data - AF models/AF2_CHSY3-CHPF_truncated.pdb
- Additional Source Data - AF models/AF2_CHSY3_CHPF2_full-length.pdb
- Additional Source Data - AF models/AF2_CHSY3_CHPF_full-length.pdb
