# Supplementary material for: Structural basis for human chondroitin sulfate chain polymerization
Source: Nat Commun. 2025 Nov 26;16:11663. doi: 10.1038/s41467-025-66787-5 (PMC12748766; doi:10.1038/s41467-025-66787-5)
Supplement: Supplementary file 4 — Source Data [file 41467_2025_66787_MOESM4_ESM.zip › 593796_3_data_set_11771063_t5gm3t.xlsx]

## Sheet: Figure 1a
Figure 1a	Anti-His-HRP

## Sheet: Figure 2a
Figure 2a	SDS-PAGE

## Sheet: Figure 2b
Figure 2b	Nano differential scanning fluorimetry data
	CHSY1-CHPF	CHSY1-CHPF			CHSY1-CHPF2	CHSY1-CHPF2			CHSY3-CHPF	CHSY3-CHPF			CHSY3-CHPF2	CHSY3-CHPF2
Temperature [°C]	First Derivative	First Derivative		Temperature [°C]	First Derivative	First Derivative		Temperature [°C]	First Derivative	First Derivative		Temperature [°C]	First Derivative	First Derivative
20	0.000476745	0.00080746		20	-0.00035264	-3.91934e-05		20	0.000440004	0.000783222		20	-0.000175054	-0.000129692
20.0373	0.000476915	0.000803589		20.0639	-0.000350424	-4.26639e-05		20.0373	0.000440491	0.000780287		20.0798	-0.000172642	-0.000130516
20.0747	0.000477083	0.00079972		20.1278	-0.000348202	-4.61238e-05		20.0747	0.000440971	0.000777344		20.1596	-0.000170251	-0.000131351
20.112	0.00047725	0.000795854		20.1917	-0.000345976	-4.95727e-05		20.112	0.000441445	0.000774394		20.2394	-0.000167882	-0.000132197
20.1493	0.000477416	0.000791992		20.2555	-0.000343745	-5.301e-05		20.1493	0.000441911	0.000771436		20.3191	-0.000165538	-0.000133053
20.1867	0.00047758	0.000788132		20.3194	-0.00034151	-5.64352e-05		20.1867	0.00044237	0.000768471		20.3989	-0.000163222	-0.000133921
20.224	0.000477744	0.000784276		20.3833	-0.000339271	-5.98478e-05		20.224	0.000442822	0.000765498		20.4787	-0.000160934	-0.000134801
20.2613	0.000477906	0.000780424		20.4472	-0.000337028	-6.32473e-05		20.2613	0.000443267	0.000762516		20.5585	-0.00015868	-0.000135693
20.2987	0.000478067	0.000776574		20.5111	-0.000334782	-6.6633e-05		20.2987	0.000443704	0.000759527		20.6383	-0.000156461	-0.000136596
20.336	0.000478226	0.000772729		20.575	-0.000332534	-7.00044e-05		20.336	0.000444133	0.000756529		20.7181	-0.000154281	-0.000137511
20.3733	0.000478384	0.000768888		20.6388	-0.000330282	-7.33608e-05		20.3733	0.000444555	0.000753524		20.7979	-0.000152142	-0.000138439
20.4107	0.00047854	0.00076505		20.7027	-0.000328029	-7.67018e-05		20.4107	0.000444969	0.00075051		20.8777	-0.00015005	-0.000139379
20.448	0.000478695	0.000761217		20.7666	-0.000325775	-8.00268e-05		20.448	0.000445374	0.000747487		20.9574	-0.000148006	-0.000140332
20.4853	0.000478848	0.000757389		20.8305	-0.000323519	-8.33352e-05		20.4853	0.000445772	0.000744456		21.0372	-0.000146016	-0.000141297
20.5226	0.000478999	0.000753565		20.8944	-0.000321263	-8.66264e-05		20.5226	0.000446161	0.000741417		21.117	-0.000144082	-0.000142274
20.56	0.000479149	0.000749746		20.9583	-0.000319008	-8.99e-05		20.56	0.000446542	0.00073837		21.1968	-0.000142209	-0.000143264
20.5973	0.000479297	0.000745932		21.0221	-0.000316754	-9.31554e-05		20.5973	0.000446915	0.000735313		21.2766	-0.0001404	-0.000144266
20.6346	0.000479443	0.000742123		21.086	-0.000314501	-9.63923e-05		20.6346	0.000447278	0.000732249		21.3564	-0.000138661	-0.000145281
20.672	0.000479586	0.000738319		21.1499	-0.00031225	-9.96101e-05		20.672	0.000447634	0.000729175		21.4362	-0.000136996	-0.000146308
20.7093	0.000479728	0.000734522		21.2138	-0.000310003	-0.000102809		20.7093	0.00044798	0.000726093		21.516	-0.000135408	-0.000147347
20.7466	0.000479868	0.00073073		21.2777	-0.00030776	-0.000105987		20.7466	0.000448317	0.000723003		21.5957	-0.000133902	-0.000148398
20.784	0.000480005	0.000726944		21.3416	-0.000305522	-0.000109146		20.784	0.000448646	0.000719904		21.6755	-0.000132483	-0.000149461
20.8213	0.000480141	0.000723164		21.4055	-0.000303289	-0.000112285		20.8213	0.000448965	0.000716796		21.7553	-0.000131154	-0.000150536
20.8586	0.000480274	0.000719391		21.4693	-0.000301062	-0.000115403		20.8586	0.000449275	0.000713679		21.8351	-0.000129919	-0.000151622
20.896	0.000480404	0.000715625		21.5332	-0.000298842	-0.000118501		20.896	0.000449576	0.000710554		21.9149	-0.00012878	-0.000152719
20.9333	0.000480532	0.000711865		21.5971	-0.000296631	-0.000121578		20.9333	0.000449867	0.00070742		21.9947	-0.00012774	-0.000153828
20.9706	0.000480658	0.000708113		21.661	-0.000294428	-0.000124635		20.9706	0.000450149	0.000704277		22.0745	-0.000126799	-0.000154947
21.008	0.00048078	0.000704368		21.7249	-0.000292236	-0.000127672		21.008	0.000450421	0.000701125		22.1543	-0.000125959	-0.000156076
21.0453	0.0004809	0.00070063		21.7888	-0.000290053	-0.00013069		21.0453	0.000450684	0.000697965		22.234	-0.000125219	-0.000157215
21.0826	0.000481018	0.0006969		21.8526	-0.000287883	-0.000133688		21.0826	0.000450937	0.000694796		22.3138	-0.000124577	-0.000158364
21.12	0.000481132	0.000693177		21.9165	-0.000285724	-0.000136667		21.12	0.00045118	0.000691618		22.3936	-0.000124029	-0.000159522
21.1573	0.000481243	0.000689463		21.9804	-0.000283579	-0.000139628		21.1573	0.000451413	0.000688432		22.4734	-0.000123573	-0.000160688
21.1946	0.000481352	0.000685757		22.0443	-0.000281448	-0.000142572		21.1946	0.000451637	0.000685236		22.5532	-0.000123202	-0.000161862
21.232	0.000481457	0.00068206		22.1082	-0.00027933	-0.0001455		21.232	0.000451851	0.000682032		22.633	-0.000122909	-0.000163043
21.2693	0.000481559	0.000678371		22.1721	-0.000277228	-0.000148412		21.2693	0.000452054	0.000678819		22.7128	-0.000122685	-0.00016423
21.3066	0.000481657	0.00067469		22.2359	-0.00027514	-0.000151312		21.3066	0.000452248	0.000675598		22.7926	-0.00012252	-0.000165423
21.344	0.000481752	0.000671019		22.2998	-0.000273068	-0.000154199		21.344	0.000452431	0.000672367		22.8723	-0.0001224	-0.000166621
21.3813	0.000481844	0.000667357		22.3637	-0.00027101	-0.000157075		21.3813	0.000452605	0.000669128		22.9521	-0.000122311	-0.000167821
21.4186	0.000481932	0.000663703		22.4276	-0.000268968	-0.000159943		21.4186	0.000452768	0.00066588		23.0319	-0.000122233	-0.000169025
21.4559	0.000482016	0.000660059		22.4915	-0.000266941	-0.000162805		21.4559	0.000452921	0.000662623		23.1117	-0.000122145	-0.00017023
21.4933	0.000482097	0.000656425		22.5554	-0.000264928	-0.000165662		21.4933	0.000453064	0.000659358		23.1915	-0.00012202	-0.000171437
21.5306	0.000482174	0.0006528		22.6193	-0.000262928	-0.000168518		21.5306	0.000453197	0.000656083		23.2713	-0.00012183	-0.000172646
21.5679	0.000482246	0.000649185		22.6831	-0.000260942	-0.000171376		21.5679	0.00045332	0.0006528		23.3511	-0.000121544	-0.000173859
21.6053	0.000482315	0.000645579		22.747	-0.000258967	-0.000174238		21.6053	0.000453433	0.000649508		23.4309	-0.000121131	-0.000175081
21.6426	0.000482379	0.000641983		22.8109	-0.000257003	-0.000177108		21.6426	0.000453535	0.000646207		23.5106	-0.000120564	-0.000176321
21.6799	0.000482439	0.000638397		22.8748	-0.000255047	-0.000179991		21.6799	0.000453628	0.000642897		23.5904	-0.000119829	-0.000177594
21.7173	0.000482495	0.000634821		22.9387	-0.000253097	-0.00018289		21.7173	0.00045371	0.000639578		23.6702	-0.000118958	-0.000178922
21.7546	0.000482546	0.000631254		23.0026	-0.000251151	-0.00018581		21.7546	0.000453783	0.000636251		23.75	-0.000121425	-0.000180782
21.7919	0.000482593	0.000627698		23.0664	-0.000249205	-0.000188755		21.7919	0.000453846	0.000632914		23.8298	-0.000124042	-0.00018271
21.8293	0.000482635	0.000624151		23.1303	-0.000247256	-0.000191731		21.8293	0.000453899	0.000629568		23.9096	-0.00012682	-0.000184712
21.8666	0.000482672	0.000620614		23.1942	-0.000245298	-0.000194743		21.8666	0.000453942	0.000626214		23.9894	-0.000129777	-0.00018679
21.9039	0.000482705	0.000617087		23.2581	-0.000243327	-0.000197794		21.9039	0.000453975	0.00062285		24.0691	-0.00013293	-0.000188947
21.9413	0.000482732	0.00061357		23.322	-0.000241334	-0.000200891		21.9413	0.000453999	0.000619477		24.1489	-0.0001363	-0.000191185
21.9786	0.000482754	0.000610062		23.3859	-0.000239312	-0.000204037		21.9786	0.000454013	0.000616095		24.2287	-0.000139908	-0.000193506
22.0159	0.000482772	0.000606564		23.4497	-0.000237252	-0.000207233		22.0159	0.000454018	0.000612703		24.3085	-0.000143779	-0.000195909
22.0533	0.000482783	0.000603076		23.5136	-0.000235142	-0.000210477		22.0533	0.000454014	0.000609303		24.3883	-0.000147935	-0.000198395
22.0906	0.00048279	0.000599596		23.5775	-0.000232971	-0.000213765		22.0906	0.000454001	0.000605893		24.4681	-0.0001524	-0.000200963
22.1279	0.000482791	0.000596126		23.6414	-0.000230729	-0.000217085		22.1279	0.000453979	0.000602473		24.5479	-0.000157198	-0.00020361
22.1653	0.000482786	0.000592664		23.7053	-0.00022841	-0.000220418		22.1653	0.000453948	0.000599045		24.6277	-0.000162347	-0.000206333
22.2026	0.000482776	0.000589211		23.7692	-0.000227039	-0.00022365		22.2026	0.000453908	0.000595607		24.7074	-0.000167863	-0.00020913
22.2399	0.00048276	0.000585766		23.833	-0.000225758	-0.00022693		22.2399	0.00045386	0.000592159		24.7872	-0.000173755	-0.000211996
22.2773	0.000482739	0.000582329		23.8969	-0.000224574	-0.000230248		22.2773	0.000453803	0.000588703		24.867	-0.000180027	-0.000214927
22.3146	0.000482712	0.0005789		23.9608	-0.000223495	-0.000233593		22.3146	0.000453738	0.000585237		24.9468	-0.00018668	-0.000217917
22.3519	0.000482679	0.000575477		24.0247	-0.00022253	-0.000236953		22.3519	0.000453665	0.000581761		25.0266	-0.000193709	-0.000220962
22.3892	0.00048264	0.000572062		24.0886	-0.000221691	-0.000240313		22.3892	0.000453584	0.000578277		25.1064	-0.0002011	-0.000224058
22.4266	0.000482595	0.000568653		24.1525	-0.000220987	-0.000243658		22.4266	0.000453496	0.000574783		25.1862	-0.000208834	-0.0002272
22.4639	0.000482545	0.00056525		24.2164	-0.000220428	-0.000246975		22.4639	0.0004534	0.00057128		25.266	-0.000216881	-0.000230384
22.5012	0.000482488	0.000561852		24.2802	-0.000220026	-0.000250248		22.5012	0.000453297	0.000567769		25.3457	-0.000225204	-0.000233606
22.5386	0.000482426	0.000558459		24.3441	-0.000219788	-0.000253464		22.5386	0.000453186	0.000564248		25.4255	-0.00023376	-0.000236862
22.5759	0.000482359	0.00055507		24.408	-0.000219724	-0.000256609		22.5759	0.00045307	0.000560718		25.5053	-0.000242502	-0.000240149
22.6132	0.000482285	0.000551685		24.4719	-0.00021984	-0.000259672		22.6132	0.000452946	0.00055718		25.5851	-0.000251381	-0.000243464
22.6506	0.000482207	0.000548303		24.5358	-0.000220141	-0.000262642		22.6506	0.000452817	0.000553633		25.6649	-0.000260346	-0.000246801
22.6879	0.000482123	0.000544924		24.5997	-0.000220631	-0.000265512		22.6879	0.000452682	0.000550078		25.7447	-0.000269342	-0.000250159
22.7252	0.000482034	0.000541546		24.6635	-0.000221312	-0.000268275		22.7252	0.000452541	0.000546515		25.8245	-0.000278317	-0.000253532
22.7626	0.00048194	0.00053817		24.7274	-0.000222186	-0.000270926		22.7626	0.000452395	0.000542944		25.9043	-0.000287218	-0.000256916
22.7999	0.000481841	0.000534793		24.7913	-0.000223252	-0.000273463		22.7999	0.000452245	0.000539365		25.984	-0.000295994	-0.000260305
22.8372	0.000481737	0.000531415		24.8552	-0.00022451	-0.000275885		22.8372	0.00045209	0.000535778		26.0638	-0.000304603	-0.000263692
22.8746	0.000481629	0.000528035		24.9191	-0.000225955	-0.000278194		22.8746	0.000451932	0.000532185		26.1436	-0.000313006	-0.000267072
22.9119	0.000481517	0.000524653		24.983	-0.000227586	-0.000280393		22.9119	0.00045177	0.000528584		26.2234	-0.000321169	-0.000270438
22.9492	0.000481401	0.000521266		25.0468	-0.000229396	-0.000282488		22.9492	0.000451606	0.000524977		26.3032	-0.000329062	-0.000273784
22.9866	0.000481281	0.000517874		25.1107	-0.00023138	-0.000284485		22.9866	0.000451439	0.000521363		26.383	-0.000336657	-0.000277105
23.0239	0.000481158	0.000514475		25.1746	-0.00023353	-0.000286391		23.0239	0.000451272	0.000517742		26.4628	-0.000343923	-0.000280396
23.0612	0.000481032	0.000511068		25.2385	-0.000235837	-0.000288217		23.0612	0.000451103	0.000514116		26.5426	-0.000350835	-0.000283654
23.0986	0.000480903	0.000507651		25.3024	-0.000238293	-0.000289972		23.0986	0.000450934	0.000510483		26.6223	-0.000357365	-0.000286875
23.1359	0.000480772	0.000504223		25.3663	-0.000240887	-0.00029167		23.1359	0.000450765	0.000506845		26.7021	-0.000363496	-0.000290057
23.1732	0.000480639	0.000500783		25.4302	-0.000243609	-0.000293322		23.1732	0.000450596	0.000503201		26.7819	-0.00036921	-0.000293197
23.2106	0.000480504	0.000497327		25.494	-0.000246447	-0.000294944		23.2106	0.000450429	0.000499551		26.8617	-0.000374498	-0.000296293
23.2479	0.000480369	0.000493856		25.5579	-0.000249391	-0.00029655		23.2479	0.000450264	0.000495894		26.9415	-0.00037935	-0.000299344
23.2852	0.000480233	0.000490365		25.6218	-0.000252429	-0.000298156		23.2852	0.0004501	0.00049223		27.0213	-0.000383756	-0.000302349
23.3225	0.000480098	0.000486854		25.6857	-0.000255548	-0.000299779		23.3225	0.000449937	0.000488558		27.1011	-0.000387712	-0.000305307
23.3599	0.000479963	0.000483321		25.7496	-0.000258737	-0.000301433		23.3599	0.000449775	0.000484878		27.1809	-0.000391214	-0.000308219
23.3972	0.000479829	0.000479764		25.8135	-0.000261984	-0.000303131		23.3972	0.000449614	0.000481185		27.2606	-0.000394265	-0.000311085
23.4345	0.000479697	0.000476181		25.8773	-0.000265277	-0.000304888		23.4345	0.000449451	0.00047748		27.3404	-0.000396872	-0.000313906
23.4719	0.000479568	0.000472571		25.9412	-0.000268607	-0.000306716		23.4719	0.000449285	0.000473758		27.4202	-0.000399044	-0.000316684
23.5092	0.00047944	0.000468932		26.0051	-0.000271967	-0.000308626		23.5092	0.000449112	0.000470016		27.5	-0.000400794	-0.00031942
23.5465	0.000479316	0.000465264		26.069	-0.000275351	-0.000310628		23.5465	0.000448929	0.000466248		27.5798	-0.000402137	-0.000322117
23.5839	0.000479194	0.000461568		26.1329	-0.000278753	-0.000312733		23.5839	0.00044873	0.000462451		27.6596	-0.000403094	-0.000324776
23.6212	0.000479074	0.000457846		26.1968	-0.00028217	-0.000314947		23.6212	0.000448511	0.000458617		27.7394	-0.000403689	-0.0003274
23.6585	0.000478957	0.000454098		26.2606	-0.000285599	-0.000317275		23.6585	0.000448263	0.000454741		27.8191	-0.000403945	-0.000329991
23.6959	0.000478843	0.000450329		26.3245	-0.000289035	-0.00031972		23.6959	0.00044798	0.000450818		27.8989	-0.00040388	-0.000332549
23.7332	0.000478723	0.000446557		26.3884	-0.000292476	-0.000322282		23.7332	0.000447653	0.000446841		27.9787	-0.000403509	-0.000335078
23.7705	0.000478213	0.000443548		26.4523	-0.000295918	-0.000324959		23.7705	0.000446297	0.000442254		28.0585	-0.000402842	-0.000337576
23.8079	0.000477701	0.000440578		26.5162	-0.000299356	-0.000327746		23.8079	0.000444889	0.000437675		28.1383	-0.000401889	-0.000340044
23.8452	0.000477187	0.000437654		26.5801	-0.000302785	-0.000330638		23.8452	0.000443428	0.000433108		28.2181	-0.000400654	-0.000342478
23.8825	0.000476674	0.000434778		26.644	-0.0003062	-0.000333628		23.8825	0.000441912	0.000428556		28.2979	-0.000399141	-0.000344876
23.9199	0.000476161	0.000431955		26.7078	-0.000309596	-0.000336706		23.9199	0.000440342	0.000424019		28.3777	-0.000397353	-0.000347232
23.9572	0.000475651	0.000429188		26.7717	-0.000312968	-0.000339861		23.9572	0.000438717	0.000419502		28.4574	-0.000395291	-0.000349541
23.9945	0.000475145	0.000426483		26.8356	-0.000316308	-0.00034308		23.9945	0.000437037	0.000415007		28.5372	-0.000392957	-0.000351794
24.0319	0.000474644	0.000423841		26.8995	-0.00031961	-0.00034635		24.0319	0.000435301	0.000410536		28.617	-0.000390351	-0.000353984
24.0692	0.000474149	0.000421266		26.9634	-0.000322865	-0.000349655		24.0692	0.000433511	0.00040609		28.6968	-0.000387477	-0.000356104
24.1065	0.000473662	0.000418761		27.0273	-0.000326064	-0.000352979		24.1065	0.000431665	0.000401673		28.7766	-0.000384343	-0.000358144
24.1439	0.000473184	0.000416329		27.0911	-0.000329197	-0.000356304		24.1439	0.000429765	0.000397285		28.8564	-0.000380965	-0.000360097
24.1812	0.000472716	0.000413972		27.155	-0.000332256	-0.000359616		24.1812	0.00042781	0.00039293		28.9362	-0.000377367	-0.000361956
24.2185	0.00047226	0.000411692		27.2189	-0.000335234	-0.000362895		24.2185	0.000425803	0.000388608		29.016	-0.000373581	-0.000363711
24.2558	0.000471816	0.000409491		27.2828	-0.000338122	-0.000366124		24.2558	0.000423742	0.000384321		29.0957	-0.000369644	-0.000365357
24.2932	0.000471385	0.00040737		27.3467	-0.000340917	-0.000369282		24.2932	0.000421628	0.00038007		29.1755	-0.000365594	-0.000366887
24.3305	0.000470968	0.000405331		27.4106	-0.000343614	-0.000372351		24.3305	0.000419462	0.000375858		29.2553	-0.000361467	-0.000368296
24.3678	0.000470566	0.000403375		27.4744	-0.000346209	-0.000375309		24.3678	0.000417244	0.000371686		29.3351	-0.000357297	-0.000369579
24.4052	0.000470179	0.000401503		27.5383	-0.000348701	-0.000378138		24.4052	0.000414974	0.000367553		29.4149	-0.000353119	-0.000370732
24.4425	0.000469808	0.000399715		27.6022	-0.000351086	-0.000380818		24.4425	0.000412652	0.000363462		29.4947	-0.000348968	-0.000371753
24.4798	0.000469451	0.000398013		27.6661	-0.000353362	-0.000383329		24.4798	0.000410279	0.000359413		29.5745	-0.000344878	-0.000372642
24.5172	0.00046911	0.000396397		27.73	-0.000355524	-0.000385653		24.5172	0.000407855	0.000355406		29.6543	-0.000340886	-0.000373398
24.5545	0.000468784	0.000394866		27.7939	-0.000357566	-0.000387774		24.5545	0.000405381	0.000351442		29.734	-0.000337024	-0.000374025
24.5918	0.000468472	0.000393421		27.8578	-0.000359486	-0.000389676		24.5918	0.000402856	0.000347522		29.8138	-0.000333326	-0.000374524
24.6292	0.000468174	0.000392061		27.9216	-0.000361278	-0.000391346		24.6292	0.00040028	0.000343645		29.8936	-0.000329819	-0.000374901
24.6665	0.000467889	0.000390785		27.9855	-0.000362941	-0.000392773		24.6665	0.000397655	0.00033981		29.9734	-0.000326528	-0.000375157
24.7038	0.000467616	0.000389594		28.0494	-0.00036447	-0.000393949		24.7038	0.000394981	0.000336019		30.0532	-0.000323477	-0.000375299
24.7412	0.000467354	0.000388485		28.1133	-0.000365864	-0.000394866		24.7412	0.000392257	0.000332269		30.133	-0.000320689	-0.000375328
24.7785	0.000467102	0.000387458		28.1772	-0.000367121	-0.000395521		24.7785	0.000389484	0.000328561		30.2128	-0.000318186	-0.000375249
24.8158	0.000466858	0.000386511		28.2411	-0.000368239	-0.000395912		24.8158	0.000386663	0.000324893		30.2926	-0.000315991	-0.000375063
24.8532	0.000466621	0.000385642		28.3049	-0.000369217	-0.000396038		24.8532	0.000383795	0.000321265		30.3723	-0.000314122	-0.000374774
24.8905	0.000466389	0.000384848		28.3688	-0.000370055	-0.000395899		24.8905	0.000380879	0.000317675		30.4521	-0.0003126	-0.000374383
24.9278	0.000466162	0.000384127		28.4327	-0.000370756	-0.000395501		24.9278	0.000377916	0.000314123		30.5319	-0.000311442	-0.000373892
24.9652	0.000465937	0.000383477		28.4966	-0.00037132	-0.00039485		24.9652	0.000374908	0.000310606		30.6117	-0.00031066	-0.000373302
25.0025	0.000465712	0.000382895		28.5605	-0.00037175	-0.000393954		25.0025	0.000371853	0.000307125		30.6915	-0.000310257	-0.000372612
25.0398	0.000465486	0.000382378		28.6244	-0.000372047	-0.000392826		25.0398	0.000368754	0.000303677		30.7713	-0.000310232	-0.000371823
25.0772	0.000465256	0.000381924		28.6882	-0.000372214	-0.00039148		25.0772	0.000365609	0.000300262		30.8511	-0.000310575	-0.000370934
25.1145	0.000465021	0.000381528		28.7521	-0.000372256	-0.000389929		25.1145	0.00036242	0.000296877		30.9309	-0.000311274	-0.000369944
25.1518	0.000464778	0.00038119		28.816	-0.000372176	-0.000388188		25.1518	0.000359187	0.000293521		31.0106	-0.000312311	-0.000368856
25.1891	0.000464524	0.000380904		28.8799	-0.000371979	-0.000386271		25.1891	0.00035591	0.000290192		31.0904	-0.000313662	-0.000367671
25.2265	0.000464259	0.000380668		28.9438	-0.000371665	-0.000384193		25.2265	0.00035259	0.000286889		31.1702	-0.000315296	-0.000366392
25.2638	0.00046398	0.000380478		29.0077	-0.000371238	-0.000381973		25.2638	0.000349228	0.000283609		31.25	-0.000317177	-0.000365023
25.3011	0.000463684	0.000380332		29.0716	-0.000370698	-0.000379625		25.3011	0.000345822	0.000280351		31.3298	-0.000319263	-0.000363568
25.3385	0.00046337	0.000380224		29.1354	-0.000370046	-0.000377167		25.3385	0.000342374	0.000277113		31.4096	-0.000321511	-0.000362032
25.3758	0.000463036	0.000380152		29.1993	-0.000369282	-0.000374614		25.3758	0.000338884	0.000273893		31.4894	-0.000323875	-0.000360421
25.4131	0.000462681	0.000380112		29.2632	-0.000368406	-0.00037198		25.4131	0.000335352	0.00027069		31.5691	-0.000326313	-0.00035874
25.4505	0.000462303	0.000380099		29.3271	-0.00036742	-0.000369279		25.4505	0.000331778	0.000267501		31.6489	-0.000328783	-0.000356996
25.4878	0.000461902	0.00038011		29.391	-0.000366325	-0.000366524		25.4878	0.000328162	0.000264326		31.7287	-0.000331248	-0.000355194
25.5251	0.000461477	0.00038014		29.4549	-0.000365123	-0.000363723		25.5251	0.000324506	0.000261164		31.8085	-0.000333676	-0.00035334
25.5625	0.000461028	0.000380186		29.5187	-0.000363817	-0.000360888		25.5625	0.000320809	0.000258014		31.8883	-0.000336036	-0.000351439
25.5998	0.000460554	0.000380244		29.5826	-0.000362409	-0.000358024		25.5998	0.000317072	0.000254875		31.9681	-0.000338297	-0.000349496
25.6371	0.000460056	0.000380309		29.6465	-0.000360903	-0.000355138		25.6371	0.000313296	0.000251746		32.0479	-0.00034043	-0.000347516
25.6745	0.000459534	0.000380379		29.7104	-0.000359302	-0.000352231		25.6745	0.000309481	0.000248628		32.1277	-0.000342403	-0.000345503
25.7118	0.000458988	0.000380449		29.7743	-0.000357609	-0.000349303		25.7118	0.000305629	0.00024552		32.2074	-0.000344187	-0.00034346
25.7491	0.000458418	0.000380515		29.8382	-0.000355823	-0.000346351		25.7491	0.00030174	0.000242422		32.2872	-0.000345752	-0.000341391
25.7865	0.000457825	0.000380573		29.902	-0.000353947	-0.00034337		25.7865	0.000297815	0.000239334		32.367	-0.000347066	-0.000339297
25.8238	0.000457209	0.000380621		29.9659	-0.00035198	-0.000340355		25.8238	0.000293855	0.000236254		32.4468	-0.000348105	-0.000337182
25.8611	0.00045657	0.000380655		30.0298	-0.000349923	-0.000337299		25.8611	0.000289861	0.000233184		32.5266	-0.000348848	-0.000335045
25.8985	0.00045591	0.000380671		30.0937	-0.000347777	-0.000334194		25.8985	0.000285836	0.000230122		32.6064	-0.00034928	-0.000332887
25.9358	0.000455227	0.000380666		30.1576	-0.000345544	-0.000331035		25.9358	0.000281778	0.000227068		32.6862	-0.000349389	-0.000330707
25.9731	0.000454524	0.000380639		30.2215	-0.000343225	-0.000327813		25.9731	0.000277691	0.000224022		32.766	-0.000349166	-0.000328505
26.0105	0.0004538	0.000380585		30.2853	-0.000340825	-0.000324522		26.0105	0.000273575	0.000220984		32.8457	-0.0003486	-0.000326278
26.0478	0.000453057	0.000380502		30.3492	-0.000338344	-0.000321153		26.0478	0.00026943	0.000217953		32.9255	-0.000347685	-0.000324024
26.0851	0.000452294	0.000380387		30.4131	-0.000335786	-0.000317699		26.0851	0.000265259	0.00021493		33.0053	-0.000346421	-0.000321739
26.1224	0.000451514	0.000380238		30.477	-0.000333152	-0.000314153		26.1224	0.000261062	0.000211915		33.0851	-0.000344817	-0.000319421
26.1598	0.000450715	0.000380053		30.5409	-0.000330443	-0.000310511		26.1598	0.00025684	0.000208907		33.1649	-0.000342884	-0.000317068
26.1971	0.000449899	0.000379829		30.6048	-0.000327661	-0.000306767		26.1971	0.000252594	0.000205907		33.2447	-0.000340636	-0.000314679
26.2344	0.000449067	0.000379566		30.6687	-0.000324807	-0.000302919		26.2344	0.000248325	0.000202916		33.3245	-0.000338089	-0.000312255
26.2718	0.000448218	0.000379261		30.7325	-0.000321882	-0.000298966		26.2718	0.000244034	0.000199933		33.4043	-0.000335258	-0.000309795
26.3091	0.000447354	0.000378913		30.7964	-0.00031889	-0.000294906		26.3091	0.000239722	0.000196959		33.484	-0.000332162	-0.000307301
26.3464	0.000446474	0.000378521		30.8603	-0.000315831	-0.00029074		26.3464	0.00023539	0.000193995		33.5638	-0.000328819	-0.000304775
26.3838	0.000445579	0.000378083		30.9242	-0.000312705	-0.000286469		26.3838	0.000231039	0.000191042		33.6436	-0.000325246	-0.000302217
26.4211	0.000444668	0.0003776		30.9881	-0.000309512	-0.000282093		26.4211	0.000226669	0.0001881		33.7234	-0.00032146	-0.00029963
26.4584	0.000443743	0.000377071		31.052	-0.000306248	-0.000277613		26.4584	0.000222281	0.00018517		33.8032	-0.000317476	-0.000297013
26.4958	0.000442804	0.000376496		31.1158	-0.00030291	-0.00027303		26.4958	0.000217876	0.000182254		33.883	-0.000313304	-0.000294369
26.5331	0.00044185	0.000375875		31.1797	-0.000299492	-0.000268348		26.5331	0.000213456	0.000179353		33.9628	-0.00030895	-0.000291698
26.5704	0.000440883	0.00037521		31.2436	-0.000295988	-0.000263568		26.5704	0.000209021	0.000176467		34.0426	-0.000304413	-0.000289
26.6078	0.000439902	0.0003745		31.3075	-0.000292388	-0.000258695		26.6078	0.000204572	0.000173597		34.1223	-0.000299684	-0.000286276
26.6451	0.000438909	0.000373748		31.3714	-0.000288687	-0.000253734		26.6451	0.00020011	0.000170746		34.2021	-0.000294752	-0.000283528
26.6824	0.000437904	0.000372954		31.4353	-0.000284876	-0.000248692		26.6824	0.000195637	0.000167915		34.2819	-0.000289604	-0.000280754
26.7198	0.000436888	0.000372121		31.4991	-0.000280949	-0.000243573		26.7198	0.000191153	0.000165105		34.3617	-0.000284226	-0.000277953
26.7571	0.00043586	0.00037125		31.563	-0.000276904	-0.000238385		26.7571	0.00018666	0.000162318		34.4415	-0.0002786	-0.000275122
26.7944	0.000434823	0.000370344		31.6269	-0.000272737	-0.000233134		26.7944	0.00018216	0.000159555		34.5213	-0.00027271	-0.000272258
26.8318	0.000433776	0.000369404		31.6908	-0.000268451	-0.000227827		26.8318	0.000177653	0.000156818		34.6011	-0.000266536	-0.000269356
26.8691	0.000432722	0.000368433		31.7547	-0.000264048	-0.00022247		26.8691	0.000173143	0.000154108		34.6809	-0.000260056	-0.000266406
26.9064	0.00043166	0.000367433		31.8186	-0.000259532	-0.000217068		26.9064	0.000168629	0.000151428		34.7606	-0.000253246	-0.000263402
26.9438	0.000430593	0.000366408		31.8825	-0.000254906	-0.000211627		26.9438	0.000164115	0.000148778		34.8404	-0.000246075	-0.00026033
26.9811	0.00042952	0.00036536		31.9463	-0.000250176	-0.000206152		26.9811	0.000159601	0.00014616		34.9202	-0.000238506	-0.000257179
27.0184	0.000428444	0.000364293		32.0102	-0.000245348	-0.000200648		27.0184	0.000155089	0.000143576		35	-0.000230496	-0.000253933
27.0557	0.000427366	0.000363209		32.0741	-0.000240426	-0.00019512		27.0557	0.000150582	0.000141028		35.0798	-0.000221996	-0.000250575
27.0931	0.000426287	0.000362113		32.138	-0.000235417	-0.00018957		27.0931	0.00014608	0.000138518		35.1596	-0.000212955	-0.000247086
27.1304	0.000425208	0.000361007		32.2019	-0.000230324	-0.000184004		27.1304	0.000141585	0.000136048		35.2394	-0.000203325	-0.000243446
27.1677	0.000424131	0.000359895		32.2658	-0.000225152	-0.000178423		27.1677	0.000137099	0.00013362		35.3191	-0.000193061	-0.000239635
27.2051	0.000423056	0.000358781		32.3296	-0.000219905	-0.000172831		27.2051	0.000132622	0.000131235		35.3989	-0.00018212	-0.00023563
27.2424	0.000421985	0.000357666		32.3935	-0.000214584	-0.000167229		27.2424	0.000128156	0.000128897		35.4787	-0.000170464	-0.000231408
27.2797	0.000420919	0.000356554		32.4574	-0.000209192	-0.00016162		27.2797	0.000123702	0.000126607		35.5585	-0.000158054	-0.000226945
27.3171	0.000419859	0.000355447		32.5213	-0.000203729	-0.000156002		27.3171	0.000119263	0.000124367		35.6383	-0.000144856	-0.000222217
27.3544	0.000418805	0.000354348		32.5852	-0.000198192	-0.000150373		27.3544	0.00011484	0.000122177		35.7181	-0.000130838	-0.000217196
27.3917	0.000417759	0.00035326		32.6491	-0.000192579	-0.000144731		27.3917	0.000110435	0.000120041		35.7979	-0.000115977	-0.000211858
27.4291	0.000416722	0.000352183		32.7129	-0.000186884	-0.000139073		27.4291	0.00010605	0.000117959		35.8777	-0.000100262	-0.000206174
27.4664	0.000415694	0.00035112		32.7768	-0.000181102	-0.000133394		27.4664	0.000101687	0.000115932		35.9574	-8.36868e-05	-0.000200116
27.5037	0.000414676	0.000350073		32.8407	-0.000175226	-0.000127686		27.5037	9.73485e-05	0.000113961		36.0372	-6.62506e-05	-0.000193657
27.5411	0.00041367	0.000349043		32.9046	-0.000169247	-0.000121943		27.5411	9.30364e-05	0.000112046		36.117	-4.79569e-05	-0.000186765
27.5784	0.000412678	0.000348031		32.9685	-0.000163154	-0.000116157		27.5784	8.87531e-05	0.000110189		36.1968	-2.88138e-05	-0.000179409
27.6157	0.000411699	0.000347037		33.0324	-0.000156938	-0.000110318		27.6157	8.45008e-05	0.000108389		36.2766	-8.83446e-06	-0.000171557
27.6531	0.000410737	0.000346063		33.0963	-0.000150583	-0.000104417		27.6531	8.02818e-05	0.000106646		36.3564	1.19636e-05	-0.000163176
27.6904	0.000409792	0.000345108		33.1601	-0.000144076	-9.84426e-05		27.6904	7.60981e-05	0.000104959		36.4362	3.35594e-05	-0.000154232
27.7277	0.000408866	0.000344173		33.224	-0.0001374	-9.23815e-05		27.7277	7.19518e-05	0.000103329		36.516	5.59276e-05	-0.000144691
27.7651	0.000407962	0.000343259		33.2879	-0.000130539	-8.62218e-05		27.7651	6.78448e-05	0.000101754		36.5957	7.90424e-05	-0.000134519
27.8024	0.00040708	0.000342366		33.3518	-0.000123478	-7.99513e-05		27.8024	6.37789e-05	0.000100233		36.6755	0.00010288	-0.000123683
27.8397	0.000406222	0.000341492		33.4157	-0.000116203	-7.35587e-05		27.8397	5.9756e-05	9.87656e-05		36.7553	0.000127424	-0.00011215
27.8771	0.000405391	0.00034064		33.4796	-0.000108705	-6.70337e-05		27.8771	5.57777e-05	9.73496e-05		36.8351	0.000152659	-9.98845e-05
27.9144	0.000404586	0.000339808		33.5434	-0.000100973	-6.03663e-05		27.9144	5.18457e-05	9.59835e-05		36.9149	0.000178578	-8.68549e-05
27.9517	0.000403811	0.000338997		33.6073	-9.30044e-05	-5.35466e-05		27.9517	4.79616e-05	9.46655e-05		36.9947	0.000205173	-7.30274e-05
27.989	0.000403067	0.000338207		33.6712	-8.47935e-05	-4.65644e-05		27.989	4.41271e-05	9.33935e-05		37.0745	0.000232437	-5.83684e-05
28.0264	0.000402355	0.000337437		33.7351	-7.63387e-05	-3.94096e-05		28.0264	4.03437e-05	9.21653e-05		37.1543	0.000260367	-4.28433e-05
28.0637	0.000401677	0.000336689		33.799	-6.76395e-05	-3.20725e-05		28.0637	3.66132e-05	9.09786e-05		37.234	0.000288961	-2.6418e-05
28.101	0.000401035	0.000335962		33.8629	-5.86973e-05	-2.4545e-05		28.101	3.29376e-05	8.9831e-05		37.3138	0.000318221	-9.05888e-06
28.1384	0.000400429	0.000335255		33.9267	-4.95151e-05	-1.68205e-05		28.1384	2.93189e-05	8.87203e-05		37.3936	0.000348151	9.26829e-06
28.1757	0.000399863	0.000334567		33.9906	-4.00963e-05	-8.89525e-06		28.1757	2.57595e-05	8.76439e-05		37.4734	0.000378759	2.85981e-05
28.213	0.000399337	0.000333898		34.0545	-3.04449e-05	-7.6791e-07		28.213	2.2262e-05	8.65993e-05		37.5532	0.000410063	4.89642e-05
28.2504	0.000398853	0.000333247		34.1184	-2.05647e-05	7.56161e-06		28.2504	1.88289e-05	8.55837e-05		37.633	0.000442089	7.03987e-05
28.2877	0.000398412	0.000332611		34.1823	-1.04588e-05	1.60929e-05		28.2877	1.54632e-05	8.45945e-05		37.7128	0.000474876	9.29339e-05
28.325	0.000398017	0.000331989		34.2462	-1.29245e-07	2.48253e-05		28.325	1.21674e-05	8.36285e-05		37.7926	0.000508478	0.000116602
28.3624	0.000397669	0.00033138		34.3101	1.04234e-05	3.37589e-05		28.3624	8.94439e-06	8.26827e-05		37.8723	0.000542961	0.000141433
28.3997	0.000397368	0.00033078		34.3739	2.12006e-05	4.28941e-05		28.3997	5.79665e-06	8.17538e-05		37.9521	0.000578395	0.000167454
28.437	0.000397116	0.000330189		34.4378	3.22059e-05	5.22321e-05		28.437	2.72664e-06	8.08386e-05		38.0319	0.000614857	0.00019469
28.4744	0.000396914	0.000329602		34.5017	4.34451e-05	6.17735e-05		28.4744	-2.63494e-07	7.99339e-05		38.1117	0.000652424	0.000223166
28.5117	0.000396763	0.00032902		34.5656	5.49253e-05	7.1519e-05		28.5117	-3.17185e-06	7.90365e-05		38.1915	0.00069118	0.000252901
28.549	0.000396663	0.000328439		34.6295	6.66539e-05	8.14689e-05		28.549	-5.99684e-06	7.81429e-05		38.2713	0.000731216	0.000283914
28.5864	0.000396614	0.000327858		34.6934	7.86374e-05	9.16255e-05		28.5864	-8.73717e-06	7.72498e-05		38.3511	0.00077262	0.000316221
28.6237	0.000396618	0.000327275		34.7572	9.08811e-05	0.000101992		28.6237	-1.13918e-05	7.63537e-05		38.4309	0.000815481	0.000349834
28.661	0.000396674	0.000326687		34.8211	0.000103389	0.000112575		28.661	-1.39602e-05	7.54512e-05		38.5106	0.000859885	0.000384763
28.6984	0.000396783	0.000326093		34.885	0.000116162	0.000123381		28.6984	-1.64418e-05	7.4539e-05		38.5904	0.000905913	0.000421016
28.7357	0.000396945	0.000325492		34.9489	0.000129198	0.000134416		28.7357	-1.88363e-05	7.36138e-05		38.6702	0.000953641	0.000458593
28.773	0.000397161	0.000324881		35.0128	0.000142492	0.00014569		28.773	-2.11438e-05	7.26725e-05		38.75	0.00100313	0.000497495
28.8104	0.000397432	0.00032426		35.0767	0.000156037	0.000157211		28.8104	-2.33648e-05	7.17121e-05		38.8298	0.00105446	0.000537716
28.8477	0.000397758	0.000323627		35.1405	0.000169825	0.000168989		28.8477	-2.54997e-05	7.073e-05		38.9096	0.00110767	0.00057925
28.885	0.00039814	0.000322981		35.2044	0.000183847	0.000181035		28.885	-2.75492e-05	6.97238e-05		38.9894	0.00116282	0.000622081
28.9223	0.000398579	0.000322321		35.2683	0.000198095	0.00019336		28.9223	-2.95141e-05	6.86912e-05		39.0691	0.00121995	0.000666194
28.9597	0.000399075	0.000321647		35.3322	0.000212557	0.00020598		28.9597	-3.13957e-05	6.76304e-05		39.1489	0.00127908	0.000711568
28.997	0.000399628	0.000320958		35.3961	0.000227226	0.000218909		28.997	-3.31953e-05	6.654e-05		39.2287	0.00134024	0.000758179
29.0343	0.00040024	0.000320253		35.46	0.000242093	0.000232164		29.0343	-3.49142e-05	6.54185e-05		39.3085	0.00140343	0.000805998
29.0717	0.00040091	0.000319533		35.5239	0.00025715	0.000245758		29.0717	-3.65542e-05	6.42649e-05		39.3883	0.00146863	0.00085499
29.109	0.000401638	0.000318797		35.5877	0.000272393	0.000259705		29.109	-3.8117e-05	6.30785e-05		39.4681	0.00153582	0.00090512
29.1463	0.000402426	0.000318045		35.6516	0.000287814	0.000274015		29.1463	-3.96045e-05	6.18586e-05		39.5479	0.00160497	0.000956344
29.1837	0.000403273	0.000317277		35.7155	0.000303411	0.000288701		29.1837	-4.10186e-05	6.06046e-05		39.6277	0.00167603	0.00100862
29.221	0.000404178	0.000316495		35.7794	0.000319183	0.000303772		29.221	-4.23617e-05	5.93162e-05		39.7074	0.00174895	0.00106189
29.2583	0.000405142	0.000315699		35.8433	0.000335129	0.00031924		29.2583	-4.36358e-05	5.79934e-05		39.7872	0.00182368	0.00111611
29.2957	0.000406163	0.000314891		35.9072	0.000351254	0.000335114		29.2957	-4.48433e-05	5.6636e-05		39.867	0.00190015	0.00117122
29.333	0.000407241	0.00031407		35.971	0.000367561	0.000351403		29.333	-4.59866e-05	5.52443e-05		39.9468	0.00197828	0.00122716
29.3703	0.000408375	0.000313239		36.0349	0.000384058	0.000368116		29.3703	-4.70678e-05	5.38184e-05		40.0266	0.00205802	0.00128386
29.4077	0.000409564	0.000312399		36.0988	0.00040075	0.000385261		29.4077	-4.80896e-05	5.23586e-05		40.1064	0.00213928	0.00134126
29.445	0.000410807	0.000311551		36.1627	0.000417648	0.000402842		29.445	-4.90545e-05	5.08655e-05		40.1862	0.00222198	0.00139927
29.4823	0.000412101	0.000310697		36.2266	0.000434758	0.000420868		29.4823	-4.99651e-05	4.93397e-05		40.266	0.00230604	0.00145783
29.5197	0.000413445	0.000309839		36.2905	0.000452091	0.000439345		29.5197	-5.08244e-05	4.77821e-05		40.3457	0.00239135	0.00151684
29.557	0.000414837	0.000308978		36.3543	0.000469658	0.00045828		29.557	-5.16353e-05	4.61937e-05		40.4255	0.00247784	0.00157623
29.5943	0.000416275	0.000308115		36.4182	0.00048747	0.000477678		29.5943	-5.24007e-05	4.45759e-05		40.5053	0.00256539	0.00163589
29.6317	0.000417757	0.000307253		36.4821	0.000505543	0.000497543		29.6317	-5.31236e-05	4.29299e-05		40.5851	0.0026539	0.00169573
29.669	0.00041928	0.000306392		36.546	0.000523891	0.000517878		29.669	-5.38072e-05	4.12573e-05		40.6649	0.00274326	0.00175566
29.7063	0.000420843	0.000305534		36.6099	0.000542531	0.000538682		29.7063	-5.44543e-05	3.95594e-05		40.7447	0.00283335	0.00181558
29.7437	0.000422443	0.000304682		36.6738	0.000561478	0.000559955		29.7437	-5.50675e-05	3.78379e-05		40.8245	0.00292404	0.00187538
29.781	0.000424077	0.000303836		36.7376	0.000580749	0.000581695		29.781	-5.56496e-05	3.6094e-05		40.9043	0.0030152	0.00193496
29.8183	0.000425744	0.000302998		36.8015	0.000600359	0.000603895		29.8183	-5.6203e-05	3.43294e-05		40.984	0.00310666	0.00199422
29.8556	0.000427441	0.00030217		36.8654	0.000620326	0.000626552		29.8556	-5.67301e-05	3.25453e-05		41.0638	0.00319829	0.00205303
29.893	0.000429167	0.000301354		36.9293	0.000640664	0.000649657		29.893	-5.7233e-05	3.07433e-05		41.1436	0.00328991	0.00211129
29.9303	0.000430918	0.000300552		36.9932	0.00066139	0.000673202		29.9303	-5.77136e-05	2.89247e-05		41.2234	0.00338136	0.00216889
29.9676	0.000432693	0.000299765		37.0571	0.000682516	0.000697178		29.9676	-5.81739e-05	2.70906e-05		41.3032	0.00347246	0.0022257
30.005	0.000434489	0.000298995		37.121	0.000704057	0.000721575		30.005	-5.86156e-05	2.52422e-05		41.383	0.00356302	0.00228161
30.0423	0.000436304	0.000298243		37.1848	0.000726024	0.000746382		30.0423	-5.90401e-05	2.33805e-05		41.4628	0.00365286	0.0023365
30.0796	0.000438134	0.000297512		37.2487	0.000748431	0.00077159		30.0796	-5.94489e-05	2.15062e-05		41.5426	0.00374178	0.00239026
30.117	0.000439979	0.000296802		37.3126	0.000771291	0.000797187		30.117	-5.98432e-05	1.96203e-05		41.6223	0.0038296	0.00244277
30.1543	0.000441834	0.000296115		37.3765	0.000794616	0.000823162		30.1543	-6.02239e-05	1.77236e-05		41.7021	0.00391611	0.00249391
30.1916	0.000443697	0.000295453		37.4404	0.000818419	0.000849505		30.1916	-6.05921e-05	1.58168e-05		41.7819	0.00400113	0.00254357
30.229	0.000445566	0.000294816		37.5043	0.000842711	0.000876205		30.229	-6.09485e-05	1.39003e-05		41.8617	0.00408445	0.00259163
30.2663	0.000447438	0.000294205		37.5681	0.000867505	0.00090325		30.2663	-6.12938e-05	1.19749e-05		41.9415	0.00416586	0.00263799
30.3036	0.00044931	0.000293622		37.632	0.000892809	0.00093063		30.3036	-6.16284e-05	1.00411e-05		42.0213	0.00424515	0.00268252
30.341	0.000451181	0.000293068		37.6959	0.000918635	0.000958335		30.341	-6.19531e-05	8.0997e-06		42.1011	0.00432209	0.00272512
30.3783	0.000453047	0.000292541		37.7598	0.000944991	0.000986355		30.3783	-6.22682e-05	6.15144e-06		42.1809	0.00439642	0.00276569
30.4156	0.000454906	0.000292045		37.8237	0.000971888	0.00101468		30.4156	-6.25742e-05	4.19737e-06		42.2606	0.00446791	0.00280411
30.453	0.000456757	0.000291578		37.8876	0.000999334	0.00104331		30.453	-6.28717e-05	2.23873e-06		42.3404	0.00453629	0.00284029
30.4903	0.000458597	0.000291141		37.9514	0.00102734	0.00107223		30.4903	-6.31613e-05	2.76774e-07		42.4202	0.00460131	0.00287413
30.5276	0.000460425	0.000290735		38.0153	0.0010559	0.00110144		30.5276	-6.34435e-05	-1.687e-06		42.5	0.0046627	0.00290553
30.565	0.000462239	0.00029036		38.0792	0.00108503	0.00113094		30.565	-6.37191e-05	-3.65096e-06		42.5798	0.00472022	0.0029344
30.6023	0.000464037	0.000290017		38.1431	0.00111472	0.00116072		30.6023	-6.3989e-05	-5.6134e-06		42.6596	0.00477363	0.00296064
30.6396	0.000465818	0.000289705		38.207	0.00114497	0.00119078		30.6396	-6.4254e-05	-7.57247e-06		42.7394	0.0048227	0.00298418
30.677	0.00046758	0.000289424		38.2709	0.00117578	0.00122114		30.677	-6.45151e-05	-9.52634e-06		42.8191	0.00486721	0.00300493
30.7143	0.000469323	0.000289176		38.3348	0.00120713	0.00125178		30.7143	-6.47731e-05	-1.14732e-05		42.8989	0.00490698	0.00302281
30.7516	0.000471044	0.000288959		38.3986	0.00123901	0.00128273		30.7516	-6.50288e-05	-1.34113e-05		42.9787	0.00494183	0.00303775
30.7889	0.000472744	0.000288774		38.4625	0.00127142	0.00131397		30.7889	-6.52831e-05	-1.5339e-05		43.0585	0.00497159	0.00304969
30.8263	0.000474422	0.000288622		38.5264	0.00130434	0.00134553		30.8263	-6.55366e-05	-1.72547e-05		43.1383	0.00499611	0.00305858
30.8636	0.000476076	0.0002885		38.5903	0.00133775	0.00137741		30.8636	-6.57898e-05	-1.91569e-05		43.2181	0.00501529	0.00306435
30.9009	0.000477706	0.000288409		38.6542	0.00137165	0.00140962		30.9009	-6.60431e-05	-2.10447e-05		43.2979	0.00502902	0.00306697
30.9383	0.000479312	0.000288348		38.7181	0.00140603	0.00144218		30.9383	-6.62966e-05	-2.29169e-05		43.3777	0.00503719	0.00306639
30.9756	0.000480894	0.000288316		38.7819	0.00144087	0.00147509		30.9756	-6.65504e-05	-2.47728e-05		43.4574	0.00503976	0.0030626
31.0129	0.000482451	0.000288313		38.8458	0.00147618	0.00150839		31.0129	-6.68046e-05	-2.66119e-05		43.5372	0.00503666	0.00305558
31.0503	0.000483984	0.000288336		38.9097	0.00151193	0.00154208		31.0503	-6.7059e-05	-2.84338e-05		43.617	0.00502786	0.0030453
31.0876	0.000485493	0.000288386		38.9736	0.00154813	0.00157617		31.0876	-6.73137e-05	-3.02381e-05		43.6968	0.00501333	0.00303177
31.1249	0.000486978	0.000288461		39.0375	0.00158477	0.00161069		31.1249	-6.75688e-05	-3.2025e-05		43.7766	0.00499306	0.00301499
31.1623	0.000488439	0.000288561		39.1014	0.00162185	0.00164563		31.1623	-6.78244e-05	-3.37945e-05		43.8564	0.00496706	0.00299497
31.1996	0.000489876	0.000288686		39.1652	0.00165937	0.00168101		31.1996	-6.80809e-05	-3.5547e-05		43.9362	0.00493532	0.00297173
31.2369	0.000491291	0.000288835		39.2291	0.00169732	0.00171685		31.2369	-6.83387e-05	-3.72832e-05		44.016	0.00489787	0.0029453
31.2743	0.000492683	0.000289009		39.293	0.00173571	0.00175314		31.2743	-6.85984e-05	-3.90035e-05		44.0957	0.00485474	0.0029157
31.3116	0.000494053	0.00028921		39.3569	0.00177453	0.0017899		31.3116	-6.88606e-05	-4.07089e-05		44.1755	0.00480598	0.002883
31.3489	0.000495402	0.000289437		39.4208	0.00181378	0.00182713		31.3489	-6.91263e-05	-4.24003e-05		44.2553	0.00475167	0.00284722
31.3863	0.00049673	0.000289693		39.4847	0.00185346	0.00186484		31.3863	-6.93964e-05	-4.40788e-05		44.3351	0.0046919	0.00280844
31.4236	0.000498037	0.000289978		39.5486	0.00189356	0.00190303		31.4236	-6.96717e-05	-4.57457e-05		44.4149	0.0046268	0.00276672
31.4609	0.000499324	0.000290292		39.6124	0.00193407	0.0019417		31.4609	-6.99532e-05	-4.74025e-05		44.4947	0.00455651	0.00272213
31.4983	0.000500592	0.000290638		39.6763	0.00197499	0.00198087		31.4983	-7.02419e-05	-4.90508e-05		44.5745	0.00448119	0.00267474
31.5356	0.000501841	0.000291014		39.7402	0.00201631	0.00202053		31.5356	-7.05385e-05	-5.06926e-05		44.6543	0.00440103	0.00262464
31.5729	0.000503072	0.000291423		39.8041	0.00205801	0.00206068		31.5729	-7.08439e-05	-5.23299e-05		44.734	0.00431621	0.00257193
31.6103	0.000504285	0.000291864		39.868	0.00210009	0.00210131		31.6103	-7.11591e-05	-5.39645e-05		44.8138	0.00422695	0.00251668
31.6476	0.000505482	0.000292338		39.9319	0.00214252	0.00214242		31.6476	-7.14852e-05	-5.55988e-05		44.8936	0.00413344	0.00245902
31.6849	0.000506662	0.000292845		39.9957	0.0021853	0.002184		31.6849	-7.18235e-05	-5.72346e-05		44.9734	0.00403589	0.00239905
31.7222	0.000507826	0.000293385		40.0596	0.00222841	0.00222603		31.7222	-7.21756e-05	-5.88743e-05		45.0532	0.00393454	0.00233687
31.7596	0.000508975	0.000293957		40.1235	0.00227183	0.00226851		31.7596	-7.25433e-05	-6.05196e-05		45.133	0.00382959	0.00227262
31.7969	0.000510108	0.000294561		40.1874	0.00231555	0.0023114		31.7969	-7.29285e-05	-6.21727e-05		45.2128	0.00372129	0.0022064
31.8342	0.000511226	0.000295196		40.2513	0.00235956	0.0023547		31.8342	-7.33335e-05	-6.38352e-05		45.2926	0.00360986	0.00213836
31.8716	0.000512328	0.000295862		40.3152	0.00240383	0.00239837		31.8716	-7.37603e-05	-6.55091e-05		45.3723	0.00349555	0.00206862
31.9089	0.000513415	0.000296558		40.379	0.00244837	0.00244239		31.9089	-7.42115e-05	-6.71959e-05		45.4521	0.00337864	0.00199732
31.9462	0.000514487	0.000297284		40.4429	0.00249315	0.00248674		31.9462	-7.46894e-05	-6.88974e-05		45.5319	0.00325937	0.0019246
31.9836	0.000515544	0.000298038		40.5068	0.00253817	0.00253138		31.9836	-7.51964e-05	-7.06152e-05		45.6117	0.00313804	0.00185061
32.0209	0.000516585	0.000298821		40.5707	0.00258341	0.0025763		32.0209	-7.57347e-05	-7.23511e-05		45.6915	0.00301492	0.00177549
32.0582	0.00051761	0.00029963		40.6346	0.00262888	0.00262146		32.0582	-7.63066e-05	-7.41064e-05		45.7713	0.00289031	0.00169938
32.0956	0.000518621	0.000300466		40.6985	0.00267456	0.00266683		32.0956	-7.69142e-05	-7.58827e-05		45.8511	0.00276452	0.00162245
32.1329	0.000519615	0.000301327		40.7624	0.00272046	0.00271239		32.1329	-7.75595e-05	-7.76812e-05		45.9309	0.00263785	0.00154485
32.1702	0.000520593	0.000302212		40.8262	0.00276655	0.0027581		32.1702	-7.82442e-05	-7.95033e-05		46.0106	0.00251061	0.00146671
32.2076	0.000521555	0.000303121		40.8901	0.00281285	0.00280395		32.2076	-7.89701e-05	-8.135e-05		46.0904	0.00238311	0.00138821
32.2449	0.000522501	0.000304051		40.954	0.00285932	0.0028499		32.2449	-7.97388e-05	-8.32223e-05		46.1702	0.0022557	0.00130949
32.2822	0.00052343	0.000305002		41.0179	0.00290597	0.00289593		32.2822	-8.05513e-05	-8.51212e-05		46.25	0.00212869	0.0012307
32.3196	0.000524343	0.000305973		41.0818	0.00295278	0.00294201		32.3196	-8.1409e-05	-8.7047e-05		46.3298	0.00200242	0.001152
32.3569	0.000525239	0.000306962		41.1457	0.00299972	0.00298812		32.3569	-8.23131e-05	-8.90003e-05		46.4096	0.00187724	0.00107354
32.3942	0.00052612	0.000307968		41.2095	0.00304679	0.00303423		32.3942	-8.32642e-05	-9.09811e-05		46.4894	0.00175347	0.000995461
32.4316	0.000526985	0.000308991		41.2734	0.00309394	0.00308032		32.4316	-8.42634e-05	-9.29895e-05		46.5691	0.00163145	0.000917909
32.4689	0.000527834	0.000310027		41.3373	0.00314116	0.00312638		32.4689	-8.53111e-05	-9.50254e-05		46.6489	0.00151149	0.000841024
32.5062	0.000528667	0.000311078		41.4012	0.0031884	0.00317237		32.5062	-8.64081e-05	-9.70885e-05		46.7287	0.0013939	0.000764947
32.5436	0.000529485	0.000312141		41.4651	0.00323561	0.00321828		32.5436	-8.75547e-05	-9.91786e-05		46.8085	0.00127898	0.000689811
32.5809	0.000530286	0.000313215		41.529	0.00328277	0.00326409		32.5809	-8.87512e-05	-0.000101295		46.8883	0.00116701	0.000615749
32.6182	0.00053107	0.000314298		41.5928	0.00332981	0.00330977		32.6182	-8.99978e-05	-0.000103437		46.9681	0.00105826	0.000542883
32.6556	0.000531836	0.00031539		41.6567	0.00337668	0.0033553		32.6556	-9.12945e-05	-0.000105604		47.0479	0.000952995	0.000471339
32.6929	0.000532584	0.000316489		41.7206	0.00342334	0.00340066		32.6929	-9.26411e-05	-0.000107796		47.1277	0.000851435	0.000401233
32.7302	0.000533312	0.000317595		41.7845	0.00346972	0.00344582		32.7302	-9.40377e-05	-0.00011001		47.2074	0.000753803	0.00033268
32.7675	0.000534019	0.000318705		41.8484	0.00351578	0.00349074		32.7675	-9.54841e-05	-0.000112247		47.2872	0.000660288	0.000265788
32.8049	0.000534705	0.00031982		41.9123	0.00356145	0.00353542		32.8049	-9.69801e-05	-0.000114505		47.367	0.000571063	0.000200662
32.8422	0.000535369	0.000320936		41.9761	0.00360668	0.0035798		32.8422	-9.85258e-05	-0.000116782		47.4468	0.000486274	0.0001374
32.8795	0.000536008	0.000322054		42.04	0.00365141	0.00362386		32.8795	-0.000100121	-0.000119078		47.5266	0.000406046	7.60977e-05
32.9169	0.000536622	0.000323173		42.1039	0.00369557	0.00366755		32.9169	-0.000101765	-0.000121391		47.6064	0.000330479	1.68412e-05
32.9542	0.00053721	0.00032429		42.1678	0.00373911	0.00371085		32.9542	-0.000103459	-0.000123719		47.6862	0.000259639	-4.02829e-05
32.9915	0.00053777	0.000325406		42.2317	0.00378196	0.0037537		32.9915	-0.000105202	-0.000126061		47.766	0.000193579	-9.51962e-05
33.0289	0.000538302	0.000326519		42.2956	0.00382405	0.00379605		33.0289	-0.000106993	-0.000128413		47.8457	0.000132326	-0.000147825
33.0662	0.000538805	0.000327629		42.3595	0.00386533	0.00383785		33.0662	-0.000108832	-0.000130775		47.9255	7.58868e-05	-0.000198106
33.1035	0.000539277	0.000328736		42.4233	0.00390572	0.00387904		33.1035	-0.000110719	-0.000133143		48.0053	2.42446e-05	-0.000245976
33.1409	0.000539717	0.000329838		42.4872	0.00394515	0.00391957		33.1409	-0.000112651	-0.000135515		48.0851	-2.2632e-05	-0.000291383
33.1782	0.000540125	0.000330937		42.5511	0.00398355	0.00395936		33.1782	-0.000114629	-0.000137889		48.1649	-6.47982e-05	-0.000334279
33.2155	0.0005405	0.00033203		42.615	0.00402086	0.00399834		33.2155	-0.00011665	-0.000140263		48.2447	-0.000102315	-0.000374628
33.2529	0.000540841	0.000333119		42.6789	0.00405699	0.00403645		33.2529	-0.000118713	-0.000142633		48.3245	-0.000135264	-0.000412395
33.2902	0.000541147	0.000334202		42.7428	0.00409188	0.00407359		33.2902	-0.000120816	-0.000144996		48.4043	-0.000163742	-0.000447552
33.3275	0.000541418	0.000335281		42.8066	0.00412544	0.0041097		33.3275	-0.000122957	-0.000147352		48.484	-0.000187849	-0.000480079
33.3649	0.000541653	0.000336354		42.8705	0.0041576	0.0041447		33.3649	-0.000125133	-0.000149697		48.5638	-0.000207697	-0.000509963
33.4022	0.000541851	0.000337423		42.9344	0.00418828	0.00417849		33.4022	-0.000127341	-0.000152028		48.6436	-0.00022341	-0.000537195
33.4395	0.000542013	0.000338486		42.9983	0.00421739	0.004211		33.4395	-0.00012958	-0.000154344		48.7234	-0.000235126	-0.000561772
33.4769	0.000542138	0.000339543		43.0622	0.00424484	0.00424212		33.4769	-0.000131846	-0.000156642		48.8032	-0.000242982	-0.000583699
33.5142	0.000542226	0.000340593		43.1261	0.00427056	0.00427178		33.5142	-0.000134136	-0.000158919		48.883	-0.000247125	-0.000602986
33.5515	0.000542276	0.000341637		43.1899	0.00429445	0.00429986		33.5515	-0.000136447	-0.000161173		48.9628	-0.000247705	-0.000619653
33.5889	0.000542289	0.000342673		43.2538	0.00431644	0.00432628		33.5889	-0.000138776	-0.000163401		49.0426	-0.000244866	-0.00063372
33.6262	0.000542264	0.0003437		43.3177	0.00433644	0.00435092		33.6262	-0.000141121	-0.000165602		49.1223	-0.000238754	-0.000645216
33.6635	0.000542202	0.000344718		43.3816	0.00435436	0.00437368		33.6635	-0.000143478	-0.000167773		49.2021	-0.000229515	-0.000654174
33.7008	0.000542103	0.000345726		43.4455	0.00437014	0.00439445		33.7008	-0.000145844	-0.000169911		49.2819	-0.000217289	-0.000660634
33.7382	0.000541969	0.000346721		43.5094	0.00438368	0.00441312		33.7382	-0.000148216	-0.000172014		49.3617	-0.000202219	-0.000664637
33.7755	0.000541801	0.000347704		43.5733	0.00439492	0.00442957		33.7755	-0.000150591	-0.00017408		49.4415	-0.000184447	-0.000666234
33.8128	0.0005416	0.000348672		43.6371	0.00440377	0.00444371		33.8128	-0.000152966	-0.000176106		49.5213	-0.000164115	-0.000665475
33.8502	0.000541369	0.000349626		43.701	0.00441017	0.00445542		33.8502	-0.000155339	-0.000178089		49.6011	-0.000141361	-0.00066242
33.8875	0.000541111	0.000350563		43.7649	0.00441406	0.0044646		33.8875	-0.000157706	-0.000180029		49.6809	-0.000116315	-0.000657129
33.9248	0.000540827	0.000351484		43.8288	0.00441536	0.00447114		33.9248	-0.000160065	-0.000181921		49.7606	-8.91085e-05	-0.000649668
33.9622	0.000540521	0.000352388		43.8927	0.00441403	0.00447496		33.9622	-0.000162414	-0.000183764		49.8404	-5.98692e-05	-0.000640104
33.9995	0.000540198	0.000353276		43.9566	0.00441001	0.00447595		33.9995	-0.000164749	-0.000185555		49.9202	-2.87289e-05	-0.000628513
34.0368	0.000539859	0.000354148		44.0204	0.00440325	0.00447404		34.0368	-0.000167068	-0.000187292		50	4.17799e-06	-0.000614968
34.0742	0.000539511	0.000355004		44.0843	0.00439371	0.00446914		34.0742	-0.000169368	-0.000188974		50.0798	3.8715e-05	-0.000599549
34.1115	0.000539157	0.000355846		44.1482	0.00438134	0.00446119		34.1115	-0.000171648	-0.000190597		50.1596	7.47434e-05	-0.000582336
34.1488	0.000538801	0.000356676		44.2121	0.00436611	0.00445011		34.1488	-0.000173903	-0.00019216		50.2394	0.000112122	-0.000563413
34.1862	0.000538447	0.000357494		44.276	0.00434799	0.00443586		34.1862	-0.000176133	-0.000193661		50.3191	0.000150709	-0.000542864
34.2235	0.0005381	0.000358303		44.3399	0.00432697	0.0044184		34.2235	-0.000178333	-0.000195099		50.3989	0.000190362	-0.000520773
34.2608	0.000537765	0.000359105		44.4037	0.00430302	0.00439768		34.2608	-0.000180501	-0.000196472		50.4787	0.000230937	-0.000497227
34.2982	0.000537447	0.0003599		44.4676	0.00427613	0.00437368		34.2982	-0.000182633	-0.00019778		50.5585	0.000272291	-0.000472312
34.3355	0.000537149	0.000360694		44.5315	0.00424631	0.00434639		34.3355	-0.000184726	-0.000199022		50.6383	0.000314282	-0.000446116
34.3728	0.000536878	0.000361486		44.5954	0.00421354	0.00431581		34.3728	-0.000186776	-0.000200197		50.7181	0.000356771	-0.000418724
34.4102	0.000536637	0.000362282		44.6593	0.00417783	0.00428193		34.4102	-0.000188778	-0.000201307		50.7979	0.000399617	-0.000390223
34.4475	0.000536433	0.000363084		44.7232	0.00413919	0.00424477		34.4475	-0.000190728	-0.00020235		50.8777	0.000442683	-0.000360699
34.4848	0.000536268	0.000363895		44.7871	0.00409764	0.00420436		34.4848	-0.000192623	-0.000203327		50.9574	0.00048583	-0.00033024
34.5222	0.000536149	0.00036472		44.8509	0.0040532	0.00416074		34.5222	-0.000194458	-0.000204238		51.0372	0.000528927	-0.000298931
34.5595	0.00053608	0.000365563		44.9148	0.0040059	0.00411395		34.5595	-0.000196229	-0.000205084		51.117	0.000571843	-0.000266857
34.5968	0.000536067	0.000366427		44.9787	0.00395576	0.00406405		34.5968	-0.000197933	-0.000205866		51.1968	0.000614461	-0.000234102
34.6341	0.000536113	0.000367318		45.0426	0.00390283	0.00401111		34.6341	-0.000199566	-0.000206583		51.2766	0.00065667	-0.000200746
34.6715	0.000536224	0.000368239		45.1065	0.00384714	0.00395519		34.6715	-0.000201125	-0.000207237		51.3564	0.000698369	-0.000166869
34.7088	0.000536404	0.000369196		45.1704	0.00378875	0.00389639		34.7088	-0.000202608	-0.000207828		51.4362	0.000739463	-0.000132548
34.7461	0.000536658	0.000370192		45.2342	0.00372771	0.00383479		34.7461	-0.000204013	-0.000208357		51.516	0.000779861	-9.78591e-05
34.7835	0.000536989	0.000371232		45.2981	0.0036641	0.00377049		34.7835	-0.000205338	-0.000208826		51.5957	0.000819483	-6.28768e-05
34.8208	0.000537402	0.00037232		45.362	0.00359797	0.00370359		34.8208	-0.000206582	-0.000209235		51.6755	0.000858254	-2.7674e-05
34.8581	0.000537902	0.00037346		45.4259	0.00352942	0.00363422		34.8581	-0.000207746	-0.000209586		51.7553	0.000896112	7.67828e-06
34.8955	0.000538492	0.000374656		45.4898	0.00345851	0.00356247		34.8955	-0.000208828	-0.00020988		51.8351	0.000933006	4.31114e-05
34.9328	0.000539176	0.000375913		45.5537	0.00338534	0.00348847		34.9328	-0.000209829	-0.000210118		51.9149	0.000968901	7.85588e-05
34.9701	0.000539959	0.000377233		45.6175	0.00331001	0.00341235		34.9701	-0.000210749	-0.000210301		51.9947	0.00100377	0.000113957
35.0075	0.000540843	0.000378621		45.6814	0.00323262	0.00333423		35.0075	-0.000211589	-0.00021043		52.0745	0.00103762	0.000149243
35.0448	0.000541833	0.000380079		45.7453	0.00315326	0.00325425		35.0448	-0.000212351	-0.000210506		52.1543	0.00107043	0.00018436
35.0821	0.000542931	0.000381611		45.8092	0.00307206	0.00317253		35.0821	-0.000213035	-0.000210531		52.234	0.00110222	0.000219251
35.1195	0.000544141	0.000383219		45.8731	0.00298912	0.00308922		35.1195	-0.000213643	-0.000210505		52.3138	0.001133	0.000253862
35.1568	0.000545466	0.000384907		45.937	0.00290458	0.00300445		35.1568	-0.000214176	-0.000210428		52.3936	0.00116279	0.000288143
35.1941	0.000546908	0.000386676		46.0009	0.00281854	0.00291836		35.1941	-0.000214637	-0.000210302		52.4734	0.0011916	0.000322044
35.2315	0.000548469	0.000388531		46.0647	0.00273116	0.00283109		35.2315	-0.000215026	-0.000210126		52.5532	0.00121946	0.000355521
35.2688	0.000550153	0.000390473		46.1286	0.00264254	0.00274277		35.2688	-0.000215346	-0.000209902		52.633	0.0012464	0.000388529
35.3061	0.00055196	0.000392504		46.1925	0.00255284	0.00265356		35.3061	-0.000215599	-0.00020963		52.7128	0.00127243	0.000421026
35.3435	0.000553893	0.000394627		46.2564	0.0024622	0.00256359		35.3435	-0.000215786	-0.00020931		52.7926	0.0012976	0.000452972
35.3808	0.000555952	0.000396843		46.3203	0.00237075	0.00247301		35.3808	-0.00021591	-0.000208944		52.8723	0.00132192	0.000484332
35.4181	0.000558139	0.000399153		46.3842	0.00227864	0.00238195		35.4181	-0.000215973	-0.000208531		52.9521	0.00134541	0.00051507
35.4555	0.000560454	0.00040156		46.448	0.00218601	0.00229055		35.4555	-0.000215976	-0.000208073		53.0319	0.00136809	0.00054515
35.4928	0.000562899	0.000404064		46.5119	0.00209303	0.00219896		35.4928	-0.000215921	-0.00020757		53.1117	0.00138999	0.000574542
35.5301	0.000565473	0.000406667		46.5758	0.00199984	0.0021073		35.5301	-0.00021581	-0.000207023		53.1915	0.00141115	0.000603214
35.5674	0.000568178	0.000409369		46.6397	0.0019066	0.00201571		35.5674	-0.000215644	-0.000206433		53.2713	0.00143157	0.00063114
35.6048	0.000571015	0.000412171		46.7036	0.00181346	0.00192431		35.6048	-0.000215426	-0.000205801		53.3511	0.00145129	0.000658291
35.6421	0.000573983	0.000415075		46.7675	0.00172058	0.00183324		35.6421	-0.000215155	-0.000205128		53.4309	0.00147034	0.000684643
35.6794	0.000577084	0.000418079		46.8313	0.00162812	0.00174262		35.6794	-0.000214833	-0.000204415		53.5106	0.00148873	0.000710173
35.7168	0.000580317	0.000421185		46.8952	0.00153622	0.00165257		35.7168	-0.000214462	-0.000203662		53.5904	0.00150647	0.000734857
35.7541	0.000583682	0.000424393		46.9591	0.00144505	0.0015632		35.7541	-0.000214041	-0.000202871		53.6702	0.00152359	0.000758676
35.7914	0.000587181	0.000427701		47.023	0.00135474	0.00147463		35.7914	-0.000213572	-0.000202043		53.75	0.00154008	0.000781614
35.8288	0.000590811	0.00043111		47.0869	0.00126543	0.00138697		35.8288	-0.000213054	-0.000201178		53.8298	0.00155595	0.000803658
35.8661	0.000594574	0.000434617		47.1508	0.00117728	0.00130033		35.8661	-0.000212489	-0.000200278		53.9096	0.00157121	0.000824796
35.9034	0.000598469	0.000438222		47.2147	0.0010904	0.00121482		35.9034	-0.000211876	-0.000199344		53.9894	0.00158585	0.00084502
35.9408	0.000602494	0.000441924		47.2785	0.00100492	0.00113054		35.9408	-0.000211217	-0.000198378		54.0691	0.00159986	0.000864321
35.9781	0.000606648	0.000445721		47.3424	0.000920966	0.0010476		35.9781	-0.000210511	-0.000197381		54.1489	0.00161324	0.000882695
36.0154	0.00061093	0.000449611		47.4063	0.000838648	0.000966084		36.0154	-0.000209759	-0.000196353		54.2287	0.00162597	0.000900141
36.0528	0.000615338	0.000453593		47.4702	0.000758076	0.000886107		36.0528	-0.000208961	-0.000195298		54.3085	0.00163803	0.000916656
36.0901	0.000619871	0.000457663		47.5341	0.000679353	0.000807763		36.0901	-0.000208118	-0.000194217		54.3883	0.00164939	0.000932242
36.1274	0.000624526	0.000461821		47.598	0.000602579	0.000731148		36.1274	-0.000207229	-0.000193112		54.4681	0.00166004	0.000946898
36.1648	0.0006293	0.000466064		47.6618	0.000527845	0.000656355		36.1648	-0.000206296	-0.000191984		54.5479	0.00166995	0.00096063
36.2021	0.000634192	0.000470388		47.7257	0.000455241	0.000583475		36.2021	-0.000205319	-0.000190837		54.6277	0.00167908	0.000973438
36.2394	0.000639199	0.000474792		47.7896	0.00038485	0.000512596		36.2394	-0.000204298	-0.000189672		54.7074	0.00168743	0.00098533
36.2768	0.000644317	0.000479274		47.8535	0.000316749	0.000443803		36.2768	-0.000203235	-0.000188492		54.7872	0.00169497	0.000996313
36.3141	0.000649545	0.00048383		47.9174	0.000251009	0.000377176		36.3141	-0.000202128	-0.000187298		54.867	0.0017017	0.00100639
36.3514	0.000654879	0.000488459		47.9813	0.000187695	0.000312794		36.3514	-0.00020098	-0.000186094		54.9468	0.00170764	0.00101559
36.3888	0.000660317	0.000493159		48.0451	0.000126866	0.000250731		36.3888	-0.000199791	-0.00018488		55.0266	0.0017128	0.00102389
36.4261	0.000665854	0.000497928		48.109	6.85767e-05	0.000191055		36.4261	-0.000198561	-0.00018366		55.1064	0.00171721	0.00103133
36.4634	0.000671487	0.000502764		48.1729	1.28725e-05	0.000133835		36.4634	-0.000197291	-0.000182434		55.1862	0.00172091	0.00103791
36.5007	0.000677214	0.000507666		48.2368	-4.02057e-05	7.91308e-05		36.5007	-0.000195983	-0.000181206		55.266	0.00172392	0.00104365
36.5381	0.00068303	0.000512633		48.3007	-9.06233e-05	2.70015e-05		36.5381	-0.000194637	-0.000179976		55.3457	0.0017263	0.00104855
36.5754	0.000688932	0.000517662		48.3646	-0.000138351	-2.25012e-05		36.5754	-0.000193253	-0.000178747		55.4255	0.00172807	0.00105265
36.6127	0.000694918	0.000522753		48.4284	-0.000183365	-6.93321e-05		36.6127	-0.000191834	-0.000177522		55.5053	0.00172928	0.00105595
36.6501	0.000700982	0.000527906		48.4923	-0.000225645	-0.000113453		36.6501	-0.00019038	-0.0001763		55.5851	0.00172996	0.00105849
36.6874	0.000707123	0.000533118		48.5562	-0.000265177	-0.000154835		36.6874	-0.000188892	-0.000175086		55.6649	0.00173015	0.00106028
36.7247	0.000713337	0.000538389		48.6201	-0.000301948	-0.000193453		36.7247	-0.000187372	-0.00017388		55.7447	0.00172986	0.00106134
36.7621	0.000719622	0.000543719		48.684	-0.000335953	-0.00022929		36.7621	-0.00018582	-0.000172684		55.8245	0.00172913	0.0010617
36.7994	0.000725974	0.000549107		48.7479	-0.000367192	-0.000262337		36.7994	-0.000184239	-0.0001715		55.9043	0.00172797	0.00106139
36.8367	0.000732392	0.000554551		48.8118	-0.00039567	-0.00029259		36.8367	-0.00018263	-0.000170329		55.984	0.00172642	0.00106042
36.8741	0.000738873	0.000560053		48.8756	-0.000421396	-0.000320055		36.8741	-0.000180994	-0.000169172		56.0638	0.0017245	0.00105884
36.9114	0.000745417	0.000565612		48.9395	-0.000444385	-0.000344745		36.9114	-0.000179332	-0.00016803		56.1436	0.00172222	0.00105665
36.9487	0.000752022	0.000571228		49.0034	-0.000464659	-0.000366679		36.9487	-0.000177647	-0.000166904		56.2234	0.00171962	0.0010539
36.9861	0.000758686	0.000576902		49.0673	-0.000482242	-0.000385885		36.9861	-0.000175941	-0.000165795		56.3032	0.0017167	0.00105059
37.0234	0.00076541	0.000582633		49.1312	-0.000497164	-0.000402397		37.0234	-0.000174215	-0.000164702		56.383	0.00171348	0.00104677
37.0607	0.000772194	0.000588422		49.1951	-0.000509462	-0.000416258		37.0607	-0.00017247	-0.000163626		56.4628	0.00170997	0.00104246
37.0981	0.000779037	0.000594269		49.2589	-0.000519178	-0.000427516		37.0981	-0.00017071	-0.000162566		56.5426	0.00170618	0.00103768
37.1354	0.00078594	0.000600175		49.3228	-0.000526355	-0.000436227		37.1354	-0.000168935	-0.000161523		56.6223	0.00170212	0.00103247
37.1727	0.000792906	0.000606141		49.3867	-0.000531042	-0.000442454		37.1727	-0.000167146	-0.000160497		56.7021	0.00169779	0.00102685
37.2101	0.000799934	0.000612166		49.4506	-0.00053329	-0.000446263		37.2101	-0.000165347	-0.000159485		56.7819	0.00169322	0.00102085
37.2474	0.000807027	0.000618253		49.5145	-0.000533153	-0.000447729		37.2474	-0.000163538	-0.000158489		56.8617	0.0016884	0.0010145
37.2847	0.000814187	0.000624401		49.5784	-0.00053069	-0.000446928		37.2847	-0.000161721	-0.000157507		56.9415	0.00168335	0.00100783
37.3221	0.000821417	0.000630614		49.6422	-0.000525961	-0.000443944		37.3221	-0.000159897	-0.000156537		57.0213	0.00167806	0.00100086
37.3594	0.00082872	0.00063689		49.7061	-0.000519031	-0.000438864		37.3594	-0.000158068	-0.00015558		57.1011	0.00167254	0.000993634
37.3967	0.000836099	0.000643234		49.77	-0.000509971	-0.000431779		37.3967	-0.000156234	-0.000154633		57.1809	0.00166679	0.000986171
37.434	0.000843558	0.000649646		49.8339	-0.000498854	-0.000422783		37.434	-0.000154396	-0.000153695		57.2606	0.00166082	0.000978502
37.4714	0.000851101	0.000656128		49.8978	-0.00048576	-0.000411974		37.4714	-0.000152556	-0.000152766		57.3404	0.00165461	0.000970655
37.5087	0.000858732	0.000662683		49.9617	-0.000470767	-0.000399451		37.5087	-0.000150713	-0.000151844		57.4202	0.00164814	0.000962659
37.546	0.000866455	0.000669314		50.0256	-0.000453959	-0.000385315		37.546	-0.000148869	-0.000150928		57.5	0.00164139	0.000954544
37.5834	0.000874275	0.000676024		50.0894	-0.00043542	-0.000369668		37.5834	-0.000147024	-0.000150017		57.5798	0.00163434	0.000946338
37.6207	0.000882196	0.000682815		50.1533	-0.000415239	-0.000352614		37.6207	-0.000145177	-0.000149108		57.6596	0.00162698	0.000938068
37.658	0.000890222	0.000689693		50.2172	-0.000393506	-0.000334256		37.658	-0.000143327	-0.000148202		57.7394	0.00161929	0.000929762
37.6954	0.000898356	0.00069666		50.2811	-0.000370313	-0.000314697		37.6954	-0.000141475	-0.000147296		57.8191	0.00161125	0.000921447
37.7327	0.000906603	0.00070372		50.345	-0.000345755	-0.000294043		37.7327	-0.00013962	-0.000146389		57.8989	0.00160288	0.000913146
37.77	0.000914964	0.000710878		50.4089	-0.000319929	-0.000272394		37.77	-0.000137758	-0.000145479		57.9787	0.00159416	0.000904883
37.8074	0.000923444	0.000718139		50.4727	-0.000292935	-0.000249852		37.8074	-0.00013589	-0.000144565		58.0585	0.00158512	0.000896679
37.8447	0.000932045	0.000725505		50.5366	-0.000264878	-0.000226517		37.8447	-0.000134012	-0.000143646		58.1383	0.00157577	0.000888555
37.882	0.000940769	0.000732982		50.6005	-0.000235862	-0.000202486		37.882	-0.000132124	-0.000142718		58.2181	0.00156613	0.000880532
37.9194	0.000949618	0.000740574		50.6644	-0.000205994	-0.000177855		37.9194	-0.000130222	-0.00014178		58.2979	0.00155622	0.00087263
37.9567	0.000958594	0.000748286		50.7283	-0.00017538	-0.000152717		37.9567	-0.000128305	-0.00014083		58.3777	0.0015461	0.000864869
37.994	0.000967698	0.000756122		50.7922	-0.000144125	-0.000127162		37.994	-0.000126371	-0.000139865		58.4574	0.00153577	0.00085727
38.0314	0.000976931	0.000764086		50.856	-0.000112337	-0.000101277		38.0314	-0.000124418	-0.000138882		58.5372	0.00152529	0.000849852
38.0687	0.000986294	0.000772184		50.9199	-8.01194e-05	-7.51468e-05		38.0687	-0.000122445	-0.000137877		58.617	0.00151469	0.000842632
38.106	0.000995787	0.00078042		50.9838	-4.75778e-05	-4.88513e-05		38.106	-0.000120449	-0.000136848		58.6968	0.00150399	0.000835629
38.1434	0.00100541	0.000788799		51.0477	-1.48137e-05	-2.24687e-05		38.1434	-0.000118428	-0.00013579		58.7766	0.00149325	0.000828858
38.1807	0.00101516	0.000797326		51.1116	1.80735e-05	3.92626e-06		38.1807	-0.000116382	-0.000134699		58.8564	0.0014825	0.000822333
38.218	0.00102505	0.000806007		51.1755	5.09871e-05	3.02627e-05		38.218	-0.000114308	-0.000133571		58.9362	0.00147179	0.00081607
38.2554	0.00103507	0.000814845		51.2394	8.38333e-05	5.64735e-05		38.2554	-0.000112205	-0.000132401		59.016	0.00146115	0.000810081
38.2927	0.00104521	0.000823846		51.3032	0.000116521	8.24957e-05		38.2927	-0.000110071	-0.000131185		59.0957	0.00145062	0.000804379
38.33	0.00105549	0.000833014		51.3671	0.000148964	0.000108271		38.33	-0.000107904	-0.000129919		59.1755	0.00144024	0.000798974
38.3673	0.00106589	0.000842354		51.431	0.000181076	0.000133748		38.3673	-0.000105702	-0.000128597		59.2553	0.00143002	0.000793877
38.4047	0.00107643	0.000851871		51.4949	0.000212777	0.000158878		38.4047	-0.000103463	-0.000127215		59.3351	0.00141997	0.000789097
38.442	0.00108709	0.000861569		51.5588	0.000243991	0.000183622		38.442	-0.000101184	-0.000125768		59.4149	0.00141012	0.000784643
38.4793	0.00109788	0.000871452		51.6227	0.000274645	0.000207943		38.4793	-9.88647e-05	-0.000124251		59.4947	0.00140046	0.000780519
38.5167	0.00110879	0.000881525		51.6865	0.000304676	0.000231811		38.5167	-9.65011e-05	-0.000122658		59.5745	0.001391	0.000776732
38.554	0.00111983	0.000891791		51.7504	0.000334022	0.000255197		38.554	-9.40914e-05	-0.000120986		59.6543	0.00138175	0.000773283
38.5913	0.00113099	0.000902256		51.8143	0.000362632	0.000278081		38.5913	-9.16333e-05	-0.000119229		59.734	0.00137269	0.000770176
38.6287	0.00114228	0.000912921		51.8782	0.000390462	0.000300443		38.6287	-8.91244e-05	-0.000117382		59.8138	0.00136384	0.00076741
38.666	0.00115368	0.000923791		51.9421	0.000417476	0.000322268		38.666	-8.65625e-05	-0.000115441		59.8936	0.00135519	0.000764984
38.7033	0.00116521	0.00093487		52.006	0.000443648	0.000343545		38.7033	-8.39451e-05	-0.000113402		59.9734	0.00134673	0.000762893
38.7407	0.00117686	0.000946159		52.0698	0.000468956	0.000364266		38.7407	-8.12698e-05	-0.00011126		60.0532	0.00133845	0.000761133
38.778	0.00118862	0.000957663		52.1337	0.00049339	0.000384426		38.778	-7.85344e-05	-0.000109011		60.133	0.00133034	0.000759694
38.8153	0.00120051	0.000969384		52.1976	0.000516942	0.000404024		38.8153	-7.57365e-05	-0.000106652		60.2128	0.00132238	0.000758566
38.8527	0.00121252	0.000981325		52.2615	0.000539614	0.000423059		38.8527	-7.28736e-05	-0.00010418		60.2926	0.00131457	0.000757739
38.89	0.00122465	0.000993488		52.3254	0.000561411	0.000441534		38.89	-6.99432e-05	-0.000101591		60.3723	0.00130686	0.000757199
38.9273	0.0012369	0.00100588		52.3893	0.00058234	0.000459454		38.9273	-6.69426e-05	-9.88816e-05		60.4521	0.00129925	0.00075693
38.9647	0.00124927	0.00101849		52.4532	0.000602415	0.000476827		38.9647	-6.38693e-05	-9.60505e-05		60.5319	0.00129171	0.000756917
39.002	0.00126177	0.00103133		52.517	0.000621652	0.000493661		39.002	-6.07206e-05	-9.30949e-05		60.6117	0.0012842	0.000757142
39.0393	0.0012744	0.00104439		52.5809	0.000640072	0.000509967		39.0393	-5.74936e-05	-9.00128e-05		60.6915	0.0012767	0.000757586
39.0767	0.00128715	0.00105769		52.6448	0.000657698	0.000525757		39.0767	-5.41857e-05	-8.68021e-05		60.7713	0.00126918	0.000758231
39.114	0.00130003	0.00107121		52.7087	0.000674559	0.000541045		39.114	-5.07941e-05	-8.3461e-05		60.8511	0.00126164	0.00075906
39.1513	0.00131305	0.00108496		52.7726	0.000690684	0.000555846		39.1513	-4.73165e-05	-7.9988e-05		60.9309	0.00125407	0.000760056
39.1887	0.00132621	0.00109893		52.8365	0.000706105	0.00057018		39.1887	-4.37503e-05	-7.63815e-05		61.0106	0.00124646	0.0007612
39.226	0.0013395	0.00111313		52.9003	0.000720854	0.000584065		39.226	-4.00934e-05	-7.26405e-05		61.0904	0.00123884	0.000762476
39.2633	0.00135294	0.00112755		52.9642	0.000734963	0.00059752		39.2633	-3.63436e-05	-6.87635e-05		61.1702	0.00123124	0.000763866
39.3006	0.00136652	0.0011422		53.0281	0.000748464	0.000610563		39.3006	-3.24993e-05	-6.47495e-05		61.25	0.00122368	0.000765353
39.338	0.00138026	0.00115706		53.092	0.000761387	0.000623212		39.338	-2.85587e-05	-6.05972e-05		61.3298	0.00121622	0.000766922
39.3753	0.00139414	0.00117215		53.1559	0.00077376	0.000635484		39.3753	-2.45202e-05	-5.63053e-05		61.4096	0.00120891	0.000768557
39.4126	0.00140819	0.00118745		53.2198	0.000785611	0.000647397		39.4126	-2.03824e-05	-5.18727e-05		61.4894	0.00120179	0.000770241
39.45	0.00142239	0.00120296		53.2836	0.000796963	0.000658966		39.45	-1.61439e-05	-4.72982e-05		61.5691	0.00119495	0.000771958
39.4873	0.00143676	0.00121869		53.3475	0.000807839	0.00067021		39.4873	-1.18036e-05	-4.25808e-05		61.6489	0.00118846	0.000773692
39.5246	0.00145129	0.00123462		53.4114	0.000818257	0.000681144		39.5246	-7.36024e-06	-3.77193e-05		61.7287	0.00118239	0.00077543
39.562	0.001466	0.00125077		53.4753	0.000828236	0.000691784		39.562	-2.81253e-06	-3.27129e-05		61.8085	0.00117682	0.000777156
39.5993	0.00148088	0.00126712		53.5392	0.000837789	0.000702145		39.5993	1.84091e-06	-2.75606e-05		61.8883	0.00117184	0.000778859
39.6366	0.00149595	0.00128367		53.6031	0.00084693	0.00071224		39.6366	6.6017e-06	-2.22613e-05		61.9681	0.00116751	0.000780523
39.674	0.00151119	0.00130042		53.667	0.000855671	0.000722081		39.674	1.14716e-05	-1.68142e-05		62.0479	0.0011639	0.000782137
39.7113	0.00152663	0.00131736		53.7308	0.000864023	0.000731681		39.7113	1.64522e-05	-1.12181e-05		62.1277	0.00116105	0.000783687
39.7486	0.00154225	0.00133451		53.7947	0.000871993	0.00074105		39.7486	2.15459e-05	-5.47205e-06		62.2074	0.001159	0.00078516
39.786	0.00155807	0.00135184		53.8586	0.000879588	0.000750197		39.786	2.67544e-05	4.24901e-07		62.2872	0.00115779	0.000786544
39.8233	0.00157408	0.00136937		53.9225	0.000886815	0.000759132		39.8233	3.20799e-05	6.47366e-06		62.367	0.00115744	0.000787828
39.8606	0.00159029	0.00138708		53.9864	0.000893677	0.00076786		39.8606	3.75245e-05	1.2675e-05		62.4468	0.00115794	0.000789003
39.898	0.00160671	0.00140498		54.0503	0.000900178	0.00077639		39.898	4.30907e-05	1.90297e-05		62.5266	0.00115929	0.000790059
39.9353	0.00162333	0.00142306		54.1141	0.000906322	0.000784725		39.9353	4.87809e-05	2.55382e-05		62.6064	0.00116148	0.00079099
39.9726	0.00164015	0.00144132		54.178	0.000912111	0.000792871		39.9726	5.45976e-05	3.22009e-05		62.6862	0.00116446	0.000791787
40.01	0.00165718	0.00145976		54.2419	0.00091755	0.000800835		40.01	6.05432e-05	3.90184e-05		62.766	0.0011682	0.000792445
40.0473	0.00167443	0.00147838		54.3058	0.000922643	0.00080862		40.0473	6.66198e-05	4.59914e-05		62.8457	0.00117265	0.000792958
40.0846	0.00169188	0.00149718		54.3697	0.000927398	0.000816232		40.0846	7.28296e-05	5.31207e-05		62.9255	0.00117773	0.00079332
40.122	0.00170955	0.00151615		54.4336	0.000931823	0.000823674		40.122	7.91749e-05	6.04071e-05		63.0053	0.00118338	0.000793527
40.1593	0.00172744	0.0015353		54.4974	0.000935927	0.000830948		40.1593	8.56576e-05	6.78519e-05		63.0851	0.00118952	0.000793575
40.1966	0.00174556	0.00155461		54.5613	0.000939721	0.000838056		40.1966	9.228e-05	7.54562e-05		63.1649	0.00119605	0.000793458
40.2339	0.00176389	0.0015741		54.6252	0.000943213	0.000844997		40.2339	9.90441e-05	8.32216e-05		63.2447	0.00120287	0.000793172
40.2713	0.00178245	0.00159376		54.6891	0.000946414	0.000851769		40.2713	0.000105952	9.11495e-05		63.3245	0.00120986	0.000792709
40.3086	0.00180125	0.0016136		54.753	0.00094933	0.000858371		40.3086	0.000113007	9.9242e-05		63.4043	0.00121692	0.000792064
40.3459	0.00182027	0.0016336		54.8169	0.000951969	0.000864802		40.3459	0.000120209	0.000107501		63.484	0.00122392	0.00079123
40.3833	0.00183954	0.00165377		54.8807	0.000954336	0.00087106		40.3833	0.000127563	0.000115929		63.5638	0.00123078	0.000790203
40.4206	0.00185905	0.00167412		54.9446	0.000956438	0.000877144		40.4206	0.000135071	0.000124528		63.6436	0.00123738	0.000788976
40.4579	0.0018788	0.00169464		55.0085	0.000958277	0.000883056		40.4579	0.000142734	0.000133302		63.7234	0.00124364	0.000787544
40.4953	0.0018988	0.00171533		55.0724	0.000959859	0.000888794		40.4953	0.000150556	0.000142253		63.8032	0.00124949	0.000785902
40.5326	0.00191906	0.0017362		55.1363	0.00096119	0.000894359		40.5326	0.000158539	0.000151384		63.883	0.00125486	0.000784046
40.5699	0.00193958	0.00175725		55.2002	0.000962279	0.000899751		40.5699	0.000166686	0.000160699		63.9628	0.0012597	0.000781971
40.6073	0.00196035	0.00177848		55.2641	0.000963138	0.00090497		40.6073	0.000175	0.000170201		64.0426	0.00126395	0.000779677
40.6446	0.0019814	0.00179989		55.3279	0.00096378	0.000910017		40.6446	0.000183484	0.000179892		64.1223	0.00126759	0.000777162
40.6819	0.00200271	0.00182148		55.3918	0.000964223	0.000914893		40.6819	0.000192141	0.000189778		64.2021	0.00127058	0.000774426
40.7193	0.0020243	0.00184325		55.4557	0.000964482	0.000919599		40.7193	0.000200975	0.000199861		64.2819	0.00127289	0.000771468
40.7566	0.00204616	0.00186521		55.5196	0.000964575	0.000924137		40.7566	0.000209988	0.000210145		64.3617	0.00127453	0.000768291
40.7939	0.00206831	0.00188737		55.5835	0.000964518	0.000928509		40.7939	0.000219185	0.000220633		64.4415	0.00127551	0.000764896
40.8313	0.00209074	0.00190971		55.6474	0.000964326	0.000932717		40.8313	0.000228569	0.00023133		64.5213	0.00127584	0.000761287
40.8686	0.00211345	0.00193225		55.7112	0.000964013	0.000936767		40.8686	0.000238144	0.000242238		64.6011	0.00127557	0.000757468
40.9059	0.00213646	0.00195499		55.7751	0.000963593	0.000940665		40.9059	0.000247913	0.000253361		64.6809	0.00127475	0.000753446
40.9433	0.00215977	0.00197793		55.839	0.00096308	0.000944419		40.9433	0.00025788	0.000264704		64.7606	0.00127344	0.000749225
40.9806	0.00218337	0.00200107		55.9029	0.000962485	0.000948034		40.9806	0.00026805	0.00027627		64.8404	0.00127171	0.000744811
41.0179	0.00220727	0.00202442		55.9668	0.000961822	0.000951516		41.0179	0.000278427	0.000288063		64.9202	0.00126962	0.000740211
41.0553	0.00223147	0.00204798		56.0307	0.000961105	0.000954873		41.0553	0.000289015	0.000300088		65	0.00126724	0.000735431
41.0926	0.00225597	0.00207175		56.0945	0.000960348	0.000958112		41.0926	0.000299821	0.000312348		65.0798	0.00126461	0.000730479
41.1299	0.00228078	0.00209574		56.1584	0.000959564	0.00096124		41.1299	0.000310848	0.00032485		65.1596	0.00126181	0.000725361
41.1672	0.00230588	0.00211995		56.2223	0.000958767	0.000964265		41.1672	0.000322101	0.000337596		65.2394	0.00125887	0.000720086
41.2046	0.0023313	0.00214437		56.2862	0.00095797	0.000967195		41.2046	0.000333586	0.000350593		65.3191	0.00125585	0.000714663
41.2419	0.00235701	0.00216902		56.3501	0.000957186	0.000970036		41.2419	0.000345307	0.000363846		65.3989	0.00125279	0.000709101
41.2792	0.00238303	0.00219388		56.414	0.000956426	0.000972792		41.2792	0.000357268	0.00037736		65.4787	0.00124973	0.000703408
41.3166	0.00240935	0.00221898		56.4779	0.000955702	0.000975465		41.3166	0.000369477	0.00039114		65.5585	0.00124669	0.000697592
41.3539	0.00243597	0.00224429		56.5417	0.000955024	0.000978058		41.3539	0.000381938	0.000405192		65.6383	0.00124369	0.000691662
41.3912	0.00246288	0.00226983		56.6056	0.000954398	0.000980572		41.3912	0.000394656	0.000419523		65.7181	0.00124076	0.000685623
41.4286	0.00249009	0.0022956		56.6695	0.000953829	0.000983007		41.4286	0.000407638	0.000434138		65.7979	0.00123789	0.000679481
41.4659	0.00251759	0.00232159		56.7334	0.000953319	0.000985363		41.4659	0.000420889	0.000449044		65.8777	0.00123509	0.000673242
41.5032	0.00254538	0.0023478		56.7973	0.000952869	0.000987637		41.5032	0.000434416	0.000464247		65.9574	0.00123233	0.000666908
41.5406	0.00257345	0.00237425		56.8612	0.000952479	0.000989828		41.5406	0.000448226	0.000479754		66.0372	0.00122958	0.000660485
41.5779	0.00260181	0.00240092		56.925	0.000952146	0.000991934		41.5779	0.000462322	0.000495572		66.117	0.0012268	0.000653978
41.6152	0.00263043	0.00242781		56.9889	0.00095187	0.000993954		41.6152	0.000476714	0.000511707		66.1968	0.00122396	0.000647389
41.6526	0.00265933	0.00245493		57.0528	0.000951647	0.000995883		41.6526	0.000491405	0.000528165		66.2766	0.00122101	0.000640723
41.6899	0.00268849	0.00248227		57.1167	0.000951474	0.000997717		41.6899	0.000506403	0.000544955		66.3564	0.0012179	0.000633983
41.7272	0.00271791	0.00250984		57.1806	0.000951349	0.000999451		41.7272	0.000521715	0.000562082		66.4362	0.00121463	0.000627169
41.7646	0.00274758	0.00253762		57.2445	0.000951264	0.00100108		41.7646	0.000537346	0.000579553		66.516	0.00121117	0.000620284
41.8019	0.00277749	0.00256562		57.3083	0.000951215	0.00100259		41.8019	0.000553304	0.000597375		66.5957	0.00120751	0.00061333
41.8392	0.00280763	0.00259383		57.3722	0.000951194	0.00100399		41.8392	0.000569595	0.000615555		66.6755	0.00120367	0.000606306
41.8766	0.002838	0.00262225		57.4361	0.000951195	0.00100527		41.8766	0.000586226	0.000634098		66.7553	0.00119964	0.00059921
41.9139	0.00286859	0.00265089		57.5	0.000951213	0.00100642		41.9139	0.000603204	0.000653012		66.8351	0.00119546	0.000592041
41.9512	0.00289938	0.00267973		57.5639	0.000951242	0.00100745		41.9512	0.000620535	0.000672303		66.9149	0.00119112	0.000584794
41.9886	0.00293038	0.00270876		57.6278	0.000951279	0.00100835		41.9886	0.000638226	0.000691976		66.9947	0.00118665	0.000577468
42.0259	0.00296156	0.002738		57.6917	0.000951321	0.00100912		42.0259	0.000656286	0.000712037		67.0745	0.00118206	0.000570057
42.0632	0.00299292	0.00276743		57.7555	0.000951369	0.00100977		42.0632	0.000674721	0.000732493		67.1543	0.00117737	0.000562557
42.1005	0.00302445	0.00279705		57.8194	0.000951422	0.0010103		42.1005	0.000693539	0.000753347		67.234	0.0011726	0.000554964
42.1379	0.00305613	0.00282685		57.8833	0.000951481	0.00101073		42.1379	0.000712746	0.000774605		67.3138	0.00116779	0.000547276
42.1752	0.00308796	0.00285682		57.9472	0.000951545	0.00101106		42.1752	0.000732351	0.000796271		67.3936	0.00116298	0.000539492
42.2125	0.00311993	0.00288697		58.0111	0.000951615	0.0010113		42.2125	0.00075236	0.00081835		67.4734	0.0011582	0.000531609
42.2499	0.00315202	0.00291728		58.075	0.000951692	0.00101148		42.2499	0.000772781	0.000840844		67.5532	0.00115351	0.000523628
42.2872	0.00318423	0.00294774		58.1388	0.000951777	0.00101161		42.2872	0.000793618	0.000863759		67.633	0.00114895	0.000515548
42.3245	0.00321654	0.00297835		58.2027	0.000951872	0.00101171		42.3245	0.00081488	0.000887097		67.7128	0.00114457	0.000507369
42.3619	0.00324895	0.0030091		58.2666	0.000951979	0.00101179		42.3619	0.000836572	0.000910862		67.7926	0.00114044	0.000499091
42.3992	0.00328144	0.00303998		58.3305	0.000952101	0.00101189		42.3992	0.0008587	0.000935056		67.8723	0.00113661	0.000490716
42.4365	0.003314	0.00307097		58.3944	0.000952238	0.00101201		42.4365	0.000881269	0.000959681		67.9521	0.00113313	0.000482243
42.4739	0.00334663	0.00310208		58.4583	0.000952395	0.00101219		42.4739	0.000904284	0.000984741		68.0319	0.00113005	0.000473675
42.5112	0.00337932	0.00313328		58.5221	0.000952577	0.00101245		42.5112	0.00092775	0.00101024		68.1117	0.00112741	0.000465014
42.5485	0.00341205	0.00316457		58.586	0.000952788	0.00101279		42.5485	0.00095167	0.00103617		68.1915	0.00112527	0.00045626
42.5859	0.00344482	0.00319593		58.6499	0.000953034	0.00101323		42.5859	0.000976051	0.00106254		68.2713	0.00112364	0.000447418
42.6232	0.00347761	0.00322735		58.7138	0.000953322	0.0010138		42.6232	0.00100089	0.00108936		68.3511	0.00112255	0.000438488
42.6605	0.00351043	0.00325882		58.7777	0.000953656	0.0010145		42.6605	0.0010262	0.00111661		68.4309	0.00112203	0.000429473
42.6979	0.00354326	0.00329033		58.8416	0.000954042	0.00101536		42.6979	0.00105198	0.00114431		68.5106	0.00112211	0.000420375
42.7352	0.00357609	0.00332186		58.9055	0.000954484	0.00101637		42.7352	0.00107823	0.00117246		68.5904	0.0011228	0.000411196
42.7725	0.00360891	0.0033534		58.9693	0.000954987	0.00101755		42.7725	0.00110496	0.00120105		68.6702	0.0011241	0.00040194
42.8099	0.00364172	0.00338494		59.0332	0.000955552	0.00101891		42.8099	0.00113217	0.00123009		68.75	0.00112601	0.000392608
42.8472	0.00367451	0.00341646		59.0971	0.000956177	0.00102045		42.8472	0.00115985	0.00125958		68.8298	0.00112851	0.000383208
42.8845	0.00370726	0.00344796		59.161	0.000956861	0.00102219		42.8845	0.00118803	0.00128951		68.9096	0.00113157	0.000373743
42.9219	0.00373998	0.00347941		59.2249	0.000957601	0.00102411		42.9219	0.00121669	0.0013199		68.9894	0.00113515	0.000364222
42.9592	0.00377264	0.0035108		59.2888	0.000958395	0.00102624		42.9592	0.00124584	0.00135074		69.0691	0.00113923	0.000354652
42.9965	0.00380524	0.00354212		59.3526	0.000959242	0.00102855		42.9965	0.00127549	0.00138204		69.1489	0.00114376	0.00034504
43.0338	0.00383778	0.00357336		59.4165	0.00096014	0.00103105		43.0338	0.00130563	0.00141378		69.2287	0.0011487	0.000335397
43.0712	0.00387023	0.00360449		59.4804	0.00096109	0.00103374		43.0712	0.00133628	0.00144598		69.3085	0.00115402	0.000325731
43.1085	0.0039026	0.00363551		59.5443	0.000962092	0.0010366		43.1085	0.00136743	0.00147863		69.3883	0.00115969	0.000316053
43.1458	0.00393487	0.0036664		59.6082	0.000963148	0.00103963		43.1458	0.00139908	0.00151173		69.4681	0.00116567	0.000306372
43.1832	0.00396703	0.00369714		59.6721	0.000964258	0.00104282		43.1832	0.00143125	0.00154528		69.5479	0.00117192	0.000296699
43.2205	0.00399907	0.00372771		59.7359	0.000965422	0.00104615		43.2205	0.00146394	0.00157928		69.6277	0.00117841	0.000287043
43.2578	0.00403098	0.00375811		59.7998	0.000966639	0.0010496		43.2578	0.00149714	0.00161373		69.7074	0.00118511	0.000277412
43.2952	0.00406274	0.0037883		59.8637	0.000967906	0.00105316		43.2952	0.00153087	0.00164863		69.7872	0.00119198	0.000267815
43.3325	0.00409435	0.00381828		59.9276	0.000969221	0.0010568		43.3325	0.00156511	0.00168397		69.867	0.00119899	0.000258257
43.3698	0.0041258	0.00384803		59.9915	0.000970582	0.00106051		43.3698	0.00159989	0.00171976		69.9468	0.00120608	0.000248746
43.4072	0.00415707	0.00387754		60.0554	0.000971988	0.00106426		43.4072	0.00163519	0.001756		70.0266	0.00121323	0.000239287
43.4445	0.00418815	0.00390677		60.1193	0.000973437	0.00106803		43.4445	0.00167101	0.00179269		70.1064	0.0012204	0.000229884
43.4818	0.00421903	0.00393572		60.1831	0.00097493	0.00107179		43.4818	0.00170737	0.00182981		70.1862	0.00122756	0.000220541
43.5192	0.00424969	0.00396436		60.247	0.000976467	0.00107552		43.5192	0.00174426	0.00186738		70.266	0.00123468	0.000211258
43.5565	0.00428013	0.00399268		60.3109	0.000978048	0.0010792		43.5565	0.00178168	0.00190539		70.3457	0.00124174	0.000202037
43.5938	0.00431034	0.00402066		60.3748	0.000979672	0.00108282		43.5938	0.00181962	0.00194384		70.4255	0.00124871	0.000192877
43.6312	0.0043403	0.00404828		60.4387	0.000981336	0.00108635		43.6312	0.0018581	0.00198274		70.5053	0.00125556	0.000183777
43.6685	0.00437	0.00407552		60.5026	0.000983038	0.00108977		43.6685	0.00189711	0.00202207		70.5851	0.00126227	0.000174735
43.7058	0.00439943	0.00410237		60.5664	0.000984773	0.00109306		43.7058	0.00193664	0.00206184		70.6649	0.00126882	0.00016575
43.7432	0.00442857	0.0041288		60.6303	0.000986537	0.00109621		43.7432	0.00197671	0.00210205		70.7447	0.00127518	0.00015682
43.7805	0.00445742	0.00415481		60.6942	0.000988327	0.00109918		43.7805	0.00201731	0.00214269		70.8245	0.00128132	0.000147942
43.8178	0.00448597	0.00418036		60.7581	0.000990136	0.00110196		43.8178	0.00205843	0.00218377		70.9043	0.0012872	0.000139115
43.8552	0.00451419	0.00420545		60.822	0.000991959	0.00110453		43.8552	0.00210009	0.00222529		70.984	0.00129277	0.000130335
43.8925	0.00454209	0.00423006		60.8859	0.00099379	0.00110687		43.8925	0.00214227	0.00226723		71.0638	0.00129801	0.0001216
43.9298	0.00456965	0.00425416		60.9497	0.000995623	0.00110896		43.9298	0.00218498	0.00230961		71.1436	0.00130286	0.000112905
43.9671	0.00459684	0.00427776		61.0136	0.000997454	0.0011108		43.9671	0.00222821	0.00235241		71.2234	0.0013073	0.000104248
44.0045	0.00462367	0.00430082		61.0775	0.000999277	0.00111238		44.0045	0.00227196	0.00239564		71.3032	0.0013113	9.5623e-05
44.0418	0.00465012	0.00432334		61.1414	0.00100109	0.00111368		44.0418	0.00231624	0.0024393		71.383	0.00131485	8.70275e-05
44.0791	0.00467617	0.00434531		61.2053	0.00100288	0.00111471		44.0791	0.00236103	0.00248337		71.4628	0.00131793	7.84575e-05
44.1165	0.0047018	0.0043667		61.2692	0.00100464	0.00111546		44.1165	0.00240635	0.00252787		71.5426	0.0013205	6.99098e-05
44.1538	0.00472701	0.00438751		61.333	0.00100638	0.00111595		44.1538	0.00245217	0.00257278		71.6223	0.00132254	6.13817e-05
44.1911	0.00475177	0.00440773		61.3969	0.00100807	0.00111616		44.1911	0.0024985	0.0026181		71.7021	0.00132403	5.28714e-05
44.2285	0.00477608	0.00442734		61.4608	0.00100973	0.00111612		44.2285	0.00254534	0.00266383		71.7819	0.00132495	4.43774e-05
44.2658	0.00479992	0.00444634		61.5247	0.00101134	0.00111583		44.2658	0.00259268	0.00270997		71.8617	0.00132527	3.58979e-05
44.3031	0.00482326	0.0044647		61.5886	0.0010129	0.00111531		44.3031	0.00264052	0.0027565		71.9415	0.00132499	2.74309e-05
44.3405	0.0048461	0.00448243		61.6525	0.00101441	0.00111456		44.3405	0.00268885	0.00280343		72.0213	0.00132411	1.89748e-05
44.3778	0.00486842	0.00449951		61.7164	0.00101587	0.00111361		44.3778	0.00273766	0.00285076		72.1011	0.00132261	1.0528e-05
44.4151	0.00489021	0.00451593		61.7802	0.00101727	0.00111246		44.4151	0.00278694	0.00289847		72.1809	0.00132053	2.09002e-06
44.4525	0.00491144	0.0045317		61.8441	0.00101861	0.00111113		44.4525	0.0028367	0.00294656		72.2606	0.00131787	-6.33947e-06
44.4898	0.00493211	0.00454679		61.908	0.0010199	0.00110963		44.4898	0.00288693	0.00299502		72.3404	0.00131466	-1.47602e-05
44.5271	0.00495219	0.0045612		61.9719	0.00102113	0.00110798		44.5271	0.0029376	0.00304386		72.4202	0.00131094	-2.31716e-05
44.5645	0.00497168	0.00457493		62.0358	0.0010223	0.00110619		44.5645	0.00298873	0.00309306		72.5	0.00130672	-3.15728e-05
44.6018	0.00499055	0.00458796		62.0997	0.00102342	0.00110427		44.6018	0.00304028	0.00314261		72.5798	0.00130205	-3.99631e-05
44.6391	0.0050088	0.00460031		62.1635	0.00102448	0.00110223		44.6391	0.00309227	0.00319251		72.6596	0.00129695	-4.83428e-05
44.6765	0.0050264	0.00461195		62.2274	0.0010255	0.00110008		44.6765	0.00314467	0.00324276		72.7394	0.00129146	-5.67137e-05
44.7138	0.00504335	0.00462289		62.2913	0.00102647	0.00109783		44.7138	0.00319747	0.00329333		72.8191	0.00128562	-6.50792e-05
44.7511	0.00505963	0.00463313		62.3552	0.00102741	0.0010955		44.7511	0.00325067	0.00334423		72.8989	0.00127948	-7.34439e-05
44.7885	0.00507522	0.00464265		62.4191	0.00102832	0.00109309		44.7885	0.00330425	0.00339543		72.9787	0.00127308	-8.18138e-05
44.8258	0.00509012	0.00465147		62.483	0.0010292	0.0010906		44.8258	0.00335819	0.00344695		73.0585	0.00126648	-9.01953e-05
44.8631	0.00510432	0.00465956		62.5468	0.00103006	0.00108805		44.8631	0.00341248	0.00349875		73.1383	0.00125974	-9.85958e-05
44.9004	0.00511779	0.00466695		62.6107	0.00103089	0.00108544		44.9004	0.00346711	0.00355083		73.2181	0.00125291	-0.000107022
44.9378	0.00513052	0.00467361		62.6746	0.00103171	0.00108278		44.9378	0.00352206	0.00360318		73.2979	0.00124605	-0.000115483
44.9751	0.00514252	0.00467955		62.7385	0.00103251	0.00108008		44.9751	0.00357732	0.00365578		73.3777	0.00123922	-0.000123988
45.0124	0.00515376	0.00468476		62.8024	0.00103331	0.00107734		45.0124	0.00363286	0.00370863		73.4574	0.00123248	-0.000132546
45.0498	0.00516424	0.00468925		62.8663	0.00103411	0.00107457		45.0498	0.00368867	0.0037617		73.5372	0.00122585	-0.000141168
45.0871	0.00517394	0.00469302		62.9302	0.00103492	0.00107178		45.0871	0.00374473	0.00381498		73.617	0.00121936	-0.000149865
45.1244	0.00518286	0.00469606		62.994	0.00103574	0.00106897		45.1244	0.00380103	0.00386845		73.6968	0.00121303	-0.000158649
45.1618	0.00519099	0.00469836		63.0579	0.00103659	0.00106613		45.1618	0.00385753	0.0039221		73.7766	0.00120685	-0.000167533
45.1991	0.00519832	0.00469994		63.1218	0.00103746	0.00106329		45.1991	0.00391422	0.0039759		73.8564	0.00120081	-0.000176531
45.2364	0.00520483	0.0047008		63.1857	0.00103837	0.00106042		45.2364	0.00397109	0.00402985		73.9362	0.0011949	-0.000185658
45.2738	0.00521053	0.00470092		63.2496	0.00103932	0.00105755		45.2738	0.00402809	0.00408392		74.016	0.00118909	-0.000194928
45.3111	0.0052154	0.00470032		63.3135	0.00104031	0.00105465		45.3111	0.00408523	0.00413809		74.0957	0.00118336	-0.000204354
45.3484	0.00521944	0.004699		63.3773	0.00104135	0.00105174		45.3484	0.00414246	0.00419234		74.1755	0.0011777	-0.000213949
45.3858	0.00522264	0.00469695		63.4412	0.00104244	0.00104882		45.3858	0.00419977	0.00424665		74.2553	0.00117208	-0.000223726
45.4231	0.00522499	0.00469417		63.5051	0.00104358	0.00104587		45.4231	0.00425713	0.00430099		74.3351	0.00116649	-0.000233695
45.4604	0.00522648	0.00469068		63.569	0.00104478	0.0010429		45.4604	0.00431452	0.00435535		74.4149	0.00116091	-0.000243865
45.4978	0.00522712	0.00468646		63.6329	0.00104603	0.00103991		45.4978	0.00437191	0.0044097		74.4947	0.00115533	-0.000254245
45.5351	0.00522689	0.00468152		63.6968	0.00104733	0.00103691		45.5351	0.00442927	0.00446401		74.5745	0.00114975	-0.000264841
45.5724	0.0052258	0.00467587		63.7606	0.00104868	0.0010339		45.5724	0.00448658	0.00451826		74.6543	0.00114415	-0.00027566
45.6098	0.00522383	0.0046695		63.8245	0.00105008	0.00103088		45.6098	0.00454381	0.00457243		74.734	0.00113853	-0.000286705
45.6471	0.005221	0.00466243		63.8884	0.00105151	0.00102786		45.6471	0.00460093	0.00462648		74.8138	0.00113287	-0.00029798
45.6844	0.00521728	0.00465464		63.9523	0.00105298	0.00102484		45.6844	0.00465792	0.0046804		74.8936	0.00112718	-0.000309488
45.7218	0.00521269	0.00464615		64.0162	0.00105446	0.00102183		45.7218	0.00471473	0.00473415		74.9734	0.00112145	-0.000321228
45.7591	0.00520723	0.00463696		64.0801	0.00105596	0.00101882		45.7591	0.00477136	0.00478771		75.0532	0.00111569	-0.000333201
45.7964	0.00520089	0.00462707		64.144	0.00105745	0.00101582		45.7964	0.00482775	0.00484105		75.133	0.00110989	-0.000345402
45.8337	0.00519367	0.00461649		64.2078	0.00105893	0.00101283		45.8337	0.00488389	0.00489415		75.2128	0.00110404	-0.000357827
45.8711	0.00518559	0.00460522		64.2717	0.00106038	0.00100987		45.8711	0.00493974	0.00494697		75.2926	0.00109815	-0.000370474
45.9084	0.00517664	0.00459326		64.3356	0.00106178	0.00100693		45.9084	0.00499528	0.00499949		75.3723	0.00109221	-0.000383335
45.9457	0.00516682	0.00458063		64.3995	0.00106313	0.00100402		45.9457	0.00505048	0.00505168		75.4521	0.00108621	-0.000396405
45.9831	0.00515614	0.00456733		64.4634	0.00106442	0.00100116		45.9831	0.0051053	0.00510352		75.5319	0.00108017	-0.000409677
46.0204	0.00514462	0.00455336		64.5273	0.00106561	0.000998358		46.0204	0.00515971	0.00515497		75.6117	0.0010741	-0.000423144
46.0577	0.00513224	0.00453873		64.5911	0.00106672	0.000995618		46.0577	0.00521369	0.005206		75.6915	0.00106801	-0.000436799
46.0951	0.00511902	0.00452345		64.655	0.00106771	0.000992958		46.0951	0.00526721	0.0052566		75.7713	0.00106192	-0.000450635
46.1324	0.00510497	0.00450753		64.7189	0.00106859	0.000990388		46.1324	0.00532023	0.00530672		75.8511	0.00105585	-0.000464642
46.1697	0.00509009	0.00449097		64.7828	0.00106934	0.000987924		46.1697	0.00537273	0.00535635		75.9309	0.00104981	-0.000478812
46.2071	0.0050744	0.00447379		64.8467	0.00106995	0.000985578		46.2071	0.00542467	0.00540545		76.0106	0.00104384	-0.000493136
46.2444	0.0050579	0.00445598		64.9106	0.00107043	0.000983364		46.2444	0.00547604	0.00545399		76.0904	0.00103796	-0.000507604
46.2817	0.00504059	0.00443757		64.9744	0.00107076	0.000981297		46.2817	0.00552679	0.00550196		76.1702	0.0010322	-0.000522205
46.3191	0.0050225	0.00441855		65.0383	0.00107095	0.000979391		46.3191	0.00557691	0.00554931		76.25	0.00102658	-0.000536928
46.3564	0.00500362	0.00439894		65.1022	0.001071	0.000977657		46.3564	0.00562635	0.00559603		76.3298	0.0010211	-0.00055176
46.3937	0.00498398	0.00437874		65.1661	0.00107091	0.000976106		46.3937	0.00567511	0.00564208		76.4096	0.00101578	-0.00056669
46.4311	0.00496357	0.00435798		65.23	0.00107069	0.000974747		46.4311	0.00572314	0.00568743		76.4894	0.0010106	-0.000581706
46.4684	0.00494242	0.00433665		65.2939	0.00107034	0.000973586		46.4684	0.00577041	0.00573206		76.5691	0.00100555	-0.000596797
46.5057	0.00492053	0.00431477		65.3578	0.00106986	0.000972631		46.5057	0.00581691	0.00577595		76.6489	0.00100061	-0.000611952
46.5431	0.00489792	0.00429234		65.4216	0.00106926	0.000971886		46.5431	0.00586261	0.00581905		76.7287	0.000995749	-0.000627159
46.5804	0.0048746	0.00426938		65.4855	0.00106855	0.000971356		46.5804	0.00590747	0.00586135		76.8085	0.000990948	-0.000642409
46.6177	0.00485058	0.0042459		65.5494	0.00106774	0.000971043		46.6177	0.00595147	0.00590282		76.8883	0.000986173	-0.000657689
46.6551	0.00482588	0.0042219		65.6133	0.00106685	0.000970946		46.6551	0.00599457	0.00594343		76.9681	0.000981399	-0.000672991
46.6924	0.00480051	0.00419739		65.6772	0.00106588	0.000971067		46.6924	0.00603677	0.00598315		77.0479	0.000976602	-0.000688303
46.7297	0.00477448	0.00417239		65.7411	0.00106485	0.000971403		46.7297	0.00607801	0.00602197		77.1277	0.000971762	-0.000703616
46.767	0.00474782	0.00414691		65.8049	0.00106377	0.000971951		46.767	0.00611829	0.00605984		77.2074	0.000966861	-0.000718922
46.8044	0.00472054	0.00412094		65.8688	0.00106267	0.000972708		46.8044	0.00615757	0.00609676		77.2872	0.000961882	-0.000734213
46.8417	0.00469266	0.00409451		65.9327	0.00106156	0.000973669		46.8417	0.00619582	0.00613269		77.367	0.000956815	-0.000749481
46.879	0.00466419	0.00406762		65.9966	0.00106046	0.000974828		46.879	0.00623302	0.00616762		77.4468	0.000951652	-0.000764718
46.9164	0.00463514	0.00404029		66.0605	0.00105937	0.000976181		46.9164	0.00626914	0.00620151		77.5266	0.000946393	-0.000779916
46.9537	0.00460555	0.00401252		66.1244	0.00105832	0.000977723		46.9537	0.00630416	0.00623434		77.6064	0.000941043	-0.000795069
46.991	0.00457543	0.00398432		66.1882	0.00105732	0.000979452		46.991	0.00633804	0.0062661		77.6862	0.000935616	-0.00081017
47.0284	0.00454479	0.0039557		66.2521	0.00105638	0.000981363		47.0284	0.00637077	0.00629676		77.766	0.00093013	-0.00082521
47.0657	0.00451366	0.00392667		66.316	0.0010555	0.000983452		47.0657	0.00640231	0.00632629		77.8457	0.000924607	-0.000840185
47.103	0.00448205	0.00389725		66.3799	0.00105471	0.000985714		47.103	0.00643266	0.00635469		77.9255	0.000919073	-0.000855085
47.1404	0.00444999	0.00386745		66.4438	0.00105399	0.000988144		47.1404	0.00646177	0.00638192		78.0053	0.000913556	-0.000869905
47.1777	0.00441749	0.00383726		66.5077	0.00105336	0.000990735		47.1777	0.00648963	0.00640798		78.0851	0.000908084	-0.000884638
47.215	0.00438458	0.00380672		66.5716	0.00105282	0.000993475		47.215	0.00651622	0.00643284		78.1649	0.000902685	-0.000899277
47.2524	0.00435127	0.00377581		66.6354	0.00105236	0.000996356		47.2524	0.00654151	0.00645648		78.2447	0.000897382	-0.000913816
47.2897	0.00431759	0.00374457		66.6993	0.00105197	0.000999364		47.2897	0.00656549	0.00647888		78.3245	0.0008922	-0.000928252
47.327	0.00428355	0.00371299		66.7632	0.00105166	0.00100248		47.327	0.00658813	0.00650003		78.4043	0.000887163	-0.000942582
47.3644	0.00424917	0.0036811		66.8271	0.0010514	0.0010057		47.3644	0.00660942	0.00651992		78.484	0.000882296	-0.000956801
47.4017	0.00421447	0.00364889		66.891	0.0010512	0.00100899		47.4017	0.00662935	0.00653851		78.5638	0.000877624	-0.000970907
47.439	0.00417947	0.0036164		66.9549	0.00105104	0.00101234		47.439	0.00664788	0.00655581		78.6436	0.000873177	-0.000984897
47.4764	0.00414418	0.00358362		67.0187	0.00105092	0.00101573		47.4764	0.00666501	0.00657179		78.7234	0.000868987	-0.000998767
47.5137	0.00410862	0.00355057		67.0826	0.00105081	0.00101914		47.5137	0.00668073	0.00658644		78.8032	0.000865093	-0.00101251
47.551	0.00407282	0.00351726		67.1465	0.00105071	0.00102256		47.551	0.00669501	0.00659975		78.883	0.00086153	-0.00102613
47.5884	0.00403678	0.00348371		67.2104	0.00105061	0.00102596		47.5884	0.00670784	0.00661171		78.9628	0.000858326	-0.00103962
47.6257	0.00400053	0.00344992		67.2743	0.00105048	0.00102933		47.6257	0.0067192	0.00662229		79.0426	0.000855501	-0.00105297
47.663	0.00396408	0.00341592		67.3382	0.00105032	0.00103265		47.663	0.0067291	0.0066315		79.1223	0.000853064	-0.00106618
47.7003	0.00392744	0.00338171		67.402	0.0010501	0.00103589		47.7003	0.00673751	0.00663932		79.2021	0.000851021	-0.00107925
47.7377	0.00389064	0.00334731		67.4659	0.00104982	0.00103906		47.7377	0.00674442	0.00664575		79.2819	0.000849368	-0.00109216
47.775	0.00385368	0.00331273		67.5298	0.00104947	0.00104212		47.775	0.00674983	0.00665077		79.3617	0.000848092	-0.00110492
47.8123	0.00381659	0.00327798		67.5937	0.00104902	0.00104507		47.8123	0.00675372	0.00665437		79.4415	0.000847176	-0.00111752
47.8497	0.00377937	0.00324309		67.6576	0.00104847	0.00104788		47.8497	0.00675609	0.00665656		79.5213	0.000846594	-0.00112995
47.887	0.00374205	0.00320807		67.7215	0.0010478	0.00105055		47.887	0.00675693	0.00665732		79.6011	0.000846315	-0.00114222
47.9243	0.00370463	0.00317292		67.7853	0.00104701	0.00105305		47.9243	0.00675623	0.00665666		79.6809	0.000846307	-0.00115432
47.9617	0.00366714	0.00313768		67.8492	0.00104608	0.00105539		47.9617	0.00675399	0.00665455		79.7606	0.000846538	-0.00116624
47.999	0.00362958	0.00310235		67.9131	0.001045	0.00105754		47.999	0.0067502	0.00665102		79.8404	0.000846974	-0.001178
48.0363	0.00359197	0.00306696		67.977	0.00104375	0.00105949		48.0363	0.00674486	0.00664604		79.9202	0.000847578	-0.00118957
48.0737	0.00355432	0.00303151		68.0409	0.00104233	0.00106124		48.0737	0.00673797	0.00663962		80	0.00084831	-0.00120098
48.111	0.00351665	0.00299602		68.1048	0.00104073	0.00106278		48.111	0.00672952	0.00663176		80.0798	0.000849124	-0.00121222
48.1483	0.00347896	0.00296052		68.1687	0.00103894	0.00106409		48.1483	0.00671951	0.00662246		80.1596	0.000849975	-0.00122329
48.1857	0.00344127	0.00292501		68.2325	0.00103695	0.00106517		48.1857	0.00670794	0.00661172		80.2394	0.000850818	-0.00123421
48.223	0.0034036	0.00288952		68.2964	0.00103476	0.00106601		48.223	0.00669482	0.00659954		80.3191	0.000851616	-0.00124496
48.2603	0.00336594	0.00285405		68.3603	0.00103237	0.00106661		48.2603	0.00668014	0.00658593		80.3989	0.000852338	-0.00125557
48.2977	0.00332832	0.00281863		68.4242	0.00102978	0.00106696		48.2977	0.0066639	0.00657089		80.4787	0.000852963	-0.00126603
48.335	0.00329074	0.00278327		68.4881	0.00102699	0.00106706		48.335	0.00664612	0.00655442		80.5585	0.000853474	-0.00127637
48.3723	0.00325322	0.00274798		68.552	0.00102401	0.0010669		48.3723	0.00662678	0.00653653		80.6383	0.000853869	-0.00128658
48.4097	0.00321577	0.00271279		68.6158	0.00102083	0.00106648		48.4097	0.0066059	0.00651722		80.7181	0.000854154	-0.00129669
48.447	0.00317839	0.0026777		68.6797	0.00101747	0.00106579		48.447	0.00658348	0.00649651		80.7979	0.000854347	-0.0013067
48.4843	0.00314109	0.00264272		68.7436	0.00101392	0.00106483		48.4843	0.00655953	0.00647438		80.8777	0.000854475	-0.00131664
48.5217	0.0031039	0.00260789		68.8075	0.00101019	0.00106359		48.5217	0.00653405	0.00645087		80.9574	0.000854563	-0.00132651
48.559	0.00306681	0.0025732		68.8714	0.0010063	0.00106208		48.559	0.00650706	0.00642596		81.0372	0.000854639	-0.00133635
48.5963	0.00302984	0.00253868		68.9353	0.00100225	0.00106029		48.5963	0.00647856	0.00639967		81.117	0.000854722	-0.00134616
48.6336	0.00299299	0.00250434		68.9991	0.000998066	0.00105823		48.6336	0.00644856	0.00637202		81.1968	0.000854824	-0.00135597
48.671	0.00295628	0.00247018		69.063	0.000993754	0.0010559		48.671	0.00641707	0.006343		81.2766	0.000854959	-0.00136578
48.7083	0.00291972	0.00243623		69.1269	0.000989338	0.00105332		48.7083	0.0063841	0.00631263		81.3564	0.000855137	-0.00137561
48.7456	0.00288331	0.0024025		69.1908	0.000984839	0.00105048		48.7456	0.00634967	0.00628093		81.4362	0.00085537	-0.00138549
48.783	0.00284708	0.002369		69.2547	0.000980277	0.0010474		48.783	0.00631378	0.00624789		81.516	0.000855673	-0.00139542
48.8203	0.00281102	0.00233574		69.3186	0.000975674	0.0010441		48.8203	0.00627646	0.00621354		81.5957	0.000856058	-0.00140543
48.8576	0.00277515	0.00230274		69.3825	0.000971052	0.00104058		48.8576	0.00623771	0.00617789		81.6755	0.000856538	-0.00141552
48.895	0.00273948	0.00227		69.4463	0.000966433	0.00103688		48.895	0.00619755	0.00614095		81.7553	0.000857115	-0.00142573
48.9323	0.00270401	0.00223755		69.5102	0.000961838	0.00103299		48.9323	0.006156	0.00610273		81.8351	0.000857791	-0.00143605
48.9696	0.00266877	0.00220538		69.5741	0.000957289	0.00102896		48.9696	0.00611307	0.00606325		81.9149	0.000858563	-0.00144651
49.007	0.00263377	0.00217352		69.638	0.000952807	0.00102478		49.007	0.00606879	0.00602252		81.9947	0.000859431	-0.00145712
49.0443	0.002599	0.00214198		69.7019	0.000948412	0.0010205		49.0443	0.00602318	0.00598057		82.0745	0.00086039	-0.00146788
49.0816	0.00256449	0.00211076		69.7658	0.000944124	0.00101612		49.0816	0.00597625	0.0059374		82.1543	0.000861435	-0.00147882
49.119	0.00253025	0.00207987		69.8296	0.000939964	0.00101167		49.119	0.00592803	0.00589303		82.234	0.000862554	-0.00148994
49.1563	0.00249628	0.00204933		69.8935	0.000935947	0.00100716		49.1563	0.00587855	0.00584748		82.3138	0.000863735	-0.00150124
49.1936	0.00246261	0.00201915		69.9574	0.000932092	0.00100262		49.1936	0.00582782	0.00580078		82.3936	0.000864965	-0.00151274
49.231	0.00242923	0.00198933		70.0213	0.000928415	0.000998063		49.231	0.00577587	0.00575293		82.4734	0.000866229	-0.00152444
49.2683	0.00239618	0.00195989		70.0852	0.00092493	0.000993502		49.2683	0.00572273	0.00570396		82.5532	0.00086751	-0.00153636
49.3056	0.00236344	0.00193082		70.1491	0.000921652	0.000988953		49.3056	0.00566842	0.00565389		82.633	0.000868789	-0.00154851
49.343	0.00233105	0.00190214		70.2129	0.000918593	0.000984429		49.343	0.00561298	0.00560274		82.7128	0.000870044	-0.00156089
49.3803	0.002299	0.00187386		70.2768	0.000915765	0.000979944		49.3803	0.00555643	0.00555053		82.7926	0.000871245	-0.00157351
49.4176	0.00226731	0.00184598		70.3407	0.000913176	0.000975512		49.4176	0.0054988	0.00549729		82.8723	0.000872355	-0.00158639
49.455	0.00223599	0.00181851		70.4046	0.000910834	0.000971144		49.455	0.00544013	0.00544304		82.9521	0.000873335	-0.00159953
49.4923	0.00220504	0.00179145		70.4685	0.000908742	0.000966853		49.4923	0.00538043	0.0053878		83.0319	0.000874152	-0.00161293
49.5296	0.00217448	0.00176481		70.5324	0.000906901	0.000962649		49.5296	0.00531976	0.0053316		83.1117	0.00087478	-0.00162662
49.5669	0.00214432	0.00173859		70.5963	0.000905313	0.000958543		49.5669	0.00525813	0.00527446		83.1915	0.0008752	-0.0016406
49.6043	0.00211455	0.00171279		70.6601	0.000903977	0.000954547		49.6043	0.00519558	0.00521641		83.2713	0.000875401	-0.00165487
49.6416	0.0020852	0.00168742		70.724	0.000902891	0.000950672		49.6416	0.00513214	0.00515747		83.3511	0.000875381	-0.00166945
49.6789	0.00205626	0.00166248		70.7879	0.000902054	0.000946928		49.6789	0.00506786	0.00509768		83.4309	0.000875147	-0.00168435
49.7163	0.00202774	0.00163796		70.8518	0.000901462	0.000943328		49.7163	0.00500276	0.00503706		83.5106	0.000874713	-0.00169957
49.7536	0.00199965	0.00161388		70.9157	0.000901108	0.000939883		49.7536	0.00493688	0.00497563		83.5904	0.00087411	-0.00171512
49.7909	0.00197199	0.00159023		70.9796	0.000900983	0.000936605		49.7909	0.00487025	0.00491344		83.6702	0.000873374	-0.00173102
49.8283	0.00194478	0.001567		71.0434	0.000901074	0.000933503		49.8283	0.00480291	0.00485051		83.75	0.000872551	-0.00174728
49.8656	0.00191801	0.00154421		71.1073	0.00090137	0.000930586		49.8656	0.00473491	0.00478686		83.8298	0.000871689	-0.0017639
49.9029	0.00189169	0.00152184		71.1712	0.000901857	0.000927862		49.9029	0.00466626	0.00472254		83.9096	0.000870837	-0.00178089
49.9403	0.00186583	0.0014999		71.2351	0.000902519	0.000925338		49.9403	0.00459702	0.00465757		83.9894	0.000870044	-0.00179826
49.9776	0.00184042	0.00147838		71.299	0.000903343	0.000923018		49.9776	0.00452722	0.00459199		84.0691	0.00086936	-0.00181602
50.0149	0.00181549	0.00145729		71.3629	0.000904309	0.000920905		50.0149	0.0044569	0.00452582		84.1489	0.000868832	-0.00183418
50.0523	0.00179102	0.0014366		71.4267	0.000905401	0.000919002		50.0523	0.00438609	0.00445911		84.2287	0.000868501	-0.00185275
50.0896	0.00176703	0.00141633		71.4906	0.000906603	0.000917311		50.0896	0.00431484	0.00439188		84.3085	0.000868408	-0.00187175
50.1269	0.00174353	0.00139647		71.5545	0.000907896	0.000915832		50.1269	0.00424317	0.00432417		84.3883	0.00086859	-0.00189119
50.1643	0.0017205	0.00137701		71.6184	0.000909268	0.000914566		50.1643	0.00417113	0.00425601		84.4681	0.000869081	-0.00191107
50.2016	0.00169797	0.00135795		71.6823	0.000910704	0.00091351		50.2016	0.00409875	0.00418744		84.5479	0.000869904	-0.00193142
50.2389	0.00167594	0.00133928		71.7462	0.000912194	0.000912661		50.2389	0.00402607	0.0041185		84.6277	0.000871071	-0.00195224
50.2763	0.0016544	0.001321		71.8101	0.000913724	0.000912013		50.2763	0.00395312	0.00404921		84.7074	0.000872586	-0.00197355
50.3136	0.00163337	0.0013031		71.8739	0.000915287	0.000911558		50.3136	0.00387995	0.00397962		84.7872	0.000874446	-0.00199537
50.3509	0.00161285	0.00128557		71.9378	0.000916874	0.000911285		50.3509	0.00380658	0.00390976		84.867	0.000876646	-0.00201771
50.3883	0.00159285	0.00126842		72.0017	0.000918476	0.000911178		50.3883	0.00373306	0.00383967		84.9468	0.000879174	-0.00204059
50.4256	0.00157336	0.00125163		72.0656	0.000920086	0.00091122		50.4256	0.00365941	0.00376937		85.0266	0.000882013	-0.00206403
50.4629	0.00155439	0.00123521		72.1295	0.000921696	0.000911392		50.4629	0.00358567	0.00369892		85.1064	0.000885141	-0.00208805
50.5002	0.00153595	0.00121914		72.1934	0.000923301	0.000911672		50.5002	0.00351188	0.00362833		85.1862	0.000888535	-0.00211267
50.5376	0.00151803	0.00120343		72.2572	0.000924894	0.000912038		50.5376	0.00343808	0.00355765		85.266	0.000892175	-0.00213793
50.5749	0.00150064	0.00118806		72.3211	0.000926472	0.000912469		50.5749	0.00336428	0.00348692		85.3457	0.000896037	-0.00216385
50.6122	0.00148378	0.00117303		72.385	0.000928031	0.000912945		50.6122	0.00329054	0.00341615		85.4255	0.000900102	-0.00219045
50.6496	0.00146746	0.00115834		72.4489	0.000929571	0.00091345		50.6496	0.00321689	0.0033454		85.5053	0.000904349	-0.00221777
50.6869	0.00145166	0.00114399		72.5128	0.000931088	0.000913969		50.6869	0.00314335	0.00327469		85.5851	0.000908754	-0.00224584
50.7242	0.0014364	0.00112996		72.5767	0.00093258	0.000914491		50.7242	0.00306996	0.00320405		85.6649	0.000913284	-0.00227468
50.7616	0.00142167	0.00111627		72.6405	0.000934046	0.000915005		50.7616	0.00299676	0.00313352		85.7447	0.000917899	-0.00230434
50.7989	0.00140747	0.00110289		72.7044	0.000935483	0.000915503		50.7989	0.00292377	0.00306313		85.8245	0.000922552	-0.00233483
50.8362	0.00139379	0.00108983		72.7683	0.00093689	0.00091598		50.8362	0.00285103	0.0029929		85.9043	0.000927192	-0.0023662
50.8736	0.00138065	0.00107709		72.8322	0.000938264	0.000916434		50.8736	0.00277857	0.00292288		85.984	0.000931772	-0.00239847
50.9109	0.00136803	0.00106466		72.8961	0.000939601	0.000916862		50.9109	0.00270642	0.00285309		86.0638	0.000936241	-0.00243167
50.9482	0.00135593	0.00105253		72.96	0.000940901	0.000917264		50.9482	0.0026346	0.00278356		86.1436	0.000940555	-0.00246584
50.9856	0.00134435	0.00104071		73.0239	0.000942161	0.000917638		50.9856	0.00256315	0.00271433		86.2234	0.000944668	-0.002501
51.0229	0.00133329	0.00102919		73.0877	0.000943382	0.000917985		51.0229	0.00249209	0.00264541		86.3032	0.000948542	-0.00253718
51.0602	0.00132273	0.00101797		73.1516	0.000944566	0.000918303		51.0602	0.00242146	0.00257685		86.383	0.00095214	-0.00257441
51.0976	0.00131269	0.00100705		73.2155	0.000945719	0.000918591		51.0976	0.00235127	0.00250866		86.4628	0.000955431	-0.00261271
51.1349	0.00130315	0.00099642		73.2794	0.000946846	0.000918845		51.1349	0.00228155	0.00244088		86.5426	0.000958382	-0.00265212
51.1722	0.0012941	0.000986082		73.3433	0.000947956	0.000919062		51.1722	0.00221233	0.00237354		86.6223	0.000960967	-0.00269265
51.2096	0.00128555	0.000976034		73.4072	0.000949061	0.000919238		51.2096	0.00214364	0.00230666		86.7021	0.000963158	-0.00273434
51.2469	0.00127748	0.000966276		73.471	0.000950175	0.000919372		51.2469	0.00207549	0.00224027		86.7819	0.000964934	-0.00277722
51.2842	0.00126989	0.000956803		73.5349	0.000951313	0.000919459		51.2842	0.00200791	0.00217439		86.8617	0.000966277	-0.00282131
51.3216	0.00126277	0.000947616		73.5988	0.000952495	0.000919499		51.3216	0.00194093	0.00210906		86.9415	0.000967169	-0.00286664
51.3589	0.00125612	0.000938714		73.6627	0.000953737	0.000919491		51.3589	0.00187456	0.00204428		87.0213	0.000967596	-0.00291323
51.3962	0.00124993	0.000930093		73.7266	0.000955054	0.000919439		51.3962	0.00180883	0.00198009		87.1011	0.000967546	-0.00296112
51.4335	0.00124418	0.000921756		73.7905	0.00095646	0.000919347		51.4335	0.00174376	0.00191651		87.1809	0.000967013	-0.00301033
51.4709	0.00123888	0.0009137		73.8543	0.000957966	0.00091922		51.4709	0.00167937	0.00185356		87.2606	0.000965997	-0.00306089
51.5082	0.001234	0.000905924		73.9182	0.000959581	0.000919065		51.5082	0.00161567	0.00179126		87.3404	0.000964496	-0.00311283
51.5455	0.00122954	0.00089843		73.9821	0.000961312	0.000918889		51.5455	0.0015527	0.00172963		87.4202	0.000962508	-0.00316616
51.5829	0.00122549	0.000891216		74.046	0.000963162	0.000918701		51.5829	0.00149045	0.0016687		87.5	0.000960031	-0.00322091
51.6202	0.00122183	0.000884283		74.1099	0.000965133	0.000918508		51.6202	0.00142896	0.00160847		87.5798	0.000957059	-0.00327711
51.6575	0.00121856	0.00087763		74.1738	0.000967221	0.000918317		51.6575	0.00136824	0.00154898		87.6596	0.000953591	-0.00333479
51.6949	0.00121566	0.000871259		74.2376	0.000969419	0.000918136		51.6949	0.00130831	0.00149022		87.7394	0.000949623	-0.00339396
51.7322	0.00121312	0.000865168		74.3015	0.000971715	0.00091797		51.7322	0.00124917	0.00143223		87.8191	0.000945148	-0.00345465
51.7695	0.00121092	0.000859358		74.3654	0.000974095	0.000917825		51.7695	0.00119084	0.00137501		87.8989	0.000940159	-0.0035169
51.8069	0.00120905	0.000853828		74.4293	0.000976542	0.000917703		51.8069	0.00113335	0.00131859		87.9787	0.000934645	-0.00358071
51.8442	0.0012075	0.000848577		74.4932	0.000979035	0.000917606		51.8442	0.00107669	0.00126297		88.0585	0.000928602	-0.00364611
51.8815	0.00120626	0.000843605		74.5571	0.000981554	0.000917529		51.8815	0.00102088	0.00120817		88.1383	0.00092203	-0.0037131
51.9189	0.00120531	0.000838912		74.621	0.000984075	0.000917468		51.9189	0.000965943	0.00115419		88.2181	0.000914936	-0.00378168
51.9562	0.00120463	0.000834497		74.6848	0.000986574	0.000917416		51.9562	0.000911876	0.00110106		88.2979	0.000907342	-0.00385183
51.9935	0.00120422	0.000830358		74.7487	0.000989027	0.000917367		51.9935	0.000858693	0.00104878		88.3777	0.000899274	-0.00392352
52.0309	0.00120405	0.000826496		74.8126	0.000991411	0.000917314		52.0309	0.000806404	0.000997371		88.4574	0.000890769	-0.00399672
52.0682	0.00120412	0.000822912		74.8765	0.0009937	0.000917253		52.0682	0.00075502	0.00094683		88.5372	0.000881857	-0.00407138
52.1055	0.00120442	0.000819605		74.9404	0.000995873	0.000917177		52.1055	0.000704545	0.000897172		88.617	0.000872573	-0.00414744
52.1429	0.00120492	0.000816577		75.0043	0.000997908	0.00091708		52.1429	0.00065499	0.000848405		88.6968	0.000862951	-0.00422482
52.1802	0.00120562	0.000813828		75.0681	0.000999784	0.000916956		52.1802	0.000606361	0.000800538		88.7766	0.000853028	-0.00430345
52.2175	0.00120652	0.000811357		75.132	0.00100148	0.000916799		52.2175	0.000558667	0.000753577		88.8564	0.000842846	-0.00438324
52.2549	0.00120758	0.000809167		75.1959	0.00100298	0.000916604		52.2549	0.000511913	0.000707531		88.9362	0.000832455	-0.0044641
52.2922	0.00120882	0.000807258		75.2598	0.00100427	0.000916364		52.2922	0.000466106	0.000662405		89.016	0.000821913	-0.00454593
52.3295	0.00121022	0.000805628		75.3237	0.00100534	0.000916069		52.3295	0.000421253	0.000618204		89.0957	0.000811287	-0.00462862
52.3668	0.00121176	0.00080428		75.3876	0.00100616	0.000915708		52.3668	0.000377358	0.000574934		89.1755	0.000800648	-0.00471207
52.4042	0.00121345	0.000803214		75.4514	0.00100673	0.000915265		52.4042	0.000334428	0.0005326		89.2553	0.000790076	-0.00479615
52.4415	0.00121528	0.000802427		75.5153	0.00100703	0.000914724		52.4415	0.000292467	0.000491206		89.3351	0.000779644	-0.00488077
52.4788	0.00121724	0.000801922		75.5792	0.00100705	0.00091407		52.4788	0.000251481	0.000450756		89.4149	0.000769424	-0.00496578
52.5162	0.00121933	0.000801697		75.6431	0.00100679	0.000913288		52.5162	0.000211473	0.000411254		89.4947	0.000759486	-0.00505109
52.5535	0.00122154	0.000801751		75.707	0.00100625	0.000912364		52.5535	0.000172448	0.000372702		89.5745	0.000749895	-0.00513656
52.5908	0.00122387	0.000802083		75.7709	0.00100542	0.000911285		52.5908	0.00013441	0.000335103		89.6543	0.000740712	-0.00522208
52.6282	0.00122632	0.000802692		75.8348	0.00100431	0.000910045		52.6282	9.73602e-05	0.000298459		89.734	0.000731994	-0.00530752
52.6655	0.00122888	0.000803577		75.8986	0.00100292	0.000908636		52.6655	6.13048e-05	0.00026277		89.8138	0.000723789	-0.00539278
52.7028	0.00123155	0.000804737		75.9625	0.00100126	0.000907053		52.7028	2.62444e-05	0.000228038		89.8936	0.000716145	-0.00547773
52.7402	0.00123433	0.000806169		76.0264	0.000999349	0.000905293		52.7402	-7.81919e-06	0.000194263		89.9734	0.000709107	-0.00556227
52.7775	0.00123722	0.000807871		76.0903	0.000997195	0.000903354		52.7775	-4.08849e-05	0.000161445		90.0532	0.000702722	-0.00564628
52.8148	0.00124021	0.000809841		76.1542	0.000994809	0.000901235		52.8148	-7.29521e-05	0.000129583		90.133	0.000697033	-0.00572965
52.8522	0.00124331	0.000812076		76.2181	0.000992208	0.000898938		52.8522	-0.000104021	9.86745e-05		90.2128	0.000692082	-0.00581229
52.8895	0.00124651	0.00081457		76.2819	0.000989404	0.000896462		52.8895	-0.000134091	6.87187e-05		90.2926	0.000687902	-0.0058941
52.9268	0.0012498	0.00081732		76.3458	0.000986414	0.00089381		52.9268	-0.000163163	3.97131e-05		90.3723	0.000684515	-0.00597498
52.9642	0.00125319	0.000820323		76.4097	0.000983255	0.000890985		52.9642	-0.000191242	1.16547e-05		90.4521	0.000681936	-0.00605485
53.0015	0.00125668	0.000823572		76.4736	0.000979947	0.000887988		53.0015	-0.000218327	-1.54594e-05		90.5319	0.000680171	-0.00613363
53.0388	0.00126026	0.000827063		76.5375	0.000976511	0.000884823		53.0388	-0.000244422	-4.16329e-05		90.6117	0.000679218	-0.00621123
53.0762	0.00126394	0.000830792		76.6014	0.00097297	0.000881491		53.0762	-0.00026953	-6.68697e-05		90.6915	0.000679068	-0.00628759
53.1135	0.00126771	0.000834753		76.6652	0.000969348	0.000877997		53.1135	-0.000293654	-9.1174e-05		90.7713	0.000679709	-0.00636264
53.1508	0.00127157	0.00083894		76.7291	0.000965669	0.000874345		53.1508	-0.0003168	-0.00011455		90.8511	0.000681123	-0.00643631
53.1882	0.00127552	0.00084335		76.793	0.000961959	0.00087054		53.1882	-0.000338971	-0.000137004		90.9309	0.00068329	-0.00650855
53.2255	0.00127957	0.000847975		76.8569	0.000958245	0.000866589		53.2255	-0.000360174	-0.00015854		91.0106	0.00068619	-0.0065793
53.2628	0.00128371	0.00085281		76.9208	0.00095455	0.000862499		53.2628	-0.000380414	-0.000179165		91.0904	0.000689801	-0.00664852
53.3001	0.00128794	0.000857851		76.9847	0.000950897	0.000858281		53.3001	-0.000399697	-0.000198885		91.1702	0.000694103	-0.00671615
53.3375	0.00129227	0.00086309		77.0486	0.000947305	0.000853946		53.3375	-0.000418032	-0.000217706		91.25	0.000699076	-0.00678215
53.3748	0.00129669	0.000868521		77.1124	0.000943789	0.00084951		53.3748	-0.000435426	-0.000235636		91.3298	0.000704697	-0.00684648
53.4121	0.00130122	0.00087414		77.1763	0.000940361	0.000844987		53.4121	-0.000451886	-0.000252681		91.4096	0.00071656	-0.00689337
53.4495	0.00130584	0.000879938		77.2402	0.000937028	0.000840392		53.4495	-0.000467423	-0.000268851		91.4894	0.000728749	-0.00693761
53.4868	0.00131057	0.000885911		77.3041	0.000933795	0.000835739		53.4868	-0.000482048	-0.000284152		91.5691	0.000740899	-0.00698063
53.5241	0.0013154	0.000892051		77.368	0.000930667	0.000831043		53.5241	-0.000495767	-0.000298592		91.6489	0.000752992	-0.00702294
53.5615	0.00132034	0.000898353		77.4319	0.000927643	0.000826318		53.5615	-0.000508593	-0.00031218		91.7287	0.000765033	-0.00706486
53.5988	0.00132539	0.000904809		77.4957	0.000924724	0.000821573		53.5988	-0.000520536	-0.000324924		91.8085	0.000777044	-0.00710657
53.6361	0.00133055	0.000911415		77.5596	0.000921903	0.00081682		53.6361	-0.00053161	-0.000336834		91.8883	0.000789048	-0.00714817
53.6735	0.00133583	0.000918164		77.6235	0.000919175	0.000812069		53.6735	-0.000541825	-0.000347919		91.9681	0.000801072	-0.00718969
53.7108	0.00134123	0.000925049		77.6874	0.000916532	0.00080733		53.7108	-0.000551194	-0.000358189		92.0479	0.000813135	-0.00723112
53.7481	0.00134675	0.000932065		77.7513	0.000913967	0.000802609		53.7481	-0.000559729	-0.000367654		92.1277	0.000825257	-0.00727246
53.7855	0.00135239	0.000939207		77.8152	0.000911471	0.000797911		53.7855	-0.000567443	-0.000376327		92.2074	0.000837452	-0.00731367
53.8228	0.00135817	0.000946467		77.879	0.000909034	0.000793238		53.8228	-0.00057435	-0.000384219		92.2872	0.000849734	-0.00735474
53.8601	0.00136407	0.00095384		77.9429	0.000906648	0.00078859		53.8601	-0.000580463	-0.000391342		92.367	0.000862112	-0.00739563
53.8975	0.0013701	0.000961321		78.0068	0.000904303	0.000783964		53.8975	-0.000585795	-0.000397709		92.4468	0.000874594	-0.00743631
53.9348	0.00137626	0.000968903		78.0707	0.00090199	0.000779359		53.9348	-0.00059036	-0.000403333		92.5266	0.000887183	-0.00747678
53.9721	0.00138255	0.00097658		78.1346	0.000899702	0.000774775		53.9721	-0.000594173	-0.000408229		92.6064	0.000899885	-0.007517
54.0095	0.00138898	0.000984347		78.1985	0.000897435	0.000770212		54.0095	-0.000597248	-0.00041241		92.6862	0.0009127	-0.00755695
54.0468	0.00139554	0.000992198		78.2624	0.000895182	0.000765674		54.0468	-0.000599599	-0.00041589		92.766	0.000925629	-0.00759663
54.0841	0.00140224	0.00100013		78.3262	0.000892939	0.000761163		54.0841	-0.00060124	-0.000418686		92.8457	0.000938672	-0.00763601
54.1215	0.00140908	0.00100813		78.3901	0.000890701	0.000756687		54.1215	-0.000602187	-0.000420811		92.9255	0.000951827	-0.00767508
54.1588	0.00141605	0.0010162		78.454	0.000888463	0.000752251		54.1588	-0.000602455	-0.000422283		93.0053	0.000965092	-0.00771383
54.1961	0.00142316	0.00102433		78.5179	0.000886218	0.000747864		54.1961	-0.000602059	-0.000423115		93.0851	0.000978465	-0.00775225
54.2334	0.00143041	0.00103251		78.5818	0.000883965	0.000743534		54.2334	-0.000601016	-0.000423325		93.1649	0.000991942	-0.00779033
54.2708	0.00143779	0.00104075		78.6457	0.000881701	0.000739269		54.2708	-0.000599342	-0.000422929		93.2447	0.00100552	-0.00782806
54.3081	0.00144531	0.00104903		78.7095	0.00087942	0.000735074		54.3081	-0.000597052	-0.000421943		93.3245	0.0010192	-0.00786543
54.3454	0.00145297	0.00105735		78.7734	0.000877118	0.000730953		54.3454	-0.000594164	-0.000420382		93.4043	0.00103297	-0.00790243
54.3828	0.00146075	0.00106571		78.8373	0.000874785	0.000726912		54.3828	-0.000590692	-0.000418264		93.484	0.00104683	-0.00793906
54.4201	0.00146866	0.00107411		78.9012	0.000872415	0.000722953		54.4201	-0.000586655	-0.000415605		93.5638	0.00106078	-0.00797531
54.4574	0.00147671	0.00108252		78.9651	0.000869997	0.000719081		54.4574	-0.000582067	-0.000412419		93.6436	0.00107482	-0.00801118
54.4948	0.00148487	0.00109097		79.029	0.000867523	0.000715298		54.4948	-0.000576947	-0.000408725		93.7234	0.00108894	-0.00804667
54.5321	0.00149316	0.00109943		79.0928	0.000864986	0.000711607		54.5321	-0.000571309	-0.000404536		93.8032	0.00110314	-0.00808176
54.5694	0.00150156	0.00110791		79.1567	0.000862377	0.000708015		54.5694	-0.000565171	-0.000399869		93.883	0.00111741	-0.00811646
54.6068	0.00151008	0.0011164		79.2206	0.000859693	0.000704525		54.6068	-0.000558547	-0.000394739		93.9628	0.00113175	-0.00815076
54.6441	0.00151871	0.00112489		79.2845	0.00085693	0.000701147		54.6441	-0.000551454	-0.00038916		94.0426	0.00114616	-0.00818467
54.6814	0.00152745	0.0011334		79.3484	0.00085409	0.000697885		54.6814	-0.000543908	-0.000383148		94.1223	0.00116064	-0.00821818
54.7188	0.00153628	0.0011419		79.4123	0.000851173	0.000694749		54.7188	-0.000535923	-0.000376718		94.2021	0.00117517	-0.0082513
54.7561	0.00154522	0.0011504		79.4761	0.000848184	0.000691748		54.7561	-0.000527516	-0.000369885		94.2819	0.00118975	-0.00828402
54.7934	0.00155423	0.0011589		79.54	0.000845126	0.00068889		54.7934	-0.0005187	-0.000362664		94.3617	0.00120439	-0.00831635
54.8308	0.00156334	0.0011674		79.6039	0.000842006	0.000686186		54.8308	-0.000509491	-0.00035507		94.4415	0.00121907	-0.00834829
54.8681	0.00157251	0.00117589		79.6678	0.000838832	0.000683645		54.8681	-0.000499905	-0.000347119		94.5213	0.00123379	-0.00837984
54.9054	0.00158176	0.00118437		79.7317	0.000835612	0.000681276		54.9054	-0.000489954	-0.000338825		94.6011	0.00124855	-0.00841101
54.9428	0.00159107	0.00119283		79.7956	0.000832359	0.000679087		54.9428	-0.000479656	-0.000330202		94.6809	0.00126334	-0.00844181
54.9801	0.00160043	0.00120129		79.8595	0.000829088	0.000677085		54.9801	-0.000469023	-0.000321266		94.7606	0.00127816	-0.00847225
55.0174	0.00160984	0.00120973		79.9233	0.000825816	0.000675278		55.0174	-0.00045807	-0.00031203		94.8404	0.00129301	-0.00850232
55.0548	0.00161929	0.00121816		79.9872	0.000822559	0.000673673		55.0548	-0.000446811	-0.000302508		94.9202	0.00130789	-0.00853204
55.0921	0.00162876	0.00122657		80.0511	0.000819336	0.000672278		55.0921	-0.000435261	-0.000292715		95	0.00132279	-0.00856143
55.1294	0.00163827	0.00123496		80.115	0.000816165	0.000671101		55.1294	-0.000423432	-0.000282663
55.1667	0.00164778	0.00124333		80.1789	0.000813063	0.00067015		55.1667	-0.000411339	-0.000272367
55.2041	0.0016573	0.00125168		80.2428	0.000810046	0.000669433		55.2041	-0.000398996	-0.000261839
55.2414	0.00166682	0.00126		80.3066	0.000807122	0.000668958		55.2414	-0.000386413	-0.000251093
55.2787	0.00167633	0.00126829		80.3705	0.000804297	0.000668732		55.2787	-0.000373605	-0.000240142
55.3161	0.00168581	0.00127656		80.4344	0.000801573	0.000668762		55.3161	-0.000360583	-0.000228998
55.3534	0.00169527	0.00128479		80.4983	0.000798946	0.000669052		55.3534	-0.000347359	-0.000217674
55.3907	0.00170469	0.00129299		80.5622	0.000796411	0.000669606		55.3907	-0.000333945	-0.000206181
55.4281	0.00171406	0.00130116		80.6261	0.000793959	0.000670423		55.4281	-0.000320353	-0.000194533
55.4654	0.00172338	0.0013093		80.6899	0.000791578	0.0006715		55.4654	-0.000306593	-0.000182741
55.5027	0.00173264	0.00131739		80.7538	0.000789257	0.000672828		55.5027	-0.000292676	-0.000170817
55.5401	0.00174182	0.00132545		80.8177	0.000786979	0.000674397		55.5401	-0.000278613	-0.000158772
55.5774	0.00175094	0.00133348		80.8816	0.000784728	0.00067619		55.5774	-0.000264413	-0.000146618
55.6147	0.00175996	0.00134145		80.9455	0.000782492	0.000678193		55.6147	-0.000250087	-0.000134367
55.6521	0.0017689	0.00134939		81.0094	0.000780259	0.000680383		55.6521	-0.000235643	-0.000122029
55.6894	0.00177774	0.00135728		81.0733	0.000778019	0.00068274		55.6894	-0.000221091	-0.000109615
55.7267	0.00178648	0.00136512		81.1371	0.000775762	0.000685239		55.7267	-0.00020644	-9.71349e-05
55.7641	0.00179511	0.00137291		81.201	0.000773478	0.000687852		55.7641	-0.000191696	-8.45991e-05
55.8014	0.00180362	0.00138065		81.2649	0.000771159	0.000690554		55.8014	-0.000176869	-7.20168e-05
55.8387	0.00181202	0.00138832		81.3288	0.000768797	0.000693321		55.8387	-0.000161964	-5.93972e-05
55.8761	0.0018203	0.00139593		81.3927	0.000766389	0.00069613		55.8761	-0.000146988	-4.6749e-05
55.9134	0.00182846	0.00140347		81.4566	0.000763938	0.00069896		55.9134	-0.000131948	-3.40803e-05
55.9507	0.00183648	0.00141094		81.5204	0.000761447	0.000701796		55.9507	-0.00011685	-2.1399e-05
55.9881	0.00184438	0.00141834		81.5843	0.000758925	0.000704623		55.9881	-0.000101699	-8.71239e-06
56.0254	0.00185214	0.00142565		81.6482	0.000756377	0.000707429		56.0254	-8.64996e-05	3.97286e-06
56.0627	0.00185977	0.00143288		81.7121	0.000753812	0.000710208		56.0627	-7.1258e-05	1.66504e-05
56.1	0.00186727	0.00144003		81.776	0.000751239	0.000712955		56.1	-5.59787e-05	2.93144e-05
56.1374	0.00187463	0.00144707		81.8399	0.000748665	0.000715667		56.1374	-4.06664e-05	4.1959e-05
56.1747	0.00188185	0.00145401		81.9037	0.000746104	0.000718345		56.1747	-2.53261e-05	5.45788e-05
56.212	0.00188893	0.00146085		81.9676	0.000743567	0.00072099		56.212	-9.96221e-06	6.71685e-05
56.2494	0.00189588	0.00146758		82.0315	0.000741065	0.0007236		56.2494	5.42084e-06	7.97232e-05
56.2867	0.00190269	0.00147418		82.0954	0.000738609	0.000726177		56.2867	2.08187e-05	9.22383e-05
56.324	0.00190936	0.00148066		82.1593	0.00073621	0.000728718		56.324	3.62272e-05	0.00010471
56.3614	0.00191589	0.00148702		82.2232	0.000733876	0.000731221		56.3614	5.16423e-05	0.000117133
56.3987	0.00192229	0.00149323		82.2871	0.000731614	0.000733682		56.3987	6.70598e-05	0.000129505
56.436	0.00192856	0.00149931		82.3509	0.000729429	0.000736094		56.436	8.2476e-05	0.000141822
56.4734	0.0019347	0.00150525		82.4148	0.000727325	0.000738452		56.4734	9.7887e-05	0.000154081
56.5107	0.00194071	0.00151104		82.4787	0.000725305	0.000740748		56.5107	0.000113289	0.000166279
56.548	0.0019466	0.00151667		82.5426	0.000723372	0.000742975		56.548	0.000128679	0.000178414
56.5854	0.00195238	0.00152215		82.6065	0.000721531	0.000745126		56.5854	0.000144054	0.000190482
56.6227	0.00195804	0.00152748		82.6704	0.000719785	0.000747195		56.6227	0.000159409	0.000202482
56.66	0.00196359	0.00153264		82.7342	0.000718138	0.000749178		56.66	0.000174743	0.00021441
56.6974	0.00196904	0.00153764		82.7981	0.000716595	0.00075107		56.6974	0.000190051	0.000226264
56.7347	0.00197439	0.00154249		82.862	0.000715157	0.000752868		56.7347	0.00020533	0.000238041
56.772	0.00197964	0.00154716		82.9259	0.000713828	0.000754569		56.772	0.000220576	0.000249739
56.8094	0.00198481	0.00155168		82.9898	0.000712611	0.00075617		56.8094	0.000235786	0.000261355
56.8467	0.0019899	0.00155603		83.0537	0.000711509	0.000757668		56.8467	0.000250956	0.000272888
56.884	0.0019949	0.00156022		83.1175	0.000710529	0.000759062		56.884	0.000266081	0.000284334
56.9214	0.00199984	0.00156425		83.1814	0.000709676	0.000760349		56.9214	0.000281158	0.000295691
56.9587	0.00200471	0.00156813		83.2453	0.000708957	0.000761525		56.9587	0.000296182	0.000306958
56.996	0.00200952	0.00157184		83.3092	0.000708382	0.000762588		56.996	0.000311148	0.000318131
57.0333	0.00201428	0.0015754		83.3731	0.000707959	0.000763534		57.0333	0.000326053	0.000329208
57.0707	0.00201897	0.00157881		83.437	0.0007077	0.000764356		57.0707	0.00034089	0.000340188
57.108	0.00202362	0.00158207		83.5009	0.000707616	0.000765049		57.108	0.000355654	0.000351067
57.1453	0.00202823	0.00158518		83.5647	0.000707711	0.000765605		57.1453	0.000370341	0.000361843
57.1827	0.00203279	0.00158814		83.6286	0.000707991	0.000766015		57.1827	0.000384945	0.000372513
57.22	0.00203731	0.00159096		83.6925	0.000708452	0.00076627		57.22	0.000399461	0.000383075
57.2573	0.00204179	0.00159365		83.7564	0.000709093	0.000766358		57.2573	0.000413883	0.000393526
57.2947	0.00204624	0.00159619		83.8203	0.000709909	0.000766268		57.2947	0.000428207	0.000403864
57.332	0.00205066	0.00159861		83.8842	0.000710893	0.000765987		57.332	0.000442428	0.000414085
57.3693	0.00205504	0.0016009		83.948	0.000712039	0.000765502		57.3693	0.000456541	0.000424188
57.4067	0.00205939	0.00160307		84.0119	0.000713341	0.000764796		57.4067	0.000470541	0.000434168
57.444	0.00206371	0.00160511		84.0758	0.00071479	0.000763851		57.444	0.000484426	0.000444025
57.4813	0.002068	0.00160704		84.1397	0.000716379	0.000762649		57.4813	0.000498189	0.000453754
57.5187	0.00207227	0.00160886		84.2036	0.000718102	0.000761172		57.5187	0.000511829	0.000463356
57.556	0.0020765	0.00161058		84.2675	0.000719958	0.000759402		57.556	0.000525341	0.000472826
57.5933	0.00208069	0.00161219		84.3313	0.000721945	0.000757321		57.5933	0.000538722	0.000482165
57.6307	0.00208486	0.0016137		84.3952	0.00072406	0.000754914		57.6307	0.000551969	0.000491368
57.668	0.00208899	0.00161511		84.4591	0.000726302	0.000752166		57.668	0.000565079	0.000500437
57.7053	0.00209308	0.00161644		84.523	0.000728668	0.000749065		57.7053	0.000578049	0.000509368
57.7427	0.00209714	0.00161768		84.5869	0.000731156	0.000745603		57.7427	0.000590877	0.000518162
57.78	0.00210115	0.00161884		84.6508	0.000733762	0.000741775		57.78	0.000603559	0.000526817
57.8173	0.00210512	0.00161991		84.7147	0.000736483	0.000737581		57.8173	0.000616093	0.000535334
57.8547	0.00210904	0.00162091		84.7785	0.000739316	0.000733024		57.8547	0.000628476	0.000543712
57.892	0.0021129	0.00162184		84.8424	0.00074226	0.000728111		57.892	0.000640703	0.000551954
57.9293	0.00211671	0.0016227		84.9063	0.00074531	0.000722849		57.9293	0.000652772	0.000560059
57.9667	0.00212046	0.00162349		84.9702	0.000748461	0.000717252		57.9667	0.00066468	0.000568028
58.004	0.00212414	0.00162422		85.0341	0.000751707	0.000711337		58.004	0.000676425	0.000575864
58.0413	0.00212776	0.0016249		85.098	0.000755039	0.000705122		58.0413	0.000688002	0.000583568
58.0786	0.0021313	0.00162552		85.1618	0.00075845	0.000698628		58.0786	0.00069941	0.00059114
58.116	0.00213477	0.00162609		85.2257	0.000761927	0.00069188		58.116	0.000710645	0.000598585
58.1533	0.00213815	0.00162662		85.2896	0.000765461	0.000684901		58.1533	0.000721706	0.000605903
58.1906	0.00214145	0.0016271		85.3535	0.000769041	0.000677717		58.1906	0.00073259	0.000613098
58.228	0.00214466	0.00162755		85.4174	0.000772655	0.000670352		58.228	0.000743295	0.000620173
58.2653	0.00214778	0.00162796		85.4813	0.00077629	0.000662832		58.2653	0.000753818	0.00062713
58.3026	0.0021508	0.00162834		85.5451	0.000779933	0.000655186		58.3026	0.000764158	0.000633973
58.34	0.00215371	0.0016287		85.609	0.000783572	0.00064744		58.34	0.000774312	0.000640705
58.3773	0.00215653	0.00162903		85.6729	0.000787192	0.000639624		58.3773	0.000784279	0.000647329
58.4146	0.00215923	0.00162935		85.7368	0.000790777	0.000631766		58.4146	0.000794057	0.000653851
58.452	0.00216183	0.00162966		85.8007	0.000794312	0.000623895		58.452	0.000803645	0.000660273
58.4893	0.00216431	0.00162995		85.8646	0.000797778	0.000616044		58.4893	0.000813042	0.0006666
58.5266	0.00216668	0.00163023		85.9284	0.000801162	0.000608245		58.5266	0.000822247	0.000672836
58.564	0.00216892	0.00163051		85.9923	0.00080445	0.000600536		58.564	0.00083126	0.000678987
58.6013	0.00217105	0.00163078		86.0562	0.000807632	0.000592953		58.6013	0.000840082	0.000685056
58.6386	0.00217306	0.00163105		86.1201	0.000810696	0.000585536		58.6386	0.000848712	0.000691049
58.676	0.00217494	0.00163133		86.184	0.000813634	0.000578326		58.676	0.000857153	0.000696971
58.7133	0.00217671	0.00163161		86.2479	0.00081644	0.000571361		58.7133	0.000865403	0.000702827
58.7506	0.00217836	0.0016319		86.3118	0.000819109	0.00056468		58.7506	0.000873466	0.00070862
58.788	0.00217988	0.0016322		86.3756	0.000821635	0.000558319		58.788	0.000881343	0.000714356
58.8253	0.00218129	0.00163251		86.4395	0.000824018	0.000552312		58.8253	0.000889036	0.00072004
58.8626	0.00218257	0.00163283		86.5034	0.000826253	0.000546687		58.8626	0.000896548	0.000725674
58.9	0.00218374	0.00163317		86.5673	0.000828339	0.000541473		58.9	0.000903882	0.000731264
58.9373	0.0021848	0.00163353		86.6312	0.000830274	0.000536691		58.9373	0.00091104	0.000736812
58.9746	0.00218574	0.00163391		86.6951	0.000832057	0.000532358		58.9746	0.000918025	0.000742323
59.0119	0.00218658	0.00163431		86.7589	0.000833689	0.000528486		59.0119	0.000924841	0.000747799
59.0493	0.0021873	0.00163474		86.8228	0.000835168	0.000525079		59.0493	0.000931491	0.000753244
59.0866	0.00218793	0.00163519		86.8867	0.000836494	0.000522138		59.0866	0.000937978	0.00075866
59.1239	0.00218845	0.00163567		86.9506	0.000837661	0.000519657		59.1239	0.000944306	0.000764049
59.1613	0.00218887	0.00163618		87.0145	0.000838666	0.000517626		59.1613	0.000950479	0.000769415
59.1986	0.0021892	0.00163671		87.0784	0.000839503	0.000516034		59.1986	0.000956499	0.000774758
59.2359	0.00218944	0.00163727		87.1422	0.000840165	0.000514864		59.2359	0.000962372	0.00078008
59.2733	0.0021896	0.00163786		87.2061	0.000840645	0.000514099		59.2733	0.0009681	0.000785382
59.3106	0.00218968	0.00163848		87.27	0.000840938	0.000513715		59.3106	0.000973687	0.000790665
59.3479	0.00218968	0.00163912		87.3339	0.000841039	0.000513687		59.3479	0.000979138	0.000795931
59.3853	0.00218962	0.00163979		87.3978	0.000840947	0.000513988		59.3853	0.000984456	0.00080118
59.4226	0.00218949	0.00164049		87.4617	0.000840665	0.000514587		59.4226	0.000989645	0.000806413
59.4599	0.0021893	0.00164121		87.5256	0.000840201	0.000515457		59.4599	0.000994708	0.000811631
59.4973	0.00218906	0.00164195		87.5894	0.000839564	0.00051657		59.4973	0.000999648	0.000816834
59.5346	0.00218877	0.0016427		87.6533	0.000838768	0.000517899		59.5346	0.00100447	0.000822023
59.5719	0.00218844	0.00164348		87.7172	0.000837827	0.000519417		59.5719	0.00100917	0.000827198
59.6093	0.00218807	0.00164427		87.7811	0.000836757	0.0005211		59.6093	0.00101376	0.00083236
59.6466	0.00218767	0.00164508		87.845	0.000835574	0.000522926		59.6466	0.00101824	0.000837508
59.6839	0.00218724	0.00164589		87.9089	0.000834291	0.000524876		59.6839	0.00102261	0.000842643
59.7213	0.00218679	0.00164671		87.9727	0.000832922	0.000526935		59.7213	0.00102688	0.000847765
59.7586	0.00218633	0.00164753		88.0366	0.000831478	0.000529092		59.7586	0.00103104	0.000852873
59.7959	0.00218585	0.00164836		88.1005	0.000829968	0.000531338		59.7959	0.00103509	0.000857967
59.8333	0.00218538	0.00164918		88.1644	0.000828401	0.000533664		59.8333	0.00103905	0.000863046
59.8706	0.0021849	0.00164999		88.2283	0.000826783	0.000536064		59.8706	0.00104291	0.00086811
59.9079	0.00218444	0.0016508		88.2922	0.00082512	0.000538533		59.9079	0.00104668	0.000873157
59.9452	0.00218399	0.00165159		88.356	0.00082342	0.000541067		59.9452	0.00105036	0.000878188
59.9826	0.00218357	0.00165237		88.4199	0.00082169	0.000543661		59.9826	0.00105395	0.000883201
60.0199	0.00218318	0.00165313		88.4838	0.000819936	0.00054631		60.0199	0.00105745	0.000888196
60.0572	0.00218283	0.00165387		88.5477	0.000818167	0.000549007		60.0572	0.00106086	0.000893171
60.0946	0.00218253	0.00165458		88.6116	0.000816386	0.000551743		60.0946	0.0010642	0.000898126
60.1319	0.00218229	0.00165527		88.6755	0.000814597	0.000554513		60.1319	0.00106746	0.000903058
60.1692	0.0021821	0.00165593		88.7394	0.000812803	0.000557308		60.1692	0.00107064	0.000907967
60.2066	0.00218199	0.00165656		88.8032	0.000811004	0.000560125		60.2066	0.00107375	0.000912852
60.2439	0.00218196	0.00165716		88.8671	0.000809203	0.000562962		60.2439	0.00107678	0.000917711
60.2812	0.00218201	0.00165772		88.931	0.000807401	0.000565819		60.2812	0.00107975	0.000922542
60.3186	0.00218215	0.00165823		88.9949	0.000805601	0.000568694		60.3186	0.00108265	0.000927344
60.3559	0.00218238	0.00165871		89.0588	0.000803801	0.000571588		60.3559	0.00108548	0.000932117
60.3932	0.00218272	0.00165914		89.1227	0.000802003	0.000574501		60.3932	0.00108825	0.000936858
60.4306	0.00218316	0.00165952		89.1865	0.000800207	0.000577437		60.4306	0.00109096	0.000941566
60.4679	0.00218372	0.00165984		89.2504	0.000798411	0.000580403		60.4679	0.00109361	0.00094624
60.5052	0.00218439	0.00166012		89.3143	0.00079662	0.000583408		60.5052	0.0010962	0.000950878
60.5426	0.00218518	0.00166033		89.3782	0.000794836	0.000586468		60.5426	0.00109874	0.000955479
60.5799	0.00218609	0.00166049		89.4421	0.000793065	0.0005896		60.5799	0.00110123	0.000960041
60.6172	0.00218712	0.00166058		89.506	0.000791313	0.000592823		60.6172	0.00110366	0.000964563
60.6546	0.00218828	0.00166061		89.5698	0.000789586	0.00059616		60.6546	0.00110605	0.000969043
60.6919	0.00218956	0.00166057		89.6337	0.000787892	0.000599631		60.6919	0.00110839	0.000973481
60.7292	0.00219097	0.00166047		89.6976	0.000786238	0.000603256		60.7292	0.00111069	0.000977874
60.7666	0.0021925	0.0016603		89.7615	0.000784633	0.000607052		60.7666	0.00111296	0.000982222
60.8039	0.00219416	0.00166005		89.8254	0.000783082	0.000611034		60.8039	0.00111518	0.000986523
60.8412	0.00219594	0.00165974		89.8893	0.00078159	0.000615217		60.8412	0.00111738	0.000990777
60.8785	0.00219784	0.00165935		89.9532	0.000780163	0.000619609		60.8785	0.00111954	0.000994982
60.9159	0.00219986	0.0016589		90.017	0.000778801	0.000624215		60.9159	0.00112168	0.000999139
60.9532	0.002202	0.00165836		90.0809	0.000777507	0.000629039		60.9532	0.0011238	0.00100325
60.9905	0.00220424	0.00165775		90.1448	0.000776279	0.000634077		60.9905	0.0011259	0.0010073
61.0279	0.0022066	0.00165707		90.2087	0.000775112	0.000639323		61.0279	0.00112798	0.00101131
61.0652	0.00220905	0.00165631		90.2726	0.000774003	0.000644768		61.0652	0.00113005	0.00101528
61.1025	0.00221161	0.00165547		90.3365	0.000772943	0.000650398		61.1025	0.00113211	0.0010192
61.1399	0.00221425	0.00165456		90.4003	0.000771926	0.000656198		61.1399	0.00113415	0.00102307
61.1772	0.00221699	0.00165357		90.4642	0.000770943	0.000662151		61.1772	0.00113619	0.0010269
61.2145	0.0022198	0.00165251		90.5281	0.000769985	0.00066824		61.2145	0.00113822	0.00103069
61.2519	0.00222268	0.00165137		90.592	0.000769042	0.000674443		61.2519	0.00114024	0.00103445
61.2892	0.00222563	0.00165017		90.6559	0.000768105	0.000680742		61.2892	0.00114226	0.00103817
61.3265	0.00222863	0.0016489		90.7198	0.000767166	0.000687114		61.3265	0.00114427	0.00104186
61.3639	0.00223168	0.00164756		90.7836	0.000766217	0.000693539		61.3639	0.00114627	0.00104553
61.4012	0.00223478	0.00164615		90.8475	0.000765253	0.000699996		61.4012	0.00114827	0.00104917
61.4385	0.00223791	0.00164469		90.9114	0.00076427	0.000706466		61.4385	0.00115027	0.00105279
61.4759	0.00224106	0.00164316		90.9753	0.000763265	0.000712928		61.4759	0.00115226	0.00105639
61.5132	0.00224423	0.00164158		91.0392	0.000762233	0.000719365		61.5132	0.00115424	0.00105998
61.5505	0.00224741	0.00163995		91.1031	0.000761171	0.000725756		61.5505	0.00115622	0.00106356
61.5879	0.0022506	0.00163826		91.167	0.000760073	0.000732085		61.5879	0.0011582	0.00106714
61.6252	0.00225377	0.00163653		91.2308	0.000758936	0.000738335		61.6252	0.00116017	0.00107072
61.6625	0.00225693	0.00163476		91.2947	0.000757754	0.000744491		61.6625	0.00116213	0.0010743
61.6999	0.00226007	0.00163295		91.3586	0.000755298	0.000750402		61.6999	0.00116408	0.00107789
61.7372	0.00226318	0.0016311		91.4225	0.000752662	0.000756247		61.7372	0.00116602	0.00108149
61.7745	0.00226626	0.00162922		91.4864	0.000749986	0.000762026		61.7745	0.00116796	0.0010851
61.8118	0.00226929	0.0016273		91.5503	0.000747292	0.000767728		61.8118	0.00116988	0.00108872
61.8492	0.00227227	0.00162536		91.6141	0.000744595	0.000773348		61.8492	0.0011718	0.00109237
61.8865	0.0022752	0.00162339		91.678	0.000741904	0.000778886		61.8865	0.00117371	0.00109603
61.9238	0.00227806	0.00162139		91.7419	0.000739223	0.000784346		61.9238	0.00117561	0.00109971
61.9612	0.00228086	0.00161937		91.8058	0.000736552	0.000789733		61.9612	0.0011775	0.00110341
61.9985	0.00228359	0.00161733		91.8697	0.000733891	0.000795053		61.9985	0.00117938	0.00110713
62.0358	0.00228625	0.00161527		91.9336	0.000731237	0.000800315		62.0358	0.00118126	0.00111087
62.0732	0.00228882	0.00161318		91.9974	0.000728588	0.000805523		62.0732	0.00118313	0.00111464
62.1105	0.00229132	0.00161108		92.0613	0.00072594	0.000810686		62.1105	0.00118499	0.00111843
62.1478	0.00229373	0.00160896		92.1252	0.000723291	0.000815809		62.1478	0.00118685	0.00112224
62.1852	0.00229606	0.00160682		92.1891	0.000720638	0.0008209		62.1852	0.0011887	0.00112608
62.2225	0.00229829	0.00160467		92.253	0.000717977	0.000825963		62.2225	0.00119055	0.00112993
62.2598	0.00230044	0.0016025		92.3169	0.000715307	0.000831005		62.2598	0.0011924	0.00113381
62.2972	0.0023025	0.00160032		92.3807	0.000712625	0.00083603		62.2972	0.00119425	0.0011377
62.3345	0.00230446	0.00159813		92.4446	0.00070993	0.000841045		62.3345	0.0011961	0.00114161
62.3718	0.00230633	0.00159592		92.5085	0.000707219	0.000846052		62.3718	0.00119795	0.00114553
62.4092	0.0023081	0.0015937		92.5724	0.000704491	0.000851056		62.4092	0.0011998	0.00114947
62.4465	0.00230978	0.00159148		92.6363	0.000701745	0.000856062		62.4465	0.00120167	0.00115342
62.4838	0.00231136	0.00158924		92.7002	0.000698979	0.000861071		62.4838	0.00120353	0.00115737
62.5212	0.00231284	0.001587		92.7641	0.000696192	0.000866087		62.5212	0.00120541	0.00116133
62.5585	0.00231423	0.00158475		92.8279	0.000693384	0.000871113		62.5585	0.00120729	0.00116529
62.5958	0.00231553	0.00158249		92.8918	0.000690554	0.000876152		62.5958	0.00120919	0.00116925
62.6332	0.00231674	0.00158023		92.9557	0.000687701	0.000881206		62.6332	0.00121111	0.0011732
62.6705	0.00231785	0.00157796		93.0196	0.000684825	0.000886277		62.6705	0.00121303	0.00117715
62.7078	0.00231887	0.00157569		93.0835	0.000681925	0.000891366		62.7078	0.00121498	0.00118108
62.7451	0.00231981	0.00157342		93.1474	0.000679001	0.000896476		62.7451	0.00121694	0.00118499
62.7825	0.00232065	0.00157115		93.2112	0.000676052	0.000901606		62.7825	0.00121892	0.00118889
62.8198	0.0023214	0.00156887		93.2751	0.000673078	0.000906758		62.8198	0.00122092	0.00119277
62.8571	0.00232207	0.00156661		93.339	0.00067008	0.000911932		62.8571	0.00122295	0.00119663
62.8945	0.00232265	0.00156434		93.4029	0.000667056	0.000917129		62.8945	0.00122499	0.00120045
62.9318	0.00232315	0.00156209		93.4668	0.000664007	0.000922349		62.9318	0.00122704	0.00120425
62.9691	0.00232355	0.00155984		93.5307	0.000660933	0.000927593		62.9691	0.00122912	0.00120802
63.0065	0.00232387	0.00155761		93.5945	0.000657834	0.000932861		63.0065	0.00123121	0.00121175
63.0438	0.0023241	0.0015554		93.6584	0.000654709	0.000938152		63.0438	0.00123332	0.00121544
63.0811	0.00232424	0.00155321		93.7223	0.00065156	0.000943466		63.0811	0.00123543	0.00121909
63.1185	0.00232429	0.00155104		93.7862	0.000648386	0.000948804		63.1185	0.00123756	0.00122269
63.1558	0.00232424	0.00154889		93.8501	0.000645188	0.000954165		63.1558	0.0012397	0.00122625
63.1931	0.0023241	0.00154677		93.914	0.000641966	0.000959548		63.1931	0.00124183	0.00122975
63.2305	0.00232387	0.00154469		93.9779	0.000638721	0.000964954		63.2305	0.00124397	0.0012332
63.2678	0.00232354	0.00154264		94.0417	0.000635453	0.000970381		63.2678	0.00124611	0.00123658
63.3051	0.00232311	0.00154063		94.1056	0.000632163	0.000975829		63.3051	0.00124824	0.00123991
63.3425	0.00232259	0.00153866		94.1695	0.000628851	0.000981298		63.3425	0.00125036	0.00124316
63.3798	0.00232196	0.00153673		94.2334	0.000625519	0.000986786		63.3798	0.00125248	0.00124635
63.4171	0.00232124	0.00153486		94.2973	0.000622165	0.000992294		63.4171	0.00125457	0.00124946
63.4545	0.00232042	0.00153303		94.3612	0.000618792	0.000997819		63.4545	0.00125665	0.0012525
63.4918	0.00231951	0.00153125		94.425	0.0006154	0.00100336		63.4918	0.00125871	0.00125546
63.5291	0.0023185	0.00152952		94.4889	0.000611989	0.00100892		63.5291	0.00126074	0.00125833
63.5665	0.0023174	0.00152786		94.5528	0.00060856	0.0010145		63.5665	0.00126274	0.00126112
63.6038	0.0023162	0.00152624		94.6167	0.000605115	0.00102009		63.6038	0.00126472	0.00126383
63.6411	0.0023149	0.00152469		94.6806	0.000601652	0.0010257		63.6411	0.00126666	0.00126644
63.6784	0.00231352	0.00152319		94.7445	0.000598174	0.00103132		63.6784	0.00126856	0.00126896
63.7158	0.00231203	0.00152175		94.8083	0.000594681	0.00103695		63.7158	0.00127043	0.0012714
63.7531	0.00231046	0.00152036		94.8722	0.000591174	0.0010426		63.7531	0.00127225	0.00127374
63.7904	0.00230879	0.00151903		94.9361	0.000587652	0.00104825		63.7904	0.00127404	0.00127598
63.8278	0.00230703	0.00151776		95	0.000584117	0.00105392		63.8278	0.00127579	0.00127813
63.8651	0.00230517	0.00151654						63.8651	0.00127749	0.00128019
63.9024	0.00230321	0.00151538						63.9024	0.00127915	0.00128216
63.9398	0.00230117	0.00151427						63.9398	0.00128077	0.00128404
63.9771	0.00229903	0.00151321						63.9771	0.00128234	0.00128583
64.0144	0.00229679	0.0015122						64.0144	0.00128387	0.00128754
64.0518	0.00229446	0.00151124						64.0518	0.00128536	0.00128916
64.0891	0.00229204	0.00151032						64.0891	0.00128681	0.0012907
64.1264	0.00228952	0.00150945						64.1264	0.00128821	0.00129217
64.1638	0.0022869	0.00150863						64.1638	0.00128958	0.00129356
64.2011	0.00228419	0.00150784						64.2011	0.0012909	0.00129488
64.2384	0.00228138	0.0015071						64.2384	0.00129219	0.00129613
64.2758	0.00227847	0.0015064						64.2758	0.00129344	0.00129732
64.3131	0.00227547	0.00150573						64.3131	0.00129465	0.00129844
64.3504	0.00227236	0.0015051						64.3504	0.00129582	0.00129952
64.3878	0.00226916	0.0015045						64.3878	0.00129696	0.00130053
64.4251	0.00226586	0.00150394						64.4251	0.00129806	0.0013015
64.4624	0.00226245	0.00150341						64.4624	0.00129913	0.00130243
64.4998	0.00225895	0.00150292						64.4998	0.00130016	0.00130331
64.5371	0.00225535	0.00150246						64.5371	0.00130115	0.00130416
64.5744	0.00225165	0.00150204						64.5744	0.00130211	0.00130498
64.6117	0.00224785	0.00150166						64.6117	0.00130303	0.00130577
64.6491	0.00224395	0.00150131						64.6491	0.00130392	0.00130655
64.6864	0.00223996	0.001501						64.6864	0.00130477	0.0013073
64.7237	0.00223586	0.00150074						64.7237	0.00130557	0.00130804
64.7611	0.00223167	0.00150051						64.7611	0.00130634	0.00130877
64.7984	0.00222739	0.00150032						64.7984	0.00130706	0.0013095
64.8357	0.00222301	0.00150019						64.8357	0.00130774	0.00131023
64.8731	0.00221854	0.00150009						64.8731	0.00130838	0.00131096
64.9104	0.00221398	0.00150004						64.9104	0.00130897	0.00131171
64.9477	0.00220933	0.00150004						64.9477	0.00130951	0.00131247
64.9851	0.00220461	0.0015001						64.9851	0.00131001	0.00131325
65.0224	0.0021998	0.0015002						65.0224	0.00131046	0.00131405
65.0597	0.00219493	0.00150036						65.0597	0.00131087	0.00131488
65.0971	0.00218998	0.00150057						65.0971	0.00131123	0.00131574
65.1344	0.00218497	0.00150083						65.1344	0.00131155	0.00131663
65.1717	0.0021799	0.00150116						65.1717	0.00131183	0.00131756
65.2091	0.00217478	0.00150154						65.2091	0.00131206	0.00131852
65.2464	0.00216962	0.00150198						65.2464	0.00131226	0.00131953
65.2837	0.00216442	0.00150247						65.2837	0.00131242	0.00132057
65.3211	0.00215919	0.00150303						65.3211	0.00131255	0.00132167
65.3584	0.00215393	0.00150364						65.3584	0.00131265	0.0013228
65.3957	0.00214867	0.00150431						65.3957	0.00131272	0.00132399
65.4331	0.00214339	0.00150503						65.4331	0.00131276	0.00132522
65.4704	0.00213812	0.0015058						65.4704	0.00131278	0.00132651
65.5077	0.00213286	0.00150662						65.5077	0.00131279	0.00132784
65.545	0.00212762	0.00150749						65.545	0.00131278	0.00132923
65.5824	0.00212242	0.00150841						65.5824	0.00131275	0.00133067
65.6197	0.00211724	0.00150937						65.6197	0.00131272	0.00133215
65.657	0.00211212	0.00151036						65.657	0.00131268	0.00133369
65.6944	0.00210705	0.00151139						65.6944	0.00131264	0.00133529
65.7317	0.00210205	0.00151246						65.7317	0.00131261	0.00133693
65.769	0.00209712	0.00151355						65.769	0.00131258	0.00133862
65.8064	0.00209227	0.00151466						65.8064	0.00131256	0.00134036
65.8437	0.00208752	0.0015158						65.8437	0.00131256	0.00134215
65.881	0.00208287	0.00151696						65.881	0.00131257	0.00134399
65.9184	0.00207833	0.00151814						65.9184	0.0013126	0.00134587
65.9557	0.00207391	0.00151932						65.9557	0.00131266	0.0013478
65.993	0.00206962	0.00152051						65.993	0.00131274	0.00134976
66.0304	0.00206545	0.0015217						66.0304	0.00131286	0.00135177
66.0677	0.00206144	0.00152289						66.0677	0.00131301	0.00135381
66.105	0.00205757	0.00152408						66.105	0.00131319	0.00135589
66.1424	0.00205386	0.00152525						66.1424	0.00131342	0.00135801
66.1797	0.00205031	0.00152641						66.1797	0.00131368	0.00136015
66.217	0.00204693	0.00152755						66.217	0.00131399	0.00136233
66.2544	0.00204372	0.00152867						66.2544	0.00131434	0.00136453
66.2917	0.00204069	0.00152977						66.2917	0.00131473	0.00136676
66.329	0.00203785	0.00153083						66.329	0.00131518	0.00136901
66.3664	0.00203518	0.00153187						66.3664	0.00131566	0.00137128
66.4037	0.00203271	0.00153287						66.4037	0.00131619	0.00137357
66.441	0.00203042	0.00153384						66.441	0.00131677	0.00137587
66.4783	0.00202832	0.00153477						66.4783	0.00131739	0.00137818
66.5157	0.00202642	0.00153565						66.5157	0.00131806	0.00138049
66.553	0.0020247	0.0015365						66.553	0.00131877	0.00138281
66.5903	0.00202318	0.00153731						66.5903	0.00131951	0.00138513
66.6277	0.00202185	0.00153806						66.6277	0.0013203	0.00138745
66.665	0.0020207	0.00153877						66.665	0.00132113	0.00138976
66.7023	0.00201975	0.00153944						66.7023	0.00132199	0.00139206
66.7397	0.00201899	0.00154004						66.7397	0.00132288	0.00139434
66.777	0.00201841	0.0015406						66.777	0.00132381	0.0013966
66.8143	0.00201801	0.0015411						66.8143	0.00132476	0.00139884
66.8517	0.0020178	0.00154154						66.8517	0.00132573	0.00140106
66.889	0.00201777	0.00154192						66.889	0.00132673	0.00140324
66.9263	0.00201792	0.00154224						66.9263	0.00132775	0.00140539
66.9637	0.00201825	0.00154249						66.9637	0.00132878	0.00140751
67.001	0.00201875	0.00154268						67.001	0.00132984	0.00140959
67.0383	0.00201942	0.0015428						67.0383	0.00133091	0.00141163
67.0757	0.00202025	0.00154284						67.0757	0.00133199	0.00141363
67.113	0.00202124	0.00154281						67.113	0.00133307	0.00141558
67.1503	0.00202239	0.00154271						67.1503	0.00133417	0.00141749
67.1877	0.00202368	0.00154253						67.1877	0.00133527	0.00141936
67.225	0.00202512	0.00154227						67.225	0.00133638	0.00142118
67.2623	0.00202669	0.00154193						67.2623	0.00133748	0.00142295
67.2997	0.00202839	0.0015415						67.2997	0.00133859	0.00142468
67.337	0.00203021	0.001541						67.337	0.00133969	0.00142636
67.3743	0.00203215	0.00154041						67.3743	0.00134078	0.001428
67.4116	0.0020342	0.00153973						67.4116	0.00134187	0.0014296
67.449	0.00203634	0.00153897						67.449	0.00134295	0.00143115
67.4863	0.00203858	0.00153813						67.4863	0.00134401	0.00143266
67.5236	0.0020409	0.0015372						67.5236	0.00134507	0.00143412
67.561	0.00204329	0.00153619						67.561	0.00134611	0.00143555
67.5983	0.00204575	0.00153509						67.5983	0.00134713	0.00143694
67.6356	0.00204826	0.00153391						67.6356	0.00134813	0.0014383
67.673	0.00205082	0.00153265						67.673	0.00134912	0.00143962
67.7103	0.00205342	0.00153131						67.7103	0.00135008	0.00144091
67.7476	0.00205605	0.00152989						67.7476	0.00135102	0.00144217
67.785	0.00205871	0.00152839						67.785	0.00135193	0.0014434
67.8223	0.00206138	0.00152682						67.8223	0.00135282	0.00144461
67.8596	0.00206406	0.00152517						67.8596	0.00135368	0.0014458
67.897	0.00206674	0.00152344						67.897	0.0013545	0.00144697
67.9343	0.00206941	0.00152164						67.9343	0.00135529	0.00144813
67.9716	0.00207207	0.00151976						67.9716	0.00135605	0.00144927
68.009	0.0020747	0.00151782						68.009	0.00135677	0.0014504
68.0463	0.0020773	0.0015158						68.0463	0.00135745	0.00145153
68.0836	0.00207987	0.00151372						68.0836	0.00135808	0.00145265
68.121	0.00208239	0.00151157						68.121	0.00135868	0.00145376
68.1583	0.00208486	0.00150935						68.1583	0.00135923	0.00145488
68.1956	0.00208728	0.00150706						68.1956	0.00135974	0.00145599
68.233	0.00208963	0.00150471						68.233	0.0013602	0.00145711
68.2703	0.00209193	0.00150229						68.2703	0.00136062	0.00145824
68.3076	0.00209415	0.00149981						68.3076	0.00136099	0.00145936
68.3449	0.0020963	0.00149727						68.3449	0.00136132	0.0014605
68.3823	0.00209837	0.00149467						68.3823	0.0013616	0.00146163
68.4196	0.00210037	0.001492						68.4196	0.00136184	0.00146278
68.4569	0.00210228	0.00148928						68.4569	0.00136204	0.00146393
68.4943	0.00210412	0.00148649						68.4943	0.00136219	0.00146508
68.5316	0.00210586	0.00148364						68.5316	0.00136231	0.00146624
68.5689	0.00210753	0.00148073						68.5689	0.0013624	0.00146741
68.6063	0.00210911	0.00147775						68.6063	0.00136245	0.00146858
68.6436	0.00211061	0.00147472						68.6436	0.00136246	0.00146975
68.6809	0.00211203	0.00147162						68.6809	0.00136246	0.00147093
68.7183	0.00211336	0.00146846						68.7183	0.00136242	0.00147212
68.7556	0.00211462	0.00146524						68.7556	0.00136237	0.00147331
68.7929	0.0021158	0.00146196						68.7929	0.0013623	0.0014745
68.8303	0.00211691	0.00145861						68.8303	0.00136222	0.00147569
68.8676	0.00211794	0.00145521						68.8676	0.00136213	0.00147689
68.9049	0.00211891	0.00145174						68.9049	0.00136204	0.0014781
68.9423	0.0021198	0.00144821						68.9423	0.00136196	0.00147931
68.9796	0.00212064	0.00144461						68.9796	0.00136188	0.00148052
69.0169	0.0021214	0.00144096						69.0169	0.00136182	0.00148173
69.0543	0.00212211	0.00143724						69.0543	0.00136178	0.00148295
69.0916	0.00212275	0.00143347						69.0916	0.00136176	0.00148417
69.1289	0.00212334	0.00142964						69.1289	0.00136177	0.0014854
69.1663	0.00212386	0.00142575						69.1663	0.00136182	0.00148663
69.2036	0.00212433	0.0014218						69.2036	0.00136191	0.00148787
69.2409	0.00212474	0.00141781						69.2409	0.00136204	0.0014891
69.2782	0.00212509	0.00141376						69.2782	0.00136221	0.00149034
69.3156	0.00212539	0.00140966						69.3156	0.00136244	0.00149158
69.3529	0.00212564	0.00140551						69.3529	0.00136272	0.00149282
69.3902	0.00212583	0.00140132						69.3902	0.00136305	0.00149405
69.4276	0.00212596	0.00139709						69.4276	0.00136345	0.00149527
69.4649	0.00212605	0.00139281						69.4649	0.0013639	0.00149649
69.5022	0.00212609	0.0013885						69.5022	0.00136441	0.0014977
69.5396	0.00212608	0.00138415						69.5396	0.00136499	0.00149889
69.5769	0.00212602	0.00137976						69.5769	0.00136563	0.00150007
69.6142	0.00212591	0.00137535						69.6142	0.00136633	0.00150122
69.6516	0.00212576	0.0013709						69.6516	0.00136709	0.00150236
69.6889	0.00212557	0.00136644						69.6889	0.00136791	0.00150347
69.7262	0.00212533	0.00136195						69.7262	0.00136879	0.00150455
69.7636	0.00212505	0.00135745						69.7636	0.00136973	0.00150559
69.8009	0.00212472	0.00135293						69.8009	0.00137072	0.0015066
69.8382	0.00212434	0.00134839						69.8382	0.00137175	0.00150757
69.8756	0.00212393	0.00134385						69.8756	0.00137284	0.0015085
69.9129	0.00212346	0.0013393						69.9129	0.00137397	0.00150938
69.9502	0.00212295	0.00133474						69.9502	0.00137515	0.00151021
69.9876	0.00212239	0.00133018						69.9876	0.00137636	0.00151099
70.0249	0.00212178	0.00132561						70.0249	0.00137761	0.00151171
70.0622	0.00212112	0.00132104						70.0622	0.00137889	0.00151238
70.0996	0.00212041	0.00131647						70.0996	0.00138019	0.00151298
70.1369	0.00211965	0.00131189						70.1369	0.00138153	0.00151352
70.1742	0.00211884	0.0013073						70.1742	0.00138289	0.001514
70.2115	0.00211797	0.00130272						70.2115	0.00138426	0.00151441
70.2489	0.00211705	0.00129813						70.2489	0.00138566	0.00151476
70.2862	0.00211608	0.00129354						70.2862	0.00138707	0.00151505
70.3235	0.00211505	0.00128894						70.3235	0.00138849	0.00151527
70.3609	0.00211397	0.00128435						70.3609	0.00138992	0.00151543
70.3982	0.00211282	0.00127975						70.3982	0.00139136	0.00151553
70.4355	0.00211161	0.00127514						70.4355	0.00139279	0.00151558
70.4729	0.00211034	0.00127054						70.4729	0.00139423	0.00151556
70.5102	0.00210899	0.00126593						70.5102	0.00139566	0.0015155
70.5475	0.00210756	0.00126132						70.5475	0.00139708	0.00151539
70.5849	0.00210606	0.00125671						70.5849	0.00139849	0.00151522
70.6222	0.00210446	0.0012521						70.6222	0.00139989	0.00151502
70.6595	0.00210278	0.0012475						70.6595	0.00140127	0.00151477
70.6969	0.00210099	0.0012429						70.6969	0.00140264	0.00151448
70.7342	0.0020991	0.00123831						70.7342	0.00140397	0.00151416
70.7715	0.0020971	0.00123372						70.7715	0.00140529	0.00151381
70.8089	0.00209499	0.00122915						70.8089	0.00140657	0.00151342
70.8462	0.00209275	0.00122459						70.8462	0.00140783	0.00151301
70.8835	0.00209039	0.00122005						70.8835	0.00140905	0.00151258
70.9209	0.00208789	0.00121552						70.9209	0.00141024	0.00151214
70.9582	0.00208526	0.00121101						70.9582	0.00141138	0.00151167
70.9955	0.00208249	0.00120653						70.9955	0.00141249	0.00151119
71.0329	0.00207957	0.00120207						71.0329	0.00141355	0.00151071
71.0702	0.00207651	0.00119765						71.0702	0.00141456	0.00151022
71.1075	0.00207329	0.00119325						71.1075	0.00141553	0.00150972
71.1448	0.00206992	0.00118888						71.1448	0.00141644	0.00150923
71.1822	0.0020664	0.00118454						71.1822	0.00141731	0.00150874
71.2195	0.00206272	0.00118023						71.2195	0.00141811	0.00150826
71.2568	0.00205888	0.00117595						71.2568	0.00141887	0.00150779
71.2942	0.00205489	0.00117171						71.2942	0.00141956	0.00150733
71.3315	0.00205073	0.0011675						71.3315	0.0014202	0.00150689
71.3688	0.00204642	0.00116331						71.3688	0.00142079	0.00150648
71.4062	0.00204196	0.00115916						71.4062	0.00142131	0.00150609
71.4435	0.00203734	0.00115504						71.4435	0.00142178	0.00150573
71.4808	0.00203257	0.00115095						71.4808	0.00142219	0.00150541
71.5182	0.00202766	0.00114688						71.5182	0.00142255	0.00150512
71.5555	0.0020226	0.00114283						71.5555	0.00142285	0.00150487
71.5928	0.00201741	0.00113881						71.5928	0.0014231	0.00150467
71.6302	0.00201208	0.00113481						71.6302	0.0014233	0.00150452
71.6675	0.00200662	0.00113083						71.6675	0.00142345	0.00150442
71.7048	0.00200104	0.00112686						71.7048	0.00142355	0.00150437
71.7422	0.00199535	0.0011229						71.7422	0.00142361	0.00150439
71.7795	0.00198954	0.00111894						71.7795	0.00142363	0.00150446
71.8168	0.00198363	0.001115						71.8168	0.00142361	0.0015046
71.8542	0.00197763	0.00111105						71.8542	0.00142356	0.0015048
71.8915	0.00197153	0.0011071						71.8915	0.00142348	0.00150507
71.9288	0.00196536	0.00110314						71.9288	0.00142338	0.00150542
71.9662	0.00195911	0.00109918						71.9662	0.00142326	0.00150583
72.0035	0.0019528	0.00109521						72.0035	0.00142312	0.00150632
72.0408	0.00194643	0.00109122						72.0408	0.00142298	0.00150689
72.0781	0.00194002	0.00108722						72.0781	0.00142283	0.00150753
72.1155	0.00193357	0.0010832						72.1155	0.00142268	0.00150825
72.1528	0.00192709	0.00107917						72.1528	0.00142255	0.00150905
72.1901	0.00192059	0.00107511						72.1901	0.00142243	0.00150992
72.2275	0.00191408	0.00107104						72.2275	0.00142233	0.00151087
72.2648	0.00190756	0.00106693						72.2648	0.00142227	0.00151189
72.3021	0.00190104	0.00106281						72.3021	0.00142223	0.00151299
72.3395	0.00189454	0.00105866						72.3395	0.00142224	0.00151416
72.3768	0.00188804	0.00105448						72.3768	0.0014223	0.0015154
72.4141	0.00188157	0.00105027						72.4141	0.00142242	0.0015167
72.4515	0.00187512	0.00104603						72.4515	0.00142259	0.00151808
72.4888	0.00186871	0.00104175						72.4888	0.00142284	0.00151951
72.5261	0.00186232	0.00103745						72.5261	0.00142316	0.00152101
72.5635	0.00185597	0.00103311						72.5635	0.00142355	0.00152256
72.6008	0.00184966	0.00102874						72.6008	0.00142403	0.00152417
72.6381	0.00184339	0.00102433						72.6381	0.00142459	0.00152583
72.6755	0.00183717	0.00101988						72.6755	0.00142523	0.00152754
72.7128	0.00183099	0.00101541						72.7128	0.00142597	0.00152929
72.7501	0.00182487	0.0010109						72.7501	0.00142679	0.00153107
72.7875	0.00181879	0.00100636						72.7875	0.00142771	0.00153289
72.8248	0.00181276	0.0010018						72.8248	0.00142871	0.00153473
72.8621	0.00180679	0.000997206						72.8621	0.0014298	0.0015366
72.8995	0.00180087	0.000992589						72.8995	0.00143098	0.00153849
72.9368	0.00179501	0.000987951						72.9368	0.00143224	0.00154038
72.9741	0.0017892	0.000983294						72.9741	0.00143358	0.00154229
73.0114	0.00178343	0.00097862						73.0114	0.00143499	0.00154421
73.0488	0.00177773	0.000973934						73.0488	0.00143647	0.00154612
73.0861	0.00177206	0.000969237						73.0861	0.00143802	0.00154803
73.1234	0.00176645	0.000964531						73.1234	0.00143963	0.00154993
73.1608	0.00176089	0.00095982						73.1608	0.0014413	0.00155181
73.1981	0.00175537	0.000955107						73.1981	0.00144302	0.00155368
73.2354	0.00174989	0.000950392						73.2354	0.00144478	0.00155553
73.2728	0.00174446	0.000945678						73.2728	0.00144658	0.00155736
73.3101	0.00173907	0.000940969						73.3101	0.00144841	0.00155916
73.3474	0.00173372	0.000936266						73.3474	0.00145028	0.00156093
73.3848	0.0017284	0.000931571						73.3848	0.00145216	0.00156267
73.4221	0.00172313	0.000926886						73.4221	0.00145406	0.00156438
73.4594	0.00171789	0.000922214						73.4594	0.00145597	0.00156605
73.4968	0.00171269	0.000917557						73.4968	0.00145788	0.00156769
73.5341	0.00170753	0.000912916						73.5341	0.0014598	0.00156928
73.5714	0.00170241	0.000908292						73.5714	0.00146171	0.00157084
73.6088	0.00169732	0.000903688						73.6088	0.00146362	0.00157236
73.6461	0.00169226	0.000899105						73.6461	0.0014655	0.00157384
73.6834	0.00168725	0.000894547						73.6834	0.00146738	0.00157528
73.7208	0.00168227	0.000890014						73.7208	0.00146922	0.00157668
73.7581	0.00167732	0.000885509						73.7581	0.00147104	0.00157804
73.7954	0.00167241	0.000881036						73.7954	0.00147283	0.00157936
73.8328	0.00166752	0.000876596						73.8328	0.00147459	0.00158065
73.8701	0.00166267	0.000872194						73.8701	0.00147631	0.0015819
73.9074	0.00165784	0.000867832						73.9074	0.00147798	0.00158311
73.9447	0.00165303	0.000863515						73.9447	0.00147961	0.00158429
73.9821	0.00164824	0.000859245						73.9821	0.00148119	0.00158544
74.0194	0.00164347	0.000855028						74.0194	0.00148272	0.00158655
74.0567	0.00163871	0.000850866						74.0567	0.00148419	0.00158762
74.0941	0.00163397	0.000846763						74.0941	0.0014856	0.00158867
74.1314	0.00162923	0.000842725						74.1314	0.00148696	0.00158968
74.1687	0.0016245	0.000838753						74.1687	0.00148824	0.00159066
74.2061	0.00161977	0.000834853						74.2061	0.00148946	0.00159162
74.2434	0.00161503	0.000831029						74.2434	0.0014906	0.00159255
74.2807	0.00161029	0.000827282						74.2807	0.00149167	0.00159345
74.3181	0.00160554	0.000823617						74.3181	0.00149266	0.00159432
74.3554	0.00160077	0.000820037						74.3554	0.00149357	0.00159517
74.3927	0.00159599	0.000816543						74.3927	0.0014944	0.001596
74.4301	0.0015912	0.000813138						74.4301	0.00149515	0.00159681
74.4674	0.00158638	0.000809824						74.4674	0.00149581	0.00159759
74.5047	0.00158154	0.0008066						74.5047	0.00149639	0.00159836
74.5421	0.00157667	0.000803469						74.5421	0.00149688	0.00159911
74.5794	0.00157178	0.000800431						74.5794	0.00149729	0.00159984
74.6167	0.00156686	0.000797487						74.6167	0.00149761	0.00160055
74.6541	0.00156191	0.000794637						74.6541	0.00149784	0.00160125
74.6914	0.00155694	0.000791882						74.6914	0.00149799	0.00160194
74.7287	0.00155194	0.000789222						74.7287	0.00149805	0.0016026
74.7661	0.00154692	0.000786656						74.7661	0.00149803	0.00160326
74.8034	0.00154188	0.000784184						74.8034	0.00149792	0.00160389
74.8407	0.00153682	0.000781807						74.8407	0.00149774	0.00160452
74.878	0.00153174	0.000779523						74.878	0.00149747	0.00160513
74.9154	0.00152665	0.000777331						74.9154	0.00149712	0.00160573
74.9527	0.00152156	0.00077523						74.9527	0.0014967	0.00160632
74.99	0.00151646	0.000773219						74.99	0.0014962	0.00160689
75.0274	0.00151135	0.000771297						75.0274	0.00149563	0.00160745
75.0647	0.00150626	0.000769463						75.0647	0.001495	0.001608
75.102	0.00150117	0.000767715						75.102	0.00149431	0.00160854
75.1394	0.0014961	0.000766053						75.1394	0.00149355	0.00160906
75.1767	0.00149104	0.000764476						75.1767	0.00149275	0.00160957
75.214	0.00148601	0.000762984						75.214	0.0014919	0.00161007
75.2514	0.00148101	0.000761576						75.2514	0.001491	0.00161055
75.2887	0.00147605	0.000760252						75.2887	0.00149007	0.00161102
75.326	0.00147114	0.000759012						75.326	0.00148911	0.00161147
75.3634	0.00146627	0.000757856						75.3634	0.00148812	0.00161191
75.4007	0.00146145	0.000756784						75.4007	0.0014871	0.00161233
75.438	0.0014567	0.000755796						75.438	0.00148608	0.00161272
75.4754	0.00145201	0.000754892						75.4754	0.00148504	0.0016131
75.5127	0.0014474	0.000754073						75.5127	0.00148399	0.00161345
75.55	0.00144286	0.000753338						75.55	0.00148295	0.00161378
75.5874	0.0014384	0.000752688						75.5874	0.00148192	0.00161408
75.6247	0.00143404	0.000752121						75.6247	0.00148089	0.00161434
75.662	0.00142976	0.000751637						75.662	0.00147989	0.00161457
75.6994	0.00142558	0.000751236						75.6994	0.00147891	0.00161477
75.7367	0.0014215	0.000750917						75.7367	0.00147796	0.00161492
75.774	0.00141753	0.000750677						75.774	0.00147705	0.00161503
75.8113	0.00141366	0.000750516						75.8113	0.00147617	0.00161509
75.8487	0.00140989	0.00075043						75.8487	0.00147534	0.0016151
75.886	0.00140623	0.00075042						75.886	0.00147456	0.00161506
75.9233	0.00140268	0.000750482						75.9233	0.00147383	0.00161496
75.9607	0.00139924	0.000750615						75.9607	0.00147315	0.0016148
75.998	0.0013959	0.000750816						75.998	0.00147253	0.00161459
76.0353	0.00139266	0.000751085						76.0353	0.00147196	0.0016143
76.0727	0.00138952	0.000751418						76.0727	0.00147145	0.00161396
76.11	0.00138649	0.000751814						76.11	0.001471	0.00161354
76.1473	0.00138355	0.00075227						76.1473	0.0014706	0.00161305
76.1847	0.00138069	0.000752785						76.1847	0.00147027	0.00161249
76.222	0.00137793	0.000753356						76.222	0.00146998	0.00161185
76.2593	0.00137524	0.000753983						76.2593	0.00146976	0.00161114
76.2967	0.00137263	0.000754663						76.2967	0.00146958	0.00161036
76.334	0.00137008	0.000755394						76.334	0.00146945	0.0016095
76.3713	0.0013676	0.000756174						76.3713	0.00146938	0.00160856
76.4087	0.00136517	0.000757003						76.4087	0.00146935	0.00160755
76.446	0.00136279	0.000757877						76.446	0.00146936	0.00160646
76.4833	0.00136045	0.000758796						76.4833	0.00146942	0.00160529
76.5207	0.00135813	0.000759759						76.5207	0.00146951	0.00160406
76.558	0.00135584	0.000760763						76.558	0.00146965	0.00160275
76.5953	0.00135355	0.000761807						76.5953	0.00146981	0.00160138
76.6327	0.00135127	0.000762892						76.6327	0.00147001	0.00159994
76.67	0.00134898	0.000764014						76.67	0.00147024	0.00159844
76.7073	0.00134666	0.000765174						76.7073	0.0014705	0.00159688
76.7446	0.00134431	0.000766369						76.7446	0.00147078	0.00159526
76.782	0.00134192	0.000767598						76.782	0.00147109	0.00159359
76.8193	0.00133948	0.00076886						76.8193	0.00147142	0.00159186
76.8566	0.00133697	0.000770152						76.8566	0.00147178	0.00159009
76.894	0.00133439	0.000771473						76.894	0.00147215	0.00158827
76.9313	0.00133173	0.000772823						76.9313	0.00147254	0.0015864
76.9686	0.00132899	0.0007742						76.9686	0.00147295	0.0015845
77.006	0.00132614	0.000775604						77.006	0.00147337	0.00158255
77.0433	0.0013232	0.000777035						77.0433	0.00147381	0.00158058
77.0806	0.00132014	0.000778493						77.0806	0.00147427	0.00157857
77.118	0.00131697	0.000779978						77.118	0.00147473	0.00157654
77.1553	0.00131367	0.000781491						77.1553	0.00147521	0.00157448
77.1926	0.00131025	0.000783033						77.1926	0.0014757	0.0015724
77.23	0.0013067	0.000784604						77.23	0.0014762	0.0015703
77.2673	0.00130301	0.000786205						77.2673	0.00147671	0.00156818
77.3046	0.00129918	0.000787837						77.3046	0.00147722	0.00156605
77.342	0.00129521	0.0007895						77.342	0.00147774	0.0015639
77.3793	0.0012911	0.000791194						77.3793	0.00147827	0.00156175
77.4166	0.00128684	0.00079292						77.4166	0.0014788	0.00155958
77.454	0.00128243	0.000794678						77.454	0.00147933	0.00155741
77.4913	0.00127787	0.000796468						77.4913	0.00147986	0.00155524
77.5286	0.00127315	0.000798288						77.5286	0.00148038	0.00155306
77.566	0.00126829	0.00080014						77.566	0.00148091	0.00155089
77.6033	0.00126327	0.000802023						77.6033	0.00148143	0.00154872
77.6406	0.0012581	0.000803936						77.6406	0.00148195	0.00154655
77.6779	0.00125278	0.000805879						77.6779	0.00148246	0.00154439
77.7153	0.00124731	0.000807851						77.7153	0.00148296	0.00154225
77.7526	0.00124169	0.000809851						77.7526	0.00148346	0.00154012
77.7899	0.00123592	0.000811878						77.7899	0.00148394	0.001538
77.8273	0.00123001	0.000813931						77.8273	0.00148442	0.00153591
77.8646	0.00122395	0.00081601						77.8646	0.00148488	0.00153383
77.9019	0.00121775	0.000818113						77.9019	0.00148534	0.00153179
77.9393	0.00121142	0.00082024						77.9393	0.00148578	0.00152977
77.9766	0.00120495	0.000822389						77.9766	0.00148621	0.00152779
78.0139	0.00119835	0.000824561						78.0139	0.00148663	0.00152584
78.0513	0.00119163	0.000826753						78.0513	0.00148704	0.00152392
78.0886	0.00118478	0.000828965						78.0886	0.00148743	0.00152205
78.1259	0.00117781	0.000831198						78.1259	0.00148781	0.00152022
78.1633	0.00117072	0.000833448						78.1633	0.00148818	0.00151842
78.2006	0.00116353	0.000835716						78.2006	0.00148854	0.00151668
78.2379	0.00115622	0.000837998						78.2379	0.00148889	0.00151497
78.2753	0.00114882	0.000840295						78.2753	0.00148923	0.00151332
78.3126	0.00114131	0.000842604						78.3126	0.00148955	0.00151171
78.3499	0.00113371	0.000844923						78.3499	0.00148987	0.00151015
78.3873	0.00112601	0.000847251						78.3873	0.00149019	0.00150864
78.4246	0.00111822	0.000849585						78.4246	0.0014905	0.00150718
78.4619	0.00111035	0.000851924						78.4619	0.00149081	0.00150576
78.4993	0.0011024	0.000854266						78.4993	0.00149111	0.0015044
78.5366	0.00109438	0.00085661						78.5366	0.00149142	0.00150308
78.5739	0.00108628	0.000858954						78.5739	0.00149174	0.0015018
78.6112	0.00107812	0.000861296						78.6112	0.00149205	0.00150057
78.6486	0.0010699	0.000863635						78.6486	0.00149238	0.00149938
78.6859	0.00106163	0.00086597						78.6859	0.00149272	0.00149823
78.7232	0.00105331	0.000868298						78.7232	0.00149307	0.00149712
78.7606	0.00104494	0.000870618						78.7606	0.00149343	0.00149605
78.7979	0.00103654	0.00087293						78.7979	0.00149381	0.00149502
78.8352	0.0010281	0.000875231						78.8352	0.00149421	0.00149402
78.8726	0.00101964	0.000877521						78.8726	0.00149463	0.00149306
78.9099	0.00101116	0.0008798						78.9099	0.00149507	0.00149213
78.9472	0.00100266	0.000882067						78.9472	0.00149553	0.00149123
78.9846	0.000994146	0.000884321						78.9846	0.00149602	0.00149036
79.0219	0.000985629	0.000886562						79.0219	0.00149654	0.00148952
79.0592	0.000977111	0.000888788						79.0592	0.0014971	0.00148871
79.0966	0.000968596	0.000890999						79.0966	0.00149768	0.00148793
79.1339	0.000960086	0.000893194						79.1339	0.00149829	0.00148718
79.1712	0.000951586	0.000895371						79.1712	0.00149894	0.00148645
79.2086	0.000943098	0.000897528						79.2086	0.00149962	0.00148575
79.2459	0.000934624	0.000899664						79.2459	0.00150033	0.00148507
79.2832	0.000926167	0.000901777						79.2832	0.00150108	0.00148443
79.3206	0.000917727	0.000903865						79.3206	0.00150187	0.00148381
79.3579	0.000909307	0.000905928						79.3579	0.00150268	0.00148322
79.3952	0.000900908	0.000907963						79.3952	0.00150353	0.00148266
79.4326	0.000892531	0.00090997						79.4326	0.00150441	0.00148214
79.4699	0.000884177	0.000911948						79.4699	0.00150532	0.00148165
79.5072	0.00087585	0.000913894						79.5072	0.00150625	0.0014812
79.5445	0.000867551	0.000915809						79.5445	0.00150721	0.00148079
79.5819	0.000859282	0.000917691						79.5819	0.00150818	0.00148042
79.6192	0.000851047	0.00091954						79.6192	0.00150918	0.0014801
79.6565	0.000842849	0.000921355						79.6565	0.0015102	0.00147983
79.6939	0.00083469	0.000923135						79.6939	0.00151123	0.00147961
79.7312	0.000826575	0.000924879						79.7312	0.00151227	0.00147944
79.7685	0.000818506	0.000926586						79.7685	0.00151331	0.00147932
79.8059	0.000810488	0.000928257						79.8059	0.00151437	0.00147926
79.8432	0.000802524	0.00092989						79.8432	0.00151542	0.00147925
79.8805	0.000794619	0.000931484						79.8805	0.00151648	0.0014793
79.9179	0.000786776	0.000933039						79.9179	0.00151753	0.00147942
79.9552	0.000778999	0.000934553						79.9552	0.00151859	0.00147959
79.9925	0.000771292	0.000936023						79.9925	0.00151963	0.00147983
80.0299	0.00076366	0.000937449						80.0299	0.00152067	0.00148013
80.0672	0.000756107	0.000938827						80.0672	0.0015217	0.00148049
80.1045	0.000748638	0.000940158						80.1045	0.00152272	0.00148092
80.1419	0.000741257	0.000941437						80.1419	0.00152372	0.00148141
80.1792	0.000733969	0.000942664						80.1792	0.00152472	0.00148196
80.2165	0.00072678	0.000943836						80.2165	0.00152569	0.00148257
80.2539	0.000719694	0.000944953						80.2539	0.00152665	0.00148324
80.2912	0.000712717	0.000946013						80.2912	0.00152759	0.00148397
80.3285	0.000705855	0.000947015						80.3285	0.00152851	0.00148475
80.3659	0.000699112	0.00094796						80.3659	0.00152941	0.00148559
80.4032	0.000692493	0.000948847						80.4032	0.00153029	0.00148648
80.4405	0.000686002	0.000949676						80.4405	0.00153115	0.00148742
80.4778	0.000679646	0.000950447						80.4778	0.00153197	0.0014884
80.5152	0.000673426	0.000951162						80.5152	0.00153278	0.00148943
80.5525	0.000667349	0.000951821						80.5525	0.00153355	0.00149051
80.5898	0.000661418	0.000952426						80.5898	0.0015343	0.00149163
80.6272	0.000655637	0.000952976						80.6272	0.00153502	0.00149278
80.6645	0.000650008	0.000953473						80.6645	0.0015357	0.00149397
80.7018	0.000644535	0.000953917						80.7018	0.00153635	0.0014952
80.7392	0.000639221	0.000954308						80.7392	0.00153697	0.00149647
80.7765	0.000634068	0.000954647						80.7765	0.00153755	0.00149776
80.8138	0.00062908	0.000954932						80.8138	0.00153809	0.00149909
80.8512	0.000624257	0.000955165						80.8512	0.00153859	0.00150045
80.8885	0.000619603	0.000955344						80.8885	0.00153905	0.00150183
80.9258	0.000615119	0.00095547						80.9258	0.00153946	0.00150325
80.9632	0.000610808	0.000955542						80.9632	0.00153983	0.00150469
81.0005	0.000606671	0.000955559						81.0005	0.00154015	0.00150616
81.0378	0.000602711	0.000955522						81.0378	0.00154043	0.00150766
81.0752	0.00059893	0.00095543						81.0752	0.00154065	0.00150918
81.1125	0.000595331	0.000955283						81.1125	0.00154083	0.00151073
81.1498	0.000591915	0.00095508						81.1498	0.00154096	0.0015123
81.1872	0.000588687	0.000954821						81.1872	0.00154104	0.00151389
81.2245	0.000585647	0.000954506						81.2245	0.00154106	0.00151551
81.2618	0.000582799	0.000954135						81.2618	0.00154104	0.00151714
81.2992	0.000580144	0.000953708						81.2992	0.00154097	0.0015188
81.3365	0.000577683	0.000953225						81.3365	0.00154084	0.00152047
81.3738	0.00057542	0.000952688						81.3738	0.00154067	0.00152217
81.4111	0.000573354	0.000952096						81.4111	0.00154045	0.00152388
81.4485	0.000571486	0.000951451						81.4485	0.00154018	0.0015256
81.4858	0.000569818	0.000950755						81.4858	0.00153986	0.00152733
81.5231	0.00056835	0.000950007						81.5231	0.00153949	0.00152907
81.5605	0.000567081	0.000949209						81.5605	0.00153908	0.00153081
81.5978	0.000566011	0.000948363						81.5978	0.00153861	0.00153255
81.6351	0.00056514	0.00094747						81.6351	0.0015381	0.00153429
81.6725	0.000564465	0.000946532						81.6725	0.00153755	0.00153602
81.7098	0.000563985	0.00094555						81.7098	0.00153694	0.00153774
81.7471	0.000563698	0.000944526						81.7471	0.00153629	0.00153944
81.7845	0.000563601	0.000943461						81.7845	0.0015356	0.00154112
81.8218	0.00056369	0.000942358						81.8218	0.00153486	0.00154277
81.8591	0.000563964	0.000941218						81.8591	0.00153407	0.00154439
81.8965	0.000564417	0.000940043						81.8965	0.00153325	0.00154597
81.9338	0.000565047	0.000938835						81.9338	0.00153238	0.00154751
81.9711	0.000565849	0.000937597						81.9711	0.00153148	0.001549
82.0085	0.000566819	0.000936329						82.0085	0.00153053	0.00155044
82.0458	0.000567952	0.000935035						82.0458	0.00152956	0.00155182
82.0831	0.000569243	0.000933717						82.0831	0.00152854	0.00155314
82.1205	0.000570688	0.000932377						82.1205	0.0015275	0.00155439
82.1578	0.000572279	0.000931019						82.1578	0.00152643	0.00155556
82.1951	0.000574011	0.000929644						82.1951	0.00152533	0.00155665
82.2325	0.000575878	0.000928257						82.2325	0.00152421	0.00155765
82.2698	0.000577871	0.000926861						82.2698	0.00152307	0.00155857
82.3071	0.000579985	0.000925458						82.3071	0.00152191	0.00155939
82.3444	0.00058221	0.000924051						82.3444	0.00152074	0.00156011
82.3818	0.00058454	0.000922644						82.3818	0.00151955	0.00156072
82.4191	0.000586964	0.000921238						82.4191	0.00151836	0.00156123
82.4564	0.000589475	0.000919837						82.4564	0.00151715	0.00156162
82.4938	0.000592063	0.000918441						82.4938	0.00151595	0.00156189
82.5311	0.000594717	0.000917053						82.5311	0.00151474	0.00156205
82.5684	0.000597426	0.000915674						82.5684	0.00151354	0.00156209
82.6058	0.00060018	0.000914306						82.6058	0.00151235	0.00156201
82.6431	0.000602966	0.000912952						82.6431	0.00151116	0.0015618
82.6804	0.000605773	0.000911611						82.6804	0.00150999	0.00156147
82.7178	0.00060859	0.000910287						82.7178	0.00150883	0.00156101
82.7551	0.000611404	0.000908982						82.7551	0.00150769	0.00156043
82.7924	0.000614205	0.000907697						82.7924	0.00150657	0.00155974
82.8298	0.000616981	0.000906435						82.8298	0.00150547	0.00155892
82.8671	0.000619724	0.000905197						82.8671	0.0015044	0.00155798
82.9044	0.000622422	0.000903987						82.9044	0.00150336	0.00155693
82.9418	0.000625068	0.000902806						82.9418	0.00150234	0.00155577
82.9791	0.000627654	0.000901658						82.9791	0.00150136	0.00155449
83.0164	0.000630173	0.000900544						83.0164	0.00150041	0.00155311
83.0538	0.000632619	0.000899469						83.0538	0.0014995	0.00155163
83.0911	0.000634988	0.000898435						83.0911	0.00149862	0.00155004
83.1284	0.000637278	0.000897444						83.1284	0.00149778	0.00154835
83.1658	0.000639485	0.0008965						83.1658	0.00149698	0.00154656
83.2031	0.00064161	0.000895604						83.2031	0.00149622	0.00154468
83.2404	0.000643653	0.000894758						83.2404	0.00149549	0.0015427
83.2778	0.000645617	0.000893965						83.2778	0.00149481	0.00154063
83.3151	0.000647503	0.000893224						83.3151	0.00149417	0.00153847
83.3524	0.000649318	0.000892537						83.3524	0.00149356	0.00153622
83.3897	0.000651066	0.000891906						83.3897	0.001493	0.00153389
83.4271	0.000652752	0.000891332						83.4271	0.00149247	0.00153146
83.4644	0.000654385	0.000890814						83.4644	0.00149197	0.00152895
83.5017	0.00065597	0.000890356						83.5017	0.00149151	0.00152636
83.5391	0.000657515	0.000889956						83.5391	0.00149109	0.00152369
83.5764	0.000659028	0.000889614						83.5764	0.0014907	0.00152094
83.6137	0.000660518	0.000889332						83.6137	0.00149034	0.00151811
83.6511	0.000661991	0.000889108						83.6511	0.00149	0.00151521
83.6884	0.000663457	0.000888943						83.6884	0.0014897	0.00151223
83.7257	0.000664924	0.000888836						83.7257	0.00148943	0.00150918
83.7631	0.000666401	0.000888787						83.7631	0.00148918	0.00150605
83.8004	0.000667894	0.000888796						83.8004	0.00148895	0.00150287
83.8377	0.000669411	0.000888863						83.8377	0.00148875	0.00149962
83.8751	0.000670962	0.00088899						83.8751	0.00148857	0.00149631
83.9124	0.000672552	0.000889176						83.9124	0.00148841	0.00149295
83.9497	0.000674188	0.000889422						83.9497	0.00148826	0.00148954
83.9871	0.000675878	0.000889727						83.9871	0.00148813	0.00148608
84.0244	0.000677628	0.000890093						84.0244	0.00148801	0.00148258
84.0617	0.000679444	0.00089052						84.0617	0.0014879	0.00147905
84.0991	0.000681332	0.000891008						84.0991	0.00148779	0.0014755
84.1364	0.000683298	0.000891557						84.1364	0.00148769	0.00147192
84.1737	0.000685347	0.000892166						84.1737	0.00148758	0.00146833
84.2111	0.000687484	0.000892835						84.2111	0.00148748	0.00146473
84.2484	0.000689713	0.000893561						84.2484	0.00148737	0.00146114
84.2857	0.000692038	0.000894345						84.2857	0.00148725	0.00145755
84.323	0.000694463	0.000895184						84.323	0.00148712	0.00145397
84.3604	0.000696994	0.000896076						84.3604	0.00148699	0.00145041
84.3977	0.000699635	0.000897018						84.3977	0.00148685	0.00144688
84.435	0.00070239	0.000898009						84.435	0.0014867	0.00144338
84.4724	0.000705264	0.000899045						84.4724	0.00148653	0.00143992
84.5097	0.000708264	0.000900124						84.5097	0.00148636	0.0014365
84.547	0.000711394	0.000901244						84.547	0.00148618	0.00143313
84.5844	0.000714661	0.0009024						84.5844	0.00148599	0.00142982
84.6217	0.00071807	0.000903591						84.6217	0.00148579	0.00142656
84.659	0.000721629	0.000904813						84.659	0.00148559	0.00142337
84.6964	0.000725345	0.000906063						84.6964	0.00148537	0.00142023
84.7337	0.000729226	0.000907337						84.7337	0.00148515	0.00141717
84.771	0.000733282	0.000908633						84.771	0.00148492	0.00141417
84.8084	0.000737523	0.000909948						84.8084	0.00148469	0.00141125
84.8457	0.000741959	0.00091128						84.8457	0.00148445	0.0014084
84.883	0.000746604	0.000912625						84.883	0.0014842	0.00140562
84.9204	0.00075147	0.000913982						84.9204	0.00148395	0.00140291
84.9577	0.000756572	0.000915349						84.9577	0.0014837	0.00140028
84.995	0.000761923	0.000916723						84.995	0.00148344	0.00139772
85.0324	0.000767539	0.000918104						85.0324	0.00148318	0.00139523
85.0697	0.000773436	0.00091949						85.0697	0.00148292	0.00139283
85.107	0.000779631	0.000920882						85.107	0.00148265	0.0013905
85.1444	0.000786142	0.000922278						85.1444	0.00148239	0.00138824
85.1817	0.000792987	0.000923678						85.1817	0.00148212	0.00138607
85.219	0.000800185	0.000925084						85.219	0.00148185	0.00138397
85.2563	0.000807757	0.000926496						85.2563	0.00148159	0.00138195
85.2937	0.000815721	0.000927916						85.2937	0.00148133	0.00138
85.331	0.000824099	0.000929344						85.331	0.00148107	0.00137814
85.3683	0.000832913	0.000930784						85.3683	0.00148083	0.00137635
85.4057	0.000842184	0.000932236						85.4057	0.00148059	0.00137463
85.443	0.000851933	0.000933702						85.443	0.00148036	0.00137299
85.4803	0.000862181	0.000935186						85.4803	0.00148015	0.00137143
85.5177	0.000872949	0.00093669						85.5177	0.00147995	0.00136993
85.555	0.000884258	0.000938215						85.555	0.00147977	0.00136851
85.5923	0.000896127	0.000939765						85.5923	0.00147962	0.00136716
85.6297	0.000908577	0.00094134						85.6297	0.00147949	0.00136588
85.667	0.000921626	0.000942944						85.667	0.00147938	0.00136466
85.7043	0.000935291	0.000944578						85.7043	0.00147931	0.00136351
85.7417	0.00094959	0.000946244						85.7417	0.00147927	0.00136243
85.779	0.000964536	0.000947942						85.779	0.00147926	0.0013614
85.8163	0.000980142	0.000949674						85.8163	0.00147929	0.00136044
85.8537	0.000996418	0.00095144						85.8537	0.00147936	0.00135954
85.891	0.00101337	0.00095324						85.891	0.00147947	0.0013587
85.9283	0.00103101	0.000955075						85.9283	0.00147962	0.00135791
85.9657	0.00104934	0.000956945						85.9657	0.00147982	0.00135718
86.003	0.00106837	0.00095885						86.003	0.00148007	0.0013565
86.0403	0.00108809	0.000960788						86.0403	0.00148036	0.00135588
86.0777	0.0011085	0.00096276						86.0777	0.00148071	0.00135531
86.115	0.00112961	0.000964765						86.115	0.00148111	0.00135478
86.1523	0.0011514	0.000966802						86.1523	0.00148156	0.00135431
86.1896	0.00117387	0.000968869						86.1896	0.00148206	0.00135388
86.227	0.00119702	0.000970966						86.227	0.00148262	0.0013535
86.2643	0.00122083	0.000973091						86.2643	0.00148324	0.00135316
86.3016	0.00124528	0.000975245						86.3016	0.00148392	0.00135286
86.339	0.00127037	0.000977425						86.339	0.00148465	0.00135261
86.3763	0.00129608	0.000979633						86.3763	0.00148545	0.0013524
86.4136	0.00132239	0.000981866						86.4136	0.00148631	0.00135223
86.451	0.00134928	0.000984126						86.451	0.00148723	0.0013521
86.4883	0.00137672	0.000986411						86.4883	0.00148821	0.001352
86.5256	0.00140471	0.000988719						86.5256	0.00148925	0.00135194
86.563	0.00143319	0.000991051						86.563	0.00149036	0.00135191
86.6003	0.00146216	0.000993403						86.6003	0.00149152	0.00135192
86.6376	0.00149158	0.000995775						86.6376	0.00149274	0.00135196
86.675	0.00152142	0.000998166						86.675	0.00149402	0.00135203
86.7123	0.00155164	0.00100057						86.7123	0.00149535	0.00135212
86.7496	0.0015822	0.00100299						86.7496	0.00149674	0.00135225
86.787	0.00161308	0.00100543						86.787	0.00149818	0.0013524
86.8243	0.00164421	0.00100788						86.8243	0.00149966	0.00135257
86.8616	0.00167557	0.00101033						86.8616	0.00150119	0.00135278
86.899	0.0017071	0.0010128						86.899	0.00150277	0.001353
86.9363	0.00173876	0.00101527						86.9363	0.00150438	0.00135326
86.9736	0.00177049	0.00101774						86.9736	0.00150603	0.00135354
87.011	0.00180224	0.00102021						87.011	0.00150771	0.00135385
87.0483	0.00183396	0.00102268						87.0483	0.00150943	0.00135419
87.0856	0.00186559	0.00102515						87.0856	0.00151117	0.00135456
87.1229	0.00189707	0.00102761						87.1229	0.00151293	0.00135496
87.1603	0.00192835	0.00103006						87.1603	0.00151471	0.0013554
87.1976	0.00195937	0.00103249						87.1976	0.00151651	0.00135588
87.2349	0.00199008	0.00103491						87.2349	0.00151832	0.00135641
87.2723	0.00202041	0.00103732						87.2723	0.00152014	0.00135698
87.3096	0.00205032	0.0010397						87.3096	0.00152196	0.00135761
87.3469	0.00207976	0.00104207						87.3469	0.00152378	0.00135829
87.3843	0.00210868	0.0010444						87.3843	0.0015256	0.00135905
87.4216	0.00213703	0.00104672						87.4216	0.00152742	0.00135987
87.4589	0.00216479	0.001049						87.4589	0.00152922	0.00136076
87.4963	0.00219191	0.00105125						87.4963	0.00153101	0.00136174
87.5336	0.00221837	0.00105346						87.5336	0.00153278	0.0013628
87.5709	0.00224415	0.00105563						87.5709	0.00153454	0.00136395
87.6083	0.00226923	0.00105776						87.6083	0.00153627	0.0013652
87.6456	0.00229361	0.00105985						87.6456	0.00153798	0.00136654
87.6829	0.0023173	0.00106188						87.6829	0.00153966	0.00136799
87.7203	0.00234029	0.00106386						87.7203	0.0015413	0.00136954
87.7576	0.00236262	0.00106578						87.7576	0.00154292	0.00137119
87.7949	0.00238431	0.00106764						87.7949	0.0015445	0.00137296
87.8323	0.00240541	0.00106944						87.8323	0.00154604	0.00137483
87.8696	0.00242596	0.00107117						87.8696	0.00154754	0.00137682
87.9069	0.00244604	0.00107283						87.9069	0.00154899	0.00137892
87.9443	0.00246571	0.00107442						87.9443	0.0015504	0.00138112
87.9816	0.00248506	0.00107593						87.9816	0.00155175	0.00138344
88.0189	0.00250419	0.00107736						88.0189	0.00155305	0.00138586
88.0562	0.00252321	0.0010787						88.0562	0.00155429	0.00138838
88.0936	0.00254225	0.00107997						88.0936	0.00155547	0.001391
88.1309	0.00256143	0.00108114						88.1309	0.00155658	0.00139372
88.1682	0.00258091	0.00108223						88.1682	0.00155763	0.00139652
88.2056	0.00260084	0.00108322						88.2056	0.0015586	0.00139941
88.2429	0.00262139	0.00108413						88.2429	0.0015595	0.00140238
88.2802	0.00264273	0.00108493						88.2802	0.00156032	0.00140542
88.3176	0.00266507	0.00108565						88.3176	0.00156105	0.00140854
88.3549	0.0026886	0.00108626						88.3549	0.0015617	0.00141171
88.3922	0.00271352	0.00108679						88.3922	0.00156225	0.00141495
88.4296	0.00274006	0.00108722						88.4296	0.00156272	0.00141825
88.4669	0.00276845	0.00108755						88.4669	0.00156309	0.00142159
88.5042	0.00279892	0.0010878						88.5042	0.00156335	0.00142498
88.5416	0.00283172	0.00108796						88.5416	0.00156352	0.00142841
88.5789	0.00286709	0.00108803						88.5789	0.00156359	0.00143188
88.6162	0.00290529	0.00108802						88.6162	0.00156355	0.00143537
88.6536	0.00294658	0.00108793						88.6536	0.00156341	0.00143889
88.6909	0.00299124	0.00108776						88.6909	0.00156316	0.00144242
88.7282	0.00303952	0.00108752						88.7282	0.0015628	0.00144597
88.7656	0.00309171	0.00108721						88.7656	0.00156234	0.00144953
88.8029	0.00314807	0.00108684						88.8029	0.00156177	0.00145308
88.8402	0.00320888	0.00108641						88.8402	0.0015611	0.00145664
88.8776	0.00327442	0.00108593						88.8776	0.00156032	0.00146018
88.9149	0.00334496	0.0010854						88.9149	0.00155943	0.00146372
88.9522	0.00342076	0.00108482						88.9522	0.00155844	0.00146723
88.9895	0.00350211	0.0010842						88.9895	0.00155735	0.00147073
89.0269	0.00358925	0.00108354						89.0269	0.00155616	0.0014742
89.0642	0.00368246	0.00108284						89.0642	0.00155486	0.00147764
89.1015	0.00378197	0.00108212						89.1015	0.00155347	0.00148105
89.1389	0.00388804	0.00108136						89.1389	0.00155197	0.00148441
89.1762	0.00400091	0.00108058						89.1762	0.00155038	0.00148774
89.2135	0.0041208	0.00107978						89.2135	0.00154869	0.00149103
89.2509	0.00424793	0.00107897						89.2509	0.00154691	0.00149427
89.2882	0.0043825	0.00107814						89.2882	0.00154503	0.00149746
89.3255	0.00452473	0.00107729						89.3255	0.00154305	0.0015006
89.3629	0.00467479	0.00107645						89.3629	0.00154098	0.00150368
89.4002	0.00483286	0.00107559						89.4002	0.00153882	0.00150671
89.4375	0.0049991	0.00107475						89.4375	0.00153658	0.00150968
89.4749	0.00517367	0.00107391						89.4749	0.00153424	0.0015126
89.5122	0.00535668	0.00107308						89.5122	0.00153182	0.00151546
89.5495	0.00554828	0.00107226						89.5495	0.00152931	0.00151825
89.5869	0.00574856	0.00107147						89.5869	0.00152672	0.00152097
89.6242	0.00595761	0.0010707						89.6242	0.00152406	0.00152363
89.6615	0.00617552	0.00106997						89.6615	0.00152131	0.00152623
89.6989	0.00640232	0.00106927						89.6989	0.0015185	0.00152875
89.7362	0.00663808	0.00106861						89.7362	0.00151562	0.00153119
89.7735	0.0068828	0.001068						89.7735	0.00151267	0.00153357
89.8109	0.0071365	0.00106744						89.8109	0.00150967	0.00153587
89.8482	0.00739917	0.00106694						89.8482	0.0015066	0.00153809
89.8855	0.00767077	0.0010665						89.8855	0.00150348	0.00154024
89.9228	0.00795127	0.00106612						89.9228	0.0015003	0.00154231
89.9602	0.00824062	0.00106581						89.9602	0.00149708	0.00154431
89.9975	0.00853873	0.00106557						89.9975	0.00149381	0.00154622
90.0348	0.00884552	0.00106541						90.0348	0.0014905	0.00154806
90.0722	0.00916088	0.00106532						90.0722	0.00148715	0.00154982
90.1095	0.00948472	0.00106531						90.1095	0.00148376	0.00155151
90.1468	0.00981689	0.00106538						90.1468	0.00148034	0.00155311
90.1842	0.0101573	0.00106554						90.1842	0.00147688	0.00155465
90.2215	0.0105057	0.00106577						90.2215	0.00147339	0.0015561
90.2588	0.010862	0.0010661						90.2588	0.00146988	0.00155749
90.2962	0.011226	0.0010665						90.2962	0.00146633	0.0015588
90.3335	0.0115976	0.001067						90.3335	0.00146277	0.00156005
90.3708	0.0119765	0.00106758						90.3708	0.00145918	0.00156124
90.4082	0.0123626	0.00106825						90.4082	0.00145558	0.00156236
90.4455	0.0127557	0.00106901						90.4455	0.00145196	0.00156343
90.4828	0.0131555	0.00106985						90.4828	0.00144832	0.00156444
90.5202	0.0135619	0.00107078						90.5202	0.00144467	0.00156541
90.5575	0.0139746	0.0010718						90.5575	0.00144101	0.00156634
90.5948	0.0143934	0.00107291						90.5948	0.00143735	0.00156723
90.6322	0.0148182	0.0010741						90.6322	0.00143367	0.00156809
90.6695	0.0152487	0.00107537						90.6695	0.00142999	0.00156892
90.7068	0.0156846	0.00107673						90.7068	0.0014263	0.00156974
90.7442	0.0161259	0.00107817						90.7442	0.00142262	0.00157054
90.7815	0.0165722	0.00107969						90.7815	0.00141893	0.00157132
90.8188	0.0170233	0.00108128						90.8188	0.00141524	0.00157211
90.8561	0.0174792	0.00108295						90.8561	0.00141155	0.00157289
90.8935	0.0179394	0.00108469						90.8935	0.00140786	0.00157368
90.9308	0.0184039	0.0010865						90.9308	0.00140417	0.00157448
90.9681	0.0188725	0.00108837						90.9681	0.00140049	0.0015753
91.0055	0.019345	0.00109031						91.0055	0.00139681	0.00157613
91.0428	0.0198211	0.00109231						91.0428	0.00139314	0.00157699
91.0801	0.0203008	0.00109436						91.0801	0.00138947	0.00157787
91.1175	0.0207838	0.00109647						91.1175	0.00138581	0.00157877
91.1548	0.02127	0.00109862						91.1548	0.00138215	0.00157971
91.1921	0.0217593	0.00110082						91.1921	0.00137851	0.00158067
91.2295	0.0222514	0.00110307						91.2295	0.00137487	0.00158167
91.2668	0.0227493	0.00110538						91.2668	0.00137127	0.0015827
91.3041	0.0233541	0.00110897						91.3041	0.00136815	0.00158374
91.3415	0.0239515	0.00111256						91.3415	0.00136516	0.00158457
91.3788	0.0245416	0.00111614						91.3788	0.0013623	0.00158534
91.4161	0.0251247	0.00111971						91.4161	0.00135953	0.00158606
91.4535	0.0257015	0.00112327						91.4535	0.00135685	0.00158676
91.4908	0.0262724	0.0011268						91.4908	0.00135422	0.00158742
91.5281	0.0268382	0.00113031						91.5281	0.00135164	0.00158807
91.5655	0.0273995	0.00113379						91.5655	0.00134908	0.00158872
91.6028	0.0279569	0.00113725						91.6028	0.00134655	0.00158936
91.6401	0.0285111	0.00114068						91.6401	0.00134402	0.00159
91.6775	0.0290625	0.00114408						91.6775	0.0013415	0.00159065
91.7148	0.0296117	0.00114747						91.7148	0.00133897	0.00159131
91.7521	0.0301591	0.00115083						91.7521	0.00133644	0.00159198
91.7894	0.0307051	0.00115417						91.7894	0.00133389	0.00159267
91.8268	0.0312501	0.0011575						91.8268	0.00133133	0.00159336
91.8641	0.0317943	0.00116081						91.8641	0.00132876	0.00159407
91.9014	0.032338	0.00116412						91.9014	0.00132617	0.0015948
91.9388	0.0328815	0.00116741						91.9388	0.00132356	0.00159553
91.9761	0.033425	0.00117069						91.9761	0.00132094	0.00159628
92.0134	0.0339686	0.00117396						92.0134	0.0013183	0.00159703
92.0508	0.0345126	0.00117723						92.0508	0.00131565	0.0015978
92.0881	0.0350571	0.0011805						92.0881	0.00131298	0.00159858
92.1254	0.0356022	0.00118377						92.1254	0.0013103	0.00159936
92.1628	0.0361479	0.00118704						92.1628	0.00130761	0.00160015
92.2001	0.0366945	0.0011903						92.2001	0.0013049	0.00160095
92.2374	0.037242	0.00119357						92.2374	0.00130218	0.00160175
92.2748	0.0377905	0.00119685						92.2748	0.00129946	0.00160256
92.3121	0.0383399	0.00120013						92.3121	0.00129672	0.00160337
92.3494	0.0388905	0.00120341						92.3494	0.00129398	0.00160418
92.3868	0.0394422	0.00120671						92.3868	0.00129122	0.001605
92.4241	0.0399951	0.00121001						92.4241	0.00128847	0.00160581
92.4614	0.0405492	0.00121331						92.4614	0.00128571	0.00160663
92.4988	0.0411044	0.00121663						92.4988	0.00128294	0.00160744
92.5361	0.041661	0.00121995						92.5361	0.00128017	0.00160825
92.5734	0.0422188	0.00122329						92.5734	0.0012774	0.00160906
92.6108	0.0427779	0.00122664						92.6108	0.00127463	0.00160987
92.6481	0.0433382	0.00122999						92.6481	0.00127186	0.00161067
92.6854	0.0438998	0.00123336						92.6854	0.00126908	0.00161146
92.7227	0.0444627	0.00123674						92.7227	0.00126631	0.00161225
92.7601	0.0450268	0.00124013						92.7601	0.00126355	0.00161304
92.7974	0.0455922	0.00124354						92.7974	0.00126079	0.00161381
92.8347	0.0461589	0.00124696						92.8347	0.00125803	0.00161459
92.8721	0.0467267	0.00125039						92.8721	0.00125528	0.00161535
92.9094	0.0472958	0.00125384						92.9094	0.00125253	0.0016161
92.9467	0.0478661	0.0012573						92.9467	0.00124979	0.00161685
92.9841	0.0484375	0.00126077						92.9841	0.00124706	0.00161758
93.0214	0.04901	0.00126426						93.0214	0.00124434	0.00161831
93.0587	0.0495837	0.00126777						93.0587	0.00124163	0.00161902
93.0961	0.0501584	0.00127129						93.0961	0.00123893	0.00161972
93.1334	0.0507342	0.00127482						93.1334	0.00123625	0.00162042
93.1707	0.051311	0.00127837						93.1707	0.00123357	0.00162109
93.2081	0.0518888	0.00128194						93.2081	0.00123091	0.00162176
93.2454	0.0524675	0.00128552						93.2454	0.00122826	0.00162242
93.2827	0.0530471	0.00128912						93.2827	0.00122563	0.00162306
93.3201	0.0536276	0.00129273						93.3201	0.00122301	0.00162368
93.3574	0.0542089	0.00129636						93.3574	0.00122041	0.0016243
93.3947	0.0547911	0.0013						93.3947	0.00121782	0.0016249
93.4321	0.0553739	0.00130366						93.4321	0.00121525	0.00162548
93.4694	0.0559575	0.00130734						93.4694	0.0012127	0.00162605
93.5067	0.0565418	0.00131102						93.5067	0.00121016	0.00162661
93.5441	0.0571267	0.00131473						93.5441	0.00120765	0.00162715
93.5814	0.0577122	0.00131845						93.5814	0.00120515	0.00162768
93.6187	0.0582982	0.00132218						93.6187	0.00120268	0.00162819
93.656	0.0588848	0.00132593						93.656	0.00120022	0.00162868
93.6934	0.0594718	0.00132969						93.6934	0.00119778	0.00162916
93.7307	0.0600592	0.00133347						93.7307	0.00119536	0.00162963
93.768	0.060647	0.00133726						93.768	0.00119297	0.00163008
93.8054	0.0612351	0.00134106						93.8054	0.00119059	0.00163052
93.8427	0.0618236	0.00134488						93.8427	0.00118824	0.00163094
93.88	0.0624123	0.00134871						93.88	0.00118591	0.00163134
93.9174	0.0630012	0.00135256						93.9174	0.0011836	0.00163173
93.9547	0.0635903	0.00135641						93.9547	0.00118131	0.0016321
93.992	0.0641795	0.00136028						93.992	0.00117905	0.00163246
94.0294	0.0647689	0.00136416						94.0294	0.0011768	0.0016328
94.0667	0.0653583	0.00136805						94.0667	0.00117458	0.00163313
94.104	0.0659477	0.00137196						94.104	0.00117238	0.00163344
94.1414	0.0665371	0.00137587						94.1414	0.00117021	0.00163374
94.1787	0.0671264	0.0013798						94.1787	0.00116806	0.00163402
94.216	0.0677157	0.00138374						94.216	0.00116593	0.00163429
94.2534	0.0683048	0.00138769						94.2534	0.00116382	0.00163454
94.2907	0.0688938	0.00139165						94.2907	0.00116174	0.00163477
94.328	0.0694826	0.00139561						94.328	0.00115968	0.00163499
94.3654	0.0700712	0.00139959						94.3654	0.00115765	0.0016352
94.4027	0.0706595	0.00140358						94.4027	0.00115563	0.00163539
94.44	0.0712476	0.00140758						94.44	0.00115364	0.00163557
94.4774	0.0718354	0.00141158						94.4774	0.00115168	0.00163573
94.5147	0.0724228	0.0014156						94.5147	0.00114973	0.00163587
[truncated: 13 more rows]

## Sheet: Figure 2c-f
Figure 2c-f	Mass photometry
CHSY1-CHPF_EXP1					CHSY1-CHPF_EXP2					CHSY1-CHPF2_EXP1					CHSY1-CHPF2_EXP2					CHSY3-CHPF_EXP1					CHSY3-CHPF_EXP2					CHSY3-CHPF2_EXP1					CHSY3-CHPF2_EXP2
frame_indices	contrasts	calibrated_values	fit_errors		frame_indices	contrasts	calibrated_values	fit_errors		frame_indices	contrasts	calibrated_values	fit_errors		frame_indices	contrasts	calibrated_values	fit_errors		frame_indices	contrasts	calibrated_values	fit_errors		frame_indices	contrasts	calibrated_values	fit_errors		frame_indices	contrasts	calibrated_values	fit_errors		frame_indices	contrasts	calibrated_values	fit_errors
7	0.00501576	-90.3851	0.437339		6	-0.00581412	106.945	0.213862		5	-0.13592	2805.66	0.0431552		6	-0.00968617	187.261	0.137685		5	-0.00822465	156.945	0.252038		5	-0.00571307	104.849	0.383477		5	-0.0079439	151.122	0.256443		6	-0.0122283	239.991	0.133152
10	-0.00808079	153.961	0.25901		11	-0.00426739	74.8621	0.267818		5	-0.00634639	117.985	0.258382		10	-0.00871192	167.052	0.134975		5	-0.00885081	169.933	0.262951		5	-0.0087056	166.921	0.293121		5	-0.00707579	133.115	0.193815		7	-0.00834629	159.468	0.165622
11	-0.00936668	180.634	0.227948		27	-0.0112614	219.935	0.105264		5	-0.00882571	169.413	0.125151		17	-0.00884982	169.913	0.119517		7	-0.0102422	198.794	0.242351		12	-0.010582	205.842	0.200511		7	-0.00922713	177.739	0.269907		7	-0.00677692	126.916	0.159255
13	-0.00660748	123.401	0.25544		27	-0.00777577	147.634	0.253722		7	-0.00969699	187.485	0.102688		18	-0.00972725	188.113	0.11887		11	-0.00810595	154.483	0.304926		16	-0.00710089	133.636	0.220642		7	-0.00868048	166.4	0.30035		10	-0.00771039	146.278	0.167354
15	-0.0070281	132.126	0.234641		41	-0.00924402	178.089	0.211375		8	-0.00851629	162.994	0.108057		22	-0.0115151	225.197	0.0675722		12	-0.0099486	192.704	0.277368		23	-0.0108211	210.803	0.131006		7	-0.00756754	143.315	0.323259		11	-0.00922719	177.74	0.211818
21	-0.00606939	112.24	0.28423		52	-0.00825176	157.507	0.208067		10	-0.00795006	151.249	0.177628		23	-0.00615977	114.115	0.199517		13	-0.00952674	183.954	0.17636		24	-0.00888534	170.649	0.160031		7	-0.00809035	154.159	0.146874		12	-0.00958913	185.248	0.116206
23	-0.00826458	157.773	0.219602		55	-0.00723664	136.451	0.269394		11	-0.00913291	175.785	0.0918461		24	-0.00821343	156.713	0.106178		14	-0.00915032	176.146	0.238576		24	-0.00676317	126.63	0.254545		8	-0.00817915	156.001	0.301651		13	-0.00803472	153.006	0.192534
26	-0.005347	97.2556	0.361842		65	0.00652741	-121.74	0.369923		11	-0.00914273	175.988	0.246129		30	-0.00888869	170.719	0.107069		21	-0.00777433	147.604	0.224626		33	-0.0102888	199.762	0.111893		10	-0.00950123	183.424	0.13449		14	-0.00855611	163.821	0.16777
29	-0.0121743	238.87	0.166508		83	-0.0107811	209.972	0.140573		12	-0.00744435	140.76	0.167193		34	-0.00846497	161.93	0.123795		33	-0.0248945	502.718	0.0828629		37	-0.00843118	161.229	0.224809		14	-0.00811074	154.582	0.180137		14	-0.00965208	186.553	0.321649
31	-0.00664788	124.239	0.257645		85	-0.00840966	160.783	0.19688		13	-0.00976108	188.815	0.275527		36	-0.0090176	173.393	0.116182		36	-0.00863348	165.425	0.141694		39	-0.00808805	154.112	0.196126		16	-0.00876486	168.15	0.127327		14	-0.00797605	151.789	0.309434
38	-0.00849317	162.515	0.286873		88	-0.0065737	122.7	0.207402		13	-0.00900126	173.054	0.232403		40	-0.00785777	149.335	0.337043		42	-0.00950286	183.458	0.199988		39	-0.00861139	164.967	0.172199		18	-0.00826376	157.756	0.258235		19	-0.00756449	143.252	0.235567
42	0.00563125	-103.152	0.372033		93	-0.0100445	194.693	0.168345		14	-0.00965372	186.587	0.177227		46	-0.00750068	141.928	0.139108		47	-0.00809398	154.235	0.184973		40	-0.00333072	55.4332	0.415822		18	-0.00840881	160.765	0.145979		20	-0.00953394	184.103	0.198259
46	-0.013714	270.808	0.282505		97	-0.00720106	135.713	0.248907		17	-0.00921379	177.462	0.143652		46	-0.00994569	192.644	0.0878766		50	-0.00754113	142.767	0.145479		42	-0.00918075	176.777	0.12459		19	-0.0083359	159.253	0.212227		21	-0.00890974	171.156	0.112867
48	-0.0160897	320.085	0.125792		104	0.00448694	-79.4161	0.399992		17	-0.00651197	121.42	0.226304		54	-0.00903613	173.777	0.0774017		51	-0.00801142	152.522	0.15244		47	-0.0082125	156.693	0.205738		22	-0.00863992	165.559	0.114688		23	-0.00821674	156.781	0.207075
48	-0.00498693	89.787	0.387917		106	-0.00813682	155.123	0.21308		18	-0.00847491	162.136	0.330303		61	-0.00877598	168.381	0.116261		54	-0.00785455	149.268	0.224762		55	-0.0080486	153.294	0.174613		25	-0.00604697	111.775	0.22056		23	-0.0103511	201.054	0.0943065
52	-0.00830934	158.702	0.248857		106	-0.00451082	79.9113	0.377236		21	-0.0103137	200.276	0.254098		64	-0.00843713	161.352	0.104867		54	-0.00748443	141.591	0.289175		55	-0.00766443	145.325	0.149689		25	-0.0103947	201.957	0.131746		23	-0.00714318	134.513	0.12783
52	-0.00908024	174.692	0.171904		111	-0.0097149	187.857	0.123251		21	-0.00852613	163.199	0.133049		68	-0.00950908	183.587	0.0819728		57	-0.00885171	169.952	0.131562		60	-0.00790929	150.404	0.111832		27	-0.00817613	155.939	0.156007		25	-0.00781365	148.42	0.204648
52	-0.00536574	97.6445	0.405402		114	-0.00715316	134.72	0.181054		22	-0.00850109	162.679	0.254932		78	-0.0113299	221.355	0.0707205		61	-0.00771572	146.389	0.132972		66	-0.00784839	149.141	0.148578		29	-0.0107774	209.896	0.158947		26	-0.00941318	181.598	0.16054
59	-0.0067465	126.285	0.216267		124	-0.0230221	463.88	0.0679767		23	-0.00920466	177.273	0.177161		78	-0.00811367	154.643	0.11571		61	-0.00759317	143.847	0.136436		68	-0.0082191	156.83	0.170413		30	-0.0102997	199.987	0.178137		26	-0.00786581	149.502	0.222625
64	-0.0097448	188.477	0.170868		129	-0.0047244	84.3416	0.287454		23	-0.00779323	147.997	0.213579		80	-0.00865146	165.798	0.112615		68	-0.00795012	151.251	0.150033		68	-0.00609976	112.87	0.202441		32	-0.00921556	177.499	0.25935		26	-0.00938637	181.042	0.174883
65	-0.00769875	146.037	0.311123		131	-0.00632329	117.506	0.29008		25	-0.00327299	54.2358	0.425846		80	-0.0096378	186.257	0.10803		69	-0.00849753	162.605	0.14778		69	-0.00820441	156.525	0.176449		34	-0.0106425	207.098	0.176409		26	-0.00855474	163.792	0.130431
67	-0.0118644	232.443	0.204056		138	-0.00538057	97.9521	0.229238		27	-0.0259866	525.37	0.0587514		85	-0.00897508	172.511	0.0819631		71	-0.00912039	175.525	0.124929		71	-0.00731147	138.004	0.171443		36	-0.00999872	193.744	0.200334		29	-0.00902513	173.549	0.161438
70	-0.00687823	129.017	0.327421		141	-0.00317828	52.2712	0.45097		28	-0.00886402	170.207	0.126783		87	-0.00994043	192.535	0.0747482		76	-0.00786105	149.403	0.19381		75	-0.00578742	106.391	0.179677		44	-0.0154235	306.268	0.126477		29	-0.00779762	148.088	0.211962
71	-0.00441652	77.9553	0.451396		143	-0.00842536	161.108	0.157344		28	-0.00601413	111.094	0.205771		89	-0.00867978	166.386	0.105353		77	-0.00690433	129.559	0.151941		81	-0.00815763	155.555	0.126354		48	-0.00749278	141.764	0.315803		30	-0.0092705	178.639	0.21259
72	-0.00738542	139.537	0.272197		144	-0.00675676	126.498	0.144352		29	-0.0087602	168.054	0.242307		93	-0.010548	205.138	0.224128		78	-0.00918416	176.848	0.0895636		82	-0.00738245	139.476	0.16352		53	-0.00864949	165.757	0.212139		31	-0.00749058	141.719	0.238888
72	-0.00553422	101.139	0.331876		156	-0.00793946	151.03	0.178395		29	-0.0103041	200.078	0.171537		94	-0.0090349	173.752	0.212098		78	-0.00686798	128.805	0.258989		82	-0.0082418	157.301	0.146401		60	-0.0112417	219.526	0.116121		31	-0.00910086	175.12	0.154872
76	-0.00600986	111.005	0.397175		162	-0.00384721	66.1465	0.325001		30	-0.00849349	162.522	0.147522		100	-0.00977157	189.032	0.0876652		80	-0.00810128	154.386	0.157459		94	-0.0218437	439.437	0.0618382		65	-0.00979972	189.616	0.131078		32	-0.00880935	169.073	0.143596
77	-0.00756359	143.233	0.256864		163	-0.00793939	151.028	0.186794		30	-0.00851276	162.921	0.148071		107	-0.00912687	175.659	0.0868738		84	-0.00768251	145.7	0.344079		94	-0.00837952	160.157	0.124662		67	-0.0106486	207.224	0.155147		33	-0.00785754	149.33	0.164025
77	-0.00798275	151.928	0.251705		166	-0.00827793	158.05	0.181775		31	-0.00971017	187.758	0.159233		108	-0.00949423	183.279	0.103131		85	-0.00894352	171.856	0.110993		97	-0.00825328	157.539	0.121751		70	-0.0102377	198.701	0.274841		38	-0.00933283	179.932	0.162196
79	-0.0054641	99.6847	0.392401		170	-0.018465	369.354	0.131371		35	-0.00708492	133.304	0.274197		114	-0.0102358	198.661	0.0878708		85	-0.008056	153.447	0.13488		110	-0.00848927	162.434	0.240633		71	-0.0108031	210.429	0.259791		39	-0.00919952	177.166	0.138037
83	-0.00710136	133.645	0.292185		177	-0.00816195	155.645	0.147217		35	-0.0088515	169.947	0.167997		115	-0.00911978	175.512	0.0898669		89	-0.00609045	112.677	0.264893		112	-0.00964254	186.356	0.0915916		75	-0.00514582	93.0827	0.338221		44	-0.00918222	176.807	0.142408
84	-0.00908704	174.833	0.203256		183	-0.00806031	153.536	0.161675		35	-0.00958469	185.156	0.176625		115	-0.00924582	178.127	0.0874444		100	-0.00777943	147.71	0.271441		114	-0.0077007	146.077	0.145194		79	-0.00931945	179.654	0.250099		45	-0.00951457	183.701	0.200574
88	-0.00921289	177.444	0.198231		186	-0.00457323	81.2059	0.276085		36	-0.00783628	148.889	0.229272		122	-0.0365064	743.576	0.0420421		100	-0.00829967	158.501	0.176655		119	-0.00832452	159.017	0.153093		79	-0.00848139	162.271	0.163836		46	-0.00828539	158.205	0.199974
89	-0.00936973	180.697	0.196128		193	-0.00630817	117.193	0.162019		36	-0.00813997	155.189	0.134899		127	-0.00910515	175.209	0.101604		100	-0.00780056	148.148	0.157471		119	-0.00488359	87.6435	0.196778		79	-0.00838728	160.318	0.34014		47	-0.0108821	212.068	0.308507
89	-0.00858263	164.37	0.313842		200	-0.00758658	143.71	0.129515		36	-0.00982992	190.242	0.146129		127	-0.00967218	186.97	0.0803629		105	-0.00995187	192.772	0.113054		120	-0.00876875	168.231	0.118486		82	-0.00885571	170.035	0.263737		50	-0.00947025	182.782	0.137213
98	-0.00713988	134.445	0.304394		200	-0.00372276	63.565	0.406872		36	-0.00896968	172.399	0.139353		132	-0.00825876	157.653	0.120913		109	-0.00931054	179.469	0.139873		123	0.00402434	-69.8205	0.358286		83	-0.00907569	174.598	0.152244		57	-0.00389189	67.0733	0.485838
98	-0.00827186	157.924	0.209947		209	-0.00394419	68.1581	0.311641		37	-0.00894014	171.786	0.119031		132	-0.00896088	172.216	0.110801		110	-0.00873527	167.537	0.113003		129	-0.00814664	155.327	0.151364		86	-0.00919792	177.133	0.161568		58	-0.00803997	153.114	0.155081
100	-0.0118755	232.672	0.138449		211	-0.0129979	255.954	0.0784348		42	-0.00952807	183.981	0.135363		133	-0.008046	153.24	0.129363		111	-0.00762937	144.598	0.144496		131	-0.00768736	145.801	0.155018		87	-0.00748076	141.515	0.193826		60	-0.00788242	149.846	0.158795
101	-0.00590214	108.771	0.34632		220	-0.00324553	53.6662	0.410723		43	-0.00745816	141.046	0.259886		135	-0.00892808	171.536	0.10837		113	-0.00845898	161.806	0.117377		131	-0.00448414	79.358	0.267118		88	-0.00936225	180.542	0.138423		61	-0.00893342	171.647	0.212688
102	-0.00617636	114.459	0.285628		227	-0.00409753	71.3386	0.324948		45	-0.00721895	136.085	0.204274		144	-0.0125955	247.608	0.0642337		113	-0.00643832	119.892	0.20317		132	-0.00593937	109.543	0.195447		91	-0.00779062	147.942	0.218944		62	-0.00775548	147.213	0.250682
107	-0.00879314	168.737	0.261209		237	0.00410134	-71.4177	0.296803		46	-0.00797941	151.858	0.183176		146	-0.0091204	175.525	0.0766617		117	-0.0132041	260.231	0.083013		138	-0.00772754	146.634	0.110691		92	-0.00910376	175.18	0.17926		63	-0.00790531	150.321	0.129262
121	-0.0126225	248.168	0.162476		245	-0.00369363	62.961	0.268272		48	-0.00922878	177.773	0.214669		148	-0.00929735	179.196	0.0828626		119	0.004206	-73.5887	0.366081		154	-0.00816913	155.794	0.119238		96	-0.00917535	176.665	0.264928		64	-0.00664353	124.149	0.237486
121	-0.00805442	153.414	0.190561		252	-0.00615613	114.039	0.177099		48	-0.00980728	189.773	0.0985362		149	-0.0087285	167.396	0.161755		121	-0.00757182	143.404	0.117832		156	-0.00838276	160.225	0.126968		97	-0.0109792	214.082	0.10981		65	-0.01067	207.667	0.0958445
125	-0.00636391	118.349	0.322164		259	-0.00478346	85.5666	0.212965		49	-0.0124017	243.588	0.218105		150	-0.0118587	232.325	0.075909		124	-0.0108485	211.371	0.101184		157	-0.00906034	174.279	0.0799284		98	-0.00893362	171.651	0.299734		71	-0.00523917	95.0192	0.197362
128	-0.00968015	187.136	0.169144		274	-0.00390142	67.271	0.262208		51	-0.00961184	185.719	0.145229		151	-0.00891804	171.328	0.0884062		124	-0.00920504	177.281	0.129982		160	-0.0131092	258.263	0.104591		99	-0.00989313	191.554	0.231532		72	-0.00869825	166.769	0.215695
131	-0.00664478	124.175	0.196741		277	-0.0072555	136.843	0.16129		51	-0.0104702	203.523	0.182959		154	-0.00838534	160.278	0.0931984		124	-0.00933497	179.976	0.199144		162	-0.00974848	188.553	0.0990616		100	-0.00734907	138.783	0.274335		72	-0.00843348	161.277	0.141387
134	-0.00761024	144.201	0.24358		299	-0.00968761	187.29	0.0797717		52	-0.00808117	153.969	0.173651		155	-0.00994115	192.55	0.0893074		126	-0.00768144	145.678	0.198582		167	-0.00828972	158.295	0.0926319		101	-0.00874746	167.789	0.193354		73	-0.00936555	180.61	0.133835
135	-0.00787604	149.714	0.198701		307	-0.00991055	191.915	0.106604		54	-0.0203151	407.729	0.0575227		155	-0.00711074	133.84	0.127791		126	-0.00892893	171.554	0.111539		174	-0.00570802	104.744	0.202143		102	-0.00711381	133.904	0.170984		74	-0.00878809	168.632	0.130038
142	-0.0281029	569.268	0.0559721		310	-0.00837277	160.018	0.114591		60	-0.00673165	125.977	0.254827		170	-0.00841073	160.805	0.127064		130	-0.00812701	154.92	0.144269		174	-0.00926315	178.486	0.110562		102	-0.00947983	182.981	0.321469		75	-0.00894725	171.934	0.137692
150	-0.00830888	158.692	0.141667		311	-0.00457562	81.2555	0.241928		61	-0.00789179	150.041	0.146137		171	-0.00923083	177.816	0.089413		131	-0.0078249	148.653	0.178649		178	-0.0116438	227.866	0.175551		104	-0.00908543	174.8	0.209779		80	-0.00899247	172.872	0.238794
153	-0.00777631	147.645	0.172394		312	-0.00245837	37.3386	0.494131		61	-0.00823096	157.076	0.127163		171	-0.00873358	167.502	0.0925406		135	-0.00856754	164.058	0.111226		180	-0.00900658	173.164	0.11693		106	-0.00770903	146.25	0.153983		81	-0.00822251	156.901	0.124254
157	-0.00774892	147.077	0.116083		313	-0.0222207	447.258	0.0663196		62	-0.00834566	159.455	0.160775		175	-0.0785279	1615.2	0.0439408		137	-0.00800621	152.414	0.127878		183	-0.00738239	139.475	0.118999		106	-0.00766407	145.317	0.189279		83	-0.00942412	181.825	0.12152
160	-0.00934815	180.249	0.113101		332	-0.00451216	79.9391	0.308674		62	-0.00733544	138.501	0.187853		179	-0.00898183	172.651	0.102005		142	-0.00881618	169.215	0.120008		186	-0.00862076	165.161	0.100255		107	-0.0108737	211.894	0.107264		84	-0.0101208	196.275	0.11683
163	-0.00714611	134.574	0.212002		343	-0.0093299	179.871	0.0885468		62	-0.00885156	169.949	0.126211		189	-0.00860241	164.781	0.103969		144	-0.00793814	151.002	0.135868		187	-0.00866109	165.998	0.104035		107	-0.00874452	167.729	0.19149		84	-0.00977491	189.101	0.105096
164	-0.006015	111.112	0.390799		371	-0.0102193	198.32	0.0868689		62	-0.00790538	150.323	0.202337		195	-0.00879766	168.831	0.106749		144	-0.00863839	165.527	0.16288		187	0.00342899	-57.4717	0.282953		108	-0.00761566	144.313	0.226577		85	-0.00873162	167.461	0.079124
170	-0.00797226	151.71	0.142517		371	-0.0149644	296.743	0.0645894		63	-0.0103614	201.267	0.0756749		207	-0.00880948	169.076	0.0741584		145	-0.00801127	152.519	0.183118		190	-0.00730179	137.803	0.230312		113	-0.0078661	149.508	0.197301		85	-0.0102029	197.979	0.162133
171	-0.0101991	197.899	0.168381		386	-0.00579631	106.576	0.163274		65	-0.0143048	283.062	0.0880807		209	-0.00921071	177.398	0.101749		153	-0.00849355	162.523	0.138519		192	-0.00823499	157.16	0.182559		113	-0.00777355	147.588	0.288264		92	-0.00438605	77.3234	0.258526
175	-0.0065959	123.161	0.225302		392	-0.00956188	184.683	0.0807778		65	-0.00881797	169.252	0.161032		217	-0.00892237	171.418	0.0938424		155	-0.00736278	139.068	0.131935		194	-0.00906108	174.295	0.0885005		115	-0.00919045	176.978	0.276419		93	-0.00868041	166.399	0.126367
177	-0.0050507	91.1097	0.236578		393	-0.00933008	179.875	0.100403		66	-0.00922566	177.709	0.118518		222	-0.0115679	226.292	0.233646		156	-0.00766503	145.337	0.227988		196	-0.00912703	175.663	0.139423		115	-0.00464468	82.6879	0.299371		95	-0.00938697	181.055	0.112138
181	-0.00847841	162.209	0.113106		393	-0.00824228	157.311	0.0915529		67	-0.0087321	167.471	0.126893		223	-0.00959949	185.463	0.198216		156	-0.00903205	173.693	0.103228		196	-0.00939788	181.281	0.0847957		117	-0.0078819	149.836	0.198678		95	-0.0120332	235.944	0.0923427
182	-0.00541372	98.6396	0.279964		399	-0.0038008	65.1839	0.280862		67	-0.00929361	179.118	0.131121		226	-0.00833471	159.228	0.0906803		157	-0.010466	203.435	0.269324		199	-0.00802523	152.809	0.0975615		118	-0.0114773	224.414	0.116864		96	-0.00429905	75.5188	0.281029
183	-0.00477193	85.3274	0.28457		406	-0.00481783	86.2796	0.205096		72	-0.0159253	316.675	0.0700408		226	-0.00944391	182.236	0.0900367		157	-0.0102818	199.615	0.221556		200	-0.00840737	160.735	0.117557		123	-0.00866373	166.053	0.206682		97	-0.00786879	149.564	0.145901
190	-0.00739047	139.642	0.141348		421	-0.00810817	154.529	0.112456		72	-0.00846275	161.884	0.234509		232	-0.0062589	116.171	0.12073		158	-0.00669307	125.176	0.15426		200	-0.00845475	161.718	0.153802		123	-0.00885787	170.08	0.143087		98	-0.00829911	158.49	0.16198
195	-0.00923915	177.988	0.146473		422	-0.0171093	341.235	0.0862941		73	-0.00949238	183.241	0.150402		239	-0.00922033	177.598	0.0984437		158	-0.00664768	124.235	0.124395		205	-0.00777216	147.559	0.229499		123	-0.00798484	151.971	0.287182		99	-0.00852048	163.081	0.110533
197	-0.0166384	331.467	0.0701632		422	-0.0100952	195.744	0.067169		73	-0.00855899	163.88	0.115418		239	-0.00852314	163.137	0.0901039		158	-0.00883703	169.647	0.134838		206	-0.00817902	155.999	0.115817		126	-0.00806114	153.554	0.158617		100	-0.0082685	157.855	0.260551
198	-0.00787391	149.67	0.119305		429	-0.00905569	174.183	0.10499		74	-0.00651692	121.523	0.442636		241	-0.00874954	167.833	0.105275		161	-0.00905211	174.109	0.121833		206	-0.00805694	153.466	0.121458		127	-0.0063098	117.226	0.284626		102	-0.0128893	253.702	0.0940919
203	-0.00739568	139.75	0.193918		431	-0.00866221	166.021	0.144044		75	-0.00972972	188.164	0.234492		243	-0.00986021	190.871	0.076048		163	-0.00489344	87.8478	0.290505		214	-0.00942103	181.761	0.0876252		130	-0.00943682	182.089	0.137223		103	-0.00962858	186.066	0.0867437
206	-0.00780144	148.167	0.197635		434	-0.0074319	140.502	0.203418		76	-0.00950299	183.461	0.132744		247	-0.00876249	168.101	0.0979238		167	-0.0141111	279.044	0.0782691		221	-0.00847159	162.067	0.124935		130	-0.0128186	252.236	0.0677719		103	-0.00468518	83.528	0.340747
209	-0.0335738	682.748	0.0659603		439	-0.00398962	69.1005	0.279699		76	-0.0092384	177.973	0.263825		255	-0.00811739	154.72	0.0923858		169	-0.00879837	168.845	0.12757		223	-0.00816722	155.754	0.0930954		131	-0.0132731	261.662	0.11604		103	-0.0079828	151.929	0.25899
210	-0.0101878	197.665	0.106017		443	-0.00400718	69.4646	0.32238		76	-0.00843372	161.282	0.180729		260	-0.00998693	193.499	0.0789293		176	-0.00395327	68.3464	0.264389		227	-0.00931664	179.596	0.0961395		131	-0.00702636	132.09	0.198618		104	-0.0079983	152.25	0.150803
212	-0.00896708	172.345	0.17098		446	-0.00871372	167.09	0.106098		76	-0.00896654	172.334	0.174823		261	-0.00840941	160.777	0.128963		181	-0.00838515	160.274	0.0975335		230	-0.00876656	168.186	0.115749		132	-0.0103837	201.73	0.101167		106	-0.00883044	169.511	0.203253
214	-0.0623846	1280.35	0.048919		447	-0.00961453	185.775	0.0707396		76	-0.0080249	152.802	0.13736		269	-0.00906312	174.337	0.0946746		181	-0.0081902	156.231	0.123102		237	-0.00697904	131.108	0.188442		132	-0.0102603	199.169	0.153867		106	-0.00957461	184.947	0.124906
216	-0.0136814	270.131	0.404128		449	-0.00901818	173.405	0.0943848		76	-0.00894268	171.839	0.197092		270	-0.00917646	176.688	0.124279		181	-0.00926838	178.595	0.0717936		239	0.00341167	-57.1124	0.340582		137	-0.0119714	234.661	0.264598		106	-0.00449157	79.512	0.31472
221	-0.00938164	180.944	0.166471		451	-0.0097796	189.199	0.187625		79	-0.00865786	165.931	0.249456		279	-0.00945766	182.521	0.0862754		187	-0.00758386	143.654	0.168533		239	-0.00767667	145.579	0.118492		137	-0.00919795	177.134	0.104247		107	-0.0111764	218.171	0.089208
221	-0.008695	166.701	0.166258		453	-0.00293366	47.1973	0.36988		79	-0.00826411	157.764	0.235636		282	-0.010343	200.885	0.0704555		190	-0.00921918	177.574	0.0995		240	-0.00344933	57.8935	0.362024		138	-0.00483046	86.5416	0.281939		109	-0.00949991	183.397	0.138572
226	-0.00898159	172.646	0.116082		453	-0.0105031	204.205	0.216882		80	-0.00915999	176.346	0.152425		284	-0.0116139	227.247	0.0743891		191	-0.00807692	153.881	0.13095		246	-0.00879065	168.685	0.112087		141	0.00408704	-71.1212	0.419494		110	-0.00903005	173.651	0.124434
228	-0.00820413	156.52	0.118291		459	-0.00934741	180.234	0.0851022		82	-0.0107557	209.445	0.211171		294	-0.0095133	183.675	0.095868		191	-0.00808995	154.151	0.231046		252	-0.00678403	127.063	0.137481		142	-0.0166689	332.099	0.0960518		112	-0.00911663	175.447	0.103408
232	-0.00853116	163.303	0.151203		467	-0.00935414	180.374	0.118479		82	-0.00908949	174.884	0.154404		298	-0.00942396	181.822	0.0844169		193	-0.00812485	154.875	0.256809		256	-0.00804448	153.208	0.117046		143	-0.0088878	170.701	0.180924		113	-0.0091938	177.048	0.128285
233	-0.00894558	171.899	0.140923		474	-0.00628163	116.642	0.248477		83	-0.00863807	165.52	0.131234		300	-0.0095629	184.704	0.0746358		194	-0.00836078	159.769	0.103822		259	-0.00763034	144.618	0.135128		143	-0.00868774	166.551	0.1364		113	-0.0080825	153.997	0.139629
233	-0.00808687	154.087	0.165713		475	-0.00891818	171.331	0.0956039		84	-0.00984743	190.605	0.409808		300	-0.00953333	184.09	0.0899522		198	-0.00918824	176.932	0.136201		264	-0.00836697	159.897	0.145607		144	-0.00797039	151.671	0.171842		115	-0.0097384	188.344	0.162852
237	-0.012583	247.348	0.0594488		475	-0.014383	284.685	0.0824451		85	-0.00677084	126.79	0.240984		302	-0.00913438	175.815	0.106222		199	-0.00407127	70.7941	0.236025		265	-0.00893166	171.61	0.121127		149	-0.0106419	207.086	0.127128		115	-0.00949937	183.386	0.252367
243	-0.0064184	119.479	0.209834		477	-0.0224727	452.484	0.0862519		85	-0.00917651	176.689	0.127169		310	-0.00958066	185.072	0.0821667		206	-0.00490625	88.1134	0.249599		272	-0.00840403	160.666	0.263442		149	-0.00895342	172.062	0.123915		116	-0.00632756	117.595	0.265398
247	-0.0088865	170.674	0.239129		486	-0.00769637	145.987	0.15468		88	-0.0100439	194.68	0.310324		312	-0.008121	154.795	0.0851792		217	-0.00917223	176.6	0.14465		274	-0.00853971	163.48	0.183088		149	-0.00861077	164.954	0.189642		117	-0.00826099	157.699	0.164017
251	-0.00801368	152.569	0.202499		487	0.00260164	-40.3104	0.415584		88	-0.00916933	176.54	0.160996		321	-0.00731744	138.127	0.181792		219	-0.0078073	148.288	0.154698		283	-0.00910918	175.292	0.134684		149	-0.0102353	198.65	0.14174		118	-0.00876498	168.153	0.161446
251	-0.00442986	78.2321	0.223462		501	-0.00672423	125.823	0.125118		88	-0.0084828	162.3	0.117373		327	-0.0065522	122.255	0.169279		220	-0.00888482	170.639	0.10353		284	-0.00852882	163.254	0.128619		151	-0.00817946	156.008	0.149047		121	-0.00940044	181.334	0.155046
252	-0.00850916	162.847	0.143351		502	-0.00941328	181.6	0.0708079		91	-0.0110107	214.734	0.158617		336	-0.00922631	177.722	0.107149		224	-0.00787301	149.651	0.170147		287	-0.00866835	166.149	0.110261		153	-0.00815192	155.437	0.185875		121	-0.0152557	302.786	0.0504136
258	-0.0123052	241.585	0.116454		531	-0.00889453	170.84	0.112906		92	-0.00906446	174.365	0.119797		338	-0.00928103	178.857	0.0786656		225	-0.00772896	146.663	0.117299		288	0.00356982	-60.3928	0.399537		153	-0.00870708	166.952	0.246346		122	-0.00974867	188.557	0.106102
259	-0.0109011	212.461	0.0942421		534	-0.00776871	147.488	0.112032		92	-0.00823777	157.217	0.176044		339	-0.00900146	173.058	0.0890435		227	0.00336069	-56.0549	0.333483		291	-0.008416	160.914	0.0829891		153	-0.00725181	136.766	0.376588		123	-0.00867118	166.207	0.1206
266	-0.0127867	251.574	0.0781768		539	-0.00515225	93.2161	0.224402		94	-0.00887753	170.488	0.138845		342	-0.00245616	37.2926	0.443494		230	-0.0172851	344.88	0.0621681		293	-0.00870597	166.929	0.0988323		155	-0.0115234	225.369	0.089325		125	-0.00492824	88.5696	0.244262
267	-0.00812212	154.818	0.131877		544	-0.00848458	162.337	0.113757		94	-0.00947496	182.88	0.288111		343	-0.00982081	190.053	0.07346		233	-0.00842063	161.01	0.130568		295	-0.0076893	145.841	0.134395		155	-0.00927681	178.769	0.16175		125	-0.00784912	149.156	0.325107
270	-0.00843318	161.271	0.216597		568	-0.0150275	298.053	0.0820307		96	-0.00917657	176.69	0.225447		347	-0.00801735	152.645	0.10848		235	-0.00888059	170.551	0.107697		300	-0.00807288	153.797	0.158156		155	-0.00836387	159.833	0.18813		127	-0.00955352	184.509	0.153171
270	-0.00809999	154.359	0.153017		574	-0.00837924	160.152	0.08407		97	-0.0113458	221.686	0.203415		347	-0.00986004	190.867	0.0872949		238	-0.00816383	155.684	0.119763		303	-0.00949905	183.379	0.119441		155	-0.00928178	178.873	0.207248		127	-0.00906055	174.284	0.158648
271	-0.00727309	137.208	0.109643		575	-0.00845596	161.743	0.116488		97	-0.00840878	160.764	0.36182		349	-0.0103494	201.017	0.0887845		243	-0.00825882	157.654	0.148722		306	-0.00843674	161.344	0.118332		156	-0.00985887	190.843	0.128185		127	-0.00854679	163.627	0.103786
275	-0.00940756	181.482	0.0899018		579	-0.00936171	180.53	0.121465		99	-0.010324	200.491	0.243552		356	-0.0086977	166.757	0.0927768		243	-0.00400533	69.4263	0.303396		318	-0.0103157	200.318	0.132779		156	-0.00992448	192.204	0.117763		128	-0.00967357	186.999	0.0982932
276	-0.00835126	159.571	0.131115		581	-0.0100659	195.137	0.0872803		100	-0.00731844	138.148	0.141698		358	-0.0108315	211.017	0.0855397		245	-0.0158094	314.27	0.0642313		319	-0.00866452	166.069	0.194778		158	-0.0100698	195.219	0.0893816		129	-0.0179593	358.866	0.093488
280	-0.0182663	365.234	0.0684882		583	-0.0044593	78.8427	0.31358		102	-0.0091405	175.942	0.209442		358	0.00314975	-51.6795	0.272963		247	-0.00873822	167.598	0.0782739		321	-0.00679251	127.239	0.142274		160	-0.00955896	184.622	0.215448		129	-0.0086047	164.828	0.150031
281	-0.0439771	898.537	0.0382706		587	-0.00887246	170.382	0.0886465		104	-0.00940981	181.528	0.0817185		363	-0.00891574	171.28	0.0865012		253	-0.00919281	177.027	0.403831		322	-0.00851249	162.916	0.10799		160	-0.01021	198.127	0.121223		132	-0.0107682	209.704	0.192117
283	-0.00888067	170.553	0.103173		591	-0.00572082	105.01	0.209385		104	-0.00849506	162.554	0.137278		367	-0.00907606	174.606	0.0997309		254	-0.00804226	153.162	0.117174		327	-0.00885411	170.002	0.100447		160	-0.00931142	179.487	0.130699		132	-0.00423155	74.1187	0.404135
284	-0.00734188	138.634	0.188405		598	-0.0091229	175.577	0.128798		105	-0.00887541	170.444	0.246861		371	-0.00884152	169.741	0.0989378		255	-0.00740159	139.873	0.142098		329	-0.00893257	171.629	0.084383		161	-0.00805094	153.342	0.406414		132	-0.00866328	166.043	0.237298
284	-0.00785486	149.275	0.116941		602	-0.00775607	147.226	0.11877		105	-0.00874834	167.808	0.124271		376	-0.0100823	195.478	0.0606651		257	-0.00897403	172.489	0.110534		330	-0.0089392	171.767	0.124947		163	-0.00931015	179.461	0.154814		133	-0.0093071	179.398	0.156769
284	-0.00723279	136.372	0.19294		602	-0.0100257	194.302	0.0844746		106	-0.00892308	171.432	0.13201		390	-0.00933604	179.998	0.0992561		261	-0.00802458	152.795	0.112853		342	-0.00828895	158.279	0.161829		165	-0.00885685	170.058	0.143164		133	-0.0111941	218.538	0.0739488
287	-0.00543023	98.9821	0.199231		606	-0.00915167	176.174	0.0947397		106	-0.00898912	172.802	0.151797		396	-0.00980549	189.736	0.10514		267	-0.00838308	160.231	0.109466		345	-0.00841327	160.858	0.100193		165	-0.00739742	139.786	0.333277		133	-0.00925344	178.285	0.0894965
292	-0.00977021	189.004	0.0733282		615	-0.00871605	167.138	0.108546		107	-0.00840736	160.735	0.214623		399	-0.0103653	201.348	0.124476		269	-0.0075145	142.215	0.218207		349	-0.00931833	179.631	0.0958577		165	-0.0102553	199.065	0.242003		134	-0.00895342	172.062	0.345815
305	-0.00510058	92.1445	0.318514		616	-0.00454426	80.605	0.194238		109	-0.00697115	130.945	0.168333		399	-0.00482945	86.5206	0.156701		269	-0.00897373	172.483	0.105401		354	-0.00875845	168.017	0.101132		167	-0.00653522	121.902	0.413063		135	-0.00891042	171.17	0.138834
306	-0.0184227	368.478	0.0683609		657	-0.00827698	158.031	0.114261		109	-0.00904265	173.912	0.143022		403	-0.0091003	175.108	0.132668		270	-0.00871368	167.089	0.118953		355	-0.00904094	173.877	0.0806737		169	-0.00911293	175.37	0.212397		135	-0.0047929	85.7623	0.207939
306	-0.00720318	135.757	0.194367		658	-0.00442931	78.2206	0.225468		110	-0.0104625	203.363	0.275806		404	-0.00264677	41.2465	0.348151		271	-0.0093784	180.877	0.104639		355	-0.00290211	46.5429	0.36353		174	-0.012348	242.474	0.161971		136	-0.00846794	161.992	0.117838
308	-0.00862674	165.285	0.107964		672	-0.00963686	186.238	0.107597		112	-0.00888377	170.617	0.256878		408	-0.00903202	173.692	0.0993216		272	-0.00853292	163.339	0.0960898		362	-0.00884674	169.849	0.0795309		176	-0.00954835	184.402	0.205238		138	-0.00854233	163.535	0.18092
308	-0.00826412	157.764	0.10126		682	-0.00545838	99.5661	0.156272		112	-0.00980957	189.82	0.127963		409	-0.00947753	182.933	0.0863864		274	-0.004012	69.5645	0.215573		369	-0.008403	160.645	0.0677619		177	-0.0104912	203.959	0.124817		139	-0.00864936	165.755	0.116145
309	-0.0101197	196.254	0.24023		687	-0.0175397	350.162	0.0708454		112	-0.00855673	163.833	0.128157		413	-0.00831543	158.828	0.17765		276	-0.00774996	147.099	0.133971		374	-0.0143685	284.383	0.0625878		178	-0.0129436	254.828	0.129147		141	-0.00684343	128.295	0.237366
310	-0.00387294	66.6801	0.279971		689	-0.00861116	164.962	0.132213		114	-0.00898919	172.804	0.135852		424	-0.00973796	188.335	0.0848756		276	-0.00839743	160.529	0.107545		389	-0.00825143	157.501	0.118913		178	-0.00852119	163.096	0.216769		142	-0.00851186	162.903	0.139794
312	-0.00774208	146.936	0.169978		705	-0.00331236	55.0524	0.288874		115	-0.0089648	172.298	0.197199		426	-0.00852923	163.263	0.0856098		280	-0.00881664	169.225	0.0909138		389	-0.00920202	177.218	0.102165		178	-0.00923447	177.891	0.102196		143	-0.00765508	145.131	0.294909
322	-0.0165336	329.293	0.0410598		708	-0.00662679	123.802	0.158053		115	-0.00880311	168.944	0.275006		427	-0.00876202	168.092	0.087046		281	-0.00762825	144.574	0.130289		397	-0.00835276	159.602	0.126099		178	-0.00939752	181.273	0.129829		143	-0.00959361	185.341	0.222889
324	-0.00767621	145.569	0.106673		714	-0.00987855	191.251	0.150145		115	-0.0079592	151.439	0.340346		451	-0.00897269	172.461	0.093931		283	-0.0119739	234.714	0.26916		400	-0.00874053	167.646	0.10893		180	-0.0098381	190.412	0.191486		146	-0.0075	141.914	0.189571
330	-0.00870255	166.858	0.104202		733	-0.00909766	175.053	0.089127		116	-0.00892322	171.435	0.395132		455	-0.0092585	178.39	0.0850306		284	-0.00771445	146.362	0.117561		402	-0.00878629	168.595	0.101043		184	-0.0112882	220.491	0.149617		147	-0.00494725	88.9641	0.265007
336	-0.00841534	160.901	0.132069		738	-0.0100534	194.878	0.0791609		116	-0.00984952	190.649	0.0932504		466	-0.00843354	161.278	0.0942902		285	-0.00889724	170.896	0.277786		411	-0.00814238	155.239	0.0969339		184	-0.00394232	68.1193	0.377051		148	-0.00927095	178.648	0.209308
338	-0.00759602	143.906	0.220675		745	-0.00903178	173.687	0.0998102		116	-0.00954069	184.243	0.125621		467	-0.00888755	170.695	0.0988194		286	-0.00917611	176.681	0.103835		412	-0.00921406	177.468	0.0999931		185	-0.00765554	145.14	0.17741		149	-0.00852473	163.17	0.217303
338	-0.010383	201.714	0.0673987		746	-0.00683806	128.184	0.1337		118	-0.00925615	178.341	0.161205		480	-0.0103056	200.109	0.0722272		290	-0.00889246	170.797	0.111116		418	-0.00839464	160.471	0.0979931		185	-0.00797692	151.807	0.222934		150	-0.008636	165.478	0.138277
341	-0.0106694	207.655	0.128489		747	-0.00816567	155.722	0.121155		121	-0.00831732	158.867	0.161867		501	-0.0084743	162.123	0.076801		291	-0.00938123	180.935	0.108561		423	-0.00533214	96.9475	0.134833		186	-0.00875591	167.965	0.255274		150	-0.00908667	174.826	0.0982796
341	-0.00755398	143.034	0.130596		750	-0.0047556	84.9887	0.207564		122	-0.00941751	181.688	0.12768		501	-0.00867062	166.196	0.0948124		298	-0.00791947	150.615	0.121241		423	-0.00862505	165.251	0.0946816		187	-0.00714342	134.518	0.212029		150	-0.00548895	100.2	0.236401
342	-0.00913476	175.823	0.0832024		753	-0.00962914	186.078	0.201843		123	-0.00889374	170.824	0.139699		507	-0.00879024	168.677	0.0955064		300	-0.00789922	150.195	0.140908		425	-0.0102997	199.986	0.230816		187	-0.00901924	173.427	0.1061		151	-0.00778163	147.756	0.160722
344	-0.0168054	334.93	0.0599571		764	-0.00350794	59.1092	0.298763		123	-0.00779997	148.136	0.144018		510	-0.0099637	193.017	0.0708088		309	-0.00881907	169.275	0.100661		430	-0.00869167	166.632	0.204516		187	-0.0043627	76.839	0.334191		151	-0.00924927	178.198	0.143519
344	-0.00931511	179.564	0.0946792		768	-0.00299801	48.5319	0.359703		124	-0.00881889	169.271	0.122177		515	-0.00892203	171.41	0.0707246		309	-0.00835112	159.568	0.150981		431	-0.0104781	203.688	0.130506		189	-0.00862775	165.306	0.170885		152	-0.00667927	124.89	0.20749
345	-0.0138177	272.959	0.194131		769	-0.00394709	68.2183	0.254304		124	-0.00848132	162.269	0.138182		518	-0.00860131	164.758	0.1056		311	-0.00843712	161.352	0.147937		431	-0.00868247	166.442	0.236958		190	-0.00912654	175.653	0.194797		152	-0.00852514	163.178	0.129112
349	-0.00833463	159.226	0.131483		785	-0.00440147	77.6432	0.203691		129	-0.00875576	167.962	0.196292		519	-0.00909161	174.928	0.0860019		311	-0.00243083	36.7672	0.387777		434	-0.00865623	165.897	0.132955		191	-0.00849681	162.59	0.126002		154	-0.00833219	159.176	0.173796
351	0.00275758	-43.545	0.411342		792	-0.0108065	210.499	0.0832369		130	-0.00935923	180.479	0.151865		528	-0.00933507	179.978	0.0757192		319	-0.00807906	153.925	0.112835		435	-0.0083611	159.775	0.158665		193	-0.010914	212.729	0.250184		155	-0.00900219	173.073	0.101674
352	-0.00872234	167.269	0.117716		795	0.00477693	-85.4311	0.273505		131	-0.00420332	73.533	0.371136		532	-0.00983227	190.291	0.0885116		320	-0.00852217	163.116	0.108689		437	-0.0088629	170.184	0.118089		193	-0.0107776	209.9	0.139547		155	-0.00969022	187.345	0.0948103
356	-0.00245708	37.3117	0.387236		801	-0.0115738	226.415	0.10594		132	-0.00829262	158.355	0.147242		533	-0.00336608	56.1668	0.276098		320	-0.00842022	161.002	0.113928		440	-0.00856261	163.955	0.148693		193	-0.0108166	210.709	0.425034		155	-0.0036663	62.3939	0.327811
360	-0.0103832	201.719	0.0938787		803	-0.00950387	183.479	0.249372		133	-0.00928838	179.009	0.120341		539	-0.00937773	180.863	0.0709171		320	-0.00870253	166.858	0.0967667		450	-0.0107062	208.418	0.0895548		196	-0.00666038	124.499	0.440715		156	-0.00836098	159.773	0.119578
370	-0.00811381	154.646	0.108617		813	-0.00699672	131.475	0.215989		134	-0.00920591	177.299	0.191257		541	-0.00955381	184.515	0.0981718		323	-0.00892942	171.564	0.133098		450	-0.00940383	181.404	0.0752577		196	-0.00802643	152.834	0.165659		156	-0.00969927	187.532	0.119198
374	-0.00833825	159.301	0.143348		820	-0.00852568	163.189	0.292396		134	-0.00714897	134.633	0.148794		558	-0.00808615	154.072	0.111308		324	-0.00805839	153.497	0.125677		455	-0.00870796	166.97	0.0988918		197	-0.0166838	332.408	0.0986387		156	-0.00814985	155.394	0.123885
376	-0.00901834	173.408	0.13377		829	0.00614205	-113.747	0.232876		136	-0.00946499	182.673	0.107903		559	-0.00978059	189.219	0.0798344		325	-0.00286758	45.8265	0.326019		458	-0.00348204	58.5719	0.275135		197	-0.0114608	224.07	0.118724		158	-0.0078635	149.454	0.160092
380	-0.012032	235.919	0.0853976		856	0.00239456	-36.015	0.419769		138	-0.0048537	87.0234	0.20533		560	-0.00937431	180.792	0.170371		326	-0.0099402	192.53	0.100175		458	-0.00871221	167.058	0.103216		198	-0.00786117	149.406	0.233378		163	-0.00971622	187.884	0.0990223
382	-0.00698863	131.307	0.13318		858	-0.00841342	160.861	0.108669		141	-0.00989672	191.628	0.0978783		562	-0.0103746	201.539	0.174436		329	-0.0083705	159.971	0.119551		461	-0.00929757	179.2	0.106141		199	-0.00863018	165.357	0.207384		163	-0.0103888	201.835	0.0975915
389	0.00417012	-72.8444	0.209991		859	-0.00962014	185.891	0.0925426		141	-0.00946385	182.649	0.189862		563	-0.00937989	180.908	0.0983466		338	-0.00985667	190.797	0.103797		465	-0.00889607	170.872	0.108375		201	-0.00917773	176.714	0.100699		164	-0.0092546	178.309	0.10967
391	-0.0130777	257.608	0.128036		865	-0.0092356	177.915	0.0912747		143	-0.0275717	558.249	0.0896129		565	-0.00930984	179.455	0.11458		338	-0.00922439	177.682	0.128934		466	-0.00878468	168.561	0.172993		202	-0.00981155	189.861	0.11634		164	-0.00405464	70.4491	0.292598
391	-0.00874131	167.662	0.113119		876	-0.0161206	320.727	0.059299		145	-0.00963518	186.203	0.16944		567	-0.00927354	178.702	0.10499		342	-0.00788068	149.81	0.172281		476	-0.00844774	161.573	0.116121		204	-0.00508985	91.9218	0.334066		167	-0.00985621	190.788	0.0810156
394	-0.0151917	301.459	0.0582068		884	-0.00929109	179.066	0.0984535		146	-0.00918053	176.772	0.13708		568	-0.00886932	170.317	0.119091		345	-0.00961022	185.685	0.128609		484	-0.00863387	165.433	0.0912723		204	-0.00753915	142.726	0.222566		168	-0.00972273	188.019	0.105411
394	-0.0115893	226.737	0.115571		887	-0.00839994	160.581	0.110968		146	-0.009009	173.214	0.135139		569	-0.00879279	168.73	0.127117		346	-0.00990587	191.818	0.1738		486	-0.0214208	430.666	0.0539275		205	-0.00796198	151.497	0.21243		169	-0.00472802	84.4166	0.256244
399	-0.0059474	109.71	0.222682		897	-0.00508077	91.7334	0.204101		147	-0.00877929	168.45	0.138872		570	-0.00912191	175.556	0.10471		347	-0.0031032	50.7139	0.406554		496	-0.00947061	182.789	0.0652141		206	-0.00896926	172.39	0.180199		172	-0.00908446	174.78	0.103829
399	-0.00439683	77.5469	0.204661		899	-0.00547965	100.007	0.178968		148	-0.00854661	163.623	0.127978		571	-0.0203149	407.725	0.0552647		350	-0.00815505	155.501	0.146631		498	-0.00866317	166.041	0.0869629		206	-0.0064785	120.726	0.203325		172	-0.00839294	160.436	0.105043
399	-0.00644648	120.062	0.110596		901	-0.00617824	114.498	0.108237		149	-0.00749212	141.751	0.187046		599	-0.00722683	136.248	0.11946		350	-0.00825662	157.608	0.097737		498	-0.0100489	194.784	0.0812709		206	-0.00565091	103.56	0.294817		176	-0.00800119	152.31	0.115269
402	-0.0034159	57.2	0.274213		905	-0.00886267	170.179	0.128612		149	-0.00843429	161.294	0.199161		641	-0.00916928	176.539	0.0921599		353	-0.00903946	173.846	0.0894752		509	-0.00829731	158.452	0.0967574		207	-0.00801814	152.662	0.18141		177	-0.00893453	171.67	0.0998276
403	-0.00762481	144.503	0.14886		908	-0.00480927	86.1019	0.211786		150	-0.00826195	157.719	0.105033		641	-0.00874117	167.659	0.0858313		357	-0.00558741	102.242	0.212512		522	-0.00843656	161.341	0.0895924		208	-0.0104064	202.201	0.136572		178	-0.00886428	170.213	0.0966078
404	-0.00833191	159.17	0.112514		910	-0.00217009	31.359	0.498481		150	-0.0188488	377.315	0.149958		647	-0.00946356	182.643	0.0801045		358	-0.0078655	149.495	0.131605		530	-0.00912487	175.618	0.113358		210	-0.005133	92.8168	0.278551		178	-0.00886681	170.265	0.111203
411	-0.00975339	188.655	0.210736		914	-0.0443742	906.774	0.040104		150	-0.00926911	178.61	0.183142		651	-0.0092541	178.299	0.0992688		360	-0.00882642	169.427	0.0914445		535	-0.00786017	149.385	0.112991		211	-0.0092554	178.325	0.182481		178	-0.00911592	175.432	0.162624
411	-0.00897459	172.501	0.263291		918	-0.0165215	329.043	0.0587494		151	-0.00888468	170.636	0.10219		676	-0.0426149	870.282	0.0468667		365	-0.00811476	154.666	0.104815		539	-0.00452339	80.172	0.191114		213	-0.00873591	167.55	0.156737		179	-0.0083313	159.157	0.108714
418	-0.00831725	158.866	0.108545		921	-0.00310639	50.78	0.329557		153	-0.00867362	166.258	0.16299		692	-0.00927492	178.73	0.104175		365	-0.0096963	187.471	0.0722844		541	-0.00824895	157.449	0.0946764		214	-0.00960366	185.549	0.131509		181	-0.00971851	187.931	0.0985315
421	-0.0095915	185.297	0.092833		923	-0.0179552	358.779	0.0504297		156	-0.00941978	181.735	0.26954		701	-0.0106191	206.612	0.150489		370	-0.00850816	162.826	0.112677		544	-0.00766008	145.235	0.107618		215	-0.00849101	162.47	0.191874		181	-0.00866063	165.988	0.0963809
423	-0.016251	323.43	0.0714319		925	-0.00906369	174.349	0.105946		156	0.00438597	-77.3217	0.338067		704	-0.0103023	200.04	0.141259		375	-0.00813537	155.093	0.141099		550	-0.0095209	183.833	0.0885463		216	-0.00526484	95.5516	0.420054		183	-0.0109569	213.618	0.152274
433	-0.00865377	165.846	0.157829		936	-0.00900566	173.145	0.0764624		157	-0.0107593	209.519	0.110706		708	-0.00894309	171.847	0.104801		377	-0.00945751	182.518	0.0988297		551	-0.00932899	179.852	0.0863526		219	-0.0073835	139.498	0.229325		185	-0.00934974	180.282	0.133173
445	-0.00438541	77.3101	0.216269		948	-0.018672	373.648	0.0613524		157	-0.0167778	334.357	0.0797483		710	-0.00985619	190.787	0.0930462		377	-0.00849616	162.577	0.118875		567	-0.0095051	183.505	0.0983728		219	-0.00889707	170.893	0.120763		187	-0.0087412	167.66	0.129879
445	-0.00442352	78.1005	0.228947		955	-0.00430988	75.7434	0.280538		158	-0.00901854	173.412	0.11729		716	-0.00886283	170.183	0.127296		381	-0.00953178	184.058	0.090388		574	-0.0086989	166.782	0.12965		220	-0.0156042	310.016	0.0927952		188	-0.0038216	65.6154	0.305569
447	-0.00856901	164.088	0.10576		962	-0.00922493	177.693	0.10277		158	-0.0101072	195.995	0.109663		720	-0.00947346	182.849	0.0862752		384	-0.00840238	160.632	0.139343		580	-0.00829272	158.357	0.146543		221	-0.00950167	183.434	0.154098		190	-0.00940748	181.48	0.0796237
450	-0.00807377	153.816	0.201151		973	-0.00754494	142.846	0.119807		159	-0.00796999	151.663	0.291804		723	-0.04853	992.975	0.0457634		387	-0.00852104	163.093	0.114225		580	-0.00874286	167.694	0.110755		221	-0.00801145	152.523	0.241868		191	-0.00876583	168.171	0.106983
452	-0.00842887	161.181	0.18835		983	-0.00369545	62.9987	0.310868		160	-0.00877707	168.404	0.178843		729	-0.0082623	157.726	0.100637		392	-0.0088159	169.209	0.0984272		581	-0.00277407	43.887	0.382078		224	-0.00928944	179.032	0.11293		193	-0.00465013	82.8011	0.256029
453	-0.0156856	311.703	0.100169		989	-0.010319	200.386	0.0855187		161	-0.0113905	222.612	0.193563		731	-0.00902216	173.487	0.0926423		393	-0.0089617	172.233	0.182771		583	-0.0091102	175.314	0.0931208		225	-0.00961356	185.755	0.167954		194	-0.010088	195.595	0.095146
454	-0.0110067	214.652	0.246725		996	-0.0104894	203.922	0.0809745		161	-0.00811144	154.597	0.308977		744	-0.00813697	155.126	0.195442		396	-0.00906632	174.404	0.144962		586	-0.00871598	167.137	0.0884686		229	-0.00823203	157.098	0.255159		196	-0.00836077	159.769	0.237371
454	-0.0389466	794.193	0.0473219		999	-0.00300798	48.7388	0.285815		163	-0.00943087	181.965	0.133968		745	-0.00757777	143.527	0.165873		396	-0.0089565	172.126	0.109535		587	-0.00809967	154.353	0.123568		230	-0.00923568	177.916	0.116614		197	-0.00856538	164.013	0.124024
458	-0.00868502	166.494	0.0998618		1006	-0.00742037	140.262	0.120866		164	-0.0042495	74.491	0.34822		757	-0.00911896	175.495	0.0767685		397	-0.00830943	158.704	0.187578		592	-0.00934105	180.102	0.102294		230	-0.00948046	182.994	0.137902		199	-0.00618181	114.572	0.155027
466	-0.00867242	166.233	0.220033		1013	-0.0117768	230.625	0.257647		167	-0.018192	363.693	0.0590094		758	-0.00867083	166.2	0.101737		399	-0.00952811	183.982	0.0653668		597	-0.00903214	173.694	0.135445		232	-0.00855419	163.781	0.177099		199	-0.00932626	179.795	0.181197
469	-0.00757194	143.406	0.148458		1013	-0.0103782	201.614	0.265561		168	-0.00880655	169.015	0.243266		759	-0.00846489	161.928	0.0978907		400	-0.00802766	152.859	0.089308		600	-0.00941428	181.621	0.0707284		232	-0.00949478	183.291	0.175866		208	-0.00814619	155.318	0.157805
469	-0.00841403	160.873	0.125233		1021	-0.00567074	103.971	0.184312		168	-0.0074859	141.622	0.188616		762	-0.00870979	167.008	0.0919355		404	-0.00834708	159.485	0.127591		602	-0.00956027	184.649	0.116758		234	-0.00795995	151.455	0.187891		208	-0.00405142	70.3822	0.240557
471	-0.00929894	179.228	0.0965959		1027	-0.0158753	315.638	0.0519186		170	-0.0088761	170.458	0.24898		773	-0.00334823	55.7963	0.291329		404	-0.00848003	162.242	0.0973642		603	-0.00870944	167.001	0.100905		234	-0.00794533	151.151	0.339193		211	-0.00835726	159.696	0.183374
472	-0.00532257	96.749	0.266166		1029	-0.004728	84.4161	0.25861		172	-0.00869992	166.803	0.178816		779	-0.0083114	158.744	0.157556		409	-0.00905004	174.066	0.110829		605	-0.00904137	173.886	0.0923127		237	-0.00815728	155.548	0.216818		211	-0.0107418	209.157	0.105199
473	-0.00543945	99.1734	0.26926		1042	-0.00227433	33.5212	0.465168		172	-0.00739457	139.727	0.294569		779	-0.00973645	188.303	0.249622		411	-0.00897668	172.544	0.0828219		606	-0.00930631	179.381	0.104511		237	-0.00825805	157.638	0.263247		212	-0.0106943	208.171	0.217435
483	-0.00792705	150.772	0.115124		1053	-0.0173137	345.474	0.0666529		173	-0.00871685	167.155	0.14575		779	-0.00804993	153.321	0.102268		416	-0.00832581	159.043	0.142482		609	-0.00826009	157.68	0.107965		238	-0.0104277	202.641	0.114288		213	-0.00807481	153.837	0.287099
485	-0.00875656	167.978	0.0960467		1062	-0.00865318	165.834	0.119429		174	-0.00723084	136.331	0.304104		780	-0.00952607	183.94	0.221759		430	-0.0079261	150.753	0.159988		610	-0.00769792	146.019	0.0924673		240	-0.0105234	204.626	0.194568		214	-0.0084696	162.026	0.138844
491	-0.00871576	167.132	0.110191		1066	-0.0167088	332.927	0.0719649		175	-0.00845241	161.669	0.152408		792	-0.00975439	188.676	0.0861726		432	-0.00868752	166.546	0.113904		611	-0.00850582	162.777	0.137649		241	-0.00686375	128.717	0.230167		214	-0.00931499	179.561	0.139005
494	-0.00949372	183.269	0.125441		1072	-0.0150051	297.589	0.0958275		176	-0.00863846	165.529	0.152354		796	-0.00938913	181.099	0.104633		434	-0.00923239	177.848	0.127748		617	-0.0094955	183.306	0.0892667		242	-0.0112257	219.195	0.0950996		215	-0.0125388	246.432	0.104715
496	-0.009368	180.661	0.0924924		1075	-0.00564068	103.347	0.171604		177	-0.00763875	144.792	0.205711		797	-0.00869757	166.755	0.134953		437	-0.00879979	168.875	0.14228		619	-0.00918164	176.796	0.099193		242	-0.0130071	256.145	0.107356		218	-0.0093926	181.171	0.0698903
506	-0.00341754	57.2342	0.257292		1077	-0.00895082	172.008	0.104647		179	-0.00911058	175.321	0.0993531		797	-0.0085511	163.716	0.110124		437	-0.00460833	81.934	0.220977		624	-0.00870979	167.008	0.0979964		243	-0.0173853	346.959	0.125595		220	-0.00919737	177.122	0.095533
511	-0.00921438	177.475	0.0750844		1077	-0.00575706	105.761	0.148479		182	-0.00775446	147.192	0.156044		800	-0.00979999	189.621	0.0923294		451	-0.0256695	518.793	0.0524976		635	-0.00626784	116.356	0.388949		245	-0.00856946	164.097	0.243132		221	-0.010029	194.372	0.114496
515	-0.00895714	172.139	0.0978003		1078	-0.00437846	77.1659	0.228967		182	-0.0221801	446.414	0.0786437		803	-0.00886058	170.136	0.10702		451	-0.00841359	160.864	0.144196		637	-0.00862004	165.146	0.09241		248	-0.00877748	168.412	0.163638		223	-0.0102404	198.758	0.179809
516	-0.00881649	169.221	0.0880231		1084	-0.0216887	436.221	0.0547135		182	-0.00684296	128.286	0.409731		807	-0.00879654	168.808	0.0950606		458	-0.00781538	148.456	0.135454		648	-0.00898123	172.639	0.0767146		248	-0.00838854	160.345	0.162973		226	-0.00918203	176.804	0.170211
521	-0.0099568	192.874	0.0753852		1084	-0.00879142	168.701	0.101752		183	-0.0101851	197.609	0.0765116		814	-0.00983589	190.366	0.12565		459	-0.00895441	172.082	0.164048		665	-0.00982307	190.1	0.0721169		248	-0.00965768	186.67	0.185769		227	-0.00810669	154.498	0.112331
522	-0.00881318	169.153	0.111125		1088	-0.00795828	151.42	0.143892		183	-0.00878346	168.536	0.158388		818	-0.0090459	173.98	0.107984		462	-0.00845987	161.824	0.110122		676	0.00332652	-55.3461	0.3536		249	-0.0104998	204.138	0.219053		228	-0.00893296	171.637	0.0948713
524	-0.007753	147.162	0.212258		1092	-0.00933526	179.982	0.207356		183	-0.00817747	155.967	0.357469		820	-0.00919074	176.984	0.0752505		465	-0.0079103	150.425	0.0935205		686	-0.00908389	174.768	0.0825745		249	-0.00887691	170.475	0.0932009		228	-0.0093018	179.288	0.222139
528	-0.00854432	163.576	0.0880164		1096	-0.0102398	198.745	0.0881884		186	-0.00931579	179.578	0.0944034		820	-0.00989515	191.595	0.0763625		471	-0.00823804	157.223	0.114265		694	-0.00902457	173.537	0.0745881		253	-0.00910441	175.193	0.152704		232	-0.00766492	145.335	0.125403
528	-0.00809973	154.354	0.1248		1096	-0.00842751	161.153	0.112356		187	-0.0105137	204.425	0.148044		825	-0.00881526	169.196	0.0889696		473	-0.00860049	164.741	0.136273		697	-0.00927593	178.751	0.11324		253	-0.0083816	160.201	0.135218		233	-0.00898708	172.76	0.112911
530	-0.00382826	65.7533	0.261785		1111	-0.0092205	177.602	0.0996343		188	-0.0296367	601.082	0.0570929		835	-0.00904504	173.962	0.10864		474	-0.00905266	174.12	0.089519		697	-0.00438784	77.3604	0.191916		255	-0.00988308	191.345	0.186275		236	-0.00944493	182.257	0.112338
530	-0.00865934	165.962	0.119799		1127	-0.00912692	175.661	0.106639		188	-0.00920456	177.271	0.197053		843	-0.0105915	206.038	0.20536		480	-0.00938603	181.035	0.106873		701	-0.00877888	168.441	0.138423		255	-0.0082772	158.035	0.151633		236	-0.00898872	172.794	0.119553
533	-0.00869264	166.652	0.20946		1138	-0.00457452	81.2327	0.229926		191	-0.0105667	205.525	0.140454		844	-0.00982602	190.161	0.29545		480	-0.0134563	265.462	0.107572		703	-0.00870857	166.983	0.0904373		258	-0.00878568	168.582	0.137236		241	-0.00811682	154.708	0.195724
533	-0.00639288	118.95	0.221834		1147	-0.00351298	59.2137	0.288663		192	-0.0101175	196.208	0.173196		844	-0.00868108	166.413	0.120082		482	-0.00798957	152.069	0.156163		706	-0.00849615	162.577	0.109919		260	-0.00828393	158.175	0.250919		242	-0.00941051	181.543	0.134057
534	-0.0075928	143.839	0.211575		1147	-0.00914187	175.971	0.0842177		194	-0.0101986	197.89	0.0822524		848	-0.00874036	167.642	0.100691		482	-0.00812693	154.918	0.112884		713	-0.00874727	167.786	0.125375		261	-0.0105329	204.824	0.0970234		243	-0.00397981	68.8969	0.234111
536	-0.00487142	87.3912	0.180233		1153	-0.00603688	111.566	0.15039		195	-0.00998895	193.541	0.215786		848	-0.00923672	177.938	0.0972274		489	-0.00915089	176.158	0.125238		717	-0.00880999	169.087	0.0906072		262	-0.009661	186.739	0.288966		247	-0.00859193	164.563	0.104272
543	-0.0169175	337.257	0.0635422		1154	-0.0080573	153.474	0.13255		195	-0.0112465	219.627	0.084795		851	-0.00771256	146.323	0.130856		490	-0.00843918	161.395	0.119021		725	-0.00838475	160.266	0.18378		264	-0.00971142	187.784	0.227587		254	-0.00892772	171.529	0.138038
546	-0.00899299	172.882	0.113603		1156	-0.0080729	153.798	0.138795		196	-0.00965598	186.634	0.0951507		860	-0.00956792	184.808	0.0947364		491	-0.00891594	171.284	0.18601		727	-0.00856395	163.983	0.0869745		265	-0.00903878	173.832	0.1437		254	-0.00885108	169.939	0.136701
547	-0.00466644	83.1393	0.269974		1163	-0.00902555	173.558	0.124162		198	-0.00875802	168.008	0.268377		863	-0.00881117	169.111	0.130168		495	-0.00875066	167.856	0.268012		727	-0.00936295	180.556	0.0943114		265	-0.00933771	180.033	0.170389		255	-0.00955821	184.607	0.0817912
547	-0.00499388	89.9311	0.178175		1165	-0.00961591	185.803	0.102118		200	-0.00980019	189.626	0.137668		864	-0.00937389	180.783	0.104956		497	-0.00902264	173.497	0.124279		740	-0.00816844	155.779	0.115693		266	-0.00677199	126.813	0.274746		255	-0.00909816	175.064	0.100151
549	-0.00954758	184.386	0.0706238		1173	-0.00584785	107.645	0.18851		202	-0.00855875	163.875	0.109405		871	-0.00819828	156.398	0.103716		498	-0.0096959	187.462	0.195023		741	-0.00487341	87.4324	0.170009		268	-0.00797399	151.746	0.2005		256	-0.00597384	110.258	0.196652
551	-0.00496154	89.2604	0.231022		1178	-0.00597177	110.215	0.180165		205	-0.0100929	195.698	0.109094		872	-0.00840749	160.738	0.108895		500	-0.00801486	152.594	0.143355		741	-0.00829521	158.409	0.113613		268	-0.00808678	154.085	0.122976		257	-0.00897514	172.512	0.072119
553	-0.00881041	169.095	0.0828339		1190	-0.0149029	295.469	0.0562752		208	-0.00841995	160.996	0.142206		875	-0.00222415	32.4804	0.428268		511	-0.00920047	177.186	0.0963605		746	-0.00832644	159.057	0.0898328		269	-0.00547393	99.8885	0.277028		258	-0.00970299	187.61	0.178552
556	-0.0337638	686.688	0.0434462		1199	-0.004842	86.7809	0.214227		212	-0.00900145	173.058	0.110433		877	-0.00885238	169.966	0.0709722		516	-0.00876476	168.148	0.0956276		749	-0.00813481	155.082	0.0822899		271	-0.010503	204.203	0.153626		260	-0.0102756	199.486	0.278041
559	-0.0223664	450.278	0.0510125		1202	-0.00851317	162.93	0.103155		214	-0.0204434	410.393	0.0923269		877	-0.00938345	180.982	0.0815354		516	-0.00886172	170.159	0.107425		752	-0.00872031	167.226	0.0912196		271	-0.00954189	184.268	0.122321		260	-0.00491848	88.3671	0.22738
563	-0.0160731	319.742	0.0696174		1202	-0.00794849	151.217	0.188638		214	-0.00931001	179.458	0.131305		885	-0.00945547	182.475	0.0697261		517	-0.00774607	147.018	0.106798		761	-0.00897065	172.419	0.161409		272	-0.00310295	50.7087	0.413609		260	-0.00948196	183.025	0.134412
564	-0.0084794	162.229	0.1353		1203	-0.0160408	319.07	0.0601025		216	-0.00768965	145.848	0.3583		895	-0.00897538	172.517	0.0875447		519	-0.00840307	160.646	0.0626985		761	-0.00844667	161.55	0.112225		274	-0.00874812	167.803	0.207668		260	-0.0105894	205.997	0.136454
570	-0.0091679	176.511	0.0873337		1206	-0.00345443	57.9993	0.302466		217	-0.00958376	185.136	0.170713		900	-0.00809514	154.259	0.0739587		534	-0.00913252	175.777	0.0904196		765	-0.00877879	168.439	0.0920884		274	-0.00827673	158.025	0.191847		261	-0.0087949	168.774	0.278612
570	-0.0156818	311.624	0.0700881		1214	-0.0204086	409.669	0.0582127		218	-0.00971266	187.81	0.130644		912	-0.00941409	181.617	0.0805089		542	-0.0104914	203.963	0.0801638		773	-0.00890734	171.106	0.0893771		275	-0.00935318	180.354	0.213594		263	-0.00933931	180.066	0.229414
573	-0.010394	201.942	0.224629		1218	-0.00831609	158.842	0.113079		218	-0.00912401	175.6	0.15343		916	-0.0087965	168.807	0.090942		545	-0.00941993	181.738	0.0636451		776	-0.00909424	174.983	0.112629		276	-0.00802822	152.871	0.209416		268	-0.00881915	169.277	0.223641
573	-0.0093114	179.487	0.157691		1224	-0.00343915	57.6823	0.324084		221	-0.00992177	192.148	0.149156		919	0.003712	-63.3419	0.275535		551	-0.00951896	183.792	0.0838691		780	-0.0077978	148.091	0.0923218		278	-0.00894514	171.89	0.186512		269	-0.00861575	165.058	0.132988
578	-0.00849949	162.646	0.231523		1225	-0.00786799	149.547	0.109861		221	-0.00915386	176.219	0.113358		922	-0.00862947	165.342	0.106343		551	-0.00916428	176.435	0.09618		790	-0.00890902	171.141	0.0861383		280	-0.010527	204.701	0.0823562		269	-0.00859514	164.63	0.110712
579	-0.00630426	117.112	0.135257		1227	-0.00803518	153.015	0.111493		221	-0.00958742	185.212	0.291574		929	-0.00863981	165.557	0.140537		553	-0.00944638	182.287	0.0967525		791	-0.00949536	183.303	0.0904672		282	-0.00967379	187.004	0.148622		270	-0.00434662	76.5055	0.202669
580	-0.0137055	270.631	0.0924612		1231	-0.00932861	179.844	0.120121		222	-0.00797296	151.724	0.124706		929	-0.00916148	176.377	0.0803091		557	-0.00910653	175.237	0.0814866		796	-0.00829079	158.317	0.102069		283	-0.00781179	148.381	0.147123		270	-0.0107814	209.978	0.151603
583	-0.0122051	239.51	0.0862007		1241	-0.00472032	84.257	0.219627		223	-0.00877979	168.46	0.116119		936	-0.00879205	168.714	0.0884633		564	-0.00913079	175.741	0.094415		802	-0.00860243	164.781	0.113074		284	-0.0108463	211.324	0.10733		270	-0.00545394	99.4739	0.470078
583	-0.00880898	169.066	0.0903312		1246	-0.00441419	77.9069	0.257068		223	-0.00982974	190.239	0.272484		938	-0.0104756	203.636	0.0673588		565	-0.00880739	169.033	0.10101		828	-0.0034755	58.4363	0.283168		284	-0.00441313	77.8851	0.477714		271	-0.00876508	168.155	0.102866
583	-0.00915359	176.214	0.0779075		1247	-0.00749754	141.863	0.122799		223	-0.00950085	183.417	0.116053		961	-0.00869389	166.678	0.0872402		568	-0.00878287	168.524	0.091659		829	-0.00998876	193.537	0.0767745		286	-0.00941244	181.583	0.159767		272	-0.0093831	180.974	0.202683
585	-0.00417438	72.9328	0.163186		1247	-0.00412742	71.9586	0.330803		223	-0.00820177	156.471	0.142393		964	-0.00872653	167.355	0.120252		570	-0.00833917	159.321	0.117158		835	-0.0031999	52.7197	0.361314		286	-0.00473135	84.4856	0.377796		274	-0.0104888	203.91	0.0785499
592	-0.00584568	107.6	0.188101		1251	-0.00996221	192.986	0.0703865		224	-0.00888762	170.697	0.0953871		971	-0.00853408	163.364	0.116439		575	-0.00837	159.96	0.0893471		837	-0.00953644	184.155	0.0913029		287	-0.0102944	199.877	0.188947		275	-0.00717168	135.104	0.127953
596	-0.0090309	173.669	0.103939		1254	-0.00642073	119.527	0.140019		224	-0.00951943	183.802	0.141484		973	-0.00720544	135.804	0.282303		583	-0.0084721	162.078	0.0833995		838	-0.0080395	153.105	0.11226		287	-0.00472581	84.3708	0.370519		276	-0.00878618	168.593	0.136748
597	-0.00408551	71.0895	0.231115		1262	-0.00379024	64.9647	0.296326		224	-0.0100989	195.823	0.19242		973	-0.00951186	183.645	0.0929682		586	-0.00880271	168.936	0.189259		858	-0.00603879	111.605	0.119891		287	-0.00373064	63.7286	0.271459		278	-0.00654687	122.144	0.162176
600	-0.00825117	157.495	0.115014		1264	-0.00515079	93.1859	0.21129		225	-0.00909406	174.979	0.0961911		978	-0.00926816	178.59	0.1109		589	-0.0095958	185.386	0.162673		859	-0.00976123	188.818	0.0779802		289	-0.00776051	147.318	0.174094		278	-0.0103813	201.678	0.0643341
604	-0.008884	170.622	0.095922		1266	-0.00377089	64.5635	0.254665		227	-0.00896629	172.329	0.15475		990	-0.00835302	159.608	0.0896979		597	-0.00980133	189.649	0.113717		862	-0.00397964	68.8935	0.291291		290	-0.00943817	182.116	0.189414		280	-0.00921985	177.588	0.093082
606	-0.0169031	336.957	0.0646046		1275	-0.0174948	349.23	0.0658006		229	-0.00929461	179.139	0.185549		992	-0.00851946	163.06	0.102579		599	-0.0098172	189.978	0.119044		869	-0.00887217	170.376	0.160286		290	-0.0103111	200.222	0.130493		282	-0.00884041	169.718	0.0880653
610	-0.0128002	251.853	0.0766895		1291	-0.00846659	161.964	0.129061		230	-0.00987072	191.089	0.114282		995	-0.00871504	167.117	0.105666		601	-0.00993008	192.32	0.0942695		870	-0.00822858	157.027	0.129886		299	-0.00765328	145.093	0.162832		285	-0.00872867	167.4	0.129886
617	-0.00512499	92.6507	0.193412		1299	-0.00898159	172.646	0.0829015		232	-0.00927868	178.808	0.205411		996	-0.00395848	68.4544	0.377779		602	-0.00848734	162.394	0.129067		879	-0.0114984	224.85	0.195801		299	-0.00961918	185.871	0.187551		286	-0.00821964	156.841	0.0934548
619	-0.017033	339.652	0.0562231		1299	-0.0101273	196.411	0.155795		233	-0.0062018	114.986	0.259885		1004	-0.00937124	180.728	0.0796324		608	-0.00837426	160.049	0.331066		881	-0.0065609	122.435	0.192472		299	-0.00990878	191.878	0.240184		287	-0.00766301	145.295	0.129995
620	-0.00935719	180.437	0.0823391		1300	-0.0106307	206.853	0.163394		234	-0.00885534	170.027	0.121296		1006	-0.00933098	179.893	0.0887244		609	-0.00825807	157.638	0.111733		881	-0.00812128	154.801	0.124842		302	-0.00794003	151.041	0.199357		288	-0.0089329	171.636	0.104499
621	-0.0107776	209.9	0.0804637		1302	-0.00937213	180.747	0.10824		236	-0.00907975	174.682	0.191258		1009	-0.00294054	47.34	0.391383		610	-0.0113962	222.731	0.101623		887	-0.00962141	185.917	0.0836873		303	-0.0108185	210.748	0.210062		288	-0.00846207	161.87	0.145646
623	-0.017905	357.738	0.0706804		1304	-0.00882072	169.309	0.106072		236	-0.00859906	164.711	0.166245		1017	-0.00818361	156.094	0.0964533		612	-0.00892752	171.524	0.0818521		891	-0.00864691	165.704	0.0911301		305	-0.00971319	187.821	0.16821		289	-0.00847469	162.132	0.0889122
634	-0.00528326	95.9336	0.193599		1305	-0.00781482	148.444	0.109538		239	-0.00301372	48.8579	0.404619		1018	-0.00973513	188.276	0.0729483		614	-0.021717	436.809	0.0622753		893	-0.00857831	164.281	0.090093		306	-0.00563524	103.235	0.182945		289	-0.00531244	96.5388	0.205456
641	-0.00970524	187.656	0.0751226		1315	-0.00850694	162.801	0.126687		240	-0.00962472	185.986	0.104579		1019	-0.00982478	190.136	0.0872869		617	-0.0112554	219.809	0.123607		893	-0.00360368	61.0951	0.221602		307	-0.00968719	187.282	0.131752		293	-0.00879611	168.799	0.119737
644	-0.00870735	166.957	0.148329		1317	-0.00795896	151.434	0.140091		240	-0.0113141	221.028	0.0983684		1026	-0.00901159	173.268	0.0905464		618	-0.00831251	158.768	0.104695		896	-0.00913563	175.841	0.094584		309	-0.0114333	223.5	0.258188		294	-0.013018	256.372	0.053708
646	-0.00868953	166.588	0.108317		1325	-0.00847005	162.035	0.125216		241	-0.00833795	159.295	0.110883		1033	-0.0101458	196.795	0.0898192		623	-0.00831014	158.718	0.137517		898	-0.00953671	184.161	0.0745908		310	-0.0106853	207.985	0.237218		294	-0.00667149	124.729	0.124572
647	-0.00668982	125.109	0.128408		1338	-0.00534298	97.1723	0.193165		245	-0.0098295	190.234	0.116408		1037	-0.00928555	178.951	0.0914348		624	-0.00822116	156.873	0.117406		898	-0.00883817	169.671	0.103303		311	-0.00376692	64.481	0.430503		299	-0.00868706	166.537	0.0887712
656	-0.00892465	171.465	0.0840886		1343	-0.00967319	186.991	0.078771		246	-0.00952912	184.003	0.127603		1045	-0.00941079	181.549	0.0868415		626	-0.0100998	195.841	0.120926		903	-0.00399071	69.123	0.324879		313	-0.00837894	160.146	0.165493		300	-0.0097707	189.014	0.0799746
656	-0.00704007	132.374	0.454497		1354	-0.0127806	251.446	0.0696804		247	-0.00855295	163.755	0.187534		1046	-0.00930445	179.343	0.0907288		636	-0.00929248	179.095	0.106963		919	-0.00939486	181.218	0.095918		314	-0.00924412	178.091	0.160506		302	-0.00850265	162.712	0.101019
660	-0.00903915	173.84	0.100846		1361	-0.0246867	498.407	0.051075		248	-0.00952034	183.821	0.165822		1049	-0.00970046	187.557	0.0777651		644	-0.00920945	177.372	0.0829337		924	0.00328152	-54.4126	0.33961		316	-0.00935209	180.331	0.146758		305	-0.0165143	328.892	0.0907385
660	-0.00897497	172.509	0.0931352		1367	-0.00459744	81.708	0.202909		248	-0.00905433	174.155	0.138881		1050	-0.00883927	169.694	0.0880843		648	-0.00836355	159.826	0.113628		927	-0.00811991	154.773	0.107731		318	-0.00885753	170.073	0.291324		311	-0.00952227	183.861	0.135618
661	-0.0091836	176.836	0.124986		1375	-0.00929694	179.187	0.124112		248	-0.0085233	163.14	0.163325		1054	-0.00979903	189.602	0.0812279		648	-0.00394549	68.185	0.320433		931	-0.00900951	173.225	0.0991482		318	-0.00982725	190.187	0.236792		311	-0.0104461	203.023	0.298388
661	-0.010664	207.544	0.0789844		1388	-0.00977061	189.012	0.0852955		249	-0.00964122	186.328	0.161646		1067	-0.00878334	168.534	0.103466		649	-0.0082305	157.066	0.12091		937	-0.00612138	113.318	0.134353		320	-0.00884886	169.893	0.327157		312	-0.00607434	112.342	0.136082
666	-0.009563	184.706	0.08329		1419	0.00356372	-60.2663	0.387424		253	-0.0094411	182.177	0.0979954		1070	-0.0107325	208.964	0.0807803		653	-0.00730188	137.805	0.179813		942	-0.00839633	160.506	0.16428		320	-0.0080139	152.574	0.190936		312	-0.00789353	150.077	0.296743
668	-0.00822172	156.884	0.117666		1423	-0.029319	594.493	0.0662353		253	-0.00897608	172.532	0.139495		1081	-0.00880617	169.007	0.101175		654	-0.00801385	152.573	0.137106		947	-0.00874211	167.679	0.0958639		322	-0.00686307	128.703	0.173607		312	-0.00923629	177.929	0.21746
670	-0.00845783	161.782	0.125843		1424	-0.0111422	217.462	0.0702843		253	-0.00846828	161.999	0.120906		1085	-0.0103336	200.69	0.0764862		655	-0.00802748	152.855	0.120359		951	-0.00591681	109.075	0.11869		322	-0.00914075	175.947	0.223938		314	-0.00979339	189.485	0.151245
677	-0.0095939	185.347	0.0701646		1431	-0.00800472	152.383	0.140131		254	-0.0101959	197.834	0.0823798		1087	-0.00981907	190.017	0.101851		659	-0.00739043	139.641	0.134885		962	-0.00911318	175.375	0.0809221		323	-0.0074549	140.979	0.238812		317	-0.00863148	165.384	0.0900092
684	-0.00952909	184.002	0.0816885		1431	-0.006043	111.692	0.140162		256	-0.00868086	166.408	0.114744		1105	-0.00920721	177.326	0.085409		663	-0.00863204	165.396	0.170257		976	-0.0090153	173.345	0.0869875		325	-0.0100346	194.488	0.12848		318	-0.00906722	174.422	0.183618
691	-0.0348543	709.308	0.0427147		1436	-0.00936691	180.638	0.109614		261	-0.00917564	176.671	0.108805		1105	-0.00908915	174.877	0.0932732		664	-0.00806482	153.63	0.117931		984	-0.00869313	166.663	0.106632		326	-0.00914321	175.998	0.125475		321	-0.00856109	163.924	0.0937047
697	-0.0112436	219.566	0.0628918		1439	-0.00560805	102.671	0.160826		261	-0.0082427	157.319	0.139451		1112	-0.0086596	165.967	0.0844116		668	-0.00915968	176.34	0.0912458		985	-0.00825765	157.63	0.114872		327	-0.00538859	98.1183	0.223084		321	-0.00857137	164.137	0.211079
699	-0.00916629	176.477	0.110049		1441	0.00551263	-100.691	0.183255		262	-0.00973182	188.207	0.0702161		1125	-0.00322419	53.2235	0.280158		670	-0.00950545	183.512	0.0641918		989	-0.00983091	190.263	0.0941723		328	-0.0042534	74.5718	0.340284		321	-0.00542175	98.8062	0.245759
708	-0.0100532	194.874	0.0752674		1442	-0.0046829	83.4807	0.182865		262	-0.00842716	161.146	0.15951		1130	-0.00881828	169.259	0.100511		674	-0.0104525	203.156	0.0982735		989	-0.00973057	188.182	0.0838336		332	-0.0078994	150.199	0.193433		324	-0.00802932	152.894	0.14318
716	-0.0127944	251.733	0.0562761		1448	-0.0201706	404.732	0.0678839		263	-0.00915191	176.179	0.161872		1133	-0.0089088	171.136	0.0829489		678	-0.0082687	157.859	0.125056		990	-0.00943223	181.993	0.14146		334	-0.010817	210.718	0.210049		325	-0.00994453	192.62	0.0986498
727	-0.0169478	337.885	0.0561721		1450	-0.0176859	353.194	0.062205		263	-0.00950043	183.408	0.111676		1139	-0.00973541	188.282	0.0996664		685	-0.00817861	155.99	0.100825		995	-0.0130906	257.878	0.126817		334	-0.00933061	179.885	0.116926		327	-0.00779829	148.101	0.170431
734	-0.00814289	155.249	0.0824689		1451	-0.0183213	366.373	0.0586301		265	-0.00844042	161.421	0.234897		1143	-0.00825386	157.551	0.1108		695	-0.00958282	185.117	0.1234		1006	-0.00840102	160.603	0.100945		335	-0.00673466	126.039	0.236929		329	-0.008514	162.947	0.142079
738	-0.0230397	464.245	0.0633649		1473	-0.00903142	173.679	0.0961793		265	-0.00856063	163.914	0.110418		1146	-0.00949856	183.369	0.103677		702	-0.00955841	184.611	0.0937686		1007	-0.0128953	253.826	0.0631007		336	-0.00440842	77.7873	0.298806		329	-0.00674175	126.186	0.195244
740	-0.00926501	178.525	0.0737639		1478	-0.00894081	171.8	0.0948839		267	-0.0102643	199.251	0.255176		1149	-0.00996396	193.023	0.0891235		707	-0.00821379	156.72	0.107396		1008	-0.00864119	165.585	0.0997822		338	-0.00776153	147.339	0.152833		330	-0.00935527	180.397	0.11178
741	-0.0080198	152.696	0.0955235		1484	-0.00550398	100.512	0.315351		268	-0.00886216	170.169	0.150357		1153	-0.00916041	176.355	0.111421		709	0.00359292	-60.8719	0.268063		1011	-0.00753494	142.639	0.126266		342	-0.00857872	164.29	0.128339		331	-0.00328227	54.4282	0.278226
745	-0.00546252	99.652	0.180695		1485	-0.016687	332.475	0.0687345		268	-0.0111027	216.644	0.0887184		1158	-0.0089016	170.987	0.087919		718	-0.00380098	65.1875	0.256396		1014	-0.00900321	173.094	0.0893632		342	-0.0083305	159.141	0.284075		332	-0.00889763	170.904	0.0933079
745	-0.00762757	144.56	0.106494		1497	-0.00852834	163.244	0.110674		268	-0.00917169	176.589	0.139942		1162	-0.00906197	174.313	0.1072		720	-0.00840706	160.729	0.10891		1031	-0.00894255	171.836	0.119186		343	-0.00941198	181.573	0.187551		335	-0.00755521	143.059	0.152488
752	-0.00809174	154.188	0.201011		1498	-0.00683686	128.159	0.156318		268	-0.0098365	190.379	0.187244		1162	-0.0097292	188.153	0.23988		724	-0.00905223	174.111	0.125727		1034	-0.0096609	186.736	0.0825892		344	-0.00959945	185.462	0.113784		339	-0.00940347	181.397	0.148452
753	-0.00518253	93.8441	0.222442		1505	-0.00494624	88.943	0.18865		268	-0.00711425	133.913	0.162298		1184	-0.00927107	178.65	0.0840195		729	-0.00347698	58.4671	0.23443		1038	-0.00924458	178.101	0.116972		346	-0.00942301	181.802	0.15408		340	-0.00790707	150.358	0.187424
754	-0.0114248	223.325	0.0547463		1506	-0.00932075	179.681	0.0896155		272	-0.0101986	197.89	0.241041		1186	-0.00948978	183.187	0.0823879		731	-0.00887986	170.536	0.110328		1048	-0.00881355	169.16	0.114171		347	-0.00787169	149.624	0.213476		340	-0.00791226	150.465	0.117645
756	-0.0134387	265.098	0.0998863		1516	-0.00692636	130.016	0.134503		272	-0.0091411	175.954	0.135974		1197	-0.0107511	209.349	0.0737404		732	-0.00695775	130.667	0.127051		1060	0.00394644	-68.2048	0.365535		347	-0.00888726	170.689	0.127921		342	-0.0100514	194.836	0.148021
756	-0.00890939	171.148	0.140812		1516	-0.00799407	152.162	0.147878		272	-0.00417939	73.0367	0.272418		1200	-0.00859407	164.608	0.107511		736	-0.0086739	166.264	0.0794785		1067	-0.0088001	168.881	0.100274		351	-0.012588	247.452	0.147124		343	-0.0084112	160.815	0.234309
763	-0.00852053	163.082	0.114842		1516	-0.0141513	279.878	0.235101		275	-0.0142643	282.222	0.0881223		1203	-0.00915711	176.287	0.0756743		739	-0.00856505	164.006	0.138136		1071	-0.00869275	166.655	0.121346		351	-0.0100681	195.182	0.177901		345	-0.0092582	178.384	0.13891
771	-0.00692339	129.954	0.132665		1522	-0.00347593	58.4453	0.284596		276	-0.00844324	161.479	0.17547		1207	-0.00874637	167.767	0.0970499		752	-0.00908649	174.822	0.0944039		1073	-0.00893579	171.696	0.150666		353	-0.0105096	204.34	0.140344		349	-0.00868772	166.55	0.0965963
787	-0.00920018	177.18	0.107647		1538	-0.0043981	77.5732	0.309895		277	-0.00965148	186.541	0.138108		1208	-0.00856284	163.96	0.10032		753	-0.00911283	175.368	0.0675305		1076	-0.00926314	178.486	0.142909		354	-0.00972952	188.16	0.111559		352	-0.00915142	176.169	0.196507
793	-0.00529613	96.2006	0.167357		1564	-0.00491429	88.2803	0.208092		277	-0.00744911	140.859	0.190009		1209	-0.00917796	176.719	0.0932142		755	-0.0151008	299.574	0.187197		1078	-0.0101581	197.049	0.077421		354	-0.00921259	177.437	0.156285		354	-0.00940247	181.376	0.10245
795	-0.00744088	140.688	0.151043		1574	-0.00454812	80.6851	0.224002		277	-0.00958944	185.254	0.161861		1212	-0.00983079	190.26	0.0868642		760	-0.00939002	181.118	0.105453		1078	-0.00816889	155.789	0.118848		356	-0.0167868	334.545	0.0856109		355	-0.00974068	188.391	0.127825
798	-0.00867766	166.342	0.107671		1581	-0.00926606	178.547	0.099379		279	-0.0105008	204.158	0.112972		1222	-0.00916542	176.459	0.108722		762	-0.00820488	156.535	0.106658		1085	-0.00973566	188.287	0.0912414		356	-0.00879996	168.878	0.1396		358	-0.00356079	60.2054	0.240545
802	-0.00800525	152.394	0.177974		1596	-0.00694115	130.322	0.158471		279	-0.0105587	205.359	0.0955033		1239	-0.00888872	170.719	0.0777527		763	-0.00890675	171.094	0.181603		1089	-0.00336991	56.2462	0.258842		357	-0.00864393	165.642	0.132647		362	-0.00893904	171.763	0.162135
803	-0.00867796	166.348	0.101251		1599	-0.00951685	183.749	0.10236		279	-0.00751171	142.157	0.202723		1240	-0.00921158	177.417	0.0952176		763	-0.00946803	182.736	0.109144		1090	-0.00352409	59.4441	0.335683		358	-0.00851492	162.966	0.211689		362	-0.00904913	174.047	0.0874116
804	-0.00225112	33.0397	0.445446		1610	-0.00919845	177.144	0.0910263		280	-0.00939162	181.151	0.112575		1242	-0.00990673	191.836	0.129887		768	-0.00911156	175.342	0.0795281		1091	-0.00939065	181.131	0.100516		363	-0.0126507	248.752	0.233052		363	-0.00469396	83.7101	0.190493
805	-0.00974526	188.486	0.132324		1645	-0.0435335	889.335	0.0514018		280	-0.00781723	148.494	0.250283		1246	-0.00850652	162.792	0.102153		772	-0.00857763	164.267	0.0856358		1110	-0.00873592	167.55	0.159897		364	-0.010075	195.326	0.203545		365	-0.0091402	175.936	0.106515
814	-0.013896	274.582	0.0777629		1674	-0.023058	464.624	0.0639774		282	-0.00958797	185.224	0.187704		1248	-0.00958317	185.124	0.0909356		774	0.00534398	-97.193	0.281264		1117	-0.00791697	150.563	0.0999791		364	-0.0077453	147.002	0.187149		365	-0.00533402	96.9866	0.146626
816	-0.00898133	172.641	0.125767		1680	-0.0268055	542.357	0.0485916		283	-0.00888222	170.585	0.117307		1251	-0.00937918	180.893	0.101631		777	-0.007769	147.494	0.125669		1130	-0.00954979	184.432	0.0845875		364	-0.00903508	173.755	0.127934		368	-0.00946794	182.734	0.111324
819	-0.0164684	327.94	0.0730648		1686	-0.00812999	154.982	0.127878		283	-0.0103122	200.245	0.194939		1255	-0.00864165	165.595	0.155816		779	-0.00947739	182.93	0.119575		1132	-0.009531	184.042	0.103436		365	-0.00702319	132.024	0.258871		368	-0.00735346	138.875	0.143188
819	-0.0121144	237.629	0.0682421		1687	-0.00868108	166.413	0.118404		283	-0.00959507	185.371	0.171953		1258	-0.00919342	177.04	0.103623		782	-0.00845103	161.641	0.0879998		1136	-0.00529203	96.1156	0.20807		370	-0.0129592	255.151	0.173942		368	-0.00879739	168.825	0.133328
824	-0.0091873	176.913	0.0888756		1693	-0.00621809	115.324	0.222493		287	-0.00953001	184.021	0.114163		1260	-0.00985586	190.78	0.0914334		785	-0.00873072	167.442	0.126157		1143	-0.00856596	164.025	0.102937		370	-0.00918703	176.907	0.150327		373	-0.00937793	180.867	0.112316
828	-0.00946825	182.74	0.0879876		1706	-0.00499726	90.0013	0.170776		287	-0.010303	200.055	0.250356		1260	-0.00931074	179.473	0.066572		786	-0.00790576	150.331	0.124251		1144	-0.00866583	166.096	0.0875788		381	-0.0195241	391.322	0.0607185		379	-0.00856487	164.002	0.136576
840	-0.00917705	176.7	0.119257		1719	-0.00450218	79.7321	0.204925		288	-0.00924017	178.009	0.172769		1265	-0.00911114	175.333	0.0994442		790	-0.00954311	184.293	0.103064		1149	-0.00896395	172.28	0.0645954		381	-0.00884643	169.842	0.196585		380	-0.00908727	174.838	0.159172
841	-0.00888792	170.703	0.1109		1725	-0.00786765	149.54	0.122072		288	-0.0096646	186.813	0.1808		1271	-0.00884589	169.831	0.100755		790	-0.00805226	153.369	0.107778		1154	-0.00962128	185.915	0.0872552		383	-0.00995529	192.843	0.117232		381	-0.00917862	176.733	0.0950296
852	-0.0164147	326.826	0.0562642		1746	-0.0074298	140.458	0.163699		291	-0.00958514	185.165	0.125225		1272	-0.00965666	186.649	0.0590528		791	-0.00895064	172.004	0.0944416		1166	0.00263201	-40.9403	0.406962		384	-0.00941377	181.61	0.179766		382	-0.00885601	170.041	0.120048
854	-0.0138653	273.945	0.0651687		1756	-0.0139335	275.36	0.0491497		292	-0.00944866	182.334	0.125736		1284	-0.00945839	182.536	0.0986009		793	-0.00954627	184.359	0.0811819		1173	-0.00898945	172.809	0.0909585		384	-0.0108181	210.739	0.106035		383	-0.0049272	88.5481	0.200606
862	-0.00840431	160.672	0.120997		1762	-0.00395874	68.4599	0.239879		295	-0.0112849	220.422	0.0727287		1291	-0.00838461	160.263	0.0957126		795	-0.00936355	180.569	0.0985105		1182	-0.00890685	171.096	0.108838		385	-0.00917726	176.705	0.156739		384	-0.00846605	161.952	0.115121
862	-0.0100694	195.21	0.0712226		1763	-0.0101432	196.741	0.0911738		295	-0.00880703	169.025	0.127873		1294	-0.00824749	157.419	0.120483		798	-0.00931587	179.58	0.089881		1184	-0.00931664	179.596	0.0745777		386	-0.0110842	216.259	0.0924028		385	-0.00880766	169.038	0.0829383
866	-0.0170225	339.434	0.0668902		1770	-0.00523415	94.915	0.173437		296	-0.00962947	186.085	0.118159		1295	-0.00911108	175.332	0.0981025		800	-0.00750497	142.017	0.170378		1186	-0.00423593	74.2095	0.190216		389	-0.00936958	180.694	0.168297		387	-0.0112209	219.095	0.227202
871	-0.00948802	183.15	0.197071		1771	-0.00395897	68.4647	0.254149		298	-0.00983724	190.394	0.0976651		1304	-0.00948965	183.184	0.0948775		805	-0.00883907	169.69	0.0981358		1189	-0.00954358	184.303	0.0679208		389	-0.0111648	217.931	0.255855		388	-0.00848022	162.246	0.149573
872	-0.0126746	249.248	0.0872582		1774	-0.00602326	111.283	0.151814		299	-0.00855499	163.797	0.172121		1306	-0.00909274	174.951	0.0973111		805	-0.00285594	45.5851	0.347233		1191	-0.00950904	183.587	0.0900807		390	-0.00423518	74.1939	0.32527		389	-0.00947192	182.816	0.195111
879	-0.00938998	181.117	0.102922		1776	-0.00363694	61.7851	0.268727		299	-0.00893472	171.674	0.11618		1310	-0.00952003	183.814	0.0709057		808	-0.00719668	135.623	0.191667		1195	-0.0087482	167.805	0.103987		394	-0.00451452	79.9881	0.2628		390	-0.00870969	167.006	0.094422
891	-0.00880631	169.01	0.0692987		1786	-0.00878003	168.465	0.11858		304	-0.00940536	181.436	0.120776		1322	-0.00903238	173.7	0.0934974		811	-0.00922617	177.719	0.0924066		1197	-0.00960972	185.675	0.0866765		396	-0.0105087	204.322	0.123754		390	-0.00834054	159.349	0.1179
902	-0.0172533	344.222	0.11508		1795	-0.00577043	106.039	0.156519		305	-0.00927374	178.706	0.128434		1323	-0.0083675	159.908	0.1079		812	-0.00909351	174.967	0.257823		1197	-0.00825922	157.662	0.0932914		396	-0.00933864	180.052	0.152616		391	-0.00873845	167.603	0.116883
904	-0.0111611	217.854	0.123698		1802	-0.00727828	137.315	0.197671		306	-0.00966443	186.81	0.251546		1327	-0.00914797	176.097	0.084167		812	-0.00960003	185.474	0.261772		1198	-0.0101044	195.935	0.0863213		397	-0.00934401	180.163	0.151261		393	-0.00770535	146.174	0.119915
913	-0.00983745	190.399	0.126452		1802	-0.0091299	175.722	0.107644		308	-0.00890466	171.05	0.150679		1335	-0.00906307	174.336	0.149727		813	-0.00871175	167.049	0.0985484		1203	-0.00947932	182.97	0.0829915		397	-0.00976958	188.991	0.115953		394	-0.00994378	192.604	0.0855696
914	-0.00906768	174.432	0.0914807		1803	-0.0095756	184.967	0.147177		309	-0.009415	181.636	0.113432		1348	-0.00893407	171.66	0.0992544		815	-0.00951313	183.671	0.127608		1212	-0.00958628	185.189	0.0905504		398	-0.00879546	168.785	0.168679		395	-0.0104119	202.313	0.0810396
915	-0.00835003	159.546	0.0911909		1804	-0.00888784	170.701	0.0892812		309	-0.0102696	199.363	0.111111		1348	-0.00906116	174.296	0.0955347		816	-0.00886424	170.212	0.178086		1218	-0.0112834	220.392	0.0688934		399	-0.00888731	170.69	0.155482		396	-0.00906265	174.327	0.0980184
922	-0.00906728	174.423	0.126642		1825	-0.0094095	181.522	0.110526		310	-0.00863953	165.551	0.113026		1351	-0.00907906	174.668	0.120037		817	-0.00969067	187.354	0.0719415		1221	-0.00883361	169.576	0.0832204		399	-0.00957685	184.993	0.1864		402	-0.00896432	172.288	0.110891
930	-0.00434761	76.526	0.210584		1827	-0.0090925	174.947	0.0799665		311	-0.0101568	197.024	0.140672		1352	-0.00948825	183.155	0.0932866		819	-0.0030263	49.1189	0.359778		1223	-0.00823093	157.075	0.130098		401	-0.0105128	204.406	0.141538		402	-0.00385979	66.4074	0.276806
935	-0.00625094	116.006	0.125117		1828	-0.00886462	170.22	0.0938818		314	-0.0096198	185.884	0.0954852		1356	-0.00955754	184.593	0.0833407		822	-0.00939955	181.315	0.0777524		1231	-0.00193587	26.5006	0.430774		408	-0.010395	201.963	0.226402		404	-0.00944419	182.241	0.105937
937	-0.00890518	171.061	0.100996		1832	-0.00839121	160.4	0.126809		317	-0.00774554	147.007	0.152049		1369	-0.00968579	187.253	0.0863356		828	-0.008051	153.343	0.14827		1233	-0.00273973	43.1746	0.353395		410	-0.00948702	183.13	0.223863		404	-0.00551739	100.79	0.183476
941	-0.00673624	126.072	0.0941217		1834	-0.00902362	173.518	0.108347		318	-0.010424	202.565	0.102219		1375	-0.00870212	166.849	0.10473		830	-0.00874297	167.696	0.127391		1241	-0.00836824	159.924	0.0855685		410	-0.00883704	169.648	0.150164		407	-0.00926924	178.613	0.102115
951	-0.00876367	168.126	0.0940591		1837	-0.0108349	211.087	0.119306		319	-0.0104274	202.635	0.0882267		1382	-0.00945206	182.405	0.189777		830	-0.00961021	185.685	0.0957573		1250	-0.00938629	181.04	0.106129		411	-0.00888838	170.712	0.218972		408	-0.00960272	185.53	0.115865
958	-0.0095502	184.44	0.0800174		1838	-0.0474435	970.439	0.0492496		323	-0.00946253	182.622	0.148852		1383	-0.00905021	174.069	0.252129		831	-0.00894232	171.831	0.0867142		1250	-0.00808759	154.102	0.125726		412	-0.00970206	187.59	0.151216		409	-0.0083521	159.589	0.171539
960	-0.00453103	80.3306	0.187108		1849	-0.0115098	225.087	0.089466		324	-0.00790375	150.289	0.163415		1387	-0.00883323	169.569	0.093413		836	-0.00831551	158.83	0.131253		1255	-0.00884213	169.753	0.0832378		412	-0.00700247	131.594	0.359245		412	-0.013456	265.455	0.0593997
963	-0.008389	160.354	0.0856761		1876	-0.00286331	45.7381	0.351297		325	-0.0101147	196.149	0.155088		1388	-0.00977212	189.043	0.0929632		837	-0.00979698	189.559	0.0820629		1259	-0.0166638	331.993	0.0557116		413	-0.00432993	76.1593	0.343398		412	-0.00858269	164.372	0.109955
966	-0.00828814	158.262	0.085492		1881	-0.0078321	148.803	0.119094		326	-0.00975178	188.622	0.212141		1400	-0.00859602	164.648	0.0998962		846	-0.0092916	179.076	0.0760611		1264	-0.008657	165.913	0.0842079		413	-0.00804211	153.159	0.126416		415	-0.00637186	118.514	0.112864
969	-0.00783915	148.949	0.129738		1884	-0.00784804	149.133	0.121956		327	-0.00928131	178.863	0.245506		1401	-0.00226143	33.2536	0.382408		846	-0.00835068	159.559	0.116327		1268	-0.00959326	185.334	0.0758801		415	-0.00482789	86.4881	0.285246		416	-0.00578524	106.346	0.142856
981	-0.0109348	213.159	0.0851755		1885	-0.00920186	177.215	0.0891602		329	-0.00935165	180.322	0.111201		1403	-0.00899274	172.877	0.0684223		851	-0.0101283	196.431	0.123991		1271	-0.00941492	181.634	0.0824562		417	-0.0104749	203.621	0.101526		418	-0.00563149	103.157	0.14381
992	-0.00980755	189.778	0.0997797		1896	-0.00925208	178.257	0.0790179		332	-0.00875567	167.96	0.144898		1412	-0.0111433	217.484	0.0832142		851	-0.00462538	82.2875	0.248905		1272	-0.00863108	165.375	0.0914561		417	-0.00570679	104.719	0.26484		420	-0.010002	193.813	0.129434
996	-0.00574876	105.589	0.398319		1906	-0.00661788	123.617	0.145424		333	-0.00942039	181.748	0.142004		1417	-0.00924456	178.101	0.0859852		852	-0.00864388	165.641	0.119837		1279	-0.0094724	182.827	0.0935804		420	-0.00560738	102.657	0.252427		422	-0.00598241	110.436	0.201984
997	-0.00954122	184.254	0.211496		1909	-0.00517643	93.7177	0.198758		333	-0.00987716	191.222	0.104158		1432	-0.00905366	174.141	0.086409		852	-0.00904054	173.869	0.104008		1282	-0.00888606	170.664	0.117664		420	-0.00816404	155.688	0.216505		424	-0.00923924	177.99	0.0991276
998	-0.00963144	186.125	0.191625		1912	-0.00430257	75.5918	0.226054		334	-0.00995574	192.852	0.0566876		1432	-0.010252	198.998	0.111383		856	-0.00921332	177.453	0.107436		1287	-0.00949081	183.208	0.108271		421	-0.00968611	187.259	0.177759		425	-0.0124558	244.71	0.0844539
999	-0.00455096	80.744	0.247523		1942	-0.00578853	106.414	0.183699		335	-0.0100369	194.536	0.138454		1434	-0.00969009	187.342	0.117764		861	-0.00833475	159.229	0.113981		1288	-0.00908001	174.687	0.0997082		422	-0.00872188	167.259	0.153132		426	-0.00848173	162.278	0.123786
1001	-0.00927068	178.642	0.0903683		1963	-0.00944367	182.231	0.0975651		336	-0.0113928	222.66	0.0973989		1438	-0.0093545	180.381	0.127506		864	-0.00881499	169.19	0.104689		1295	0.00403532	-70.0483	0.311707		422	-0.00858722	164.466	0.137707		428	-0.0061309	113.516	0.222869
1003	-0.0106337	206.915	0.093215		1965	-0.00474511	84.7712	0.244979		338	-0.00912626	175.647	0.191779		1439	-0.00925657	178.35	0.0864992		864	-0.00467942	83.4084	0.205625		1297	-0.00940245	181.376	0.0768961		423	-0.0201586	404.484	0.0809634		432	-0.0108795	212.013	0.0747773
1011	-0.00918682	176.903	0.0939476		1971	-0.00878934	168.658	0.107349		340	-0.009284	178.919	0.153175		1444	-0.00893523	171.684	0.10846		865	-0.00862242	165.196	0.114527		1298	-0.00844778	161.573	0.0935501		424	-0.00972584	188.083	0.14711		441	-0.00934867	180.26	0.113902
1012	-0.00898035	172.62	0.145384		1976	-0.0186056	372.272	0.0579184		343	-0.0265377	536.802	0.0608698		1448	-0.00948817	183.154	0.0904074		867	-0.0102433	198.816	0.0710315		1300	-0.00929756	179.2	0.0930775		425	-0.00761089	144.214	0.203349		445	-0.0114478	223.801	0.131791
1014	-0.00932575	179.785	0.105245		1978	-0.00903105	173.672	0.101138		345	-0.00825778	157.632	0.094221		1449	-0.00877872	168.438	0.0812458		874	-0.0102486	198.927	0.0646497		1314	-0.00435106	76.5975	0.226046		425	-0.0086586	165.946	0.158732		447	-0.00945542	182.474	0.0795422
1015	-0.00933467	179.97	0.0884313		1981	-0.00351548	59.2656	0.254646		345	-0.0127086	249.952	0.212792		1455	-0.00932322	179.732	0.0934289		883	-0.00811598	154.691	0.100832		1314	-0.00312128	51.089	0.381724		427	-0.00345585	58.0287	0.423417		449	-0.00910524	175.211	0.154198
1019	-0.00882346	169.366	0.104692		1991	-0.00517643	93.7177	0.206983		346	-0.0102039	197.999	0.242595		1462	-0.00991802	192.07	0.0987484		883	-0.00299552	48.4805	0.397621		1323	-0.0098641	190.951	0.0842718		430	-0.0090258	173.563	0.131654		449	-0.00953001	184.021	0.143305
1023	-0.00883868	169.682	0.0755084		2002	-0.00930149	179.281	0.0976452		348	-0.0116069	227.102	0.129904		1464	-0.00940521	181.433	0.0912142		887	-0.00909115	174.918	0.074564		1323	-0.00905752	174.221	0.0848904		430	-0.0103289	200.593	0.104414		450	-0.00867524	166.292	0.114836
1025	-0.00999333	193.632	0.0803415		2009	-0.00481624	86.2464	0.210245		352	0.00405215	-70.3974	0.420321		1466	-0.00773037	146.693	0.106298		907	-0.00878303	168.527	0.119645		1333	-0.0038209	65.6008	0.194495		430	-0.00836698	159.897	0.134967		450	-0.00996739	193.094	0.0822734
1029	-0.00806272	153.586	0.124936		2015	-0.0105724	205.643	0.0833109		354	-0.00896664	172.336	0.125633		1484	-0.0104891	203.915	0.0860902		916	-0.0100863	195.56	0.109164		1333	0.00300005	-48.5743	0.304577		430	-0.00827169	157.921	0.133608		450	-0.00450741	79.8407	0.217789
1029	-0.00780667	148.275	0.100483		2031	-0.00864464	165.657	0.100868		355	-0.0090319	173.69	0.11347		1485	-0.00852236	163.12	0.135483		918	-0.00897314	172.471	0.157192		1338	-0.00942471	181.837	0.0609276		433	-0.00782219	148.597	0.130499		453	-0.008758	168.008	0.111385
1032	-0.00811364	154.643	0.110898		2051	-0.00614404	113.788	0.184061		357	-0.00912024	175.522	0.293389		1488	-0.0101922	197.757	0.0796304		920	-0.00898944	172.809	0.074641		1346	-0.00950337	183.469	0.0704203		434	-0.00967907	187.113	0.117333		453	-0.00504783	91.0501	0.278481
1033	-0.00869824	166.769	0.10318		2056	-0.00336371	56.1175	0.272676		358	-0.00942216	181.784	0.212832		1491	-0.00301744	48.935	0.338236		921	-0.00815624	155.526	0.1218		1352	-0.0090702	174.484	0.0803764		434	-0.00623152	115.603	0.255548		457	-0.0106775	207.823	0.073467
1033	-0.00523908	95.0173	0.14969		2062	-0.00903193	173.69	0.0985341		359	-0.0100517	194.843	0.380367		1494	-0.00980923	189.813	0.0812827		926	-0.00822032	156.855	0.114934		1352	-0.00943596	182.071	0.0932347		435	-0.00922624	177.721	0.135592		463	-0.00828684	158.235	0.0982671
1035	-0.00644897	120.113	0.125661		2076	-0.00817033	155.818	0.0756985		359	-0.00865413	165.854	0.217969		1506	-0.00987095	191.093	0.0937079		929	-0.00855372	163.771	0.0961449		1357	-0.00887226	170.378	0.103694		438	-0.00886821	170.294	0.109041		463	-0.010416	202.4	0.0912529
1040	-0.00883506	169.607	0.0960272		2077	-0.00874941	167.83	0.0956606		361	-0.00974382	188.456	0.190382		1508	-0.00953248	184.073	0.0838879		932	-0.00792752	150.782	0.17331		1363	-0.00886789	170.288	0.0874492		440	-0.00963731	186.247	0.114978		466	-0.00450008	79.6886	0.190708
1041	-0.00893674	171.716	0.153349		2085	-0.00829114	158.324	0.1036		364	-0.0114289	223.409	0.157669		1510	-0.00870534	166.916	0.0945737		934	-0.00662998	123.868	0.138608		1366	-0.00887815	170.5	0.111046		442	-0.0100034	193.84	0.240653		469	-0.00734078	138.612	0.12517
1043	-0.0243103	490.601	0.0444273		2098	-0.00401546	69.6365	0.244025		368	-0.00922024	177.596	0.104668		1515	-0.00967726	187.076	0.0806545		934	-0.00406892	70.7452	0.329488		1368	-0.00943354	182.02	0.130252		444	-0.00878247	168.516	0.193508		471	-0.00952519	183.922	0.116483
1044	-0.023847	480.991	0.0505975		2104	-0.0148381	294.125	0.0559396		368	-0.00918435	176.852	0.124466		1515	-0.00938436	181	0.0830045		935	-0.00902863	173.622	0.0887894		1370	-0.00998417	193.442	0.219317		445	-0.00935497	180.391	0.165241		474	-0.0100483	194.772	0.056166
1044	-0.00882479	169.393	0.0979994		2115	-0.00853982	163.483	0.107084		369	-0.00906308	174.336	0.174913		1517	-0.00881482	169.187	0.0977577		936	-0.00839742	160.529	0.113346		1374	-0.00838392	160.249	0.129561		445	-0.0104157	202.392	0.140244		475	-0.00840076	160.598	0.105075
1045	-0.00316031	51.8985	0.305429		2126	0.00584317	-107.548	0.285139		370	-0.00822043	156.858	0.152433		1519	-0.00901062	173.248	0.0936393		952	-0.00786757	149.539	0.116076		1376	-0.0078585	149.35	0.121188		446	-0.00988339	191.351	0.246994		478	-0.00963805	186.263	0.109456
1048	-0.00863864	165.532	0.0918844		2141	-0.012963	255.231	0.115239		371	-0.00805322	153.389	0.147893		1525	-0.0097328	188.228	0.0958692		956	-0.0045645	81.0247	0.241294		1378	-0.00890632	171.085	0.0891519		446	-0.00955897	184.622	0.134414		479	-0.00894889	171.968	0.122014
1055	-0.00876394	168.131	0.218575		2143	-0.00483757	86.689	0.191004		374	-0.00891679	171.302	0.105175		1540	-0.00952005	183.815	0.0713113		958	-0.00936604	180.62	0.0796048		1381	-0.00931819	179.628	0.0778392		446	-0.00398167	68.9355	0.361454		481	-0.00829283	158.359	0.106005
1055	-0.00877897	168.443	0.135778		2150	-0.00910188	175.141	0.127425		376	-0.00889582	170.867	0.224266		1546	-0.00971211	187.799	0.084909		960	-0.00872335	167.289	0.0807797		1386	-0.00993401	192.401	0.0685864		449	-0.00723839	136.488	0.12522		482	-0.0087768	168.398	0.128838
1059	-0.00885339	169.987	0.317978		2158	-0.00833227	159.177	0.122638		377	-0.00964185	186.341	0.143369		1547	-0.00858488	164.417	0.0987707		961	-0.00890903	171.141	0.120281		1392	-0.00801505	152.598	0.102198		451	-0.00772866	146.657	0.364414		484	-0.00504262	90.9422	0.204421
1061	-0.00883707	169.648	0.111213		2160	-0.00873732	167.579	0.117388		378	-0.00938382	180.989	0.120874		1561	-0.00875878	168.024	0.0983144		963	-0.00666336	124.56	0.119611		1392	-0.00885247	169.968	0.0989581		451	-0.00860962	164.93	0.118096		488	-0.00888351	170.611	0.0800905
1061	-0.00441214	77.8645	0.359744		2163	-0.0121477	238.318	0.122364		378	-0.00889036	170.754	0.319086		1564	-0.0101712	197.321	0.208672		969	-0.00315769	51.8442	0.259985		1393	-0.00944275	182.212	0.080022		452	-0.00791338	150.489	0.158572		491	-0.0081581	155.565	0.0914963
1062	-0.00897281	172.464	0.0968988		2168	-0.00906226	174.319	0.102278		379	-0.00875022	167.847	0.125797		1581	-0.00786124	149.407	0.105919		976	-0.00837024	159.965	0.0922258		1394	-0.00874832	167.807	0.0822738		452	-0.0108093	210.557	0.10778		493	-0.0105258	204.677	0.0713278
1062	-0.0088808	170.555	0.19877		2171	-0.011018	214.885	0.0829133		383	-0.00723948	136.51	0.136076		1583	-0.00903236	173.699	0.0955819		983	-0.00972141	187.991	0.107227		1406	-0.00893594	171.699	0.0965833		454	-0.00957998	185.058	0.261939		493	-0.0093049	179.352	0.0763866
1064	-0.0168895	336.676	0.0906749		2176	-0.00893803	171.742	0.107558		388	-0.0101014	195.874	0.245562		1589	-0.00899692	172.964	0.0958591		984	-0.00945162	182.395	0.116115		1410	-0.00921425	177.472	0.0772169		458	-0.00812179	154.812	0.184515		498	-0.0088961	170.873	0.168299
1065	-0.00861339	165.009	0.102147		2188	-0.00486408	87.2388	0.165733		390	-0.00959102	185.287	0.114779		1591	-0.00949881	183.374	0.100362		1003	-0.00861709	165.085	0.119652		1412	-0.00852939	163.266	0.0969557		459	-0.00988671	191.42	0.11127		499	-0.00992146	192.141	0.148898
1069	-0.00779817	148.099	0.157192		2201	-0.0173194	345.593	0.0539683		392	-0.0120241	235.754	0.108273		1593	-0.00925643	178.347	0.140104		1003	-0.00871977	167.215	0.0826		1414	-0.00984929	190.644	0.0761058		459	-0.00868183	166.428	0.122593		501	-0.00940725	181.475	0.116882
1081	-0.00984533	190.562	0.130013		2228	-0.0058467	107.621	0.162352		392	-0.00988802	191.448	0.150198		1600	-0.00948202	183.026	0.0762823		1003	-0.00831947	158.912	0.109872		1422	-0.00915534	176.25	0.0941348		462	-0.0083738	160.039	0.148935		502	-0.00942186	181.778	0.102165
1084	-0.0104399	202.896	0.0840916		2232	-0.00391179	67.486	0.255207		393	-0.0103646	201.333	0.0817532		1610	-0.00851554	162.979	0.123553		1005	-0.00768317	145.713	0.130296		1422	-0.00749295	141.768	0.106922		463	-0.0093519	180.327	0.128055		508	-0.00964064	186.316	0.0794426
1085	-0.00835702	159.691	0.175637		2233	-0.00488898	87.7552	0.19085		394	-0.00934901	180.267	0.11671		1612	-0.00959601	185.39	0.0787533		1006	-0.00892463	171.464	0.0987029		1422	-0.00900901	173.215	0.0991729		470	-0.0166561	331.833	0.0646472		513	-0.00813228	155.029	0.08982
1089	-0.00791183	150.456	0.13101		2248	-0.00866176	166.012	0.0972851		395	-0.0102908	199.801	0.101287		1613	-0.00858002	164.316	0.118819		1006	-0.00886093	170.143	0.111442		1433	-0.00983555	190.359	0.0677811		475	-0.0103228	200.465	0.113882		518	-0.009028	173.609	0.0964874
1091	-0.0165239	329.091	0.0579285		2257	-0.00834958	159.536	0.130446		399	-0.0091389	175.909	0.125124		1615	-0.00942613	181.867	0.086862		1007	-0.00771588	146.392	0.10817		1435	-0.0115854	226.656	0.0779421		475	-0.0128114	252.085	0.113982		525	-0.00823419	157.143	0.111602
1094	-0.037255	759.105	0.0499868		2260	-0.00452537	80.2133	0.18667		399	-0.00798651	152.005	0.15503		1616	-0.00870028	166.811	0.0959906		1015	0.00322056	-53.1483	0.45161		1438	-0.00419587	73.3786	0.265366		478	-0.00895354	172.064	0.152107		529	-0.0101979	197.875	0.106411
1096	-0.00889762	170.904	0.0973218		2264	-0.00872638	167.352	0.121497		403	-0.00870595	166.928	0.1379		1623	-0.00883958	169.7	0.114832		1017	-0.00907003	174.48	0.0702186		1440	-0.00985399	190.742	0.0859774		478	-0.0047302	84.4618	0.29154		529	-0.00859176	164.56	0.122661
1101	-0.00843937	161.399	0.114168		2275	-0.00353927	59.7591	0.259673		404	-0.00786153	149.413	0.289007		1628	-0.0107242	208.792	0.0601311		1017	-0.00896594	172.321	0.0947568		1443	-0.00924039	178.014	0.113908		482	-0.0122797	241.057	0.137876		534	-0.00915013	176.142	0.0936333
1103	-0.009005	173.132	0.144744		2279	-0.010055	194.91	0.0877418		405	-0.0102881	199.745	0.178154		1630	-0.00926391	178.502	0.0899415		1021	-0.00897352	172.479	0.0849665		1457	-0.0080844	154.036	0.101175		482	-0.0109108	212.662	0.0995346		535	-0.00792344	150.697	0.265178
1108	-0.00791472	150.516	0.0964123		2280	-0.0031243	51.1515	0.327773		406	-0.00971383	187.834	0.104212		1641	-0.00915434	176.229	0.0903467		1025	-0.00978875	189.388	0.086832		1459	-0.00835544	159.658	0.0894029		482	-0.0104156	202.391	0.133552		536	-0.0094126	181.586	0.105261
1124	-0.00851741	163.018	0.0790189		2284	-0.0042046	73.5595	0.209937		409	-0.00999032	193.57	0.0826049		1642	-0.00951748	183.762	0.129592		1030	-0.00750364	141.99	0.121808		1459	-0.00891903	171.348	0.0943187		483	-0.00681959	127.801	0.170409		539	-0.0086833	166.459	0.116839
1125	-0.0109637	213.759	0.0736888		2288	-0.00720301	135.754	0.170667		409	-0.00830336	158.578	0.167328		1647	-0.00353798	59.7323	0.364974		1033	-0.00887675	170.471	0.0922763		1460	-0.00874349	167.707	0.125651		488	-0.00803935	153.102	0.142727		542	-0.0132858	261.925	0.101436
1136	-0.00518925	93.9836	0.161805		2289	-0.00990443	191.788	0.103351		411	-0.0086883	166.562	0.152213		1647	0.00338598	-56.5795	0.368273		1034	-0.0052077	94.3664	0.163679		1465	-0.00669194	125.153	0.147811		488	-0.0103422	200.869	0.0914395		544	-0.00864514	165.667	0.166071
1143	-0.00761738	144.349	0.0941348		2299	-0.00773377	146.763	0.112704		415	-0.00820297	156.496	0.143613		1651	-0.00918126	176.787	0.0936086		1046	-0.00862356	165.219	0.0858947		1468	-0.00830068	158.522	0.210574		488	-0.00484489	86.8407	0.288193		548	-0.00454401	80.5997	0.236505
1143	-0.00810532	154.47	0.0993486		2305	-0.00841314	160.855	0.110386		418	-0.0104267	202.621	0.242316		1657	0.0033672	-56.1899	0.35403		1046	-0.00966963	186.918	0.144684		1471	-0.00839203	160.417	0.081486		489	-0.00839539	160.487	0.232392		549	-0.0154594	307.012	0.119053
1147	-0.00958048	185.068	0.0880104		2305	-0.00396948	68.6827	0.251838		418	-0.00352885	59.5429	0.309946		1658	-0.009259	178.4	0.114429		1047	-0.00921982	177.587	0.123259		1475	-0.0103256	200.523	0.0784451		490	-0.00910858	175.28	0.129289		550	-0.00851929	163.057	0.254404
1152	-0.0071459	134.569	0.108675		2308	-0.0092585	178.39	0.106641		421	-0.00857361	164.183	0.185198		1660	-0.0074077	140	0.111005		1047	-0.00804208	153.158	0.127641		1478	-0.00938639	181.042	0.131487		490	-0.0037034	63.1636	0.370039		551	-0.0105471	205.118	0.132389
1154	-0.0041236	71.8795	0.257727		2316	-0.00861679	165.079	0.0948953		422	-0.0102694	199.358	0.120918		1660	-0.00988672	191.421	0.0813707		1054	-0.00906604	174.398	0.083133		1488	-0.00844675	161.552	0.0969527		492	-0.00310003	50.6482	0.45254		552	-0.0109672	213.831	0.116143
1155	-0.00928137	178.864	0.0902999		2323	-0.00891621	171.29	0.135639		424	-0.0100028	193.828	0.0995874		1668	-0.0093086	179.429	0.0960244		1056	-0.00892323	171.435	0.131135		1492	-0.00999939	193.758	0.169841		494	-0.00909923	175.086	0.168288		552	-0.0109958	214.427	0.21244
1163	-0.00924592	178.129	0.0820032		2325	-0.00939716	181.266	0.0727436		424	-0.00902963	173.642	0.138146		1670	-0.00888617	170.667	0.112686		1064	-0.00565595	103.664	0.160806		1492	-0.00934243	180.131	0.168164		499	-0.0115767	226.475	0.121408		558	-0.0106613	207.488	0.080284
1169	-0.00837486	160.061	0.0964454		2336	-0.00449153	79.5112	0.20352		424	-0.00804737	153.268	0.144589		1674	-0.00957135	184.879	0.0828093		1072	0.00265245	-41.3642	0.470088		1493	-0.00326362	54.0414	0.323809		499	-0.00812069	154.789	0.129745		559	-0.00955941	184.631	0.196752
1179	-0.00878192	168.504	0.112121		2339	-0.00372272	63.5642	0.275515		426	-0.00940558	181.44	0.178556		1677	0.00277796	-43.9676	0.407438		1083	-0.00834495	159.441	0.0854096		1494	-0.00426082	74.7258	0.239692		499	-0.00857398	164.191	0.141736		563	-0.00788656	149.932	0.195953
1180	-0.0151891	301.405	0.0741129		2341	-0.00261237	40.5328	0.433983		426	-0.00816553	155.719	0.222539		1682	-0.0100754	195.334	0.102444		1083	-0.00888188	170.578	0.0862015		1495	-0.00956828	184.815	0.0690439		502	-0.00919998	177.176	0.139144		564	-0.0063237	117.515	0.220892
1189	-0.00937704	180.849	0.115473		2354	-0.00882901	169.481	0.149367		428	-0.00910567	175.22	0.135932		1684	-0.00930019	179.254	0.0906692		1084	-0.0083615	159.784	0.0895697		1504	-0.00960587	185.595	0.0800372		502	-0.0100476	194.758	0.24927		566	-0.00742946	140.451	0.251473
1198	-0.0113493	221.759	0.0869032		2357	-0.00893542	171.688	0.120543		430	-0.00803368	152.984	0.256233		1684	-0.00989762	191.647	0.104486		1086	-0.00414932	72.4131	0.181494		1507	-0.00891075	171.177	0.085405		502	-0.0105056	204.258	0.363739		568	-0.00849003	162.45	0.106874
1222	-0.00589788	108.682	0.143681		2362	-0.0624467	1281.64	0.0573598		433	-0.00959168	185.301	0.108916		1689	-0.00973513	188.276	0.244356		1086	-0.00928887	179.02	0.0844708		1512	-0.00889057	170.758	0.0869384		504	-0.00953513	184.128	0.187765		570	-0.0091447	176.029	0.119895
1226	-0.00931646	179.592	0.179705		2370	-0.00868309	166.454	0.105611		433	-0.00823527	157.165	0.16175		1694	-0.00939453	181.211	0.104886		1092	-0.00850741	162.81	0.083322		1522	-0.00810815	154.529	0.07099		504	-0.00815969	155.598	0.162137		571	-0.00867273	166.239	0.110801
1226	-0.00521692	94.5575	0.175096		2374	-0.00922161	177.625	0.107988		433	-0.00848853	162.419	0.186886		1695	-0.00883754	169.658	0.0889539		1095	0.00456288	-80.9911	0.352336		1525	-0.00888896	170.725	0.0872913		504	-0.00449658	79.616	0.322028		571	-0.00861667	165.077	0.252802
1230	-0.00845962	161.819	0.110822		2385	-0.0081977	156.386	0.135102		433	-0.00880253	168.932	0.125253		1701	-0.0100177	194.137	0.0719878		1095	-0.00420321	73.5307	0.379545		1535	-0.00977362	189.075	0.102863		505	-0.00560087	102.522	0.382169		573	-0.00245245	37.2157	0.486041
1232	-0.00883606	169.627	0.0880469		2389	-0.00987968	191.274	0.0743764		438	-0.00986715	191.015	0.100054		1704	-0.00897761	172.563	0.082195		1097	-0.00863097	165.373	0.137869		1545	-0.00897574	172.525	0.0790214		507	-0.00845001	161.62	0.158599		574	-0.00941336	181.602	0.198751
1242	-0.00909608	175.021	0.11148		2394	-0.00291668	46.8451	0.350093		448	-0.00961786	185.844	0.167394		1721	-0.00937882	180.885	0.0826806		1097	-0.00912347	175.589	0.108401		1546	-0.0076109	144.215	0.118324		509	-0.00764232	144.866	0.158663		578	-0.00809726	154.303	0.182133
1243	-0.0162948	324.34	0.0704557		2400	-0.00673874	126.124	0.122805		449	-0.00973017	188.173	0.208501		1724	-0.00966175	186.754	0.0948108		1105	-0.00948783	183.147	0.0799603		1553	-0.00377503	64.6493	0.214501		510	-0.0121545	238.459	0.255722		578	-0.00845805	161.787	0.127229
1249	-0.00992436	192.201	0.0724965		2401	-0.00416291	72.6949	0.228394		451	-0.00787368	149.665	0.322032		1735	-0.008297	158.446	0.122124		1105	-0.00881661	169.224	0.152345		1576	-0.00955973	184.638	0.082172		511	-0.010265	199.266	0.122179		580	-0.00986782	191.029	0.0941827
1249	-0.00852221	163.117	0.0911607		2409	-0.0125635	246.943	0.0742665		452	-0.00891225	171.208	0.323356		1736	-0.00946147	182.6	0.101225		1109	-0.00923128	177.825	0.0820975		1582	-0.0103004	200.001	0.0610168		511	-0.0108709	211.835	0.152117		580	-0.00394333	68.1402	0.305301
1252	-0.00789042	150.012	0.0927526		2411	-0.00869101	166.619	0.123038		453	-0.0116665	228.338	0.108423		1737	-0.00903334	173.719	0.122083		1114	-0.0119198	233.592	0.212962		1589	0.0027317	-43.0081	0.366858		511	-0.00692363	129.959	0.364204		585	-0.00932308	179.729	0.112407
1254	-0.00434569	76.4861	0.213795		2432	-0.00896631	172.329	0.0830113		456	-0.00527135	95.6866	0.209024		1742	-0.00897785	172.568	0.09794		1115	-0.00836638	159.885	0.0850274		1604	-0.00899417	172.907	0.0943422		512	-0.00818887	156.203	0.187885		587	-0.00910419	175.189	0.0869667
1262	-0.0106622	207.505	0.190812		2445	-0.00945897	182.548	0.115072		462	-0.00919227	177.016	0.175239		1742	-0.00849191	162.489	0.0859466		1119	-0.0136472	269.422	0.0593809		1607	-0.00870284	166.864	0.0972653		514	-0.010385	201.757	0.13625		587	-0.0100233	194.254	0.0884613
1285	-0.00828084	158.111	0.123206		2454	0.00199482	-27.7235	0.480093		462	-0.00820305	156.497	0.336436		1764	-0.00978037	189.215	0.100593		1120	-0.0219005	440.616	0.0552482		1610	-0.0106175	206.578	0.0614829		514	-0.00612662	113.427	0.429861		589	-0.00939514	181.224	0.0963045
1285	-0.00568742	104.317	0.170003		2457	-0.00733775	138.549	0.215981		466	-0.0185493	371.102	0.19338		1768	-0.0101459	196.797	0.0661048		1122	-0.0086429	165.621	0.121456		1628	-0.00920216	177.221	0.0811584		516	-0.006079	112.439	0.416667		597	-0.00972076	187.978	0.104219
1292	-0.0060309	111.441	0.155847		2458	-0.00853784	163.442	0.12239		469	-0.0083037	158.585	0.156237		1770	-0.00993515	192.425	0.0867835		1131	-0.00850331	162.725	0.0839999		1634	-0.00295467	47.6331	0.351698		519	-0.0088765	170.466	0.257413		598	-0.00338253	56.508	0.293908
1301	-0.00819062	156.239	0.0861356		2462	-0.00563635	103.258	0.275147		469	-0.00805789	153.486	0.148877		1772	-0.00925701	178.359	0.0907938		1131	-0.00913345	175.796	0.0864427		1642	-0.00875745	167.997	0.104435		519	-0.0121548	238.466	0.244722		600	-0.0106305	206.847	0.107065
1310	-0.00883572	169.62	0.0841457		2464	-0.0100056	193.886	0.0782226		472	-0.00928865	179.015	0.154668		1777	-0.00990803	191.862	0.0795273		1133	-0.00973599	188.294	0.106922		1642	-0.00985095	190.679	0.0924083		520	-0.00937753	180.859	0.112524		600	-0.0103674	201.391	0.0921302
1312	-0.01579	313.87	0.0569655		2474	-0.00855649	163.828	0.141409		472	-0.0112635	219.978	0.245997		1780	-0.0101832	197.57	0.17352		1141	-0.0089366	171.713	0.106417		1642	-0.00810923	154.551	0.109899		522	-0.0042536	74.5761	0.312424		604	-0.00849992	162.655	0.111744
1312	-0.0055814	102.118	0.187247		2474	-0.0093323	179.921	0.0962521		473	-0.0104141	202.36	0.233457		1780	-0.00887735	170.484	0.0967854		1144	-0.00899817	172.99	0.192213		1643	-0.00910243	175.152	0.162071		524	-0.00933156	179.905	0.125183		605	-0.00934186	180.119	0.0951615
1313	-0.0107969	210.299	0.200658		2475	-0.00813435	155.072	0.114937		476	-0.00946554	182.684	0.215056		1784	-0.00826815	157.848	0.111583		1144	-0.00859327	164.591	0.116994		1649	-0.00956471	184.741	0.0882744		527	-0.0101416	196.707	0.0974973		608	-0.00962734	186.04	0.0905572
1315	-0.00917259	176.608	0.166421		2478	-0.00567214	104	0.149044		476	-0.0101002	195.848	0.177165		1790	-0.00993747	192.473	0.0533078		1148	-0.00928505	178.94	0.0807108		1662	-0.00967416	187.012	0.0818462		528	-0.00859278	164.581	0.138281		608	-0.0100185	194.153	0.0880599
1318	-0.00924667	178.144	0.101113		2478	-0.00363703	61.7869	0.282404		478	-0.0110612	215.782	0.0680875		1792	-0.00849395	162.531	0.0987422		1150	-0.00851114	162.888	0.115273		1663	-0.00860513	164.837	0.0892811		529	-0.00493156	88.6384	0.277199		609	-0.00976163	188.826	0.220883
1319	-0.00617078	114.343	0.202927		2495	-0.00802305	152.764	0.0973335		482	-0.00900839	173.202	0.146441		1795	-0.00860859	164.909	0.167596		1153	-0.00875998	168.049	0.0823403		1673	-0.00823424	157.144	0.113224		529	-0.00882241	169.344	0.0987704		615	-0.00900007	173.029	0.102832
1320	-0.00491886	88.3751	0.193317		2513	-0.0056529	103.601	0.233063		486	-0.0090882	174.857	0.138543		1801	-0.00348114	58.5532	0.344836		1159	-0.00875784	168.005	0.0991882		1673	-0.0211823	425.718	0.0692546		530	-0.010204	198.001	0.166036		615	-0.00737042	139.226	0.133883
1321	-0.0177352	354.217	0.0654043		2519	-0.00846167	161.861	0.106607		487	-0.00949893	183.377	0.195512		1807	-0.0102896	199.778	0.0744028		1161	-0.00926322	178.488	0.0998252		1677	-0.00962106	185.91	0.0779002		530	-0.00962377	185.966	0.194915		617	-0.00833137	159.159	0.0823061
1323	-0.00786383	149.461	0.134443		2522	-0.00890635	171.085	0.0907156		490	-0.00990931	191.889	0.175592		1808	-0.0159823	317.858	0.0593555		1163	-0.00476237	85.129	0.198715		1695	0.00392487	-67.7572	0.256666		535	-0.0125427	246.513	0.123758		619	-0.00952737	183.967	0.103015
1326	-0.00514001	92.9622	0.30923		2525	0.00382224	-65.6285	0.30906		491	-0.00933004	179.874	0.0982228		1811	-0.00495779	89.1826	0.161995		1165	-0.00825142	157.5	0.0968767		1698	-0.00924502	178.11	0.0830964		542	-0.0085394	163.474	0.132931		621	-0.00937729	180.854	0.0854094
1329	-0.00932164	179.699	0.107717		2529	-0.00733265	138.443	0.109729		492	-0.00902331	173.511	0.0833781		1813	-0.00919942	177.164	0.0985123		1168	-0.00848477	162.341	0.107947		1702	-0.00855158	163.726	0.0843212		542	-0.00981077	189.845	0.121987		625	-0.00461097	81.9888	0.221785
1331	-0.00743019	140.466	0.129937		2535	-0.00838501	160.271	0.233152		492	-0.00871156	167.045	0.108091		1814	-0.00924819	178.176	0.103185		1177	-0.00691407	129.761	0.128056		1702	-0.0100788	195.405	0.0676369		544	-0.00964073	186.318	0.143148		629	-0.00894581	171.904	0.199168
1335	-0.0169216	337.341	0.0685029		2537	-0.0191993	384.586	0.0774642		497	-0.0083589	159.73	0.250833		1815	-0.00896422	172.286	0.103164		1182	-0.00805503	153.427	0.120581		1703	-0.00985333	190.728	0.0798727		546	-0.00979874	189.596	0.148859		631	-0.0140474	277.724	0.070083
1337	-0.00811162	154.601	0.103339		2542	-0.00882185	169.333	0.0878244		501	-0.0169495	337.92	0.0896802		1835	-0.0100833	195.497	0.0701419		1187	-0.008949	171.97	0.117317		1712	-0.00940518	181.432	0.0844465		547	-0.00897651	172.541	0.168222		632	-0.00768978	145.851	0.201568
1338	-0.00907733	174.632	0.125191		2551	-0.00633316	117.711	0.163992		502	-0.0109665	213.818	0.0942022		1849	-0.0413523	844.093	0.0484422		1187	-0.00301438	48.8716	0.336275		1714	-0.00834062	159.351	0.104569		549	-0.00591078	108.95	0.207465		633	-0.00516531	93.4871	0.192745
1341	-0.00969559	187.456	0.0900954		2555	-0.0074236	140.329	0.116311		507	-0.0116639	228.283	0.218395		1850	-0.00526821	95.6214	0.184722		1188	-0.00798211	151.914	0.179592		1725	-0.00847822	162.205	0.10424		550	-0.00997131	193.175	0.131387		637	-0.00493175	88.6425	0.153047
1341	-0.00483684	86.6738	0.3201		2556	-0.00606753	112.201	0.117679		511	-0.00995107	192.755	0.129386		1854	-0.00849409	162.534	0.102804		1190	-0.009665	186.822	0.0787308		1735	-0.0042598	74.7045	0.21089		551	-0.00420297	73.5259	0.264698		639	-0.00596101	109.992	0.213522
1355	-0.00605184	111.876	0.112435		2563	-0.00520866	94.3862	0.16926		514	-0.010949	213.455	0.127719		1856	-0.00876662	168.187	0.0921869		1191	-0.00910837	175.276	0.140546		1736	-0.00966866	186.897	0.227966		552	-0.00522794	94.7861	0.27548		640	-0.00572284	105.052	0.141378
1356	-0.00935568	180.405	0.099608		2563	-0.00502054	90.4842	0.209732		518	-0.0199989	401.172	0.066668		1859	-0.00968675	187.273	0.0881975		1201	0.00662465	-123.757	0.247012		1737	-0.00964818	186.473	0.263951		553	-0.00818787	156.182	0.142617		642	-0.00895493	172.093	0.107113
1369	-0.0168956	336.802	0.057301		2570	-0.00741546	140.161	0.110824		518	-0.00801804	152.66	0.155839		1861	-0.00923605	177.924	0.089967		1210	-0.00570819	104.748	0.129128		1750	-0.00835084	159.563	0.138575		553	-0.00818501	156.123	0.123252		642	-0.0100572	194.956	0.0943922
1370	-0.00923932	177.992	0.0921046		2575	-0.00830426	158.596	0.115957		524	-0.00909401	174.978	0.092805		1868	-0.00983115	190.268	0.0902253		1211	-0.00877903	168.444	0.0853843		1756	-0.0087912	168.697	0.106779		555	-0.0112319	219.322	0.209434		644	-0.0103176	200.357	0.172745
1372	-0.0081245	154.868	0.0816929		2604	-0.00454468	80.6137	0.21938		525	-0.0397015	809.852	0.0532461		1874	-0.00919122	176.994	0.0892555		1215	-0.00881573	169.206	0.157675		1761	-0.00915636	176.271	0.0802		556	-0.00810781	154.522	0.151505		645	-0.00916128	176.373	0.0963084
1374	-0.00920444	177.268	0.123642		2611	-0.00847457	162.129	0.101215		526	-0.00823938	157.251	0.138299		1875	-0.00907645	174.614	0.113285		1216	-0.00929072	179.058	0.134211		1767	-0.0101494	196.87	0.0952149		556	-0.0100654	195.127	0.105067		648	-0.0125504	246.671	0.0642892
1375	-0.00885382	169.996	0.119158		2617	-0.00930726	179.401	0.108035		529	-0.00969789	187.504	0.160853		1878	-0.0102694	199.358	0.0832397		1221	-0.00923917	177.989	0.0984639		1768	-0.00995051	192.744	0.0996328		556	-0.0100819	195.47	0.107049		650	-0.00353947	59.7633	0.27701
1377	-0.00480885	86.0931	0.250038		2625	-0.00864647	165.695	0.174404		529	-0.00883976	169.704	0.254784		1882	-0.00912663	175.654	0.103964		1227	-0.009445	182.258	0.0657472		1771	-0.0100747	195.319	0.244419		559	-0.00902121	173.468	0.143145		652	-0.00893573	171.695	0.0793744
1386	-0.00470614	83.9628	0.291447		2629	-0.0124351	244.28	0.0885258		529	-0.00721044	135.908	0.176981		1885	-0.00853012	163.281	0.106141		1235	-0.00893366	171.652	0.0952585		1780	-0.00878355	168.538	0.0844034		562	-0.00929992	179.249	0.0921606		652	-0.00894299	171.845	0.101196
1393	-0.00922896	177.777	0.0784703		2631	-0.00890659	171.09	0.106327		529	-0.00949739	183.345	0.12932		1886	-0.00952566	183.931	0.0817862		1237	-0.00330041	54.8045	0.274888		1782	-0.00854343	163.557	0.0766443		565	-0.00558306	102.152	0.317975		653	-0.00379169	64.9949	0.334113
1403	-0.00536917	97.7156	0.157383		2631	-0.00842962	161.197	0.127316		532	-0.00431552	75.8603	0.250576		1887	-0.00856817	164.071	0.0846799		1238	-0.00875819	168.012	0.100127		1794	-0.00929056	179.055	0.103733		566	-0.00790818	150.381	0.167756		655	-0.00499234	89.8992	0.250401
1405	-0.00962695	186.032	0.0719822		2633	-0.00348304	58.5926	0.253501		534	-0.0108099	210.569	0.239158		1889	-0.0097799	189.205	0.0887133		1247	-0.00782043	148.561	0.22833		1794	-0.00464221	82.6367	0.209118		567	-0.00644541	120.039	0.204632		657	-0.00981946	190.025	0.0997264
1409	-0.00991553	192.018	0.110961		2648	-0.00525787	95.4069	0.151698		534	-0.0090839	174.768	0.100875		1894	-0.0101146	196.148	0.0756807		1254	-0.0088248	169.394	0.113479		1800	0.00386458	-66.5068	0.307852		568	-0.00948715	183.132	0.1081		657	-0.00970979	187.751	0.0874888
1412	-0.722698	14976.8	0.106483		2665	-0.00925684	178.355	0.0754207		537	-0.00828282	158.152	0.111473		1894	-0.00886529	170.234	0.0786026		1255	-0.00957535	184.962	0.0765181		1808	-0.00950645	183.533	0.0795867		568	-0.0103605	201.248	0.146659		658	-0.00869625	166.727	0.130988
1415	-0.00891742	171.315	0.157813		2671	-0.00879303	168.735	0.101791		538	-0.00892146	171.399	0.137435		1902	-0.0094745	182.87	0.0782661		1256	-0.0103798	201.648	0.0874832		1825	-0.0159372	316.921	0.0607036		568	-0.0101004	195.852	0.114291		658	-0.00555201	101.508	0.226184
1415	-0.0139799	276.324	0.0885174		2715	-0.00681732	127.754	0.178461		539	-0.00902782	173.605	0.174199		1907	-0.0093405	180.091	0.0751524		1267	-0.00932406	179.749	0.0829397		1836	-0.00429583	75.4519	0.24529		568	-0.00984792	190.616	0.116895		663	-0.0084524	161.669	0.100212
1417	-0.00966025	186.723	0.0899799		2716	-0.00338283	56.5141	0.371388		540	-0.00895246	172.042	0.0834889		1915	-0.00919926	177.161	0.0859436		1272	-0.00896725	172.348	0.104114		1842	-0.00918366	176.837	0.0831437		570	-0.00964605	186.428	0.109774		664	-0.00748148	141.53	0.122862
1422	-0.00961047	185.691	0.0819363		2718	-0.00290136	46.5272	0.341803		542	-0.0090866	174.824	0.11484		1918	-0.00840506	160.687	0.163094		1277	-0.00886392	170.205	0.0961964		1845	-0.0098113	189.856	0.0906542		573	-0.0112103	218.874	0.186031		665	-0.00377793	64.7094	0.265741
1423	-0.00788193	149.836	0.101039		2726	-0.00876797	168.215	0.0996975		542	-0.00915259	176.193	0.139808		1940	-0.00887249	170.383	0.0912378		1280	-0.00905074	174.08	0.0871647		1849	-0.00937204	180.745	0.0960229		573	-0.00957858	185.029	0.115509		666	-0.00461724	82.1187	0.222371
1427	-0.00483495	86.6347	0.227461		2731	-0.0178895	357.417	0.0540874		545	-0.00777328	147.583	0.177337		1949	-0.0127067	249.913	0.0509429		1282	-0.00874346	167.706	0.101566		1869	-0.00979843	189.589	0.0848968		575	-0.010119	196.239	0.308944		670	-0.00327132	54.2012	0.243943
1440	-0.00316122	51.9175	0.325107		2745	-0.00913452	175.818	0.263416		547	-0.00839724	160.525	0.226034		1952	-0.00401243	69.5736	0.202232		1289	-0.00942266	181.795	0.0804471		1871	-0.00894752	171.939	0.12183		577	-0.00292428	47.0026	0.432579		670	-0.00980993	189.828	0.0899356
1444	-0.0147919	293.167	0.0554731		2750	-0.00946099	182.59	0.13913		549	-0.00942687	181.882	0.183832		1952	-0.00963352	186.169	0.13865		1290	-0.00878034	168.471	0.0936072		1879	-0.00940933	181.518	0.0933537		579	-0.00927671	178.767	0.137081		671	-0.00413689	72.1552	0.409729
1450	-0.00928668	178.974	0.0880429		2768	-0.00775544	147.213	0.107791		550	-0.00775096	147.12	0.226045		1952	-0.00938764	181.068	0.137161		1290	-0.00914935	176.126	0.108768		1900	-0.00358933	60.7975	0.301811		580	-0.00980202	189.664	0.149631		673	-0.00877939	168.452	0.0948996
1451	-0.00857573	164.227	0.0894167		2781	-0.00526667	95.5895	0.210964		550	-0.00847772	162.194	0.378638		1953	-0.00947452	182.87	0.102597		1297	-0.010234	198.624	0.0780845		1908	-0.0100255	194.298	0.0849645		582	-0.0102908	199.802	0.181389		674	-0.0132099	260.351	0.114972
1451	-0.00961151	185.712	0.084802		2782	-0.00475367	84.9487	0.219871		551	-0.0093687	180.676	0.0936645		1962	-0.00841425	160.878	0.101009		1312	-0.00868963	166.59	0.116836		1909	-0.00381885	65.5583	0.247416		582	-0.0100525	194.86	0.115514		676	-0.0101082	196.014	0.0726634
1458	-0.00562424	103.006	0.159247		2784	-0.0068081	127.562	0.157125		552	-0.0101727	197.351	0.125672		1964	-0.0101372	196.617	0.0746897		1314	-0.00806859	153.708	0.10238		1916	-0.00900407	173.112	0.0811208		582	-0.0125519	246.703	0.210334		678	-0.00891693	171.305	0.154181
1460	-0.011158	217.791	0.0861391		2787	-0.00886592	170.247	0.114545		552	-0.00853344	163.35	0.132591		1968	-0.003458	58.0733	0.256878		1319	-0.00953479	184.121	0.0948515		1930	-0.00924021	178.01	0.0928772		584	-0.00500709	90.2052	0.316659		678	-0.00596574	110.09	0.153908
1461	-0.0102167	198.265	0.156137		2796	-0.0101892	197.695	0.0966136		553	-0.00976762	188.95	0.116886		1972	-0.00963102	186.117	0.0634808		1320	-0.00839533	160.486	0.0810419		1932	-0.013413	264.565	0.0631359		587	-0.00435542	76.688	0.336823		681	-0.00940316	181.39	0.139928
1467	-0.00942041	181.748	0.0949844		2811	-0.0118864	232.899	0.0850696		555	-0.00482866	86.504	0.228724		1978	-0.00918008	176.763	0.0761984		1325	-0.00890036	170.961	0.113879		1933	-0.00867541	166.295	0.0890337		588	-0.00764197	144.859	0.290099		681	-0.00938393	180.991	0.252508
1472	-0.00905086	174.083	0.10754		2812	-0.00866525	166.084	0.104454		555	-0.00958569	185.177	0.118159		1980	-0.0090723	174.527	0.0917843		1327	-0.00851126	162.89	0.133373		1936	-0.0100575	194.963	0.0820142		588	-0.00600531	110.911	0.188264		682	-0.00882229	169.342	0.0980244
1474	-0.00434415	76.4542	0.190269		2814	-0.0088754	170.443	0.0943955		555	-0.00952719	183.963	0.114096		1985	-0.0530776	1087.3	0.0485443		1330	-0.00827352	157.959	0.102579		1938	-0.00907865	174.659	0.12417		589	-0.00994567	192.643	0.150213		686	-0.0092595	178.41	0.105267
1476	-0.00863805	165.52	0.0882518		2818	-0.0287977	583.679	0.0511865		558	-0.00885785	170.079	0.111619		1986	-0.00924608	178.132	0.0862881		1330	-0.00980104	189.643	0.190172		1942	-0.00883836	169.675	0.0947744		590	-0.0189295	378.99	0.140569		686	-0.00431952	75.9433	0.164519
1478	-0.00924698	178.151	0.182434		2826	-0.0100169	194.12	0.0984489		558	-0.00890727	171.104	0.115157		1989	-0.00942264	181.794	0.0768101		1334	-0.00943921	182.138	0.12178		1949	0.00600187	-110.839	0.13436		591	-0.00531457	96.583	0.487337		687	-0.0100742	195.309	0.109904
1483	-0.00917491	176.656	0.0818511		2829	-0.00518997	93.9985	0.189933		560	-0.00936361	180.57	0.246564		2003	-0.00953577	184.141	0.107657		1335	-0.00796883	151.639	0.129186		1954	-0.00870663	166.943	0.0782427		592	-0.00907229	174.527	0.200114		689	-0.0102291	198.523	0.152832
1484	-0.00617057	114.339	0.135161		2840	-0.00732062	138.193	0.0933555		564	-0.00877949	168.454	0.138932		2011	-0.0090041	173.113	0.0960609		1336	-0.00418079	73.0658	0.312922		1959	-0.00897962	172.605	0.109055		596	-0.00604733	111.782	0.217975		692	-0.00991241	191.953	0.0823437
1486	-0.00830081	158.525	0.110978		2847	-0.0171618	342.323	0.0586141		564	-0.00959712	185.414	0.143183		2013	-0.0089748	172.505	0.0990487		1341	-0.00890125	170.98	0.12179		1960	-0.009241	178.027	0.0970445		597	-0.0111633	217.899	0.139818		693	-0.00945281	182.42	0.0983248
1490	-0.00845369	161.696	0.105551		2851	-0.0029529	47.5963	0.324748		565	-0.00890643	171.087	0.234385		2019	-0.00544819	99.3546	0.196131		1347	-0.0150601	298.728	0.0627371		1972	-0.008713	167.075	0.120487		598	-0.00863767	165.512	0.128183		695	-0.00910643	175.235	0.079034
1493	-0.00935206	180.33	0.0838801		2861	-0.00933794	180.038	0.105046		569	-0.00953148	184.052	0.0821558		2024	-0.00904359	173.932	0.143413		1348	-0.00868759	166.548	0.10612		1981	-0.00951554	183.721	0.0727603		606	-0.0124915	245.45	0.0776901		698	-0.0100298	194.389	0.225817
1495	-0.00974787	188.54	0.0999176		2863	-0.00863413	165.439	0.117919		574	-0.00968771	187.293	0.0780008		2024	-0.00940213	181.369	0.150712		1356	-0.0031734	52.17	0.262494		1996	-0.00892428	171.457	0.0935976		606	-0.00672131	125.762	0.18989		699	-0.0100778	195.383	0.22953
1496	-0.00902308	173.507	0.0838577		2865	-0.00488215	87.6136	0.155211		576	-0.00899232	172.868	0.0784577		2025	-0.00999466	193.659	0.0814311		1360	-0.00936964	180.695	0.104127		1997	-0.00968466	187.229	0.0920115		606	-0.00578416	106.323	0.21749		702	-0.00920458	177.271	0.0999925
1500	-0.00879711	168.819	0.0963409		2867	-0.00212722	30.4697	0.438569		579	-0.00992716	192.259	0.227041		2025	-0.0102794	199.567	0.0663279		1367	-0.00884386	169.789	0.0949166		2023	-0.00288741	46.2379	0.394274		609	-0.0104667	203.452	0.148268		705	-0.00872039	167.228	0.094816
1501	-0.00806726	153.681	0.15373		2874	-0.00854016	163.49	0.0943465		579	-0.0102999	199.991	0.203098		2030	-0.00997528	193.258	0.0767785		1369	-0.00949416	183.278	0.0975154		2024	-0.00937955	180.901	0.0840776		609	-0.0093925	181.169	0.221677		705	-0.00841823	160.961	0.0988602
1505	-0.0308621	626.5	0.0701958		2883	-0.00378772	64.9126	0.235092		580	-0.0094708	182.793	0.1705		2041	-0.00999489	193.664	0.0894335		1375	-0.00995564	192.85	0.0823409		2026	-0.00918527	176.871	0.0881299		610	-0.0102404	198.757	0.106887		707	-0.0109217	212.889	0.209425
1507	-0.00854286	163.546	0.104821		2889	-0.00938554	181.025	0.105532		580	-0.00811159	154.6	0.192195		2045	-0.00843188	161.244	0.115729		1384	-0.0101252	196.368	0.0960205		2043	-0.00902622	173.572	0.102834		610	-0.00517856	93.7619	0.237219		708	-0.0087853	168.575	0.0960706
1510	-0.0166387	331.473	0.0558739		2890	-0.00984438	190.542	0.0956811		580	-0.00833659	159.267	0.212147		2045	-0.00918278	176.819	0.0908802		1385	-0.00908099	174.708	0.102652		2044	-0.00961687	185.823	0.092946		611	-0.0088101	169.089	0.272989		712	-0.00856061	163.914	0.253974
1531	-0.0049062	88.1124	0.158613		2919	-0.00823186	157.095	0.102757		581	-0.010294	199.869	0.0945596		2051	-0.00985109	190.681	0.115777		1390	-0.00811636	154.699	0.107307		2051	-0.00911533	175.42	0.109021		612	-0.0110263	215.058	0.108069		714	-0.00894923	171.975	0.267005
1535	-0.0092175	177.539	0.119678		2935	-0.0105257	204.674	0.0613028		583	-0.00814129	155.216	0.273346		2052	-0.00927411	178.713	0.127041		1390	-0.00914477	176.031	0.0801709		2052	-0.00301339	48.8511	0.287714		614	-0.00898431	172.702	0.144032		722	-0.00422211	73.9229	0.210785
1536	-0.00928229	178.883	0.0925414		2935	-0.0160766	319.814	0.0735711		583	-0.00918184	176.8	0.126678		2054	-0.00861089	164.957	0.0972575		1397	-0.00933164	179.907	0.0930804		2057	-0.00782408	148.636	0.115618		616	-0.00939216	181.162	0.117719		723	-0.00861224	164.985	0.111855
1542	-0.00374723	64.0726	0.252368		2944	-0.00486901	87.341	0.17129		584	-0.00857637	164.241	0.160807		2074	-0.00834301	159.4	0.0983746		1398	-0.00829009	158.303	0.104096		2071	-0.00904454	173.952	0.092199		619	-0.00956251	184.696	0.126279		725	-0.00902808	173.61	0.101224
1544	-0.00538145	97.9703	0.162434		2950	-0.00990477	191.795	0.112961		586	-0.007984	151.954	0.195454		2077	-0.00881912	169.276	0.0850712		1406	-0.00404315	70.2107	0.277584		2071	-0.00903354	173.723	0.0979793		620	-0.00946215	182.614	0.140066		726	-0.00940597	181.449	0.0751381
1548	-0.00948973	183.186	0.0919677		2952	-0.00880093	168.899	0.11318		587	-0.00894428	171.872	0.0991044		2081	-0.00339293	56.7235	0.33285		1408	-0.00264729	41.2572	0.370547		2086	-0.00920722	177.326	0.0826301		621	-0.00847372	162.112	0.112595		728	-0.00878619	168.593	0.0770926
1550	-0.00457595	81.2623	0.173393		2963	-0.0284142	575.725	0.0499841		588	-0.0106289	206.815	0.270274		2088	-0.00936816	180.664	0.107202		1408	-0.00903393	173.732	0.0692		2089	-0.00986335	190.936	0.0825285		622	-0.0104748	203.619	0.182819		735	-0.00995016	192.736	0.0878604
1553	-0.00948473	183.082	0.0975033		2964	-0.00874961	167.834	0.103841		589	-0.00685607	128.558	0.405801		2089	-0.00978918	189.397	0.0888388		1416	-0.00823502	157.16	0.110325		2106	-0.00938725	181.06	0.102856		622	-0.0102551	199.062	0.0787396		738	-0.00954354	184.302	0.101443
1561	-0.00858041	164.325	0.105684		2969	-0.0179565	358.807	0.0657582		590	-0.00968195	187.173	0.144692		2101	-0.00937344	180.774	0.0838135		1421	-0.00909688	175.037	0.133827		2130	-0.00973769	188.329	0.0819635		624	-0.0108809	212.042	0.104078		741	-0.00911753	175.466	0.11472
1561	-0.00921521	177.492	0.128069		2969	-0.00908353	174.761	0.116558		591	-0.00938527	181.019	0.103898		2101	-0.0101858	197.625	0.0738636		1423	-0.00712617	134.16	0.314201		2131	-0.00822339	156.919	0.213142		625	-0.00975879	188.767	0.169262		741	-0.00918594	176.885	0.10606
1568	-0.0218779	440.146	0.0513867		2972	-0.00816966	155.805	0.11714		591	-0.00937523	180.811	0.108882		2114	-0.00921882	177.567	0.0995079		1424	-0.00883725	169.652	0.154967		2133	-0.00860093	164.75	0.147784		627	-0.00750183	141.952	0.325567		742	-0.0122379	240.189	0.0769705
1571	-0.00527537	95.77	0.172072		2979	-0.00953131	184.048	0.102051		593	-0.00920316	177.242	0.19493		2114	-0.00894854	171.96	0.0779711		1425	-0.00993504	192.423	0.0800763		2133	-0.00911631	175.44	0.0988252		628	-0.00981258	189.883	0.132205		743	-0.0102776	199.527	0.0730279
1577	-0.00903183	173.688	0.0779063		2980	-0.0105854	205.913	0.0706232		595	-0.00927167	178.663	0.12523		2116	-0.00986286	190.926	0.0933953		1425	-0.00805462	153.418	0.340769		2134	-0.0110923	216.427	0.0596717		628	-0.00970453	187.641	0.0927975		747	-0.00950953	183.597	0.114073
1586	-0.0088802	170.543	0.0788041		2987	-0.00575461	105.711	0.13623		596	-0.00820479	156.533	0.197966		2119	-0.00910487	175.203	0.0899258		1437	-0.00927654	178.764	0.145204		2140	-0.00934525	180.189	0.115774		628	-0.00656804	122.583	0.156749		748	-0.00866429	166.064	0.0700178
1590	-0.0101006	195.856	0.0784226		3000	-0.00457236	81.1878	0.364714		597	-0.00909929	175.087	0.153677		2128	-0.00888581	170.659	0.094961		1438	-0.00854964	163.686	0.121232		2142	-0.0113055	220.85	0.0769666		630	-0.00924602	178.131	0.176922		750	-0.00772484	146.578	0.0891597
1599	-0.00822514	156.955	0.102488		3006	-0.00941815	181.701	0.104738		598	-0.00920112	177.199	0.14011		2131	-0.00883167	169.536	0.09669		1438	-0.00847406	162.118	0.07947		2146	-0.00294958	47.5274	0.343591		632	-0.00982283	190.095	0.0881112		750	-0.0064506	120.147	0.354402
1600	-0.0170536	340.079	0.0618187		3039	-0.00933111	179.896	0.110621		601	-0.00828967	158.294	0.225682		2135	-0.00879143	168.702	0.174252		1439	-0.00427248	74.9676	0.19422		2151	-0.00984078	190.468	0.0657283		633	-0.00902846	173.618	0.122705		751	-0.00507467	91.6069	0.163083
1601	-0.00894911	171.972	0.0818289		3039	-0.00447763	79.2229	0.210915		603	-0.00861035	164.946	0.237438		2137	-0.0087105	167.023	0.0957664		1440	-0.00935441	180.379	0.109004		2155	-0.00848422	162.329	0.114778		634	-0.0110017	214.548	0.102595		752	-0.00882397	169.377	0.103541
1605	-0.016329	325.049	0.0953343		3050	-0.0104843	203.816	0.109594		606	-0.00877449	168.35	0.0971085		2139	-0.00987713	191.222	0.118963		1442	-0.00863921	165.544	0.113883		2164	-0.00837889	160.144	0.0886949		636	-0.0090293	173.635	0.134721		755	-0.00893207	171.619	0.19112
1608	-0.0162922	324.286	0.0654236		3072	-0.00547238	99.8564	0.18086		606	-0.00970349	187.62	0.087909		2144	-0.00925711	178.361	0.108882		1447	-0.00410225	71.4366	0.315678		2169	-0.00963788	186.259	0.0906719		641	-0.0104121	202.318	0.109062		755	-0.00915053	176.15	0.0962487
1609	-0.00867146	166.213	0.0991333		3091	-0.0121357	238.069	0.110892		607	-0.00859656	164.659	0.100414		2144	-0.00757484	143.467	0.108958		1451	-0.00882249	169.346	0.11189		2176	-0.00901985	173.44	0.0815307		644	-0.00993642	192.451	0.150522		758	-0.00719192	135.524	0.130514
1610	-0.0039513	68.3055	0.208435		3093	-0.011366	222.105	0.0987695		607	-0.00953904	184.209	0.107526		2157	-0.00945022	182.366	0.10223		1454	-0.00840983	160.786	0.107461		2180	-0.00897104	172.427	0.0829279		647	-0.00987485	191.174	0.148953		764	-0.00753215	142.581	0.353219
1615	-0.00933563	179.989	0.081418		3102	-0.00417162	72.8755	0.177592		611	-0.0103155	200.314	0.0685065		2158	-0.00493771	88.7661	0.150827		1456	-0.00801524	152.601	0.098391		2180	-0.00851393	162.946	0.0990811		647	-0.00693653	130.227	0.236121		770	-0.00643871	119.9	0.2505
1618	-0.0160558	319.383	0.0612419		3108	-0.00928903	179.023	0.0842359		611	-0.00957153	184.883	0.106207		2160	-0.00905934	174.259	0.1094		1463	-0.0090589	174.25	0.0885354		2182	-0.00948932	183.177	0.0797781		649	-0.00497736	89.5886	0.303268		778	-0.0108936	212.305	0.137487
1623	-0.00805347	153.394	0.0909098		3135	-0.00547392	99.8883	0.223214		612	-0.00860484	164.831	0.161527		2164	-0.00955339	184.507	0.0711555		1472	-0.0111724	218.089	0.111669		2190	-0.0035638	60.2679	0.283839		653	-0.00990947	191.892	0.176563		778	-0.00391319	67.515	0.259438
1628	-0.0072424	136.571	0.108528		3135	0.00668717	-125.054	0.151682		613	-0.00893664	171.714	0.115719		2165	-0.00993251	192.37	0.077497		1475	-0.00890461	171.049	0.105238		2193	-0.00870434	166.895	0.0863814		655	-0.0137432	271.414	0.0910596		785	-0.00872824	167.391	0.117098
1629	-0.00790935	150.405	0.114687		3150	-0.00447751	79.2204	0.225582		614	-0.00915886	176.323	0.102481		2169	-0.00758688	143.716	0.135905		1475	-0.00761212	144.24	0.112993		2228	-0.00429641	75.4639	0.27238		661	-0.00855722	163.843	0.188679		785	-0.0100881	195.598	0.0775065
1632	-0.00410296	71.4513	0.199655		3157	-0.0187219	374.683	0.0675597		614	-0.0090618	174.31	0.0986834		2177	-0.0091702	176.558	0.0964994		1478	-0.00952706	183.96	0.21103		2229	-0.00937296	180.764	0.0924809		662	-0.0102997	199.987	0.104726		788	-0.00940842	181.499	0.0919566
1645	-0.00586357	107.971	0.159865		3190	-0.00803236	152.957	0.114581		618	-0.00864407	165.645	0.234454		2180	-0.00493419	88.6931	0.179105		1481	0.00457661	-81.2759	0.208586		2231	-0.00910332	175.171	0.089476		664	-0.00964572	186.422	0.266201		792	-0.0135547	267.503	0.131307
1648	-0.00891219	171.206	0.152267		3201	-0.00747247	141.343	0.116255		619	-0.0101073	195.995	0.137736		2183	-0.00900688	173.171	0.117145		1486	-0.00393455	67.958	0.284541		2245	-0.0282912	573.174	0.0509511		665	-0.0150998	299.553	0.117495		794	-0.00947415	182.863	0.0757313
1651	-0.00792747	150.781	0.201586		3201	0.00313773	-51.4302	0.347216		622	-0.0103959	201.981	0.127859		2195	-0.0100814	195.459	0.0760633		1500	-0.00956567	184.761	0.0854644		2245	-0.00934102	180.101	0.0776203		668	-0.00462979	82.379	0.244553		796	-0.00891089	171.18	0.12858
1654	-0.00859219	164.569	0.136951		3209	-0.00808622	154.074	0.118834		623	-0.0280948	569.099	0.0561261		2205	-0.00977042	189.008	0.107496		1503	-0.00928632	178.967	0.14181		2257	-0.0097236	188.037	0.241137		668	0.00357884	-60.5798	0.401278		798	-0.00876853	168.227	0.111567
1668	-0.00554038	101.267	0.15243		3213	-0.0166628	331.973	0.062363		624	-0.00760549	144.102	0.139307		2206	-0.00843176	161.241	0.0772037		1510	-0.00510205	92.175	0.187798		2262	-0.00912779	175.678	0.0805128		670	-0.00772348	146.55	0.338837		800	-0.0380732	776.076	0.0554054
1672	-0.00872746	167.375	0.0912694		3214	-0.00922313	177.656	0.0892878		625	-0.00996001	192.941	0.122238		2206	-0.00915647	176.273	0.121906		1512	-0.00832778	159.084	0.103927		2263	0.00329226	-54.6355	0.334009		671	-0.00953197	184.062	0.125202		801	-0.00865448	165.861	0.118144
1676	-0.00900072	173.043	0.146764		3222	-0.00523653	94.9643	0.184977		626	-0.0104844	203.819	0.114243		2211	-0.00930552	179.365	0.0793487		1517	-0.0112976	220.686	0.221973		2268	-0.00884493	169.811	0.0905888		675	-0.00849424	162.537	0.142019		806	-0.0099785	193.324	0.197195
1680	-0.0073402	138.599	0.122436		3224	-0.00333295	55.4795	0.264509		629	-0.00935122	180.313	0.124389		2214	-0.00952916	184.004	0.0903431		1518	-0.00910653	175.237	0.256426		2276	-0.00975103	188.606	0.0851893		675	-0.00903456	173.745	0.193657		808	-0.00934458	180.175	0.0895211
1687	-0.00490151	88.0153	0.200318		3227	-0.00940361	181.4	0.104744		631	-0.00873341	167.498	0.140677		2215	-0.00900842	173.202	0.0980583		1518	-0.00450337	79.7568	0.175019		2278	-0.0124604	244.805	0.0712105		676	-0.00973704	188.316	0.117446		808	-0.00617406	114.411	0.145976
1690	-0.00870433	166.895	0.112131		3238	-0.00874135	167.663	0.0871267		632	-0.00997412	193.233	0.109477		2222	-0.00949247	183.243	0.0858072		1524	-0.00849148	162.48	0.177466		2281	-0.006226	115.488	0.176291		676	-0.00504212	90.9317	0.456696		812	-0.00795678	151.389	0.134229
1694	-0.00905562	174.181	0.0920709		3249	-0.00356066	60.2027	0.296963		632	-0.00955536	184.547	0.114631		2223	-0.00858116	164.34	0.0934205		1530	-0.00853201	163.321	0.103308		2312	-0.00900987	173.233	0.097462		678	-0.00614733	113.856	0.340859		814	-0.0100051	193.876	0.0931833
1696	-0.00573832	105.373	0.138394		3262	-0.00946275	182.626	0.124252		633	-0.0089206	171.381	0.23544		2227	-0.00897895	172.591	0.0976983		1530	-0.00276331	43.6638	0.398684		2315	-0.00950348	183.471	0.0713871		680	-0.00777258	147.568	0.235782		815	-0.00948986	183.189	0.105342
1704	-0.0155301	308.478	0.12638		3263	-0.0167009	332.762	0.0576913		633	-0.00953617	184.149	0.106545		2229	-0.0102528	199.014	0.0713709		1535	-0.00925177	178.25	0.0996621		2320	-0.00864506	165.666	0.103473		680	-0.00973876	188.352	0.158048		823	-0.00984476	190.55	0.161869
1711	-0.00553299	101.114	0.138925		3266	-0.00549156	100.254	0.171956		635	-0.00799643	152.211	0.140042		2231	-0.00897152	172.437	0.0944859		1536	-0.00867719	166.332	0.113355		2322	-0.0176039	351.493	0.0666807		681	-0.00944561	182.271	0.148879		825	-0.00706595	132.911	0.142441
1712	-0.00349739	58.8903	0.313453		3272	-0.00948245	183.035	0.0932419		637	-0.00847412	162.12	0.150911		2232	-0.00934809	180.248	0.0825234		1547	-0.00866784	166.138	0.104516		2349	-0.00800224	152.332	0.101212		683	-0.00903476	173.749	0.196425		827	-0.0094722	182.822	0.0882985
1718	-0.00933603	179.998	0.0738172		3286	-0.00915483	176.239	0.118188		640	-0.00939569	181.235	0.109048		2242	-0.0130734	257.52	0.142369		1554	-0.0100887	195.61	0.0715329		2349	0.00287415	-45.9628	0.312084		685	-0.0111951	218.56	0.159392		829	-0.0122703	240.862	0.107187
1722	-0.0075864	143.706	0.175628		3286	-0.00467106	83.2352	0.190283		643	-0.00842227	161.044	0.100374		2248	-0.00974031	188.384	0.0718629		1555	-0.00921058	177.396	0.0845611		2353	-0.00851328	162.932	0.114459		686	-0.0187999	376.301	0.0928677		829	-0.00959727	185.417	0.103675
1722	-0.00872418	167.307	0.181545		3293	-0.00938521	181.018	0.0959686		647	-0.00875322	167.909	0.0951494		2250	-0.00317543	52.212	0.370721		1559	-0.00257184	39.6922	0.416906		2357	-0.00326834	54.1393	0.34915		686	-0.00869554	166.713	0.162057		831	-0.00295441	47.6277	0.396926
1724	-0.00332928	55.4034	0.294191		3295	-0.00810813	154.528	0.128397		650	-0.0123457	242.426	0.0909039		2256	-0.00915275	176.196	0.087119		1563	-0.0101758	197.416	0.0789319		2364	0.00333586	-55.5398	0.249514		687	-0.00954177	184.265	0.123712		835	-0.00886087	170.142	0.105439
1726	-0.0161668	321.685	0.0649229		3299	-0.00504531	90.998	0.211372		651	-0.00938731	181.061	0.102817		2257	-0.00952144	183.844	0.0858654		1563	-0.00992192	192.151	0.0774775		2365	-0.00346745	58.2693	0.335882		689	-0.00741319	140.114	0.218327		836	-0.00963059	186.108	0.0822487
1728	-0.00458192	81.3862	0.186426		3309	-0.00724819	136.691	0.173524		655	-0.0102273	198.486	0.0892096		2260	-0.0085724	164.158	0.089808		1567	-0.00826834	157.851	0.116197		2368	-0.00805497	153.425	0.11758		691	-0.00986284	190.925	0.24967		837	-0.00941583	181.653	0.0898217
1729	-0.00828583	158.214	0.289802		3325	-0.00648998	120.964	0.150071		656	-0.00897273	172.462	0.130037		2266	-0.00976889	188.976	0.081086		1568	-0.00922305	177.654	0.173049		2382	-0.00954147	184.259	0.096406		692	-0.00762391	144.484	0.198794		842	-0.00401682	69.6645	0.222718
1734	-0.00866831	166.148	0.0953121		3328	-0.00415914	72.6168	0.236258		657	-0.00866331	166.044	0.137317		2272	-0.0147279	291.839	0.0576872		1571	-0.00873576	167.547	0.135052		2398	-0.00951895	183.792	0.0890004		692	-0.00927834	178.801	0.22741		844	-0.00791905	150.606	0.0990246
1734	-0.00851428	162.953	0.104039		3343	-0.00567593	104.079	0.162959		657	-0.0102288	198.516	0.0946987		2279	-0.00946267	182.625	0.0816142		1573	-0.0105805	205.812	0.0931517		2401	-0.00815731	155.548	0.114046		694	-0.00843516	161.312	0.17446		844	-0.0099404	192.534	0.0823028
1743	-0.0090662	174.401	0.0897756		3355	-0.00825046	157.481	0.126894		661	-0.00886817	170.293	0.116915		2282	-0.00913815	175.893	0.0848008		1584	-0.0066065	123.381	0.130737		2406	-0.00892694	171.512	0.0838437		695	-0.00873892	167.612	0.155634		845	-0.00993327	192.386	0.0966416
1744	-0.00925826	178.385	0.0795265		3356	-0.00288592	46.207	0.294964		664	-0.00863407	165.437	0.121232		2290	-0.00852257	163.125	0.106591		1585	-0.00496974	89.4305	0.12623		2409	-0.00823936	157.25	0.0867927		696	-0.00895406	172.075	0.136693		851	-0.00343675	57.6324	0.279262
1752	-0.00850796	162.822	0.132611		3365	-0.00346554	58.2297	0.261248		666	-0.00856171	163.937	0.103167		2291	-0.00975179	188.622	0.0888177		1591	-0.00888945	170.735	0.108492		2410	-0.00944646	182.288	0.113149		700	-0.00957802	185.017	0.0915545		852	-0.0099502	192.737	0.163841
1756	-0.00975693	188.728	0.0620834		3371	-0.00933619	180.001	0.0957663		670	-0.00893726	171.726	0.113597		2300	-0.00953701	184.167	0.0938236		1591	-0.00803712	153.055	0.0960742		2415	-0.00892781	171.53	0.0996804		700	-0.00433311	76.2253	0.387766		852	-0.00501787	90.4289	0.159245
1756	-0.00445529	78.7596	0.215083		3379	-0.00460321	81.8277	0.190524		671	-0.00832383	159.002	0.192436		2310	-0.00921529	177.493	0.0927056		1593	-0.00311939	51.0497	0.376143		2422	-0.00930338	179.321	0.0865681		701	-0.00851039	162.872	0.194002		855	-0.00963892	186.28	0.0995293
1757	-0.00219805	31.939	0.393075		3384	-0.00308952	50.4301	0.293384		674	-0.00959537	185.377	0.090668		2314	-0.00884962	169.909	0.0828084		1596	-0.00890577	171.073	0.137264		2424	-0.00836362	159.828	0.0835833		702	-0.00800016	152.289	0.198407		860	-0.0104995	204.13	0.0919378
1765	-0.0111749	218.141	0.109835		3406	-0.00953968	184.222	0.0955816		675	-0.0108174	210.724	0.104272		2323	-0.0101249	196.362	0.0868423		1597	-0.00887193	170.371	0.115296		2434	-0.0098127	189.885	0.0685706		702	-0.0100302	194.397	0.0795548		861	-0.0185236	370.571	0.0519785
1769	-0.00451225	79.941	0.216643		3408	-0.0206132	413.914	0.0668933		675	-0.00975527	188.694	0.125618		2323	-0.00866289	166.035	0.221216		1598	-0.00857837	164.282	0.0860173		2452	-0.00948887	183.168	0.118289		702	-0.00395992	68.4844	0.381675		865	-0.00921516	177.491	0.107697
1771	-0.00691233	129.725	0.147273		3411	-0.00963434	186.185	0.0983285		676	-0.00895425	172.079	0.0938755		2325	-0.00407659	70.9043	0.386433		1605	-0.00916516	176.454	0.0999209		2457	-0.00885308	169.98	0.121562		704	-0.00683229	128.064	0.239934		868	-0.00895346	172.062	0.0860607
1774	-0.0084064	160.715	0.10608		3418	-0.00356511	60.295	0.270161		679	-0.00971847	187.931	0.0904874		2326	-0.00861638	165.071	0.107493		1606	-0.00928643	178.969	0.0987982		2464	-0.00361368	61.3025	0.274654		704	-0.010034	194.476	0.118725		870	-0.00956281	184.702	0.097452
1785	-0.037839	771.218	0.0512959		3438	-0.00914911	176.121	0.125356		680	-0.009233	177.861	0.127668		2326	-0.00935331	180.356	0.167309		1611	-0.009699	187.527	0.0846852		2465	-0.00898725	172.763	0.0823133		706	-0.00426754	74.8651	0.324339		870	-0.00857702	164.254	0.128345
1790	-0.00944716	182.303	0.0841827		3445	-0.00280064	44.4382	0.361602		682	-0.00947854	182.954	0.105984		2328	-0.0102034	197.989	0.105086		1613	-0.00848681	162.383	0.127221		2468	-0.0040917	71.2177	0.203593		707	-0.00910611	175.229	0.235506		873	-0.0104217	202.518	0.0753223
1792	-0.0076321	144.654	0.0859216		3447	-0.00280153	44.4566	0.351126		683	-0.00843024	161.21	0.234609		2332	-0.00903131	173.677	0.110969		1615	-0.00886823	170.295	0.0948385		2474	-0.00878635	168.596	0.0951615		707	-0.0100451	194.705	0.138457		873	-0.00949235	183.24	0.108226
1797	-0.00854426	163.575	0.133716		3500	-0.0194646	390.089	0.0511279		683	-0.00961145	185.711	0.0957421		2335	-0.00823397	157.138	0.14664		1617	-0.00809487	154.253	0.129883		2477	-0.00338204	56.4977	0.358475		709	-0.0105932	206.074	0.111467		874	-0.0087898	168.668	0.109122
1798	-0.00838456	160.262	0.105086		3521	-0.01503	298.104	0.0833184		688	-0.00985029	190.665	0.105781		2342	-0.010251	198.977	0.0587511		1623	-0.0091281	175.685	0.0998591		2478	-0.00909417	174.981	0.0950913		709	-0.010001	193.791	0.212985		876	-0.00912994	175.723	0.101991
1798	-0.00881505	169.192	0.10409		3540	-0.00608214	112.504	0.143888		693	-0.0106345	206.931	0.0993741		2342	-0.00910695	175.246	0.0992176		1626	-0.00898284	172.672	0.103083		2488	-0.00988276	191.338	0.0837706		709	-0.00413358	72.0865	0.245128		879	-0.0061642	114.206	0.137425
1806	-0.00917874	176.735	0.103849		3546	-0.0145416	287.973	0.0936995		700	-0.00921908	177.572	0.354007		2343	-0.00932533	179.776	0.082411		1633	-0.0095607	184.658	0.0793277		2510	0.00403319	-70.0042	0.313267		710	-0.00845584	161.741	0.267643		882	-0.0085084	162.831	0.108971
1814	-0.00971786	187.918	0.0999234		3548	-0.00830226	158.555	0.0783005		711	-0.0109876	214.256	0.40762		2344	-0.00927222	178.674	0.0868308		1641	-0.00499837	90.0244	0.184987		2512	-0.00848633	162.373	0.124005		711	-0.0109587	213.657	0.202586		882	-0.0105184	204.522	0.0888935
1816	-0.00549615	100.35	0.167678		3567	-0.00789471	150.101	0.12411		713	-0.036131	735.79	0.07835		2348	-0.00964227	186.35	0.087913		1644	-0.00904214	173.902	0.0904748		2516	-0.00937864	180.882	0.0815324		712	-0.0096233	185.957	0.137133		885	-0.00948133	183.012	0.0876763
1827	-0.0184099	368.211	0.0968112		3574	-0.00327895	54.3593	0.341236		718	-0.013152	259.151	0.158784		2355	-0.00894476	171.882	0.097414		1647	-0.00936903	180.682	0.0711746		2521	-0.00901516	173.342	0.102099		714	-0.00718192	135.316	0.358169		893	-0.00911562	175.426	0.106545
1827	-0.00462824	82.347	0.244096		3601	-0.00802128	152.727	0.10645		720	-0.0118674	232.505	0.283015		2358	-0.00987327	191.142	0.0928867		1650	-0.00935722	180.437	0.0801143		2523	-0.0034742	58.4093	0.242691		715	-0.00518344	93.8631	0.248197		894	-0.00922827	177.763	0.186969
1829	-0.00899881	173.003	0.0820265		3605	-0.00375241	64.1801	0.347419		730	-0.0272209	550.974	0.107543		2359	-0.00956614	184.771	0.0793211		1654	-0.00858051	164.327	0.0903483		2553	-0.00903219	173.696	0.0747998		715	-0.00638943	118.878	0.349901		894	-0.00942864	181.919	0.141712
1831	-0.00544544	99.2976	0.144487		3607	-0.00883953	169.699	0.0914179		739	-0.00999824	193.734	0.241464		2373	-0.00927055	178.64	0.101251		1656	-0.00368247	62.7295	0.383908		2559	-0.00814698	155.334	0.124373		716	-0.00705407	132.664	0.353023		900	-0.0084572	161.769	0.13488
1841	-0.00711218	133.87	0.125635		3614	-0.00818721	156.169	0.0979284		739	-0.0092374	177.952	0.124106		2379	-0.00941221	181.578	0.0901375		1658	-0.0093313	179.9	0.103042		2561	-0.00911864	175.489	0.0747785		717	-0.0131437	258.978	0.0732898		901	-0.00557089	101.9	0.146654
1845	-0.00907043	174.489	0.0800435		3618	-0.0160644	319.561	0.0705073		744	-0.0100105	193.987	0.115754		2386	-0.00860637	164.863	0.0868046		1669	-0.0100079	193.934	0.0845422		2567	-0.00872215	167.264	0.0978174		717	-0.00496642	89.3616	0.311503		903	-0.00969232	187.388	0.282584
1854	-0.0405598	827.654	0.0518393		3634	-0.0039038	67.3202	0.298528		751	-0.00837624	160.089	0.196467		2392	-0.00932107	179.688	0.0757879		1669	-0.00936212	180.539	0.102826		2574	-0.00906218	174.318	0.105575		717	-0.0096314	186.125	0.121838		903	-0.00549176	100.258	0.183869
1858	-0.00915064	176.153	0.0865108		3655	-0.00863056	165.365	0.104741		755	-0.00943446	182.04	0.195106		2394	-0.00751138	142.15	0.0918833		1681	-0.00940349	181.397	0.104057		2589	-0.00400344	69.387	0.262987		717	-0.00478939	85.6895	0.271994		906	-0.0105049	204.243	0.0895407
1859	-0.00958645	185.192	0.102688		3660	-0.00479531	85.8124	0.16155		758	-0.00868478	166.489	0.168912		2398	-0.00912461	175.613	0.111188		1690	-0.00975098	188.605	0.0921335		2594	-0.00880167	168.914	0.0822821		719	-0.00509519	92.0325	0.226109		906	-0.00387674	66.759	0.23696
1863	-0.0102953	199.896	0.0982229		3664	-0.00984455	190.546	0.104206		763	-0.00906237	174.321	0.152918		2400	-0.00936352	180.568	0.0941639		1690	-0.00785125	149.2	0.126751		2598	-0.0102194	198.322	0.0857798		720	-0.0087716	168.29	0.138754		912	-0.00946535	182.68	0.0966069
1870	-0.0115812	226.569	0.106663		3669	-0.00972922	188.154	0.0915936		767	-0.00851152	162.896	0.210176		2412	-0.00958212	185.102	0.0904634		1690	-0.00908783	174.85	0.120013		2607	-0.00979174	189.45	0.0801482		721	-0.00780466	148.234	0.156648		913	-0.00931831	179.63	0.129764
1871	-0.00984851	190.628	0.125456		3669	-0.00837041	159.969	0.0976458		768	-0.00891511	171.267	0.260574		2412	-0.00920996	177.383	0.0938582		1693	-0.00350289	59.0044	0.265256		2616	-0.00839609	160.501	0.179694		721	-0.00814506	155.294	0.1518		914	-0.00903323	173.717	0.10415
1878	-0.0220049	442.78	0.0580157		3679	-0.00902925	173.634	0.0870069		770	-0.00947041	182.785	0.0926597		2413	-0.00887083	170.348	0.0883148		1695	-0.00295131	47.5634	0.283061		2617	-0.00587591	108.227	0.168869		722	-0.0094894	183.179	0.113723		918	-0.00920524	177.285	0.129757
1879	-0.00744997	140.877	0.108981		3703	-0.00387964	66.8191	0.275085		772	-0.00874882	167.818	0.359917		2418	-0.00875806	168.009	0.0806759		1699	-0.0100348	194.492	0.0699052		2622	-0.00896732	172.35	0.0982395		730	-0.00972026	187.968	0.118509		923	-0.00451973	80.0962	0.224772
1889	-0.00705208	132.623	0.125676		3715	-0.00869846	166.773	0.0989665		774	-0.00943921	182.138	0.250418		2420	-0.0085756	164.225	0.113128		1703	-0.00856503	164.005	0.113476		2626	-0.00954912	184.418	0.0841541		730	-0.00908317	174.753	0.146211		923	-0.00868613	166.517	0.086556
1896	-0.0080521	153.366	0.179019		3724	-0.00896146	172.228	0.0822618		774	-0.00873164	167.461	0.142649		2434	-0.00561104	102.733	0.127765		1706	-0.00897271	172.462	0.0932667		2638	-0.00457474	81.2372	0.206958		730	-0.00744564	140.787	0.132967		924	-0.010388	201.817	0.0853017
1896	-0.0161904	322.174	0.0833621		3730	-0.0158262	314.62	0.0870638		778	-0.00911828	175.481	0.141321		2437	-0.00904754	174.014	0.0926889		1708	-0.00811805	154.734	0.119319		2648	-0.00856672	164.04	0.114871		733	-0.00836176	159.789	0.179933		927	-0.00898303	172.676	0.0976611
1896	-0.00498159	89.6762	0.173465		3733	-0.00856748	164.056	0.123325		780	-0.00809422	154.24	0.138944		2440	-0.00942537	181.851	0.121792		1709	-0.00594052	109.567	0.138326		2651	0.00307138	-50.0539	0.298742		733	-0.00814181	155.227	0.305049		927	-0.00848266	162.297	0.0908044
1896	-0.0113129	221.003	0.0634652		3738	-0.00788506	149.901	0.123853		785	-0.00864522	165.669	0.13639		2441	-0.00986751	191.022	0.0833175		1715	-0.00930513	179.357	0.0875797		2665	-0.00737954	139.415	0.111716		733	-0.00508227	91.7647	0.439329		933	-0.0103202	200.412	0.0687957
1901	-0.0083179	158.879	0.11344		3738	-0.00335749	55.9885	0.387128		788	-0.00824014	157.267	0.15519		2445	-0.00921006	177.385	0.110146		1719	-0.00878578	168.584	0.0758722		2666	-0.00913203	175.766	0.091512		735	-0.0095517	184.471	0.165782		934	-0.00944519	182.262	0.102109
1905	-0.00457209	81.1823	0.192539		3741	-0.0126728	249.21	0.0737313		789	-0.00744528	140.779	0.326401		2446	-0.00293821	47.2917	0.347578		1723	-0.00922278	177.649	0.13348		2666	-0.00962409	185.973	0.0877253		738	-0.00836102	159.774	0.253163		937	-0.010921	212.875	0.0894305
1911	-0.0157777	313.613	0.0919394		3743	-0.0175148	349.646	0.0610067		791	-0.00984817	190.621	0.133356		2448	-0.0100764	195.355	0.0901437		1724	-0.00400857	69.4935	0.360059		2670	-0.008958	172.157	0.0981554		741	-0.0103731	201.509	0.135525		938	-0.00983229	190.291	0.104952
1918	-0.00869754	166.754	0.0877617		3755	-0.00945203	182.404	0.0743834		792	-0.00901769	173.395	0.142976		2451	-0.00953172	184.057	0.0836369		1727	-0.0085125	162.916	0.0856632		2670	-0.00985325	190.726	0.0909622		743	-0.0105487	205.152	0.281516		942	-0.00798215	151.915	0.0946189
1918	-0.00844784	161.575	0.0864427		3761	-0.00826957	157.877	0.106788		797	-0.00812012	154.777	0.143058		2457	-0.00925109	178.236	0.101017		1732	-0.00922575	177.71	0.0836327		2670	-0.00417521	72.95	0.219563		744	-0.00961115	185.705	0.260541		945	-0.0094471	182.302	0.095466
1919	-0.00947459	182.872	0.0741631		3765	-0.00640397	119.18	0.157119		797	-0.0111134	216.864	0.173327		2461	-0.00906737	174.425	0.11323		1739	-0.00891356	171.235	0.0845706		2680	0.00517565	-93.7016	0.323944		745	-0.00954766	184.388	0.12981		945	-0.00880035	168.886	0.111285
1921	-0.0120599	236.498	0.062707		3768	-0.0090636	174.347	0.083345		797	-0.00980588	189.744	0.301364		2463	-0.00892132	171.396	0.111338		1750	-0.00949016	183.195	0.104703		2681	-0.00499557	89.9662	0.306972		746	-0.00989083	191.506	0.101907		949	-0.0094993	183.385	0.0985557
1930	-0.0091766	176.691	0.0668397		3774	-0.00537749	97.8882	0.149223		798	-0.00814548	155.303	0.178002		2466	-0.00953798	184.187	0.0834099		1753	0.00436812	-76.9514	0.387232		2683	-0.00899303	172.883	0.105789		746	-0.00851543	162.977	0.180418		950	-0.00567223	104.002	0.147731
1937	-0.0097012	187.572	0.0906688		3778	-0.0032965	54.7233	0.377499		799	-0.00865522	165.876	0.125587		2474	-0.00803782	153.07	0.112328		1754	-0.0190068	380.593	0.0683003		2686	-0.00447692	79.2081	0.242527		746	-0.00919857	177.147	0.11826		951	-0.00919786	177.132	0.120981
1944	-0.0088788	170.514	0.0939406		3797	-0.0117669	230.421	0.133449		804	-0.00898398	172.696	0.114054		2476	-0.00882052	169.305	0.0973273		1761	-0.00954329	184.297	0.102151		2690	-0.0084113	160.817	0.103451		747	-0.0101436	196.748	0.148405		957	-0.0085465	163.621	0.108921
1946	-0.00934503	180.184	0.157054		3797	-0.00894427	171.872	0.124756		804	-0.00912793	175.681	0.137883		2484	-0.00936901	180.682	0.0892364		1764	-0.0087053	166.915	0.104377		2702	-0.00969797	187.505	0.189036		747	-0.0100619	195.055	0.124921		958	-0.00884053	169.72	0.150006
1949	-0.031232	634.174	0.0529921		3799	-0.00980341	189.692	0.128796		806	-0.00882862	169.473	0.0840427		2489	-0.00933358	179.947	0.0748213		1769	-0.0100637	195.091	0.0947304		2703	0.00344095	-57.7197	0.325022		748	-0.00916848	176.522	0.115295		959	-0.00864041	165.569	0.117021
1953	-0.0113617	222.016	0.0673161		3804	-0.00773883	146.868	0.12997		807	-0.011015	214.824	0.266981		2490	-0.00642739	119.666	0.130792		1773	-0.00943128	181.974	0.127002		2705	-0.00957338	184.921	0.0765045		750	-0.0148358	294.076	0.0883038		961	-0.0082485	157.44	0.136367
1964	-0.00734753	138.751	0.197786		3805	0.00419706	-73.4031	0.355313		808	-0.00931081	179.475	0.16184		2495	-0.00940267	181.38	0.0939522		1777	-0.00914237	175.981	0.08443		2719	-0.00877429	168.346	0.108788		751	-0.00905742	174.219	0.167371		961	-0.00946517	182.677	0.112432
1964	-0.00553361	101.126	0.274166		3827	-0.00675609	126.484	0.127169		811	-0.00732757	138.338	0.281554		2496	-0.00816246	155.655	0.170917		1777	-0.00795587	151.37	0.118226		2738	-0.00937178	180.74	0.109731		754	-0.00840928	160.775	0.149662		962	-0.00884698	169.854	0.160469
1965	-0.00804512	153.221	0.152217		3827	-0.00319903	52.7017	0.280773		812	-0.00907102	174.501	0.108871		2498	-0.00971284	187.814	0.082212		1778	-0.00943409	182.032	0.147298		2739	-0.00597022	110.183	0.245054		756	-0.0057235	105.065	0.199344		962	-0.0100934	195.708	0.268116
1992	-0.00636976	118.47	0.114599		3835	-0.00616767	114.278	0.144936		815	-0.00655607	122.335	0.16761		2499	-0.00866642	166.108	0.167087		1786	-0.00892465	171.465	0.0857336		2743	-0.0084108	160.806	0.126879		757	-0.0090603	174.279	0.145307		963	-0.00945827	182.533	0.260444
1993	-0.00857062	164.121	0.101804		3840	-0.0359732	732.516	0.0633938		817	-0.00862716	165.294	0.130783		2509	-0.0175071	349.486	0.0526006		1791	-0.0116988	229.008	0.11379		2787	0.00560221	-102.549	0.293543		757	0.00291973	-46.9083	0.410121		964	-0.00901066	173.249	0.0958267
1997	-0.00574575	105.527	0.226961		3854	-0.00720447	135.784	0.115463		818	-0.00843325	161.272	0.180496		2511	-0.00948345	183.056	0.0728258		1791	-0.00938587	181.032	0.0844003		2788	0.00739266	-139.688	0.151994		760	-0.0108708	211.832	0.117194		964	-0.00994484	192.626	0.0952925
2004	-0.00957544	184.964	0.21536		3862	-0.00780423	148.225	0.119756		820	-0.00952368	183.89	0.262312		2514	-0.00922528	177.701	0.0758592		1799	-0.00900603	173.153	0.11005		2790	-0.00640551	119.212	0.231654		761	-0.0074963	141.837	0.167502		965	-0.00927688	178.771	0.113903
2006	-0.00696524	130.822	0.141799		3877	-0.00761104	144.217	0.1067		820	-0.0103019	200.033	0.117763		2515	-0.00929416	179.129	0.0859377		1800	-0.0088857	170.657	0.123091		2797	-0.0223821	450.605	0.0628763		762	-0.00582331	107.135	0.281753		969	-0.0089075	171.109	0.0982037
2013	-0.00724456	136.616	0.106884		3894	-0.00519266	94.0543	0.196013		822	-0.00796839	151.63	0.19939		2515	-0.00896652	172.333	0.0781824		1807	-0.00950052	183.41	0.100631		2817	0.00322641	-53.2695	0.284777		763	-0.00783397	148.842	0.163778		974	-0.00867275	166.24	0.10633
2014	-0.00513245	92.8055	0.166732		3902	-0.0085597	163.895	0.0915742		825	-0.0089086	171.132	0.103878		2517	-0.00974606	188.503	0.144961		1812	-0.00926942	178.616	0.0954739		2818	-0.00859309	164.588	0.0781884		763	-0.00926649	178.555	0.1628		974	-0.0099068	191.837	0.0663679
2018	-0.00910151	175.133	0.102803		3902	-0.00932871	179.846	0.102127		826	-0.00747537	141.403	0.241191		2533	-0.00880593	169.002	0.0989037		1818	-0.00878178	168.501	0.0837577		2819	0.00291978	-46.9093	0.342708		764	-0.00623978	115.774	0.15563		979	-0.0110015	214.545	0.0790446
2019	-0.0054783	99.9791	0.216682		3903	-0.00991515	192.01	0.097283		829	-0.0105512	205.204	0.0837964		2535	-0.00896538	172.31	0.0847656		1820	-0.00945256	182.415	0.0807817		2822	0.00456796	-81.0966	0.213121		765	-0.00919814	177.138	0.146799		980	-0.00948521	183.092	0.0896747
2020	-0.00953195	184.062	0.0924905		3905	-0.00863982	165.557	0.127305		831	-0.00781138	148.373	0.214841		2536	-0.0103126	200.253	0.0901716		1822	-0.00855472	163.792	0.104671		2828	-0.0092818	178.873	0.0879336		768	-0.00804182	153.153	0.131358		980	-0.0090562	174.193	0.113318
2024	-0.00491435	88.2815	0.208893		3908	-0.0103079	200.158	0.0667724		832	-0.0104166	202.411	0.091149		2542	-0.00851338	162.934	0.084693		1834	-0.00271623	42.6872	0.375078		2830	-0.0090512	174.09	0.0886193		770	-0.00903869	173.83	0.227243		981	-0.00546083	99.6168	0.15645
2027	-0.00557011	101.884	0.141938		3910	-0.00907615	174.607	0.102174		835	-0.0083774	160.114	0.125316		2543	-0.00917835	176.727	0.131523		1844	-0.00849208	162.492	0.114938		2837	-0.00929189	179.082	0.10158		771	-0.00913559	175.84	0.117555		982	-0.00921277	177.441	0.111136
2028	-0.0090209	173.461	0.0980006		3915	-0.00403196	69.9787	0.225251		838	-0.00975733	188.737	0.248801		2544	-0.00402987	69.9353	0.272695		1844	-0.00885207	169.959	0.0910659		2846	-0.00978311	189.271	0.0769607		775	-0.00966286	186.777	0.173754		982	-0.0103083	200.166	0.0807893
2035	-0.009185	176.865	0.100311		3925	-0.00828718	158.242	0.13241		841	-0.00925192	178.253	0.089771		2545	-0.00891282	171.22	0.131527		1848	-0.0089363	171.707	0.0969581		2859	-0.00943072	181.962	0.10347		776	-0.006819	127.789	0.200421		984	-0.00790286	150.27	0.112264
2036	-0.00999214	193.607	0.0676418		3928	-0.00830477	158.607	0.142109		843	-0.0107517	209.362	0.0760804		2555	-0.00950039	183.407	0.0940871		1867	-0.00855825	163.865	0.0881014		2863	-0.00897996	172.612	0.106683		782	-0.00838747	160.322	0.13727		984	-0.00336213	56.0847	0.293717
2036	-0.0083831	160.232	0.114316		3930	-0.00888376	170.617	0.110454		844	-0.0080008	152.302	0.142965		2556	-0.00940266	181.38	0.113738		1867	-0.00886807	170.291	0.0888663		2866	-0.00910315	175.167	0.0841166		784	-0.00481729	86.2684	0.332105		987	-0.00924546	178.119	0.126042
2046	-0.00885121	169.941	0.101557		3936	-0.00920494	177.279	0.093884		846	-0.00904	173.858	0.132899		2557	-0.00915089	176.158	0.0743703		1869	-0.00931174	179.494	0.102415		2871	-0.00972121	187.987	0.101091		784	-0.00519026	94.0046	0.245787		987	-0.00339132	56.6903	0.291954
2054	-0.00903049	173.66	0.111203		3948	-0.00935001	180.288	0.101028		847	-0.00640522	119.206	0.20259		2560	-0.00972711	188.11	0.0844112		1884	-0.00906182	174.31	0.0943342		2878	-0.00800448	152.378	0.0952617		788	-0.00940638	181.457	0.132655		988	-0.0089062	171.082	0.0986282
2056	-0.00866521	166.083	0.112684		3963	-0.00698427	131.217	0.114011		848	-0.00952313	183.879	0.19566		2567	-0.00898488	172.714	0.107998		1884	-0.00825157	157.504	0.100158		2885	-0.00927622	178.757	0.0913579		788	-0.00862316	165.211	0.176827		993	-0.00885267	169.972	0.124825
2071	-0.00543141	99.0067	0.161771		3972	-0.00292728	47.0648	0.406115		848	-0.00903516	173.757	0.101533		2577	-0.00915077	176.155	0.0895755		1907	-0.00916389	176.427	0.094529		2886	-0.00927976	178.831	0.129775		794	-0.0105175	204.504	0.0947189		995	-0.00881175	169.123	0.112382
2074	-0.00902327	173.51	0.073204		3999	-0.00797318	151.729	0.121249		849	-0.00831246	158.767	0.128235		2582	-0.00867177	166.22	0.111991		1912	-0.00906729	174.424	0.0787815		2890	-0.00863655	165.489	0.0858979		794	-0.00985623	190.788	0.132685		995	-0.00548345	100.086	0.198474
2082	-0.00654255	122.054	0.12953		4004	-0.00691915	129.866	0.189157		851	-0.0093558	180.408	0.105339		2589	-0.00897965	172.606	0.0938376		1922	-0.00892726	171.519	0.102952		2901	-0.00902875	173.624	0.0814815		795	-0.00987909	191.262	0.131864		996	-0.00462415	82.262	0.253081
2083	-0.0423936	865.692	0.0540359		4007	-0.00974252	188.429	0.268903		855	-0.0108008	210.381	0.145215		2590	-0.00875271	167.898	0.100133		1930	-0.00834525	159.447	0.133891		2910	-0.00901045	173.245	0.0885701		796	-0.00314597	51.601	0.451219		1003	-0.00959775	185.427	0.0827451
2088	-0.0087708	168.274	0.124027		4009	-0.0143063	283.094	0.164057		855	-0.00979261	189.468	0.153739		2597	-0.00989527	191.598	0.0943828		1933	-0.00910369	175.179	0.0712846		2916	-0.004437	78.3801	0.207751		801	-0.00882834	169.467	0.0988548		1006	-0.00853221	163.325	0.0943318
2091	-0.00925927	178.406	0.0822479		4031	-0.0100865	195.564	0.0726867		855	-0.0091909	176.987	0.145395		2597	-0.00818195	156.059	0.127425		1936	-0.00882375	169.372	0.254069		2917	-0.00933846	180.048	0.0871688		801	-0.00964511	186.409	0.137645		1008	-0.00926869	178.601	0.0915571
2093	-0.00944628	182.285	0.0886076		4036	-0.00429788	75.4945	0.207991		859	-0.00937303	180.765	0.146342		2599	-0.00994742	192.68	0.117459		1937	-0.0103485	200.999	0.213258		2925	-0.00834004	159.339	0.0971326		804	-0.0102688	199.345	0.102447		1008	-0.00367376	62.5488	0.276239
2105	-0.00944193	182.195	0.0910581		4043	-0.00906099	174.293	0.129928		860	-0.0278417	563.849	0.0547311		2604	-0.0091743	176.643	0.0862088		1940	-0.00879001	168.672	0.099687		2950	-0.00868743	166.544	0.0946118		804	-0.0172313	343.766	0.157616		1009	-0.00955813	184.605	0.0918926
2106	-0.00806846	153.705	0.129697		4045	-0.00746256	141.138	0.180914		860	-0.0085642	163.988	0.104208		2608	-0.00841651	160.925	0.127881		1942	-0.00846502	161.931	0.108595		2961	-0.00263549	41.0124	0.395888		804	-0.00642743	119.666	0.177086		1015	-0.00934879	180.262	0.105268
2113	-0.00316706	52.0385	0.406171		4047	-0.00821043	156.65	0.111386		863	-0.00880178	168.916	0.132875		2609	-0.00913828	175.896	0.0941123		1944	-0.00936472	180.593	0.0906626		2968	-0.00899982	173.024	0.0972547		808	-0.00843265	161.26	0.342168		1017	-0.00850758	162.814	0.0967615
2117	-0.0172921	345.025	0.0557318		4056	-0.00801278	152.551	0.127318		865	-0.00936134	180.523	0.0758165		2609	-0.00893488	171.677	0.11104		1945	-0.00904498	173.961	0.117399		2971	-0.00894222	171.829	0.0960183		808	-0.00613513	113.604	0.318153		1018	-0.00889911	170.935	0.185039
2126	-0.00489851	87.953	0.188665		4060	-0.00807735	153.89	0.0907325		866	-0.00891341	171.232	0.147645		2611	-0.00968406	187.217	0.0883401		1947	-0.00866127	166.002	0.107026		2983	-0.0113701	222.189	0.0693249		811	-0.00992962	192.31	0.282562		1021	-0.0106011	206.239	0.20585
2128	-0.00882788	169.458	0.0845685		4067	-0.00299259	48.4195	0.327003		866	-0.00813405	155.066	0.140591		2612	0.00242764	-36.7011	0.351759		1954	-0.00973904	188.357	0.0944881		2984	-0.00903156	173.682	0.113791		813	-0.0105802	205.804	0.122765		1023	-0.0088955	170.86	0.105641
2129	-0.00942748	181.895	0.081043		4076	-0.00807289	153.797	0.119411		868	-0.00797526	151.772	0.111106		2614	-0.00876519	168.157	0.0838183		1968	-0.00939192	181.157	0.101228		2985	-0.00923506	177.903	0.103648		813	-0.0113127	220.998	0.176081		1024	-0.00924473	178.104	0.0885257
2133	-0.00889442	170.838	0.0913818		4078	-0.00861878	165.12	0.134616		869	-0.00730296	137.827	0.170279		2616	-0.0102305	198.552	0.0797011		1969	-0.0095942	185.353	0.0801119		2993	-0.00917183	176.592	0.12053		813	-0.00614476	113.803	0.214355		1026	-0.00923224	177.845	0.0910875
2134	-0.0092245	177.684	0.255991		4084	-0.00525975	95.446	0.167301		870	-0.00812541	154.887	0.158417		2625	-0.0090556	174.181	0.0954718		1975	-0.00848774	162.402	0.0924844		2995	-0.00974557	188.493	0.0996632		814	-0.00845331	161.688	0.151491		1028	-0.00876455	168.144	0.125879
2135	-0.00859991	164.729	0.240311		4088	-0.00298572	48.2772	0.348401		871	-0.00981921	190.02	0.1119		2626	-0.00887343	170.402	0.0776275		1977	-0.00807613	153.864	0.0954663		3000	-0.00894294	171.844	0.110249		816	-0.00445272	78.7061	0.37948		1029	-0.00975202	188.626	0.090922
2136	-0.00832654	159.059	0.153117		4098	-0.0054077	98.5148	0.191795		872	-0.00953825	184.192	0.121683		2630	-0.0102377	198.701	0.131372		1986	-0.00853396	163.361	0.151635		3005	-0.00833789	159.294	0.169361		821	-0.00925344	178.285	0.137285		1029	-0.00568907	104.351	0.329509
2136	-0.0100598	195.011	0.123576		4099	-0.00743525	140.571	0.151844		873	-0.00867832	166.355	0.12104		2633	-0.0100293	194.377	0.0749305		1990	-0.00951677	183.747	0.126284		3006	-0.00977279	189.057	0.191275		823	-0.00984499	190.555	0.100992		1030	-0.00984903	190.639	0.0756374
2138	-0.0090897	174.888	0.107375		4101	-0.00521835	94.5872	0.211727		873	-0.00939254	181.17	0.117836		2633	-0.00950654	183.535	0.102026		1996	-0.00889465	170.843	0.0964322		3007	-0.00978097	189.227	0.134941		826	-0.00913244	175.775	0.11265		1033	-0.00813916	155.172	0.121479
2147	-0.00833304	159.194	0.0941781		4103	-0.0171838	342.78	0.0461312		874	-0.00912276	175.574	0.109569		2637	-0.00972094	187.982	0.0656988		1999	-0.0100813	195.457	0.101856		3011	-0.0458623	937.641	0.0501298		827	-0.00788941	149.991	0.146811		1036	-0.00786765	149.54	0.10095
2148	-0.00735327	138.871	0.120078		4111	-0.00740225	139.887	0.115577		874	-0.00823151	157.087	0.193171		2638	-0.0100636	195.089	0.0853079		2006	-0.00926549	178.535	0.097307		3041	-0.00923763	177.957	0.0931872		828	-0.00805606	153.448	0.142805		1043	-0.00317508	52.2048	0.28763
2149	-0.00416848	72.8103	0.277382		4118	-0.00779954	148.127	0.098584		875	-0.00952454	183.908	0.123629		2640	-0.00948492	183.086	0.0995654		2008	-0.00881786	169.25	0.0963744		3047	-0.00858137	164.345	0.0966019		828	-0.0107289	208.89	0.0763192		1046	-0.00903122	173.675	0.108061
2154	-0.00988598	191.405	0.0715306		4121	-0.0056079	102.667	0.152148		875	-0.0094913	183.219	0.0959125		2642	-0.00881257	169.14	0.13124		2015	-0.00892049	171.379	0.0879788		3053	0.00438489	-77.2993	0.308435		833	-0.00948147	183.015	0.117612		1048	-0.00892011	171.371	0.109536
2154	-0.00784489	149.068	0.10865		4131	-0.00925691	178.357	0.0753436		875	-0.00883706	169.648	0.105385		2647	-0.00849252	162.501	0.111922		2033	-0.00685352	128.505	0.111197		3059	-0.00782741	148.706	0.109567		834	-0.00480105	85.9314	0.282803		1052	-0.00888136	170.567	0.169508
2160	-0.00373128	63.7418	0.24899		4133	-0.00261806	40.651	0.339332		877	-0.00781811	148.513	0.314311		2656	-0.00964095	186.323	0.0673486		2042	-0.00823159	157.089	0.152292		3060	-0.00737222	139.264	0.174253		835	-0.00973991	188.375	0.240323		1052	-0.00892546	171.482	0.0935352
2162	-0.00847308	162.098	0.112803		4154	-0.00948535	183.095	0.106422		877	-0.00984024	190.456	0.219801		2658	-0.00911981	175.513	0.105202		2048	-0.00753318	142.602	0.110285		3060	0.00301985	-48.9851	0.340961		835	-0.00852533	163.182	0.249018		1053	-0.009334	179.956	0.136244
2164	-0.00698811	131.296	0.114158		4162	-0.00803497	153.011	0.12813		883	-0.00938612	181.037	0.0908419		2659	-0.00983472	190.342	0.0709354		2059	-0.0095595	184.633	0.0838945		3063	-0.00704474	132.471	0.231924		837	-0.0114536	223.921	0.0810381		1054	-0.00893334	171.645	0.152854
2164	-0.00875507	167.947	0.102265		4166	-0.00816172	155.64	0.153519		886	-0.00879379	168.751	0.104619		2662	-0.00948771	183.144	0.121934		2060	-0.0085275	163.227	0.268947		3068	-0.00321389	53.01	0.295829		840	-0.00997612	193.275	0.172737		1055	-0.00882674	169.434	0.0930899
2167	-0.00880858	169.057	0.11458		4172	-0.0030121	48.8244	0.301902		886	-0.00837268	160.016	0.126296		2662	-0.00572464	105.089	0.155577		2060	-0.0333596	678.305	0.0693307		3070	-0.00527861	95.8372	0.148956		842	-0.0096289	186.073	0.157578		1057	-0.0132922	262.059	0.069982
2168	-0.00702665	132.096	0.149662		4190	-0.00425731	74.653	0.246036		888	-0.00875904	168.03	0.116579		2666	-0.00396078	68.5022	0.248223		2066	-0.00923206	177.841	0.0798826		3072	-0.00901497	173.338	0.108227		843	-0.00902536	173.554	0.130004		1059	-0.00514491	93.064	0.180834
2171	-0.00609269	112.723	0.12796		4193	-0.00853885	163.463	0.126401		891	-0.0116268	227.515	0.0890407		2667	-0.0120306	235.89	0.0802552		2079	-0.00838863	160.347	0.111894		3078	-0.00413862	72.1911	0.280459		844	-0.00846743	161.981	0.0990799		1059	-0.00419477	73.3557	0.259332
2178	-0.0123149	241.787	0.069631		4193	-0.00866779	166.137	0.115619		891	-0.00728949	137.548	0.178839		2670	-0.00900246	173.079	0.173593		2084	-0.008795	168.776	0.0873794		3088	0.00456606	-81.0572	0.190453		845	-0.00902548	173.556	0.179123		1060	-0.0101658	197.21	0.0948216
2178	-0.0225109	453.276	0.0670508		4208	-0.0130628	257.3	0.0717151		894	-0.00908955	174.885	0.151793		2671	-0.00863398	165.436	0.124243		2086	-0.00890881	171.136	0.154702		3090	-0.00953166	184.056	0.0949662		848	-0.0108245	210.872	0.0828883		1060	-0.00936274	180.552	0.112937
2184	-0.0111992	218.645	0.0773407		4212	-0.00235751	35.2465	0.380966		894	-0.00958126	185.085	0.118451		2671	-0.00914291	175.992	0.106517		2090	-0.010752	209.37	0.180245		3102	-0.00859458	164.618	0.0793673		850	-0.00765465	145.122	0.170652		1063	-0.00897675	172.546	0.132204
2185	-0.0163019	324.487	0.0617675		4219	-0.00856433	163.991	0.113405		895	-0.0133754	263.784	0.0966817		2672	-0.00977336	189.069	0.128166		2095	-0.00874356	167.709	0.107522		3103	-0.0104202	202.486	0.145397		850	-0.00961272	185.737	0.141366		1063	-0.0093565	180.423	0.094186
2191	-0.00829058	158.313	0.0944135		4223	-0.00816399	155.687	0.125464		895	-0.00947136	182.805	0.100147		2673	-0.00483408	86.6165	0.208317		2098	-0.00988155	191.313	0.100267		3103	-0.00958612	185.185	0.187068		852	-0.00839205	160.418	0.170376		1063	-0.00806057	153.542	0.157927
2191	-0.00804982	153.319	0.127923		4232	-0.00930404	179.334	0.083052		898	-0.00851569	162.982	0.115115		2675	-0.00885767	170.076	0.139166		2099	-0.00948856	183.162	0.0663597		3105	-0.00952876	183.996	0.245467		855	-0.0098691	191.055	0.223466		1064	-0.00897176	172.442	0.0950612
2193	-0.00869834	166.771	0.0988507		4264	-0.0094024	181.374	0.100101		901	-0.00886559	170.24	0.111511		2693	-0.00859838	164.697	0.129944		2100	0.00332826	-55.3822	0.274984		3121	-0.0103728	201.503	0.126926		855	-0.00744277	140.727	0.277599		1066	-0.01162	227.372	0.0888974
2195	-0.00865625	165.898	0.107258		4269	-0.00789849	150.18	0.106614		902	-0.00812133	154.802	0.197914		2693	-0.00944002	182.155	0.082313		2102	-0.00991601	192.028	0.099014		3122	-0.00849439	162.54	0.139704		856	-0.00445374	78.7273	0.251068		1067	-0.00872393	167.302	0.103399
2196	-0.00641809	119.473	0.110198		4297	-0.0568159	1164.85	0.0539917		905	-0.00851336	162.934	0.121384		2694	-0.00964045	186.312	0.0758637		2123	-0.00899056	172.832	0.0961181		3134	-0.00980132	189.649	0.0813224		856	-0.00875522	167.951	0.153079		1070	-0.00895326	172.058	0.0769087
2199	-0.00503074	90.6957	0.214374		4300	-0.00550293	100.49	0.194554		906	-0.00929219	179.089	0.102098		2694	-0.0090653	174.382	0.107731		2127	-0.009629	186.075	0.0956653		3139	-0.00914324	175.999	0.0868041		856	-0.00891364	171.236	0.200858		1071	-0.0173016	345.222	0.0672188
2210	-0.0200084	401.368	0.0600511		4323	-0.0092338	177.877	0.0957681		907	-0.00788834	149.969	0.136132		2705	-0.00916217	176.392	0.107904		2135	-0.00381991	65.5803	0.371856		3142	-0.00941024	181.537	0.150869		856	-0.00956796	184.809	0.241329		1073	-0.00923508	177.904	0.210164
2220	-0.00836457	159.847	0.0840073		4327	-0.0090663	174.403	0.103513		910	-0.00977379	189.078	0.123249		2706	-0.00873199	167.469	0.113498		2138	-0.00879482	168.772	0.117055		3147	0.00333004	-55.4192	0.270675		861	-0.0162219	322.828	0.092544		1074	-0.00956544	184.756	0.25138
2221	-0.00884399	169.792	0.10495		4327	-0.00874248	167.686	0.134187		911	-0.00884512	169.815	0.0837123		2711	-0.00978751	189.363	0.0800678		2139	-0.00871708	167.159	0.100664		3159	-0.00942903	181.927	0.0790675		862	-0.00957895	185.037	0.144853		1078	-0.00975177	188.621	0.216304
2236	-0.00680304	127.458	0.123018		4350	-0.00754854	142.921	0.117957		912	-0.00890972	171.155	0.110281		2712	-0.0527217	1079.92	0.0466068		2141	-0.00896077	172.214	0.109242		3171	-0.0170906	340.847	0.0705282		862	-0.00857487	164.21	0.201028		1079	-0.00918868	176.942	0.110831
2238	-0.00539721	98.2972	0.16058		4355	-0.00858902	164.503	0.103835		913	-0.010161	197.109	0.0847357		2712	-0.00857243	164.159	0.165025		2144	-0.00524016	95.0397	0.199483		3176	0.00343482	-57.5926	0.291761		862	-0.0128062	251.977	0.141831		1079	-0.0065589	122.393	0.242226
2240	-0.00735826	138.974	0.127492		4365	-0.0307234	623.623	0.0655984		918	-0.00926528	178.53	0.102634		2718	-0.00898806	172.78	0.104024		2146	-0.0468047	957.19	0.0431935		3187	-0.00889555	170.861	0.113691		863	-0.0092877	178.995	0.248442		1080	-0.011328	221.317	0.186881
2241	-0.00872387	167.3	0.102881		4365	-0.00343497	57.5957	0.230038		918	-0.00947286	182.836	0.102462		2721	-0.00976922	188.983	0.0870374		2160	-0.0086452	165.668	0.0830142		3199	-0.00841719	160.939	0.1089		863	-0.0101861	197.63	0.113915		1080	-0.00916244	176.397	0.12137
2264	-0.00691368	129.753	0.135381		4370	-0.0085793	164.301	0.120724		926	-0.00941704	181.678	0.0962404		2724	-0.00815547	155.51	0.093605		2164	-0.0079938	152.157	0.108888		3200	0.00343431	-57.582	0.40147		864	-0.00899326	172.888	0.330997		1081	-0.0105074	204.294	0.268028
2270	-0.00899665	172.958	0.100085		4371	-0.0243685	491.807	0.0503626		930	-0.0094388	182.13	0.0989668		2727	-0.00880789	169.043	0.0953961		2167	-0.00790133	150.239	0.091933		3201	-0.00834313	159.403	0.117905		865	-0.00932771	179.825	0.275167		1082	-0.00516108	93.3992	0.216292
2270	-0.00863599	165.477	0.110389		4373	-0.00839371	160.452	0.134227		932	-0.00920539	177.288	0.110215		2727	-0.00967569	187.043	0.083073		2172	-0.00873068	167.441	0.0912359		3212	-0.0092597	178.415	0.104087		868	-0.00929686	179.185	0.140363		1083	-0.00828512	158.199	0.103298
2271	-0.00943288	182.007	0.0870557		4389	-0.00371256	63.3535	0.270988		933	-0.0108695	211.806	0.0992853		2729	-0.00942543	181.852	0.0779457		2175	-0.0100256	194.301	0.105693		3223	-0.00881928	169.279	0.100631		870	-0.00711548	133.938	0.194198		1086	-0.0105906	206.022	0.0837271
2271	-0.00479117	85.7266	0.318267		4395	-0.0125034	245.696	0.0698248		934	-0.0100179	194.142	0.092614		2739	-0.00844328	161.48	0.272285		2185	-0.00895267	172.046	0.106425		3226	-0.00900959	173.227	0.0981695		870	-0.00599141	110.622	0.294257		1091	-0.00924279	178.064	0.102863
2277	-0.00835453	159.639	0.0957715		4408	-0.0162551	323.516	0.0663549		934	-0.00885465	170.013	0.112395		2741	-0.0081392	155.173	0.270008		2196	-0.00972834	188.135	0.0789352		3238	-0.00898997	172.82	0.0929917		871	-0.00479368	85.7786	0.343991		1092	-0.009355	180.391	0.111309
2278	0.0032601	-53.9685	0.312479		4409	-0.00864121	165.586	0.0933221		934	-0.0106587	207.434	0.104584		2744	-0.0092018	177.214	0.101643		2196	0.00309286	-50.4994	0.289623		3248	-0.00977287	189.059	0.100217		872	-0.00798501	151.974	0.155434		1096	-0.00940312	181.389	0.0704918
2285	-0.00877484	168.357	0.0869775		4413	-0.00914441	176.023	0.0929892		935	-0.00876753	168.206	0.155108		2747	-0.00950278	183.457	0.10401		2199	-0.00832836	159.096	0.170875		3256	-0.0208886	419.626	0.0647813		872	-0.00835169	159.58	0.137799		1097	-0.0085907	164.538	0.0949252
2295	-0.00465836	82.9716	0.157943		4415	-0.00845133	161.647	0.095256		936	-0.00941755	181.689	0.109873		2748	-0.00877612	168.384	0.088859		2201	-0.00898009	172.615	0.10234		3263	-0.00920854	177.353	0.0816367		874	-0.00961181	185.718	0.194288		1101	-0.00910633	175.233	0.118814
2295	-0.011117	216.939	0.0897456		4425	-0.00805909	153.511	0.104355		937	-0.0101685	197.266	0.194		2751	-0.00926498	178.524	0.0956717		2202	-0.0319109	648.256	0.0510908		3294	-0.00737493	139.32	0.117023		874	-0.00896606	172.324	0.165443		1103	-0.00845129	161.646	0.0980468
2296	-0.00558508	102.194	0.201899		4426	-0.00805356	153.396	0.106951		939	-0.0226813	456.812	0.0560591		2762	-0.00971954	187.953	0.0739574		2207	-0.00962461	185.984	0.0922667		3298	-0.00964745	186.457	0.0771247		875	-0.0102183	198.299	0.136366		1104	-0.00906658	174.409	0.0969632
2298	-0.00913133	175.752	0.0855861		4439	-0.00993513	192.425	0.111788		939	-0.00895065	172.004	0.103259		2773	-0.00945098	182.382	0.0773126		2209	-0.00910334	175.171	0.10826		3299	-0.00583383	107.354	0.137645		877	-0.00842682	161.139	0.131843		1105	-0.0092836	178.91	0.0796364
2301	-0.00716838	135.036	0.371532		4444	-0.00969279	187.398	0.0942068		939	-0.00924273	178.063	0.241277		2775	-0.00930436	179.341	0.0814598		2213	-0.0084013	160.609	0.107432		3300	-0.00838596	160.291	0.0995236		877	-0.00324411	53.6367	0.413025		1109	-0.00430225	75.5852	0.226762
2302	-0.00905533	174.175	0.160346		4444	-0.00435024	76.5805	0.331395		940	-0.00872795	167.385	0.136495		2778	-0.00876185	168.088	0.117965		2218	-0.00976306	188.855	0.0690832		3316	-0.00948636	183.116	0.120548		879	-0.00878882	168.647	0.189118		1110	-0.00929818	179.213	0.247233
2305	-0.00861428	165.027	0.112426		4445	-0.00931746	179.613	0.0931465		941	-0.00931435	179.548	0.11129		2780	-0.00934216	180.125	0.0823694		2243	-0.00842177	161.034	0.0896185		3318	-0.00876549	168.164	0.0950004		880	-0.00949434	183.282	0.127932		1112	-0.00420956	73.6626	0.232987
2316	-0.00883922	169.693	0.124327		4451	-0.00398017	68.9044	0.257978		941	-0.00927993	178.834	0.160075		2785	-0.0107971	210.304	0.0718585		2247	-0.00364597	61.9724	0.222648		3318	-0.0032736	54.2484	0.336571		881	-0.00901898	173.421	0.228651		1113	-0.00967674	187.065	0.137184
2324	-0.00889708	170.893	0.0811629		4452	-0.00851663	163.002	0.0921561		942	-0.00920132	177.204	0.125491		2786	-0.00945476	182.461	0.0834876		2252	-0.00974536	188.488	0.0746033		3335	-0.00911669	175.448	0.137549		882	-0.00830813	158.677	0.194202		1114	-0.00944018	182.158	0.0928242
2329	-0.00768447	145.741	0.138693		4464	-0.00864843	165.735	0.119491		945	-0.023246	468.524	0.07314		2789	-0.00869455	166.692	0.0827464		2259	-0.00893263	171.63	0.0875933		3338	-0.00838409	160.252	0.0990163		883	-0.0102423	198.797	0.136903		1114	-0.0101185	196.229	0.0876751
2331	-0.00875386	167.922	0.137264		4465	-0.00539788	98.3112	0.141423		946	-0.0171283	341.629	0.067047		2790	-0.00875162	167.876	0.163173		2261	-0.00882762	169.452	0.100538		3340	-0.00929946	179.239	0.0846416		883	-0.00870491	166.907	0.169656		1116	-0.0100823	195.477	0.134161
2335	-0.00922581	177.712	0.0774456		4491	-0.00563475	103.224	0.15968		946	-0.00966529	186.828	0.079323		2792	-0.00929513	179.149	0.084391		2265	-0.0105752	205.701	0.0805625		3341	-0.0082859	158.216	0.102823		885	-0.00999077	193.579	0.116229		1117	-0.00843053	161.216	0.143225
2342	-0.009186	176.886	0.136309		4495	-0.00443499	78.3385	0.186975		947	-0.00896879	172.38	0.163095		2795	-0.0088609	170.143	0.0707196		2273	-0.0083934	160.445	0.115468		3348	-0.00916053	176.358	0.0945564		887	-0.00825972	157.673	0.15977		1117	-0.00903409	173.735	0.12167
2342	-0.0090024	173.078	0.0823128		4504	-0.00916577	176.466	0.0841368		948	-0.00955864	184.615	0.0746304		2799	-0.00863582	165.474	0.123034		2290	-0.00951388	183.687	0.105217		3352	-0.00645552	120.249	0.132368		887	-0.00763716	144.759	0.213627		1120	-0.0100837	195.506	0.176533
2344	-0.00833482	159.23	0.0834231		4509	-0.00860574	164.85	0.126792		950	-0.0110807	216.188	0.218673		2799	-0.00875589	167.964	0.103024		2292	-0.00956676	184.784	0.0904169		3358	-0.00901432	173.325	0.108532		889	-0.00871904	167.2	0.167993		1123	-0.00943176	181.984	0.101467
2344	-0.00754153	142.776	0.222126		4533	-0.00389653	67.1694	0.260998		950	-0.0100152	194.086	0.245095		2803	-0.00876484	168.15	0.0978086		2293	-0.00896534	172.309	0.143133		3373	-0.00805411	153.408	0.133191		889	-0.00837182	159.998	0.231882		1131	-0.00928447	178.928	0.116133
2346	-0.00839588	160.497	0.109961		4533	-0.0054899	100.22	0.204461		950	-0.00837664	160.098	0.211271		2804	-0.00752637	142.461	0.10692		2296	-0.00900445	173.12	0.103742		3383	-0.00784526	149.076	0.094756		892	-0.00707672	133.134	0.275421		1134	-0.0100582	194.978	0.0946043
2353	-0.0102931	199.849	0.0777444		4535	-0.00865926	165.96	0.100966		952	-0.009019	173.422	0.122003		2810	-0.00990365	191.772	0.0586514		2304	-0.0090676	174.43	0.0954782		3383	-0.0180375	360.488	0.061226		893	-0.00752016	142.332	0.146046		1142	-0.00859324	164.591	0.115804
2357	-0.00936704	180.641	0.073062		4544	-0.00870551	166.919	0.108203		953	-0.0100655	195.129	0.12534		2821	-0.00948659	183.121	0.0792958		2321	-0.00862143	165.175	0.12749		3384	-0.00931929	179.651	0.0966332		894	-0.00844813	161.581	0.151576		1143	-0.00745621	141.006	0.206621
2361	-0.00878444	168.557	0.0958354		4565	-0.00793324	150.901	0.106912		958	-0.00830606	158.634	0.114767		2829	-0.00967275	186.982	0.0786773		2328	-0.00910811	175.27	0.0859064		3390	0.00335099	-55.8538	0.34546		894	-0.00963228	186.143	0.126057		1146	-0.00948315	183.049	0.108466
2370	-0.00678045	126.989	0.101321		4581	-0.00871394	167.094	0.147781		958	-0.00828336	158.163	0.145933		2829	-0.00887158	170.364	0.0891687		2337	-0.00250207	38.245	0.471624		3393	-0.0092618	178.458	0.0972456		898	-0.0112565	219.834	0.0853206		1152	-0.00886622	170.253	0.109637
2372	-0.00855956	163.892	0.181331		4583	-0.00996604	193.066	0.0890791		959	-0.00927558	178.744	0.106222		2834	-0.00898207	172.656	0.0875688		2342	-0.00838331	160.236	0.104028		3409	0.00334985	-55.8301	0.352678		898	-0.00949155	183.224	0.101201		1154	-0.00869862	166.776	0.109868
2378	-0.0076095	144.185	0.113476		4586	-0.00426256	74.7619	0.228545		959	-0.00943372	182.024	0.169687		2840	-0.010085	195.534	0.0781525		2342	-0.00970507	187.653	0.0947637		3412	-0.00311813	51.0235	0.311605		899	-0.00680853	127.571	0.164391		1154	-0.00877829	168.429	0.107139
2380	-0.00899453	172.914	0.294957		4609	-0.00457585	81.2603	0.204293		960	-0.00848068	162.256	0.107206		2841	-0.00866307	166.039	0.0926947		2344	-0.00303129	49.2223	0.438524		3435	-0.00213478	30.6264	0.476357		900	-0.00818346	156.091	0.146947		1155	-0.00935501	180.391	0.0869241
2382	-0.00776451	147.401	0.115787		4614	-0.00920602	177.301	0.0997506		961	-0.00933219	179.918	0.101447		2844	-0.0095471	184.376	0.0957163		2348	-0.009385	181.014	0.0921369		3450	-0.0119077	233.34	0.0637974		901	-0.00909841	175.069	0.124957		1156	-0.00412035	71.8121	0.200868
2385	-0.0157848	313.76	0.0814896		4639	-0.00586612	108.024	0.143425		961	-0.0100934	195.708	0.16269		2845	-0.0095258	183.934	0.0969468		2354	0.00404426	-70.2338	0.239659		3456	-0.00921877	177.566	0.0855289		902	-0.00865619	165.896	0.138407		1160	-0.00358144	60.6338	0.237454
2390	-0.0114683	224.225	0.0781626		4640	-0.00508288	91.7772	0.197284		963	-0.00919465	177.065	0.0986039		2845	-0.00888785	170.701	0.120815		2364	-0.00962346	185.96	0.0891356		3472	-0.00527712	95.8064	0.255235		904	-0.00922553	177.706	0.211368		1170	-0.0110412	215.368	0.0988118
2399	-0.0169522	337.976	0.0586629		4658	-0.00933377	179.951	0.13095		965	-0.00929193	179.083	0.160464		2847	-0.00907527	174.589	0.0933975		2368	-0.00955708	184.583	0.143701		3475	-0.00303754	49.3519	0.306244		906	-0.00862662	165.283	0.182418		1173	-0.0116076	227.115	0.0710861
2401	-0.00389238	67.0835	0.232527		4663	-0.00394872	68.2521	0.254149		966	-0.0346827	705.749	0.0650813		2854	-0.00973428	188.259	0.0796856		2369	-0.00937466	180.799	0.0841039		3477	-0.00861933	165.132	0.109283		908	-0.00494887	88.9975	0.306885		1174	-0.0094599	182.567	0.151393
2408	-0.00952042	183.822	0.0856934		4667	0.00386189	-66.451	0.334142		968	-0.00849514	162.556	0.170574		2861	-0.00861601	165.063	0.0851981		2384	-0.00984362	190.527	0.0847608		3485	-0.0126422	248.575	0.0771381		908	-0.00501546	90.3789	0.235329		1174	-0.00897862	172.584	0.0992909
2412	-0.0171055	341.155	0.0585089		4680	-0.00926038	178.429	0.106659		968	-0.0087323	167.475	0.202015		2862	-0.00939579	181.237	0.0757244		2388	-0.00913172	175.76	0.123355		3486	-0.0160144	318.524	0.068305		910	-0.0105255	204.67	0.117885		1178	-0.00834386	159.418	0.135669
2428	-0.00455764	80.8826	0.222436		4685	-0.00714555	134.562	0.0941035		969	-0.00819387	156.307	0.209626		2863	-0.00910979	175.305	0.0749002		2388	-0.0104385	202.865	0.0685004		3492	-0.00941491	181.634	0.0984051		912	-0.00831592	158.838	0.162571		1181	-0.00922972	177.793	0.101181
2429	-0.00988627	191.411	0.086874		4686	-0.0167244	333.251	0.0697172		970	-0.0110364	215.268	0.130255		2868	-0.00906972	174.474	0.0869347		2397	-0.00979953	189.612	0.0877309		3520	-0.00860142	164.76	0.0890714		916	-0.00426118	74.7332	0.263139		1182	-0.00950552	183.514	0.0945279
2430	-0.00536562	97.6421	0.142408		4701	-0.0114643	224.142	0.0772343		972	-0.00968969	187.334	0.161235		2870	-0.00378462	64.8483	0.30227		2398	-0.00947838	182.951	0.124284		3527	0.0042262	-74.0077	0.292699		923	-0.00909336	174.964	0.133141		1184	-0.0091925	177.021	0.130187
2451	-0.00734953	138.793	0.300395		4717	-0.00438213	77.242	0.234648		973	-0.0100793	195.414	0.121913		2875	-0.0204665	410.87	0.115548		2402	-0.00754281	142.802	0.140153		3540	-0.00816997	155.811	0.122117		924	-0.0044945	79.5728	0.313432		1187	-0.00910557	175.218	0.122376
2451	-0.00861516	165.045	0.093049		4720	-0.0083594	159.74	0.151029		973	-0.00648427	120.845	0.216246		2876	-0.00917135	176.582	0.0991641		2403	-0.00914644	176.065	0.0945776		3552	-0.00862761	165.304	0.0934986		925	-0.00932641	179.798	0.218184		1188	-0.0103566	201.168	0.173968
2458	-0.00888956	170.737	0.0841636		4726	-0.00351237	59.201	0.311781		974	-0.0100584	194.982	0.158105		2881	-0.0100104	193.987	0.112758		2408	-0.00872448	167.313	0.102788		3553	-0.00865854	165.945	0.0922058		927	-0.012159	238.552	0.174934		1190	-0.00915763	176.297	0.0976004
2459	-0.0168408	335.665	0.0612988		4731	-0.0092385	177.975	0.0966974		976	-0.00998894	193.541	0.0728518		2883	-0.00997369	193.224	0.152153		2409	-0.00962457	185.983	0.110554		3556	-0.00931295	179.519	0.0936286		930	-0.00808367	154.021	0.162026		1190	-0.010654	207.335	0.185954
2465	-0.00926111	178.444	0.085769		4735	-0.00436844	76.9581	0.223317		977	-0.0096471	186.45	0.0946087		2884	-0.00942852	181.916	0.094812		2422	-0.00862539	165.257	0.113151		3562	-0.0101132	196.118	0.0753725		930	-0.0085687	164.082	0.317955		1190	-0.00334016	55.629	0.29892
2467	-0.00962494	185.99	0.076621		4735	-0.00730016	137.769	0.132254		983	-0.00873981	167.631	0.120745		2885	-0.00897748	172.561	0.112453		2444	-0.00867627	166.313	0.115382		3576	-0.00871402	167.096	0.0969098		930	-0.00922751	177.747	0.166478		1191	-0.00967643	187.059	0.0721361
2471	-0.0112629	219.966	0.0719237		4737	-0.00872217	167.265	0.112506		984	-0.00957765	185.01	0.101943		2893	-0.00907292	174.54	0.0970786		2451	-0.00970193	187.588	0.105842		3588	-0.00881984	169.291	0.105781		931	-0.00902408	173.527	0.233053		1192	-0.00784729	149.118	0.0977135
2471	-0.00885956	170.115	0.0998467		4749	-0.00418808	73.2169	0.268719		984	-0.0096751	187.031	0.117866		2894	-0.00869493	166.7	0.100132		2451	0.00383338	-65.8595	0.303933		3590	-0.00884269	169.765	0.0955956		933	-0.00670922	125.511	0.31122		1200	-0.0097827	189.263	0.0979077
2472	-0.00901028	173.241	0.108536		4759	-0.00905314	174.13	0.14816		985	-0.0133548	263.356	0.0843987		2897	-0.00952066	183.827	0.111668		2457	-0.0119059	233.303	0.236717		3596	-0.0248111	500.989	0.0655546		935	-0.00411853	71.7743	0.439579		1200	-0.00578212	106.281	0.176514
2472	-0.0143025	283.015	0.0784463		4762	-0.00872901	167.407	0.125529		987	-0.00944317	182.22	0.136756		2901	-0.0137593	271.747	0.0602552		2463	-0.00857586	164.23	0.115489		3601	-0.00823781	157.218	0.244551		937	-0.00949599	183.316	0.136402		1201	-0.00858784	164.479	0.0923738
2493	-0.0253605	512.384	0.0705804		4763	-0.0158273	314.643	0.0673891		987	-0.00868767	166.549	0.108858		2903	-0.00958188	185.097	0.257058		2464	-0.0104459	203.019	0.089423		3613	-0.00906186	174.311	0.085634		941	-0.00991023	191.908	0.138004		1207	-0.00917745	176.708	0.101907
2499	-0.0085946	164.619	0.115942		4772	-0.00468915	83.6104	0.203763		988	-0.00972602	188.087	0.103839		2907	-0.00715289	134.714	0.159119		2480	-0.00513631	92.8856	0.283142		3622	-0.00905341	174.136	0.0915183		941	-0.00941282	181.591	0.316967		1208	-0.00433916	76.3508	0.308239
2504	-0.00444767	78.6014	0.208185		4773	-0.00840384	160.662	0.09321		990	-0.00816921	155.795	0.142358		2908	-0.0102287	198.514	0.0806172		2486	-0.00353899	59.7533	0.228725		3651	-0.00880602	169.004	0.112342		941	0.00359469	-60.9087	0.38683		1211	-0.00459791	81.7179	0.209649
2518	-0.00899948	173.017	0.0894701		4774	-0.00860764	164.889	0.0913984		991	-0.00990911	191.885	0.0977537		2909	-0.00818652	156.154	0.177044		2491	-0.0090681	174.44	0.0964373		3660	-0.00880369	168.956	0.0873828		942	-0.00871584	167.134	0.18236		1212	-0.00895142	172.02	0.100074
2523	-0.0028755	45.9909	0.337298		4776	-0.00517508	93.6897	0.22465		992	-0.0101492	196.865	0.115378		2911	-0.00923596	177.922	0.118132		2493	-0.0096787	187.106	0.117268		3679	-0.00913499	175.828	0.0969057		943	-0.0101483	196.846	0.110306		1212	-0.00359646	60.9453	0.236034
2531	-0.00866634	166.107	0.0911005		4779	-0.00815581	155.517	0.205653		993	-0.00788982	150	0.084705		2912	-0.00977846	189.175	0.0830052		2496	-0.00908295	174.748	0.0815097		3686	-0.00844817	161.581	0.114972		947	-0.00958684	185.2	0.112856		1216	-0.00715058	134.666	0.151058
2532	-0.00644156	119.96	0.116677		4783	-0.00346214	58.1592	0.291561		993	-0.00949626	183.321	0.228367		2917	-0.00433043	76.1697	0.202136		2504	-0.00913521	175.832	0.087795		3693	-0.00931112	179.481	0.083765		951	-0.00851825	163.035	0.250621		1219	-0.00972819	188.132	0.195199
2537	-0.00873473	167.525	0.0912322		4790	-0.00671974	125.73	0.130838		996	-0.00899374	172.898	0.117694		2919	-0.00940351	181.398	0.0857457		2508	-0.00783795	148.924	0.107432		3698	-0.00848276	162.299	0.103965		951	-0.0106343	206.928	0.109905		1222	-0.0143667	284.347	0.10888
2539	-0.00921189	177.423	0.107477		4801	-0.00359147	60.8417	0.245936		999	-0.0104705	203.53	0.141017		2923	-0.00468999	83.6277	0.17957		2510	-0.00940125	181.351	0.105059		3699	-0.00949474	183.29	0.08801		955	-0.00910734	175.254	0.171795		1225	-0.00963302	186.158	0.10606
2543	-0.00659287	123.098	0.136871		4814	-0.00933341	179.943	0.104072		999	-0.00908046	174.697	0.120525		2930	-0.00987784	191.236	0.100079		2518	-0.00878083	168.482	0.0792888		3700	-0.00992435	192.201	0.0827735		955	-0.0449347	918.4	0.0530565		1228	-0.00967328	186.993	0.0853635
2552	-0.00640797	119.263	0.188562		4830	-0.00349431	58.8264	0.288923		1001	-0.0101332	196.532	0.114091		2934	-0.00842957	161.196	0.0962878		2521	0.00233479	-34.7752	0.366891		3701	-0.0586235	1202.34	0.0471939		958	-0.00648296	120.818	0.214617		1228	-0.00672104	125.757	0.215778
2560	-0.00874194	167.675	0.113653		4833	-0.00776703	147.453	0.129395		1002	-0.00853276	163.336	0.109888		2944	-0.0097527	188.641	0.0866443		2528	-0.00905891	174.25	0.130631		3707	0.00305781	-49.7724	0.331964		961	-0.00864013	165.563	0.132169		1228	-0.00370832	63.2657	0.25671
2568	-0.00835152	159.577	0.110652		4834	-0.00814477	155.288	0.105292		1002	-0.00850252	162.709	0.174073		2958	-0.0095986	185.444	0.0899088		2536	-0.00986849	191.042	0.0886573		3718	-0.0100853	195.54	0.0640954		967	-0.00947934	182.97	0.125789		1228	-0.00890376	171.032	0.135877
2575	-0.00978885	189.39	0.114847		4837	-0.00996411	193.026	0.101091		1003	-0.0099515	192.764	0.127704		2961	-0.00930008	179.252	0.106376		2536	-0.00766454	145.327	0.182212		3729	-0.00835548	159.659	0.0919798		970	-0.00942354	181.813	0.149382		1232	-0.00446993	79.0632	0.240744
2575	-0.00904888	174.042	0.096448		4852	-0.00881939	169.281	0.0984432		1003	-0.00962053	185.899	0.0955175		2962	-0.00886389	170.205	0.118111		2537	-0.00978644	189.34	0.125965		3746	-0.00873476	167.526	0.105584		970	-0.00957125	184.877	0.208954		1235	-0.0039412	68.0961	0.21952
2593	-0.00899479	172.92	0.0962175		4855	-0.0109842	214.184	0.0800927		1004	-0.00697731	131.072	0.33123		2970	-0.00994328	192.594	0.0716249		2542	-0.00841161	160.823	0.13411		3765	-0.0085431	163.551	0.110841		972	-0.00359372	60.8886	0.408558		1239	-0.00959387	185.346	0.080963
2595	-0.00983255	190.297	0.0824451		4864	-0.00892876	171.55	0.11327		1009	-0.00924599	178.13	0.239547		2972	-0.00488949	87.7659	0.166173		2550	-0.00873636	167.559	0.104573		3766	-0.00810126	154.386	0.110192		973	-0.0101957	197.829	0.112484		1241	-0.00807206	153.78	0.105896
2608	-0.00845487	161.72	0.091656		4877	-0.00780074	148.152	0.199147		1010	-0.0100646	195.11	0.120233		2973	-0.00913604	175.85	0.0764551		2551	-0.00801596	152.616	0.144125		3805	-0.00908536	174.798	0.103858		973	-0.00974103	188.398	0.121167		1241	-0.00975659	188.721	0.105191
2613	-0.0518325	1061.48	0.0591055		4881	-0.0110735	216.038	0.11028		1010	-0.0101478	196.835	0.176119		2980	-0.00895485	172.091	0.0906231		2561	-0.00953429	184.11	0.0956997		3837	-0.00882044	169.303	0.092359		974	-0.00875761	168	0.328149		1242	-0.00457526	81.2479	0.309742
2622	-0.00832925	159.115	0.10202		4883	-0.00817765	155.97	0.122122		1019	-0.00891419	171.248	0.174683		2991	-0.00911115	175.333	0.0976466		2562	-0.00808194	153.985	0.101181		3850	-0.00880612	169.006	0.110358		975	-0.00937099	180.723	0.256968		1246	-0.00903884	173.833	0.0938831
2628	-0.0172521	344.196	0.055863		4893	-0.0264959	535.936	0.0749764		1021	-0.00950066	183.413	0.135359		2996	-0.00722675	136.246	0.119074		2565	-0.00964806	186.47	0.0785924		3863	-0.00856163	163.935	0.0957699		975	-0.00755947	143.148	0.155607		1247	-0.00970373	187.625	0.0884202
2630	-0.00852998	163.279	0.102316		4898	-0.00582049	107.077	0.203315		1021	-0.00965022	186.515	0.110672		3001	-0.00983927	190.436	0.0954523		2568	-0.00903696	173.794	0.114145		3864	-0.00871643	167.146	0.123317		976	-0.00818466	156.116	0.113143		1249	-0.00846338	161.897	0.179893
2634	-0.0214448	431.162	0.0673302		4899	-0.0109898	214.3	0.10471		1023	-0.00858058	164.328	0.0963454		3002	-0.00990095	191.716	0.0775722		2570	-0.0098209	190.055	0.110106		3869	-0.0084421	161.456	0.110112		977	-0.0107329	208.972	0.0931004		1251	-0.00909302	174.957	0.103685
2637	-0.0046266	82.3129	0.163428		4912	-0.00702664	132.095	0.131281		1024	-0.0106661	207.586	0.195857		3006	-0.00919756	177.126	0.0862958		2573	-0.00957838	185.025	0.116381		3869	-0.00923544	177.911	0.0990278		977	-0.00902227	173.49	0.28042		1255	-0.00909167	174.929	0.104641
2640	-0.00861435	165.029	0.107813		4924	-0.00745899	141.064	0.109446		1025	-0.00951752	183.762	0.129153		3007	-0.00961504	185.785	0.100474		2582	-0.00850669	162.795	0.115229		3875	-0.00955272	184.493	0.0805905		978	-0.0083487	159.518	0.138795		1256	-0.00466159	83.0388	0.295051
2643	-0.00934514	180.187	0.0790733		4949	-0.00842269	161.053	0.0996958		1027	-0.00929289	179.103	0.11901		3019	-0.00727287	137.203	0.121466		2587	-0.00910484	175.202	0.0936598		3875	-0.00942573	181.858	0.0854184		979	-0.00849573	162.568	0.119873		1257	-0.00943304	182.01	0.137017
2646	-0.00876546	168.163	0.10223		4950	-0.00458788	81.5097	0.22099		1029	-0.00960174	185.509	0.150508		3030	-0.00935766	180.447	0.0899039		2604	-0.0528331	1082.23	0.04828		3895	-0.0092319	177.838	0.0830514		981	-0.00936074	180.51	0.121799		1258	-0.00869332	166.666	0.10581
2648	-0.00651152	121.411	0.144503		4958	-0.0105575	205.334	0.0804789		1032	-0.00927752	178.784	0.119334		3032	-0.009777	189.145	0.0871471		2616	-0.0101759	197.419	0.0787065		3897	-0.00885258	169.97	0.0775608		981	-0.0088773	170.483	0.131458		1261	-0.00909172	174.93	0.0895833
2654	-0.00684323	128.291	0.129351		4981	-0.00357823	60.5672	0.331315		1035	-0.00963055	186.107	0.134823		3033	-0.0092561	178.34	0.0838807		2617	-0.00840229	160.63	0.0992794		3911	-0.0168518	335.894	0.0653854		983	-0.00466366	83.0816	0.392283		1264	-0.00895116	172.015	0.113814
2657	-0.00951116	183.631	0.104716		4982	-0.00904977	174.06	0.104524		1037	-0.00894546	171.896	0.202094		3035	-0.00885757	170.074	0.0862985		2631	-0.00882006	169.295	0.0793029		3927	-0.00835774	159.706	0.130697		985	-0.0103154	200.312	0.0957291		1265	-0.0092159	177.506	0.0970646
2668	-0.00985593	190.782	0.0952492		4983	-0.00899666	172.959	0.0953827		1038	-0.00929902	179.23	0.297558		3039	-0.00896425	172.286	0.0860005		2638	-0.00926454	178.515	0.0835319		3935	-0.00909006	174.896	0.0894688		985	-0.0108151	210.677	0.167941		1266	-0.00955598	184.56	0.0776317
2678	-0.00895753	172.147	0.098882		4983	-0.0163415	325.308	0.0686795		1039	-0.00919538	177.08	0.256862		3043	-0.00300472	48.6712	0.410877		2649	-0.00880576	168.999	0.121816		3935	-0.00340691	57.0135	0.342467		986	-0.0101119	196.092	0.244823		1269	-0.0102401	198.751	0.0784629
2693	-0.00654676	122.142	0.0981227		5003	-0.00310873	50.8287	0.272138		1043	-0.0095081	183.567	0.080688		3046	-0.00883346	169.573	0.135032		2654	-0.00877177	168.294	0.074861		3939	-0.00891927	171.353	0.0976416		987	-0.0103173	200.351	0.243105		1272	-0.00955939	184.631	0.0939405
2696	-0.00721446	135.991	0.121378		5014	-0.0080987	154.333	0.140164		1045	-0.0142317	281.545	0.215067		3058	-0.00969185	187.379	0.0738814		2659	-0.00831082	158.733	0.101222		3944	-0.00879185	168.71	0.0944481		989	-0.00896197	172.239	0.156175		1274	-0.0099005	191.706	0.109217
2698	-0.00663593	123.991	0.152489		5023	-0.00889731	170.898	0.10628		1046	-0.00831238	158.765	0.0812359		3067	-0.00993745	192.473	0.0746968		2678	-0.00915857	176.317	0.107201		3948	-0.00884872	169.89	0.0813407		993	-0.00432879	76.1357	0.341954		1283	-0.00508928	91.9099	0.302864
2705	-0.0239407	482.934	0.0653064		5032	-0.00894662	171.921	0.0689923		1046	-0.00874421	167.722	0.0955028		3071	-0.00924698	178.151	0.0896994		2686	-0.00916497	176.45	0.0756395		3955	-0.00855561	163.81	0.0994117		994	-0.00921441	177.475	0.120904		1289	-0.00820297	156.495	0.223285
2712	-0.00949633	183.323	0.0870378		5043	-0.00613682	113.639	0.198879		1048	-0.00953144	184.051	0.105752		3071	-0.00475817	85.0419	0.202569		2691	-0.00930594	179.374	0.0750904		3970	-0.00790609	150.338	0.194139		994	0.00318338	-52.377	0.405327		1290	-0.00840426	160.671	0.102517
2715	-0.00493029	88.6121	0.213553		5092	-0.00642988	119.717	0.130772		1050	-0.00842316	161.063	0.138531		3077	-0.00882366	169.37	0.0733228		2694	-0.00932821	179.836	0.097874		3980	-0.00397308	68.7574	0.258357		997	-0.00559686	102.439	0.278254		1291	-0.00851511	162.97	0.179702
2718	-0.00770359	146.137	0.123243		5123	-0.00827042	157.894	0.130526		1052	-0.00832529	159.033	0.126649		3088	-0.00848814	162.411	0.118766		2700	-0.00959343	185.337	0.0869583		3990	-0.00934883	180.263	0.0771769		1002	-0.00977032	189.006	0.1268		1291	-0.00368066	62.6917	0.393015
2724	-0.00569672	104.51	0.15001		5123	-0.00931586	179.58	0.0939406		1053	-0.0123717	242.965	0.0948495		3094	-0.00864947	165.757	0.114188		2708	-0.00846916	162.017	0.100903		3991	-0.00868435	166.48	0.0919178		1002	-0.00573572	105.319	0.243955		1291	-0.00559583	102.417	0.196391
2730	-0.00922319	177.657	0.106435		5133	-0.0091968	177.11	0.0851391		1054	-0.00895333	172.06	0.104623		3097	-0.00979774	189.575	0.0874025		2708	-0.00905619	174.193	0.102525		3997	0.00323136	-53.3722	0.294004		1003	-0.00467147	83.2437	0.339451		1292	-0.00594577	109.676	0.244974
2732	-0.00860584	164.852	0.105119		5141	-0.0085927	164.579	0.100373		1059	-0.00767808	145.608	0.119492		3100	-0.00928832	179.008	0.0708643		2709	-0.00953871	184.202	0.100769		4007	-0.00756796	143.324	0.13152		1006	-0.00794191	151.08	0.26648		1294	-0.00794205	151.083	0.14528
2737	-0.00989897	191.675	0.079856		5157	-0.00223386	32.6817	0.394208		1062	-0.0101245	196.353	0.102255		3102	-0.0091257	175.635	0.117312		2710	-0.00951558	183.722	0.0928344		4010	-0.0123725	242.982	0.0870748		1010	-0.00480193	85.9497	0.310389		1295	-0.00753086	142.554	0.411933
2740	-0.00331698	55.1482	0.25375		5159	-0.00940049	181.335	0.0697333		1064	-0.0102755	199.484	0.0989014		3117	-0.00951937	183.801	0.0966303		2717	-0.00957365	184.927	0.0927675		4035	-0.00211119	30.1371	0.456497		1010	-0.0103494	201.018	0.205238		1295	-0.0143903	284.835	0.0802965
2750	-0.0185261	370.621	0.0587944		5160	-0.00439052	77.416	0.249198		1064	-0.00805131	153.35	0.122219		3121	-0.0102387	198.721	0.08055		2719	-0.00934566	180.198	0.0847591		4041	-0.00433168	76.1956	0.242652		1012	-0.0100042	193.857	0.230394		1298	-0.00892804	171.535	0.119423
2752	-0.0361937	737.091	0.0574644		5172	-0.00696092	130.732	0.16204		1066	-0.0085534	163.764	0.157682		3124	-0.00983777	190.405	0.0949135		2730	-0.00844915	161.602	0.116373		4047	0.00464877	-82.7728	0.238133		1015	-0.00967939	187.12	0.149349		1298	-0.00863085	165.371	0.217629
2753	-0.0226613	456.395	0.0581768		5181	-0.0154677	307.184	0.0583918		1067	-0.00933429	179.962	0.302373		3124	-0.00934464	180.176	0.0818583		2742	-0.00901603	173.36	0.0813003		4069	-0.00914194	175.972	0.0861505		1017	-0.00320809	52.8897	0.391257		1301	-0.00494821	88.9838	0.263053
2757	-0.0841431	1731.68	0.0571374		5184	-0.00914763	176.09	0.133363		1068	-0.0119627	234.482	0.104389		3124	-0.00901682	173.377	0.122418		2743	-0.00899843	172.995	0.0739922		4077	-0.00689185	129.3	0.139431		1020	-0.0041994	73.4518	0.367958		1303	-0.00915287	176.199	0.106259
2758	-0.00775329	147.168	0.105048		5191	-0.00769995	146.062	0.128312		1070	-0.0172408	343.962	0.0985673		3127	-0.00923926	177.991	0.0933859		2754	-0.00855171	163.729	0.0897313		4083	-0.00854133	163.514	0.108296		1023	-0.00837819	160.13	0.130761		1303	-0.00893212	171.62	0.131542
2760	-0.0065739	122.705	0.128006		5229	-0.00794733	151.193	0.11107		1073	-0.0097908	189.431	0.186904		3159	-0.00924492	178.108	0.0783654		2761	-0.00903501	173.754	0.108698		4086	-0.0208333	418.48	0.0445169		1025	-0.0106127	206.478	0.132254		1304	-0.00859273	164.58	0.116847
2767	-0.00308338	50.3028	0.303505		5234	-0.00781341	148.415	0.171094		1074	-0.00569432	104.46	0.323125		3160	-0.00940024	181.33	0.0922647		2761	-0.00872944	167.416	0.104932		4091	-0.00938948	181.106	0.0902752		1027	-0.00459685	81.6958	0.398285		1306	-0.00816274	155.661	0.198935
2769	-0.00857618	164.237	0.0930549		5258	-0.00474583	84.7861	0.181203		1076	-0.00979335	189.484	0.233894		3163	-0.00936238	180.544	0.0939547		2763	-0.0463343	947.432	0.0521745		4100	-0.00361913	61.4155	0.24504		1028	-0.00676248	126.616	0.192201		1313	-0.00957402	184.934	0.0755983
2770	-0.00864804	165.727	0.102108		5262	0.00491945	-88.3874	0.302549		1077	-0.00974095	188.397	0.103748		3166	-0.00836318	159.819	0.132105		2771	-0.00903464	173.746	0.103164		4107	-0.00889103	170.767	0.0949897		1029	-0.0102676	199.321	0.11616		1315	0.00255997	-39.4459	0.414583
2772	-0.00671906	125.716	0.104895		5275	-0.0112969	220.672	0.0793175		1078	-0.00908972	174.889	0.181327		3170	-0.0101051	195.95	0.078125		2776	-0.0303963	616.838	0.0525447		4123	-0.00787517	149.696	0.122899		1033	-0.0106488	207.228	0.182769		1317	-0.00868826	166.562	0.104455
2785	-0.0162852	324.14	0.0574043		5294	-0.0120841	236.999	0.0709896		1079	-0.0088265	169.429	0.127908		3174	-0.00869501	166.702	0.194951		2782	-0.00947449	182.87	0.082412		4125	0.00436618	-76.9113	0.232456		1034	-0.00869691	166.741	0.250369		1317	-0.00848203	162.284	0.174772
2797	-0.0219621	441.894	0.0767476		5296	-0.0073314	138.417	0.135038		1080	-0.00880134	168.907	0.137162		3181	-0.00822734	157.001	0.117782		2790	-0.00928012	178.838	0.0953221		4129	-0.0073989	139.817	0.0833099		1035	-0.010865	211.712	0.252662		1318	-0.0087333	167.496	0.121517
2801	-0.00843702	161.35	0.0742061		5323	-0.00965771	186.67	0.11625		1081	-0.00840715	160.731	0.158523		3184	-0.00995392	192.814	0.0670554		2791	-0.00918831	176.934	0.10224		4143	0.00639385	-118.97	0.259872		1035	-0.0038832	66.893	0.377752		1321	-0.00907653	174.615	0.0951222
2806	-0.0082868	158.234	0.0798305		5328	-0.0037535	64.2028	0.311672		1081	-0.0100457	194.717	0.0996696		3189	-0.00909879	175.077	0.116525		2795	-0.00872943	167.415	0.0957733		4159	-0.00893271	171.632	0.0894971		1036	-0.010647	207.19	0.0934644		1321	-0.00862726	165.296	0.10226
2808	-0.0104501	203.107	0.0917964		5333	-0.007496	141.831	0.105749		1085	-0.00911815	175.479	0.25929		3196	-0.00916895	176.532	0.087496		2799	-0.00941243	181.583	0.0831666		4161	-0.0100988	195.82	0.089033		1037	-0.00768241	145.698	0.152854		1323	-0.00949352	183.265	0.0906542
2813	-0.00838315	160.233	0.0959135		5344	-0.00903274	173.707	0.0904431		1086	-0.00955892	184.621	0.276214		3205	-0.0085026	162.71	0.111951		2809	-0.00964287	186.363	0.081408		4165	-0.00912388	175.597	0.0968102		1037	-0.00486086	87.1721	0.330086		1323	-0.00302865	49.1676	0.341358
2815	-0.0088805	170.549	0.186002		5347	-0.00814399	155.272	0.13073		1087	-0.00950124	183.425	0.252595		3207	-0.00875457	167.937	0.0890629		2813	-0.00978489	189.308	0.085483		4174	-0.00952093	183.833	0.0814537		1038	-0.00927647	178.762	0.212427		1325	-0.00833708	159.277	0.157332
2818	-0.00467814	83.382	0.187528		5348	-0.00935854	180.465	0.106872		1088	-0.00989991	191.694	0.195057		3214	-0.00392895	67.8421	0.223564		2815	-0.00988357	191.355	0.0989929		4184	0.00386972	-66.6135	0.418506		1039	-0.00821261	156.696	0.223982		1326	-0.00742084	140.272	0.157178
2818	-0.00510615	92.2599	0.189415		5355	-0.00848414	162.328	0.0898664		1088	-0.0203988	409.466	0.0537393		3217	-0.00943978	182.15	0.0832271		2816	-0.00908188	174.726	0.101749		4185	-0.0040303	69.9442	0.354827		1040	-0.00438292	77.2584	0.315293		1329	-0.00981188	189.868	0.158367
[truncated: 2,161 more rows]

## Sheet: Figure 3b
Figure 3b	FACE gel

## Sheet: Figure 3c
Figure 3c	FACE gel

## Sheet: Figure 5c
Figure 5c	FACE gel

## Sheet: Figure 5d
Figure 5d	FACE gel

## Sheet: Figure 5e
Figure 5e	FACE gel

## Sheet: Figure 5f
Figure 5f	FACE gel

[truncated: 14 more sheets: Figure 6b-c, Supplementary Figure 3a, Supplementary Figure 3b, Supplementary Figure 4b, Supplementary Figure 5a-d, Supplementary Figure 6a, Supplementary Figure 6b, Supplementary Figure 8c, Supplementary Figure 12b, Supplementary Figure 12c, Supplementary Figure 13a-d, Supplementary Figure 14b, Supplementary Figure 16b-c, Supplementary Figure 17]
