# Supplementary material for: Structural basis for human chondroitin sulfate chain polymerization
Source: Nat Commun. 2025 Nov 26;16:11663. doi: 10.1038/s41467-025-66787-5 (PMC12748766; doi:10.1038/s41467-025-66787-5)
Supplement: Supplementary file 4 — Source Data [file 41467_2025_66787_MOESM4_ESM.zip › Additional Source Data - AF models/AF2_CHSY1-CHPF2_truncated.pdb]

MODEL     1                                                                     
ATOM      1  N   ALA A   1      32.781  12.539   6.398  1.00 24.50           N  
ATOM      2  CA  ALA A   1      31.375  12.312   6.117  1.00 24.50           C  
ATOM      3  C   ALA A   1      30.609  13.633   6.078  1.00 24.50           C  
ATOM      4  CB  ALA A   1      30.766  11.375   7.160  1.00 24.50           C  
ATOM      5  O   ALA A   1      30.531  14.344   7.082  1.00 24.50           O  
ATOM      6  N   GLN A   2      30.625  14.406   5.043  1.00 29.97           N  
ATOM      7  CA  GLN A   2      30.094  15.750   4.840  1.00 29.97           C  
ATOM      8  C   GLN A   2      28.672  15.859   5.363  1.00 29.97           C  
ATOM      9  CB  GLN A   2      30.141  16.125   3.357  1.00 29.97           C  
ATOM     10  O   GLN A   2      27.859  14.961   5.164  1.00 29.97           O  
ATOM     11  CG  GLN A   2      31.391  16.906   2.957  1.00 29.97           C  
ATOM     12  CD  GLN A   2      31.406  17.266   1.484  1.00 29.97           C  
ATOM     13  NE2 GLN A   2      32.344  18.109   1.096  1.00 29.97           N  
ATOM     14  OE1 GLN A   2      30.578  16.781   0.703  1.00 29.97           O  
ATOM     15  N   LEU A   3      28.453  16.500   6.469  1.00 34.00           N  
ATOM     16  CA  LEU A   3      27.203  16.891   7.090  1.00 34.00           C  
ATOM     17  C   LEU A   3      26.172  17.297   6.031  1.00 34.00           C  
ATOM     18  CB  LEU A   3      27.422  18.047   8.070  1.00 34.00           C  
ATOM     19  O   LEU A   3      26.547  17.812   4.969  1.00 34.00           O  
ATOM     20  CG  LEU A   3      27.922  17.672   9.461  1.00 34.00           C  
ATOM     21  CD1 LEU A   3      28.703  18.828  10.078  1.00 34.00           C  
ATOM     22  CD2 LEU A   3      26.750  17.266  10.359  1.00 34.00           C  
ATOM     23  N   TRP A   4      25.172  16.484   5.918  1.00 40.06           N  
ATOM     24  CA  TRP A   4      24.094  16.797   4.988  1.00 40.06           C  
ATOM     25  C   TRP A   4      23.812  18.297   4.949  1.00 40.06           C  
ATOM     26  CB  TRP A   4      22.812  16.031   5.371  1.00 40.06           C  
ATOM     27  O   TRP A   4      23.734  18.938   5.996  1.00 40.06           O  
ATOM     28  CG  TRP A   4      22.641  14.727   4.660  1.00 40.06           C  
ATOM     29  CD1 TRP A   4      23.547  13.703   4.582  1.00 40.06           C  
ATOM     30  CD2 TRP A   4      21.500  14.297   3.922  1.00 40.06           C  
ATOM     31  CE2 TRP A   4      21.781  13.008   3.420  1.00 40.06           C  
ATOM     32  CE3 TRP A   4      20.250  14.883   3.635  1.00 40.06           C  
ATOM     33  NE1 TRP A   4      23.031  12.672   3.836  1.00 40.06           N  
ATOM     34  CH2 TRP A   4      19.656  12.883   2.383  1.00 40.06           C  
ATOM     35  CZ2 TRP A   4      20.859  12.289   2.648  1.00 40.06           C  
ATOM     36  CZ3 TRP A   4      19.344  14.172   2.865  1.00 40.06           C  
ATOM     37  N   PRO A   5      24.281  18.938   3.959  1.00 38.91           N  
ATOM     38  CA  PRO A   5      23.953  20.359   3.934  1.00 38.91           C  
ATOM     39  C   PRO A   5      22.531  20.641   4.441  1.00 38.91           C  
ATOM     40  CB  PRO A   5      24.078  20.719   2.455  1.00 38.91           C  
ATOM     41  O   PRO A   5      21.656  19.781   4.371  1.00 38.91           O  
ATOM     42  CG  PRO A   5      24.234  19.422   1.749  1.00 38.91           C  
ATOM     43  CD  PRO A   5      24.328  18.328   2.777  1.00 38.91           C  
ATOM     44  N   PRO A   6      22.406  21.484   5.344  1.00 37.47           N  
ATOM     45  CA  PRO A   6      21.062  21.859   5.781  1.00 37.47           C  
ATOM     46  C   PRO A   6      20.062  21.891   4.637  1.00 37.47           C  
ATOM     47  CB  PRO A   6      21.266  23.266   6.355  1.00 37.47           C  
ATOM     48  O   PRO A   6      20.375  22.328   3.533  1.00 37.47           O  
ATOM     49  CG  PRO A   6      22.672  23.641   5.977  1.00 37.47           C  
ATOM     50  CD  PRO A   6      23.312  22.453   5.328  1.00 37.47           C  
ATOM     51  N   GLY A   7      19.375  20.750   4.398  1.00 37.03           N  
ATOM     52  CA  GLY A   7      18.375  20.719   3.346  1.00 37.03           C  
ATOM     53  C   GLY A   7      17.688  22.047   3.125  1.00 37.03           C  
ATOM     54  O   GLY A   7      17.250  22.688   4.078  1.00 37.03           O  
ATOM     55  N   SER A   8      18.125  22.891   2.281  1.00 35.84           N  
ATOM     56  CA  SER A   8      17.328  24.031   1.861  1.00 35.84           C  
ATOM     57  C   SER A   8      15.852  23.672   1.735  1.00 35.84           C  
ATOM     58  CB  SER A   8      17.844  24.594   0.530  1.00 35.84           C  
ATOM     59  O   SER A   8      15.516  22.562   1.287  1.00 35.84           O  
ATOM     60  OG  SER A   8      18.094  23.531  -0.387  1.00 35.84           O  
ATOM     61  N   ASP A   9      14.938  23.984   2.635  1.00 40.59           N  
ATOM     62  CA  ASP A   9      13.508  23.812   2.393  1.00 40.59           C  
ATOM     63  C   ASP A   9      13.195  23.859   0.899  1.00 40.59           C  
ATOM     64  CB  ASP A   9      12.703  24.875   3.133  1.00 40.59           C  
ATOM     65  O   ASP A   9      13.703  24.719   0.179  1.00 40.59           O  
ATOM     66  CG  ASP A   9      11.961  24.328   4.344  1.00 40.59           C  
ATOM     67  OD1 ASP A   9      11.758  23.109   4.434  1.00 40.59           O  
ATOM     68  OD2 ASP A   9      11.586  25.141   5.215  1.00 40.59           O  
ATOM     69  N   PRO A  10      12.977  22.703   0.381  1.00 39.03           N  
ATOM     70  CA  PRO A  10      12.695  22.750  -1.058  1.00 39.03           C  
ATOM     71  C   PRO A  10      12.016  24.047  -1.493  1.00 39.03           C  
ATOM     72  CB  PRO A  10      11.773  21.547  -1.269  1.00 39.03           C  
ATOM     73  O   PRO A  10      12.023  24.375  -2.680  1.00 39.03           O  
ATOM     74  CG  PRO A  10      11.477  21.047   0.107  1.00 39.03           C  
ATOM     75  CD  PRO A  10      12.234  21.875   1.095  1.00 39.03           C  
ATOM     76  N   ASP A  11      10.891  24.438  -0.777  1.00 39.06           N  
ATOM     77  CA  ASP A  11      10.180  25.594  -1.296  1.00 39.06           C  
ATOM     78  C   ASP A  11      10.945  26.891  -1.010  1.00 39.06           C  
ATOM     79  CB  ASP A  11       8.773  25.672  -0.693  1.00 39.06           C  
ATOM     80  O   ASP A  11      11.125  27.266   0.150  1.00 39.06           O  
ATOM     81  CG  ASP A  11       7.750  24.859  -1.465  1.00 39.06           C  
ATOM     82  OD1 ASP A  11       7.992  24.547  -2.648  1.00 39.06           O  
ATOM     83  OD2 ASP A  11       6.688  24.547  -0.887  1.00 39.06           O  
ATOM     84  N   GLY A  12      12.297  27.000  -1.556  1.00 42.47           N  
ATOM     85  CA  GLY A  12      13.125  28.188  -1.667  1.00 42.47           C  
ATOM     86  C   GLY A  12      12.883  29.188  -0.556  1.00 42.47           C  
ATOM     87  O   GLY A  12      13.469  30.281  -0.549  1.00 42.47           O  
ATOM     88  N   GLY A  13      11.734  29.344   0.078  1.00 47.50           N  
ATOM     89  CA  GLY A  13      11.617  30.547   0.890  1.00 47.50           C  
ATOM     90  C   GLY A  13      12.344  30.438   2.219  1.00 47.50           C  
ATOM     91  O   GLY A  13      12.641  29.328   2.686  1.00 47.50           O  
ATOM     92  N   PRO A  14      13.164  31.484   2.676  1.00 50.25           N  
ATOM     93  CA  PRO A  14      13.859  31.578   3.961  1.00 50.25           C  
ATOM     94  C   PRO A  14      12.945  31.297   5.148  1.00 50.25           C  
ATOM     95  CB  PRO A  14      14.352  33.031   3.990  1.00 50.25           C  
ATOM     96  O   PRO A  14      11.820  31.812   5.211  1.00 50.25           O  
ATOM     97  CG  PRO A  14      13.711  33.688   2.801  1.00 50.25           C  
ATOM     98  CD  PRO A  14      12.977  32.625   2.027  1.00 50.25           C  
ATOM     99  N   ARG A  15      12.906  30.094   5.695  1.00 59.88           N  
ATOM    100  CA  ARG A  15      12.227  29.859   6.965  1.00 59.88           C  
ATOM    101  C   ARG A  15      12.523  30.969   7.961  1.00 59.88           C  
ATOM    102  CB  ARG A  15      12.633  28.500   7.551  1.00 59.88           C  
ATOM    103  O   ARG A  15      13.609  31.562   7.934  1.00 59.88           O  
ATOM    104  CG  ARG A  15      11.805  27.344   7.047  1.00 59.88           C  
ATOM    105  CD  ARG A  15      12.164  26.047   7.754  1.00 59.88           C  
ATOM    106  NE  ARG A  15      11.445  24.906   7.191  1.00 59.88           N  
ATOM    107  NH1 ARG A  15      12.383  23.344   8.617  1.00 59.88           N  
ATOM    108  NH2 ARG A  15      10.859  22.688   7.027  1.00 59.88           N  
ATOM    109  CZ  ARG A  15      11.562  23.641   7.613  1.00 59.88           C  
ATOM    110  N   ASP A  16      11.367  31.516   8.516  1.00 64.56           N  
ATOM    111  CA  ASP A  16      11.523  32.531   9.555  1.00 64.56           C  
ATOM    112  C   ASP A  16      12.539  32.062  10.609  1.00 64.56           C  
ATOM    113  CB  ASP A  16      10.180  32.844  10.219  1.00 64.56           C  
ATOM    114  O   ASP A  16      12.281  31.125  11.352  1.00 64.56           O  
ATOM    115  CG  ASP A  16      10.203  34.094  11.055  1.00 64.56           C  
ATOM    116  OD1 ASP A  16      11.289  34.719  11.219  1.00 64.56           O  
ATOM    117  OD2 ASP A  16       9.133  34.500  11.555  1.00 64.56           O  
ATOM    118  N   ARG A  17      13.656  32.594  10.570  1.00 73.81           N  
ATOM    119  CA  ARG A  17      14.758  32.250  11.453  1.00 73.81           C  
ATOM    120  C   ARG A  17      14.523  32.781  12.859  1.00 73.81           C  
ATOM    121  CB  ARG A  17      16.078  32.781  10.906  1.00 73.81           C  
ATOM    122  O   ARG A  17      15.328  32.531  13.766  1.00 73.81           O  
ATOM    123  CG  ARG A  17      16.547  32.094   9.633  1.00 73.81           C  
ATOM    124  CD  ARG A  17      17.969  32.469   9.266  1.00 73.81           C  
ATOM    125  NE  ARG A  17      18.422  31.766   8.070  1.00 73.81           N  
ATOM    126  NH1 ARG A  17      20.547  32.719   8.078  1.00 73.81           N  
ATOM    127  NH2 ARG A  17      19.953  31.203   6.445  1.00 73.81           N  
ATOM    128  CZ  ARG A  17      19.641  31.891   7.535  1.00 73.81           C  
ATOM    129  N   ASN A  18      13.328  33.406  13.086  1.00 89.56           N  
ATOM    130  CA  ASN A  18      13.094  34.031  14.391  1.00 89.56           C  
ATOM    131  C   ASN A  18      11.805  33.500  15.031  1.00 89.56           C  
ATOM    132  CB  ASN A  18      13.031  35.531  14.266  1.00 89.56           C  
ATOM    133  O   ASN A  18      11.078  34.250  15.672  1.00 89.56           O  
ATOM    134  CG  ASN A  18      14.352  36.156  13.812  1.00 89.56           C  
ATOM    135  ND2 ASN A  18      14.328  37.438  13.453  1.00 89.56           N  
ATOM    136  OD1 ASN A  18      15.375  35.469  13.789  1.00 89.56           O  
ATOM    137  N   PHE A  19      11.461  32.281  14.820  1.00 95.69           N  
ATOM    138  CA  PHE A  19      10.172  31.766  15.266  1.00 95.69           C  
ATOM    139  C   PHE A  19      10.320  30.984  16.562  1.00 95.69           C  
ATOM    140  CB  PHE A  19       9.547  30.875  14.188  1.00 95.69           C  
ATOM    141  O   PHE A  19       9.625  31.266  17.547  1.00 95.69           O  
ATOM    142  CG  PHE A  19       8.258  30.219  14.602  1.00 95.69           C  
ATOM    143  CD1 PHE A  19       8.172  28.844  14.781  1.00 95.69           C  
ATOM    144  CD2 PHE A  19       7.121  31.000  14.820  1.00 95.69           C  
ATOM    145  CE1 PHE A  19       6.973  28.250  15.172  1.00 95.69           C  
ATOM    146  CE2 PHE A  19       5.918  30.406  15.203  1.00 95.69           C  
ATOM    147  CZ  PHE A  19       5.848  29.031  15.383  1.00 95.69           C  
ATOM    148  N   LEU A  20      11.289  30.031  16.672  1.00 97.69           N  
ATOM    149  CA  LEU A  20      11.398  29.109  17.797  1.00 97.69           C  
ATOM    150  C   LEU A  20      12.859  28.953  18.219  1.00 97.69           C  
ATOM    151  CB  LEU A  20      10.805  27.750  17.453  1.00 97.69           C  
ATOM    152  O   LEU A  20      13.727  28.719  17.391  1.00 97.69           O  
ATOM    153  CG  LEU A  20      10.984  26.641  18.484  1.00 97.69           C  
ATOM    154  CD1 LEU A  20      10.234  27.000  19.766  1.00 97.69           C  
ATOM    155  CD2 LEU A  20      10.500  25.297  17.938  1.00 97.69           C  
ATOM    156  N   PHE A  21      13.195  29.141  19.438  1.00 98.31           N  
ATOM    157  CA  PHE A  21      14.492  28.844  20.031  1.00 98.31           C  
ATOM    158  C   PHE A  21      14.406  27.594  20.906  1.00 98.31           C  
ATOM    159  CB  PHE A  21      14.992  30.031  20.859  1.00 98.31           C  
ATOM    160  O   PHE A  21      13.602  27.531  21.844  1.00 98.31           O  
ATOM    161  CG  PHE A  21      16.391  29.859  21.375  1.00 98.31           C  
ATOM    162  CD1 PHE A  21      16.641  29.203  22.578  1.00 98.31           C  
ATOM    163  CD2 PHE A  21      17.469  30.375  20.656  1.00 98.31           C  
ATOM    164  CE1 PHE A  21      17.938  29.047  23.047  1.00 98.31           C  
ATOM    165  CE2 PHE A  21      18.781  30.219  21.125  1.00 98.31           C  
ATOM    166  CZ  PHE A  21      19.016  29.562  22.312  1.00 98.31           C  
ATOM    167  N   VAL A  22      15.188  26.641  20.656  1.00 98.62           N  
ATOM    168  CA  VAL A  22      15.188  25.406  21.422  1.00 98.62           C  
ATOM    169  C   VAL A  22      16.484  25.281  22.203  1.00 98.62           C  
ATOM    170  CB  VAL A  22      15.000  24.172  20.500  1.00 98.62           C  
ATOM    171  O   VAL A  22      17.578  25.234  21.625  1.00 98.62           O  
ATOM    172  CG1 VAL A  22      14.992  22.875  21.328  1.00 98.62           C  
ATOM    173  CG2 VAL A  22      13.711  24.297  19.703  1.00 98.62           C  
ATOM    174  N   GLY A  23      16.438  25.266  23.469  1.00 98.62           N  
ATOM    175  CA  GLY A  23      17.547  24.969  24.359  1.00 98.62           C  
ATOM    176  C   GLY A  23      17.562  23.516  24.812  1.00 98.62           C  
ATOM    177  O   GLY A  23      16.688  23.094  25.562  1.00 98.62           O  
ATOM    178  N   VAL A  24      18.594  22.844  24.453  1.00 98.62           N  
ATOM    179  CA  VAL A  24      18.719  21.422  24.812  1.00 98.62           C  
ATOM    180  C   VAL A  24      19.656  21.266  26.000  1.00 98.62           C  
ATOM    181  CB  VAL A  24      19.219  20.594  23.609  1.00 98.62           C  
ATOM    182  O   VAL A  24      20.828  21.656  25.922  1.00 98.62           O  
ATOM    183  CG1 VAL A  24      19.281  19.109  23.984  1.00 98.62           C  
ATOM    184  CG2 VAL A  24      18.312  20.797  22.406  1.00 98.62           C  
ATOM    185  N   MET A  25      19.172  20.703  27.062  1.00 97.38           N  
ATOM    186  CA  MET A  25      19.984  20.422  28.250  1.00 97.38           C  
ATOM    187  C   MET A  25      20.766  19.125  28.078  1.00 97.38           C  
ATOM    188  CB  MET A  25      19.094  20.344  29.500  1.00 97.38           C  
ATOM    189  O   MET A  25      20.172  18.078  27.828  1.00 97.38           O  
ATOM    190  CG  MET A  25      19.875  20.422  30.812  1.00 97.38           C  
ATOM    191  SD  MET A  25      18.781  20.578  32.281  1.00 97.38           S  
ATOM    192  CE  MET A  25      17.375  19.547  31.734  1.00 97.38           C  
ATOM    193  N   THR A  26      22.094  19.234  28.219  1.00 97.25           N  
ATOM    194  CA  THR A  26      22.953  18.062  28.094  1.00 97.25           C  
ATOM    195  C   THR A  26      24.094  18.109  29.109  1.00 97.25           C  
ATOM    196  CB  THR A  26      23.547  17.969  26.672  1.00 97.25           C  
ATOM    197  O   THR A  26      24.078  18.953  30.016  1.00 97.25           O  
ATOM    198  CG2 THR A  26      24.547  19.094  26.406  1.00 97.25           C  
ATOM    199  OG1 THR A  26      24.234  16.703  26.531  1.00 97.25           O  
ATOM    200  N   ALA A  27      24.906  17.141  29.125  1.00 96.62           N  
ATOM    201  CA  ALA A  27      26.078  17.016  30.000  1.00 96.62           C  
ATOM    202  C   ALA A  27      27.344  16.750  29.203  1.00 96.62           C  
ATOM    203  CB  ALA A  27      25.844  15.914  31.031  1.00 96.62           C  
ATOM    204  O   ALA A  27      27.266  16.328  28.031  1.00 96.62           O  
ATOM    205  N   GLN A  28      28.406  16.922  29.859  1.00 95.88           N  
ATOM    206  CA  GLN A  28      29.688  16.734  29.203  1.00 95.88           C  
ATOM    207  C   GLN A  28      29.828  15.328  28.641  1.00 95.88           C  
ATOM    208  CB  GLN A  28      30.828  17.016  30.188  1.00 95.88           C  
ATOM    209  O   GLN A  28      30.266  15.141  27.500  1.00 95.88           O  
ATOM    210  CG  GLN A  28      32.219  16.703  29.625  1.00 95.88           C  
ATOM    211  CD  GLN A  28      32.656  17.688  28.547  1.00 95.88           C  
ATOM    212  NE2 GLN A  28      33.688  17.328  27.797  1.00 95.88           N  
ATOM    213  OE1 GLN A  28      32.031  18.750  28.375  1.00 95.88           O  
ATOM    214  N   LYS A  29      29.422  14.359  29.281  1.00 95.25           N  
ATOM    215  CA  LYS A  29      29.562  12.961  28.906  1.00 95.25           C  
ATOM    216  C   LYS A  29      28.688  12.625  27.703  1.00 95.25           C  
ATOM    217  CB  LYS A  29      29.234  12.039  30.078  1.00 95.25           C  
ATOM    218  O   LYS A  29      28.906  11.625  27.016  1.00 95.25           O  
ATOM    219  CG  LYS A  29      27.797  12.164  30.562  1.00 95.25           C  
ATOM    220  CD  LYS A  29      27.531  11.250  31.750  1.00 95.25           C  
ATOM    221  CE  LYS A  29      26.094  11.367  32.250  1.00 95.25           C  
ATOM    222  NZ  LYS A  29      25.828  10.484  33.406  1.00 95.25           N  
ATOM    223  N   TYR A  30      27.719  13.367  27.438  1.00 96.19           N  
ATOM    224  CA  TYR A  30      26.766  13.047  26.375  1.00 96.19           C  
ATOM    225  C   TYR A  30      26.984  13.938  25.156  1.00 96.19           C  
ATOM    226  CB  TYR A  30      25.328  13.211  26.875  1.00 96.19           C  
ATOM    227  O   TYR A  30      26.281  13.820  24.156  1.00 96.19           O  
ATOM    228  CG  TYR A  30      24.984  12.273  28.016  1.00 96.19           C  
ATOM    229  CD1 TYR A  30      25.219  10.906  27.906  1.00 96.19           C  
ATOM    230  CD2 TYR A  30      24.406  12.758  29.188  1.00 96.19           C  
ATOM    231  CE1 TYR A  30      24.891  10.039  28.953  1.00 96.19           C  
ATOM    232  CE2 TYR A  30      24.078  11.898  30.234  1.00 96.19           C  
ATOM    233  OH  TYR A  30      24.000   9.695  31.141  1.00 96.19           O  
ATOM    234  CZ  TYR A  30      24.328  10.547  30.109  1.00 96.19           C  
ATOM    235  N   LEU A  31      27.906  14.883  25.141  1.00 96.12           N  
ATOM    236  CA  LEU A  31      28.141  15.859  24.094  1.00 96.12           C  
ATOM    237  C   LEU A  31      28.484  15.172  22.781  1.00 96.12           C  
ATOM    238  CB  LEU A  31      29.266  16.828  24.484  1.00 96.12           C  
ATOM    239  O   LEU A  31      28.000  15.578  21.719  1.00 96.12           O  
ATOM    240  CG  LEU A  31      28.875  17.969  25.422  1.00 96.12           C  
ATOM    241  CD1 LEU A  31      30.109  18.750  25.844  1.00 96.12           C  
ATOM    242  CD2 LEU A  31      27.859  18.875  24.766  1.00 96.12           C  
ATOM    243  N   GLN A  32      29.203  14.086  22.797  1.00 95.31           N  
ATOM    244  CA  GLN A  32      29.656  13.422  21.594  1.00 95.31           C  
ATOM    245  C   GLN A  32      28.703  12.328  21.156  1.00 95.31           C  
ATOM    246  CB  GLN A  32      31.062  12.844  21.797  1.00 95.31           C  
ATOM    247  O   GLN A  32      28.922  11.656  20.156  1.00 95.31           O  
ATOM    248  CG  GLN A  32      32.156  13.891  22.000  1.00 95.31           C  
ATOM    249  CD  GLN A  32      32.594  14.516  20.688  1.00 95.31           C  
ATOM    250  NE2 GLN A  32      33.406  15.578  20.781  1.00 95.31           N  
ATOM    251  OE1 GLN A  32      32.219  14.047  19.609  1.00 95.31           O  
ATOM    252  N   THR A  33      27.734  12.031  21.938  1.00 95.25           N  
ATOM    253  CA  THR A  33      26.797  10.953  21.656  1.00 95.25           C  
ATOM    254  C   THR A  33      25.391  11.492  21.438  1.00 95.25           C  
ATOM    255  CB  THR A  33      26.781   9.914  22.797  1.00 95.25           C  
ATOM    256  O   THR A  33      25.047  11.938  20.344  1.00 95.25           O  
ATOM    257  CG2 THR A  33      28.094   9.156  22.875  1.00 95.25           C  
ATOM    258  OG1 THR A  33      26.562  10.594  24.047  1.00 95.25           O  
ATOM    259  N   ARG A  34      24.672  11.750  22.547  1.00 96.25           N  
ATOM    260  CA  ARG A  34      23.281  12.148  22.469  1.00 96.25           C  
ATOM    261  C   ARG A  34      23.125  13.516  21.812  1.00 96.25           C  
ATOM    262  CB  ARG A  34      22.656  12.172  23.859  1.00 96.25           C  
ATOM    263  O   ARG A  34      22.266  13.711  20.953  1.00 96.25           O  
ATOM    264  CG  ARG A  34      22.578  10.812  24.531  1.00 96.25           C  
ATOM    265  CD  ARG A  34      21.844  10.867  25.859  1.00 96.25           C  
ATOM    266  NE  ARG A  34      22.078   9.672  26.656  1.00 96.25           N  
ATOM    267  NH1 ARG A  34      20.797  10.367  28.469  1.00 96.25           N  
ATOM    268  NH2 ARG A  34      21.844   8.328  28.516  1.00 96.25           N  
ATOM    269  CZ  ARG A  34      21.578   9.461  27.875  1.00 96.25           C  
ATOM    270  N   ALA A  35      23.938  14.461  22.125  1.00 97.25           N  
ATOM    271  CA  ALA A  35      23.844  15.820  21.594  1.00 97.25           C  
ATOM    272  C   ALA A  35      24.109  15.844  20.094  1.00 97.25           C  
ATOM    273  CB  ALA A  35      24.812  16.734  22.328  1.00 97.25           C  
ATOM    274  O   ALA A  35      23.391  16.500  19.344  1.00 97.25           O  
ATOM    275  N   VAL A  36      25.094  15.180  19.719  1.00 96.38           N  
ATOM    276  CA  VAL A  36      25.438  15.125  18.297  1.00 96.38           C  
ATOM    277  C   VAL A  36      24.312  14.461  17.516  1.00 96.38           C  
ATOM    278  CB  VAL A  36      26.766  14.367  18.078  1.00 96.38           C  
ATOM    279  O   VAL A  36      23.969  14.898  16.422  1.00 96.38           O  
ATOM    280  CG1 VAL A  36      26.953  14.039  16.594  1.00 96.38           C  
ATOM    281  CG2 VAL A  36      27.938  15.188  18.594  1.00 96.38           C  
ATOM    282  N   ALA A  37      23.766  13.352  18.016  1.00 96.62           N  
ATOM    283  CA  ALA A  37      22.656  12.656  17.359  1.00 96.62           C  
ATOM    284  C   ALA A  37      21.453  13.578  17.188  1.00 96.62           C  
ATOM    285  CB  ALA A  37      22.266  11.414  18.156  1.00 96.62           C  
ATOM    286  O   ALA A  37      20.828  13.586  16.141  1.00 96.62           O  
ATOM    287  N   ALA A  38      21.141  14.344  18.188  1.00 97.12           N  
ATOM    288  CA  ALA A  38      20.031  15.305  18.109  1.00 97.12           C  
ATOM    289  C   ALA A  38      20.312  16.359  17.047  1.00 97.12           C  
ATOM    290  CB  ALA A  38      19.812  15.969  19.469  1.00 97.12           C  
ATOM    291  O   ALA A  38      19.422  16.703  16.266  1.00 97.12           O  
ATOM    292  N   TYR A  39      21.500  16.828  17.016  1.00 96.50           N  
ATOM    293  CA  TYR A  39      21.891  17.875  16.078  1.00 96.50           C  
ATOM    294  C   TYR A  39      21.844  17.344  14.648  1.00 96.50           C  
ATOM    295  CB  TYR A  39      23.281  18.391  16.406  1.00 96.50           C  
ATOM    296  O   TYR A  39      21.484  18.078  13.727  1.00 96.50           O  
ATOM    297  CG  TYR A  39      23.688  19.609  15.594  1.00 96.50           C  
ATOM    298  CD1 TYR A  39      24.703  19.531  14.656  1.00 96.50           C  
ATOM    299  CD2 TYR A  39      23.031  20.828  15.766  1.00 96.50           C  
ATOM    300  CE1 TYR A  39      25.078  20.641  13.906  1.00 96.50           C  
ATOM    301  CE2 TYR A  39      23.391  21.938  15.023  1.00 96.50           C  
ATOM    302  OH  TYR A  39      24.781  22.953  13.359  1.00 96.50           O  
ATOM    303  CZ  TYR A  39      24.422  21.844  14.102  1.00 96.50           C  
ATOM    304  N   ARG A  40      22.172  16.125  14.391  1.00 95.06           N  
ATOM    305  CA  ARG A  40      22.266  15.539  13.055  1.00 95.06           C  
ATOM    306  C   ARG A  40      20.906  15.047  12.578  1.00 95.06           C  
ATOM    307  CB  ARG A  40      23.266  14.383  13.047  1.00 95.06           C  
ATOM    308  O   ARG A  40      20.750  14.680  11.414  1.00 95.06           O  
ATOM    309  CG  ARG A  40      24.719  14.820  13.141  1.00 95.06           C  
ATOM    310  CD  ARG A  40      25.672  13.641  13.047  1.00 95.06           C  
ATOM    311  NE  ARG A  40      27.078  14.070  13.047  1.00 95.06           N  
ATOM    312  NH1 ARG A  40      27.953  11.938  12.953  1.00 95.06           N  
ATOM    313  NH2 ARG A  40      29.344  13.758  13.008  1.00 95.06           N  
ATOM    314  CZ  ARG A  40      28.125  13.250  13.000  1.00 95.06           C  
ATOM    315  N   THR A  41      19.938  14.961  13.406  1.00 96.06           N  
ATOM    316  CA  THR A  41      18.641  14.406  13.047  1.00 96.06           C  
ATOM    317  C   THR A  41      17.578  15.500  13.000  1.00 96.06           C  
ATOM    318  CB  THR A  41      18.219  13.305  14.031  1.00 96.06           C  
ATOM    319  O   THR A  41      17.422  16.188  11.992  1.00 96.06           O  
ATOM    320  CG2 THR A  41      19.094  12.070  13.898  1.00 96.06           C  
ATOM    321  OG1 THR A  41      18.312  13.805  15.375  1.00 96.06           O  
ATOM    322  N   TRP A  42      16.938  15.828  14.195  1.00 96.75           N  
ATOM    323  CA  TRP A  42      15.750  16.656  14.164  1.00 96.75           C  
ATOM    324  C   TRP A  42      16.109  18.141  14.266  1.00 96.75           C  
ATOM    325  CB  TRP A  42      14.797  16.281  15.305  1.00 96.75           C  
ATOM    326  O   TRP A  42      15.297  19.000  13.953  1.00 96.75           O  
ATOM    327  CG  TRP A  42      15.414  16.344  16.672  1.00 96.75           C  
ATOM    328  CD1 TRP A  42      15.906  15.297  17.406  1.00 96.75           C  
ATOM    329  CD2 TRP A  42      15.602  17.516  17.453  1.00 96.75           C  
ATOM    330  CE2 TRP A  42      16.219  17.109  18.672  1.00 96.75           C  
ATOM    331  CE3 TRP A  42      15.312  18.875  17.266  1.00 96.75           C  
ATOM    332  NE1 TRP A  42      16.391  15.750  18.609  1.00 96.75           N  
ATOM    333  CH2 TRP A  42      16.250  19.344  19.469  1.00 96.75           C  
ATOM    334  CZ2 TRP A  42      16.547  18.016  19.672  1.00 96.75           C  
ATOM    335  CZ3 TRP A  42      15.648  19.781  18.281  1.00 96.75           C  
ATOM    336  N   SER A  43      17.297  18.562  14.680  1.00 95.50           N  
ATOM    337  CA  SER A  43      17.656  19.953  14.914  1.00 95.50           C  
ATOM    338  C   SER A  43      17.531  20.781  13.641  1.00 95.50           C  
ATOM    339  CB  SER A  43      19.078  20.062  15.469  1.00 95.50           C  
ATOM    340  O   SER A  43      17.188  21.969  13.688  1.00 95.50           O  
ATOM    341  OG  SER A  43      20.031  19.875  14.438  1.00 95.50           O  
ATOM    342  N   LYS A  44      17.719  20.188  12.562  1.00 89.38           N  
ATOM    343  CA  LYS A  44      17.719  20.891  11.281  1.00 89.38           C  
ATOM    344  C   LYS A  44      16.297  21.172  10.812  1.00 89.38           C  
ATOM    345  CB  LYS A  44      18.453  20.062  10.219  1.00 89.38           C  
ATOM    346  O   LYS A  44      16.078  22.000   9.922  1.00 89.38           O  
ATOM    347  CG  LYS A  44      19.938  19.875  10.500  1.00 89.38           C  
ATOM    348  CD  LYS A  44      20.641  19.125   9.383  1.00 89.38           C  
ATOM    349  CE  LYS A  44      22.125  18.969   9.641  1.00 89.38           C  
ATOM    350  NZ  LYS A  44      22.812  18.203   8.555  1.00 89.38           N  
ATOM    351  N   THR A  45      15.352  20.594  11.328  1.00 93.44           N  
ATOM    352  CA  THR A  45      13.953  20.750  10.930  1.00 93.44           C  
ATOM    353  C   THR A  45      13.305  21.906  11.711  1.00 93.44           C  
ATOM    354  CB  THR A  45      13.148  19.469  11.148  1.00 93.44           C  
ATOM    355  O   THR A  45      12.195  22.328  11.391  1.00 93.44           O  
ATOM    356  CG2 THR A  45      13.828  18.281  10.469  1.00 93.44           C  
ATOM    357  OG1 THR A  45      13.047  19.203  12.555  1.00 93.44           O  
ATOM    358  N   ILE A  46      13.969  22.438  12.695  1.00 96.00           N  
ATOM    359  CA  ILE A  46      13.422  23.469  13.570  1.00 96.00           C  
ATOM    360  C   ILE A  46      13.484  24.828  12.883  1.00 96.00           C  
ATOM    361  CB  ILE A  46      14.164  23.516  14.922  1.00 96.00           C  
ATOM    362  O   ILE A  46      14.547  25.250  12.406  1.00 96.00           O  
ATOM    363  CG1 ILE A  46      14.016  22.188  15.664  1.00 96.00           C  
ATOM    364  CG2 ILE A  46      13.648  24.672  15.781  1.00 96.00           C  
ATOM    365  CD1 ILE A  46      12.578  21.828  16.031  1.00 96.00           C  
ATOM    366  N   PRO A  47      12.328  25.516  12.719  1.00 93.69           N  
ATOM    367  CA  PRO A  47      12.344  26.891  12.188  1.00 93.69           C  
ATOM    368  C   PRO A  47      12.875  27.906  13.188  1.00 93.69           C  
ATOM    369  CB  PRO A  47      10.867  27.141  11.867  1.00 93.69           C  
ATOM    370  O   PRO A  47      12.109  28.734  13.695  1.00 93.69           O  
ATOM    371  CG  PRO A  47      10.109  26.359  12.891  1.00 93.69           C  
ATOM    372  CD  PRO A  47      10.883  25.109  13.203  1.00 93.69           C  
ATOM    373  N   GLY A  48      14.078  27.969  13.383  1.00 95.38           N  
ATOM    374  CA  GLY A  48      14.750  28.828  14.352  1.00 95.38           C  
ATOM    375  C   GLY A  48      16.156  28.359  14.695  1.00 95.38           C  
ATOM    376  O   GLY A  48      16.938  28.031  13.805  1.00 95.38           O  
ATOM    377  N   LYS A  49      16.469  28.359  15.977  1.00 96.31           N  
ATOM    378  CA  LYS A  49      17.812  28.062  16.438  1.00 96.31           C  
ATOM    379  C   LYS A  49      17.797  26.984  17.531  1.00 96.31           C  
ATOM    380  CB  LYS A  49      18.500  29.328  16.953  1.00 96.31           C  
ATOM    381  O   LYS A  49      16.875  26.953  18.359  1.00 96.31           O  
ATOM    382  CG  LYS A  49      19.984  29.141  17.266  1.00 96.31           C  
ATOM    383  CD  LYS A  49      20.641  30.453  17.625  1.00 96.31           C  
ATOM    384  CE  LYS A  49      22.141  30.297  17.844  1.00 96.31           C  
ATOM    385  NZ  LYS A  49      22.828  31.609  18.031  1.00 96.31           N  
ATOM    386  N   VAL A  50      18.781  26.125  17.469  1.00 97.75           N  
ATOM    387  CA  VAL A  50      18.953  25.094  18.484  1.00 97.75           C  
ATOM    388  C   VAL A  50      20.344  25.203  19.109  1.00 97.75           C  
ATOM    389  CB  VAL A  50      18.750  23.688  17.891  1.00 97.75           C  
ATOM    390  O   VAL A  50      21.344  25.266  18.391  1.00 97.75           O  
ATOM    391  CG1 VAL A  50      18.906  22.609  18.969  1.00 97.75           C  
ATOM    392  CG2 VAL A  50      17.375  23.578  17.219  1.00 97.75           C  
ATOM    393  N   GLN A  51      20.438  25.266  20.391  1.00 98.00           N  
ATOM    394  CA  GLN A  51      21.703  25.281  21.109  1.00 98.00           C  
ATOM    395  C   GLN A  51      21.719  24.250  22.234  1.00 98.00           C  
ATOM    396  CB  GLN A  51      21.969  26.672  21.672  1.00 98.00           C  
ATOM    397  O   GLN A  51      20.672  23.938  22.812  1.00 98.00           O  
ATOM    398  CG  GLN A  51      22.312  27.719  20.609  1.00 98.00           C  
ATOM    399  CD  GLN A  51      22.766  29.031  21.203  1.00 98.00           C  
ATOM    400  NE2 GLN A  51      23.703  29.703  20.531  1.00 98.00           N  
ATOM    401  OE1 GLN A  51      22.281  29.453  22.266  1.00 98.00           O  
ATOM    402  N   PHE A  52      22.938  23.766  22.547  1.00 98.31           N  
ATOM    403  CA  PHE A  52      23.125  22.766  23.578  1.00 98.31           C  
ATOM    404  C   PHE A  52      23.812  23.375  24.797  1.00 98.31           C  
ATOM    405  CB  PHE A  52      23.938  21.594  23.047  1.00 98.31           C  
ATOM    406  O   PHE A  52      24.875  23.969  24.688  1.00 98.31           O  
ATOM    407  CG  PHE A  52      23.266  20.812  21.953  1.00 98.31           C  
ATOM    408  CD1 PHE A  52      22.562  19.656  22.234  1.00 98.31           C  
ATOM    409  CD2 PHE A  52      23.328  21.266  20.625  1.00 98.31           C  
ATOM    410  CE1 PHE A  52      21.922  18.938  21.219  1.00 98.31           C  
ATOM    411  CE2 PHE A  52      22.688  20.547  19.609  1.00 98.31           C  
ATOM    412  CZ  PHE A  52      22.000  19.391  19.906  1.00 98.31           C  
ATOM    413  N   PHE A  53      23.141  23.219  25.922  1.00 98.19           N  
ATOM    414  CA  PHE A  53      23.641  23.812  27.172  1.00 98.19           C  
ATOM    415  C   PHE A  53      24.250  22.750  28.078  1.00 98.19           C  
ATOM    416  CB  PHE A  53      22.500  24.531  27.891  1.00 98.19           C  
ATOM    417  O   PHE A  53      23.578  21.781  28.438  1.00 98.19           O  
ATOM    418  CG  PHE A  53      22.000  25.750  27.172  1.00 98.19           C  
ATOM    419  CD1 PHE A  53      22.469  27.016  27.484  1.00 98.19           C  
ATOM    420  CD2 PHE A  53      21.047  25.625  26.172  1.00 98.19           C  
ATOM    421  CE1 PHE A  53      22.000  28.141  26.812  1.00 98.19           C  
ATOM    422  CE2 PHE A  53      20.562  26.750  25.500  1.00 98.19           C  
ATOM    423  CZ  PHE A  53      21.047  28.000  25.828  1.00 98.19           C  
ATOM    424  N   SER A  54      25.484  22.938  28.484  1.00 97.25           N  
ATOM    425  CA  SER A  54      26.234  22.000  29.312  1.00 97.25           C  
ATOM    426  C   SER A  54      26.906  22.719  30.484  1.00 97.25           C  
ATOM    427  CB  SER A  54      27.281  21.266  28.484  1.00 97.25           C  
ATOM    428  O   SER A  54      26.641  23.891  30.719  1.00 97.25           O  
ATOM    429  OG  SER A  54      27.875  20.219  29.234  1.00 97.25           O  
ATOM    430  N   SER A  55      27.625  21.953  31.312  1.00 95.94           N  
ATOM    431  CA  SER A  55      28.312  22.500  32.500  1.00 95.94           C  
ATOM    432  C   SER A  55      29.484  23.375  32.094  1.00 95.94           C  
ATOM    433  CB  SER A  55      28.797  21.359  33.375  1.00 95.94           C  
ATOM    434  O   SER A  55      29.922  23.359  30.938  1.00 95.94           O  
ATOM    435  OG  SER A  55      29.641  20.484  32.656  1.00 95.94           O  
ATOM    436  N   GLU A  56      29.812  24.078  33.125  1.00 95.19           N  
ATOM    437  CA  GLU A  56      30.984  24.938  32.938  1.00 95.19           C  
ATOM    438  C   GLU A  56      32.219  24.125  32.562  1.00 95.19           C  
ATOM    439  CB  GLU A  56      31.266  25.766  34.188  1.00 95.19           C  
ATOM    440  O   GLU A  56      32.469  23.062  33.125  1.00 95.19           O  
ATOM    441  CG  GLU A  56      32.406  26.766  34.031  1.00 95.19           C  
ATOM    442  CD  GLU A  56      32.562  27.688  35.219  1.00 95.19           C  
ATOM    443  OE1 GLU A  56      33.188  28.766  35.094  1.00 95.19           O  
ATOM    444  OE2 GLU A  56      32.031  27.359  36.312  1.00 95.19           O  
ATOM    445  N   GLY A  57      32.969  24.516  31.484  1.00 92.25           N  
ATOM    446  CA  GLY A  57      34.219  23.844  31.094  1.00 92.25           C  
ATOM    447  C   GLY A  57      34.000  22.734  30.094  1.00 92.25           C  
ATOM    448  O   GLY A  57      34.938  22.016  29.750  1.00 92.25           O  
ATOM    449  N   SER A  58      32.812  22.500  29.734  1.00 92.75           N  
ATOM    450  CA  SER A  58      32.500  21.469  28.750  1.00 92.75           C  
ATOM    451  C   SER A  58      33.250  21.750  27.422  1.00 92.75           C  
ATOM    452  CB  SER A  58      31.000  21.391  28.500  1.00 92.75           C  
ATOM    453  O   SER A  58      33.531  22.891  27.109  1.00 92.75           O  
ATOM    454  OG  SER A  58      30.344  20.844  29.625  1.00 92.75           O  
ATOM    455  N   ASP A  59      33.562  20.719  26.672  1.00 90.75           N  
ATOM    456  CA  ASP A  59      34.281  20.750  25.406  1.00 90.75           C  
ATOM    457  C   ASP A  59      33.438  21.438  24.312  1.00 90.75           C  
ATOM    458  CB  ASP A  59      34.688  19.344  24.969  1.00 90.75           C  
ATOM    459  O   ASP A  59      32.406  20.922  23.906  1.00 90.75           O  
ATOM    460  CG  ASP A  59      35.531  19.328  23.719  1.00 90.75           C  
ATOM    461  OD1 ASP A  59      35.938  20.406  23.250  1.00 90.75           O  
ATOM    462  OD2 ASP A  59      35.781  18.234  23.172  1.00 90.75           O  
ATOM    463  N   THR A  60      33.906  22.516  23.828  1.00 90.88           N  
ATOM    464  CA  THR A  60      33.219  23.281  22.812  1.00 90.88           C  
ATOM    465  C   THR A  60      33.750  22.969  21.422  1.00 90.88           C  
ATOM    466  CB  THR A  60      33.312  24.797  23.094  1.00 90.88           C  
ATOM    467  O   THR A  60      33.312  23.562  20.438  1.00 90.88           O  
ATOM    468  CG2 THR A  60      32.656  25.156  24.422  1.00 90.88           C  
ATOM    469  OG1 THR A  60      34.688  25.172  23.125  1.00 90.88           O  
ATOM    470  N   SER A  61      34.719  22.109  21.297  1.00 91.12           N  
ATOM    471  CA  SER A  61      35.312  21.766  20.016  1.00 91.12           C  
ATOM    472  C   SER A  61      34.438  20.828  19.219  1.00 91.12           C  
ATOM    473  CB  SER A  61      36.688  21.125  20.234  1.00 91.12           C  
ATOM    474  O   SER A  61      34.688  20.594  18.031  1.00 91.12           O  
ATOM    475  OG  SER A  61      36.562  19.859  20.859  1.00 91.12           O  
ATOM    476  N   VAL A  62      33.438  20.266  19.891  1.00 89.69           N  
ATOM    477  CA  VAL A  62      32.500  19.391  19.219  1.00 89.69           C  
ATOM    478  C   VAL A  62      31.734  20.188  18.156  1.00 89.69           C  
ATOM    479  CB  VAL A  62      31.500  18.750  20.219  1.00 89.69           C  
ATOM    480  O   VAL A  62      31.406  21.359  18.359  1.00 89.69           O  
ATOM    481  CG1 VAL A  62      30.625  17.719  19.516  1.00 89.69           C  
ATOM    482  CG2 VAL A  62      32.250  18.109  21.375  1.00 89.69           C  
ATOM    483  N   PRO A  63      31.469  19.703  16.953  1.00 89.44           N  
ATOM    484  CA  PRO A  63      30.828  20.391  15.836  1.00 89.44           C  
ATOM    485  C   PRO A  63      29.344  20.656  16.078  1.00 89.44           C  
ATOM    486  CB  PRO A  63      31.031  19.438  14.664  1.00 89.44           C  
ATOM    487  O   PRO A  63      28.516  20.422  15.195  1.00 89.44           O  
ATOM    488  CG  PRO A  63      31.047  18.078  15.289  1.00 89.44           C  
ATOM    489  CD  PRO A  63      31.625  18.188  16.672  1.00 89.44           C  
ATOM    490  N   ILE A  64      28.969  21.016  17.234  1.00 93.94           N  
ATOM    491  CA  ILE A  64      27.594  21.406  17.578  1.00 93.94           C  
ATOM    492  C   ILE A  64      27.625  22.703  18.375  1.00 93.94           C  
ATOM    493  CB  ILE A  64      26.875  20.297  18.359  1.00 93.94           C  
ATOM    494  O   ILE A  64      28.641  23.047  18.984  1.00 93.94           O  
ATOM    495  CG1 ILE A  64      27.594  20.016  19.688  1.00 93.94           C  
ATOM    496  CG2 ILE A  64      26.750  19.016  17.531  1.00 93.94           C  
ATOM    497  CD1 ILE A  64      26.859  19.062  20.609  1.00 93.94           C  
ATOM    498  N   PRO A  65      26.594  23.500  18.312  1.00 96.25           N  
ATOM    499  CA  PRO A  65      26.531  24.750  19.062  1.00 96.25           C  
ATOM    500  C   PRO A  65      26.344  24.531  20.562  1.00 96.25           C  
ATOM    501  CB  PRO A  65      25.328  25.469  18.453  1.00 96.25           C  
ATOM    502  O   PRO A  65      25.219  24.578  21.047  1.00 96.25           O  
ATOM    503  CG  PRO A  65      24.438  24.375  17.969  1.00 96.25           C  
ATOM    504  CD  PRO A  65      25.297  23.203  17.562  1.00 96.25           C  
ATOM    505  N   VAL A  66      27.453  24.516  21.328  1.00 97.06           N  
ATOM    506  CA  VAL A  66      27.438  24.250  22.750  1.00 97.06           C  
ATOM    507  C   VAL A  66      27.641  25.547  23.531  1.00 97.06           C  
ATOM    508  CB  VAL A  66      28.516  23.219  23.141  1.00 97.06           C  
ATOM    509  O   VAL A  66      28.484  26.359  23.172  1.00 97.06           O  
ATOM    510  CG1 VAL A  66      28.516  22.984  24.656  1.00 97.06           C  
ATOM    511  CG2 VAL A  66      28.297  21.891  22.406  1.00 97.06           C  
ATOM    512  N   VAL A  67      26.828  25.719  24.547  1.00 97.56           N  
ATOM    513  CA  VAL A  67      26.953  26.844  25.469  1.00 97.56           C  
ATOM    514  C   VAL A  67      27.281  26.328  26.875  1.00 97.56           C  
ATOM    515  CB  VAL A  67      25.656  27.688  25.484  1.00 97.56           C  
ATOM    516  O   VAL A  67      26.406  25.797  27.562  1.00 97.56           O  
ATOM    517  CG1 VAL A  67      25.812  28.859  26.453  1.00 97.56           C  
ATOM    518  CG2 VAL A  67      25.328  28.188  24.094  1.00 97.56           C  
ATOM    519  N   PRO A  68      28.500  26.516  27.328  1.00 96.88           N  
ATOM    520  CA  PRO A  68      28.828  26.188  28.719  1.00 96.88           C  
ATOM    521  C   PRO A  68      28.281  27.234  29.703  1.00 96.88           C  
ATOM    522  CB  PRO A  68      30.359  26.172  28.734  1.00 96.88           C  
ATOM    523  O   PRO A  68      28.625  28.406  29.609  1.00 96.88           O  
ATOM    524  CG  PRO A  68      30.750  27.078  27.625  1.00 96.88           C  
ATOM    525  CD  PRO A  68      29.656  27.109  26.609  1.00 96.88           C  
ATOM    526  N   LEU A  69      27.484  26.828  30.625  1.00 96.19           N  
ATOM    527  CA  LEU A  69      26.875  27.734  31.594  1.00 96.19           C  
ATOM    528  C   LEU A  69      27.812  27.984  32.750  1.00 96.19           C  
ATOM    529  CB  LEU A  69      25.547  27.156  32.094  1.00 96.19           C  
ATOM    530  O   LEU A  69      28.250  27.031  33.438  1.00 96.19           O  
ATOM    531  CG  LEU A  69      24.406  27.078  31.094  1.00 96.19           C  
ATOM    532  CD1 LEU A  69      23.266  26.234  31.656  1.00 96.19           C  
ATOM    533  CD2 LEU A  69      23.922  28.469  30.719  1.00 96.19           C  
ATOM    534  N   ARG A  70      28.000  29.172  33.031  1.00 92.88           N  
ATOM    535  CA  ARG A  70      28.906  29.547  34.125  1.00 92.88           C  
ATOM    536  C   ARG A  70      28.344  29.141  35.469  1.00 92.88           C  
ATOM    537  CB  ARG A  70      29.172  31.062  34.094  1.00 92.88           C  
ATOM    538  O   ARG A  70      27.172  29.406  35.781  1.00 92.88           O  
ATOM    539  CG  ARG A  70      30.031  31.516  32.938  1.00 92.88           C  
ATOM    540  CD  ARG A  70      30.344  33.000  33.000  1.00 92.88           C  
ATOM    541  NE  ARG A  70      31.141  33.438  31.859  1.00 92.88           N  
ATOM    542  NH1 ARG A  70      31.266  35.656  32.531  1.00 92.88           N  
ATOM    543  NH2 ARG A  70      32.281  34.969  30.594  1.00 92.88           N  
ATOM    544  CZ  ARG A  70      31.562  34.688  31.656  1.00 92.88           C  
ATOM    545  N   GLY A  71      29.156  28.500  36.344  1.00 92.19           N  
ATOM    546  CA  GLY A  71      28.781  28.156  37.688  1.00 92.19           C  
ATOM    547  C   GLY A  71      27.891  26.922  37.781  1.00 92.19           C  
ATOM    548  O   GLY A  71      27.312  26.641  38.812  1.00 92.19           O  
ATOM    549  N   VAL A  72      27.625  26.312  36.656  1.00 94.12           N  
ATOM    550  CA  VAL A  72      26.734  25.156  36.625  1.00 94.12           C  
ATOM    551  C   VAL A  72      27.531  23.875  36.438  1.00 94.12           C  
ATOM    552  CB  VAL A  72      25.703  25.297  35.469  1.00 94.12           C  
ATOM    553  O   VAL A  72      28.500  23.844  35.656  1.00 94.12           O  
ATOM    554  CG1 VAL A  72      24.844  24.031  35.344  1.00 94.12           C  
ATOM    555  CG2 VAL A  72      24.812  26.531  35.719  1.00 94.12           C  
ATOM    556  N   ASP A  73      27.234  22.797  37.156  1.00 93.12           N  
ATOM    557  CA  ASP A  73      27.859  21.484  37.031  1.00 93.12           C  
ATOM    558  C   ASP A  73      26.875  20.453  36.469  1.00 93.12           C  
ATOM    559  CB  ASP A  73      28.422  21.016  38.375  1.00 93.12           C  
ATOM    560  O   ASP A  73      25.781  20.812  36.031  1.00 93.12           O  
ATOM    561  CG  ASP A  73      27.344  20.922  39.438  1.00 93.12           C  
ATOM    562  OD1 ASP A  73      26.141  20.953  39.094  1.00 93.12           O  
ATOM    563  OD2 ASP A  73      27.719  20.812  40.625  1.00 93.12           O  
ATOM    564  N   ASP A  74      27.344  19.172  36.375  1.00 90.38           N  
ATOM    565  CA  ASP A  74      26.531  18.109  35.781  1.00 90.38           C  
ATOM    566  C   ASP A  74      25.891  17.250  36.875  1.00 90.38           C  
ATOM    567  CB  ASP A  74      27.359  17.250  34.844  1.00 90.38           C  
ATOM    568  O   ASP A  74      25.703  16.047  36.688  1.00 90.38           O  
ATOM    569  CG  ASP A  74      27.609  17.891  33.500  1.00 90.38           C  
ATOM    570  OD1 ASP A  74      26.781  18.719  33.062  1.00 90.38           O  
ATOM    571  OD2 ASP A  74      28.625  17.578  32.844  1.00 90.38           O  
ATOM    572  N   SER A  75      25.609  17.922  37.969  1.00 90.69           N  
ATOM    573  CA  SER A  75      24.906  17.203  39.031  1.00 90.69           C  
ATOM    574  C   SER A  75      23.484  16.875  38.594  1.00 90.69           C  
ATOM    575  CB  SER A  75      24.906  18.031  40.312  1.00 90.69           C  
ATOM    576  O   SER A  75      22.859  17.625  37.844  1.00 90.69           O  
ATOM    577  OG  SER A  75      24.500  19.375  40.031  1.00 90.69           O  
ATOM    578  N   TYR A  76      23.031  15.719  39.125  1.00 89.12           N  
ATOM    579  CA  TYR A  76      21.672  15.258  38.844  1.00 89.12           C  
ATOM    580  C   TYR A  76      20.844  15.195  40.125  1.00 89.12           C  
ATOM    581  CB  TYR A  76      21.703  13.883  38.156  1.00 89.12           C  
ATOM    582  O   TYR A  76      21.281  14.625  41.125  1.00 89.12           O  
ATOM    583  CG  TYR A  76      20.359  13.445  37.625  1.00 89.12           C  
ATOM    584  CD1 TYR A  76      19.516  12.633  38.375  1.00 89.12           C  
ATOM    585  CD2 TYR A  76      19.922  13.844  36.375  1.00 89.12           C  
ATOM    586  CE1 TYR A  76      18.281  12.219  37.906  1.00 89.12           C  
ATOM    587  CE2 TYR A  76      18.688  13.438  35.875  1.00 89.12           C  
ATOM    588  OH  TYR A  76      16.656  12.227  36.156  1.00 89.12           O  
ATOM    589  CZ  TYR A  76      17.875  12.633  36.625  1.00 89.12           C  
ATOM    590  N   PRO A  77      19.641  15.805  40.094  1.00 89.50           N  
ATOM    591  CA  PRO A  77      18.875  16.469  39.031  1.00 89.50           C  
ATOM    592  C   PRO A  77      19.406  17.859  38.719  1.00 89.50           C  
ATOM    593  CB  PRO A  77      17.469  16.562  39.625  1.00 89.50           C  
ATOM    594  O   PRO A  77      19.984  18.531  39.562  1.00 89.50           O  
ATOM    595  CG  PRO A  77      17.453  15.539  40.719  1.00 89.50           C  
ATOM    596  CD  PRO A  77      18.859  15.383  41.250  1.00 89.50           C  
ATOM    597  N   PRO A  78      19.172  18.281  37.531  1.00 92.81           N  
ATOM    598  CA  PRO A  78      19.828  19.500  37.031  1.00 92.81           C  
ATOM    599  C   PRO A  78      19.000  20.750  37.250  1.00 92.81           C  
ATOM    600  CB  PRO A  78      19.984  19.203  35.531  1.00 92.81           C  
ATOM    601  O   PRO A  78      18.688  21.469  36.312  1.00 92.81           O  
ATOM    602  CG  PRO A  78      18.781  18.406  35.156  1.00 92.81           C  
ATOM    603  CD  PRO A  78      18.422  17.531  36.312  1.00 92.81           C  
ATOM    604  N   GLN A  79      18.781  21.062  38.438  1.00 93.69           N  
ATOM    605  CA  GLN A  79      17.969  22.234  38.781  1.00 93.69           C  
ATOM    606  C   GLN A  79      18.656  23.516  38.344  1.00 93.69           C  
ATOM    607  CB  GLN A  79      17.719  22.266  40.281  1.00 93.69           C  
ATOM    608  O   GLN A  79      18.094  24.266  37.531  1.00 93.69           O  
ATOM    609  CG  GLN A  79      16.938  21.078  40.812  1.00 93.69           C  
ATOM    610  CD  GLN A  79      17.828  19.938  41.281  1.00 93.69           C  
ATOM    611  NE2 GLN A  79      17.234  18.938  41.938  1.00 93.69           N  
ATOM    612  OE1 GLN A  79      19.047  19.969  41.062  1.00 93.69           O  
ATOM    613  N   LYS A  80      19.859  23.672  38.812  1.00 93.88           N  
ATOM    614  CA  LYS A  80      20.594  24.891  38.469  1.00 93.88           C  
ATOM    615  C   LYS A  80      20.797  25.016  36.969  1.00 93.88           C  
ATOM    616  CB  LYS A  80      21.938  24.938  39.188  1.00 93.88           C  
ATOM    617  O   LYS A  80      20.672  26.109  36.406  1.00 93.88           O  
ATOM    618  CG  LYS A  80      22.656  26.281  39.094  1.00 93.88           C  
ATOM    619  CD  LYS A  80      23.922  26.297  39.938  1.00 93.88           C  
ATOM    620  CE  LYS A  80      24.609  27.656  39.875  1.00 93.88           C  
ATOM    621  NZ  LYS A  80      25.844  27.688  40.719  1.00 93.88           N  
ATOM    622  N   LYS A  81      21.125  23.984  36.344  1.00 95.19           N  
ATOM    623  CA  LYS A  81      21.344  23.984  34.875  1.00 95.19           C  
ATOM    624  C   LYS A  81      20.094  24.422  34.125  1.00 95.19           C  
ATOM    625  CB  LYS A  81      21.781  22.594  34.406  1.00 95.19           C  
ATOM    626  O   LYS A  81      20.172  25.266  33.219  1.00 95.19           O  
ATOM    627  CG  LYS A  81      22.250  22.562  32.969  1.00 95.19           C  
ATOM    628  CD  LYS A  81      22.688  21.156  32.562  1.00 95.19           C  
ATOM    629  CE  LYS A  81      23.969  20.750  33.250  1.00 95.19           C  
ATOM    630  NZ  LYS A  81      24.391  19.359  32.875  1.00 95.19           N  
ATOM    631  N   SER A  82      18.984  23.891  34.438  1.00 96.19           N  
ATOM    632  CA  SER A  82      17.719  24.219  33.812  1.00 96.19           C  
ATOM    633  C   SER A  82      17.391  25.703  33.969  1.00 96.19           C  
ATOM    634  CB  SER A  82      16.578  23.375  34.375  1.00 96.19           C  
ATOM    635  O   SER A  82      17.094  26.391  32.969  1.00 96.19           O  
ATOM    636  OG  SER A  82      15.367  23.641  33.688  1.00 96.19           O  
ATOM    637  N   PHE A  83      17.500  26.219  35.156  1.00 96.62           N  
ATOM    638  CA  PHE A  83      17.156  27.609  35.438  1.00 96.62           C  
ATOM    639  C   PHE A  83      18.156  28.562  34.781  1.00 96.62           C  
ATOM    640  CB  PHE A  83      17.141  27.859  36.969  1.00 96.62           C  
ATOM    641  O   PHE A  83      17.750  29.578  34.219  1.00 96.62           O  
ATOM    642  CG  PHE A  83      15.836  27.500  37.625  1.00 96.62           C  
ATOM    643  CD1 PHE A  83      14.836  28.438  37.781  1.00 96.62           C  
ATOM    644  CD2 PHE A  83      15.617  26.203  38.094  1.00 96.62           C  
ATOM    645  CE1 PHE A  83      13.625  28.109  38.375  1.00 96.62           C  
ATOM    646  CE2 PHE A  83      14.414  25.859  38.688  1.00 96.62           C  
ATOM    647  CZ  PHE A  83      13.422  26.812  38.844  1.00 96.62           C  
ATOM    648  N   MET A  84      19.391  28.219  34.812  1.00 96.88           N  
ATOM    649  CA  MET A  84      20.406  29.062  34.219  1.00 96.88           C  
ATOM    650  C   MET A  84      20.297  29.062  32.688  1.00 96.88           C  
ATOM    651  CB  MET A  84      21.812  28.625  34.656  1.00 96.88           C  
ATOM    652  O   MET A  84      20.609  30.047  32.031  1.00 96.88           O  
ATOM    653  CG  MET A  84      22.109  28.844  36.125  1.00 96.88           C  
ATOM    654  SD  MET A  84      21.844  30.594  36.625  1.00 96.88           S  
ATOM    655  CE  MET A  84      23.109  31.406  35.625  1.00 96.88           C  
ATOM    656  N   MET A  85      19.906  27.922  32.094  1.00 97.69           N  
ATOM    657  CA  MET A  85      19.625  27.844  30.672  1.00 97.69           C  
ATOM    658  C   MET A  85      18.484  28.797  30.297  1.00 97.69           C  
ATOM    659  CB  MET A  85      19.281  26.422  30.266  1.00 97.69           C  
ATOM    660  O   MET A  85      18.594  29.547  29.328  1.00 97.69           O  
ATOM    661  CG  MET A  85      18.922  26.266  28.797  1.00 97.69           C  
ATOM    662  SD  MET A  85      18.438  24.562  28.359  1.00 97.69           S  
ATOM    663  CE  MET A  85      16.812  24.469  29.156  1.00 97.69           C  
ATOM    664  N   LEU A  86      17.391  28.750  31.062  1.00 97.88           N  
ATOM    665  CA  LEU A  86      16.266  29.625  30.812  1.00 97.88           C  
ATOM    666  C   LEU A  86      16.672  31.094  30.938  1.00 97.88           C  
ATOM    667  CB  LEU A  86      15.109  29.312  31.766  1.00 97.88           C  
ATOM    668  O   LEU A  86      16.219  31.938  30.172  1.00 97.88           O  
ATOM    669  CG  LEU A  86      14.406  27.969  31.562  1.00 97.88           C  
ATOM    670  CD1 LEU A  86      13.391  27.719  32.688  1.00 97.88           C  
ATOM    671  CD2 LEU A  86      13.734  27.906  30.203  1.00 97.88           C  
ATOM    672  N   LYS A  87      17.438  31.406  31.938  1.00 97.31           N  
ATOM    673  CA  LYS A  87      17.969  32.750  32.094  1.00 97.31           C  
ATOM    674  C   LYS A  87      18.797  33.188  30.891  1.00 97.31           C  
ATOM    675  CB  LYS A  87      18.812  32.844  33.375  1.00 97.31           C  
ATOM    676  O   LYS A  87      18.672  34.312  30.422  1.00 97.31           O  
ATOM    677  CG  LYS A  87      19.297  34.250  33.688  1.00 97.31           C  
ATOM    678  CD  LYS A  87      20.125  34.281  34.969  1.00 97.31           C  
ATOM    679  CE  LYS A  87      20.594  35.688  35.312  1.00 97.31           C  
ATOM    680  NZ  LYS A  87      21.328  36.312  34.156  1.00 97.31           N  
ATOM    681  N   TYR A  88      19.688  32.344  30.453  1.00 97.56           N  
ATOM    682  CA  TYR A  88      20.484  32.594  29.266  1.00 97.56           C  
ATOM    683  C   TYR A  88      19.594  32.875  28.062  1.00 97.56           C  
ATOM    684  CB  TYR A  88      21.406  31.422  28.953  1.00 97.56           C  
ATOM    685  O   TYR A  88      19.828  33.844  27.312  1.00 97.56           O  
ATOM    686  CG  TYR A  88      22.375  31.672  27.812  1.00 97.56           C  
ATOM    687  CD1 TYR A  88      21.969  31.500  26.484  1.00 97.56           C  
ATOM    688  CD2 TYR A  88      23.672  32.094  28.062  1.00 97.56           C  
ATOM    689  CE1 TYR A  88      22.844  31.734  25.438  1.00 97.56           C  
ATOM    690  CE2 TYR A  88      24.562  32.312  27.016  1.00 97.56           C  
ATOM    691  OH  TYR A  88      25.016  32.375  24.672  1.00 97.56           O  
ATOM    692  CZ  TYR A  88      24.141  32.125  25.703  1.00 97.56           C  
ATOM    693  N   MET A  89      18.594  32.062  27.797  1.00 98.25           N  
ATOM    694  CA  MET A  89      17.641  32.250  26.703  1.00 98.25           C  
ATOM    695  C   MET A  89      16.969  33.594  26.781  1.00 98.25           C  
ATOM    696  CB  MET A  89      16.594  31.125  26.703  1.00 98.25           C  
ATOM    697  O   MET A  89      16.812  34.281  25.781  1.00 98.25           O  
ATOM    698  CG  MET A  89      17.172  29.734  26.438  1.00 98.25           C  
ATOM    699  SD  MET A  89      15.938  28.406  26.688  1.00 98.25           S  
ATOM    700  CE  MET A  89      14.805  28.734  25.312  1.00 98.25           C  
ATOM    701  N   HIS A  90      16.531  33.906  27.969  1.00 97.62           N  
ATOM    702  CA  HIS A  90      15.891  35.188  28.219  1.00 97.62           C  
ATOM    703  C   HIS A  90      16.859  36.344  27.938  1.00 97.62           C  
ATOM    704  CB  HIS A  90      15.383  35.250  29.656  1.00 97.62           C  
ATOM    705  O   HIS A  90      16.531  37.250  27.172  1.00 97.62           O  
ATOM    706  CG  HIS A  90      14.914  36.625  30.047  1.00 97.62           C  
ATOM    707  CD2 HIS A  90      13.680  37.188  30.062  1.00 97.62           C  
ATOM    708  ND1 HIS A  90      15.773  37.625  30.500  1.00 97.62           N  
ATOM    709  CE1 HIS A  90      15.086  38.688  30.766  1.00 97.62           C  
ATOM    710  NE2 HIS A  90      13.812  38.469  30.516  1.00 97.62           N  
ATOM    711  N   ASP A  91      18.016  36.312  28.500  1.00 97.25           N  
ATOM    712  CA  ASP A  91      18.969  37.406  28.469  1.00 97.25           C  
ATOM    713  C   ASP A  91      19.484  37.625  27.047  1.00 97.25           C  
ATOM    714  CB  ASP A  91      20.141  37.156  29.422  1.00 97.25           C  
ATOM    715  O   ASP A  91      19.766  38.781  26.656  1.00 97.25           O  
ATOM    716  CG  ASP A  91      19.734  37.188  30.875  1.00 97.25           C  
ATOM    717  OD1 ASP A  91      18.609  37.625  31.188  1.00 97.25           O  
ATOM    718  OD2 ASP A  91      20.562  36.812  31.734  1.00 97.25           O  
ATOM    719  N   HIS A  92      19.594  36.688  26.234  1.00 97.38           N  
ATOM    720  CA  HIS A  92      20.250  36.812  24.938  1.00 97.38           C  
ATOM    721  C   HIS A  92      19.219  36.844  23.812  1.00 97.38           C  
ATOM    722  CB  HIS A  92      21.219  35.656  24.734  1.00 97.38           C  
ATOM    723  O   HIS A  92      19.469  37.406  22.750  1.00 97.38           O  
ATOM    724  CG  HIS A  92      22.438  35.719  25.594  1.00 97.38           C  
ATOM    725  CD2 HIS A  92      23.719  36.062  25.312  1.00 97.38           C  
ATOM    726  ND1 HIS A  92      22.406  35.438  26.938  1.00 97.38           N  
ATOM    727  CE1 HIS A  92      23.625  35.594  27.453  1.00 97.38           C  
ATOM    728  NE2 HIS A  92      24.438  35.969  26.469  1.00 97.38           N  
ATOM    729  N   TYR A  93      17.984  36.219  24.000  1.00 97.44           N  
ATOM    730  CA  TYR A  93      17.188  35.969  22.812  1.00 97.44           C  
ATOM    731  C   TYR A  93      15.727  36.344  23.031  1.00 97.44           C  
ATOM    732  CB  TYR A  93      17.281  34.500  22.422  1.00 97.44           C  
ATOM    733  O   TYR A  93      14.875  36.094  22.188  1.00 97.44           O  
ATOM    734  CG  TYR A  93      18.672  34.062  22.000  1.00 97.44           C  
ATOM    735  CD1 TYR A  93      19.234  34.531  20.828  1.00 97.44           C  
ATOM    736  CD2 TYR A  93      19.422  33.188  22.781  1.00 97.44           C  
ATOM    737  CE1 TYR A  93      20.516  34.156  20.438  1.00 97.44           C  
ATOM    738  CE2 TYR A  93      20.703  32.781  22.406  1.00 97.44           C  
ATOM    739  OH  TYR A  93      22.500  32.875  20.844  1.00 97.44           O  
ATOM    740  CZ  TYR A  93      21.234  33.281  21.234  1.00 97.44           C  
ATOM    741  N   LEU A  94      15.312  36.906  24.078  1.00 96.62           N  
ATOM    742  CA  LEU A  94      13.922  37.156  24.453  1.00 96.62           C  
ATOM    743  C   LEU A  94      13.195  37.906  23.344  1.00 96.62           C  
ATOM    744  CB  LEU A  94      13.859  37.969  25.750  1.00 96.62           C  
ATOM    745  O   LEU A  94      12.086  37.531  22.953  1.00 96.62           O  
ATOM    746  CG  LEU A  94      12.461  38.250  26.312  1.00 96.62           C  
ATOM    747  CD1 LEU A  94      11.812  36.938  26.781  1.00 96.62           C  
ATOM    748  CD2 LEU A  94      12.539  39.250  27.453  1.00 96.62           C  
ATOM    749  N   ASP A  95      13.852  38.906  22.750  1.00 94.94           N  
ATOM    750  CA  ASP A  95      13.180  39.781  21.781  1.00 94.94           C  
ATOM    751  C   ASP A  95      13.398  39.250  20.359  1.00 94.94           C  
ATOM    752  CB  ASP A  95      13.680  41.219  21.906  1.00 94.94           C  
ATOM    753  O   ASP A  95      12.930  39.875  19.406  1.00 94.94           O  
ATOM    754  CG  ASP A  95      13.297  41.875  23.234  1.00 94.94           C  
ATOM    755  OD1 ASP A  95      12.148  41.688  23.688  1.00 94.94           O  
ATOM    756  OD2 ASP A  95      14.156  42.562  23.812  1.00 94.94           O  
ATOM    757  N   LYS A  96      14.008  38.188  20.219  1.00 95.06           N  
ATOM    758  CA  LYS A  96      14.352  37.656  18.891  1.00 95.06           C  
ATOM    759  C   LYS A  96      13.391  36.562  18.453  1.00 95.06           C  
ATOM    760  CB  LYS A  96      15.789  37.156  18.859  1.00 95.06           C  
ATOM    761  O   LYS A  96      13.125  36.406  17.266  1.00 95.06           O  
ATOM    762  CG  LYS A  96      16.844  38.250  18.969  1.00 95.06           C  
ATOM    763  CD  LYS A  96      18.250  37.688  18.812  1.00 95.06           C  
ATOM    764  CE  LYS A  96      19.312  38.750  19.016  1.00 95.06           C  
ATOM    765  NZ  LYS A  96      20.688  38.219  18.906  1.00 95.06           N  
ATOM    766  N   TYR A  97      12.844  35.844  19.375  1.00 96.75           N  
ATOM    767  CA  TYR A  97      12.023  34.656  19.047  1.00 96.75           C  
ATOM    768  C   TYR A  97      10.648  34.781  19.688  1.00 96.75           C  
ATOM    769  CB  TYR A  97      12.719  33.375  19.500  1.00 96.75           C  
ATOM    770  O   TYR A  97      10.477  35.469  20.688  1.00 96.75           O  
ATOM    771  CG  TYR A  97      14.000  33.094  18.750  1.00 96.75           C  
ATOM    772  CD1 TYR A  97      13.984  32.406  17.547  1.00 96.75           C  
ATOM    773  CD2 TYR A  97      15.227  33.500  19.266  1.00 96.75           C  
ATOM    774  CE1 TYR A  97      15.164  32.125  16.859  1.00 96.75           C  
ATOM    775  CE2 TYR A  97      16.406  33.219  18.594  1.00 96.75           C  
ATOM    776  OH  TYR A  97      17.547  32.281  16.719  1.00 96.75           O  
ATOM    777  CZ  TYR A  97      16.375  32.562  17.391  1.00 96.75           C  
ATOM    778  N   GLU A  98       9.656  34.156  19.094  1.00 96.06           N  
ATOM    779  CA  GLU A  98       8.281  34.125  19.594  1.00 96.06           C  
ATOM    780  C   GLU A  98       8.086  33.031  20.641  1.00 96.06           C  
ATOM    781  CB  GLU A  98       7.293  33.938  18.438  1.00 96.06           C  
ATOM    782  O   GLU A  98       7.320  33.188  21.594  1.00 96.06           O  
ATOM    783  CG  GLU A  98       7.297  35.062  17.438  1.00 96.06           C  
ATOM    784  CD  GLU A  98       6.297  34.875  16.297  1.00 96.06           C  
ATOM    785  OE1 GLU A  98       6.500  35.469  15.211  1.00 96.06           O  
ATOM    786  OE2 GLU A  98       5.309  34.156  16.516  1.00 96.06           O  
ATOM    787  N   TRP A  99       8.742  31.922  20.391  1.00 98.25           N  
ATOM    788  CA  TRP A  99       8.578  30.750  21.234  1.00 98.25           C  
ATOM    789  C   TRP A  99       9.922  30.250  21.750  1.00 98.25           C  
ATOM    790  CB  TRP A  99       7.875  29.625  20.469  1.00 98.25           C  
ATOM    791  O   TRP A  99      10.945  30.406  21.078  1.00 98.25           O  
ATOM    792  CG  TRP A  99       6.504  29.984  19.984  1.00 98.25           C  
ATOM    793  CD1 TRP A  99       6.168  30.484  18.750  1.00 98.25           C  
ATOM    794  CD2 TRP A  99       5.281  29.875  20.719  1.00 98.25           C  
ATOM    795  CE2 TRP A  99       4.242  30.328  19.875  1.00 98.25           C  
ATOM    796  CE3 TRP A  99       4.961  29.438  22.016  1.00 98.25           C  
ATOM    797  NE1 TRP A  99       4.812  30.703  18.688  1.00 98.25           N  
ATOM    798  CH2 TRP A  99       2.623  29.922  21.547  1.00 98.25           C  
ATOM    799  CZ2 TRP A  99       2.906  30.359  20.281  1.00 98.25           C  
ATOM    800  CZ3 TRP A  99       3.631  29.469  22.406  1.00 98.25           C  
ATOM    801  N   PHE A 100       9.945  29.625  22.906  1.00 98.69           N  
ATOM    802  CA  PHE A 100      11.117  29.031  23.547  1.00 98.69           C  
ATOM    803  C   PHE A 100      10.820  27.625  24.031  1.00 98.69           C  
ATOM    804  CB  PHE A 100      11.578  29.906  24.734  1.00 98.69           C  
ATOM    805  O   PHE A 100       9.773  27.375  24.656  1.00 98.69           O  
ATOM    806  CG  PHE A 100      12.016  31.281  24.328  1.00 98.69           C  
ATOM    807  CD1 PHE A 100      13.359  31.562  24.062  1.00 98.69           C  
ATOM    808  CD2 PHE A 100      11.094  32.312  24.203  1.00 98.69           C  
ATOM    809  CE1 PHE A 100      13.766  32.844  23.688  1.00 98.69           C  
ATOM    810  CE2 PHE A 100      11.492  33.594  23.828  1.00 98.69           C  
ATOM    811  CZ  PHE A 100      12.828  33.844  23.578  1.00 98.69           C  
ATOM    812  N   MET A 101      11.633  26.719  23.766  1.00 98.69           N  
ATOM    813  CA  MET A 101      11.445  25.328  24.156  1.00 98.69           C  
ATOM    814  C   MET A 101      12.633  24.828  24.969  1.00 98.69           C  
ATOM    815  CB  MET A 101      11.250  24.438  22.922  1.00 98.69           C  
ATOM    816  O   MET A 101      13.789  25.047  24.594  1.00 98.69           O  
ATOM    817  CG  MET A 101      11.008  22.984  23.266  1.00 98.69           C  
ATOM    818  SD  MET A 101      10.609  21.969  21.781  1.00 98.69           S  
ATOM    819  CE  MET A 101      10.352  20.359  22.547  1.00 98.69           C  
ATOM    820  N   ARG A 102      12.430  24.281  26.078  1.00 98.12           N  
ATOM    821  CA  ARG A 102      13.383  23.500  26.875  1.00 98.12           C  
ATOM    822  C   ARG A 102      13.289  22.016  26.531  1.00 98.12           C  
ATOM    823  CB  ARG A 102      13.141  23.719  28.375  1.00 98.12           C  
ATOM    824  O   ARG A 102      12.242  21.391  26.750  1.00 98.12           O  
ATOM    825  CG  ARG A 102      14.055  22.891  29.266  1.00 98.12           C  
ATOM    826  CD  ARG A 102      13.312  21.734  29.922  1.00 98.12           C  
ATOM    827  NE  ARG A 102      14.188  20.969  30.797  1.00 98.12           N  
ATOM    828  NH1 ARG A 102      12.852  19.078  30.797  1.00 98.12           N  
ATOM    829  NH2 ARG A 102      14.820  19.094  31.984  1.00 98.12           N  
ATOM    830  CZ  ARG A 102      13.953  19.719  31.188  1.00 98.12           C  
ATOM    831  N   ALA A 103      14.336  21.469  26.141  1.00 98.25           N  
ATOM    832  CA  ALA A 103      14.336  20.062  25.719  1.00 98.25           C  
ATOM    833  C   ALA A 103      15.500  19.297  26.344  1.00 98.25           C  
ATOM    834  CB  ALA A 103      14.398  19.969  24.203  1.00 98.25           C  
ATOM    835  O   ALA A 103      16.500  19.906  26.734  1.00 98.25           O  
ATOM    836  N   ASP A 104      15.336  18.016  26.438  1.00 96.56           N  
ATOM    837  CA  ASP A 104      16.406  17.109  26.828  1.00 96.56           C  
ATOM    838  C   ASP A 104      17.172  16.594  25.609  1.00 96.56           C  
ATOM    839  CB  ASP A 104      15.852  15.930  27.641  1.00 96.56           C  
ATOM    840  O   ASP A 104      16.688  16.703  24.484  1.00 96.56           O  
ATOM    841  CG  ASP A 104      15.430  16.312  29.047  1.00 96.56           C  
ATOM    842  OD1 ASP A 104      15.719  17.453  29.469  1.00 96.56           O  
ATOM    843  OD2 ASP A 104      14.805  15.469  29.719  1.00 96.56           O  
ATOM    844  N   ASP A 105      18.391  16.047  25.812  1.00 96.50           N  
ATOM    845  CA  ASP A 105      19.234  15.555  24.734  1.00 96.50           C  
ATOM    846  C   ASP A 105      18.797  14.164  24.266  1.00 96.50           C  
ATOM    847  CB  ASP A 105      20.703  15.531  25.156  1.00 96.50           C  
ATOM    848  O   ASP A 105      19.344  13.617  23.312  1.00 96.50           O  
ATOM    849  CG  ASP A 105      20.938  14.719  26.422  1.00 96.50           C  
ATOM    850  OD1 ASP A 105      20.000  14.078  26.922  1.00 96.50           O  
ATOM    851  OD2 ASP A 105      22.094  14.719  26.906  1.00 96.50           O  
ATOM    852  N   ASP A 106      17.812  13.562  24.906  1.00 96.31           N  
ATOM    853  CA  ASP A 106      17.312  12.242  24.531  1.00 96.31           C  
ATOM    854  C   ASP A 106      15.883  12.320  24.016  1.00 96.31           C  
ATOM    855  CB  ASP A 106      17.406  11.281  25.719  1.00 96.31           C  
ATOM    856  O   ASP A 106      15.156  11.328  24.031  1.00 96.31           O  
ATOM    857  CG  ASP A 106      16.656  11.789  26.938  1.00 96.31           C  
ATOM    858  OD1 ASP A 106      16.047  12.875  26.875  1.00 96.31           O  
ATOM    859  OD2 ASP A 106      16.688  11.094  27.984  1.00 96.31           O  
ATOM    860  N   VAL A 107      15.375  13.516  23.594  1.00 97.44           N  
ATOM    861  CA  VAL A 107      14.062  13.703  22.984  1.00 97.44           C  
ATOM    862  C   VAL A 107      14.203  13.812  21.469  1.00 97.44           C  
ATOM    863  CB  VAL A 107      13.352  14.961  23.547  1.00 97.44           C  
ATOM    864  O   VAL A 107      15.211  14.320  20.969  1.00 97.44           O  
ATOM    865  CG1 VAL A 107      14.070  16.234  23.094  1.00 97.44           C  
ATOM    866  CG2 VAL A 107      11.891  14.984  23.109  1.00 97.44           C  
ATOM    867  N   TYR A 108      13.297  13.297  20.719  1.00 98.00           N  
ATOM    868  CA  TYR A 108      13.156  13.500  19.281  1.00 98.00           C  
ATOM    869  C   TYR A 108      12.023  14.477  18.969  1.00 98.00           C  
ATOM    870  CB  TYR A 108      12.914  12.172  18.578  1.00 98.00           C  
ATOM    871  O   TYR A 108      10.906  14.305  19.453  1.00 98.00           O  
ATOM    872  CG  TYR A 108      12.898  12.273  17.062  1.00 98.00           C  
ATOM    873  CD1 TYR A 108      11.719  12.539  16.375  1.00 98.00           C  
ATOM    874  CD2 TYR A 108      14.070  12.109  16.328  1.00 98.00           C  
ATOM    875  CE1 TYR A 108      11.703  12.633  14.984  1.00 98.00           C  
ATOM    876  CE2 TYR A 108      14.070  12.211  14.945  1.00 98.00           C  
ATOM    877  OH  TYR A 108      12.875  12.562  12.906  1.00 98.00           O  
ATOM    878  CZ  TYR A 108      12.883  12.469  14.281  1.00 98.00           C  
ATOM    879  N   ILE A 109      12.203  15.461  18.125  1.00 98.50           N  
ATOM    880  CA  ILE A 109      11.234  16.516  17.844  1.00 98.50           C  
ATOM    881  C   ILE A 109      10.953  16.562  16.344  1.00 98.50           C  
ATOM    882  CB  ILE A 109      11.719  17.891  18.344  1.00 98.50           C  
ATOM    883  O   ILE A 109      11.875  16.641  15.539  1.00 98.50           O  
ATOM    884  CG1 ILE A 109      12.078  17.812  19.844  1.00 98.50           C  
ATOM    885  CG2 ILE A 109      10.664  18.969  18.094  1.00 98.50           C  
ATOM    886  CD1 ILE A 109      12.789  19.047  20.359  1.00 98.50           C  
ATOM    887  N   LYS A 110       9.734  16.516  16.047  1.00 97.81           N  
ATOM    888  CA  LYS A 110       9.297  16.750  14.664  1.00 97.81           C  
ATOM    889  C   LYS A 110       9.070  18.250  14.422  1.00 97.81           C  
ATOM    890  CB  LYS A 110       8.023  15.977  14.367  1.00 97.81           C  
ATOM    891  O   LYS A 110       7.992  18.766  14.695  1.00 97.81           O  
ATOM    892  CG  LYS A 110       8.172  14.469  14.508  1.00 97.81           C  
ATOM    893  CD  LYS A 110       6.855  13.750  14.234  1.00 97.81           C  
ATOM    894  CE  LYS A 110       6.934  12.273  14.602  1.00 97.81           C  
ATOM    895  NZ  LYS A 110       5.613  11.594  14.461  1.00 97.81           N  
ATOM    896  N   GLY A 111      10.016  18.859  13.828  1.00 96.62           N  
ATOM    897  CA  GLY A 111      10.023  20.312  13.672  1.00 96.62           C  
ATOM    898  C   GLY A 111       8.836  20.828  12.883  1.00 96.62           C  
ATOM    899  O   GLY A 111       8.242  21.844  13.242  1.00 96.62           O  
ATOM    900  N   ASP A 112       8.414  20.156  11.812  1.00 94.56           N  
ATOM    901  CA  ASP A 112       7.309  20.594  10.969  1.00 94.56           C  
ATOM    902  C   ASP A 112       5.984  20.531  11.734  1.00 94.56           C  
ATOM    903  CB  ASP A 112       7.223  19.734   9.703  1.00 94.56           C  
ATOM    904  O   ASP A 112       5.180  21.469  11.656  1.00 94.56           O  
ATOM    905  CG  ASP A 112       8.477  19.812   8.852  1.00 94.56           C  
ATOM    906  OD1 ASP A 112       9.188  20.828   8.906  1.00 94.56           O  
ATOM    907  OD2 ASP A 112       8.758  18.844   8.117  1.00 94.56           O  
ATOM    908  N   ARG A 113       5.754  19.500  12.438  1.00 96.44           N  
ATOM    909  CA  ARG A 113       4.535  19.359  13.227  1.00 96.44           C  
ATOM    910  C   ARG A 113       4.504  20.375  14.367  1.00 96.44           C  
ATOM    911  CB  ARG A 113       4.414  17.938  13.789  1.00 96.44           C  
ATOM    912  O   ARG A 113       3.443  20.906  14.703  1.00 96.44           O  
ATOM    913  CG  ARG A 113       4.070  16.891  12.742  1.00 96.44           C  
ATOM    914  CD  ARG A 113       3.385  15.680  13.359  1.00 96.44           C  
ATOM    915  NE  ARG A 113       2.871  14.773  12.336  1.00 96.44           N  
ATOM    916  NH1 ARG A 113       1.776  13.383  13.820  1.00 96.44           N  
ATOM    917  NH2 ARG A 113       1.705  12.945  11.570  1.00 96.44           N  
ATOM    918  CZ  ARG A 113       2.119  13.703  12.578  1.00 96.44           C  
ATOM    919  N   LEU A 114       5.656  20.562  14.906  1.00 97.88           N  
ATOM    920  CA  LEU A 114       5.766  21.531  15.984  1.00 97.88           C  
ATOM    921  C   LEU A 114       5.430  22.938  15.484  1.00 97.88           C  
ATOM    922  CB  LEU A 114       7.172  21.516  16.594  1.00 97.88           C  
ATOM    923  O   LEU A 114       4.676  23.672  16.125  1.00 97.88           O  
ATOM    924  CG  LEU A 114       7.430  22.500  17.734  1.00 97.88           C  
ATOM    925  CD1 LEU A 114       6.430  22.266  18.859  1.00 97.88           C  
ATOM    926  CD2 LEU A 114       8.859  22.359  18.250  1.00 97.88           C  
ATOM    927  N   GLU A 115       5.957  23.328  14.406  1.00 96.50           N  
ATOM    928  CA  GLU A 115       5.656  24.625  13.812  1.00 96.50           C  
ATOM    929  C   GLU A 115       4.164  24.766  13.523  1.00 96.50           C  
ATOM    930  CB  GLU A 115       6.461  24.828  12.531  1.00 96.50           C  
ATOM    931  O   GLU A 115       3.555  25.781  13.875  1.00 96.50           O  
ATOM    932  CG  GLU A 115       6.223  26.172  11.859  1.00 96.50           C  
ATOM    933  CD  GLU A 115       7.035  26.359  10.586  1.00 96.50           C  
ATOM    934  OE1 GLU A 115       7.062  27.500  10.047  1.00 96.50           O  
ATOM    935  OE2 GLU A 115       7.645  25.375  10.125  1.00 96.50           O  
ATOM    936  N   ASN A 116       3.609  23.797  12.891  1.00 95.25           N  
ATOM    937  CA  ASN A 116       2.186  23.828  12.570  1.00 95.25           C  
ATOM    938  C   ASN A 116       1.329  24.000  13.820  1.00 95.25           C  
ATOM    939  CB  ASN A 116       1.781  22.547  11.820  1.00 95.25           C  
ATOM    940  O   ASN A 116       0.344  24.734  13.805  1.00 95.25           O  
ATOM    941  CG  ASN A 116       0.431  22.672  11.148  1.00 95.25           C  
ATOM    942  ND2 ASN A 116      -0.059  21.562  10.594  1.00 95.25           N  
ATOM    943  OD1 ASN A 116      -0.167  23.750  11.117  1.00 95.25           O  
ATOM    944  N   PHE A 117       1.721  23.328  14.859  1.00 96.38           N  
ATOM    945  CA  PHE A 117       1.017  23.422  16.141  1.00 96.38           C  
ATOM    946  C   PHE A 117       1.141  24.812  16.719  1.00 96.38           C  
ATOM    947  CB  PHE A 117       1.559  22.375  17.125  1.00 96.38           C  
ATOM    948  O   PHE A 117       0.135  25.453  17.062  1.00 96.38           O  
ATOM    949  CG  PHE A 117       0.967  22.484  18.500  1.00 96.38           C  
ATOM    950  CD1 PHE A 117       1.746  22.906  19.578  1.00 96.38           C  
ATOM    951  CD2 PHE A 117      -0.369  22.188  18.734  1.00 96.38           C  
ATOM    952  CE1 PHE A 117       1.201  23.000  20.859  1.00 96.38           C  
ATOM    953  CE2 PHE A 117      -0.920  22.281  20.000  1.00 96.38           C  
ATOM    954  CZ  PHE A 117      -0.133  22.703  21.062  1.00 96.38           C  
ATOM    955  N   LEU A 118       2.342  25.375  16.719  1.00 97.06           N  
ATOM    956  CA  LEU A 118       2.609  26.656  17.375  1.00 97.06           C  
ATOM    957  C   LEU A 118       2.061  27.812  16.547  1.00 97.06           C  
ATOM    958  CB  LEU A 118       4.113  26.844  17.594  1.00 97.06           C  
ATOM    959  O   LEU A 118       1.653  28.828  17.094  1.00 97.06           O  
ATOM    960  CG  LEU A 118       4.770  25.906  18.625  1.00 97.06           C  
ATOM    961  CD1 LEU A 118       6.266  26.188  18.703  1.00 97.06           C  
ATOM    962  CD2 LEU A 118       4.109  26.078  19.984  1.00 97.06           C  
ATOM    963  N   ARG A 119       2.010  27.688  15.219  1.00 95.25           N  
ATOM    964  CA  ARG A 119       1.468  28.719  14.336  1.00 95.25           C  
ATOM    965  C   ARG A 119      -0.043  28.844  14.500  1.00 95.25           C  
ATOM    966  CB  ARG A 119       1.812  28.422  12.875  1.00 95.25           C  
ATOM    967  O   ARG A 119      -0.640  29.844  14.086  1.00 95.25           O  
ATOM    968  CG  ARG A 119       3.287  28.562  12.547  1.00 95.25           C  
ATOM    969  CD  ARG A 119       3.703  30.031  12.484  1.00 95.25           C  
ATOM    970  NE  ARG A 119       5.059  30.188  11.969  1.00 95.25           N  
ATOM    971  NH1 ARG A 119       5.102  32.500  12.188  1.00 95.25           N  
ATOM    972  NH2 ARG A 119       6.926  31.375  11.359  1.00 95.25           N  
ATOM    973  CZ  ARG A 119       5.691  31.344  11.836  1.00 95.25           C  
ATOM    974  N   SER A 120      -0.677  27.938  15.102  1.00 93.88           N  
ATOM    975  CA  SER A 120      -2.117  27.953  15.336  1.00 93.88           C  
ATOM    976  C   SER A 120      -2.453  28.656  16.656  1.00 93.88           C  
ATOM    977  CB  SER A 120      -2.682  26.531  15.336  1.00 93.88           C  
ATOM    978  O   SER A 120      -3.625  28.797  17.000  1.00 93.88           O  
ATOM    979  OG  SER A 120      -2.293  25.844  16.516  1.00 93.88           O  
ATOM    980  N   LEU A 121      -1.420  29.047  17.406  1.00 95.75           N  
ATOM    981  CA  LEU A 121      -1.620  29.672  18.703  1.00 95.75           C  
ATOM    982  C   LEU A 121      -1.151  31.125  18.688  1.00 95.75           C  
ATOM    983  CB  LEU A 121      -0.874  28.891  19.797  1.00 95.75           C  
ATOM    984  O   LEU A 121      -0.324  31.500  17.859  1.00 95.75           O  
ATOM    985  CG  LEU A 121      -1.195  27.391  19.891  1.00 95.75           C  
ATOM    986  CD1 LEU A 121      -0.288  26.734  20.922  1.00 95.75           C  
ATOM    987  CD2 LEU A 121      -2.662  27.188  20.250  1.00 95.75           C  
ATOM    988  N   ASN A 122      -1.725  31.859  19.625  1.00 93.38           N  
ATOM    989  CA  ASN A 122      -1.334  33.250  19.797  1.00 93.38           C  
ATOM    990  C   ASN A 122      -0.065  33.375  20.625  1.00 93.38           C  
ATOM    991  CB  ASN A 122      -2.473  34.062  20.422  1.00 93.38           C  
ATOM    992  O   ASN A 122      -0.104  33.219  21.859  1.00 93.38           O  
ATOM    993  CG  ASN A 122      -2.176  35.531  20.484  1.00 93.38           C  
ATOM    994  ND2 ASN A 122      -3.146  36.312  20.953  1.00 93.38           N  
ATOM    995  OD1 ASN A 122      -1.085  35.969  20.125  1.00 93.38           O  
ATOM    996  N   SER A 123       1.015  33.750  20.031  1.00 92.00           N  
ATOM    997  CA  SER A 123       2.326  33.812  20.672  1.00 92.00           C  
ATOM    998  C   SER A 123       2.426  34.969  21.641  1.00 92.00           C  
ATOM    999  CB  SER A 123       3.432  33.906  19.625  1.00 92.00           C  
ATOM   1000  O   SER A 123       3.348  35.062  22.453  1.00 92.00           O  
ATOM   1001  OG  SER A 123       3.273  35.062  18.828  1.00 92.00           O  
ATOM   1002  N   SER A 124       1.552  35.906  21.547  1.00 92.25           N  
ATOM   1003  CA  SER A 124       1.585  37.062  22.422  1.00 92.25           C  
ATOM   1004  C   SER A 124       0.976  36.750  23.781  1.00 92.25           C  
ATOM   1005  CB  SER A 124       0.842  38.219  21.781  1.00 92.25           C  
ATOM   1006  O   SER A 124       1.171  37.500  24.750  1.00 92.25           O  
ATOM   1007  OG  SER A 124       1.384  38.531  20.500  1.00 92.25           O  
ATOM   1008  N   GLU A 125       0.267  35.719  23.906  1.00 94.69           N  
ATOM   1009  CA  GLU A 125      -0.337  35.281  25.172  1.00 94.69           C  
ATOM   1010  C   GLU A 125       0.628  34.438  25.969  1.00 94.69           C  
ATOM   1011  CB  GLU A 125      -1.635  34.531  24.906  1.00 94.69           C  
ATOM   1012  O   GLU A 125       1.479  33.750  25.406  1.00 94.69           O  
ATOM   1013  CG  GLU A 125      -2.760  35.406  24.344  1.00 94.69           C  
ATOM   1014  CD  GLU A 125      -4.062  34.625  24.172  1.00 94.69           C  
ATOM   1015  OE1 GLU A 125      -5.098  35.281  23.859  1.00 94.69           O  
ATOM   1016  OE2 GLU A 125      -4.055  33.406  24.328  1.00 94.69           O  
ATOM   1017  N   PRO A 126       0.586  34.594  27.281  1.00 97.56           N  
ATOM   1018  CA  PRO A 126       1.389  33.688  28.109  1.00 97.56           C  
ATOM   1019  C   PRO A 126       0.892  32.250  28.047  1.00 97.56           C  
ATOM   1020  CB  PRO A 126       1.236  34.250  29.516  1.00 97.56           C  
ATOM   1021  O   PRO A 126      -0.132  31.906  28.641  1.00 97.56           O  
ATOM   1022  CG  PRO A 126      -0.091  34.938  29.516  1.00 97.56           C  
ATOM   1023  CD  PRO A 126      -0.366  35.438  28.109  1.00 97.56           C  
ATOM   1024  N   LEU A 127       1.596  31.438  27.406  1.00 97.62           N  
ATOM   1025  CA  LEU A 127       1.248  30.031  27.234  1.00 97.62           C  
ATOM   1026  C   LEU A 127       2.381  29.125  27.719  1.00 97.62           C  
ATOM   1027  CB  LEU A 127       0.927  29.719  25.781  1.00 97.62           C  
ATOM   1028  O   LEU A 127       3.553  29.406  27.469  1.00 97.62           O  
ATOM   1029  CG  LEU A 127      -0.280  30.453  25.188  1.00 97.62           C  
ATOM   1030  CD1 LEU A 127      -0.368  30.188  23.688  1.00 97.62           C  
ATOM   1031  CD2 LEU A 127      -1.564  30.016  25.875  1.00 97.62           C  
ATOM   1032  N   PHE A 128       2.086  28.156  28.469  1.00 98.25           N  
ATOM   1033  CA  PHE A 128       2.965  27.109  28.984  1.00 98.25           C  
ATOM   1034  C   PHE A 128       2.494  25.734  28.531  1.00 98.25           C  
ATOM   1035  CB  PHE A 128       3.031  27.172  30.516  1.00 98.25           C  
ATOM   1036  O   PHE A 128       1.505  25.219  29.047  1.00 98.25           O  
ATOM   1037  CG  PHE A 128       4.137  26.344  31.109  1.00 98.25           C  
ATOM   1038  CD1 PHE A 128       3.881  25.469  32.156  1.00 98.25           C  
ATOM   1039  CD2 PHE A 128       5.430  26.422  30.609  1.00 98.25           C  
ATOM   1040  CE1 PHE A 128       4.898  24.703  32.719  1.00 98.25           C  
ATOM   1041  CE2 PHE A 128       6.453  25.656  31.156  1.00 98.25           C  
ATOM   1042  CZ  PHE A 128       6.188  24.797  32.188  1.00 98.25           C  
ATOM   1043  N   LEU A 129       3.229  25.141  27.578  1.00 98.31           N  
ATOM   1044  CA  LEU A 129       2.736  23.984  26.844  1.00 98.31           C  
ATOM   1045  C   LEU A 129       3.633  22.766  27.078  1.00 98.31           C  
ATOM   1046  CB  LEU A 129       2.656  24.281  25.344  1.00 98.31           C  
ATOM   1047  O   LEU A 129       4.855  22.906  27.156  1.00 98.31           O  
ATOM   1048  CG  LEU A 129       1.939  25.578  24.953  1.00 98.31           C  
ATOM   1049  CD1 LEU A 129       2.186  25.891  23.484  1.00 98.31           C  
ATOM   1050  CD2 LEU A 129       0.445  25.469  25.234  1.00 98.31           C  
ATOM   1051  N   GLY A 130       3.158  21.562  27.125  1.00 97.94           N  
ATOM   1052  CA  GLY A 130       3.801  20.281  27.312  1.00 97.94           C  
ATOM   1053  C   GLY A 130       2.846  19.203  27.781  1.00 97.94           C  
ATOM   1054  O   GLY A 130       1.627  19.344  27.672  1.00 97.94           O  
ATOM   1055  N   GLN A 131       3.412  18.125  28.125  1.00 97.06           N  
ATOM   1056  CA  GLN A 131       2.592  17.062  28.688  1.00 97.06           C  
ATOM   1057  C   GLN A 131       2.316  17.312  30.172  1.00 97.06           C  
ATOM   1058  CB  GLN A 131       3.270  15.703  28.516  1.00 97.06           C  
ATOM   1059  O   GLN A 131       3.246  17.516  30.953  1.00 97.06           O  
ATOM   1060  CG  GLN A 131       2.438  14.531  29.000  1.00 97.06           C  
ATOM   1061  CD  GLN A 131       3.125  13.195  28.797  1.00 97.06           C  
ATOM   1062  NE2 GLN A 131       2.518  12.125  29.297  1.00 97.06           N  
ATOM   1063  OE1 GLN A 131       4.195  13.117  28.188  1.00 97.06           O  
ATOM   1064  N   THR A 132       1.094  17.219  30.547  1.00 95.50           N  
ATOM   1065  CA  THR A 132       0.661  17.469  31.922  1.00 95.50           C  
ATOM   1066  C   THR A 132       1.226  16.422  32.875  1.00 95.50           C  
ATOM   1067  CB  THR A 132      -0.875  17.500  32.031  1.00 95.50           C  
ATOM   1068  O   THR A 132       1.026  15.219  32.656  1.00 95.50           O  
ATOM   1069  CG2 THR A 132      -1.325  17.953  33.406  1.00 95.50           C  
ATOM   1070  OG1 THR A 132      -1.404  18.391  31.047  1.00 95.50           O  
ATOM   1071  N   GLY A 133       1.882  16.875  33.875  1.00 93.50           N  
ATOM   1072  CA  GLY A 133       2.402  16.016  34.906  1.00 93.50           C  
ATOM   1073  C   GLY A 133       1.690  16.188  36.250  1.00 93.50           C  
ATOM   1074  O   GLY A 133       1.406  17.312  36.656  1.00 93.50           O  
ATOM   1075  N   LEU A 134       1.351  15.109  36.844  1.00 88.69           N  
ATOM   1076  CA  LEU A 134       0.730  15.125  38.156  1.00 88.69           C  
ATOM   1077  C   LEU A 134       1.558  14.320  39.156  1.00 88.69           C  
ATOM   1078  CB  LEU A 134      -0.692  14.562  38.094  1.00 88.69           C  
ATOM   1079  O   LEU A 134       1.258  14.305  40.344  1.00 88.69           O  
ATOM   1080  CG  LEU A 134      -1.689  15.344  37.219  1.00 88.69           C  
ATOM   1081  CD1 LEU A 134      -2.990  14.562  37.062  1.00 88.69           C  
ATOM   1082  CD2 LEU A 134      -1.953  16.719  37.844  1.00 88.69           C  
ATOM   1083  N   GLY A 135       2.648  13.742  38.656  1.00 85.88           N  
ATOM   1084  CA  GLY A 135       3.453  12.867  39.500  1.00 85.88           C  
ATOM   1085  C   GLY A 135       3.037  11.414  39.406  1.00 85.88           C  
ATOM   1086  O   GLY A 135       1.887  11.109  39.094  1.00 85.88           O  
ATOM   1087  N   THR A 136       4.004  10.578  39.594  1.00 80.00           N  
ATOM   1088  CA  THR A 136       3.719   9.148  39.625  1.00 80.00           C  
ATOM   1089  C   THR A 136       2.896   8.773  40.844  1.00 80.00           C  
ATOM   1090  CB  THR A 136       5.016   8.320  39.594  1.00 80.00           C  
ATOM   1091  O   THR A 136       2.703   9.602  41.750  1.00 80.00           O  
ATOM   1092  CG2 THR A 136       5.871   8.664  38.406  1.00 80.00           C  
ATOM   1093  OG1 THR A 136       5.770   8.586  40.812  1.00 80.00           O  
ATOM   1094  N   THR A 137       2.354   7.594  40.844  1.00 78.38           N  
ATOM   1095  CA  THR A 137       1.562   7.117  41.969  1.00 78.38           C  
ATOM   1096  C   THR A 137       2.381   7.156  43.250  1.00 78.38           C  
ATOM   1097  CB  THR A 137       1.047   5.688  41.719  1.00 78.38           C  
ATOM   1098  O   THR A 137       1.854   7.480  44.344  1.00 78.38           O  
ATOM   1099  CG2 THR A 137      -0.280   5.699  40.969  1.00 78.38           C  
ATOM   1100  OG1 THR A 137       2.012   4.961  40.969  1.00 78.38           O  
ATOM   1101  N   GLU A 138       3.705   7.004  43.188  1.00 80.19           N  
ATOM   1102  CA  GLU A 138       4.598   6.977  44.344  1.00 80.19           C  
ATOM   1103  C   GLU A 138       4.922   8.391  44.844  1.00 80.19           C  
ATOM   1104  CB  GLU A 138       5.891   6.230  44.031  1.00 80.19           C  
ATOM   1105  O   GLU A 138       5.215   8.594  46.031  1.00 80.19           O  
ATOM   1106  CG  GLU A 138       5.695   4.742  43.781  1.00 80.19           C  
ATOM   1107  CD  GLU A 138       6.836   4.105  43.000  1.00 80.19           C  
ATOM   1108  OE1 GLU A 138       6.762   2.893  42.688  1.00 80.19           O  
ATOM   1109  OE2 GLU A 138       7.812   4.824  42.688  1.00 80.19           O  
ATOM   1110  N   GLU A 139       4.793   9.281  43.938  1.00 76.94           N  
ATOM   1111  CA  GLU A 139       5.188  10.648  44.250  1.00 76.94           C  
ATOM   1112  C   GLU A 139       3.971  11.523  44.531  1.00 76.94           C  
ATOM   1113  CB  GLU A 139       6.016  11.250  43.125  1.00 76.94           C  
ATOM   1114  O   GLU A 139       4.105  12.727  44.781  1.00 76.94           O  
ATOM   1115  CG  GLU A 139       7.398  10.633  42.969  1.00 76.94           C  
ATOM   1116  CD  GLU A 139       8.156  11.156  41.750  1.00 76.94           C  
ATOM   1117  OE1 GLU A 139       9.406  11.086  41.750  1.00 76.94           O  
ATOM   1118  OE2 GLU A 139       7.500  11.648  40.812  1.00 76.94           O  
ATOM   1119  N   MET A 140       2.908  10.781  44.594  1.00 75.75           N  
ATOM   1120  CA  MET A 140       1.697  11.555  44.844  1.00 75.75           C  
ATOM   1121  C   MET A 140       1.722  12.148  46.250  1.00 75.75           C  
ATOM   1122  CB  MET A 140       0.453  10.680  44.656  1.00 75.75           C  
ATOM   1123  O   MET A 140       1.936  11.438  47.219  1.00 75.75           O  
ATOM   1124  CG  MET A 140      -0.320  10.969  43.375  1.00 75.75           C  
ATOM   1125  SD  MET A 140      -2.127  10.719  43.594  1.00 75.75           S  
ATOM   1126  CE  MET A 140      -2.324   9.117  42.781  1.00 75.75           C  
ATOM   1127  N   GLY A 141       1.636  13.500  46.312  1.00 74.12           N  
ATOM   1128  CA  GLY A 141       1.647  14.203  47.594  1.00 74.12           C  
ATOM   1129  C   GLY A 141       3.025  14.703  48.000  1.00 74.12           C  
ATOM   1130  O   GLY A 141       3.164  15.484  48.938  1.00 74.12           O  
ATOM   1131  N   LYS A 142       4.000  14.148  47.281  1.00 81.75           N  
ATOM   1132  CA  LYS A 142       5.375  14.508  47.625  1.00 81.75           C  
ATOM   1133  C   LYS A 142       5.887  15.648  46.750  1.00 81.75           C  
ATOM   1134  CB  LYS A 142       6.293  13.289  47.500  1.00 81.75           C  
ATOM   1135  O   LYS A 142       6.973  16.172  47.000  1.00 81.75           O  
ATOM   1136  CG  LYS A 142       5.977  12.164  48.469  1.00 81.75           C  
ATOM   1137  CD  LYS A 142       6.953  11.000  48.312  1.00 81.75           C  
ATOM   1138  CE  LYS A 142       6.602   9.852  49.250  1.00 81.75           C  
ATOM   1139  NZ  LYS A 142       7.484   8.664  49.000  1.00 81.75           N  
ATOM   1140  N   LEU A 143       5.191  16.094  45.812  1.00 88.44           N  
ATOM   1141  CA  LEU A 143       5.648  17.094  44.844  1.00 88.44           C  
ATOM   1142  C   LEU A 143       5.160  18.484  45.250  1.00 88.44           C  
ATOM   1143  CB  LEU A 143       5.156  16.750  43.438  1.00 88.44           C  
ATOM   1144  O   LEU A 143       5.332  19.453  44.500  1.00 88.44           O  
ATOM   1145  CG  LEU A 143       5.773  15.516  42.781  1.00 88.44           C  
ATOM   1146  CD1 LEU A 143       5.062  15.203  41.469  1.00 88.44           C  
ATOM   1147  CD2 LEU A 143       7.266  15.719  42.562  1.00 88.44           C  
ATOM   1148  N   ALA A 144       4.570  18.562  46.469  1.00 89.25           N  
ATOM   1149  CA  ALA A 144       4.094  19.844  46.969  1.00 89.25           C  
ATOM   1150  C   ALA A 144       3.182  20.531  45.969  1.00 89.25           C  
ATOM   1151  CB  ALA A 144       5.270  20.734  47.344  1.00 89.25           C  
ATOM   1152  O   ALA A 144       3.334  21.734  45.719  1.00 89.25           O  
ATOM   1153  N   LEU A 145       2.297  19.859  45.312  1.00 88.44           N  
ATOM   1154  CA  LEU A 145       1.296  20.391  44.375  1.00 88.44           C  
ATOM   1155  C   LEU A 145      -0.078  20.438  45.031  1.00 88.44           C  
ATOM   1156  CB  LEU A 145       1.238  19.547  43.094  1.00 88.44           C  
ATOM   1157  O   LEU A 145      -0.539  19.438  45.594  1.00 88.44           O  
ATOM   1158  CG  LEU A 145       2.486  19.562  42.219  1.00 88.44           C  
ATOM   1159  CD1 LEU A 145       2.406  18.453  41.156  1.00 88.44           C  
ATOM   1160  CD2 LEU A 145       2.652  20.922  41.562  1.00 88.44           C  
ATOM   1161  N   GLU A 146      -0.723  21.500  45.062  1.00 85.19           N  
ATOM   1162  CA  GLU A 146      -2.094  21.656  45.531  1.00 85.19           C  
ATOM   1163  C   GLU A 146      -3.094  21.094  44.531  1.00 85.19           C  
ATOM   1164  CB  GLU A 146      -2.410  23.125  45.812  1.00 85.19           C  
ATOM   1165  O   GLU A 146      -2.752  20.859  43.375  1.00 85.19           O  
ATOM   1166  CG  GLU A 146      -1.490  23.750  46.844  1.00 85.19           C  
ATOM   1167  CD  GLU A 146      -1.750  23.266  48.281  1.00 85.19           C  
ATOM   1168  OE1 GLU A 146      -0.862  23.438  49.125  1.00 85.19           O  
ATOM   1169  OE2 GLU A 146      -2.850  22.719  48.500  1.00 85.19           O  
ATOM   1170  N   PRO A 147      -4.301  20.766  45.031  1.00 82.44           N  
ATOM   1171  CA  PRO A 147      -5.324  20.297  44.094  1.00 82.44           C  
ATOM   1172  C   PRO A 147      -5.598  21.312  43.000  1.00 82.44           C  
ATOM   1173  CB  PRO A 147      -6.559  20.125  45.000  1.00 82.44           C  
ATOM   1174  O   PRO A 147      -5.855  22.484  43.250  1.00 82.44           O  
ATOM   1175  CG  PRO A 147      -6.016  19.922  46.375  1.00 82.44           C  
ATOM   1176  CD  PRO A 147      -4.746  20.719  46.500  1.00 82.44           C  
ATOM   1177  N   GLY A 148      -5.449  20.859  41.750  1.00 86.19           N  
ATOM   1178  CA  GLY A 148      -5.668  21.734  40.594  1.00 86.19           C  
ATOM   1179  C   GLY A 148      -4.379  22.297  40.031  1.00 86.19           C  
ATOM   1180  O   GLY A 148      -4.406  23.062  39.062  1.00 86.19           O  
ATOM   1181  N   GLU A 149      -3.336  21.984  40.625  1.00 90.75           N  
ATOM   1182  CA  GLU A 149      -2.035  22.422  40.125  1.00 90.75           C  
ATOM   1183  C   GLU A 149      -1.335  21.297  39.375  1.00 90.75           C  
ATOM   1184  CB  GLU A 149      -1.150  22.906  41.281  1.00 90.75           C  
ATOM   1185  O   GLU A 149      -1.565  20.109  39.656  1.00 90.75           O  
ATOM   1186  CG  GLU A 149      -1.658  24.172  41.938  1.00 90.75           C  
ATOM   1187  CD  GLU A 149      -0.753  24.672  43.062  1.00 90.75           C  
ATOM   1188  OE1 GLU A 149      -0.957  25.812  43.562  1.00 90.75           O  
ATOM   1189  OE2 GLU A 149       0.166  23.922  43.469  1.00 90.75           O  
ATOM   1190  N   ASN A 150      -0.627  21.625  38.406  1.00 94.50           N  
ATOM   1191  CA  ASN A 150       0.139  20.672  37.594  1.00 94.50           C  
ATOM   1192  C   ASN A 150       1.477  21.266  37.156  1.00 94.50           C  
ATOM   1193  CB  ASN A 150      -0.669  20.234  36.375  1.00 94.50           C  
ATOM   1194  O   ASN A 150       1.888  22.312  37.656  1.00 94.50           O  
ATOM   1195  CG  ASN A 150      -0.932  21.359  35.406  1.00 94.50           C  
ATOM   1196  ND2 ASN A 150      -1.887  21.156  34.500  1.00 94.50           N  
ATOM   1197  OD1 ASN A 150      -0.282  22.406  35.469  1.00 94.50           O  
ATOM   1198  N   PHE A 151       2.266  20.578  36.438  1.00 95.69           N  
ATOM   1199  CA  PHE A 151       3.518  21.000  35.844  1.00 95.69           C  
ATOM   1200  C   PHE A 151       3.678  20.391  34.438  1.00 95.69           C  
ATOM   1201  CB  PHE A 151       4.711  20.625  36.719  1.00 95.69           C  
ATOM   1202  O   PHE A 151       2.896  19.516  34.062  1.00 95.69           O  
ATOM   1203  CG  PHE A 151       4.922  19.141  36.844  1.00 95.69           C  
ATOM   1204  CD1 PHE A 151       4.160  18.391  37.750  1.00 95.69           C  
ATOM   1205  CD2 PHE A 151       5.887  18.500  36.094  1.00 95.69           C  
ATOM   1206  CE1 PHE A 151       4.355  17.016  37.875  1.00 95.69           C  
ATOM   1207  CE2 PHE A 151       6.086  17.125  36.219  1.00 95.69           C  
ATOM   1208  CZ  PHE A 151       5.324  16.391  37.094  1.00 95.69           C  
ATOM   1209  N   CYS A 152       4.535  20.906  33.625  1.00 97.69           N  
ATOM   1210  CA  CYS A 152       4.863  20.297  32.344  1.00 97.69           C  
ATOM   1211  C   CYS A 152       6.039  19.328  32.469  1.00 97.69           C  
ATOM   1212  CB  CYS A 152       5.191  21.375  31.297  1.00 97.69           C  
ATOM   1213  O   CYS A 152       7.117  19.719  32.938  1.00 97.69           O  
ATOM   1214  SG  CYS A 152       3.766  22.359  30.797  1.00 97.69           S  
ATOM   1215  N   MET A 153       5.805  18.109  32.094  1.00 96.62           N  
ATOM   1216  CA  MET A 153       6.879  17.109  32.156  1.00 96.62           C  
ATOM   1217  C   MET A 153       8.086  17.562  31.344  1.00 96.62           C  
ATOM   1218  CB  MET A 153       6.387  15.750  31.672  1.00 96.62           C  
ATOM   1219  O   MET A 153       7.938  17.938  30.172  1.00 96.62           O  
ATOM   1220  CG  MET A 153       5.383  15.094  32.594  1.00 96.62           C  
ATOM   1221  SD  MET A 153       4.773  13.484  31.953  1.00 96.62           S  
ATOM   1222  CE  MET A 153       6.312  12.531  31.969  1.00 96.62           C  
ATOM   1223  N   GLY A 154       9.273  17.484  31.844  1.00 95.75           N  
ATOM   1224  CA  GLY A 154      10.484  17.953  31.203  1.00 95.75           C  
ATOM   1225  C   GLY A 154      10.945  17.047  30.078  1.00 95.75           C  
ATOM   1226  O   GLY A 154      11.500  17.516  29.078  1.00 95.75           O  
ATOM   1227  N   GLY A 155      10.766  15.703  30.172  1.00 94.75           N  
ATOM   1228  CA  GLY A 155      11.258  14.695  29.250  1.00 94.75           C  
ATOM   1229  C   GLY A 155      10.836  14.938  27.812  1.00 94.75           C  
ATOM   1230  O   GLY A 155      11.672  15.141  26.938  1.00 94.75           O  
ATOM   1231  N   PRO A 156       9.500  15.070  27.594  1.00 96.75           N  
ATOM   1232  CA  PRO A 156       8.984  15.273  26.234  1.00 96.75           C  
ATOM   1233  C   PRO A 156       9.227  16.688  25.719  1.00 96.75           C  
ATOM   1234  CB  PRO A 156       7.492  14.984  26.375  1.00 96.75           C  
ATOM   1235  O   PRO A 156       8.953  16.984  24.547  1.00 96.75           O  
ATOM   1236  CG  PRO A 156       7.379  14.117  27.578  1.00 96.75           C  
ATOM   1237  CD  PRO A 156       8.453  14.508  28.547  1.00 96.75           C  
ATOM   1238  N   GLY A 157       9.688  17.594  26.641  1.00 98.06           N  
ATOM   1239  CA  GLY A 157       9.922  18.969  26.266  1.00 98.06           C  
ATOM   1240  C   GLY A 157       8.859  19.922  26.781  1.00 98.06           C  
ATOM   1241  O   GLY A 157       7.695  19.547  26.938  1.00 98.06           O  
ATOM   1242  N   VAL A 158       9.266  21.141  26.969  1.00 98.50           N  
ATOM   1243  CA  VAL A 158       8.398  22.188  27.516  1.00 98.50           C  
ATOM   1244  C   VAL A 158       8.508  23.438  26.656  1.00 98.50           C  
ATOM   1245  CB  VAL A 158       8.758  22.500  28.984  1.00 98.50           C  
ATOM   1246  O   VAL A 158       9.609  23.891  26.359  1.00 98.50           O  
ATOM   1247  CG1 VAL A 158       7.789  23.547  29.547  1.00 98.50           C  
ATOM   1248  CG2 VAL A 158       8.742  21.234  29.828  1.00 98.50           C  
ATOM   1249  N   ILE A 159       7.375  24.016  26.344  1.00 98.75           N  
ATOM   1250  CA  ILE A 159       7.348  25.188  25.484  1.00 98.75           C  
ATOM   1251  C   ILE A 159       6.793  26.375  26.250  1.00 98.75           C  
ATOM   1252  CB  ILE A 159       6.512  24.938  24.203  1.00 98.75           C  
ATOM   1253  O   ILE A 159       5.812  26.250  26.984  1.00 98.75           O  
ATOM   1254  CG1 ILE A 159       7.129  23.812  23.375  1.00 98.75           C  
ATOM   1255  CG2 ILE A 159       6.391  26.234  23.375  1.00 98.75           C  
ATOM   1256  CD1 ILE A 159       6.215  23.281  22.266  1.00 98.75           C  
ATOM   1257  N   MET A 160       7.398  27.516  26.094  1.00 98.50           N  
ATOM   1258  CA  MET A 160       7.004  28.766  26.719  1.00 98.50           C  
ATOM   1259  C   MET A 160       6.887  29.875  25.672  1.00 98.50           C  
ATOM   1260  CB  MET A 160       8.000  29.172  27.797  1.00 98.50           C  
ATOM   1261  O   MET A 160       7.723  29.984  24.781  1.00 98.50           O  
ATOM   1262  CG  MET A 160       8.164  28.125  28.891  1.00 98.50           C  
ATOM   1263  SD  MET A 160       9.492  28.562  30.078  1.00 98.50           S  
ATOM   1264  CE  MET A 160       9.602  27.016  31.031  1.00 98.50           C  
ATOM   1265  N   SER A 161       5.859  30.625  25.812  1.00 98.00           N  
ATOM   1266  CA  SER A 161       5.781  31.828  25.000  1.00 98.00           C  
ATOM   1267  C   SER A 161       6.754  32.906  25.484  1.00 98.00           C  
ATOM   1268  CB  SER A 161       4.355  32.375  25.000  1.00 98.00           C  
ATOM   1269  O   SER A 161       7.270  32.781  26.609  1.00 98.00           O  
ATOM   1270  OG  SER A 161       3.994  32.812  26.297  1.00 98.00           O  
ATOM   1271  N   ARG A 162       7.043  33.844  24.719  1.00 97.12           N  
ATOM   1272  CA  ARG A 162       7.898  34.969  25.078  1.00 97.12           C  
ATOM   1273  C   ARG A 162       7.418  35.625  26.359  1.00 97.12           C  
ATOM   1274  CB  ARG A 162       7.953  35.969  23.938  1.00 97.12           C  
ATOM   1275  O   ARG A 162       8.219  35.938  27.234  1.00 97.12           O  
ATOM   1276  CG  ARG A 162       8.805  37.188  24.250  1.00 97.12           C  
ATOM   1277  CD  ARG A 162       8.664  38.281  23.188  1.00 97.12           C  
ATOM   1278  NE  ARG A 162       9.109  37.781  21.875  1.00 97.12           N  
ATOM   1279  NH1 ARG A 162       8.195  39.562  20.688  1.00 97.12           N  
ATOM   1280  NH2 ARG A 162       9.320  37.906  19.594  1.00 97.12           N  
ATOM   1281  CZ  ARG A 162       8.867  38.406  20.719  1.00 97.12           C  
ATOM   1282  N   GLU A 163       6.109  35.781  26.547  1.00 97.38           N  
ATOM   1283  CA  GLU A 163       5.516  36.438  27.688  1.00 97.38           C  
ATOM   1284  C   GLU A 163       5.766  35.656  28.984  1.00 97.38           C  
ATOM   1285  CB  GLU A 163       4.016  36.656  27.484  1.00 97.38           C  
ATOM   1286  O   GLU A 163       6.004  36.250  30.031  1.00 97.38           O  
ATOM   1287  CG  GLU A 163       3.355  37.500  28.562  1.00 97.38           C  
ATOM   1288  CD  GLU A 163       3.971  38.875  28.688  1.00 97.38           C  
ATOM   1289  OE1 GLU A 163       3.824  39.531  29.766  1.00 97.38           O  
ATOM   1290  OE2 GLU A 163       4.602  39.344  27.719  1.00 97.38           O  
ATOM   1291  N   VAL A 164       5.738  34.406  28.891  1.00 98.25           N  
ATOM   1292  CA  VAL A 164       6.004  33.562  30.062  1.00 98.25           C  
ATOM   1293  C   VAL A 164       7.453  33.750  30.516  1.00 98.25           C  
ATOM   1294  CB  VAL A 164       5.707  32.062  29.781  1.00 98.25           C  
ATOM   1295  O   VAL A 164       7.727  33.938  31.703  1.00 98.25           O  
ATOM   1296  CG1 VAL A 164       6.285  31.188  30.891  1.00 98.25           C  
ATOM   1297  CG2 VAL A 164       4.203  31.844  29.656  1.00 98.25           C  
ATOM   1298  N   LEU A 165       8.375  33.688  29.641  1.00 97.88           N  
ATOM   1299  CA  LEU A 165       9.797  33.844  29.953  1.00 97.88           C  
ATOM   1300  C   LEU A 165      10.078  35.250  30.484  1.00 97.88           C  
ATOM   1301  CB  LEU A 165      10.648  33.594  28.703  1.00 97.88           C  
ATOM   1302  O   LEU A 165      10.844  35.406  31.438  1.00 97.88           O  
ATOM   1303  CG  LEU A 165      12.086  33.125  28.953  1.00 97.88           C  
ATOM   1304  CD1 LEU A 165      12.109  31.625  29.234  1.00 97.88           C  
ATOM   1305  CD2 LEU A 165      12.969  33.438  27.750  1.00 97.88           C  
ATOM   1306  N   ARG A 166       9.438  36.219  29.938  1.00 98.00           N  
ATOM   1307  CA  ARG A 166       9.602  37.594  30.359  1.00 98.00           C  
ATOM   1308  C   ARG A 166       9.156  37.781  31.812  1.00 98.00           C  
ATOM   1309  CB  ARG A 166       8.812  38.531  29.438  1.00 98.00           C  
ATOM   1310  O   ARG A 166       9.828  38.469  32.594  1.00 98.00           O  
ATOM   1311  CG  ARG A 166       9.047  40.000  29.719  1.00 98.00           C  
ATOM   1312  CD  ARG A 166       8.180  40.906  28.828  1.00 98.00           C  
ATOM   1313  NE  ARG A 166       8.531  40.750  27.422  1.00 98.00           N  
ATOM   1314  NH1 ARG A 166       6.480  39.906  26.781  1.00 98.00           N  
ATOM   1315  NH2 ARG A 166       8.141  40.188  25.234  1.00 98.00           N  
ATOM   1316  CZ  ARG A 166       7.719  40.281  26.484  1.00 98.00           C  
ATOM   1317  N   ARG A 167       8.156  37.219  32.219  1.00 97.88           N  
ATOM   1318  CA  ARG A 167       7.566  37.375  33.531  1.00 97.88           C  
ATOM   1319  C   ARG A 167       8.289  36.531  34.562  1.00 97.88           C  
ATOM   1320  CB  ARG A 167       6.078  37.031  33.500  1.00 97.88           C  
ATOM   1321  O   ARG A 167       8.414  36.906  35.750  1.00 97.88           O  
ATOM   1322  CG  ARG A 167       5.230  37.969  32.688  1.00 97.88           C  
ATOM   1323  CD  ARG A 167       3.756  37.594  32.719  1.00 97.88           C  
ATOM   1324  NE  ARG A 167       2.971  38.406  31.797  1.00 97.88           N  
ATOM   1325  NH1 ARG A 167       0.923  37.594  32.500  1.00 97.88           N  
ATOM   1326  NH2 ARG A 167       1.029  39.156  30.828  1.00 97.88           N  
ATOM   1327  CZ  ARG A 167       1.643  38.406  31.719  1.00 97.88           C  
ATOM   1328  N   MET A 168       8.797  35.438  34.250  1.00 96.88           N  
ATOM   1329  CA  MET A 168       9.305  34.438  35.188  1.00 96.88           C  
ATOM   1330  C   MET A 168      10.789  34.656  35.469  1.00 96.88           C  
ATOM   1331  CB  MET A 168       9.078  33.031  34.656  1.00 96.88           C  
ATOM   1332  O   MET A 168      11.227  34.562  36.625  1.00 96.88           O  
ATOM   1333  CG  MET A 168       9.742  31.922  35.469  1.00 96.88           C  
ATOM   1334  SD  MET A 168       9.930  30.359  34.531  1.00 96.88           S  
ATOM   1335  CE  MET A 168      11.094  29.484  35.625  1.00 96.88           C  
ATOM   1336  N   VAL A 169      11.648  34.969  34.500  1.00 96.06           N  
ATOM   1337  CA  VAL A 169      13.102  34.875  34.562  1.00 96.06           C  
ATOM   1338  C   VAL A 169      13.648  35.938  35.500  1.00 96.06           C  
ATOM   1339  CB  VAL A 169      13.742  35.062  33.156  1.00 96.06           C  
ATOM   1340  O   VAL A 169      14.617  35.688  36.250  1.00 96.06           O  
ATOM   1341  CG1 VAL A 169      15.242  35.312  33.281  1.00 96.06           C  
ATOM   1342  CG2 VAL A 169      13.477  33.812  32.281  1.00 96.06           C  
ATOM   1343  N   PRO A 170      13.070  37.125  35.625  1.00 96.12           N  
ATOM   1344  CA  PRO A 170      13.555  38.094  36.625  1.00 96.12           C  
ATOM   1345  C   PRO A 170      13.477  37.531  38.062  1.00 96.12           C  
ATOM   1346  CB  PRO A 170      12.617  39.281  36.469  1.00 96.12           C  
ATOM   1347  O   PRO A 170      14.172  38.000  38.938  1.00 96.12           O  
ATOM   1348  CG  PRO A 170      12.164  39.219  35.031  1.00 96.12           C  
ATOM   1349  CD  PRO A 170      12.000  37.781  34.656  1.00 96.12           C  
ATOM   1350  N   HIS A 171      12.734  36.531  38.312  1.00 96.38           N  
ATOM   1351  CA  HIS A 171      12.523  35.969  39.625  1.00 96.38           C  
ATOM   1352  C   HIS A 171      13.172  34.594  39.781  1.00 96.38           C  
ATOM   1353  CB  HIS A 171      11.031  35.875  39.938  1.00 96.38           C  
ATOM   1354  O   HIS A 171      12.852  33.844  40.688  1.00 96.38           O  
ATOM   1355  CG  HIS A 171      10.312  37.188  39.812  1.00 96.38           C  
ATOM   1356  CD2 HIS A 171       9.469  37.656  38.875  1.00 96.38           C  
ATOM   1357  ND1 HIS A 171      10.430  38.188  40.750  1.00 96.38           N  
ATOM   1358  CE1 HIS A 171       9.688  39.219  40.375  1.00 96.38           C  
ATOM   1359  NE2 HIS A 171       9.094  38.938  39.250  1.00 96.38           N  
ATOM   1360  N   ILE A 172      13.992  34.219  38.875  1.00 94.38           N  
ATOM   1361  CA  ILE A 172      14.578  32.906  38.844  1.00 94.38           C  
ATOM   1362  C   ILE A 172      15.438  32.656  40.094  1.00 94.38           C  
ATOM   1363  CB  ILE A 172      15.414  32.688  37.562  1.00 94.38           C  
ATOM   1364  O   ILE A 172      15.500  31.562  40.625  1.00 94.38           O  
ATOM   1365  CG1 ILE A 172      14.734  31.656  36.656  1.00 94.38           C  
ATOM   1366  CG2 ILE A 172      16.844  32.250  37.906  1.00 94.38           C  
ATOM   1367  CD1 ILE A 172      15.383  31.531  35.281  1.00 94.38           C  
ATOM   1368  N   GLY A 173      16.172  33.625  40.562  1.00 93.81           N  
ATOM   1369  CA  GLY A 173      16.953  33.531  41.781  1.00 93.81           C  
ATOM   1370  C   GLY A 173      16.109  33.125  42.969  1.00 93.81           C  
ATOM   1371  O   GLY A 173      16.469  32.250  43.750  1.00 93.81           O  
ATOM   1372  N   LYS A 174      15.031  33.812  43.094  1.00 94.56           N  
ATOM   1373  CA  LYS A 174      14.094  33.500  44.188  1.00 94.56           C  
ATOM   1374  C   LYS A 174      13.547  32.094  44.062  1.00 94.56           C  
ATOM   1375  CB  LYS A 174      12.945  34.500  44.188  1.00 94.56           C  
ATOM   1376  O   LYS A 174      13.438  31.359  45.062  1.00 94.56           O  
ATOM   1377  CG  LYS A 174      12.031  34.375  45.406  1.00 94.56           C  
ATOM   1378  CD  LYS A 174      10.977  35.500  45.406  1.00 94.56           C  
ATOM   1379  CE  LYS A 174      10.047  35.375  46.625  1.00 94.56           C  
ATOM   1380  NZ  LYS A 174       9.008  36.438  46.625  1.00 94.56           N  
ATOM   1381  N   CYS A 175      13.203  31.656  42.906  1.00 95.62           N  
ATOM   1382  CA  CYS A 175      12.672  30.328  42.688  1.00 95.62           C  
ATOM   1383  C   CYS A 175      13.688  29.250  43.062  1.00 95.62           C  
ATOM   1384  CB  CYS A 175      12.273  30.156  41.219  1.00 95.62           C  
ATOM   1385  O   CYS A 175      13.328  28.234  43.656  1.00 95.62           O  
ATOM   1386  SG  CYS A 175      10.836  31.141  40.719  1.00 95.62           S  
ATOM   1387  N   LEU A 176      14.953  29.469  42.719  1.00 94.06           N  
ATOM   1388  CA  LEU A 176      16.016  28.500  43.000  1.00 94.06           C  
ATOM   1389  C   LEU A 176      16.250  28.391  44.500  1.00 94.06           C  
ATOM   1390  CB  LEU A 176      17.312  28.906  42.281  1.00 94.06           C  
ATOM   1391  O   LEU A 176      16.609  27.328  45.000  1.00 94.06           O  
ATOM   1392  CG  LEU A 176      17.484  28.375  40.844  1.00 94.06           C  
ATOM   1393  CD1 LEU A 176      18.562  29.172  40.125  1.00 94.06           C  
ATOM   1394  CD2 LEU A 176      17.812  26.891  40.875  1.00 94.06           C  
ATOM   1395  N   ARG A 177      15.992  29.406  45.250  1.00 93.69           N  
ATOM   1396  CA  ARG A 177      16.266  29.422  46.656  1.00 93.69           C  
ATOM   1397  C   ARG A 177      15.047  28.953  47.469  1.00 93.69           C  
ATOM   1398  CB  ARG A 177      16.656  30.828  47.125  1.00 93.69           C  
ATOM   1399  O   ARG A 177      15.133  28.703  48.656  1.00 93.69           O  
ATOM   1400  CG  ARG A 177      18.047  31.250  46.688  1.00 93.69           C  
ATOM   1401  CD  ARG A 177      18.469  32.562  47.312  1.00 93.69           C  
ATOM   1402  NE  ARG A 177      17.688  33.688  46.812  1.00 93.69           N  
ATOM   1403  NH1 ARG A 177      19.531  34.906  46.125  1.00 93.69           N  
ATOM   1404  NH2 ARG A 177      17.422  35.750  45.812  1.00 93.69           N  
ATOM   1405  CZ  ARG A 177      18.219  34.781  46.250  1.00 93.69           C  
ATOM   1406  N   GLU A 178      13.961  28.812  46.781  1.00 92.81           N  
ATOM   1407  CA  GLU A 178      12.719  28.422  47.438  1.00 92.81           C  
ATOM   1408  C   GLU A 178      12.102  27.188  46.781  1.00 92.81           C  
ATOM   1409  CB  GLU A 178      11.719  29.578  47.438  1.00 92.81           C  
ATOM   1410  O   GLU A 178      10.906  27.188  46.469  1.00 92.81           O  
ATOM   1411  CG  GLU A 178      12.188  30.781  48.250  1.00 92.81           C  
ATOM   1412  CD  GLU A 178      11.203  31.938  48.219  1.00 92.81           C  
ATOM   1413  OE1 GLU A 178      11.508  33.000  48.781  1.00 92.81           O  
ATOM   1414  OE2 GLU A 178      10.117  31.766  47.625  1.00 92.81           O  
ATOM   1415  N   MET A 179      12.836  26.234  46.531  1.00 94.06           N  
ATOM   1416  CA  MET A 179      12.344  25.000  45.938  1.00 94.06           C  
ATOM   1417  C   MET A 179      11.734  24.078  47.000  1.00 94.06           C  
ATOM   1418  CB  MET A 179      13.469  24.266  45.188  1.00 94.06           C  
ATOM   1419  O   MET A 179      12.148  24.109  48.156  1.00 94.06           O  
ATOM   1420  CG  MET A 179      14.039  25.062  44.031  1.00 94.06           C  
ATOM   1421  SD  MET A 179      15.219  24.062  43.031  1.00 94.06           S  
ATOM   1422  CE  MET A 179      16.594  23.922  44.219  1.00 94.06           C  
ATOM   1423  N   TYR A 180      10.797  23.281  46.625  1.00 93.06           N  
ATOM   1424  CA  TYR A 180      10.156  22.328  47.531  1.00 93.06           C  
ATOM   1425  C   TYR A 180      10.570  20.906  47.219  1.00 93.06           C  
ATOM   1426  CB  TYR A 180       8.633  22.469  47.469  1.00 93.06           C  
ATOM   1427  O   TYR A 180      10.430  20.016  48.062  1.00 93.06           O  
ATOM   1428  CG  TYR A 180       8.117  23.797  47.969  1.00 93.06           C  
ATOM   1429  CD1 TYR A 180       8.609  24.359  49.125  1.00 93.06           C  
ATOM   1430  CD2 TYR A 180       7.125  24.484  47.250  1.00 93.06           C  
ATOM   1431  CE1 TYR A 180       8.133  25.578  49.594  1.00 93.06           C  
ATOM   1432  CE2 TYR A 180       6.645  25.703  47.719  1.00 93.06           C  
ATOM   1433  OH  TYR A 180       6.680  27.453  49.344  1.00 93.06           O  
ATOM   1434  CZ  TYR A 180       7.156  26.250  48.875  1.00 93.06           C  
ATOM   1435  N   THR A 181      10.984  20.688  46.031  1.00 93.06           N  
ATOM   1436  CA  THR A 181      11.398  19.359  45.594  1.00 93.06           C  
ATOM   1437  C   THR A 181      12.703  19.438  44.812  1.00 93.06           C  
ATOM   1438  CB  THR A 181      10.312  18.703  44.719  1.00 93.06           C  
ATOM   1439  O   THR A 181      13.227  20.531  44.562  1.00 93.06           O  
ATOM   1440  CG2 THR A 181       8.938  18.828  45.375  1.00 93.06           C  
ATOM   1441  OG1 THR A 181      10.289  19.328  43.438  1.00 93.06           O  
ATOM   1442  N   THR A 182      13.195  18.250  44.469  1.00 92.00           N  
ATOM   1443  CA  THR A 182      14.430  18.172  43.688  1.00 92.00           C  
ATOM   1444  C   THR A 182      14.133  18.062  42.219  1.00 92.00           C  
ATOM   1445  CB  THR A 182      15.297  16.984  44.156  1.00 92.00           C  
ATOM   1446  O   THR A 182      15.039  18.156  41.375  1.00 92.00           O  
ATOM   1447  CG2 THR A 182      15.734  17.141  45.594  1.00 92.00           C  
ATOM   1448  OG1 THR A 182      14.539  15.773  44.031  1.00 92.00           O  
ATOM   1449  N   HIS A 183      12.883  17.781  41.875  1.00 92.94           N  
ATOM   1450  CA  HIS A 183      12.500  17.656  40.469  1.00 92.94           C  
ATOM   1451  C   HIS A 183      12.570  19.016  39.781  1.00 92.94           C  
ATOM   1452  CB  HIS A 183      11.086  17.078  40.344  1.00 92.94           C  
ATOM   1453  O   HIS A 183      11.773  19.906  40.062  1.00 92.94           O  
ATOM   1454  CG  HIS A 183      11.000  15.641  40.750  1.00 92.94           C  
ATOM   1455  CD2 HIS A 183      10.680  15.070  41.938  1.00 92.94           C  
ATOM   1456  ND1 HIS A 183      11.250  14.609  39.875  1.00 92.94           N  
ATOM   1457  CE1 HIS A 183      11.094  13.453  40.531  1.00 92.94           C  
ATOM   1458  NE2 HIS A 183      10.750  13.711  41.781  1.00 92.94           N  
ATOM   1459  N   GLU A 184      13.398  19.172  38.875  1.00 93.62           N  
ATOM   1460  CA  GLU A 184      13.656  20.422  38.188  1.00 93.62           C  
ATOM   1461  C   GLU A 184      12.422  20.922  37.438  1.00 93.62           C  
ATOM   1462  CB  GLU A 184      14.836  20.281  37.219  1.00 93.62           C  
ATOM   1463  O   GLU A 184      12.086  22.094  37.500  1.00 93.62           O  
ATOM   1464  CG  GLU A 184      14.914  21.391  36.188  1.00 93.62           C  
ATOM   1465  CD  GLU A 184      14.305  20.984  34.844  1.00 93.62           C  
ATOM   1466  OE1 GLU A 184      14.195  21.859  33.938  1.00 93.62           O  
ATOM   1467  OE2 GLU A 184      13.938  19.797  34.688  1.00 93.62           O  
ATOM   1468  N   ASP A 185      11.695  20.062  36.594  1.00 94.12           N  
ATOM   1469  CA  ASP A 185      10.531  20.453  35.781  1.00 94.12           C  
ATOM   1470  C   ASP A 185       9.383  20.891  36.688  1.00 94.12           C  
ATOM   1471  CB  ASP A 185      10.078  19.281  34.906  1.00 94.12           C  
ATOM   1472  O   ASP A 185       8.672  21.859  36.375  1.00 94.12           O  
ATOM   1473  CG  ASP A 185       9.961  17.969  35.656  1.00 94.12           C  
ATOM   1474  OD1 ASP A 185      10.180  17.953  36.906  1.00 94.12           O  
ATOM   1475  OD2 ASP A 185       9.641  16.953  35.031  1.00 94.12           O  
ATOM   1476  N   VAL A 186       9.227  20.266  37.906  1.00 95.81           N  
ATOM   1477  CA  VAL A 186       8.203  20.656  38.875  1.00 95.81           C  
ATOM   1478  C   VAL A 186       8.477  22.062  39.375  1.00 95.81           C  
ATOM   1479  CB  VAL A 186       8.125  19.672  40.062  1.00 95.81           C  
ATOM   1480  O   VAL A 186       7.570  22.891  39.438  1.00 95.81           O  
ATOM   1481  CG1 VAL A 186       7.117  20.156  41.094  1.00 95.81           C  
ATOM   1482  CG2 VAL A 186       7.762  18.266  39.562  1.00 95.81           C  
ATOM   1483  N   GLU A 187       9.680  22.328  39.688  1.00 96.38           N  
ATOM   1484  CA  GLU A 187      10.055  23.625  40.250  1.00 96.38           C  
ATOM   1485  C   GLU A 187      10.008  24.719  39.188  1.00 96.38           C  
ATOM   1486  CB  GLU A 187      11.453  23.562  40.875  1.00 96.38           C  
ATOM   1487  O   GLU A 187       9.688  25.875  39.500  1.00 96.38           O  
ATOM   1488  CG  GLU A 187      11.547  22.641  42.062  1.00 96.38           C  
ATOM   1489  CD  GLU A 187      10.555  22.984  43.188  1.00 96.38           C  
ATOM   1490  OE1 GLU A 187       9.945  22.062  43.750  1.00 96.38           O  
ATOM   1491  OE2 GLU A 187      10.375  24.203  43.438  1.00 96.38           O  
ATOM   1492  N   VAL A 188      10.383  24.391  37.969  1.00 97.00           N  
ATOM   1493  CA  VAL A 188      10.188  25.344  36.875  1.00 97.00           C  
ATOM   1494  C   VAL A 188       8.703  25.672  36.750  1.00 97.00           C  
ATOM   1495  CB  VAL A 188      10.750  24.797  35.562  1.00 97.00           C  
ATOM   1496  O   VAL A 188       8.328  26.828  36.594  1.00 97.00           O  
ATOM   1497  CG1 VAL A 188      10.297  25.656  34.375  1.00 97.00           C  
ATOM   1498  CG2 VAL A 188      12.273  24.719  35.594  1.00 97.00           C  
ATOM   1499  N   GLY A 189       7.887  24.609  36.719  1.00 97.19           N  
ATOM   1500  CA  GLY A 189       6.449  24.812  36.656  1.00 97.19           C  
ATOM   1501  C   GLY A 189       5.914  25.688  37.781  1.00 97.19           C  
ATOM   1502  O   GLY A 189       5.035  26.516  37.594  1.00 97.19           O  
ATOM   1503  N   ARG A 190       6.371  25.453  39.000  1.00 95.81           N  
ATOM   1504  CA  ARG A 190       5.980  26.250  40.156  1.00 95.81           C  
ATOM   1505  C   ARG A 190       6.367  27.719  39.969  1.00 95.81           C  
ATOM   1506  CB  ARG A 190       6.617  25.703  41.438  1.00 95.81           C  
ATOM   1507  O   ARG A 190       5.594  28.625  40.281  1.00 95.81           O  
ATOM   1508  CG  ARG A 190       5.988  26.234  42.719  1.00 95.81           C  
ATOM   1509  CD  ARG A 190       6.660  25.656  43.938  1.00 95.81           C  
ATOM   1510  NE  ARG A 190       6.605  24.188  43.938  1.00 95.81           N  
ATOM   1511  NH1 ARG A 190       8.867  23.906  44.312  1.00 95.81           N  
ATOM   1512  NH2 ARG A 190       7.492  22.078  44.125  1.00 95.81           N  
ATOM   1513  CZ  ARG A 190       7.656  23.391  44.125  1.00 95.81           C  
ATOM   1514  N   CYS A 191       7.570  27.938  39.469  1.00 97.12           N  
ATOM   1515  CA  CYS A 191       8.055  29.281  39.219  1.00 97.12           C  
ATOM   1516  C   CYS A 191       7.188  30.000  38.188  1.00 97.12           C  
ATOM   1517  CB  CYS A 191       9.508  29.250  38.750  1.00 97.12           C  
ATOM   1518  O   CYS A 191       6.832  31.156  38.375  1.00 97.12           O  
ATOM   1519  SG  CYS A 191      10.320  30.859  38.781  1.00 97.12           S  
ATOM   1520  N   VAL A 192       6.801  29.312  37.125  1.00 98.12           N  
ATOM   1521  CA  VAL A 192       5.945  29.844  36.062  1.00 98.12           C  
ATOM   1522  C   VAL A 192       4.566  30.172  36.625  1.00 98.12           C  
ATOM   1523  CB  VAL A 192       5.809  28.859  34.875  1.00 98.12           C  
ATOM   1524  O   VAL A 192       4.008  31.234  36.375  1.00 98.12           O  
ATOM   1525  CG1 VAL A 192       4.719  29.328  33.906  1.00 98.12           C  
ATOM   1526  CG2 VAL A 192       7.145  28.719  34.156  1.00 98.12           C  
ATOM   1527  N   ARG A 193       4.043  29.312  37.375  1.00 96.31           N  
ATOM   1528  CA  ARG A 193       2.734  29.531  38.000  1.00 96.31           C  
ATOM   1529  C   ARG A 193       2.758  30.734  38.938  1.00 96.31           C  
ATOM   1530  CB  ARG A 193       2.279  28.281  38.750  1.00 96.31           C  
ATOM   1531  O   ARG A 193       1.842  31.562  38.906  1.00 96.31           O  
ATOM   1532  CG  ARG A 193       0.858  28.375  39.281  1.00 96.31           C  
ATOM   1533  CD  ARG A 193       0.416  27.062  39.938  1.00 96.31           C  
ATOM   1534  NE  ARG A 193       1.274  26.703  41.062  1.00 96.31           N  
ATOM   1535  NH1 ARG A 193       1.782  24.594  40.250  1.00 96.31           N  
ATOM   1536  NH2 ARG A 193       2.660  25.312  42.250  1.00 96.31           N  
ATOM   1537  CZ  ARG A 193       1.903  25.531  41.188  1.00 96.31           C  
ATOM   1538  N   ARG A 194       3.734  30.922  39.688  1.00 95.88           N  
ATOM   1539  CA  ARG A 194       3.859  31.969  40.688  1.00 95.88           C  
ATOM   1540  C   ARG A 194       4.027  33.344  40.031  1.00 95.88           C  
ATOM   1541  CB  ARG A 194       5.039  31.688  41.625  1.00 95.88           C  
ATOM   1542  O   ARG A 194       3.402  34.312  40.469  1.00 95.88           O  
ATOM   1543  CG  ARG A 194       5.125  32.625  42.812  1.00 95.88           C  
ATOM   1544  CD  ARG A 194       6.238  32.219  43.781  1.00 95.88           C  
ATOM   1545  NE  ARG A 194       6.359  33.156  44.875  1.00 95.88           N  
ATOM   1546  NH1 ARG A 194       8.133  32.062  45.875  1.00 95.88           N  
ATOM   1547  NH2 ARG A 194       7.277  33.969  46.844  1.00 95.88           N  
ATOM   1548  CZ  ARG A 194       7.258  33.062  45.875  1.00 95.88           C  
ATOM   1549  N   PHE A 195       4.797  33.406  39.000  1.00 97.50           N  
ATOM   1550  CA  PHE A 195       5.203  34.719  38.500  1.00 97.50           C  
ATOM   1551  C   PHE A 195       4.586  35.031  37.156  1.00 97.50           C  
ATOM   1552  CB  PHE A 195       6.730  34.812  38.438  1.00 97.50           C  
ATOM   1553  O   PHE A 195       4.465  36.188  36.781  1.00 97.50           O  
ATOM   1554  CG  PHE A 195       7.414  34.812  39.781  1.00 97.50           C  
ATOM   1555  CD1 PHE A 195       7.316  35.906  40.625  1.00 97.50           C  
ATOM   1556  CD2 PHE A 195       8.156  33.719  40.188  1.00 97.50           C  
ATOM   1557  CE1 PHE A 195       7.949  35.906  41.844  1.00 97.50           C  
ATOM   1558  CE2 PHE A 195       8.789  33.719  41.438  1.00 97.50           C  
ATOM   1559  CZ  PHE A 195       8.688  34.812  42.250  1.00 97.50           C  
ATOM   1560  N   ALA A 196       4.246  34.062  36.344  1.00 97.19           N  
ATOM   1561  CA  ALA A 196       3.590  34.281  35.062  1.00 97.19           C  
ATOM   1562  C   ALA A 196       2.084  34.062  35.188  1.00 97.19           C  
ATOM   1563  CB  ALA A 196       4.188  33.375  34.000  1.00 97.19           C  
ATOM   1564  O   ALA A 196       1.332  34.406  34.250  1.00 97.19           O  
ATOM   1565  N   GLY A 197       1.616  33.375  36.188  1.00 96.00           N  
ATOM   1566  CA  GLY A 197       0.191  33.219  36.438  1.00 96.00           C  
ATOM   1567  C   GLY A 197      -0.460  32.188  35.562  1.00 96.00           C  
ATOM   1568  O   GLY A 197      -1.654  32.281  35.250  1.00 96.00           O  
ATOM   1569  N   VAL A 198       0.259  31.375  34.938  1.00 96.62           N  
ATOM   1570  CA  VAL A 198      -0.253  30.312  34.094  1.00 96.62           C  
ATOM   1571  C   VAL A 198       0.341  28.969  34.500  1.00 96.62           C  
ATOM   1572  CB  VAL A 198       0.060  30.594  32.594  1.00 96.62           C  
ATOM   1573  O   VAL A 198       1.312  28.922  35.250  1.00 96.62           O  
ATOM   1574  CG1 VAL A 198      -0.681  31.844  32.125  1.00 96.62           C  
ATOM   1575  CG2 VAL A 198       1.565  30.750  32.375  1.00 96.62           C  
ATOM   1576  N   GLN A 199      -0.261  27.938  34.156  1.00 95.94           N  
ATOM   1577  CA  GLN A 199       0.218  26.578  34.406  1.00 95.94           C  
ATOM   1578  C   GLN A 199       0.171  25.734  33.156  1.00 95.94           C  
ATOM   1579  CB  GLN A 199      -0.607  25.922  35.500  1.00 95.94           C  
ATOM   1580  O   GLN A 199      -0.286  26.203  32.094  1.00 95.94           O  
ATOM   1581  CG  GLN A 199      -2.094  25.812  35.188  1.00 95.94           C  
ATOM   1582  CD  GLN A 199      -2.912  25.312  36.375  1.00 95.94           C  
ATOM   1583  NE2 GLN A 199      -4.234  25.344  36.219  1.00 95.94           N  
ATOM   1584  OE1 GLN A 199      -2.363  24.906  37.406  1.00 95.94           O  
ATOM   1585  N   CYS A 200       0.683  24.547  33.188  1.00 97.31           N  
ATOM   1586  CA  CYS A 200       0.717  23.656  32.031  1.00 97.31           C  
ATOM   1587  C   CYS A 200      -0.692  23.328  31.562  1.00 97.31           C  
ATOM   1588  CB  CYS A 200       1.468  22.375  32.375  1.00 97.31           C  
ATOM   1589  O   CYS A 200      -1.609  23.188  32.375  1.00 97.31           O  
ATOM   1590  SG  CYS A 200       1.904  21.375  30.938  1.00 97.31           S  
ATOM   1591  N   VAL A 201      -0.902  23.156  30.328  1.00 96.62           N  
ATOM   1592  CA  VAL A 201      -2.195  22.812  29.750  1.00 96.62           C  
ATOM   1593  C   VAL A 201      -2.676  21.469  30.312  1.00 96.62           C  
ATOM   1594  CB  VAL A 201      -2.127  22.750  28.203  1.00 96.62           C  
ATOM   1595  O   VAL A 201      -1.869  20.656  30.750  1.00 96.62           O  
ATOM   1596  CG1 VAL A 201      -1.888  24.156  27.625  1.00 96.62           C  
ATOM   1597  CG2 VAL A 201      -1.032  21.797  27.766  1.00 96.62           C  
ATOM   1598  N   TRP A 202      -3.957  21.250  30.266  1.00 95.38           N  
ATOM   1599  CA  TRP A 202      -4.574  20.125  30.938  1.00 95.38           C  
ATOM   1600  C   TRP A 202      -5.051  19.078  29.922  1.00 95.38           C  
ATOM   1601  CB  TRP A 202      -5.750  20.594  31.797  1.00 95.38           C  
ATOM   1602  O   TRP A 202      -5.359  17.938  30.297  1.00 95.38           O  
ATOM   1603  CG  TRP A 202      -5.340  21.172  33.125  1.00 95.38           C  
ATOM   1604  CD1 TRP A 202      -5.254  22.500  33.438  1.00 95.38           C  
ATOM   1605  CD2 TRP A 202      -4.961  20.453  34.281  1.00 95.38           C  
ATOM   1606  CE2 TRP A 202      -4.652  21.406  35.281  1.00 95.38           C  
ATOM   1607  CE3 TRP A 202      -4.848  19.094  34.594  1.00 95.38           C  
ATOM   1608  NE1 TRP A 202      -4.840  22.656  34.750  1.00 95.38           N  
ATOM   1609  CH2 TRP A 202      -4.141  19.703  36.844  1.00 95.38           C  
ATOM   1610  CZ2 TRP A 202      -4.242  21.047  36.562  1.00 95.38           C  
ATOM   1611  CZ3 TRP A 202      -4.438  18.734  35.875  1.00 95.38           C  
ATOM   1612  N   SER A 203      -5.121  19.391  28.672  1.00 94.06           N  
ATOM   1613  CA  SER A 203      -5.770  18.578  27.656  1.00 94.06           C  
ATOM   1614  C   SER A 203      -5.145  17.188  27.594  1.00 94.06           C  
ATOM   1615  CB  SER A 203      -5.684  19.234  26.281  1.00 94.06           C  
ATOM   1616  O   SER A 203      -3.922  17.047  27.672  1.00 94.06           O  
ATOM   1617  OG  SER A 203      -6.129  18.359  25.266  1.00 94.06           O  
ATOM   1618  N   TYR A 204      -6.020  16.141  27.391  1.00 92.56           N  
ATOM   1619  CA  TYR A 204      -5.559  14.773  27.266  1.00 92.56           C  
ATOM   1620  C   TYR A 204      -4.777  14.570  25.969  1.00 92.56           C  
ATOM   1621  CB  TYR A 204      -6.742  13.797  27.312  1.00 92.56           C  
ATOM   1622  O   TYR A 204      -3.883  13.727  25.891  1.00 92.56           O  
ATOM   1623  CG  TYR A 204      -7.285  13.578  28.703  1.00 92.56           C  
ATOM   1624  CD1 TYR A 204      -6.539  12.906  29.672  1.00 92.56           C  
ATOM   1625  CD2 TYR A 204      -8.547  14.047  29.047  1.00 92.56           C  
ATOM   1626  CE1 TYR A 204      -7.039  12.703  30.953  1.00 92.56           C  
ATOM   1627  CE2 TYR A 204      -9.062  13.844  30.328  1.00 92.56           C  
ATOM   1628  OH  TYR A 204      -8.797  12.977  32.531  1.00 92.56           O  
ATOM   1629  CZ  TYR A 204      -8.297  13.172  31.266  1.00 92.56           C  
ATOM   1630  N   GLU A 205      -5.090  15.320  24.984  1.00 92.88           N  
ATOM   1631  CA  GLU A 205      -4.438  15.211  23.688  1.00 92.88           C  
ATOM   1632  C   GLU A 205      -2.934  15.438  23.797  1.00 92.88           C  
ATOM   1633  CB  GLU A 205      -5.047  16.219  22.703  1.00 92.88           C  
ATOM   1634  O   GLU A 205      -2.160  14.930  23.000  1.00 92.88           O  
ATOM   1635  CG  GLU A 205      -4.562  16.031  21.266  1.00 92.88           C  
ATOM   1636  CD  GLU A 205      -5.168  17.047  20.297  1.00 92.88           C  
ATOM   1637  OE1 GLU A 205      -5.102  16.812  19.078  1.00 92.88           O  
ATOM   1638  OE2 GLU A 205      -5.711  18.062  20.781  1.00 92.88           O  
ATOM   1639  N   MET A 206      -2.516  16.219  24.797  1.00 96.69           N  
ATOM   1640  CA  MET A 206      -1.110  16.578  24.969  1.00 96.69           C  
ATOM   1641  C   MET A 206      -0.279  15.344  25.328  1.00 96.69           C  
ATOM   1642  CB  MET A 206      -0.954  17.641  26.047  1.00 96.69           C  
ATOM   1643  O   MET A 206       0.937  15.328  25.125  1.00 96.69           O  
ATOM   1644  CG  MET A 206      -1.576  18.984  25.672  1.00 96.69           C  
ATOM   1645  SD  MET A 206      -0.852  19.688  24.156  1.00 96.69           S  
ATOM   1646  CE  MET A 206       0.749  20.266  24.797  1.00 96.69           C  
ATOM   1647  N   GLN A 207      -0.882  14.297  25.875  1.00 95.12           N  
ATOM   1648  CA  GLN A 207      -0.200  13.031  26.141  1.00 95.12           C  
ATOM   1649  C   GLN A 207       0.227  12.359  24.844  1.00 95.12           C  
ATOM   1650  CB  GLN A 207      -1.099  12.094  26.938  1.00 95.12           C  
ATOM   1651  O   GLN A 207       1.257  11.680  24.797  1.00 95.12           O  
ATOM   1652  CG  GLN A 207      -1.385  12.578  28.359  1.00 95.12           C  
ATOM   1653  CD  GLN A 207      -2.320  11.656  29.125  1.00 95.12           C  
ATOM   1654  NE2 GLN A 207      -2.645  12.031  30.359  1.00 95.12           N  
ATOM   1655  OE1 GLN A 207      -2.750  10.625  28.594  1.00 95.12           O  
ATOM   1656  N   GLN A 208      -0.583  12.562  23.812  1.00 93.94           N  
ATOM   1657  CA  GLN A 208      -0.293  11.977  22.500  1.00 93.94           C  
ATOM   1658  C   GLN A 208       0.675  12.852  21.719  1.00 93.94           C  
ATOM   1659  CB  GLN A 208      -1.583  11.773  21.703  1.00 93.94           C  
ATOM   1660  O   GLN A 208       1.537  12.344  21.000  1.00 93.94           O  
ATOM   1661  CG  GLN A 208      -2.523  10.742  22.312  1.00 93.94           C  
ATOM   1662  CD  GLN A 208      -3.814  10.586  21.531  1.00 93.94           C  
ATOM   1663  NE2 GLN A 208      -4.656   9.648  21.953  1.00 93.94           N  
ATOM   1664  OE1 GLN A 208      -4.055  11.305  20.562  1.00 93.94           O  
ATOM   1665  N   LEU A 209       0.572  14.172  21.844  1.00 97.19           N  
ATOM   1666  CA  LEU A 209       1.402  15.109  21.094  1.00 97.19           C  
ATOM   1667  C   LEU A 209       2.811  15.172  21.672  1.00 97.19           C  
ATOM   1668  CB  LEU A 209       0.772  16.500  21.094  1.00 97.19           C  
ATOM   1669  O   LEU A 209       3.793  15.227  20.922  1.00 97.19           O  
ATOM   1670  CG  LEU A 209      -0.564  16.641  20.359  1.00 97.19           C  
ATOM   1671  CD1 LEU A 209      -1.074  18.078  20.453  1.00 97.19           C  
ATOM   1672  CD2 LEU A 209      -0.425  16.219  18.891  1.00 97.19           C  
ATOM   1673  N   PHE A 210       2.893  15.219  22.938  1.00 98.06           N  
ATOM   1674  CA  PHE A 210       4.148  15.148  23.672  1.00 98.06           C  
ATOM   1675  C   PHE A 210       4.309  13.781  24.344  1.00 98.06           C  
ATOM   1676  CB  PHE A 210       4.227  16.250  24.719  1.00 98.06           C  
ATOM   1677  O   PHE A 210       4.137  13.656  25.562  1.00 98.06           O  
ATOM   1678  CG  PHE A 210       4.363  17.641  24.141  1.00 98.06           C  
ATOM   1679  CD1 PHE A 210       5.602  18.266  24.094  1.00 98.06           C  
ATOM   1680  CD2 PHE A 210       3.254  18.297  23.641  1.00 98.06           C  
ATOM   1681  CE1 PHE A 210       5.730  19.547  23.547  1.00 98.06           C  
ATOM   1682  CE2 PHE A 210       3.375  19.578  23.094  1.00 98.06           C  
ATOM   1683  CZ  PHE A 210       4.613  20.203  23.047  1.00 98.06           C  
ATOM   1684  N   TYR A 211       4.797  12.859  23.594  1.00 96.00           N  
ATOM   1685  CA  TYR A 211       4.684  11.438  23.875  1.00 96.00           C  
ATOM   1686  C   TYR A 211       5.805  10.977  24.797  1.00 96.00           C  
ATOM   1687  CB  TYR A 211       4.707  10.625  22.578  1.00 96.00           C  
ATOM   1688  O   TYR A 211       6.984  11.195  24.516  1.00 96.00           O  
ATOM   1689  CG  TYR A 211       4.594   9.133  22.797  1.00 96.00           C  
ATOM   1690  CD1 TYR A 211       5.723   8.312  22.766  1.00 96.00           C  
ATOM   1691  CD2 TYR A 211       3.357   8.539  23.031  1.00 96.00           C  
ATOM   1692  CE1 TYR A 211       5.621   6.941  22.953  1.00 96.00           C  
ATOM   1693  CE2 TYR A 211       3.246   7.168  23.219  1.00 96.00           C  
ATOM   1694  OH  TYR A 211       4.273   5.020  23.375  1.00 96.00           O  
ATOM   1695  CZ  TYR A 211       4.379   6.379  23.188  1.00 96.00           C  
ATOM   1696  N   GLU A 212       5.414  10.367  25.844  1.00 93.50           N  
ATOM   1697  CA  GLU A 212       6.305   9.664  26.766  1.00 93.50           C  
ATOM   1698  C   GLU A 212       6.078   8.156  26.703  1.00 93.50           C  
ATOM   1699  CB  GLU A 212       6.102  10.164  28.203  1.00 93.50           C  
ATOM   1700  O   GLU A 212       4.957   7.680  26.891  1.00 93.50           O  
ATOM   1701  CG  GLU A 212       6.875   9.367  29.250  1.00 93.50           C  
ATOM   1702  CD  GLU A 212       8.375   9.602  29.188  1.00 93.50           C  
ATOM   1703  OE1 GLU A 212       9.141   8.820  29.797  1.00 93.50           O  
ATOM   1704  OE2 GLU A 212       8.797  10.578  28.516  1.00 93.50           O  
ATOM   1705  N   ASN A 213       7.051   7.441  26.266  1.00 87.56           N  
ATOM   1706  CA  ASN A 213       6.949   5.988  26.188  1.00 87.56           C  
ATOM   1707  C   ASN A 213       6.973   5.352  27.578  1.00 87.56           C  
ATOM   1708  CB  ASN A 213       8.078   5.418  25.328  1.00 87.56           C  
ATOM   1709  O   ASN A 213       8.008   5.352  28.250  1.00 87.56           O  
ATOM   1710  CG  ASN A 213       7.918   3.932  25.062  1.00 87.56           C  
ATOM   1711  ND2 ASN A 213       8.953   3.311  24.516  1.00 87.56           N  
ATOM   1712  OD1 ASN A 213       6.871   3.346  25.359  1.00 87.56           O  
ATOM   1713  N   TYR A 214       5.918   4.805  28.000  1.00 78.12           N  
ATOM   1714  CA  TYR A 214       5.773   4.207  29.312  1.00 78.12           C  
ATOM   1715  C   TYR A 214       5.945   2.691  29.250  1.00 78.12           C  
ATOM   1716  CB  TYR A 214       4.410   4.551  29.922  1.00 78.12           C  
ATOM   1717  O   TYR A 214       5.625   1.983  30.203  1.00 78.12           O  
ATOM   1718  CG  TYR A 214       4.242   6.016  30.234  1.00 78.12           C  
ATOM   1719  CD1 TYR A 214       4.887   6.586  31.344  1.00 78.12           C  
ATOM   1720  CD2 TYR A 214       3.441   6.836  29.453  1.00 78.12           C  
ATOM   1721  CE1 TYR A 214       4.734   7.934  31.641  1.00 78.12           C  
ATOM   1722  CE2 TYR A 214       3.281   8.188  29.750  1.00 78.12           C  
ATOM   1723  OH  TYR A 214       3.775  10.062  31.141  1.00 78.12           O  
ATOM   1724  CZ  TYR A 214       3.930   8.727  30.844  1.00 78.12           C  
ATOM   1725  N   GLU A 215       6.289   2.150  28.141  1.00 72.06           N  
ATOM   1726  CA  GLU A 215       6.410   0.701  28.016  1.00 72.06           C  
ATOM   1727  C   GLU A 215       7.312   0.128  29.109  1.00 72.06           C  
ATOM   1728  CB  GLU A 215       6.953   0.324  26.625  1.00 72.06           C  
ATOM   1729  O   GLU A 215       8.242   0.796  29.562  1.00 72.06           O  
ATOM   1730  CG  GLU A 215       5.953   0.534  25.500  1.00 72.06           C  
ATOM   1731  CD  GLU A 215       6.516   0.191  24.125  1.00 72.06           C  
ATOM   1732  OE1 GLU A 215       5.785   0.326  23.125  1.00 72.06           O  
ATOM   1733  OE2 GLU A 215       7.695  -0.219  24.062  1.00 72.06           O  
ATOM   1734  N   GLN A 216       6.895  -0.966  29.844  1.00 62.25           N  
ATOM   1735  CA  GLN A 216       7.508  -1.602  31.000  1.00 62.25           C  
ATOM   1736  C   GLN A 216       8.969  -1.945  30.734  1.00 62.25           C  
ATOM   1737  CB  GLN A 216       6.734  -2.861  31.391  1.00 62.25           C  
ATOM   1738  O   GLN A 216       9.812  -1.828  31.625  1.00 62.25           O  
ATOM   1739  CG  GLN A 216       5.469  -2.584  32.188  1.00 62.25           C  
ATOM   1740  CD  GLN A 216       4.809  -3.850  32.719  1.00 62.25           C  
ATOM   1741  NE2 GLN A 216       3.752  -3.689  33.500  1.00 62.25           N  
ATOM   1742  OE1 GLN A 216       5.242  -4.961  32.406  1.00 62.25           O  
ATOM   1743  N   ASN A 217       9.305  -2.535  29.578  1.00 60.53           N  
ATOM   1744  CA  ASN A 217      10.680  -2.875  29.234  1.00 60.53           C  
ATOM   1745  C   ASN A 217      11.414  -1.686  28.625  1.00 60.53           C  
ATOM   1746  CB  ASN A 217      10.719  -4.070  28.281  1.00 60.53           C  
ATOM   1747  O   ASN A 217      11.719  -1.683  27.438  1.00 60.53           O  
ATOM   1748  CG  ASN A 217      10.531  -5.395  29.000  1.00 60.53           C  
ATOM   1749  ND2 ASN A 217      10.242  -6.441  28.234  1.00 60.53           N  
ATOM   1750  OD1 ASN A 217      10.648  -5.473  30.219  1.00 60.53           O  
ATOM   1751  N   LYS A 218      11.602  -0.641  29.500  1.00 67.88           N  
ATOM   1752  CA  LYS A 218      12.203   0.624  29.094  1.00 67.88           C  
ATOM   1753  C   LYS A 218      13.680   0.439  28.734  1.00 67.88           C  
ATOM   1754  CB  LYS A 218      12.055   1.671  30.188  1.00 67.88           C  
ATOM   1755  O   LYS A 218      14.500   0.165  29.609  1.00 67.88           O  
ATOM   1756  CG  LYS A 218      10.633   2.170  30.375  1.00 67.88           C  
ATOM   1757  CD  LYS A 218      10.562   3.285  31.422  1.00 67.88           C  
ATOM   1758  CE  LYS A 218       9.133   3.768  31.625  1.00 67.88           C  
ATOM   1759  NZ  LYS A 218       9.062   4.863  32.625  1.00 67.88           N  
ATOM   1760  N   LYS A 219      13.938   0.176  27.516  1.00 76.00           N  
ATOM   1761  CA  LYS A 219      15.312   0.052  27.047  1.00 76.00           C  
ATOM   1762  C   LYS A 219      15.922   1.422  26.766  1.00 76.00           C  
ATOM   1763  CB  LYS A 219      15.367  -0.812  25.781  1.00 76.00           C  
ATOM   1764  O   LYS A 219      17.078   1.520  26.375  1.00 76.00           O  
ATOM   1765  CG  LYS A 219      14.977  -2.266  26.016  1.00 76.00           C  
ATOM   1766  CD  LYS A 219      15.328  -3.133  24.812  1.00 76.00           C  
ATOM   1767  CE  LYS A 219      14.961  -4.594  25.047  1.00 76.00           C  
ATOM   1768  NZ  LYS A 219      15.305  -5.449  23.875  1.00 76.00           N  
ATOM   1769  N   GLY A 220      15.148   2.555  27.109  1.00 85.56           N  
ATOM   1770  CA  GLY A 220      15.664   3.898  26.922  1.00 85.56           C  
ATOM   1771  C   GLY A 220      15.508   4.395  25.484  1.00 85.56           C  
ATOM   1772  O   GLY A 220      16.141   5.383  25.094  1.00 85.56           O  
ATOM   1773  N   TYR A 221      14.891   3.520  24.609  1.00 86.50           N  
ATOM   1774  CA  TYR A 221      14.602   3.916  23.250  1.00 86.50           C  
ATOM   1775  C   TYR A 221      13.258   3.354  22.797  1.00 86.50           C  
ATOM   1776  CB  TYR A 221      15.711   3.449  22.297  1.00 86.50           C  
ATOM   1777  O   TYR A 221      12.703   2.459  23.438  1.00 86.50           O  
ATOM   1778  CG  TYR A 221      15.914   1.953  22.297  1.00 86.50           C  
ATOM   1779  CD1 TYR A 221      16.781   1.346  23.188  1.00 86.50           C  
ATOM   1780  CD2 TYR A 221      15.227   1.145  21.391  1.00 86.50           C  
ATOM   1781  CE1 TYR A 221      16.969  -0.032  23.188  1.00 86.50           C  
ATOM   1782  CE2 TYR A 221      15.414  -0.235  21.375  1.00 86.50           C  
ATOM   1783  OH  TYR A 221      16.469  -2.178  22.266  1.00 86.50           O  
ATOM   1784  CZ  TYR A 221      16.281  -0.813  22.281  1.00 86.50           C  
ATOM   1785  N   ILE A 222      12.656   3.842  21.750  1.00 86.81           N  
ATOM   1786  CA  ILE A 222      11.383   3.395  21.188  1.00 86.81           C  
ATOM   1787  C   ILE A 222      11.617   2.270  20.188  1.00 86.81           C  
ATOM   1788  CB  ILE A 222      10.617   4.559  20.516  1.00 86.81           C  
ATOM   1789  O   ILE A 222      12.164   2.498  19.109  1.00 86.81           O  
ATOM   1790  CG1 ILE A 222      10.391   5.699  21.516  1.00 86.81           C  
ATOM   1791  CG2 ILE A 222       9.289   4.070  19.938  1.00 86.81           C  
ATOM   1792  CD1 ILE A 222       9.852   6.977  20.891  1.00 86.81           C  
ATOM   1793  N   ARG A 223      11.180   1.174  20.516  1.00 83.69           N  
ATOM   1794  CA  ARG A 223      11.430  -0.015  19.703  1.00 83.69           C  
ATOM   1795  C   ARG A 223      10.406  -0.132  18.578  1.00 83.69           C  
ATOM   1796  CB  ARG A 223      11.398  -1.273  20.578  1.00 83.69           C  
ATOM   1797  O   ARG A 223      10.773  -0.256  17.406  1.00 83.69           O  
ATOM   1798  CG  ARG A 223      11.805  -2.541  19.844  1.00 83.69           C  
ATOM   1799  CD  ARG A 223      11.820  -3.750  20.766  1.00 83.69           C  
ATOM   1800  NE  ARG A 223      12.078  -4.984  20.031  1.00 83.69           N  
ATOM   1801  NH1 ARG A 223      12.031  -6.344  21.906  1.00 83.69           N  
ATOM   1802  NH2 ARG A 223      12.422  -7.246  19.828  1.00 83.69           N  
ATOM   1803  CZ  ARG A 223      12.180  -6.191  20.594  1.00 83.69           C  
ATOM   1804  N   ASP A 224       9.117  -0.081  18.906  1.00 85.25           N  
ATOM   1805  CA  ASP A 224       8.047  -0.211  17.922  1.00 85.25           C  
ATOM   1806  C   ASP A 224       7.719   1.138  17.297  1.00 85.25           C  
ATOM   1807  CB  ASP A 224       6.797  -0.811  18.578  1.00 85.25           C  
ATOM   1808  O   ASP A 224       7.098   1.993  17.938  1.00 85.25           O  
ATOM   1809  CG  ASP A 224       5.707  -1.135  17.562  1.00 85.25           C  
ATOM   1810  OD1 ASP A 224       5.980  -1.115  16.344  1.00 85.25           O  
ATOM   1811  OD2 ASP A 224       4.566  -1.409  18.000  1.00 85.25           O  
ATOM   1812  N   LEU A 225       8.109   1.303  16.109  1.00 89.75           N  
ATOM   1813  CA  LEU A 225       7.930   2.584  15.430  1.00 89.75           C  
ATOM   1814  C   LEU A 225       6.625   2.605  14.641  1.00 89.75           C  
ATOM   1815  CB  LEU A 225       9.109   2.865  14.492  1.00 89.75           C  
ATOM   1816  O   LEU A 225       6.125   3.676  14.289  1.00 89.75           O  
ATOM   1817  CG  LEU A 225      10.484   2.979  15.148  1.00 89.75           C  
ATOM   1818  CD1 LEU A 225      11.555   3.217  14.094  1.00 89.75           C  
ATOM   1819  CD2 LEU A 225      10.492   4.098  16.188  1.00 89.75           C  
ATOM   1820  N   HIS A 226       6.098   1.424  14.328  1.00 86.31           N  
ATOM   1821  CA  HIS A 226       4.883   1.344  13.523  1.00 86.31           C  
ATOM   1822  C   HIS A 226       3.639   1.399  14.398  1.00 86.31           C  
ATOM   1823  CB  HIS A 226       4.883   0.064  12.680  1.00 86.31           C  
ATOM   1824  O   HIS A 226       2.930   0.399  14.539  1.00 86.31           O  
ATOM   1825  CG  HIS A 226       3.904   0.092  11.547  1.00 86.31           C  
ATOM   1826  CD2 HIS A 226       2.863  -0.720  11.250  1.00 86.31           C  
ATOM   1827  ND1 HIS A 226       3.945   1.046  10.555  1.00 86.31           N  
ATOM   1828  CE1 HIS A 226       2.967   0.818   9.695  1.00 86.31           C  
ATOM   1829  NE2 HIS A 226       2.295  -0.248  10.094  1.00 86.31           N  
ATOM   1830  N   ASN A 227       3.336   2.531  14.844  1.00 86.75           N  
ATOM   1831  CA  ASN A 227       2.215   2.795  15.734  1.00 86.75           C  
ATOM   1832  C   ASN A 227       1.630   4.184  15.508  1.00 86.75           C  
ATOM   1833  CB  ASN A 227       2.645   2.633  17.203  1.00 86.75           C  
ATOM   1834  O   ASN A 227       2.359   5.125  15.188  1.00 86.75           O  
ATOM   1835  CG  ASN A 227       1.489   2.783  18.172  1.00 86.75           C  
ATOM   1836  ND2 ASN A 227       1.676   2.303  19.391  1.00 86.75           N  
ATOM   1837  OD1 ASN A 227       0.436   3.322  17.812  1.00 86.75           O  
ATOM   1838  N   SER A 228       0.301   4.250  15.641  1.00 86.38           N  
ATOM   1839  CA  SER A 228      -0.395   5.508  15.383  1.00 86.38           C  
ATOM   1840  C   SER A 228       0.039   6.590  16.375  1.00 86.38           C  
ATOM   1841  CB  SER A 228      -1.909   5.309  15.469  1.00 86.38           C  
ATOM   1842  O   SER A 228       0.080   7.770  16.016  1.00 86.38           O  
ATOM   1843  OG  SER A 228      -2.289   4.879  16.766  1.00 86.38           O  
ATOM   1844  N   LYS A 229       0.386   6.188  17.562  1.00 89.88           N  
ATOM   1845  CA  LYS A 229       0.839   7.141  18.562  1.00 89.88           C  
ATOM   1846  C   LYS A 229       2.141   7.812  18.141  1.00 89.88           C  
ATOM   1847  CB  LYS A 229       1.023   6.453  19.922  1.00 89.88           C  
ATOM   1848  O   LYS A 229       2.303   9.023  18.297  1.00 89.88           O  
ATOM   1849  CG  LYS A 229      -0.268   5.926  20.531  1.00 89.88           C  
ATOM   1850  CD  LYS A 229      -0.018   5.238  21.859  1.00 89.88           C  
ATOM   1851  CE  LYS A 229      -1.297   4.645  22.438  1.00 89.88           C  
ATOM   1852  NZ  LYS A 229      -1.045   3.912  23.719  1.00 89.88           N  
ATOM   1853  N   ILE A 230       3.021   7.086  17.609  1.00 91.75           N  
ATOM   1854  CA  ILE A 230       4.309   7.594  17.156  1.00 91.75           C  
ATOM   1855  C   ILE A 230       4.098   8.523  15.961  1.00 91.75           C  
ATOM   1856  CB  ILE A 230       5.266   6.441  16.766  1.00 91.75           C  
ATOM   1857  O   ILE A 230       4.762   9.555  15.844  1.00 91.75           O  
ATOM   1858  CG1 ILE A 230       5.531   5.543  17.984  1.00 91.75           C  
ATOM   1859  CG2 ILE A 230       6.578   6.992  16.203  1.00 91.75           C  
ATOM   1860  CD1 ILE A 230       6.145   6.270  19.172  1.00 91.75           C  
ATOM   1861  N   HIS A 231       3.105   8.266  15.172  1.00 91.38           N  
ATOM   1862  CA  HIS A 231       2.832   9.039  13.969  1.00 91.38           C  
ATOM   1863  C   HIS A 231       2.250  10.406  14.312  1.00 91.38           C  
ATOM   1864  CB  HIS A 231       1.875   8.281  13.047  1.00 91.38           C  
ATOM   1865  O   HIS A 231       2.586  11.414  13.680  1.00 91.38           O  
ATOM   1866  CG  HIS A 231       2.453   7.023  12.484  1.00 91.38           C  
ATOM   1867  CD2 HIS A 231       3.699   6.504  12.570  1.00 91.38           C  
ATOM   1868  ND1 HIS A 231       1.713   6.137  11.734  1.00 91.38           N  
ATOM   1869  CE1 HIS A 231       2.484   5.121  11.375  1.00 91.38           C  
ATOM   1870  NE2 HIS A 231       3.693   5.320  11.875  1.00 91.38           N  
ATOM   1871  N   GLN A 232       1.480  10.477  15.305  1.00 92.38           N  
ATOM   1872  CA  GLN A 232       0.768  11.703  15.656  1.00 92.38           C  
ATOM   1873  C   GLN A 232       1.606  12.578  16.578  1.00 92.38           C  
ATOM   1874  CB  GLN A 232      -0.571  11.375  16.312  1.00 92.38           C  
ATOM   1875  O   GLN A 232       1.342  13.773  16.719  1.00 92.38           O  
ATOM   1876  CG  GLN A 232      -1.598  10.773  15.367  1.00 92.38           C  
ATOM   1877  CD  GLN A 232      -2.895  10.406  16.062  1.00 92.38           C  
ATOM   1878  NE2 GLN A 232      -3.850   9.891  15.289  1.00 92.38           N  
ATOM   1879  OE1 GLN A 232      -3.039  10.578  17.266  1.00 92.38           O  
ATOM   1880  N   ALA A 233       2.551  12.062  17.188  1.00 97.19           N  
ATOM   1881  CA  ALA A 233       3.332  12.750  18.203  1.00 97.19           C  
ATOM   1882  C   ALA A 233       4.172  13.875  17.594  1.00 97.19           C  
ATOM   1883  CB  ALA A 233       4.227  11.758  18.953  1.00 97.19           C  
ATOM   1884  O   ALA A 233       4.605  13.773  16.453  1.00 97.19           O  
ATOM   1885  N   ILE A 234       4.359  14.938  18.297  1.00 98.25           N  
ATOM   1886  CA  ILE A 234       5.273  16.031  17.969  1.00 98.25           C  
ATOM   1887  C   ILE A 234       6.652  15.742  18.562  1.00 98.25           C  
ATOM   1888  CB  ILE A 234       4.742  17.391  18.469  1.00 98.25           C  
ATOM   1889  O   ILE A 234       7.672  15.938  17.891  1.00 98.25           O  
ATOM   1890  CG1 ILE A 234       3.441  17.766  17.750  1.00 98.25           C  
ATOM   1891  CG2 ILE A 234       5.797  18.484  18.297  1.00 98.25           C  
ATOM   1892  CD1 ILE A 234       2.740  18.984  18.328  1.00 98.25           C  
ATOM   1893  N   THR A 235       6.641  15.289  19.781  1.00 98.44           N  
ATOM   1894  CA  THR A 235       7.875  14.891  20.438  1.00 98.44           C  
ATOM   1895  C   THR A 235       7.801  13.438  20.891  1.00 98.44           C  
ATOM   1896  CB  THR A 235       8.172  15.789  21.656  1.00 98.44           C  
ATOM   1897  O   THR A 235       6.719  12.930  21.203  1.00 98.44           O  
ATOM   1898  CG2 THR A 235       8.234  17.266  21.250  1.00 98.44           C  
ATOM   1899  OG1 THR A 235       7.141  15.625  22.641  1.00 98.44           O  
ATOM   1900  N   LEU A 236       8.906  12.742  20.922  1.00 97.31           N  
ATOM   1901  CA  LEU A 236       9.031  11.344  21.344  1.00 97.31           C  
ATOM   1902  C   LEU A 236      10.156  11.172  22.359  1.00 97.31           C  
ATOM   1903  CB  LEU A 236       9.281  10.445  20.125  1.00 97.31           C  
ATOM   1904  O   LEU A 236      11.312  11.477  22.062  1.00 97.31           O  
ATOM   1905  CG  LEU A 236       8.164  10.383  19.078  1.00 97.31           C  
ATOM   1906  CD1 LEU A 236       8.719   9.922  17.734  1.00 97.31           C  
ATOM   1907  CD2 LEU A 236       7.047   9.461  19.562  1.00 97.31           C  
ATOM   1908  N   HIS A 237       9.930  10.773  23.469  1.00 96.00           N  
ATOM   1909  CA  HIS A 237      10.836  10.570  24.594  1.00 96.00           C  
ATOM   1910  C   HIS A 237      10.625   9.211  25.234  1.00 96.00           C  
ATOM   1911  CB  HIS A 237      10.664  11.680  25.641  1.00 96.00           C  
ATOM   1912  O   HIS A 237       9.492   8.727  25.312  1.00 96.00           O  
ATOM   1913  CG  HIS A 237      11.555  11.531  26.828  1.00 96.00           C  
ATOM   1914  CD2 HIS A 237      12.805  12.000  27.078  1.00 96.00           C  
ATOM   1915  ND1 HIS A 237      11.188  10.812  27.938  1.00 96.00           N  
ATOM   1916  CE1 HIS A 237      12.172  10.852  28.828  1.00 96.00           C  
ATOM   1917  NE2 HIS A 237      13.164  11.562  28.328  1.00 96.00           N  
ATOM   1918  N   PRO A 238      11.688   8.555  25.578  1.00 95.00           N  
ATOM   1919  CA  PRO A 238      13.109   8.891  25.516  1.00 95.00           C  
ATOM   1920  C   PRO A 238      13.844   8.172  24.391  1.00 95.00           C  
ATOM   1921  CB  PRO A 238      13.641   8.430  26.891  1.00 95.00           C  
ATOM   1922  O   PRO A 238      13.328   7.191  23.844  1.00 95.00           O  
ATOM   1923  CG  PRO A 238      12.828   7.211  27.219  1.00 95.00           C  
ATOM   1924  CD  PRO A 238      11.445   7.395  26.672  1.00 95.00           C  
ATOM   1925  N   ASN A 239      14.953   8.711  24.000  1.00 93.81           N  
ATOM   1926  CA  ASN A 239      15.914   8.094  23.094  1.00 93.81           C  
ATOM   1927  C   ASN A 239      17.344   8.273  23.578  1.00 93.81           C  
ATOM   1928  CB  ASN A 239      15.750   8.664  21.672  1.00 93.81           C  
ATOM   1929  O   ASN A 239      18.094   9.078  23.016  1.00 93.81           O  
ATOM   1930  CG  ASN A 239      14.391   8.375  21.078  1.00 93.81           C  
ATOM   1931  ND2 ASN A 239      13.641   9.430  20.766  1.00 93.81           N  
ATOM   1932  OD1 ASN A 239      14.008   7.215  20.906  1.00 93.81           O  
ATOM   1933  N   LYS A 240      17.719   7.402  24.422  1.00 94.38           N  
ATOM   1934  CA  LYS A 240      19.000   7.535  25.125  1.00 94.38           C  
ATOM   1935  C   LYS A 240      20.141   6.941  24.297  1.00 94.38           C  
ATOM   1936  CB  LYS A 240      18.922   6.863  26.484  1.00 94.38           C  
ATOM   1937  O   LYS A 240      21.312   7.250  24.547  1.00 94.38           O  
ATOM   1938  CG  LYS A 240      17.953   7.523  27.453  1.00 94.38           C  
ATOM   1939  CD  LYS A 240      18.016   6.887  28.844  1.00 94.38           C  
ATOM   1940  CE  LYS A 240      17.062   7.574  29.812  1.00 94.38           C  
ATOM   1941  NZ  LYS A 240      17.234   7.055  31.203  1.00 94.38           N  
ATOM   1942  N   ASN A 241      19.844   6.070  23.469  1.00 93.75           N  
ATOM   1943  CA  ASN A 241      20.828   5.410  22.609  1.00 93.75           C  
ATOM   1944  C   ASN A 241      20.875   6.035  21.219  1.00 93.75           C  
ATOM   1945  CB  ASN A 241      20.531   3.912  22.516  1.00 93.75           C  
ATOM   1946  O   ASN A 241      19.938   5.875  20.438  1.00 93.75           O  
ATOM   1947  CG  ASN A 241      21.672   3.133  21.891  1.00 93.75           C  
ATOM   1948  ND2 ASN A 241      21.688   1.824  22.109  1.00 93.75           N  
ATOM   1949  OD1 ASN A 241      22.531   3.703  21.219  1.00 93.75           O  
ATOM   1950  N   PRO A 242      22.031   6.691  20.875  1.00 95.62           N  
ATOM   1951  CA  PRO A 242      22.125   7.430  19.625  1.00 95.62           C  
ATOM   1952  C   PRO A 242      21.766   6.578  18.406  1.00 95.62           C  
ATOM   1953  CB  PRO A 242      23.594   7.852  19.578  1.00 95.62           C  
ATOM   1954  O   PRO A 242      21.031   7.023  17.531  1.00 95.62           O  
ATOM   1955  CG  PRO A 242      23.969   8.070  21.000  1.00 95.62           C  
ATOM   1956  CD  PRO A 242      23.297   7.023  21.844  1.00 95.62           C  
ATOM   1957  N   PRO A 243      22.234   5.320  18.234  1.00 96.06           N  
ATOM   1958  CA  PRO A 243      21.859   4.516  17.062  1.00 96.06           C  
ATOM   1959  C   PRO A 243      20.359   4.398  16.891  1.00 96.06           C  
ATOM   1960  CB  PRO A 243      22.484   3.150  17.359  1.00 96.06           C  
ATOM   1961  O   PRO A 243      19.859   4.387  15.766  1.00 96.06           O  
ATOM   1962  CG  PRO A 243      23.719   3.455  18.156  1.00 96.06           C  
ATOM   1963  CD  PRO A 243      23.422   4.602  19.078  1.00 96.06           C  
ATOM   1964  N   TYR A 244      19.656   4.344  17.953  1.00 95.12           N  
ATOM   1965  CA  TYR A 244      18.203   4.207  17.875  1.00 95.12           C  
ATOM   1966  C   TYR A 244      17.547   5.547  17.562  1.00 95.12           C  
ATOM   1967  CB  TYR A 244      17.656   3.656  19.203  1.00 95.12           C  
ATOM   1968  O   TYR A 244      16.422   5.586  17.047  1.00 95.12           O  
ATOM   1969  CG  TYR A 244      17.859   2.170  19.359  1.00 95.12           C  
ATOM   1970  CD1 TYR A 244      16.953   1.257  18.828  1.00 95.12           C  
ATOM   1971  CD2 TYR A 244      18.953   1.677  20.062  1.00 95.12           C  
ATOM   1972  CE1 TYR A 244      17.141  -0.114  18.984  1.00 95.12           C  
ATOM   1973  CE2 TYR A 244      19.156   0.308  20.219  1.00 95.12           C  
ATOM   1974  OH  TYR A 244      18.438  -1.933  19.828  1.00 95.12           O  
ATOM   1975  CZ  TYR A 244      18.250  -0.577  19.672  1.00 95.12           C  
ATOM   1976  N   GLN A 245      18.219   6.656  17.875  1.00 95.75           N  
ATOM   1977  CA  GLN A 245      17.766   7.969  17.422  1.00 95.75           C  
ATOM   1978  C   GLN A 245      17.859   8.086  15.906  1.00 95.75           C  
ATOM   1979  CB  GLN A 245      18.594   9.078  18.094  1.00 95.75           C  
ATOM   1980  O   GLN A 245      16.938   8.594  15.266  1.00 95.75           O  
ATOM   1981  CG  GLN A 245      18.188  10.477  17.641  1.00 95.75           C  
ATOM   1982  CD  GLN A 245      17.047  11.047  18.453  1.00 95.75           C  
ATOM   1983  NE2 GLN A 245      16.875  12.367  18.406  1.00 95.75           N  
ATOM   1984  OE1 GLN A 245      16.297  10.305  19.109  1.00 95.75           O  
ATOM   1985  N   TYR A 246      18.984   7.645  15.430  1.00 96.56           N  
ATOM   1986  CA  TYR A 246      19.172   7.656  13.984  1.00 96.56           C  
ATOM   1987  C   TYR A 246      18.156   6.746  13.297  1.00 96.56           C  
ATOM   1988  CB  TYR A 246      20.594   7.215  13.625  1.00 96.56           C  
ATOM   1989  O   TYR A 246      17.641   7.086  12.227  1.00 96.56           O  
ATOM   1990  CG  TYR A 246      21.656   8.195  14.055  1.00 96.56           C  
ATOM   1991  CD1 TYR A 246      21.656   9.508  13.586  1.00 96.56           C  
ATOM   1992  CD2 TYR A 246      22.672   7.812  14.922  1.00 96.56           C  
ATOM   1993  CE1 TYR A 246      22.625  10.414  13.977  1.00 96.56           C  
ATOM   1994  CE2 TYR A 246      23.656   8.711  15.320  1.00 96.56           C  
ATOM   1995  OH  TYR A 246      24.594  10.898  15.234  1.00 96.56           O  
ATOM   1996  CZ  TYR A 246      23.625  10.008  14.844  1.00 96.56           C  
ATOM   1997  N   ARG A 247      17.906   5.539  13.859  1.00 95.75           N  
ATOM   1998  CA  ARG A 247      16.891   4.629  13.328  1.00 95.75           C  
ATOM   1999  C   ARG A 247      15.516   5.285  13.320  1.00 95.75           C  
ATOM   2000  CB  ARG A 247      16.844   3.336  14.148  1.00 95.75           C  
ATOM   2001  O   ARG A 247      14.773   5.168  12.336  1.00 95.75           O  
ATOM   2002  CG  ARG A 247      15.875   2.299  13.609  1.00 95.75           C  
ATOM   2003  CD  ARG A 247      15.883   1.032  14.453  1.00 95.75           C  
ATOM   2004  NE  ARG A 247      15.180   1.229  15.727  1.00 95.75           N  
ATOM   2005  NH1 ARG A 247      15.516  -0.928  16.484  1.00 95.75           N  
ATOM   2006  NH2 ARG A 247      14.375   0.581  17.766  1.00 95.75           N  
ATOM   2007  CZ  ARG A 247      15.031   0.294  16.656  1.00 95.75           C  
ATOM   2008  N   LEU A 248      15.133   5.957  14.391  1.00 96.50           N  
ATOM   2009  CA  LEU A 248      13.859   6.672  14.492  1.00 96.50           C  
ATOM   2010  C   LEU A 248      13.766   7.758  13.430  1.00 96.50           C  
ATOM   2011  CB  LEU A 248      13.711   7.293  15.883  1.00 96.50           C  
ATOM   2012  O   LEU A 248      12.727   7.902  12.781  1.00 96.50           O  
ATOM   2013  CG  LEU A 248      12.492   8.188  16.094  1.00 96.50           C  
ATOM   2014  CD1 LEU A 248      11.211   7.414  15.812  1.00 96.50           C  
ATOM   2015  CD2 LEU A 248      12.477   8.742  17.516  1.00 96.50           C  
ATOM   2016  N   HIS A 249      14.805   8.547  13.266  1.00 97.06           N  
ATOM   2017  CA  HIS A 249      14.828   9.602  12.258  1.00 97.06           C  
ATOM   2018  C   HIS A 249      14.672   9.023  10.852  1.00 97.06           C  
ATOM   2019  CB  HIS A 249      16.125  10.398  12.352  1.00 97.06           C  
ATOM   2020  O   HIS A 249      13.922   9.570  10.039  1.00 97.06           O  
ATOM   2021  CG  HIS A 249      16.156  11.625  11.484  1.00 97.06           C  
ATOM   2022  CD2 HIS A 249      16.953  11.961  10.438  1.00 97.06           C  
ATOM   2023  ND1 HIS A 249      15.266  12.664  11.648  1.00 97.06           N  
ATOM   2024  CE1 HIS A 249      15.523  13.602  10.750  1.00 97.06           C  
ATOM   2025  NE2 HIS A 249      16.531  13.195  10.000  1.00 97.06           N  
ATOM   2026  N   SER A 250      15.391   7.980  10.562  1.00 96.38           N  
ATOM   2027  CA  SER A 250      15.273   7.301   9.273  1.00 96.38           C  
ATOM   2028  C   SER A 250      13.836   6.848   9.023  1.00 96.38           C  
ATOM   2029  CB  SER A 250      16.219   6.098   9.211  1.00 96.38           C  
ATOM   2030  O   SER A 250      13.336   6.961   7.902  1.00 96.38           O  
ATOM   2031  OG  SER A 250      16.250   5.551   7.906  1.00 96.38           O  
ATOM   2032  N   TYR A 251      13.234   6.340  10.039  1.00 96.25           N  
ATOM   2033  CA  TYR A 251      11.844   5.926   9.938  1.00 96.25           C  
ATOM   2034  C   TYR A 251      10.945   7.109   9.602  1.00 96.25           C  
ATOM   2035  CB  TYR A 251      11.375   5.273  11.242  1.00 96.25           C  
ATOM   2036  O   TYR A 251      10.055   7.000   8.758  1.00 96.25           O  
ATOM   2037  CG  TYR A 251       9.914   4.902  11.250  1.00 96.25           C  
ATOM   2038  CD1 TYR A 251       8.977   5.691  11.906  1.00 96.25           C  
ATOM   2039  CD2 TYR A 251       9.469   3.756  10.602  1.00 96.25           C  
ATOM   2040  CE1 TYR A 251       7.625   5.352  11.914  1.00 96.25           C  
ATOM   2041  CE2 TYR A 251       8.125   3.404  10.602  1.00 96.25           C  
ATOM   2042  OH  TYR A 251       5.875   3.865  11.266  1.00 96.25           O  
ATOM   2043  CZ  TYR A 251       7.211   4.207  11.258  1.00 96.25           C  
ATOM   2044  N   MET A 252      11.133   8.219  10.211  1.00 97.00           N  
ATOM   2045  CA  MET A 252      10.336   9.414   9.953  1.00 97.00           C  
ATOM   2046  C   MET A 252      10.547   9.914   8.531  1.00 97.00           C  
ATOM   2047  CB  MET A 252      10.688  10.523  10.953  1.00 97.00           C  
ATOM   2048  O   MET A 252       9.602  10.367   7.879  1.00 97.00           O  
ATOM   2049  CG  MET A 252      10.312  10.195  12.391  1.00 97.00           C  
ATOM   2050  SD  MET A 252       8.523   9.859  12.586  1.00 97.00           S  
ATOM   2051  CE  MET A 252       8.492   9.328  14.328  1.00 97.00           C  
ATOM   2052  N   LEU A 253      11.781   9.875   8.062  1.00 97.44           N  
ATOM   2053  CA  LEU A 253      12.062  10.242   6.684  1.00 97.44           C  
ATOM   2054  C   LEU A 253      11.344   9.305   5.715  1.00 97.44           C  
ATOM   2055  CB  LEU A 253      13.570  10.219   6.414  1.00 97.44           C  
ATOM   2056  O   LEU A 253      10.812   9.750   4.695  1.00 97.44           O  
ATOM   2057  CG  LEU A 253      14.414  11.211   7.211  1.00 97.44           C  
ATOM   2058  CD1 LEU A 253      15.891  11.055   6.859  1.00 97.44           C  
ATOM   2059  CD2 LEU A 253      13.953  12.641   6.953  1.00 97.44           C  
ATOM   2060  N   SER A 254      11.305   8.023   5.961  1.00 96.81           N  
ATOM   2061  CA  SER A 254      10.602   7.047   5.133  1.00 96.81           C  
ATOM   2062  C   SER A 254       9.109   7.324   5.098  1.00 96.81           C  
ATOM   2063  CB  SER A 254      10.852   5.625   5.645  1.00 96.81           C  
ATOM   2064  O   SER A 254       8.461   7.145   4.062  1.00 96.81           O  
ATOM   2065  OG  SER A 254      12.219   5.266   5.484  1.00 96.81           O  
ATOM   2066  N   ARG A 255       8.547   7.672   6.137  1.00 96.50           N  
ATOM   2067  CA  ARG A 255       7.137   8.039   6.176  1.00 96.50           C  
ATOM   2068  C   ARG A 255       6.859   9.242   5.281  1.00 96.50           C  
ATOM   2069  CB  ARG A 255       6.699   8.336   7.609  1.00 96.50           C  
ATOM   2070  O   ARG A 255       5.844   9.289   4.586  1.00 96.50           O  
ATOM   2071  CG  ARG A 255       6.531   7.102   8.477  1.00 96.50           C  
ATOM   2072  CD  ARG A 255       5.832   7.418   9.789  1.00 96.50           C  
ATOM   2073  NE  ARG A 255       4.445   7.832   9.578  1.00 96.50           N  
ATOM   2074  NH1 ARG A 255       4.203   8.820  11.648  1.00 96.50           N  
ATOM   2075  NH2 ARG A 255       2.455   8.812  10.164  1.00 96.50           N  
ATOM   2076  CZ  ARG A 255       3.705   8.484  10.469  1.00 96.50           C  
ATOM   2077  N   LYS A 256       7.754  10.234   5.363  1.00 97.38           N  
ATOM   2078  CA  LYS A 256       7.621  11.398   4.492  1.00 97.38           C  
ATOM   2079  C   LYS A 256       7.680  11.000   3.023  1.00 97.38           C  
ATOM   2080  CB  LYS A 256       8.719  12.422   4.801  1.00 97.38           C  
ATOM   2081  O   LYS A 256       6.938  11.539   2.197  1.00 97.38           O  
ATOM   2082  CG  LYS A 256       8.555  13.742   4.055  1.00 97.38           C  
ATOM   2083  CD  LYS A 256       7.266  14.453   4.449  1.00 97.38           C  
ATOM   2084  CE  LYS A 256       7.133  15.797   3.754  1.00 97.38           C  
ATOM   2085  NZ  LYS A 256       5.863  16.500   4.133  1.00 97.38           N  
ATOM   2086  N   ILE A 257       8.555  10.109   2.686  1.00 98.12           N  
ATOM   2087  CA  ILE A 257       8.648   9.586   1.328  1.00 98.12           C  
ATOM   2088  C   ILE A 257       7.324   8.938   0.932  1.00 98.12           C  
ATOM   2089  CB  ILE A 257       9.805   8.570   1.194  1.00 98.12           C  
ATOM   2090  O   ILE A 257       6.836   9.141  -0.184  1.00 98.12           O  
ATOM   2091  CG1 ILE A 257      11.156   9.289   1.271  1.00 98.12           C  
ATOM   2092  CG2 ILE A 257       9.680   7.777  -0.110  1.00 98.12           C  
ATOM   2093  CD1 ILE A 257      12.352   8.344   1.340  1.00 98.12           C  
ATOM   2094  N   SER A 258       6.734   8.141   1.821  1.00 97.06           N  
ATOM   2095  CA  SER A 258       5.445   7.508   1.569  1.00 97.06           C  
ATOM   2096  C   SER A 258       4.363   8.539   1.270  1.00 97.06           C  
ATOM   2097  CB  SER A 258       5.023   6.652   2.766  1.00 97.06           C  
ATOM   2098  O   SER A 258       3.564   8.367   0.349  1.00 97.06           O  
ATOM   2099  OG  SER A 258       3.768   6.043   2.531  1.00 97.06           O  
ATOM   2100  N   GLU A 259       4.336   9.602   1.995  1.00 97.19           N  
ATOM   2101  CA  GLU A 259       3.379  10.680   1.773  1.00 97.19           C  
ATOM   2102  C   GLU A 259       3.598  11.336   0.414  1.00 97.19           C  
ATOM   2103  CB  GLU A 259       3.479  11.727   2.887  1.00 97.19           C  
ATOM   2104  O   GLU A 259       2.637  11.609  -0.312  1.00 97.19           O  
ATOM   2105  CG  GLU A 259       2.957  11.242   4.230  1.00 97.19           C  
ATOM   2106  CD  GLU A 259       3.201  12.227   5.359  1.00 97.19           C  
ATOM   2107  OE1 GLU A 259       2.857  11.922   6.523  1.00 97.19           O  
ATOM   2108  OE2 GLU A 259       3.738  13.320   5.078  1.00 97.19           O  
ATOM   2109  N   LEU A 260       4.840  11.633   0.100  1.00 98.19           N  
ATOM   2110  CA  LEU A 260       5.180  12.273  -1.167  1.00 98.19           C  
ATOM   2111  C   LEU A 260       4.820  11.375  -2.344  1.00 98.19           C  
ATOM   2112  CB  LEU A 260       6.668  12.625  -1.211  1.00 98.19           C  
ATOM   2113  O   LEU A 260       4.328  11.852  -3.369  1.00 98.19           O  
ATOM   2114  CG  LEU A 260       7.113  13.805  -0.352  1.00 98.19           C  
ATOM   2115  CD1 LEU A 260       8.633  13.844  -0.250  1.00 98.19           C  
ATOM   2116  CD2 LEU A 260       6.574  15.117  -0.925  1.00 98.19           C  
ATOM   2117  N   ARG A 261       5.090  10.109  -2.238  1.00 97.94           N  
ATOM   2118  CA  ARG A 261       4.723   9.164  -3.291  1.00 97.94           C  
ATOM   2119  C   ARG A 261       3.219   9.180  -3.537  1.00 97.94           C  
ATOM   2120  CB  ARG A 261       5.184   7.754  -2.930  1.00 97.94           C  
ATOM   2121  O   ARG A 261       2.771   9.133  -4.684  1.00 97.94           O  
ATOM   2122  CG  ARG A 261       6.684   7.543  -3.055  1.00 97.94           C  
ATOM   2123  CD  ARG A 261       7.102   6.156  -2.586  1.00 97.94           C  
ATOM   2124  NE  ARG A 261       6.469   5.105  -3.381  1.00 97.94           N  
ATOM   2125  NH1 ARG A 261       6.078   3.699  -1.591  1.00 97.94           N  
ATOM   2126  NH2 ARG A 261       5.445   3.078  -3.703  1.00 97.94           N  
ATOM   2127  CZ  ARG A 261       6.000   3.963  -2.891  1.00 97.94           C  
ATOM   2128  N   HIS A 262       2.447   9.148  -2.473  1.00 97.62           N  
ATOM   2129  CA  HIS A 262       1.000   9.250  -2.619  1.00 97.62           C  
ATOM   2130  C   HIS A 262       0.605  10.562  -3.295  1.00 97.62           C  
ATOM   2131  CB  HIS A 262       0.313   9.133  -1.258  1.00 97.62           C  
ATOM   2132  O   HIS A 262      -0.287  10.586  -4.145  1.00 97.62           O  
ATOM   2133  CG  HIS A 262      -1.179   9.070  -1.341  1.00 97.62           C  
ATOM   2134  CD2 HIS A 262      -2.135   9.883  -0.837  1.00 97.62           C  
ATOM   2135  ND1 HIS A 262      -1.843   8.062  -2.010  1.00 97.62           N  
ATOM   2136  CE1 HIS A 262      -3.146   8.266  -1.913  1.00 97.62           C  
ATOM   2137  NE2 HIS A 262      -3.350   9.367  -1.206  1.00 97.62           N  
ATOM   2138  N   ARG A 263       1.319  11.641  -2.930  1.00 98.00           N  
ATOM   2139  CA  ARG A 263       1.077  12.945  -3.537  1.00 98.00           C  
ATOM   2140  C   ARG A 263       1.345  12.906  -5.039  1.00 98.00           C  
ATOM   2141  CB  ARG A 263       1.947  14.016  -2.875  1.00 98.00           C  
ATOM   2142  O   ARG A 263       0.642  13.555  -5.816  1.00 98.00           O  
ATOM   2143  CG  ARG A 263       1.743  15.406  -3.439  1.00 98.00           C  
ATOM   2144  CD  ARG A 263       0.311  15.891  -3.252  1.00 98.00           C  
ATOM   2145  NE  ARG A 263       0.129  17.250  -3.750  1.00 98.00           N  
ATOM   2146  NH1 ARG A 263      -2.176  17.219  -3.602  1.00 98.00           N  
ATOM   2147  NH2 ARG A 263      -1.099  19.094  -4.363  1.00 98.00           N  
ATOM   2148  CZ  ARG A 263      -1.048  17.844  -3.904  1.00 98.00           C  
ATOM   2149  N   THR A 264       2.336  12.195  -5.469  1.00 98.44           N  
ATOM   2150  CA  THR A 264       2.627  12.070  -6.895  1.00 98.44           C  
ATOM   2151  C   THR A 264       1.454  11.438  -7.633  1.00 98.44           C  
ATOM   2152  CB  THR A 264       3.902  11.242  -7.133  1.00 98.44           C  
ATOM   2153  O   THR A 264       1.120  11.844  -8.750  1.00 98.44           O  
ATOM   2154  CG2 THR A 264       5.094  11.844  -6.398  1.00 98.44           C  
ATOM   2155  OG1 THR A 264       3.688   9.906  -6.664  1.00 98.44           O  
ATOM   2156  N   ILE A 265       0.840  10.477  -7.059  1.00 97.88           N  
ATOM   2157  CA  ILE A 265      -0.318   9.828  -7.672  1.00 97.88           C  
ATOM   2158  C   ILE A 265      -1.444  10.852  -7.840  1.00 97.88           C  
ATOM   2159  CB  ILE A 265      -0.803   8.633  -6.828  1.00 97.88           C  
ATOM   2160  O   ILE A 265      -2.074  10.914  -8.898  1.00 97.88           O  
ATOM   2161  CG1 ILE A 265       0.260   7.523  -6.812  1.00 97.88           C  
ATOM   2162  CG2 ILE A 265      -2.137   8.102  -7.367  1.00 97.88           C  
ATOM   2163  CD1 ILE A 265      -0.050   6.379  -5.859  1.00 97.88           C  
ATOM   2164  N   GLN A 266      -1.708  11.625  -6.824  1.00 97.50           N  
ATOM   2165  CA  GLN A 266      -2.742  12.648  -6.879  1.00 97.50           C  
ATOM   2166  C   GLN A 266      -2.443  13.672  -7.969  1.00 97.50           C  
ATOM   2167  CB  GLN A 266      -2.881  13.344  -5.523  1.00 97.50           C  
ATOM   2168  O   GLN A 266      -3.350  14.125  -8.672  1.00 97.50           O  
ATOM   2169  CG  GLN A 266      -3.402  12.445  -4.414  1.00 97.50           C  
ATOM   2170  CD  GLN A 266      -3.400  13.117  -3.057  1.00 97.50           C  
ATOM   2171  NE2 GLN A 266      -4.336  12.727  -2.199  1.00 97.50           N  
ATOM   2172  OE1 GLN A 266      -2.562  13.977  -2.779  1.00 97.50           O  
ATOM   2173  N   LEU A 267      -1.187  14.055  -8.086  1.00 98.12           N  
ATOM   2174  CA  LEU A 267      -0.775  15.031  -9.094  1.00 98.12           C  
ATOM   2175  C   LEU A 267      -0.943  14.461 -10.500  1.00 98.12           C  
ATOM   2176  CB  LEU A 267       0.680  15.445  -8.867  1.00 98.12           C  
ATOM   2177  O   LEU A 267      -1.367  15.172 -11.414  1.00 98.12           O  
ATOM   2178  CG  LEU A 267       0.952  16.328  -7.652  1.00 98.12           C  
ATOM   2179  CD1 LEU A 267       2.449  16.406  -7.371  1.00 98.12           C  
ATOM   2180  CD2 LEU A 267       0.379  17.734  -7.867  1.00 98.12           C  
ATOM   2181  N   HIS A 268      -0.595  13.203 -10.703  1.00 98.31           N  
ATOM   2182  CA  HIS A 268      -0.860  12.562 -11.984  1.00 98.31           C  
ATOM   2183  C   HIS A 268      -2.346  12.602 -12.320  1.00 98.31           C  
ATOM   2184  CB  HIS A 268      -0.366  11.109 -11.961  1.00 98.31           C  
ATOM   2185  O   HIS A 268      -2.717  12.836 -13.477  1.00 98.31           O  
ATOM   2186  CG  HIS A 268       1.107  10.977 -12.180  1.00 98.31           C  
ATOM   2187  CD2 HIS A 268       2.098  10.586 -11.344  1.00 98.31           C  
ATOM   2188  ND1 HIS A 268       1.713  11.273 -13.383  1.00 98.31           N  
ATOM   2189  CE1 HIS A 268       3.014  11.062 -13.281  1.00 98.31           C  
ATOM   2190  NE2 HIS A 268       3.273  10.648 -12.055  1.00 98.31           N  
ATOM   2191  N   ARG A 269      -3.182  12.359 -11.359  1.00 97.50           N  
ATOM   2192  CA  ARG A 269      -4.625  12.406 -11.562  1.00 97.50           C  
ATOM   2193  C   ARG A 269      -5.070  13.797 -12.008  1.00 97.50           C  
ATOM   2194  CB  ARG A 269      -5.363  12.008 -10.281  1.00 97.50           C  
ATOM   2195  O   ARG A 269      -5.914  13.930 -12.898  1.00 97.50           O  
ATOM   2196  CG  ARG A 269      -5.246  10.531  -9.938  1.00 97.50           C  
ATOM   2197  CD  ARG A 269      -5.848  10.219  -8.578  1.00 97.50           C  
ATOM   2198  NE  ARG A 269      -5.633   8.820  -8.203  1.00 97.50           N  
ATOM   2199  NH1 ARG A 269      -6.105   9.141  -5.961  1.00 97.50           N  
ATOM   2200  NH2 ARG A 269      -5.539   7.055  -6.734  1.00 97.50           N  
ATOM   2201  CZ  ARG A 269      -5.762   8.344  -6.969  1.00 97.50           C  
ATOM   2202  N   GLU A 270      -4.508  14.797 -11.359  1.00 97.56           N  
ATOM   2203  CA  GLU A 270      -4.820  16.172 -11.727  1.00 97.56           C  
ATOM   2204  C   GLU A 270      -4.414  16.469 -13.172  1.00 97.56           C  
ATOM   2205  CB  GLU A 270      -4.125  17.156 -10.773  1.00 97.56           C  
ATOM   2206  O   GLU A 270      -5.180  17.078 -13.922  1.00 97.56           O  
ATOM   2207  CG  GLU A 270      -4.652  17.109  -9.352  1.00 97.56           C  
ATOM   2208  CD  GLU A 270      -4.668  18.469  -8.672  1.00 97.56           C  
ATOM   2209  OE1 GLU A 270      -5.148  18.562  -7.520  1.00 97.56           O  
ATOM   2210  OE2 GLU A 270      -4.203  19.438  -9.305  1.00 97.56           O  
ATOM   2211  N   ILE A 271      -3.320  16.062 -13.539  1.00 98.06           N  
ATOM   2212  CA  ILE A 271      -2.801  16.281 -14.883  1.00 98.06           C  
ATOM   2213  C   ILE A 271      -3.721  15.617 -15.914  1.00 98.06           C  
ATOM   2214  CB  ILE A 271      -1.360  15.742 -15.031  1.00 98.06           C  
ATOM   2215  O   ILE A 271      -4.062  16.234 -16.922  1.00 98.06           O  
ATOM   2216  CG1 ILE A 271      -0.384  16.609 -14.219  1.00 98.06           C  
ATOM   2217  CG2 ILE A 271      -0.951  15.695 -16.500  1.00 98.06           C  
ATOM   2218  CD1 ILE A 271       1.005  15.992 -14.078  1.00 98.06           C  
ATOM   2219  N   VAL A 272      -4.074  14.422 -15.633  1.00 97.94           N  
ATOM   2220  CA  VAL A 272      -4.953  13.703 -16.547  1.00 97.94           C  
ATOM   2221  C   VAL A 272      -6.293  14.422 -16.656  1.00 97.94           C  
ATOM   2222  CB  VAL A 272      -5.164  12.242 -16.094  1.00 97.94           C  
ATOM   2223  O   VAL A 272      -6.805  14.633 -17.766  1.00 97.94           O  
ATOM   2224  CG1 VAL A 272      -6.293  11.586 -16.891  1.00 97.94           C  
ATOM   2225  CG2 VAL A 272      -3.871  11.438 -16.250  1.00 97.94           C  
ATOM   2226  N   LEU A 273      -6.902  14.820 -15.555  1.00 97.25           N  
ATOM   2227  CA  LEU A 273      -8.195  15.500 -15.539  1.00 97.25           C  
ATOM   2228  C   LEU A 273      -8.117  16.828 -16.281  1.00 97.25           C  
ATOM   2229  CB  LEU A 273      -8.648  15.742 -14.094  1.00 97.25           C  
ATOM   2230  O   LEU A 273      -9.000  17.125 -17.094  1.00 97.25           O  
ATOM   2231  CG  LEU A 273     -10.031  16.375 -13.922  1.00 97.25           C  
ATOM   2232  CD1 LEU A 273     -11.109  15.453 -14.500  1.00 97.25           C  
ATOM   2233  CD2 LEU A 273     -10.312  16.656 -12.445  1.00 97.25           C  
ATOM   2234  N   MET A 274      -7.070  17.594 -16.062  1.00 97.44           N  
ATOM   2235  CA  MET A 274      -6.898  18.906 -16.719  1.00 97.44           C  
ATOM   2236  C   MET A 274      -6.633  18.734 -18.203  1.00 97.44           C  
ATOM   2237  CB  MET A 274      -5.758  19.688 -16.062  1.00 97.44           C  
ATOM   2238  O   MET A 274      -7.035  19.578 -19.016  1.00 97.44           O  
ATOM   2239  CG  MET A 274      -6.035  20.078 -14.625  1.00 97.44           C  
ATOM   2240  SD  MET A 274      -7.543  21.109 -14.461  1.00 97.44           S  
ATOM   2241  CE  MET A 274      -8.711  19.875 -13.828  1.00 97.44           C  
ATOM   2242  N   SER A 275      -5.922  17.672 -18.547  1.00 97.19           N  
ATOM   2243  CA  SER A 275      -5.699  17.375 -19.953  1.00 97.19           C  
ATOM   2244  C   SER A 275      -7.012  17.094 -20.672  1.00 97.19           C  
ATOM   2245  CB  SER A 275      -4.746  16.188 -20.125  1.00 97.19           C  
ATOM   2246  O   SER A 275      -7.219  17.531 -21.812  1.00 97.19           O  
ATOM   2247  OG  SER A 275      -3.467  16.500 -19.594  1.00 97.19           O  
ATOM   2248  N   LYS A 276      -7.883  16.422 -20.016  1.00 96.56           N  
ATOM   2249  CA  LYS A 276      -9.195  16.141 -20.578  1.00 96.56           C  
ATOM   2250  C   LYS A 276     -10.023  17.406 -20.734  1.00 96.56           C  
ATOM   2251  CB  LYS A 276      -9.945  15.133 -19.719  1.00 96.56           C  
ATOM   2252  O   LYS A 276     -10.625  17.641 -21.781  1.00 96.56           O  
ATOM   2253  CG  LYS A 276      -9.391  13.719 -19.781  1.00 96.56           C  
ATOM   2254  CD  LYS A 276     -10.203  12.758 -18.922  1.00 96.56           C  
ATOM   2255  CE  LYS A 276      -9.617  11.344 -18.953  1.00 96.56           C  
ATOM   2256  NZ  LYS A 276     -10.352  10.422 -18.047  1.00 96.56           N  
ATOM   2257  N   TYR A 277      -9.984  18.281 -19.766  1.00 96.38           N  
ATOM   2258  CA  TYR A 277     -10.758  19.531 -19.781  1.00 96.38           C  
ATOM   2259  C   TYR A 277     -10.195  20.500 -20.797  1.00 96.38           C  
ATOM   2260  CB  TYR A 277     -10.766  20.172 -18.391  1.00 96.38           C  
ATOM   2261  O   TYR A 277     -10.938  21.312 -21.375  1.00 96.38           O  
ATOM   2262  CG  TYR A 277     -11.688  19.484 -17.406  1.00 96.38           C  
ATOM   2263  CD1 TYR A 277     -12.883  18.906 -17.828  1.00 96.38           C  
ATOM   2264  CD2 TYR A 277     -11.367  19.422 -16.062  1.00 96.38           C  
ATOM   2265  CE1 TYR A 277     -13.734  18.281 -16.938  1.00 96.38           C  
ATOM   2266  CE2 TYR A 277     -12.211  18.797 -15.148  1.00 96.38           C  
ATOM   2267  OH  TYR A 277     -14.234  17.609 -14.695  1.00 96.38           O  
ATOM   2268  CZ  TYR A 277     -13.391  18.219 -15.594  1.00 96.38           C  
ATOM   2269  N   SER A 278      -8.898  20.516 -21.047  1.00 95.38           N  
ATOM   2270  CA  SER A 278      -8.258  21.453 -21.953  1.00 95.38           C  
ATOM   2271  C   SER A 278      -8.008  20.828 -23.328  1.00 95.38           C  
ATOM   2272  CB  SER A 278      -6.934  21.953 -21.375  1.00 95.38           C  
ATOM   2273  O   SER A 278      -7.469  21.469 -24.219  1.00 95.38           O  
ATOM   2274  OG  SER A 278      -6.047  20.875 -21.141  1.00 95.38           O  
ATOM   2275  N   ASN A 279      -8.328  19.500 -23.453  1.00 95.50           N  
ATOM   2276  CA  ASN A 279      -8.109  18.781 -24.719  1.00 95.50           C  
ATOM   2277  C   ASN A 279      -6.648  18.859 -25.156  1.00 95.50           C  
ATOM   2278  CB  ASN A 279      -9.023  19.344 -25.812  1.00 95.50           C  
ATOM   2279  O   ASN A 279      -6.355  19.188 -26.297  1.00 95.50           O  
ATOM   2280  CG  ASN A 279      -9.180  18.375 -26.969  1.00 95.50           C  
ATOM   2281  ND2 ASN A 279      -9.445  18.922 -28.156  1.00 95.50           N  
ATOM   2282  OD1 ASN A 279      -9.070  17.156 -26.812  1.00 95.50           O  
ATOM   2283  N   THR A 280      -5.793  18.641 -24.188  1.00 93.81           N  
ATOM   2284  CA  THR A 280      -4.359  18.594 -24.453  1.00 93.81           C  
ATOM   2285  C   THR A 280      -3.846  17.156 -24.391  1.00 93.81           C  
ATOM   2286  CB  THR A 280      -3.578  19.469 -23.469  1.00 93.81           C  
ATOM   2287  O   THR A 280      -4.562  16.266 -23.953  1.00 93.81           O  
ATOM   2288  CG2 THR A 280      -4.008  20.938 -23.562  1.00 93.81           C  
ATOM   2289  OG1 THR A 280      -3.818  19.000 -22.125  1.00 93.81           O  
ATOM   2290  N   GLU A 281      -2.678  16.938 -24.875  1.00 93.00           N  
ATOM   2291  CA  GLU A 281      -2.070  15.617 -24.938  1.00 93.00           C  
ATOM   2292  C   GLU A 281      -1.771  15.086 -23.531  1.00 93.00           C  
ATOM   2293  CB  GLU A 281      -0.790  15.648 -25.766  1.00 93.00           C  
ATOM   2294  O   GLU A 281      -1.415  15.852 -22.641  1.00 93.00           O  
ATOM   2295  CG  GLU A 281      -0.239  14.273 -26.109  1.00 93.00           C  
ATOM   2296  CD  GLU A 281       1.043  14.320 -26.922  1.00 93.00           C  
ATOM   2297  OE1 GLU A 281       1.594  13.250 -27.250  1.00 93.00           O  
ATOM   2298  OE2 GLU A 281       1.501  15.445 -27.234  1.00 93.00           O  
ATOM   2299  N   ILE A 282      -1.971  13.766 -23.359  1.00 93.50           N  
ATOM   2300  CA  ILE A 282      -1.690  13.078 -22.094  1.00 93.50           C  
ATOM   2301  C   ILE A 282      -0.536  12.102 -22.281  1.00 93.50           C  
ATOM   2302  CB  ILE A 282      -2.939  12.344 -21.562  1.00 93.50           C  
ATOM   2303  O   ILE A 282      -0.584  11.234 -23.172  1.00 93.50           O  
ATOM   2304  CG1 ILE A 282      -4.141  13.289 -21.500  1.00 93.50           C  
ATOM   2305  CG2 ILE A 282      -2.658  11.727 -20.188  1.00 93.50           C  
ATOM   2306  CD1 ILE A 282      -5.465  12.602 -21.203  1.00 93.50           C  
ATOM   2307  N   HIS A 283       0.417  12.227 -21.484  1.00 92.19           N  
ATOM   2308  CA  HIS A 283       1.546  11.297 -21.516  1.00 92.19           C  
ATOM   2309  C   HIS A 283       1.150   9.930 -20.984  1.00 92.19           C  
ATOM   2310  CB  HIS A 283       2.719  11.859 -20.703  1.00 92.19           C  
ATOM   2311  O   HIS A 283       0.253   9.820 -20.141  1.00 92.19           O  
ATOM   2312  CG  HIS A 283       3.350  13.070 -21.328  1.00 92.19           C  
ATOM   2313  CD2 HIS A 283       3.273  14.375 -20.984  1.00 92.19           C  
ATOM   2314  ND1 HIS A 283       4.176  12.992 -22.422  1.00 92.19           N  
ATOM   2315  CE1 HIS A 283       4.582  14.211 -22.734  1.00 92.19           C  
ATOM   2316  NE2 HIS A 283       4.047  15.070 -21.891  1.00 92.19           N  
ATOM   2317  N   LYS A 284       1.811   8.930 -21.453  1.00 90.75           N  
ATOM   2318  CA  LYS A 284       1.507   7.547 -21.109  1.00 90.75           C  
ATOM   2319  C   LYS A 284       1.620   7.320 -19.609  1.00 90.75           C  
ATOM   2320  CB  LYS A 284       2.438   6.586 -21.859  1.00 90.75           C  
ATOM   2321  O   LYS A 284       0.756   6.684 -19.000  1.00 90.75           O  
ATOM   2322  CG  LYS A 284       2.143   5.117 -21.594  1.00 90.75           C  
ATOM   2323  CD  LYS A 284       3.164   4.215 -22.281  1.00 90.75           C  
ATOM   2324  CE  LYS A 284       2.951   2.752 -21.922  1.00 90.75           C  
ATOM   2325  NZ  LYS A 284       4.020   1.878 -22.484  1.00 90.75           N  
ATOM   2326  N   GLU A 285       2.672   7.793 -19.016  1.00 91.12           N  
ATOM   2327  CA  GLU A 285       2.898   7.613 -17.594  1.00 91.12           C  
ATOM   2328  C   GLU A 285       1.784   8.258 -16.766  1.00 91.12           C  
ATOM   2329  CB  GLU A 285       4.254   8.195 -17.188  1.00 91.12           C  
ATOM   2330  O   GLU A 285       1.355   7.699 -15.758  1.00 91.12           O  
ATOM   2331  CG  GLU A 285       4.664   7.867 -15.758  1.00 91.12           C  
ATOM   2332  CD  GLU A 285       6.059   8.359 -15.398  1.00 91.12           C  
ATOM   2333  OE1 GLU A 285       6.617   7.910 -14.375  1.00 91.12           O  
ATOM   2334  OE2 GLU A 285       6.594   9.203 -16.156  1.00 91.12           O  
ATOM   2335  N   ASP A 286       1.338   9.422 -17.156  1.00 95.88           N  
ATOM   2336  CA  ASP A 286       0.242  10.102 -16.484  1.00 95.88           C  
ATOM   2337  C   ASP A 286      -1.056   9.305 -16.594  1.00 95.88           C  
ATOM   2338  CB  ASP A 286       0.049  11.508 -17.047  1.00 95.88           C  
ATOM   2339  O   ASP A 286      -1.823   9.219 -15.633  1.00 95.88           O  
ATOM   2340  CG  ASP A 286       1.187  12.453 -16.688  1.00 95.88           C  
ATOM   2341  OD1 ASP A 286       1.728  12.359 -15.570  1.00 95.88           O  
ATOM   2342  OD2 ASP A 286       1.545  13.289 -17.547  1.00 95.88           O  
ATOM   2343  N   LEU A 287      -1.243   8.758 -17.750  1.00 93.75           N  
ATOM   2344  CA  LEU A 287      -2.451   7.973 -17.969  1.00 93.75           C  
ATOM   2345  C   LEU A 287      -2.457   6.734 -17.078  1.00 93.75           C  
ATOM   2346  CB  LEU A 287      -2.568   7.562 -19.438  1.00 93.75           C  
ATOM   2347  O   LEU A 287      -3.492   6.371 -16.516  1.00 93.75           O  
ATOM   2348  CG  LEU A 287      -3.936   7.047 -19.891  1.00 93.75           C  
ATOM   2349  CD1 LEU A 287      -4.816   8.211 -20.344  1.00 93.75           C  
ATOM   2350  CD2 LEU A 287      -3.777   6.027 -21.016  1.00 93.75           C  
ATOM   2351  N   GLN A 288      -1.417   6.086 -16.938  1.00 92.00           N  
ATOM   2352  CA  GLN A 288      -1.314   4.859 -16.156  1.00 92.00           C  
ATOM   2353  C   GLN A 288      -1.441   5.148 -14.656  1.00 92.00           C  
ATOM   2354  CB  GLN A 288       0.010   4.148 -16.438  1.00 92.00           C  
ATOM   2355  O   GLN A 288      -2.166   4.449 -13.945  1.00 92.00           O  
ATOM   2356  CG  GLN A 288       0.091   2.742 -15.859  1.00 92.00           C  
ATOM   2357  CD  GLN A 288       1.388   2.037 -16.203  1.00 92.00           C  
ATOM   2358  NE2 GLN A 288       1.624   0.887 -15.578  1.00 92.00           N  
ATOM   2359  OE1 GLN A 288       2.170   2.520 -17.031  1.00 92.00           O  
ATOM   2360  N   LEU A 289      -0.752   6.219 -14.156  1.00 95.38           N  
ATOM   2361  CA  LEU A 289      -0.702   6.504 -12.727  1.00 95.38           C  
ATOM   2362  C   LEU A 289      -1.869   7.391 -12.305  1.00 95.38           C  
ATOM   2363  CB  LEU A 289       0.624   7.176 -12.359  1.00 95.38           C  
ATOM   2364  O   LEU A 289      -2.217   7.449 -11.125  1.00 95.38           O  
ATOM   2365  CG  LEU A 289       1.882   6.316 -12.492  1.00 95.38           C  
ATOM   2366  CD1 LEU A 289       3.129   7.168 -12.281  1.00 95.38           C  
ATOM   2367  CD2 LEU A 289       1.844   5.156 -11.508  1.00 95.38           C  
ATOM   2368  N   GLY A 290      -2.459   8.055 -13.266  1.00 95.62           N  
ATOM   2369  CA  GLY A 290      -3.465   9.055 -12.945  1.00 95.62           C  
ATOM   2370  C   GLY A 290      -4.883   8.523 -13.047  1.00 95.62           C  
ATOM   2371  O   GLY A 290      -5.828   9.305 -13.203  1.00 95.62           O  
ATOM   2372  N   ILE A 291      -5.098   7.207 -13.172  1.00 92.56           N  
ATOM   2373  CA  ILE A 291      -6.430   6.609 -13.180  1.00 92.56           C  
ATOM   2374  C   ILE A 291      -7.047   6.691 -11.789  1.00 92.56           C  
ATOM   2375  CB  ILE A 291      -6.391   5.145 -13.664  1.00 92.56           C  
ATOM   2376  O   ILE A 291      -6.441   6.246 -10.812  1.00 92.56           O  
ATOM   2377  CG1 ILE A 291      -5.773   5.059 -15.070  1.00 92.56           C  
ATOM   2378  CG2 ILE A 291      -7.793   4.531 -13.648  1.00 92.56           C  
ATOM   2379  CD1 ILE A 291      -5.527   3.639 -15.555  1.00 92.56           C  
ATOM   2380  N   PRO A 292      -8.211   7.309 -11.648  1.00 93.56           N  
ATOM   2381  CA  PRO A 292      -8.852   7.375 -10.336  1.00 93.56           C  
ATOM   2382  C   PRO A 292      -9.141   5.992  -9.750  1.00 93.56           C  
ATOM   2383  CB  PRO A 292     -10.148   8.133 -10.609  1.00 93.56           C  
ATOM   2384  O   PRO A 292      -9.273   5.020 -10.492  1.00 93.56           O  
ATOM   2385  CG  PRO A 292     -10.406   7.930 -12.070  1.00 93.56           C  
ATOM   2386  CD  PRO A 292      -9.094   7.730 -12.766  1.00 93.56           C  
ATOM   2387  N   PRO A 293      -9.188   5.895  -8.477  1.00 93.19           N  
ATOM   2388  CA  PRO A 293      -9.453   4.605  -7.828  1.00 93.19           C  
ATOM   2389  C   PRO A 293     -10.836   4.059  -8.156  1.00 93.19           C  
ATOM   2390  CB  PRO A 293      -9.328   4.926  -6.340  1.00 93.19           C  
ATOM   2391  O   PRO A 293     -11.828   4.785  -8.070  1.00 93.19           O  
ATOM   2392  CG  PRO A 293      -9.547   6.402  -6.246  1.00 93.19           C  
ATOM   2393  CD  PRO A 293      -9.141   7.027  -7.551  1.00 93.19           C  
ATOM   2394  N   SER A 294     -10.891   2.857  -8.562  1.00 95.00           N  
ATOM   2395  CA  SER A 294     -12.109   2.143  -8.930  1.00 95.00           C  
ATOM   2396  C   SER A 294     -11.852   0.647  -9.078  1.00 95.00           C  
ATOM   2397  CB  SER A 294     -12.688   2.699 -10.227  1.00 95.00           C  
ATOM   2398  O   SER A 294     -10.773   0.238  -9.508  1.00 95.00           O  
ATOM   2399  OG  SER A 294     -13.789   1.921 -10.664  1.00 95.00           O  
ATOM   2400  N   PHE A 295     -12.875  -0.134  -8.758  1.00 95.00           N  
ATOM   2401  CA  PHE A 295     -12.766  -1.571  -8.977  1.00 95.00           C  
ATOM   2402  C   PHE A 295     -12.883  -1.902 -10.461  1.00 95.00           C  
ATOM   2403  CB  PHE A 295     -13.844  -2.320  -8.188  1.00 95.00           C  
ATOM   2404  O   PHE A 295     -12.680  -3.051 -10.859  1.00 95.00           O  
ATOM   2405  CG  PHE A 295     -13.602  -2.357  -6.703  1.00 95.00           C  
ATOM   2406  CD1 PHE A 295     -12.305  -2.346  -6.203  1.00 95.00           C  
ATOM   2407  CD2 PHE A 295     -14.664  -2.402  -5.812  1.00 95.00           C  
ATOM   2408  CE1 PHE A 295     -12.070  -2.379  -4.828  1.00 95.00           C  
ATOM   2409  CE2 PHE A 295     -14.438  -2.438  -4.438  1.00 95.00           C  
ATOM   2410  CZ  PHE A 295     -13.141  -2.426  -3.949  1.00 95.00           C  
ATOM   2411  N   MET A 296     -13.141  -0.893 -11.281  1.00 94.19           N  
ATOM   2412  CA  MET A 296     -13.406  -1.098 -12.703  1.00 94.19           C  
ATOM   2413  C   MET A 296     -12.219  -0.652 -13.547  1.00 94.19           C  
ATOM   2414  CB  MET A 296     -14.664  -0.342 -13.133  1.00 94.19           C  
ATOM   2415  O   MET A 296     -12.367  -0.355 -14.734  1.00 94.19           O  
ATOM   2416  CG  MET A 296     -15.945  -0.877 -12.508  1.00 94.19           C  
ATOM   2417  SD  MET A 296     -16.375  -2.547 -13.125  1.00 94.19           S  
ATOM   2418  CE  MET A 296     -17.062  -2.117 -14.750  1.00 94.19           C  
ATOM   2419  N   ARG A 297     -11.047  -0.480 -12.961  1.00 92.25           N  
ATOM   2420  CA  ARG A 297      -9.875  -0.071 -13.719  1.00 92.25           C  
ATOM   2421  C   ARG A 297      -9.516  -1.110 -14.773  1.00 92.25           C  
ATOM   2422  CB  ARG A 297      -8.680   0.157 -12.789  1.00 92.25           C  
ATOM   2423  O   ARG A 297      -8.992  -0.768 -15.836  1.00 92.25           O  
ATOM   2424  CG  ARG A 297      -8.820   1.385 -11.898  1.00 92.25           C  
ATOM   2425  CD  ARG A 297      -7.547   1.658 -11.117  1.00 92.25           C  
ATOM   2426  NE  ARG A 297      -7.781   2.586 -10.008  1.00 92.25           N  
ATOM   2427  NH1 ARG A 297      -5.641   2.441  -9.156  1.00 92.25           N  
ATOM   2428  NH2 ARG A 297      -7.191   3.791  -8.148  1.00 92.25           N  
ATOM   2429  CZ  ARG A 297      -6.871   2.938  -9.109  1.00 92.25           C  
ATOM   2430  N   PHE A 298      -9.711  -2.334 -14.422  1.00 92.94           N  
ATOM   2431  CA  PHE A 298      -9.617  -3.428 -15.383  1.00 92.94           C  
ATOM   2432  C   PHE A 298     -10.961  -4.129 -15.547  1.00 92.94           C  
ATOM   2433  CB  PHE A 298      -8.547  -4.438 -14.945  1.00 92.94           C  
ATOM   2434  O   PHE A 298     -11.539  -4.602 -14.570  1.00 92.94           O  
ATOM   2435  CG  PHE A 298      -8.477  -5.664 -15.805  1.00 92.94           C  
ATOM   2436  CD1 PHE A 298      -9.016  -6.871 -15.375  1.00 92.94           C  
ATOM   2437  CD2 PHE A 298      -7.875  -5.613 -17.062  1.00 92.94           C  
ATOM   2438  CE1 PHE A 298      -8.953  -8.008 -16.172  1.00 92.94           C  
ATOM   2439  CE2 PHE A 298      -7.809  -6.750 -17.859  1.00 92.94           C  
ATOM   2440  CZ  PHE A 298      -8.344  -7.945 -17.422  1.00 92.94           C  
ATOM   2441  N   GLN A 299     -11.438  -4.211 -16.750  1.00 93.38           N  
ATOM   2442  CA  GLN A 299     -12.703  -4.855 -17.062  1.00 93.38           C  
ATOM   2443  C   GLN A 299     -12.484  -6.125 -17.891  1.00 93.38           C  
ATOM   2444  CB  GLN A 299     -13.625  -3.895 -17.812  1.00 93.38           C  
ATOM   2445  O   GLN A 299     -12.180  -6.051 -19.078  1.00 93.38           O  
ATOM   2446  CG  GLN A 299     -14.141  -2.742 -16.969  1.00 93.38           C  
ATOM   2447  CD  GLN A 299     -15.133  -1.866 -17.703  1.00 93.38           C  
ATOM   2448  NE2 GLN A 299     -15.664  -0.861 -17.016  1.00 93.38           N  
ATOM   2449  OE1 GLN A 299     -15.422  -2.090 -18.891  1.00 93.38           O  
ATOM   2450  N   PRO A 300     -12.711  -7.219 -17.203  1.00 94.62           N  
ATOM   2451  CA  PRO A 300     -12.570  -8.469 -17.953  1.00 94.62           C  
ATOM   2452  C   PRO A 300     -13.641  -8.641 -19.031  1.00 94.62           C  
ATOM   2453  CB  PRO A 300     -12.711  -9.539 -16.875  1.00 94.62           C  
ATOM   2454  O   PRO A 300     -14.773  -8.188 -18.859  1.00 94.62           O  
ATOM   2455  CG  PRO A 300     -13.570  -8.914 -15.820  1.00 94.62           C  
ATOM   2456  CD  PRO A 300     -13.336  -7.426 -15.844  1.00 94.62           C  
ATOM   2457  N   ARG A 301     -13.297  -9.352 -20.078  1.00 89.62           N  
ATOM   2458  CA  ARG A 301     -14.211  -9.609 -21.172  1.00 89.62           C  
ATOM   2459  C   ARG A 301     -14.492 -11.102 -21.312  1.00 89.62           C  
ATOM   2460  CB  ARG A 301     -13.648  -9.062 -22.484  1.00 89.62           C  
ATOM   2461  O   ARG A 301     -15.516 -11.500 -21.891  1.00 89.62           O  
ATOM   2462  CG  ARG A 301     -13.508  -7.547 -22.516  1.00 89.62           C  
ATOM   2463  CD  ARG A 301     -13.367  -7.020 -23.938  1.00 89.62           C  
ATOM   2464  NE  ARG A 301     -13.258  -5.562 -23.953  1.00 89.62           N  
ATOM   2465  NH1 ARG A 301     -13.086  -5.406 -26.250  1.00 89.62           N  
ATOM   2466  NH2 ARG A 301     -13.031  -3.512 -24.969  1.00 89.62           N  
ATOM   2467  CZ  ARG A 301     -13.125  -4.832 -25.062  1.00 89.62           C  
ATOM   2468  N   GLN A 302     -13.594 -11.859 -20.828  1.00 92.94           N  
ATOM   2469  CA  GLN A 302     -13.727 -13.312 -20.828  1.00 92.94           C  
ATOM   2470  C   GLN A 302     -13.555 -13.883 -19.422  1.00 92.94           C  
ATOM   2471  CB  GLN A 302     -12.703 -13.945 -21.781  1.00 92.94           C  
ATOM   2472  O   GLN A 302     -12.992 -13.234 -18.547  1.00 92.94           O  
ATOM   2473  CG  GLN A 302     -12.812 -13.445 -23.219  1.00 92.94           C  
ATOM   2474  CD  GLN A 302     -11.758 -14.047 -24.125  1.00 92.94           C  
ATOM   2475  NE2 GLN A 302     -11.828 -13.719 -25.406  1.00 92.94           N  
ATOM   2476  OE1 GLN A 302     -10.898 -14.812 -23.672  1.00 92.94           O  
ATOM   2477  N   ARG A 303     -14.078 -15.070 -19.266  1.00 93.56           N  
ATOM   2478  CA  ARG A 303     -14.086 -15.719 -17.953  1.00 93.56           C  
ATOM   2479  C   ARG A 303     -12.672 -15.883 -17.422  1.00 93.56           C  
ATOM   2480  CB  ARG A 303     -14.781 -17.078 -18.031  1.00 93.56           C  
ATOM   2481  O   ARG A 303     -12.430 -15.711 -16.219  1.00 93.56           O  
ATOM   2482  CG  ARG A 303     -16.297 -17.000 -18.156  1.00 93.56           C  
ATOM   2483  CD  ARG A 303     -16.953 -18.359 -18.031  1.00 93.56           C  
ATOM   2484  NE  ARG A 303     -18.406 -18.266 -18.062  1.00 93.56           N  
ATOM   2485  NH1 ARG A 303     -18.750 -19.969 -16.531  1.00 93.56           N  
ATOM   2486  NH2 ARG A 303     -20.531 -18.875 -17.453  1.00 93.56           N  
ATOM   2487  CZ  ARG A 303     -19.234 -19.031 -17.359  1.00 93.56           C  
ATOM   2488  N   GLU A 304     -11.703 -16.156 -18.344  1.00 92.00           N  
ATOM   2489  CA  GLU A 304     -10.328 -16.438 -17.938  1.00 92.00           C  
ATOM   2490  C   GLU A 304      -9.617 -15.180 -17.453  1.00 92.00           C  
ATOM   2491  CB  GLU A 304      -9.555 -17.078 -19.094  1.00 92.00           C  
ATOM   2492  O   GLU A 304      -8.578 -15.250 -16.812  1.00 92.00           O  
ATOM   2493  CG  GLU A 304     -10.094 -18.438 -19.516  1.00 92.00           C  
ATOM   2494  CD  GLU A 304     -11.328 -18.344 -20.406  1.00 92.00           C  
ATOM   2495  OE1 GLU A 304     -12.031 -19.359 -20.562  1.00 92.00           O  
ATOM   2496  OE2 GLU A 304     -11.586 -17.234 -20.922  1.00 92.00           O  
ATOM   2497  N   GLU A 305     -10.234 -14.039 -17.719  1.00 94.44           N  
ATOM   2498  CA  GLU A 305      -9.609 -12.766 -17.359  1.00 94.44           C  
ATOM   2499  C   GLU A 305     -10.117 -12.258 -16.016  1.00 94.44           C  
ATOM   2500  CB  GLU A 305      -9.875 -11.727 -18.453  1.00 94.44           C  
ATOM   2501  O   GLU A 305      -9.602 -11.273 -15.484  1.00 94.44           O  
ATOM   2502  CG  GLU A 305      -9.211 -12.047 -19.781  1.00 94.44           C  
ATOM   2503  CD  GLU A 305      -9.539 -11.039 -20.875  1.00 94.44           C  
ATOM   2504  OE1 GLU A 305      -8.992 -11.164 -22.000  1.00 94.44           O  
ATOM   2505  OE2 GLU A 305     -10.344 -10.125 -20.609  1.00 94.44           O  
ATOM   2506  N   ILE A 306     -11.141 -12.906 -15.484  1.00 95.81           N  
ATOM   2507  CA  ILE A 306     -11.742 -12.453 -14.234  1.00 95.81           C  
ATOM   2508  C   ILE A 306     -10.734 -12.570 -13.094  1.00 95.81           C  
ATOM   2509  CB  ILE A 306     -13.023 -13.250 -13.906  1.00 95.81           C  
ATOM   2510  O   ILE A 306     -10.156 -13.641 -12.883  1.00 95.81           O  
ATOM   2511  CG1 ILE A 306     -14.094 -13.008 -14.977  1.00 95.81           C  
ATOM   2512  CG2 ILE A 306     -13.547 -12.883 -12.516  1.00 95.81           C  
ATOM   2513  CD1 ILE A 306     -15.305 -13.930 -14.859  1.00 95.81           C  
ATOM   2514  N   LEU A 307     -10.492 -11.492 -12.398  1.00 95.88           N  
ATOM   2515  CA  LEU A 307      -9.711 -11.516 -11.164  1.00 95.88           C  
ATOM   2516  C   LEU A 307     -10.594 -11.844  -9.969  1.00 95.88           C  
ATOM   2517  CB  LEU A 307      -9.008 -10.180 -10.953  1.00 95.88           C  
ATOM   2518  O   LEU A 307     -11.266 -10.961  -9.430  1.00 95.88           O  
ATOM   2519  CG  LEU A 307      -8.039  -9.734 -12.047  1.00 95.88           C  
ATOM   2520  CD1 LEU A 307      -7.547  -8.312 -11.781  1.00 95.88           C  
ATOM   2521  CD2 LEU A 307      -6.863 -10.703 -12.148  1.00 95.88           C  
ATOM   2522  N   GLU A 308     -10.539 -13.008  -9.508  1.00 96.62           N  
ATOM   2523  CA  GLU A 308     -11.391 -13.477  -8.422  1.00 96.62           C  
ATOM   2524  C   GLU A 308     -10.938 -12.922  -7.074  1.00 96.62           C  
ATOM   2525  CB  GLU A 308     -11.414 -15.008  -8.375  1.00 96.62           C  
ATOM   2526  O   GLU A 308      -9.750 -12.641  -6.883  1.00 96.62           O  
ATOM   2527  CG  GLU A 308     -12.070 -15.656  -9.578  1.00 96.62           C  
ATOM   2528  CD  GLU A 308     -11.875 -17.156  -9.633  1.00 96.62           C  
ATOM   2529  OE1 GLU A 308     -12.477 -17.812 -10.523  1.00 96.62           O  
ATOM   2530  OE2 GLU A 308     -11.125 -17.688  -8.789  1.00 96.62           O  
ATOM   2531  N   TRP A 309     -11.875 -12.797  -6.180  1.00 98.06           N  
ATOM   2532  CA  TRP A 309     -11.609 -12.305  -4.832  1.00 98.06           C  
ATOM   2533  C   TRP A 309     -11.461 -13.469  -3.854  1.00 98.06           C  
ATOM   2534  CB  TRP A 309     -12.727 -11.367  -4.367  1.00 98.06           C  
ATOM   2535  O   TRP A 309     -12.234 -14.430  -3.898  1.00 98.06           O  
ATOM   2536  CG  TRP A 309     -12.820 -10.102  -5.156  1.00 98.06           C  
ATOM   2537  CD1 TRP A 309     -13.312  -9.953  -6.426  1.00 98.06           C  
ATOM   2538  CD2 TRP A 309     -12.414  -8.797  -4.730  1.00 98.06           C  
ATOM   2539  CE2 TRP A 309     -12.688  -7.906  -5.793  1.00 98.06           C  
ATOM   2540  CE3 TRP A 309     -11.844  -8.297  -3.551  1.00 98.06           C  
ATOM   2541  NE1 TRP A 309     -13.234  -8.633  -6.812  1.00 98.06           N  
ATOM   2542  CH2 TRP A 309     -11.852  -6.074  -4.547  1.00 98.06           C  
ATOM   2543  CZ2 TRP A 309     -12.406  -6.539  -5.711  1.00 98.06           C  
ATOM   2544  CZ3 TRP A 309     -11.570  -6.934  -3.471  1.00 98.06           C  
ATOM   2545  N   GLU A 310     -10.508 -13.352  -3.041  1.00 97.69           N  
ATOM   2546  CA  GLU A 310     -10.375 -14.250  -1.897  1.00 97.69           C  
ATOM   2547  C   GLU A 310     -11.164 -13.727  -0.697  1.00 97.69           C  
ATOM   2548  CB  GLU A 310      -8.898 -14.430  -1.522  1.00 97.69           C  
ATOM   2549  O   GLU A 310     -11.453 -12.539  -0.608  1.00 97.69           O  
ATOM   2550  CG  GLU A 310      -8.062 -15.070  -2.617  1.00 97.69           C  
ATOM   2551  CD  GLU A 310      -6.605 -15.258  -2.225  1.00 97.69           C  
ATOM   2552  OE1 GLU A 310      -6.059 -16.359  -2.426  1.00 97.69           O  
ATOM   2553  OE2 GLU A 310      -6.004 -14.281  -1.712  1.00 97.69           O  
ATOM   2554  N   PHE A 311     -11.539 -14.625   0.117  1.00 98.25           N  
ATOM   2555  CA  PHE A 311     -12.273 -14.305   1.335  1.00 98.25           C  
ATOM   2556  C   PHE A 311     -11.367 -14.391   2.555  1.00 98.25           C  
ATOM   2557  CB  PHE A 311     -13.469 -15.250   1.504  1.00 98.25           C  
ATOM   2558  O   PHE A 311     -10.508 -15.273   2.637  1.00 98.25           O  
ATOM   2559  CG  PHE A 311     -14.328 -14.930   2.695  1.00 98.25           C  
ATOM   2560  CD1 PHE A 311     -14.047 -15.469   3.941  1.00 98.25           C  
ATOM   2561  CD2 PHE A 311     -15.422 -14.078   2.566  1.00 98.25           C  
ATOM   2562  CE1 PHE A 311     -14.844 -15.172   5.047  1.00 98.25           C  
ATOM   2563  CE2 PHE A 311     -16.219 -13.781   3.666  1.00 98.25           C  
ATOM   2564  CZ  PHE A 311     -15.930 -14.328   4.902  1.00 98.25           C  
ATOM   2565  N   LEU A 312     -11.508 -13.430   3.461  1.00 97.81           N  
ATOM   2566  CA  LEU A 312     -10.664 -13.461   4.648  1.00 97.81           C  
ATOM   2567  C   LEU A 312     -11.477 -13.109   5.898  1.00 97.81           C  
ATOM   2568  CB  LEU A 312      -9.492 -12.492   4.500  1.00 97.81           C  
ATOM   2569  O   LEU A 312     -12.508 -12.445   5.809  1.00 97.81           O  
ATOM   2570  CG  LEU A 312      -9.852 -11.023   4.250  1.00 97.81           C  
ATOM   2571  CD1 LEU A 312     -10.102 -10.305   5.574  1.00 97.81           C  
ATOM   2572  CD2 LEU A 312      -8.742 -10.336   3.463  1.00 97.81           C  
ATOM   2573  N   THR A 313     -11.047 -13.586   6.988  1.00 95.56           N  
ATOM   2574  CA  THR A 313     -11.461 -13.203   8.336  1.00 95.56           C  
ATOM   2575  C   THR A 313     -10.273 -12.664   9.125  1.00 95.56           C  
ATOM   2576  CB  THR A 313     -12.086 -14.391   9.094  1.00 95.56           C  
ATOM   2577  O   THR A 313      -9.211 -12.398   8.562  1.00 95.56           O  
ATOM   2578  CG2 THR A 313     -13.203 -15.031   8.273  1.00 95.56           C  
ATOM   2579  OG1 THR A 313     -11.070 -15.367   9.352  1.00 95.56           O  
ATOM   2580  N   GLY A 314     -10.469 -12.328  10.336  1.00 90.25           N  
ATOM   2581  CA  GLY A 314      -9.359 -11.875  11.156  1.00 90.25           C  
ATOM   2582  C   GLY A 314      -8.266 -12.914  11.320  1.00 90.25           C  
ATOM   2583  O   GLY A 314      -7.105 -12.578  11.547  1.00 90.25           O  
ATOM   2584  N   LYS A 315      -8.594 -14.148  11.008  1.00 92.50           N  
ATOM   2585  CA  LYS A 315      -7.652 -15.219  11.328  1.00 92.50           C  
ATOM   2586  C   LYS A 315      -7.344 -16.062  10.094  1.00 92.50           C  
ATOM   2587  CB  LYS A 315      -8.211 -16.109  12.445  1.00 92.50           C  
ATOM   2588  O   LYS A 315      -6.266 -16.656   9.992  1.00 92.50           O  
ATOM   2589  CG  LYS A 315      -8.297 -15.414  13.797  1.00 92.50           C  
ATOM   2590  CD  LYS A 315      -8.820 -16.359  14.875  1.00 92.50           C  
ATOM   2591  CE  LYS A 315      -8.945 -15.656  16.219  1.00 92.50           C  
ATOM   2592  NZ  LYS A 315      -9.500 -16.562  17.266  1.00 92.50           N  
ATOM   2593  N   TYR A 316      -8.250 -16.156   9.164  1.00 95.19           N  
ATOM   2594  CA  TYR A 316      -8.109 -17.141   8.102  1.00 95.19           C  
ATOM   2595  C   TYR A 316      -8.227 -16.484   6.730  1.00 95.19           C  
ATOM   2596  CB  TYR A 316      -9.164 -18.250   8.250  1.00 95.19           C  
ATOM   2597  O   TYR A 316      -8.797 -15.398   6.602  1.00 95.19           O  
ATOM   2598  CG  TYR A 316      -9.023 -19.047   9.516  1.00 95.19           C  
ATOM   2599  CD1 TYR A 316      -8.023 -20.016   9.648  1.00 95.19           C  
ATOM   2600  CD2 TYR A 316      -9.898 -18.859  10.586  1.00 95.19           C  
ATOM   2601  CE1 TYR A 316      -7.895 -20.750  10.820  1.00 95.19           C  
ATOM   2602  CE2 TYR A 316      -9.781 -19.594  11.750  1.00 95.19           C  
ATOM   2603  OH  TYR A 316      -8.656 -21.281  13.016  1.00 95.19           O  
ATOM   2604  CZ  TYR A 316      -8.773 -20.547  11.859  1.00 95.19           C  
ATOM   2605  N   LEU A 317      -7.641 -17.203   5.785  1.00 94.75           N  
ATOM   2606  CA  LEU A 317      -7.754 -16.859   4.367  1.00 94.75           C  
ATOM   2607  C   LEU A 317      -8.352 -18.016   3.582  1.00 94.75           C  
ATOM   2608  CB  LEU A 317      -6.379 -16.500   3.795  1.00 94.75           C  
ATOM   2609  O   LEU A 317      -7.969 -19.172   3.781  1.00 94.75           O  
ATOM   2610  CG  LEU A 317      -6.371 -15.922   2.379  1.00 94.75           C  
ATOM   2611  CD1 LEU A 317      -6.980 -14.523   2.371  1.00 94.75           C  
ATOM   2612  CD2 LEU A 317      -4.953 -15.891   1.821  1.00 94.75           C  
ATOM   2613  N   TYR A 318      -9.336 -17.781   2.758  1.00 96.56           N  
ATOM   2614  CA  TYR A 318     -10.000 -18.734   1.892  1.00 96.56           C  
ATOM   2615  C   TYR A 318      -9.695 -18.453   0.425  1.00 96.56           C  
ATOM   2616  CB  TYR A 318     -11.508 -18.719   2.127  1.00 96.56           C  
ATOM   2617  O   TYR A 318      -9.859 -17.328  -0.039  1.00 96.56           O  
ATOM   2618  CG  TYR A 318     -11.906 -19.031   3.553  1.00 96.56           C  
ATOM   2619  CD1 TYR A 318     -12.398 -20.281   3.906  1.00 96.56           C  
ATOM   2620  CD2 TYR A 318     -11.789 -18.062   4.547  1.00 96.56           C  
ATOM   2621  CE1 TYR A 318     -12.773 -20.562   5.219  1.00 96.56           C  
ATOM   2622  CE2 TYR A 318     -12.148 -18.344   5.859  1.00 96.56           C  
ATOM   2623  OH  TYR A 318     -13.000 -19.859   7.484  1.00 96.56           O  
ATOM   2624  CZ  TYR A 318     -12.641 -19.594   6.188  1.00 96.56           C  
ATOM   2625  N   SER A 319      -9.305 -19.484  -0.261  1.00 93.81           N  
ATOM   2626  CA  SER A 319      -8.898 -19.297  -1.650  1.00 93.81           C  
ATOM   2627  C   SER A 319      -9.359 -20.469  -2.520  1.00 93.81           C  
ATOM   2628  CB  SER A 319      -7.375 -19.156  -1.746  1.00 93.81           C  
ATOM   2629  O   SER A 319      -9.445 -21.594  -2.049  1.00 93.81           O  
ATOM   2630  OG  SER A 319      -6.965 -19.062  -3.098  1.00 93.81           O  
ATOM   2631  N   ALA A 320      -9.641 -20.125  -3.789  1.00 92.75           N  
ATOM   2632  CA  ALA A 320     -10.070 -21.141  -4.758  1.00 92.75           C  
ATOM   2633  C   ALA A 320      -8.898 -21.594  -5.625  1.00 92.75           C  
ATOM   2634  CB  ALA A 320     -11.195 -20.594  -5.629  1.00 92.75           C  
ATOM   2635  O   ALA A 320      -9.070 -22.391  -6.539  1.00 92.75           O  
ATOM   2636  N   VAL A 321      -7.707 -21.094  -5.387  1.00 84.12           N  
ATOM   2637  CA  VAL A 321      -6.539 -21.453  -6.184  1.00 84.12           C  
ATOM   2638  C   VAL A 321      -6.156 -22.906  -5.922  1.00 84.12           C  
ATOM   2639  CB  VAL A 321      -5.340 -20.516  -5.879  1.00 84.12           C  
ATOM   2640  O   VAL A 321      -6.039 -23.328  -4.770  1.00 84.12           O  
ATOM   2641  CG1 VAL A 321      -4.109 -20.953  -6.676  1.00 84.12           C  
ATOM   2642  CG2 VAL A 321      -5.699 -19.062  -6.188  1.00 84.12           C  
ATOM   2643  N   ASP A 322      -5.953 -23.531  -7.031  1.00 75.81           N  
ATOM   2644  CA  ASP A 322      -5.621 -24.938  -6.938  1.00 75.81           C  
ATOM   2645  C   ASP A 322      -4.215 -25.141  -6.375  1.00 75.81           C  
ATOM   2646  CB  ASP A 322      -5.738 -25.609  -8.305  1.00 75.81           C  
ATOM   2647  O   ASP A 322      -3.316 -24.344  -6.641  1.00 75.81           O  
ATOM   2648  CG  ASP A 322      -7.121 -26.188  -8.562  1.00 75.81           C  
ATOM   2649  OD1 ASP A 322      -7.918 -26.312  -7.609  1.00 75.81           O  
ATOM   2650  OD2 ASP A 322      -7.410 -26.531  -9.734  1.00 75.81           O  
ATOM   2651  N   GLY A 323      -4.102 -26.094  -5.559  1.00 69.12           N  
ATOM   2652  CA  GLY A 323      -2.814 -26.406  -4.953  1.00 69.12           C  
ATOM   2653  C   GLY A 323      -2.689 -25.906  -3.529  1.00 69.12           C  
ATOM   2654  O   GLY A 323      -1.795 -26.312  -2.793  1.00 69.12           O  
ATOM   2655  N   GLN A 324      -3.574 -25.000  -3.240  1.00 76.25           N  
ATOM   2656  CA  GLN A 324      -3.613 -24.500  -1.871  1.00 76.25           C  
ATOM   2657  C   GLN A 324      -4.852 -25.000  -1.135  1.00 76.25           C  
ATOM   2658  CB  GLN A 324      -3.584 -22.969  -1.859  1.00 76.25           C  
ATOM   2659  O   GLN A 324      -5.879 -25.281  -1.756  1.00 76.25           O  
ATOM   2660  CG  GLN A 324      -2.350 -22.375  -2.521  1.00 76.25           C  
ATOM   2661  CD  GLN A 324      -1.119 -22.438  -1.637  1.00 76.25           C  
ATOM   2662  NE2 GLN A 324       0.052 -22.234  -2.232  1.00 76.25           N  
ATOM   2663  OE1 GLN A 324      -1.220 -22.672  -0.427  1.00 76.25           O  
ATOM   2664  N   PRO A 325      -4.641 -25.172   0.156  1.00 84.75           N  
ATOM   2665  CA  PRO A 325      -5.828 -25.531   0.933  1.00 84.75           C  
ATOM   2666  C   PRO A 325      -6.938 -24.484   0.839  1.00 84.75           C  
ATOM   2667  CB  PRO A 325      -5.297 -25.625   2.363  1.00 84.75           C  
ATOM   2668  O   PRO A 325      -6.652 -23.281   0.774  1.00 84.75           O  
ATOM   2669  CG  PRO A 325      -4.008 -24.875   2.348  1.00 84.75           C  
ATOM   2670  CD  PRO A 325      -3.523 -24.781   0.929  1.00 84.75           C  
ATOM   2671  N   PRO A 326      -8.133 -24.969   0.728  1.00 91.12           N  
ATOM   2672  CA  PRO A 326      -9.250 -24.031   0.625  1.00 91.12           C  
ATOM   2673  C   PRO A 326      -9.312 -23.062   1.804  1.00 91.12           C  
ATOM   2674  CB  PRO A 326     -10.477 -24.938   0.602  1.00 91.12           C  
ATOM   2675  O   PRO A 326      -9.828 -21.938   1.664  1.00 91.12           O  
ATOM   2676  CG  PRO A 326     -10.000 -26.234   1.169  1.00 91.12           C  
ATOM   2677  CD  PRO A 326      -8.523 -26.359   0.919  1.00 91.12           C  
ATOM   2678  N   ARG A 327      -8.844 -23.469   2.934  1.00 93.06           N  
ATOM   2679  CA  ARG A 327      -8.742 -22.625   4.121  1.00 93.06           C  
ATOM   2680  C   ARG A 327      -7.352 -22.719   4.742  1.00 93.06           C  
ATOM   2681  CB  ARG A 327      -9.805 -23.031   5.152  1.00 93.06           C  
ATOM   2682  O   ARG A 327      -6.852 -23.812   5.004  1.00 93.06           O  
ATOM   2683  CG  ARG A 327      -9.773 -22.188   6.422  1.00 93.06           C  
ATOM   2684  CD  ARG A 327     -10.805 -22.656   7.434  1.00 93.06           C  
ATOM   2685  NE  ARG A 327     -10.328 -23.797   8.211  1.00 93.06           N  
ATOM   2686  NH1 ARG A 327     -12.203 -23.938   9.547  1.00 93.06           N  
ATOM   2687  NH2 ARG A 327     -10.469 -25.406   9.836  1.00 93.06           N  
ATOM   2688  CZ  ARG A 327     -11.000 -24.375   9.195  1.00 93.06           C  
ATOM   2689  N   ARG A 328      -6.773 -21.562   5.000  1.00 89.50           N  
ATOM   2690  CA  ARG A 328      -5.461 -21.547   5.637  1.00 89.50           C  
ATOM   2691  C   ARG A 328      -5.340 -20.375   6.602  1.00 89.50           C  
ATOM   2692  CB  ARG A 328      -4.352 -21.469   4.582  1.00 89.50           C  
ATOM   2693  O   ARG A 328      -6.102 -19.406   6.512  1.00 89.50           O  
ATOM   2694  CG  ARG A 328      -4.438 -20.250   3.684  1.00 89.50           C  
ATOM   2695  CD  ARG A 328      -3.352 -20.250   2.617  1.00 89.50           C  
ATOM   2696  NE  ARG A 328      -3.412 -19.062   1.781  1.00 89.50           N  
ATOM   2697  NH1 ARG A 328      -1.499 -19.547   0.583  1.00 89.50           N  
ATOM   2698  NH2 ARG A 328      -2.680 -17.641   0.131  1.00 89.50           N  
ATOM   2699  CZ  ARG A 328      -2.529 -18.750   0.833  1.00 89.50           C  
ATOM   2700  N   GLY A 329      -4.410 -20.547   7.566  1.00 91.38           N  
ATOM   2701  CA  GLY A 329      -4.121 -19.438   8.453  1.00 91.38           C  
ATOM   2702  C   GLY A 329      -3.551 -18.219   7.730  1.00 91.38           C  
ATOM   2703  O   GLY A 329      -2.822 -18.375   6.750  1.00 91.38           O  
ATOM   2704  N   MET A 330      -3.871 -17.125   8.242  1.00 91.25           N  
ATOM   2705  CA  MET A 330      -3.340 -15.898   7.641  1.00 91.25           C  
ATOM   2706  C   MET A 330      -1.834 -15.797   7.863  1.00 91.25           C  
ATOM   2707  CB  MET A 330      -4.039 -14.664   8.219  1.00 91.25           C  
ATOM   2708  O   MET A 330      -1.364 -15.844   9.000  1.00 91.25           O  
ATOM   2709  CG  MET A 330      -3.717 -13.375   7.480  1.00 91.25           C  
ATOM   2710  SD  MET A 330      -5.203 -12.602   6.730  1.00 91.25           S  
ATOM   2711  CE  MET A 330      -6.297 -12.547   8.180  1.00 91.25           C  
ATOM   2712  N   ASP A 331      -1.083 -15.594   6.816  1.00 89.25           N  
ATOM   2713  CA  ASP A 331       0.363 -15.422   6.930  1.00 89.25           C  
ATOM   2714  C   ASP A 331       0.708 -14.086   7.586  1.00 89.25           C  
ATOM   2715  CB  ASP A 331       1.021 -15.516   5.551  1.00 89.25           C  
ATOM   2716  O   ASP A 331      -0.102 -13.156   7.578  1.00 89.25           O  
ATOM   2717  CG  ASP A 331       0.351 -14.633   4.512  1.00 89.25           C  
ATOM   2718  OD1 ASP A 331      -0.896 -14.633   4.422  1.00 89.25           O  
ATOM   2719  OD2 ASP A 331       1.076 -13.930   3.775  1.00 89.25           O  
ATOM   2720  N   SER A 332       1.907 -14.016   8.164  1.00 93.19           N  
ATOM   2721  CA  SER A 332       2.330 -12.828   8.891  1.00 93.19           C  
ATOM   2722  C   SER A 332       2.449 -11.617   7.969  1.00 93.19           C  
ATOM   2723  CB  SER A 332       3.668 -13.070   9.594  1.00 93.19           C  
ATOM   2724  O   SER A 332       2.168 -10.484   8.375  1.00 93.19           O  
ATOM   2725  OG  SER A 332       4.652 -13.492   8.664  1.00 93.19           O  
ATOM   2726  N   ALA A 333       2.918 -11.820   6.766  1.00 94.06           N  
ATOM   2727  CA  ALA A 333       3.029 -10.727   5.805  1.00 94.06           C  
ATOM   2728  C   ALA A 333       1.678 -10.062   5.574  1.00 94.06           C  
ATOM   2729  CB  ALA A 333       3.602 -11.234   4.484  1.00 94.06           C  
ATOM   2730  O   ALA A 333       1.574  -8.836   5.586  1.00 94.06           O  
ATOM   2731  N   GLN A 334       0.646 -10.883   5.312  1.00 94.88           N  
ATOM   2732  CA  GLN A 334      -0.701 -10.367   5.090  1.00 94.88           C  
ATOM   2733  C   GLN A 334      -1.267  -9.742   6.359  1.00 94.88           C  
ATOM   2734  CB  GLN A 334      -1.627 -11.484   4.598  1.00 94.88           C  
ATOM   2735  O   GLN A 334      -1.993  -8.742   6.293  1.00 94.88           O  
ATOM   2736  CG  GLN A 334      -3.037 -11.016   4.270  1.00 94.88           C  
ATOM   2737  CD  GLN A 334      -3.078 -10.055   3.096  1.00 94.88           C  
ATOM   2738  NE2 GLN A 334      -3.844  -8.977   3.236  1.00 94.88           N  
ATOM   2739  OE1 GLN A 334      -2.426 -10.281   2.072  1.00 94.88           O  
ATOM   2740  N   ARG A 335      -1.049 -10.273   7.477  1.00 95.12           N  
ATOM   2741  CA  ARG A 335      -1.499  -9.711   8.750  1.00 95.12           C  
ATOM   2742  C   ARG A 335      -0.910  -8.320   8.977  1.00 95.12           C  
ATOM   2743  CB  ARG A 335      -1.121 -10.641   9.906  1.00 95.12           C  
ATOM   2744  O   ARG A 335      -1.627  -7.391   9.352  1.00 95.12           O  
ATOM   2745  CG  ARG A 335      -1.683 -10.203  11.250  1.00 95.12           C  
ATOM   2746  CD  ARG A 335      -1.410 -11.234  12.336  1.00 95.12           C  
ATOM   2747  NE  ARG A 335      -2.174 -12.461  12.117  1.00 95.12           N  
ATOM   2748  NH1 ARG A 335      -1.012 -13.711  13.680  1.00 95.12           N  
ATOM   2749  NH2 ARG A 335      -2.721 -14.664  12.484  1.00 95.12           N  
ATOM   2750  CZ  ARG A 335      -1.968 -13.609  12.758  1.00 95.12           C  
ATOM   2751  N   GLU A 336       0.370  -8.234   8.789  1.00 93.44           N  
ATOM   2752  CA  GLU A 336       1.039  -6.945   8.930  1.00 93.44           C  
ATOM   2753  C   GLU A 336       0.449  -5.910   7.977  1.00 93.44           C  
ATOM   2754  CB  GLU A 336       2.543  -7.090   8.688  1.00 93.44           C  
ATOM   2755  O   GLU A 336       0.247  -4.754   8.359  1.00 93.44           O  
ATOM   2756  CG  GLU A 336       3.297  -7.715   9.852  1.00 93.44           C  
ATOM   2757  CD  GLU A 336       4.785  -7.883   9.578  1.00 93.44           C  
ATOM   2758  OE1 GLU A 336       5.500  -8.438  10.445  1.00 93.44           O  
ATOM   2759  OE2 GLU A 336       5.238  -7.453   8.492  1.00 93.44           O  
ATOM   2760  N   ALA A 337       0.215  -6.262   6.758  1.00 96.19           N  
ATOM   2761  CA  ALA A 337      -0.388  -5.375   5.766  1.00 96.19           C  
ATOM   2762  C   ALA A 337      -1.781  -4.930   6.207  1.00 96.19           C  
ATOM   2763  CB  ALA A 337      -0.456  -6.062   4.406  1.00 96.19           C  
ATOM   2764  O   ALA A 337      -2.131  -3.754   6.090  1.00 96.19           O  
ATOM   2765  N   LEU A 338      -2.600  -5.863   6.707  1.00 97.06           N  
ATOM   2766  CA  LEU A 338      -3.951  -5.547   7.152  1.00 97.06           C  
ATOM   2767  C   LEU A 338      -3.920  -4.605   8.352  1.00 97.06           C  
ATOM   2768  CB  LEU A 338      -4.711  -6.824   7.512  1.00 97.06           C  
ATOM   2769  O   LEU A 338      -4.734  -3.684   8.445  1.00 97.06           O  
ATOM   2770  CG  LEU A 338      -5.266  -7.637   6.340  1.00 97.06           C  
ATOM   2771  CD1 LEU A 338      -5.836  -8.961   6.836  1.00 97.06           C  
ATOM   2772  CD2 LEU A 338      -6.324  -6.836   5.590  1.00 97.06           C  
ATOM   2773  N   ASP A 339      -3.041  -4.859   9.234  1.00 95.38           N  
ATOM   2774  CA  ASP A 339      -2.887  -3.973  10.383  1.00 95.38           C  
ATOM   2775  C   ASP A 339      -2.561  -2.549   9.938  1.00 95.38           C  
ATOM   2776  CB  ASP A 339      -1.798  -4.496  11.320  1.00 95.38           C  
ATOM   2777  O   ASP A 339      -3.107  -1.584  10.477  1.00 95.38           O  
ATOM   2778  CG  ASP A 339      -2.223  -5.730  12.094  1.00 95.38           C  
ATOM   2779  OD1 ASP A 339      -3.434  -6.043  12.133  1.00 95.38           O  
ATOM   2780  OD2 ASP A 339      -1.341  -6.402  12.672  1.00 95.38           O  
ATOM   2781  N   ASP A 340      -1.673  -2.389   9.070  1.00 95.75           N  
ATOM   2782  CA  ASP A 340      -1.302  -1.085   8.531  1.00 95.75           C  
ATOM   2783  C   ASP A 340      -2.486  -0.426   7.824  1.00 95.75           C  
ATOM   2784  CB  ASP A 340      -0.123  -1.221   7.562  1.00 95.75           C  
ATOM   2785  O   ASP A 340      -2.729   0.770   7.996  1.00 95.75           O  
ATOM   2786  CG  ASP A 340       0.444   0.119   7.129  1.00 95.75           C  
ATOM   2787  OD1 ASP A 340       0.758   0.960   8.000  1.00 95.75           O  
ATOM   2788  OD2 ASP A 340       0.575   0.337   5.906  1.00 95.75           O  
ATOM   2789  N   ILE A 341      -3.207  -1.174   7.051  1.00 97.31           N  
ATOM   2790  CA  ILE A 341      -4.371  -0.683   6.320  1.00 97.31           C  
ATOM   2791  C   ILE A 341      -5.418  -0.169   7.309  1.00 97.31           C  
ATOM   2792  CB  ILE A 341      -4.977  -1.781   5.418  1.00 97.31           C  
ATOM   2793  O   ILE A 341      -5.938   0.938   7.148  1.00 97.31           O  
ATOM   2794  CG1 ILE A 341      -4.062  -2.053   4.219  1.00 97.31           C  
ATOM   2795  CG2 ILE A 341      -6.383  -1.386   4.957  1.00 97.31           C  
ATOM   2796  CD1 ILE A 341      -4.398  -3.332   3.463  1.00 97.31           C  
ATOM   2797  N   VAL A 342      -5.734  -0.965   8.289  1.00 96.81           N  
ATOM   2798  CA  VAL A 342      -6.723  -0.591   9.297  1.00 96.81           C  
ATOM   2799  C   VAL A 342      -6.270   0.671  10.023  1.00 96.81           C  
ATOM   2800  CB  VAL A 342      -6.965  -1.733  10.305  1.00 96.81           C  
ATOM   2801  O   VAL A 342      -7.070   1.572  10.281  1.00 96.81           O  
ATOM   2802  CG1 VAL A 342      -7.797  -1.240  11.484  1.00 96.81           C  
ATOM   2803  CG2 VAL A 342      -7.648  -2.916   9.625  1.00 96.81           C  
ATOM   2804  N   MET A 343      -5.004   0.723  10.367  1.00 95.56           N  
ATOM   2805  CA  MET A 343      -4.453   1.906  11.023  1.00 95.56           C  
ATOM   2806  C   MET A 343      -4.672   3.150  10.172  1.00 95.56           C  
ATOM   2807  CB  MET A 343      -2.963   1.720  11.305  1.00 95.56           C  
ATOM   2808  O   MET A 343      -5.148   4.176  10.664  1.00 95.56           O  
ATOM   2809  CG  MET A 343      -2.328   2.887  12.047  1.00 95.56           C  
ATOM   2810  SD  MET A 343      -0.522   2.668  12.281  1.00 95.56           S  
ATOM   2811  CE  MET A 343       0.048   2.807  10.570  1.00 95.56           C  
ATOM   2812  N   GLN A 344      -4.375   3.129   8.930  1.00 96.00           N  
ATOM   2813  CA  GLN A 344      -4.562   4.250   8.023  1.00 96.00           C  
ATOM   2814  C   GLN A 344      -6.039   4.621   7.895  1.00 96.00           C  
ATOM   2815  CB  GLN A 344      -3.982   3.928   6.641  1.00 96.00           C  
ATOM   2816  O   GLN A 344      -6.391   5.801   7.879  1.00 96.00           O  
ATOM   2817  CG  GLN A 344      -2.463   3.867   6.613  1.00 96.00           C  
ATOM   2818  CD  GLN A 344      -1.913   3.543   5.234  1.00 96.00           C  
ATOM   2819  NE2 GLN A 344      -1.073   2.516   5.160  1.00 96.00           N  
ATOM   2820  OE1 GLN A 344      -2.242   4.211   4.250  1.00 96.00           O  
ATOM   2821  N   VAL A 345      -6.871   3.617   7.785  1.00 96.50           N  
ATOM   2822  CA  VAL A 345      -8.305   3.848   7.668  1.00 96.50           C  
ATOM   2823  C   VAL A 345      -8.820   4.547   8.922  1.00 96.50           C  
ATOM   2824  CB  VAL A 345      -9.078   2.527   7.438  1.00 96.50           C  
ATOM   2825  O   VAL A 345      -9.602   5.496   8.836  1.00 96.50           O  
ATOM   2826  CG1 VAL A 345     -10.578   2.746   7.590  1.00 96.50           C  
ATOM   2827  CG2 VAL A 345      -8.750   1.953   6.062  1.00 96.50           C  
ATOM   2828  N   MET A 346      -8.383   4.098  10.047  1.00 94.88           N  
ATOM   2829  CA  MET A 346      -8.797   4.711  11.297  1.00 94.88           C  
ATOM   2830  C   MET A 346      -8.320   6.156  11.383  1.00 94.88           C  
ATOM   2831  CB  MET A 346      -8.266   3.912  12.492  1.00 94.88           C  
ATOM   2832  O   MET A 346      -9.039   7.023  11.883  1.00 94.88           O  
ATOM   2833  CG  MET A 346      -8.867   2.521  12.617  1.00 94.88           C  
ATOM   2834  SD  MET A 346     -10.703   2.539  12.547  1.00 94.88           S  
ATOM   2835  CE  MET A 346     -11.070   3.562  14.000  1.00 94.88           C  
ATOM   2836  N   GLU A 347      -7.105   6.402  10.945  1.00 92.06           N  
ATOM   2837  CA  GLU A 347      -6.594   7.770  10.898  1.00 92.06           C  
ATOM   2838  C   GLU A 347      -7.457   8.656  10.008  1.00 92.06           C  
ATOM   2839  CB  GLU A 347      -5.141   7.785  10.414  1.00 92.06           C  
ATOM   2840  O   GLU A 347      -7.742   9.805  10.359  1.00 92.06           O  
ATOM   2841  CG  GLU A 347      -4.137   7.293  11.445  1.00 92.06           C  
ATOM   2842  CD  GLU A 347      -2.717   7.219  10.914  1.00 92.06           C  
ATOM   2843  OE1 GLU A 347      -1.788   6.922  11.695  1.00 92.06           O  
ATOM   2844  OE2 GLU A 347      -2.529   7.457   9.695  1.00 92.06           O  
ATOM   2845  N   MET A 348      -7.934   8.195   8.930  1.00 93.00           N  
ATOM   2846  CA  MET A 348      -8.773   8.945   7.996  1.00 93.00           C  
ATOM   2847  C   MET A 348     -10.156   9.188   8.594  1.00 93.00           C  
ATOM   2848  CB  MET A 348      -8.898   8.195   6.668  1.00 93.00           C  
ATOM   2849  O   MET A 348     -10.695  10.289   8.477  1.00 93.00           O  
ATOM   2850  CG  MET A 348      -7.633   8.227   5.828  1.00 93.00           C  
ATOM   2851  SD  MET A 348      -7.875   7.469   4.172  1.00 93.00           S  
ATOM   2852  CE  MET A 348      -7.785   5.707   4.605  1.00 93.00           C  
ATOM   2853  N   ILE A 349     -10.688   8.195   9.227  1.00 91.81           N  
ATOM   2854  CA  ILE A 349     -12.023   8.297   9.805  1.00 91.81           C  
ATOM   2855  C   ILE A 349     -12.016   9.297  10.953  1.00 91.81           C  
ATOM   2856  CB  ILE A 349     -12.531   6.926  10.289  1.00 91.81           C  
ATOM   2857  O   ILE A 349     -12.969  10.062  11.133  1.00 91.81           O  
ATOM   2858  CG1 ILE A 349     -12.844   6.016   9.094  1.00 91.81           C  
ATOM   2859  CG2 ILE A 349     -13.766   7.094  11.180  1.00 91.81           C  
ATOM   2860  CD1 ILE A 349     -13.180   4.582   9.477  1.00 91.81           C  
ATOM   2861  N   ASN A 350     -10.938   9.359  11.680  1.00 89.38           N  
ATOM   2862  CA  ASN A 350     -10.859  10.203  12.867  1.00 89.38           C  
ATOM   2863  C   ASN A 350     -10.203  11.547  12.570  1.00 89.38           C  
ATOM   2864  CB  ASN A 350     -10.102   9.484  13.992  1.00 89.38           C  
ATOM   2865  O   ASN A 350      -9.891  12.312  13.484  1.00 89.38           O  
ATOM   2866  CG  ASN A 350     -10.945   8.422  14.672  1.00 89.38           C  
ATOM   2867  ND2 ASN A 350     -10.312   7.312  15.047  1.00 89.38           N  
ATOM   2868  OD1 ASN A 350     -12.148   8.602  14.875  1.00 89.38           O  
ATOM   2869  N   ALA A 351      -9.930  11.828  11.344  1.00 84.19           N  
ATOM   2870  CA  ALA A 351      -9.281  13.070  10.953  1.00 84.19           C  
ATOM   2871  C   ALA A 351     -10.086  14.281  11.414  1.00 84.19           C  
ATOM   2872  CB  ALA A 351      -9.078  13.117   9.445  1.00 84.19           C  
ATOM   2873  O   ALA A 351      -9.523  15.281  11.859  1.00 84.19           O  
ATOM   2874  N   ASN A 352     -11.414  14.242  11.359  1.00 79.00           N  
ATOM   2875  CA  ASN A 352     -12.266  15.352  11.766  1.00 79.00           C  
ATOM   2876  C   ASN A 352     -13.047  15.031  13.039  1.00 79.00           C  
ATOM   2877  CB  ASN A 352     -13.227  15.734  10.641  1.00 79.00           C  
ATOM   2878  O   ASN A 352     -14.203  15.438  13.180  1.00 79.00           O  
ATOM   2879  CG  ASN A 352     -12.508  16.281   9.414  1.00 79.00           C  
ATOM   2880  ND2 ASN A 352     -13.086  16.062   8.242  1.00 79.00           N  
ATOM   2881  OD1 ASN A 352     -11.438  16.875   9.531  1.00 79.00           O  
ATOM   2882  N   ALA A 353     -12.422  14.297  13.812  1.00 77.25           N  
ATOM   2883  CA  ALA A 353     -13.078  13.867  15.047  1.00 77.25           C  
ATOM   2884  C   ALA A 353     -13.398  15.055  15.945  1.00 77.25           C  
ATOM   2885  CB  ALA A 353     -12.195  12.859  15.789  1.00 77.25           C  
ATOM   2886  O   ALA A 353     -14.453  15.094  16.578  1.00 77.25           O  
ATOM   2887  N   LYS A 354     -12.586  16.031  15.969  1.00 70.62           N  
ATOM   2888  CA  LYS A 354     -12.789  17.203  16.797  1.00 70.62           C  
ATOM   2889  C   LYS A 354     -14.031  17.984  16.391  1.00 70.62           C  
ATOM   2890  CB  LYS A 354     -11.562  18.125  16.750  1.00 70.62           C  
ATOM   2891  O   LYS A 354     -14.875  18.312  17.219  1.00 70.62           O  
ATOM   2892  CG  LYS A 354     -11.688  19.391  17.578  1.00 70.62           C  
ATOM   2893  CD  LYS A 354     -10.500  20.312  17.375  1.00 70.62           C  
ATOM   2894  CE  LYS A 354     -10.719  21.672  18.031  1.00 70.62           C  
ATOM   2895  NZ  LYS A 354      -9.625  22.625  17.719  1.00 70.62           N  
ATOM   2896  N   THR A 355     -14.109  18.219  15.055  1.00 73.06           N  
ATOM   2897  CA  THR A 355     -15.227  18.984  14.531  1.00 73.06           C  
ATOM   2898  C   THR A 355     -16.531  18.203  14.664  1.00 73.06           C  
ATOM   2899  CB  THR A 355     -15.008  19.359  13.055  1.00 73.06           C  
ATOM   2900  O   THR A 355     -17.578  18.781  14.984  1.00 73.06           O  
ATOM   2901  CG2 THR A 355     -14.133  20.609  12.930  1.00 73.06           C  
ATOM   2902  OG1 THR A 355     -14.359  18.281  12.383  1.00 73.06           O  
ATOM   2903  N   ARG A 356     -16.469  16.953  14.695  1.00 75.50           N  
ATOM   2904  CA  ARG A 356     -17.656  16.109  14.734  1.00 75.50           C  
ATOM   2905  C   ARG A 356     -18.031  15.742  16.172  1.00 75.50           C  
ATOM   2906  CB  ARG A 356     -17.453  14.844  13.906  1.00 75.50           C  
ATOM   2907  O   ARG A 356     -19.156  15.328  16.438  1.00 75.50           O  
ATOM   2908  CG  ARG A 356     -17.391  15.086  12.406  1.00 75.50           C  
ATOM   2909  CD  ARG A 356     -17.312  13.781  11.625  1.00 75.50           C  
ATOM   2910  NE  ARG A 356     -17.234  14.016  10.188  1.00 75.50           N  
ATOM   2911  NH1 ARG A 356     -17.109  11.781   9.617  1.00 75.50           N  
ATOM   2912  NH2 ARG A 356     -17.078  13.391   7.984  1.00 75.50           N  
ATOM   2913  CZ  ARG A 356     -17.141  13.062   9.266  1.00 75.50           C  
ATOM   2914  N   GLY A 357     -17.031  15.922  17.078  1.00 78.50           N  
ATOM   2915  CA  GLY A 357     -17.297  15.641  18.484  1.00 78.50           C  
ATOM   2916  C   GLY A 357     -17.422  14.164  18.797  1.00 78.50           C  
ATOM   2917  O   GLY A 357     -18.188  13.758  19.656  1.00 78.50           O  
ATOM   2918  N   ARG A 358     -16.906  13.289  17.984  1.00 83.94           N  
ATOM   2919  CA  ARG A 358     -16.953  11.844  18.156  1.00 83.94           C  
ATOM   2920  C   ARG A 358     -15.625  11.203  17.766  1.00 83.94           C  
ATOM   2921  CB  ARG A 358     -18.094  11.242  17.328  1.00 83.94           C  
ATOM   2922  O   ARG A 358     -14.891  11.734  16.938  1.00 83.94           O  
ATOM   2923  CG  ARG A 358     -17.906  11.406  15.828  1.00 83.94           C  
ATOM   2924  CD  ARG A 358     -19.141  10.922  15.055  1.00 83.94           C  
ATOM   2925  NE  ARG A 358     -18.938  11.016  13.617  1.00 83.94           N  
ATOM   2926  NH1 ARG A 358     -21.016  10.195  13.062  1.00 83.94           N  
ATOM   2927  NH2 ARG A 358     -19.547  10.797  11.414  1.00 83.94           N  
ATOM   2928  CZ  ARG A 358     -19.828  10.672  12.703  1.00 83.94           C  
ATOM   2929  N   ILE A 359     -15.281  10.094  18.500  1.00 87.44           N  
ATOM   2930  CA  ILE A 359     -14.102   9.289  18.203  1.00 87.44           C  
ATOM   2931  C   ILE A 359     -14.523   7.848  17.906  1.00 87.44           C  
ATOM   2932  CB  ILE A 359     -13.078   9.328  19.359  1.00 87.44           C  
ATOM   2933  O   ILE A 359     -15.391   7.301  18.594  1.00 87.44           O  
ATOM   2934  CG1 ILE A 359     -12.539  10.750  19.547  1.00 87.44           C  
ATOM   2935  CG2 ILE A 359     -11.945   8.336  19.109  1.00 87.44           C  
ATOM   2936  CD1 ILE A 359     -11.734  10.938  20.828  1.00 87.44           C  
ATOM   2937  N   ILE A 360     -13.961   7.336  16.953  1.00 92.69           N  
ATOM   2938  CA  ILE A 360     -14.266   5.965  16.547  1.00 92.69           C  
ATOM   2939  C   ILE A 360     -13.047   5.074  16.812  1.00 92.69           C  
ATOM   2940  CB  ILE A 360     -14.672   5.891  15.062  1.00 92.69           C  
ATOM   2941  O   ILE A 360     -11.938   5.387  16.375  1.00 92.69           O  
ATOM   2942  CG1 ILE A 360     -15.922   6.750  14.812  1.00 92.69           C  
ATOM   2943  CG2 ILE A 360     -14.922   4.438  14.641  1.00 92.69           C  
ATOM   2944  CD1 ILE A 360     -16.328   6.836  13.344  1.00 92.69           C  
ATOM   2945  N   ASP A 361     -13.234   3.984  17.500  1.00 93.88           N  
ATOM   2946  CA  ASP A 361     -12.188   3.020  17.812  1.00 93.88           C  
ATOM   2947  C   ASP A 361     -12.375   1.726  17.016  1.00 93.88           C  
ATOM   2948  CB  ASP A 361     -12.156   2.725  19.312  1.00 93.88           C  
ATOM   2949  O   ASP A 361     -13.508   1.276  16.828  1.00 93.88           O  
ATOM   2950  CG  ASP A 361     -11.633   3.889  20.125  1.00 93.88           C  
ATOM   2951  OD1 ASP A 361     -10.867   4.719  19.594  1.00 93.88           O  
ATOM   2952  OD2 ASP A 361     -11.984   3.973  21.328  1.00 93.88           O  
ATOM   2953  N   PHE A 362     -11.312   1.136  16.625  1.00 95.44           N  
ATOM   2954  CA  PHE A 362     -11.320  -0.134  15.914  1.00 95.44           C  
ATOM   2955  C   PHE A 362     -11.383  -1.306  16.891  1.00 95.44           C  
ATOM   2956  CB  PHE A 362     -10.086  -0.259  15.016  1.00 95.44           C  
ATOM   2957  O   PHE A 362     -10.656  -1.332  17.875  1.00 95.44           O  
ATOM   2958  CG  PHE A 362      -9.922  -1.623  14.406  1.00 95.44           C  
ATOM   2959  CD1 PHE A 362      -8.938  -2.492  14.867  1.00 95.44           C  
ATOM   2960  CD2 PHE A 362     -10.742  -2.037  13.359  1.00 95.44           C  
ATOM   2961  CE1 PHE A 362      -8.781  -3.756  14.305  1.00 95.44           C  
ATOM   2962  CE2 PHE A 362     -10.586  -3.297  12.797  1.00 95.44           C  
ATOM   2963  CZ  PHE A 362      -9.609  -4.156  13.266  1.00 95.44           C  
ATOM   2964  N   LYS A 363     -12.180  -2.307  16.578  1.00 95.44           N  
ATOM   2965  CA  LYS A 363     -12.273  -3.518  17.375  1.00 95.44           C  
ATOM   2966  C   LYS A 363     -11.727  -4.727  16.641  1.00 95.44           C  
ATOM   2967  CB  LYS A 363     -13.727  -3.773  17.797  1.00 95.44           C  
ATOM   2968  O   LYS A 363     -10.680  -5.266  17.000  1.00 95.44           O  
ATOM   2969  CG  LYS A 363     -14.242  -2.832  18.875  1.00 95.44           C  
ATOM   2970  CD  LYS A 363     -13.578  -3.111  20.219  1.00 95.44           C  
ATOM   2971  CE  LYS A 363     -14.172  -2.248  21.328  1.00 95.44           C  
ATOM   2972  NZ  LYS A 363     -13.500  -2.490  22.641  1.00 95.44           N  
ATOM   2973  N   GLU A 364     -12.359  -5.051  15.531  1.00 95.94           N  
ATOM   2974  CA  GLU A 364     -11.891  -6.211  14.789  1.00 95.94           C  
ATOM   2975  C   GLU A 364     -12.430  -6.211  13.359  1.00 95.94           C  
ATOM   2976  CB  GLU A 364     -12.281  -7.508  15.500  1.00 95.94           C  
ATOM   2977  O   GLU A 364     -13.383  -5.492  13.055  1.00 95.94           O  
ATOM   2978  CG  GLU A 364     -13.789  -7.719  15.602  1.00 95.94           C  
ATOM   2979  CD  GLU A 364     -14.164  -9.023  16.281  1.00 95.94           C  
ATOM   2980  OE1 GLU A 364     -15.375  -9.297  16.453  1.00 95.94           O  
ATOM   2981  OE2 GLU A 364     -13.242  -9.773  16.672  1.00 95.94           O  
ATOM   2982  N   ILE A 365     -11.836  -7.008  12.570  1.00 96.69           N  
ATOM   2983  CA  ILE A 365     -12.328  -7.309  11.227  1.00 96.69           C  
ATOM   2984  C   ILE A 365     -13.297  -8.492  11.289  1.00 96.69           C  
ATOM   2985  CB  ILE A 365     -11.172  -7.613  10.250  1.00 96.69           C  
ATOM   2986  O   ILE A 365     -12.906  -9.602  11.648  1.00 96.69           O  
ATOM   2987  CG1 ILE A 365     -10.203  -6.426  10.188  1.00 96.69           C  
ATOM   2988  CG2 ILE A 365     -11.719  -7.957   8.859  1.00 96.69           C  
ATOM   2989  CD1 ILE A 365      -8.930  -6.707   9.398  1.00 96.69           C  
ATOM   2990  N   GLN A 366     -14.461  -8.266  10.914  1.00 96.06           N  
ATOM   2991  CA  GLN A 366     -15.438  -9.359  10.883  1.00 96.06           C  
ATOM   2992  C   GLN A 366     -15.172 -10.297   9.711  1.00 96.06           C  
ATOM   2993  CB  GLN A 366     -16.859  -8.805  10.805  1.00 96.06           C  
ATOM   2994  O   GLN A 366     -15.031 -11.508   9.898  1.00 96.06           O  
ATOM   2995  CG  GLN A 366     -17.297  -8.047  12.047  1.00 96.06           C  
ATOM   2996  CD  GLN A 366     -17.609  -8.969  13.211  1.00 96.06           C  
ATOM   2997  NE2 GLN A 366     -17.266  -8.539  14.422  1.00 96.06           N  
ATOM   2998  OE1 GLN A 366     -18.156 -10.062  13.031  1.00 96.06           O  
ATOM   2999  N   TYR A 367     -15.078  -9.773   8.570  1.00 97.19           N  
ATOM   3000  CA  TYR A 367     -14.695 -10.477   7.348  1.00 97.19           C  
ATOM   3001  C   TYR A 367     -14.266  -9.484   6.266  1.00 97.19           C  
ATOM   3002  CB  TYR A 367     -15.844 -11.344   6.832  1.00 97.19           C  
ATOM   3003  O   TYR A 367     -14.336  -8.273   6.465  1.00 97.19           O  
ATOM   3004  CG  TYR A 367     -16.984 -10.547   6.250  1.00 97.19           C  
ATOM   3005  CD1 TYR A 367     -18.016 -10.055   7.062  1.00 97.19           C  
ATOM   3006  CD2 TYR A 367     -17.062 -10.297   4.883  1.00 97.19           C  
ATOM   3007  CE1 TYR A 367     -19.062  -9.320   6.527  1.00 97.19           C  
ATOM   3008  CE2 TYR A 367     -18.109  -9.562   4.336  1.00 97.19           C  
ATOM   3009  OH  TYR A 367     -20.156  -8.359   4.629  1.00 97.19           O  
ATOM   3010  CZ  TYR A 367     -19.109  -9.086   5.164  1.00 97.19           C  
ATOM   3011  N   GLY A 368     -13.828 -10.016   5.227  1.00 98.00           N  
ATOM   3012  CA  GLY A 368     -13.445  -9.156   4.113  1.00 98.00           C  
ATOM   3013  C   GLY A 368     -13.062  -9.938   2.869  1.00 98.00           C  
ATOM   3014  O   GLY A 368     -13.219 -11.156   2.818  1.00 98.00           O  
ATOM   3015  N   TYR A 369     -12.680  -9.180   1.854  1.00 98.44           N  
ATOM   3016  CA  TYR A 369     -12.227  -9.711   0.570  1.00 98.44           C  
ATOM   3017  C   TYR A 369     -10.953  -9.016   0.108  1.00 98.44           C  
ATOM   3018  CB  TYR A 369     -13.320  -9.555  -0.489  1.00 98.44           C  
ATOM   3019  O   TYR A 369     -10.727  -7.848   0.439  1.00 98.44           O  
ATOM   3020  CG  TYR A 369     -14.641 -10.180  -0.099  1.00 98.44           C  
ATOM   3021  CD1 TYR A 369     -14.953 -11.484  -0.480  1.00 98.44           C  
ATOM   3022  CD2 TYR A 369     -15.570  -9.477   0.650  1.00 98.44           C  
ATOM   3023  CE1 TYR A 369     -16.156 -12.070  -0.125  1.00 98.44           C  
ATOM   3024  CE2 TYR A 369     -16.781 -10.047   1.011  1.00 98.44           C  
ATOM   3025  OH  TYR A 369     -18.281 -11.914   0.975  1.00 98.44           O  
ATOM   3026  CZ  TYR A 369     -17.078 -11.344   0.620  1.00 98.44           C  
ATOM   3027  N   ARG A 370     -10.211  -9.695  -0.626  1.00 98.12           N  
ATOM   3028  CA  ARG A 370      -8.992  -9.117  -1.173  1.00 98.12           C  
ATOM   3029  C   ARG A 370      -8.711  -9.648  -2.576  1.00 98.12           C  
ATOM   3030  CB  ARG A 370      -7.801  -9.414  -0.257  1.00 98.12           C  
ATOM   3031  O   ARG A 370      -9.055 -10.789  -2.895  1.00 98.12           O  
ATOM   3032  CG  ARG A 370      -7.316 -10.852  -0.319  1.00 98.12           C  
ATOM   3033  CD  ARG A 370      -6.027 -11.047   0.462  1.00 98.12           C  
ATOM   3034  NE  ARG A 370      -5.391 -12.320   0.140  1.00 98.12           N  
ATOM   3035  NH1 ARG A 370      -3.477 -11.914   1.368  1.00 98.12           N  
ATOM   3036  NH2 ARG A 370      -3.707 -13.883   0.222  1.00 98.12           N  
ATOM   3037  CZ  ARG A 370      -4.191 -12.703   0.578  1.00 98.12           C  
ATOM   3038  N   ARG A 371      -8.109  -8.844  -3.385  1.00 97.44           N  
ATOM   3039  CA  ARG A 371      -7.590  -9.219  -4.695  1.00 97.44           C  
ATOM   3040  C   ARG A 371      -6.449  -8.297  -5.117  1.00 97.44           C  
ATOM   3041  CB  ARG A 371      -8.703  -9.180  -5.746  1.00 97.44           C  
ATOM   3042  O   ARG A 371      -6.309  -7.191  -4.586  1.00 97.44           O  
ATOM   3043  CG  ARG A 371      -9.125  -7.781  -6.148  1.00 97.44           C  
ATOM   3044  CD  ARG A 371     -10.164  -7.801  -7.262  1.00 97.44           C  
ATOM   3045  NE  ARG A 371     -10.570  -6.453  -7.648  1.00 97.44           N  
ATOM   3046  NH1 ARG A 371     -12.195  -7.145  -9.133  1.00 97.44           N  
ATOM   3047  NH2 ARG A 371     -11.812  -4.906  -8.805  1.00 97.44           N  
ATOM   3048  CZ  ARG A 371     -11.523  -6.172  -8.531  1.00 97.44           C  
ATOM   3049  N   VAL A 372      -5.609  -8.789  -5.934  1.00 97.12           N  
ATOM   3050  CA  VAL A 372      -4.496  -8.008  -6.457  1.00 97.12           C  
ATOM   3051  C   VAL A 372      -4.645  -7.840  -7.969  1.00 97.12           C  
ATOM   3052  CB  VAL A 372      -3.135  -8.656  -6.125  1.00 97.12           C  
ATOM   3053  O   VAL A 372      -4.746  -8.828  -8.703  1.00 97.12           O  
ATOM   3054  CG1 VAL A 372      -1.986  -7.855  -6.738  1.00 97.12           C  
ATOM   3055  CG2 VAL A 372      -2.959  -8.781  -4.613  1.00 97.12           C  
ATOM   3056  N   ASN A 373      -4.789  -6.648  -8.406  1.00 96.69           N  
ATOM   3057  CA  ASN A 373      -4.613  -6.301  -9.812  1.00 96.69           C  
ATOM   3058  C   ASN A 373      -3.143  -6.074 -10.156  1.00 96.69           C  
ATOM   3059  CB  ASN A 373      -5.438  -5.062 -10.172  1.00 96.69           C  
ATOM   3060  O   ASN A 373      -2.535  -5.109  -9.688  1.00 96.69           O  
ATOM   3061  CG  ASN A 373      -5.418  -4.750 -11.648  1.00 96.69           C  
ATOM   3062  ND2 ASN A 373      -6.559  -4.324 -12.180  1.00 96.69           N  
ATOM   3063  OD1 ASN A 373      -4.391  -4.895 -12.320  1.00 96.69           O  
ATOM   3064  N   PRO A 374      -2.531  -6.918 -10.906  1.00 95.81           N  
ATOM   3065  CA  PRO A 374      -1.087  -6.828 -11.133  1.00 95.81           C  
ATOM   3066  C   PRO A 374      -0.669  -5.508 -11.766  1.00 95.81           C  
ATOM   3067  CB  PRO A 374      -0.808  -8.000 -12.078  1.00 95.81           C  
ATOM   3068  O   PRO A 374       0.491  -5.102 -11.656  1.00 95.81           O  
ATOM   3069  CG  PRO A 374      -2.133  -8.320 -12.688  1.00 95.81           C  
ATOM   3070  CD  PRO A 374      -3.213  -7.930 -11.719  1.00 95.81           C  
ATOM   3071  N   MET A 375      -1.551  -4.809 -12.438  1.00 94.62           N  
ATOM   3072  CA  MET A 375      -1.233  -3.562 -13.125  1.00 94.62           C  
ATOM   3073  C   MET A 375      -1.439  -2.363 -12.203  1.00 94.62           C  
ATOM   3074  CB  MET A 375      -2.090  -3.408 -14.383  1.00 94.62           C  
ATOM   3075  O   MET A 375      -0.689  -1.388 -12.273  1.00 94.62           O  
ATOM   3076  CG  MET A 375      -1.661  -2.260 -15.281  1.00 94.62           C  
ATOM   3077  SD  MET A 375       0.046  -2.469 -15.922  1.00 94.62           S  
ATOM   3078  CE  MET A 375       0.383  -0.778 -16.484  1.00 94.62           C  
ATOM   3079  N   TYR A 376      -2.432  -2.469 -11.227  1.00 96.25           N  
ATOM   3080  CA  TYR A 376      -2.887  -1.219 -10.633  1.00 96.25           C  
ATOM   3081  C   TYR A 376      -2.762  -1.264  -9.109  1.00 96.25           C  
ATOM   3082  CB  TYR A 376      -4.336  -0.927 -11.023  1.00 96.25           C  
ATOM   3083  O   TYR A 376      -2.779  -0.223  -8.445  1.00 96.25           O  
ATOM   3084  CG  TYR A 376      -4.523  -0.686 -12.508  1.00 96.25           C  
ATOM   3085  CD1 TYR A 376      -3.859   0.354 -13.148  1.00 96.25           C  
ATOM   3086  CD2 TYR A 376      -5.367  -1.495 -13.258  1.00 96.25           C  
ATOM   3087  CE1 TYR A 376      -4.031   0.581 -14.516  1.00 96.25           C  
ATOM   3088  CE2 TYR A 376      -5.547  -1.277 -14.617  1.00 96.25           C  
ATOM   3089  OH  TYR A 376      -5.047  -0.018 -16.578  1.00 96.25           O  
ATOM   3090  CZ  TYR A 376      -4.875  -0.239 -15.234  1.00 96.25           C  
ATOM   3091  N   GLY A 377      -2.723  -2.420  -8.523  1.00 97.12           N  
ATOM   3092  CA  GLY A 377      -2.500  -2.447  -7.086  1.00 97.12           C  
ATOM   3093  C   GLY A 377      -3.365  -3.463  -6.363  1.00 97.12           C  
ATOM   3094  O   GLY A 377      -3.830  -4.430  -6.969  1.00 97.12           O  
ATOM   3095  N   ALA A 378      -3.438  -3.320  -5.059  1.00 98.31           N  
ATOM   3096  CA  ALA A 378      -4.199  -4.215  -4.191  1.00 98.31           C  
ATOM   3097  C   ALA A 378      -5.551  -3.607  -3.824  1.00 98.31           C  
ATOM   3098  CB  ALA A 378      -3.404  -4.539  -2.928  1.00 98.31           C  
ATOM   3099  O   ALA A 378      -5.656  -2.398  -3.613  1.00 98.31           O  
ATOM   3100  N   GLU A 379      -6.535  -4.398  -3.756  1.00 98.44           N  
ATOM   3101  CA  GLU A 379      -7.906  -3.990  -3.477  1.00 98.44           C  
ATOM   3102  C   GLU A 379      -8.500  -4.793  -2.320  1.00 98.44           C  
ATOM   3103  CB  GLU A 379      -8.781  -4.145  -4.723  1.00 98.44           C  
ATOM   3104  O   GLU A 379      -8.227  -5.988  -2.188  1.00 98.44           O  
ATOM   3105  CG  GLU A 379      -8.250  -3.402  -5.941  1.00 98.44           C  
ATOM   3106  CD  GLU A 379      -9.000  -3.738  -7.223  1.00 98.44           C  
ATOM   3107  OE1 GLU A 379      -8.922  -2.949  -8.195  1.00 98.44           O  
ATOM   3108  OE2 GLU A 379      -9.664  -4.797  -7.254  1.00 98.44           O  
ATOM   3109  N   TYR A 380      -9.281  -4.117  -1.459  1.00 98.44           N  
ATOM   3110  CA  TYR A 380      -9.859  -4.738  -0.277  1.00 98.44           C  
ATOM   3111  C   TYR A 380     -11.305  -4.297  -0.085  1.00 98.44           C  
ATOM   3112  CB  TYR A 380      -9.039  -4.398   0.971  1.00 98.44           C  
ATOM   3113  O   TYR A 380     -11.656  -3.154  -0.389  1.00 98.44           O  
ATOM   3114  CG  TYR A 380      -7.609  -4.863   0.899  1.00 98.44           C  
ATOM   3115  CD1 TYR A 380      -7.219  -6.078   1.465  1.00 98.44           C  
ATOM   3116  CD2 TYR A 380      -6.641  -4.094   0.268  1.00 98.44           C  
ATOM   3117  CE1 TYR A 380      -5.898  -6.508   1.403  1.00 98.44           C  
ATOM   3118  CE2 TYR A 380      -5.316  -4.516   0.200  1.00 98.44           C  
ATOM   3119  OH  TYR A 380      -3.646  -6.145   0.706  1.00 98.44           O  
ATOM   3120  CZ  TYR A 380      -4.957  -5.723   0.770  1.00 98.44           C  
ATOM   3121  N   ILE A 381     -12.156  -5.148   0.353  1.00 98.19           N  
ATOM   3122  CA  ILE A 381     -13.453  -4.891   0.969  1.00 98.19           C  
ATOM   3123  C   ILE A 381     -13.469  -5.438   2.395  1.00 98.19           C  
ATOM   3124  CB  ILE A 381     -14.602  -5.512   0.147  1.00 98.19           C  
ATOM   3125  O   ILE A 381     -13.367  -6.648   2.602  1.00 98.19           O  
ATOM   3126  CG1 ILE A 381     -14.562  -5.004  -1.299  1.00 98.19           C  
ATOM   3127  CG2 ILE A 381     -15.961  -5.203   0.795  1.00 98.19           C  
ATOM   3128  CD1 ILE A 381     -15.539  -5.703  -2.230  1.00 98.19           C  
ATOM   3129  N   LEU A 382     -13.555  -4.574   3.361  1.00 97.81           N  
ATOM   3130  CA  LEU A 382     -13.461  -4.992   4.754  1.00 97.81           C  
ATOM   3131  C   LEU A 382     -14.727  -4.621   5.520  1.00 97.81           C  
ATOM   3132  CB  LEU A 382     -12.242  -4.352   5.422  1.00 97.81           C  
ATOM   3133  O   LEU A 382     -15.211  -3.492   5.418  1.00 97.81           O  
ATOM   3134  CG  LEU A 382     -10.883  -4.660   4.789  1.00 97.81           C  
ATOM   3135  CD1 LEU A 382      -9.766  -3.951   5.555  1.00 97.81           C  
ATOM   3136  CD2 LEU A 382     -10.633  -6.164   4.754  1.00 97.81           C  
ATOM   3137  N   ASP A 383     -15.258  -5.516   6.164  1.00 96.88           N  
ATOM   3138  CA  ASP A 383     -16.297  -5.285   7.152  1.00 96.88           C  
ATOM   3139  C   ASP A 383     -15.719  -5.156   8.555  1.00 96.88           C  
ATOM   3140  CB  ASP A 383     -17.328  -6.418   7.117  1.00 96.88           C  
ATOM   3141  O   ASP A 383     -15.234  -6.137   9.125  1.00 96.88           O  
ATOM   3142  CG  ASP A 383     -18.641  -6.059   7.816  1.00 96.88           C  
ATOM   3143  OD1 ASP A 383     -18.719  -6.180   9.055  1.00 96.88           O  
ATOM   3144  OD2 ASP A 383     -19.594  -5.656   7.117  1.00 96.88           O  
ATOM   3145  N   LEU A 384     -15.805  -3.959   9.094  1.00 96.88           N  
ATOM   3146  CA  LEU A 384     -15.125  -3.623  10.336  1.00 96.88           C  
ATOM   3147  C   LEU A 384     -16.125  -3.406  11.469  1.00 96.88           C  
ATOM   3148  CB  LEU A 384     -14.266  -2.369  10.156  1.00 96.88           C  
ATOM   3149  O   LEU A 384     -17.156  -2.752  11.273  1.00 96.88           O  
ATOM   3150  CG  LEU A 384     -13.258  -2.398   9.008  1.00 96.88           C  
ATOM   3151  CD1 LEU A 384     -12.641  -1.020   8.805  1.00 96.88           C  
ATOM   3152  CD2 LEU A 384     -12.180  -3.443   9.266  1.00 96.88           C  
ATOM   3153  N   LEU A 385     -15.844  -3.932  12.586  1.00 96.81           N  
ATOM   3154  CA  LEU A 385     -16.547  -3.600  13.820  1.00 96.81           C  
ATOM   3155  C   LEU A 385     -15.859  -2.443  14.539  1.00 96.81           C  
ATOM   3156  CB  LEU A 385     -16.609  -4.820  14.742  1.00 96.81           C  
ATOM   3157  O   LEU A 385     -14.688  -2.541  14.906  1.00 96.81           O  
ATOM   3158  CG  LEU A 385     -17.406  -4.652  16.031  1.00 96.81           C  
ATOM   3159  CD1 LEU A 385     -18.875  -4.383  15.719  1.00 96.81           C  
ATOM   3160  CD2 LEU A 385     -17.266  -5.883  16.922  1.00 96.81           C  
ATOM   3161  N   LEU A 386     -16.547  -1.386  14.703  1.00 96.44           N  
ATOM   3162  CA  LEU A 386     -16.016  -0.159  15.289  1.00 96.44           C  
ATOM   3163  C   LEU A 386     -16.781   0.216  16.547  1.00 96.44           C  
ATOM   3164  CB  LEU A 386     -16.094   0.989  14.273  1.00 96.44           C  
ATOM   3165  O   LEU A 386     -17.891  -0.292  16.797  1.00 96.44           O  
ATOM   3166  CG  LEU A 386     -15.461   0.723  12.906  1.00 96.44           C  
ATOM   3167  CD1 LEU A 386     -15.766   1.876  11.953  1.00 96.44           C  
ATOM   3168  CD2 LEU A 386     -13.961   0.507  13.031  1.00 96.44           C  
ATOM   3169  N   LEU A 387     -16.156   0.975  17.375  1.00 95.62           N  
ATOM   3170  CA  LEU A 387     -16.781   1.535  18.578  1.00 95.62           C  
ATOM   3171  C   LEU A 387     -16.891   3.053  18.469  1.00 95.62           C  
ATOM   3172  CB  LEU A 387     -15.969   1.163  19.812  1.00 95.62           C  
ATOM   3173  O   LEU A 387     -15.883   3.758  18.438  1.00 95.62           O  
ATOM   3174  CG  LEU A 387     -16.703   1.272  21.156  1.00 95.62           C  
ATOM   3175  CD1 LEU A 387     -17.469  -0.010  21.453  1.00 95.62           C  
ATOM   3176  CD2 LEU A 387     -15.711   1.573  22.281  1.00 95.62           C  
ATOM   3177  N   TYR A 388     -18.109   3.486  18.375  1.00 91.44           N  
ATOM   3178  CA  TYR A 388     -18.438   4.906  18.312  1.00 91.44           C  
ATOM   3179  C   TYR A 388     -18.531   5.512  19.703  1.00 91.44           C  
ATOM   3180  CB  TYR A 388     -19.750   5.125  17.547  1.00 91.44           C  
ATOM   3181  O   TYR A 388     -19.406   5.133  20.484  1.00 91.44           O  
ATOM   3182  CG  TYR A 388     -20.078   6.578  17.312  1.00 91.44           C  
ATOM   3183  CD1 TYR A 388     -20.875   7.285  18.203  1.00 91.44           C  
ATOM   3184  CD2 TYR A 388     -19.578   7.242  16.188  1.00 91.44           C  
ATOM   3185  CE1 TYR A 388     -21.188   8.625  17.969  1.00 91.44           C  
ATOM   3186  CE2 TYR A 388     -19.891   8.578  15.961  1.00 91.44           C  
ATOM   3187  OH  TYR A 388     -20.984  10.586  16.641  1.00 91.44           O  
ATOM   3188  CZ  TYR A 388     -20.688   9.266  16.859  1.00 91.44           C  
ATOM   3189  N   LYS A 389     -17.719   6.496  20.000  1.00 89.75           N  
ATOM   3190  CA  LYS A 389     -17.688   7.184  21.281  1.00 89.75           C  
ATOM   3191  C   LYS A 389     -17.938   8.680  21.109  1.00 89.75           C  
ATOM   3192  CB  LYS A 389     -16.359   6.953  21.984  1.00 89.75           C  
ATOM   3193  O   LYS A 389     -17.109   9.398  20.562  1.00 89.75           O  
ATOM   3194  CG  LYS A 389     -16.062   5.492  22.297  1.00 89.75           C  
ATOM   3195  CD  LYS A 389     -14.719   5.328  23.000  1.00 89.75           C  
ATOM   3196  CE  LYS A 389     -14.383   3.863  23.234  1.00 89.75           C  
ATOM   3197  NZ  LYS A 389     -13.031   3.693  23.844  1.00 89.75           N  
ATOM   3198  N   LYS A 390     -19.047   9.086  21.641  1.00 86.31           N  
ATOM   3199  CA  LYS A 390     -19.391  10.500  21.594  1.00 86.31           C  
ATOM   3200  C   LYS A 390     -18.859  11.234  22.828  1.00 86.31           C  
ATOM   3201  CB  LYS A 390     -20.906  10.695  21.484  1.00 86.31           C  
ATOM   3202  O   LYS A 390     -19.109  10.805  23.969  1.00 86.31           O  
ATOM   3203  CG  LYS A 390     -21.312  12.094  21.062  1.00 86.31           C  
ATOM   3204  CD  LYS A 390     -22.828  12.211  20.922  1.00 86.31           C  
ATOM   3205  CE  LYS A 390     -23.250  13.625  20.562  1.00 86.31           C  
ATOM   3206  NZ  LYS A 390     -24.734  13.758  20.484  1.00 86.31           N  
ATOM   3207  N   HIS A 391     -18.172  12.328  22.688  1.00 77.25           N  
ATOM   3208  CA  HIS A 391     -17.641  13.062  23.828  1.00 77.25           C  
ATOM   3209  C   HIS A 391     -18.234  14.461  23.922  1.00 77.25           C  
ATOM   3210  CB  HIS A 391     -16.109  13.148  23.734  1.00 77.25           C  
ATOM   3211  O   HIS A 391     -18.000  15.172  24.906  1.00 77.25           O  
ATOM   3212  CG  HIS A 391     -15.625  13.766  22.453  1.00 77.25           C  
ATOM   3213  CD2 HIS A 391     -15.031  14.953  22.219  1.00 77.25           C  
ATOM   3214  ND1 HIS A 391     -15.750  13.141  21.234  1.00 77.25           N  
ATOM   3215  CE1 HIS A 391     -15.242  13.914  20.297  1.00 77.25           C  
ATOM   3216  NE2 HIS A 391     -14.797  15.023  20.859  1.00 77.25           N  
ATOM   3217  N   LYS A 392     -18.797  15.000  22.828  1.00 75.94           N  
ATOM   3218  CA  LYS A 392     -19.547  16.250  22.906  1.00 75.94           C  
ATOM   3219  C   LYS A 392     -21.031  15.992  23.156  1.00 75.94           C  
ATOM   3220  CB  LYS A 392     -19.375  17.062  21.625  1.00 75.94           C  
ATOM   3221  O   LYS A 392     -21.656  15.172  22.484  1.00 75.94           O  
ATOM   3222  CG  LYS A 392     -18.531  18.312  21.797  1.00 75.94           C  
ATOM   3223  CD  LYS A 392     -18.500  19.156  20.531  1.00 75.94           C  
ATOM   3224  CE  LYS A 392     -17.672  20.422  20.703  1.00 75.94           C  
ATOM   3225  NZ  LYS A 392     -17.609  21.234  19.453  1.00 75.94           N  
ATOM   3226  N   GLY A 393     -21.719  16.484  24.156  1.00 75.50           N  
ATOM   3227  CA  GLY A 393     -23.094  16.250  24.547  1.00 75.50           C  
ATOM   3228  C   GLY A 393     -23.250  15.055  25.469  1.00 75.50           C  
ATOM   3229  O   GLY A 393     -22.438  14.844  26.375  1.00 75.50           O  
ATOM   3230  N   LYS A 394     -24.281  14.219  25.188  1.00 80.12           N  
ATOM   3231  CA  LYS A 394     -24.500  13.031  26.000  1.00 80.12           C  
ATOM   3232  C   LYS A 394     -23.531  11.914  25.641  1.00 80.12           C  
ATOM   3233  CB  LYS A 394     -25.938  12.539  25.844  1.00 80.12           C  
ATOM   3234  O   LYS A 394     -23.453  11.500  24.469  1.00 80.12           O  
ATOM   3235  CG  LYS A 394     -26.406  11.641  26.984  1.00 80.12           C  
ATOM   3236  CD  LYS A 394     -27.875  11.242  26.812  1.00 80.12           C  
ATOM   3237  CE  LYS A 394     -28.328  10.281  27.891  1.00 80.12           C  
ATOM   3238  NZ  LYS A 394     -29.750   9.875  27.719  1.00 80.12           N  
ATOM   3239  N   LYS A 395     -22.656  11.531  26.578  1.00 81.50           N  
ATOM   3240  CA  LYS A 395     -21.672  10.477  26.375  1.00 81.50           C  
ATOM   3241  C   LYS A 395     -22.344   9.164  25.984  1.00 81.50           C  
ATOM   3242  CB  LYS A 395     -20.812  10.281  27.625  1.00 81.50           C  
ATOM   3243  O   LYS A 395     -23.297   8.742  26.641  1.00 81.50           O  
ATOM   3244  CG  LYS A 395     -19.812  11.398  27.875  1.00 81.50           C  
ATOM   3245  CD  LYS A 395     -18.938  11.102  29.078  1.00 81.50           C  
ATOM   3246  CE  LYS A 395     -17.953  12.234  29.359  1.00 81.50           C  
ATOM   3247  NZ  LYS A 395     -17.109  11.961  30.547  1.00 81.50           N  
ATOM   3248  N   MET A 396     -22.047   8.625  24.781  1.00 88.25           N  
ATOM   3249  CA  MET A 396     -22.609   7.375  24.297  1.00 88.25           C  
ATOM   3250  C   MET A 396     -21.547   6.527  23.609  1.00 88.25           C  
ATOM   3251  CB  MET A 396     -23.766   7.656  23.328  1.00 88.25           C  
ATOM   3252  O   MET A 396     -20.688   7.059  22.891  1.00 88.25           O  
ATOM   3253  CG  MET A 396     -24.484   6.402  22.859  1.00 88.25           C  
ATOM   3254  SD  MET A 396     -25.844   6.773  21.672  1.00 88.25           S  
ATOM   3255  CE  MET A 396     -24.875   7.164  20.188  1.00 88.25           C  
ATOM   3256  N   THR A 397     -21.469   5.250  23.891  1.00 89.88           N  
ATOM   3257  CA  THR A 397     -20.609   4.266  23.234  1.00 89.88           C  
ATOM   3258  C   THR A 397     -21.453   3.186  22.562  1.00 89.88           C  
ATOM   3259  CB  THR A 397     -19.641   3.615  24.234  1.00 89.88           C  
ATOM   3260  O   THR A 397     -22.188   2.457  23.234  1.00 89.88           O  
ATOM   3261  CG2 THR A 397     -18.656   2.686  23.516  1.00 89.88           C  
ATOM   3262  OG1 THR A 397     -18.906   4.641  24.906  1.00 89.88           O  
ATOM   3263  N   VAL A 398     -21.406   3.125  21.266  1.00 93.38           N  
ATOM   3264  CA  VAL A 398     -22.219   2.178  20.531  1.00 93.38           C  
ATOM   3265  C   VAL A 398     -21.359   1.456  19.484  1.00 93.38           C  
ATOM   3266  CB  VAL A 398     -23.406   2.879  19.828  1.00 93.38           C  
ATOM   3267  O   VAL A 398     -20.594   2.088  18.766  1.00 93.38           O  
ATOM   3268  CG1 VAL A 398     -24.281   1.863  19.094  1.00 93.38           C  
ATOM   3269  CG2 VAL A 398     -24.234   3.658  20.859  1.00 93.38           C  
ATOM   3270  N   PRO A 399     -21.484   0.172  19.484  1.00 93.81           N  
ATOM   3271  CA  PRO A 399     -20.812  -0.554  18.422  1.00 93.81           C  
ATOM   3272  C   PRO A 399     -21.453  -0.328  17.047  1.00 93.81           C  
ATOM   3273  CB  PRO A 399     -20.938  -2.018  18.844  1.00 93.81           C  
ATOM   3274  O   PRO A 399     -22.672  -0.350  16.922  1.00 93.81           O  
ATOM   3275  CG  PRO A 399     -22.156  -2.061  19.703  1.00 93.81           C  
ATOM   3276  CD  PRO A 399     -22.328  -0.716  20.344  1.00 93.81           C  
ATOM   3277  N   VAL A 400     -20.625  -0.040  16.094  1.00 92.19           N  
ATOM   3278  CA  VAL A 400     -21.094   0.184  14.734  1.00 92.19           C  
ATOM   3279  C   VAL A 400     -20.281  -0.657  13.758  1.00 92.19           C  
ATOM   3280  CB  VAL A 400     -21.016   1.678  14.344  1.00 92.19           C  
ATOM   3281  O   VAL A 400     -19.094  -0.898  13.984  1.00 92.19           O  
ATOM   3282  CG1 VAL A 400     -21.562   1.896  12.938  1.00 92.19           C  
ATOM   3283  CG2 VAL A 400     -21.781   2.531  15.352  1.00 92.19           C  
ATOM   3284  N   ARG A 401     -20.969  -1.071  12.734  1.00 92.25           N  
ATOM   3285  CA  ARG A 401     -20.312  -1.822  11.664  1.00 92.25           C  
ATOM   3286  C   ARG A 401     -20.125  -0.952  10.430  1.00 92.25           C  
ATOM   3287  CB  ARG A 401     -21.141  -3.062  11.305  1.00 92.25           C  
ATOM   3288  O   ARG A 401     -21.000  -0.186  10.055  1.00 92.25           O  
ATOM   3289  CG  ARG A 401     -20.672  -4.332  11.992  1.00 92.25           C  
ATOM   3290  CD  ARG A 401     -21.500  -5.539  11.594  1.00 92.25           C  
ATOM   3291  NE  ARG A 401     -20.906  -6.270  10.484  1.00 92.25           N  
ATOM   3292  NH1 ARG A 401     -22.438  -7.988  10.500  1.00 92.25           N  
ATOM   3293  NH2 ARG A 401     -20.734  -7.996   8.977  1.00 92.25           N  
ATOM   3294  CZ  ARG A 401     -21.359  -7.414   9.992  1.00 92.25           C  
ATOM   3295  N   ARG A 402     -18.922  -1.032   9.883  1.00 93.19           N  
ATOM   3296  CA  ARG A 402     -18.594  -0.275   8.672  1.00 93.19           C  
ATOM   3297  C   ARG A 402     -18.078  -1.193   7.570  1.00 93.19           C  
ATOM   3298  CB  ARG A 402     -17.562   0.810   8.977  1.00 93.19           C  
ATOM   3299  O   ARG A 402     -17.125  -1.934   7.773  1.00 93.19           O  
ATOM   3300  CG  ARG A 402     -17.188   1.656   7.773  1.00 93.19           C  
ATOM   3301  CD  ARG A 402     -16.641   3.018   8.188  1.00 93.19           C  
ATOM   3302  NE  ARG A 402     -16.234   3.811   7.031  1.00 93.19           N  
ATOM   3303  NH1 ARG A 402     -16.281   5.836   8.148  1.00 93.19           N  
ATOM   3304  NH2 ARG A 402     -15.703   5.754   5.930  1.00 93.19           N  
ATOM   3305  CZ  ARG A 402     -16.078   5.133   7.039  1.00 93.19           C  
ATOM   3306  N   HIS A 403     -18.734  -1.184   6.410  1.00 94.94           N  
ATOM   3307  CA  HIS A 403     -18.312  -1.860   5.191  1.00 94.94           C  
ATOM   3308  C   HIS A 403     -17.469  -0.936   4.316  1.00 94.94           C  
ATOM   3309  CB  HIS A 403     -19.516  -2.377   4.410  1.00 94.94           C  
ATOM   3310  O   HIS A 403     -18.016  -0.102   3.588  1.00 94.94           O  
ATOM   3311  CG  HIS A 403     -19.188  -3.510   3.488  1.00 94.94           C  
ATOM   3312  CD2 HIS A 403     -19.031  -3.545   2.145  1.00 94.94           C  
ATOM   3313  ND1 HIS A 403     -19.000  -4.801   3.932  1.00 94.94           N  
ATOM   3314  CE1 HIS A 403     -18.734  -5.582   2.900  1.00 94.94           C  
ATOM   3315  NE2 HIS A 403     -18.750  -4.844   1.803  1.00 94.94           N  
ATOM   3316  N   ALA A 404     -16.125  -1.106   4.355  1.00 96.88           N  
ATOM   3317  CA  ALA A 404     -15.203  -0.178   3.715  1.00 96.88           C  
ATOM   3318  C   ALA A 404     -14.648  -0.761   2.418  1.00 96.88           C  
ATOM   3319  CB  ALA A 404     -14.062   0.172   4.668  1.00 96.88           C  
ATOM   3320  O   ALA A 404     -14.250  -1.926   2.375  1.00 96.88           O  
ATOM   3321  N   TYR A 405     -14.633  -0.035   1.348  1.00 97.81           N  
ATOM   3322  CA  TYR A 405     -14.023  -0.343   0.057  1.00 97.81           C  
ATOM   3323  C   TYR A 405     -12.688   0.374  -0.102  1.00 97.81           C  
ATOM   3324  CB  TYR A 405     -14.969   0.048  -1.086  1.00 97.81           C  
ATOM   3325  O   TYR A 405     -12.641   1.605  -0.134  1.00 97.81           O  
ATOM   3326  CG  TYR A 405     -16.359  -0.531  -0.955  1.00 97.81           C  
ATOM   3327  CD1 TYR A 405     -16.688  -1.733  -1.573  1.00 97.81           C  
ATOM   3328  CD2 TYR A 405     -17.328   0.123  -0.214  1.00 97.81           C  
ATOM   3329  CE1 TYR A 405     -17.969  -2.270  -1.456  1.00 97.81           C  
ATOM   3330  CE2 TYR A 405     -18.609  -0.404  -0.091  1.00 97.81           C  
ATOM   3331  OH  TYR A 405     -20.188  -2.125  -0.595  1.00 97.81           O  
ATOM   3332  CZ  TYR A 405     -18.922  -1.600  -0.714  1.00 97.81           C  
ATOM   3333  N   LEU A 406     -11.648  -0.326  -0.224  1.00 98.31           N  
ATOM   3334  CA  LEU A 406     -10.305   0.229  -0.116  1.00 98.31           C  
ATOM   3335  C   LEU A 406      -9.453  -0.161  -1.322  1.00 98.31           C  
ATOM   3336  CB  LEU A 406      -9.625  -0.249   1.173  1.00 98.31           C  
ATOM   3337  O   LEU A 406      -9.664  -1.223  -1.914  1.00 98.31           O  
ATOM   3338  CG  LEU A 406     -10.438  -0.096   2.461  1.00 98.31           C  
ATOM   3339  CD1 LEU A 406      -9.742  -0.814   3.613  1.00 98.31           C  
ATOM   3340  CD2 LEU A 406     -10.648   1.379   2.789  1.00 98.31           C  
ATOM   3341  N   GLN A 407      -8.492   0.665  -1.631  1.00 98.00           N  
ATOM   3342  CA  GLN A 407      -7.543   0.409  -2.711  1.00 98.00           C  
ATOM   3343  C   GLN A 407      -6.168   0.990  -2.385  1.00 98.00           C  
ATOM   3344  CB  GLN A 407      -8.062   0.989  -4.027  1.00 98.00           C  
ATOM   3345  O   GLN A 407      -6.070   2.094  -1.844  1.00 98.00           O  
ATOM   3346  CG  GLN A 407      -7.273   0.537  -5.250  1.00 98.00           C  
ATOM   3347  CD  GLN A 407      -7.867   1.040  -6.551  1.00 98.00           C  
ATOM   3348  NE2 GLN A 407      -7.207   0.737  -7.664  1.00 98.00           N  
ATOM   3349  OE1 GLN A 407      -8.914   1.694  -6.559  1.00 98.00           O  
ATOM   3350  N   GLN A 408      -5.137   0.292  -2.602  1.00 97.75           N  
ATOM   3351  CA  GLN A 408      -3.750   0.740  -2.604  1.00 97.75           C  
ATOM   3352  C   GLN A 408      -3.172   0.735  -4.016  1.00 97.75           C  
ATOM   3353  CB  GLN A 408      -2.900  -0.140  -1.686  1.00 97.75           C  
ATOM   3354  O   GLN A 408      -2.729  -0.305  -4.508  1.00 97.75           O  
ATOM   3355  CG  GLN A 408      -3.273  -0.034  -0.213  1.00 97.75           C  
ATOM   3356  CD  GLN A 408      -2.371  -0.860   0.683  1.00 97.75           C  
ATOM   3357  NE2 GLN A 408      -1.491  -0.190   1.419  1.00 97.75           N  
ATOM   3358  OE1 GLN A 408      -2.463  -2.092   0.714  1.00 97.75           O  
ATOM   3359  N   THR A 409      -3.070   1.874  -4.570  1.00 97.75           N  
ATOM   3360  CA  THR A 409      -2.619   2.037  -5.949  1.00 97.75           C  
ATOM   3361  C   THR A 409      -1.099   1.934  -6.035  1.00 97.75           C  
ATOM   3362  CB  THR A 409      -3.078   3.387  -6.531  1.00 97.75           C  
ATOM   3363  O   THR A 409      -0.386   2.439  -5.164  1.00 97.75           O  
ATOM   3364  CG2 THR A 409      -2.605   3.555  -7.973  1.00 97.75           C  
ATOM   3365  OG1 THR A 409      -4.508   3.453  -6.500  1.00 97.75           O  
ATOM   3366  N   PHE A 410      -0.570   1.221  -7.070  1.00 97.81           N  
ATOM   3367  CA  PHE A 410       0.864   1.192  -7.332  1.00 97.81           C  
ATOM   3368  C   PHE A 410       1.370   2.576  -7.727  1.00 97.81           C  
ATOM   3369  CB  PHE A 410       1.189   0.182  -8.438  1.00 97.81           C  
ATOM   3370  O   PHE A 410       0.728   3.279  -8.508  1.00 97.81           O  
ATOM   3371  CG  PHE A 410       1.112  -1.253  -7.992  1.00 97.81           C  
ATOM   3372  CD1 PHE A 410       1.695  -1.655  -6.797  1.00 97.81           C  
ATOM   3373  CD2 PHE A 410       0.456  -2.199  -8.766  1.00 97.81           C  
ATOM   3374  CE1 PHE A 410       1.625  -2.982  -6.379  1.00 97.81           C  
ATOM   3375  CE2 PHE A 410       0.382  -3.527  -8.359  1.00 97.81           C  
ATOM   3376  CZ  PHE A 410       0.968  -3.918  -7.164  1.00 97.81           C  
ATOM   3377  N   SER A 411       2.428   2.977  -7.168  1.00 97.12           N  
ATOM   3378  CA  SER A 411       3.088   4.219  -7.555  1.00 97.12           C  
ATOM   3379  C   SER A 411       4.148   3.969  -8.617  1.00 97.12           C  
ATOM   3380  CB  SER A 411       3.727   4.887  -6.336  1.00 97.12           C  
ATOM   3381  O   SER A 411       4.195   2.895  -9.219  1.00 97.12           O  
ATOM   3382  OG  SER A 411       4.777   4.090  -5.816  1.00 97.12           O  
ATOM   3383  N   LYS A 412       4.910   4.984  -8.977  1.00 96.56           N  
ATOM   3384  CA  LYS A 412       5.914   4.918 -10.039  1.00 96.56           C  
ATOM   3385  C   LYS A 412       6.848   3.729  -9.836  1.00 96.56           C  
ATOM   3386  CB  LYS A 412       6.719   6.215 -10.094  1.00 96.56           C  
ATOM   3387  O   LYS A 412       7.328   3.490  -8.727  1.00 96.56           O  
ATOM   3388  CG  LYS A 412       7.727   6.270 -11.234  1.00 96.56           C  
ATOM   3389  CD  LYS A 412       8.445   7.613 -11.281  1.00 96.56           C  
ATOM   3390  CE  LYS A 412       9.430   7.680 -12.438  1.00 96.56           C  
ATOM   3391  NZ  LYS A 412      10.078   9.023 -12.539  1.00 96.56           N  
ATOM   3392  N   ILE A 413       7.121   3.023 -10.875  1.00 97.00           N  
ATOM   3393  CA  ILE A 413       7.957   1.827 -10.859  1.00 97.00           C  
ATOM   3394  C   ILE A 413       9.391   2.207 -10.508  1.00 97.00           C  
ATOM   3395  CB  ILE A 413       7.910   1.081 -12.211  1.00 97.00           C  
ATOM   3396  O   ILE A 413       9.914   3.207 -11.016  1.00 97.00           O  
ATOM   3397  CG1 ILE A 413       6.531   0.446 -12.422  1.00 97.00           C  
ATOM   3398  CG2 ILE A 413       9.016   0.025 -12.281  1.00 97.00           C  
ATOM   3399  CD1 ILE A 413       6.355  -0.223 -13.773  1.00 97.00           C  
ATOM   3400  N   GLN A 414      10.031   1.463  -9.617  1.00 97.81           N  
ATOM   3401  CA  GLN A 414      11.438   1.577  -9.258  1.00 97.81           C  
ATOM   3402  C   GLN A 414      12.289   0.585 -10.047  1.00 97.81           C  
ATOM   3403  CB  GLN A 414      11.633   1.357  -7.758  1.00 97.81           C  
ATOM   3404  O   GLN A 414      11.867  -0.549 -10.281  1.00 97.81           O  
ATOM   3405  CG  GLN A 414      10.773   2.264  -6.887  1.00 97.81           C  
ATOM   3406  CD  GLN A 414      11.188   3.723  -6.969  1.00 97.81           C  
ATOM   3407  NE2 GLN A 414      10.211   4.609  -7.117  1.00 97.81           N  
ATOM   3408  OE1 GLN A 414      12.375   4.047  -6.902  1.00 97.81           O  
ATOM   3409  N   PHE A 415      13.461   0.982 -10.461  1.00 97.75           N  
ATOM   3410  CA  PHE A 415      14.312   0.190 -11.336  1.00 97.75           C  
ATOM   3411  C   PHE A 415      15.734   0.129 -10.797  1.00 97.75           C  
ATOM   3412  CB  PHE A 415      14.320   0.771 -12.758  1.00 97.75           C  
ATOM   3413  O   PHE A 415      16.281   1.137 -10.336  1.00 97.75           O  
ATOM   3414  CG  PHE A 415      15.320   0.121 -13.680  1.00 97.75           C  
ATOM   3415  CD1 PHE A 415      16.609   0.630 -13.797  1.00 97.75           C  
ATOM   3416  CD2 PHE A 415      14.969  -1.000 -14.422  1.00 97.75           C  
ATOM   3417  CE1 PHE A 415      17.531   0.031 -14.648  1.00 97.75           C  
ATOM   3418  CE2 PHE A 415      15.891  -1.604 -15.273  1.00 97.75           C  
ATOM   3419  CZ  PHE A 415      17.172  -1.086 -15.383  1.00 97.75           C  
ATOM   3420  N   VAL A 416      16.359  -1.084 -10.836  1.00 96.88           N  
ATOM   3421  CA  VAL A 416      17.766  -1.234 -10.445  1.00 96.88           C  
ATOM   3422  C   VAL A 416      18.422  -2.314 -11.297  1.00 96.88           C  
ATOM   3423  CB  VAL A 416      17.906  -1.581  -8.945  1.00 96.88           C  
ATOM   3424  O   VAL A 416      17.797  -3.314 -11.648  1.00 96.88           O  
ATOM   3425  CG1 VAL A 416      17.359  -2.984  -8.664  1.00 96.88           C  
ATOM   3426  CG2 VAL A 416      19.359  -1.464  -8.500  1.00 96.88           C  
ATOM   3427  N   GLU A 417      19.641  -2.105 -11.672  1.00 95.69           N  
ATOM   3428  CA  GLU A 417      20.453  -3.109 -12.352  1.00 95.69           C  
ATOM   3429  C   GLU A 417      21.281  -3.906 -11.359  1.00 95.69           C  
ATOM   3430  CB  GLU A 417      21.359  -2.453 -13.398  1.00 95.69           C  
ATOM   3431  O   GLU A 417      21.781  -3.352 -10.375  1.00 95.69           O  
ATOM   3432  CG  GLU A 417      20.594  -1.745 -14.508  1.00 95.69           C  
ATOM   3433  CD  GLU A 417      21.500  -1.026 -15.492  1.00 95.69           C  
ATOM   3434  OE1 GLU A 417      21.625   0.216 -15.406  1.00 95.69           O  
ATOM   3435  OE2 GLU A 417      22.094  -1.712 -16.359  1.00 95.69           O  
ATOM   3436  N   HIS A 418      21.406  -5.141 -11.547  1.00 90.81           N  
ATOM   3437  CA  HIS A 418      22.219  -5.961 -10.664  1.00 90.81           C  
ATOM   3438  C   HIS A 418      23.703  -5.633 -10.820  1.00 90.81           C  
ATOM   3439  CB  HIS A 418      21.984  -7.445 -10.938  1.00 90.81           C  
ATOM   3440  O   HIS A 418      24.453  -5.609  -9.836  1.00 90.81           O  
ATOM   3441  CG  HIS A 418      20.734  -7.977 -10.312  1.00 90.81           C  
ATOM   3442  CD2 HIS A 418      19.516  -7.418 -10.148  1.00 90.81           C  
ATOM   3443  ND1 HIS A 418      20.656  -9.234  -9.750  1.00 90.81           N  
ATOM   3444  CE1 HIS A 418      19.438  -9.422  -9.273  1.00 90.81           C  
ATOM   3445  NE2 HIS A 418      18.719  -8.336  -9.508  1.00 90.81           N  
ATOM   3446  N   GLU A 419      24.109  -5.406 -12.062  1.00 89.62           N  
ATOM   3447  CA  GLU A 419      25.469  -4.980 -12.375  1.00 89.62           C  
ATOM   3448  C   GLU A 419      25.469  -3.746 -13.273  1.00 89.62           C  
ATOM   3449  CB  GLU A 419      26.250  -6.117 -13.047  1.00 89.62           C  
ATOM   3450  O   GLU A 419      24.969  -3.791 -14.398  1.00 89.62           O  
ATOM   3451  CG  GLU A 419      26.531  -7.293 -12.125  1.00 89.62           C  
ATOM   3452  CD  GLU A 419      27.266  -8.430 -12.820  1.00 89.62           C  
ATOM   3453  OE1 GLU A 419      27.547  -9.461 -12.164  1.00 89.62           O  
ATOM   3454  OE2 GLU A 419      27.578  -8.289 -14.023  1.00 89.62           O  
ATOM   3455  N   GLU A 420      26.031  -2.727 -12.805  1.00 89.25           N  
ATOM   3456  CA  GLU A 420      26.109  -1.506 -13.602  1.00 89.25           C  
ATOM   3457  C   GLU A 420      27.156  -1.628 -14.711  1.00 89.25           C  
ATOM   3458  CB  GLU A 420      26.422  -0.300 -12.711  1.00 89.25           C  
ATOM   3459  O   GLU A 420      28.188  -2.277 -14.523  1.00 89.25           O  
ATOM   3460  CG  GLU A 420      25.281   0.103 -11.797  1.00 89.25           C  
ATOM   3461  CD  GLU A 420      25.562   1.369 -11.008  1.00 89.25           C  
ATOM   3462  OE1 GLU A 420      24.656   1.826 -10.258  1.00 89.25           O  
ATOM   3463  OE2 GLU A 420      26.672   1.909 -11.141  1.00 89.25           O  
ATOM   3464  N   LEU A 421      26.844  -1.058 -15.805  1.00 90.62           N  
ATOM   3465  CA  LEU A 421      27.719  -1.140 -16.969  1.00 90.62           C  
ATOM   3466  C   LEU A 421      28.562   0.120 -17.109  1.00 90.62           C  
ATOM   3467  CB  LEU A 421      26.891  -1.349 -18.250  1.00 90.62           C  
ATOM   3468  O   LEU A 421      28.094   1.224 -16.812  1.00 90.62           O  
ATOM   3469  CG  LEU A 421      26.109  -2.658 -18.344  1.00 90.62           C  
ATOM   3470  CD1 LEU A 421      24.984  -2.537 -19.375  1.00 90.62           C  
ATOM   3471  CD2 LEU A 421      27.031  -3.816 -18.688  1.00 90.62           C  
ATOM   3472  N   ASP A 422      29.750  -0.123 -17.438  1.00 92.56           N  
ATOM   3473  CA  ASP A 422      30.578   0.981 -17.922  1.00 92.56           C  
ATOM   3474  C   ASP A 422      30.344   1.225 -19.406  1.00 92.56           C  
ATOM   3475  CB  ASP A 422      32.062   0.706 -17.656  1.00 92.56           C  
ATOM   3476  O   ASP A 422      30.938   0.538 -20.250  1.00 92.56           O  
ATOM   3477  CG  ASP A 422      32.938   1.916 -17.906  1.00 92.56           C  
ATOM   3478  OD1 ASP A 422      32.500   2.852 -18.609  1.00 92.56           O  
ATOM   3479  OD2 ASP A 422      34.094   1.932 -17.391  1.00 92.56           O  
ATOM   3480  N   ALA A 423      29.562   2.133 -19.734  1.00 92.44           N  
ATOM   3481  CA  ALA A 423      29.109   2.400 -21.094  1.00 92.44           C  
ATOM   3482  C   ALA A 423      30.281   2.711 -22.000  1.00 92.44           C  
ATOM   3483  CB  ALA A 423      28.109   3.555 -21.094  1.00 92.44           C  
ATOM   3484  O   ALA A 423      30.297   2.299 -23.172  1.00 92.44           O  
ATOM   3485  N   GLN A 424      31.203   3.482 -21.578  1.00 93.38           N  
ATOM   3486  CA  GLN A 424      32.375   3.865 -22.359  1.00 93.38           C  
ATOM   3487  C   GLN A 424      33.219   2.650 -22.719  1.00 93.38           C  
ATOM   3488  CB  GLN A 424      33.219   4.902 -21.625  1.00 93.38           C  
ATOM   3489  O   GLN A 424      33.562   2.447 -23.875  1.00 93.38           O  
ATOM   3490  CG  GLN A 424      34.219   5.613 -22.500  1.00 93.38           C  
ATOM   3491  CD  GLN A 424      34.875   6.805 -21.812  1.00 93.38           C  
ATOM   3492  NE2 GLN A 424      35.750   7.484 -22.516  1.00 93.38           N  
ATOM   3493  OE1 GLN A 424      34.562   7.113 -20.656  1.00 93.38           O  
ATOM   3494  N   GLU A 425      33.531   1.843 -21.719  1.00 93.69           N  
ATOM   3495  CA  GLU A 425      34.375   0.657 -21.938  1.00 93.69           C  
ATOM   3496  C   GLU A 425      33.656  -0.354 -22.828  1.00 93.69           C  
ATOM   3497  CB  GLU A 425      34.719   0.008 -20.594  1.00 93.69           C  
ATOM   3498  O   GLU A 425      34.281  -0.950 -23.719  1.00 93.69           O  
ATOM   3499  CG  GLU A 425      35.688  -1.159 -20.719  1.00 93.69           C  
ATOM   3500  CD  GLU A 425      36.250  -1.608 -19.375  1.00 93.69           C  
ATOM   3501  OE1 GLU A 425      37.125  -2.498 -19.359  1.00 93.69           O  
ATOM   3502  OE2 GLU A 425      35.812  -1.067 -18.344  1.00 93.69           O  
ATOM   3503  N   LEU A 426      32.406  -0.536 -22.672  1.00 92.69           N  
ATOM   3504  CA  LEU A 426      31.625  -1.491 -23.469  1.00 92.69           C  
ATOM   3505  C   LEU A 426      31.516  -1.023 -24.906  1.00 92.69           C  
ATOM   3506  CB  LEU A 426      30.234  -1.691 -22.875  1.00 92.69           C  
ATOM   3507  O   LEU A 426      31.641  -1.825 -25.844  1.00 92.69           O  
ATOM   3508  CG  LEU A 426      29.344  -2.740 -23.547  1.00 92.69           C  
ATOM   3509  CD1 LEU A 426      30.000  -4.113 -23.469  1.00 92.69           C  
ATOM   3510  CD2 LEU A 426      27.969  -2.764 -22.922  1.00 92.69           C  
ATOM   3511  N   ALA A 427      31.281   0.259 -25.156  1.00 93.75           N  
ATOM   3512  CA  ALA A 427      31.219   0.812 -26.500  1.00 93.75           C  
ATOM   3513  C   ALA A 427      32.531   0.642 -27.234  1.00 93.75           C  
ATOM   3514  CB  ALA A 427      30.828   2.287 -26.453  1.00 93.75           C  
ATOM   3515  O   ALA A 427      32.562   0.306 -28.422  1.00 93.75           O  
ATOM   3516  N   LYS A 428      33.625   0.881 -26.547  1.00 93.19           N  
ATOM   3517  CA  LYS A 428      34.969   0.715 -27.125  1.00 93.19           C  
ATOM   3518  C   LYS A 428      35.219  -0.736 -27.531  1.00 93.19           C  
ATOM   3519  CB  LYS A 428      36.031   1.175 -26.141  1.00 93.19           C  
ATOM   3520  O   LYS A 428      35.719  -1.004 -28.625  1.00 93.19           O  
ATOM   3521  CG  LYS A 428      36.250   2.680 -26.125  1.00 93.19           C  
ATOM   3522  CD  LYS A 428      37.375   3.070 -25.172  1.00 93.19           C  
ATOM   3523  CE  LYS A 428      37.531   4.582 -25.047  1.00 93.19           C  
ATOM   3524  NZ  LYS A 428      38.594   4.969 -24.078  1.00 93.19           N  
ATOM   3525  N   ARG A 429      34.875  -1.682 -26.625  1.00 91.94           N  
ATOM   3526  CA  ARG A 429      35.062  -3.104 -26.891  1.00 91.94           C  
ATOM   3527  C   ARG A 429      34.219  -3.541 -28.109  1.00 91.94           C  
ATOM   3528  CB  ARG A 429      34.656  -3.939 -25.672  1.00 91.94           C  
ATOM   3529  O   ARG A 429      34.719  -4.277 -28.969  1.00 91.94           O  
ATOM   3530  CG  ARG A 429      35.812  -4.164 -24.703  1.00 91.94           C  
ATOM   3531  CD  ARG A 429      35.438  -5.129 -23.578  1.00 91.94           C  
ATOM   3532  NE  ARG A 429      35.562  -4.512 -22.266  1.00 91.94           N  
ATOM   3533  NH1 ARG A 429      34.656  -6.305 -21.109  1.00 91.94           N  
ATOM   3534  NH2 ARG A 429      35.344  -4.434 -19.984  1.00 91.94           N  
ATOM   3535  CZ  ARG A 429      35.188  -5.086 -21.125  1.00 91.94           C  
ATOM   3536  N   ILE A 430      32.969  -3.021 -28.250  1.00 91.25           N  
ATOM   3537  CA  ILE A 430      32.094  -3.381 -29.344  1.00 91.25           C  
ATOM   3538  C   ILE A 430      32.625  -2.799 -30.656  1.00 91.25           C  
ATOM   3539  CB  ILE A 430      30.641  -2.891 -29.094  1.00 91.25           C  
ATOM   3540  O   ILE A 430      32.594  -3.463 -31.688  1.00 91.25           O  
ATOM   3541  CG1 ILE A 430      30.031  -3.617 -27.891  1.00 91.25           C  
ATOM   3542  CG2 ILE A 430      29.781  -3.090 -30.344  1.00 91.25           C  
ATOM   3543  CD1 ILE A 430      28.688  -3.059 -27.453  1.00 91.25           C  
ATOM   3544  N   ASN A 431      33.125  -1.639 -30.656  1.00 90.94           N  
ATOM   3545  CA  ASN A 431      33.656  -0.979 -31.844  1.00 90.94           C  
ATOM   3546  C   ASN A 431      34.969  -1.625 -32.281  1.00 90.94           C  
ATOM   3547  CB  ASN A 431      33.875   0.514 -31.578  1.00 90.94           C  
ATOM   3548  O   ASN A 431      35.250  -1.690 -33.500  1.00 90.94           O  
ATOM   3549  CG  ASN A 431      32.562   1.278 -31.469  1.00 90.94           C  
ATOM   3550  ND2 ASN A 431      32.625   2.426 -30.797  1.00 90.94           N  
ATOM   3551  OD1 ASN A 431      31.547   0.839 -31.984  1.00 90.94           O  
ATOM   3552  N   GLN A 432      35.844  -2.029 -31.375  1.00 89.94           N  
ATOM   3553  CA  GLN A 432      37.094  -2.682 -31.719  1.00 89.94           C  
ATOM   3554  C   GLN A 432      36.875  -4.059 -32.312  1.00 89.94           C  
ATOM   3555  CB  GLN A 432      38.000  -2.805 -30.469  1.00 89.94           C  
ATOM   3556  O   GLN A 432      37.562  -4.453 -33.250  1.00 89.94           O  
ATOM   3557  CG  GLN A 432      38.719  -1.520 -30.109  1.00 89.94           C  
ATOM   3558  CD  GLN A 432      39.500  -1.640 -28.812  1.00 89.94           C  
ATOM   3559  NE2 GLN A 432      40.250  -0.583 -28.469  1.00 89.94           N  
ATOM   3560  OE1 GLN A 432      39.469  -2.672 -28.141  1.00 89.94           O  
ATOM   3561  N   GLU A 433      35.938  -4.805 -31.812  1.00 83.06           N  
ATOM   3562  CA  GLU A 433      35.625  -6.137 -32.312  1.00 83.06           C  
ATOM   3563  C   GLU A 433      35.031  -6.070 -33.719  1.00 83.06           C  
ATOM   3564  CB  GLU A 433      34.688  -6.859 -31.359  1.00 83.06           C  
ATOM   3565  O   GLU A 433      35.250  -6.961 -34.531  1.00 83.06           O  
ATOM   3566  CG  GLU A 433      35.344  -7.422 -30.125  1.00 83.06           C  
ATOM   3567  CD  GLU A 433      34.375  -8.047 -29.141  1.00 83.06           C  
ATOM   3568  OE1 GLU A 433      34.812  -8.484 -28.047  1.00 83.06           O  
ATOM   3569  OE2 GLU A 433      33.156  -8.094 -29.453  1.00 83.06           O  
ATOM   3570  N   SER A 434      34.281  -5.051 -34.125  1.00 76.38           N  
ATOM   3571  CA  SER A 434      33.656  -4.895 -35.438  1.00 76.38           C  
ATOM   3572  C   SER A 434      34.688  -4.391 -36.469  1.00 76.38           C  
ATOM   3573  CB  SER A 434      32.469  -3.930 -35.375  1.00 76.38           C  
ATOM   3574  O   SER A 434      34.562  -4.695 -37.656  1.00 76.38           O  
ATOM   3575  OG  SER A 434      31.438  -4.457 -34.562  1.00 76.38           O  
ATOM   3576  N   GLY A 435      35.656  -3.492 -36.156  1.00 63.81           N  
ATOM   3577  CA  GLY A 435      36.719  -3.002 -37.031  1.00 63.81           C  
ATOM   3578  C   GLY A 435      37.656  -4.094 -37.500  1.00 63.81           C  
ATOM   3579  O   GLY A 435      38.156  -4.043 -38.625  1.00 63.81           O  
ATOM   3580  N   SER A 436      38.031  -4.953 -36.656  1.00 58.38           N  
ATOM   3581  CA  SER A 436      38.969  -5.988 -37.062  1.00 58.38           C  
ATOM   3582  C   SER A 436      38.375  -6.867 -38.156  1.00 58.38           C  
ATOM   3583  CB  SER A 436      39.375  -6.859 -35.875  1.00 58.38           C  
ATOM   3584  O   SER A 436      39.125  -7.484 -38.938  1.00 58.38           O  
ATOM   3585  OG  SER A 436      40.531  -7.652 -36.219  1.00 58.38           O  
ATOM   3586  N   LEU A 437      37.062  -6.973 -38.219  1.00 48.94           N  
ATOM   3587  CA  LEU A 437      36.500  -7.816 -39.281  1.00 48.94           C  
ATOM   3588  C   LEU A 437      36.406  -7.062 -40.594  1.00 48.94           C  
ATOM   3589  CB  LEU A 437      35.094  -8.305 -38.844  1.00 48.94           C  
ATOM   3590  O   LEU A 437      36.219  -7.672 -41.656  1.00 48.94           O  
ATOM   3591  CG  LEU A 437      35.031  -9.648 -38.125  1.00 48.94           C  
ATOM   3592  CD1 LEU A 437      33.906  -9.648 -37.125  1.00 48.94           C  
ATOM   3593  CD2 LEU A 437      34.875 -10.789 -39.125  1.00 48.94           C  
ATOM   3594  N   SER A 438      36.312  -5.699 -40.656  1.00 44.38           N  
ATOM   3595  CA  SER A 438      36.188  -5.000 -41.938  1.00 44.38           C  
ATOM   3596  C   SER A 438      37.500  -4.969 -42.688  1.00 44.38           C  
ATOM   3597  CB  SER A 438      35.656  -3.574 -41.719  1.00 44.38           C  
ATOM   3598  O   SER A 438      37.531  -4.660 -43.875  1.00 44.38           O  
ATOM   3599  OG  SER A 438      36.656  -2.771 -41.094  1.00 44.38           O  
ATOM   3600  N   PHE A 439      38.656  -4.828 -42.031  1.00 37.75           N  
ATOM   3601  CA  PHE A 439      39.875  -4.719 -42.781  1.00 37.75           C  
ATOM   3602  C   PHE A 439      40.219  -6.043 -43.469  1.00 37.75           C  
ATOM   3603  CB  PHE A 439      41.031  -4.289 -41.875  1.00 37.75           C  
ATOM   3604  O   PHE A 439      41.094  -6.090 -44.344  1.00 37.75           O  
ATOM   3605  CG  PHE A 439      41.469  -2.855 -42.062  1.00 37.75           C  
ATOM   3606  CD1 PHE A 439      42.406  -2.510 -43.000  1.00 37.75           C  
ATOM   3607  CD2 PHE A 439      40.875  -1.852 -41.281  1.00 37.75           C  
ATOM   3608  CE1 PHE A 439      42.812  -1.183 -43.156  1.00 37.75           C  
ATOM   3609  CE2 PHE A 439      41.250  -0.522 -41.438  1.00 37.75           C  
ATOM   3610  CZ  PHE A 439      42.219  -0.191 -42.375  1.00 37.75           C  
ATOM   3611  N   LEU A 440      39.875  -7.137 -42.812  1.00 35.09           N  
ATOM   3612  CA  LEU A 440      40.312  -8.359 -43.469  1.00 35.09           C  
ATOM   3613  C   LEU A 440      39.594  -8.570 -44.781  1.00 35.09           C  
ATOM   3614  CB  LEU A 440      40.125  -9.562 -42.562  1.00 35.09           C  
ATOM   3615  O   LEU A 440      39.844  -9.547 -45.500  1.00 35.09           O  
ATOM   3616  CG  LEU A 440      41.281  -9.898 -41.625  1.00 35.09           C  
ATOM   3617  CD1 LEU A 440      40.750 -10.570 -40.344  1.00 35.09           C  
ATOM   3618  CD2 LEU A 440      42.312 -10.781 -42.312  1.00 35.09           C  
ATOM   3619  N   SER A 441      38.469  -7.895 -45.094  1.00 37.25           N  
ATOM   3620  CA  SER A 441      37.844  -8.320 -46.344  1.00 37.25           C  
ATOM   3621  C   SER A 441      38.594  -7.781 -47.562  1.00 37.25           C  
ATOM   3622  CB  SER A 441      36.375  -7.855 -46.406  1.00 37.25           C  
ATOM   3623  O   SER A 441      38.344  -8.195 -48.688  1.00 37.25           O  
ATOM   3624  OG  SER A 441      36.312  -6.469 -46.688  1.00 37.25           O  
ATOM   3625  N   ASN A 442      39.094  -6.590 -47.594  1.00 31.95           N  
ATOM   3626  CA  ASN A 442      39.500  -6.195 -48.938  1.00 31.95           C  
ATOM   3627  C   ASN A 442      40.812  -6.891 -49.344  1.00 31.95           C  
ATOM   3628  CB  ASN A 442      39.656  -4.676 -49.031  1.00 31.95           C  
ATOM   3629  O   ASN A 442      40.969  -7.309 -50.500  1.00 31.95           O  
ATOM   3630  CG  ASN A 442      38.406  -3.984 -49.531  1.00 31.95           C  
ATOM   3631  ND2 ASN A 442      38.375  -2.662 -49.406  1.00 31.95           N  
ATOM   3632  OD1 ASN A 442      37.500  -4.633 -50.031  1.00 31.95           O  
ATOM   3633  N   SER A 443      41.969  -6.633 -48.750  1.00 29.81           N  
ATOM   3634  CA  SER A 443      43.250  -6.773 -49.438  1.00 29.81           C  
ATOM   3635  C   SER A 443      43.656  -8.242 -49.562  1.00 29.81           C  
ATOM   3636  CB  SER A 443      44.344  -6.004 -48.688  1.00 29.81           C  
ATOM   3637  O   SER A 443      44.281  -8.633 -50.531  1.00 29.81           O  
ATOM   3638  OG  SER A 443      43.906  -4.684 -48.375  1.00 29.81           O  
ATOM   3639  N   LEU A 444      43.938  -8.969 -48.500  1.00 27.53           N  
ATOM   3640  CA  LEU A 444      44.844 -10.125 -48.531  1.00 27.53           C  
ATOM   3641  C   LEU A 444      44.156 -11.336 -49.156  1.00 27.53           C  
ATOM   3642  CB  LEU A 444      45.312 -10.461 -47.094  1.00 27.53           C  
ATOM   3643  O   LEU A 444      43.344 -11.992 -48.500  1.00 27.53           O  
ATOM   3644  CG  LEU A 444      46.531  -9.711 -46.594  1.00 27.53           C  
ATOM   3645  CD1 LEU A 444      46.469  -9.547 -45.094  1.00 27.53           C  
ATOM   3646  CD2 LEU A 444      47.812 -10.438 -47.000  1.00 27.53           C  
ATOM   3647  N   LYS A 445      43.500 -11.219 -50.375  1.00 28.48           N  
ATOM   3648  CA  LYS A 445      43.188 -12.477 -51.062  1.00 28.48           C  
ATOM   3649  C   LYS A 445      44.469 -13.312 -51.250  1.00 28.48           C  
ATOM   3650  CB  LYS A 445      42.531 -12.211 -52.438  1.00 28.48           C  
ATOM   3651  O   LYS A 445      44.375 -14.531 -51.375  1.00 28.48           O  
ATOM   3652  CG  LYS A 445      41.031 -12.258 -52.406  1.00 28.48           C  
ATOM   3653  CD  LYS A 445      40.438 -12.062 -53.781  1.00 28.48           C  
ATOM   3654  CE  LYS A 445      38.906 -12.086 -53.750  1.00 28.48           C  
ATOM   3655  NZ  LYS A 445      38.312 -11.805 -55.094  1.00 28.48           N  
ATOM   3656  N   LYS A 446      45.594 -12.648 -51.938  1.00 26.53           N  
ATOM   3657  CA  LYS A 446      46.500 -13.531 -52.656  1.00 26.53           C  
ATOM   3658  C   LYS A 446      47.281 -14.438 -51.688  1.00 26.53           C  
ATOM   3659  CB  LYS A 446      47.469 -12.703 -53.500  1.00 26.53           C  
ATOM   3660  O   LYS A 446      47.344 -15.648 -51.906  1.00 26.53           O  
ATOM   3661  CG  LYS A 446      47.094 -12.617 -54.969  1.00 26.53           C  
ATOM   3662  CD  LYS A 446      48.156 -11.844 -55.750  1.00 26.53           C  
ATOM   3663  CE  LYS A 446      47.781 -11.734 -57.219  1.00 26.53           C  
ATOM   3664  NZ  LYS A 446      48.750 -10.938 -58.000  1.00 26.53           N  
ATOM   3665  N   LEU A 447      48.688 -14.062 -51.438  1.00 23.72           N  
ATOM   3666  CA  LEU A 447      49.875 -14.914 -51.344  1.00 23.72           C  
ATOM   3667  C   LEU A 447      49.875 -15.719 -50.062  1.00 23.72           C  
ATOM   3668  CB  LEU A 447      51.156 -14.062 -51.438  1.00 23.72           C  
ATOM   3669  O   LEU A 447      50.094 -16.938 -50.094  1.00 23.72           O  
ATOM   3670  CG  LEU A 447      51.719 -13.844 -52.844  1.00 23.72           C  
ATOM   3671  CD1 LEU A 447      52.312 -12.445 -52.969  1.00 23.72           C  
ATOM   3672  CD2 LEU A 447      52.750 -14.906 -53.188  1.00 23.72           C  
ATOM   3673  N   VAL A 448      50.594 -15.211 -49.031  1.00 25.16           N  
ATOM   3674  CA  VAL A 448      51.438 -15.969 -48.125  1.00 25.16           C  
ATOM   3675  C   VAL A 448      50.562 -16.734 -47.125  1.00 25.16           C  
ATOM   3676  CB  VAL A 448      52.438 -15.047 -47.375  1.00 25.16           C  
ATOM   3677  O   VAL A 448      49.781 -16.141 -46.406  1.00 25.16           O  
ATOM   3678  CG1 VAL A 448      53.469 -15.867 -46.594  1.00 25.16           C  
ATOM   3679  CG2 VAL A 448      53.125 -14.094 -48.344  1.00 25.16           C  
ATOM   3680  N   PRO A 449      50.438 -18.156 -47.406  1.00 25.22           N  
ATOM   3681  CA  PRO A 449      49.625 -19.031 -46.562  1.00 25.22           C  
ATOM   3682  C   PRO A 449      49.938 -18.859 -45.062  1.00 25.22           C  
ATOM   3683  CB  PRO A 449      50.000 -20.438 -47.031  1.00 25.22           C  
ATOM   3684  O   PRO A 449      49.438 -19.641 -44.250  1.00 25.22           O  
ATOM   3685  CG  PRO A 449      51.156 -20.234 -47.969  1.00 25.22           C  
ATOM   3686  CD  PRO A 449      51.438 -18.766 -48.062  1.00 25.22           C  
ATOM   3687  N   PHE A 450      51.156 -18.172 -44.781  1.00 24.80           N  
ATOM   3688  CA  PHE A 450      51.719 -18.625 -43.531  1.00 24.80           C  
ATOM   3689  C   PHE A 450      50.781 -18.328 -42.375  1.00 24.80           C  
ATOM   3690  CB  PHE A 450      53.094 -17.953 -43.281  1.00 24.80           C  
ATOM   3691  O   PHE A 450      50.188 -17.234 -42.312  1.00 24.80           O  
ATOM   3692  CG  PHE A 450      54.250 -18.797 -43.688  1.00 24.80           C  
ATOM   3693  CD1 PHE A 450      54.844 -19.688 -42.812  1.00 24.80           C  
ATOM   3694  CD2 PHE A 450      54.781 -18.688 -45.000  1.00 24.80           C  
ATOM   3695  CE1 PHE A 450      55.938 -20.469 -43.219  1.00 24.80           C  
ATOM   3696  CE2 PHE A 450      55.875 -19.453 -45.375  1.00 24.80           C  
ATOM   3697  CZ  PHE A 450      56.438 -20.344 -44.500  1.00 24.80           C  
ATOM   3698  N   GLN A 451      50.312 -19.453 -41.781  1.00 26.11           N  
ATOM   3699  CA  GLN A 451      49.438 -19.562 -40.625  1.00 26.11           C  
ATOM   3700  C   GLN A 451      49.938 -18.688 -39.469  1.00 26.11           C  
ATOM   3701  CB  GLN A 451      49.344 -21.016 -40.156  1.00 26.11           C  
ATOM   3702  O   GLN A 451      51.000 -18.953 -38.906  1.00 26.11           O  
ATOM   3703  CG  GLN A 451      48.250 -21.797 -40.875  1.00 26.11           C  
ATOM   3704  CD  GLN A 451      48.188 -23.250 -40.438  1.00 26.11           C  
ATOM   3705  NE2 GLN A 451      47.156 -23.969 -40.844  1.00 26.11           N  
ATOM   3706  OE1 GLN A 451      49.094 -23.734 -39.750  1.00 26.11           O  
ATOM   3707  N   LEU A 452      50.094 -17.312 -39.719  1.00 25.77           N  
ATOM   3708  CA  LEU A 452      50.750 -16.656 -38.594  1.00 25.77           C  
ATOM   3709  C   LEU A 452      50.062 -17.047 -37.281  1.00 25.77           C  
ATOM   3710  CB  LEU A 452      50.719 -15.141 -38.750  1.00 25.77           C  
ATOM   3711  O   LEU A 452      48.844 -16.922 -37.156  1.00 25.77           O  
ATOM   3712  CG  LEU A 452      51.875 -14.516 -39.500  1.00 25.77           C  
ATOM   3713  CD1 LEU A 452      51.406 -13.359 -40.375  1.00 25.77           C  
ATOM   3714  CD2 LEU A 452      52.938 -14.047 -38.500  1.00 25.77           C  
ATOM   3715  N   PRO A 453      50.688 -17.875 -36.438  1.00 26.28           N  
ATOM   3716  CA  PRO A 453      50.188 -18.453 -35.188  1.00 26.28           C  
ATOM   3717  C   PRO A 453      49.656 -17.391 -34.250  1.00 26.28           C  
ATOM   3718  CB  PRO A 453      51.406 -19.156 -34.594  1.00 26.28           C  
ATOM   3719  O   PRO A 453      49.250 -17.719 -33.125  1.00 26.28           O  
ATOM   3720  CG  PRO A 453      52.562 -18.688 -35.438  1.00 26.28           C  
ATOM   3721  CD  PRO A 453      52.031 -17.828 -36.531  1.00 26.28           C  
ATOM   3722  N   GLY A 454      50.031 -16.109 -34.531  1.00 25.33           N  
ATOM   3723  CA  GLY A 454      50.156 -15.367 -33.281  1.00 25.33           C  
ATOM   3724  C   GLY A 454      48.844 -15.336 -32.500  1.00 25.33           C  
ATOM   3725  O   GLY A 454      48.750 -15.891 -31.406  1.00 25.33           O  
ATOM   3726  N   SER A 455      48.031 -14.188 -32.719  1.00 28.70           N  
ATOM   3727  CA  SER A 455      47.469 -13.453 -31.594  1.00 28.70           C  
ATOM   3728  C   SER A 455      46.344 -14.227 -30.953  1.00 28.70           C  
ATOM   3729  CB  SER A 455      46.969 -12.078 -32.031  1.00 28.70           C  
ATOM   3730  O   SER A 455      45.281 -14.398 -31.547  1.00 28.70           O  
ATOM   3731  OG  SER A 455      45.625 -12.156 -32.500  1.00 28.70           O  
ATOM   3732  N   LYS A 456      46.562 -15.344 -30.344  1.00 29.53           N  
ATOM   3733  CA  LYS A 456      45.625 -16.078 -29.516  1.00 29.53           C  
ATOM   3734  C   LYS A 456      44.938 -15.164 -28.500  1.00 29.53           C  
ATOM   3735  CB  LYS A 456      46.344 -17.219 -28.781  1.00 29.53           C  
ATOM   3736  O   LYS A 456      45.281 -15.148 -27.328  1.00 29.53           O  
ATOM   3737  CG  LYS A 456      46.469 -18.500 -29.609  1.00 29.53           C  
ATOM   3738  CD  LYS A 456      47.094 -19.625 -28.797  1.00 29.53           C  
ATOM   3739  CE  LYS A 456      47.188 -20.906 -29.594  1.00 29.53           C  
ATOM   3740  NZ  LYS A 456      47.844 -22.000 -28.828  1.00 29.53           N  
ATOM   3741  N   SER A 457      44.938 -13.828 -28.578  1.00 29.88           N  
ATOM   3742  CA  SER A 457      44.281 -13.281 -27.391  1.00 29.88           C  
ATOM   3743  C   SER A 457      42.875 -13.898 -27.203  1.00 29.88           C  
ATOM   3744  CB  SER A 457      44.156 -11.766 -27.500  1.00 29.88           C  
ATOM   3745  O   SER A 457      41.969 -13.602 -27.969  1.00 29.88           O  
ATOM   3746  OG  SER A 457      43.375 -11.398 -28.625  1.00 29.88           O  
ATOM   3747  N   GLU A 458      42.719 -15.148 -27.031  1.00 30.66           N  
ATOM   3748  CA  GLU A 458      41.469 -15.758 -26.609  1.00 30.66           C  
ATOM   3749  C   GLU A 458      40.750 -14.891 -25.578  1.00 30.66           C  
ATOM   3750  CB  GLU A 458      41.688 -17.156 -26.047  1.00 30.66           C  
ATOM   3751  O   GLU A 458      41.219 -14.719 -24.469  1.00 30.66           O  
ATOM   3752  CG  GLU A 458      41.750 -18.250 -27.125  1.00 30.66           C  
ATOM   3753  CD  GLU A 458      41.969 -19.641 -26.547  1.00 30.66           C  
ATOM   3754  OE1 GLU A 458      41.875 -20.625 -27.297  1.00 30.66           O  
ATOM   3755  OE2 GLU A 458      42.250 -19.734 -25.328  1.00 30.66           O  
ATOM   3756  N   HIS A 459      40.375 -13.656 -25.828  1.00 32.66           N  
ATOM   3757  CA  HIS A 459      39.594 -12.922 -24.859  1.00 32.66           C  
ATOM   3758  C   HIS A 459      38.625 -13.852 -24.094  1.00 32.66           C  
ATOM   3759  CB  HIS A 459      38.781 -11.820 -25.562  1.00 32.66           C  
ATOM   3760  O   HIS A 459      37.719 -14.438 -24.688  1.00 32.66           O  
ATOM   3761  CG  HIS A 459      39.500 -10.523 -25.656  1.00 32.66           C  
ATOM   3762  CD2 HIS A 459      39.875  -9.797 -26.734  1.00 32.66           C  
ATOM   3763  ND1 HIS A 459      39.938  -9.812 -24.547  1.00 32.66           N  
ATOM   3764  CE1 HIS A 459      40.531  -8.711 -24.938  1.00 32.66           C  
ATOM   3765  NE2 HIS A 459      40.531  -8.672 -26.266  1.00 32.66           N  
ATOM   3766  N   LYS A 460      39.062 -14.492 -23.109  1.00 36.09           N  
ATOM   3767  CA  LYS A 460      38.344 -15.375 -22.172  1.00 36.09           C  
ATOM   3768  C   LYS A 460      37.000 -14.781 -21.781  1.00 36.09           C  
ATOM   3769  CB  LYS A 460      39.219 -15.617 -20.938  1.00 36.09           C  
ATOM   3770  O   LYS A 460      36.938 -13.734 -21.141  1.00 36.09           O  
ATOM   3771  CG  LYS A 460      40.062 -16.875 -21.016  1.00 36.09           C  
ATOM   3772  CD  LYS A 460      40.844 -17.109 -19.719  1.00 36.09           C  
ATOM   3773  CE  LYS A 460      41.719 -18.328 -19.797  1.00 36.09           C  
ATOM   3774  NZ  LYS A 460      42.500 -18.547 -18.547  1.00 36.09           N  
ATOM   3775  N   GLU A 461      35.969 -14.594 -22.578  1.00 44.28           N  
ATOM   3776  CA  GLU A 461      34.625 -14.367 -22.000  1.00 44.28           C  
ATOM   3777  C   GLU A 461      34.562 -14.828 -20.547  1.00 44.28           C  
ATOM   3778  CB  GLU A 461      33.562 -15.078 -22.844  1.00 44.28           C  
ATOM   3779  O   GLU A 461      35.125 -15.875 -20.203  1.00 44.28           O  
ATOM   3780  CG  GLU A 461      33.062 -14.258 -24.016  1.00 44.28           C  
ATOM   3781  CD  GLU A 461      31.891 -14.914 -24.734  1.00 44.28           C  
ATOM   3782  OE1 GLU A 461      31.281 -14.258 -25.609  1.00 44.28           O  
ATOM   3783  OE2 GLU A 461      31.578 -16.078 -24.422  1.00 44.28           O  
ATOM   3784  N   PRO A 462      34.500 -13.961 -19.625  1.00 49.78           N  
ATOM   3785  CA  PRO A 462      34.438 -14.477 -18.250  1.00 49.78           C  
ATOM   3786  C   PRO A 462      33.781 -15.859 -18.172  1.00 49.78           C  
ATOM   3787  CB  PRO A 462      33.594 -13.430 -17.516  1.00 49.78           C  
ATOM   3788  O   PRO A 462      32.719 -16.078 -18.766  1.00 49.78           O  
ATOM   3789  CG  PRO A 462      33.188 -12.453 -18.578  1.00 49.78           C  
ATOM   3790  CD  PRO A 462      33.812 -12.891 -19.891  1.00 49.78           C  
ATOM   3791  N   LYS A 463      34.531 -16.984 -17.984  1.00 64.75           N  
ATOM   3792  CA  LYS A 463      34.125 -18.375 -17.781  1.00 64.75           C  
ATOM   3793  C   LYS A 463      33.000 -18.469 -16.766  1.00 64.75           C  
ATOM   3794  CB  LYS A 463      35.312 -19.219 -17.328  1.00 64.75           C  
ATOM   3795  O   LYS A 463      33.000 -17.781 -15.750  1.00 64.75           O  
ATOM   3796  CG  LYS A 463      36.125 -19.812 -18.469  1.00 64.75           C  
ATOM   3797  CD  LYS A 463      37.219 -20.734 -17.953  1.00 64.75           C  
ATOM   3798  CE  LYS A 463      38.062 -21.281 -19.094  1.00 64.75           C  
ATOM   3799  NZ  LYS A 463      39.188 -22.172 -18.578  1.00 64.75           N  
ATOM   3800  N   ASP A 464      31.781 -18.891 -17.234  1.00 85.19           N  
ATOM   3801  CA  ASP A 464      30.656 -19.156 -16.344  1.00 85.19           C  
ATOM   3802  C   ASP A 464      31.125 -19.859 -15.062  1.00 85.19           C  
ATOM   3803  CB  ASP A 464      29.609 -20.016 -17.047  1.00 85.19           C  
ATOM   3804  O   ASP A 464      32.094 -20.609 -15.086  1.00 85.19           O  
ATOM   3805  CG  ASP A 464      28.812 -19.250 -18.094  1.00 85.19           C  
ATOM   3806  OD1 ASP A 464      28.781 -18.000 -18.031  1.00 85.19           O  
ATOM   3807  OD2 ASP A 464      28.219 -19.891 -18.984  1.00 85.19           O  
ATOM   3808  N   LYS A 465      30.641 -19.500 -13.961  1.00 93.19           N  
ATOM   3809  CA  LYS A 465      30.922 -20.141 -12.680  1.00 93.19           C  
ATOM   3810  C   LYS A 465      30.719 -21.641 -12.766  1.00 93.19           C  
ATOM   3811  CB  LYS A 465      30.031 -19.547 -11.578  1.00 93.19           C  
ATOM   3812  O   LYS A 465      29.734 -22.109 -13.328  1.00 93.19           O  
ATOM   3813  CG  LYS A 465      30.406 -20.000 -10.172  1.00 93.19           C  
ATOM   3814  CD  LYS A 465      31.703 -19.344  -9.695  1.00 93.19           C  
ATOM   3815  CE  LYS A 465      32.031 -19.719  -8.258  1.00 93.19           C  
ATOM   3816  NZ  LYS A 465      33.250 -19.047  -7.770  1.00 93.19           N  
ATOM   3817  N   LYS A 466      31.656 -22.391 -12.250  1.00 97.31           N  
ATOM   3818  CA  LYS A 466      31.609 -23.859 -12.273  1.00 97.31           C  
ATOM   3819  C   LYS A 466      30.516 -24.391 -11.352  1.00 97.31           C  
ATOM   3820  CB  LYS A 466      32.969 -24.453 -11.883  1.00 97.31           C  
ATOM   3821  O   LYS A 466      30.438 -23.969 -10.188  1.00 97.31           O  
ATOM   3822  CG  LYS A 466      33.062 -25.953 -12.109  1.00 97.31           C  
ATOM   3823  CD  LYS A 466      34.500 -26.453 -11.898  1.00 97.31           C  
ATOM   3824  CE  LYS A 466      34.625 -27.922 -12.281  1.00 97.31           C  
ATOM   3825  NZ  LYS A 466      36.062 -28.359 -12.250  1.00 97.31           N  
ATOM   3826  N   ILE A 467      29.703 -25.234 -11.844  1.00 98.44           N  
ATOM   3827  CA  ILE A 467      28.688 -25.891 -11.039  1.00 98.44           C  
ATOM   3828  C   ILE A 467      29.141 -27.297 -10.680  1.00 98.44           C  
ATOM   3829  CB  ILE A 467      27.328 -25.938 -11.781  1.00 98.44           C  
ATOM   3830  O   ILE A 467      29.484 -28.094 -11.562  1.00 98.44           O  
ATOM   3831  CG1 ILE A 467      26.844 -24.516 -12.109  1.00 98.44           C  
ATOM   3832  CG2 ILE A 467      26.281 -26.688 -10.945  1.00 98.44           C  
ATOM   3833  CD1 ILE A 467      25.609 -24.469 -12.992  1.00 98.44           C  
ATOM   3834  N   ASN A 468      29.234 -27.672  -9.438  1.00 98.62           N  
ATOM   3835  CA  ASN A 468      29.562 -29.000  -8.953  1.00 98.62           C  
ATOM   3836  C   ASN A 468      28.297 -29.812  -8.648  1.00 98.62           C  
ATOM   3837  CB  ASN A 468      30.453 -28.922  -7.707  1.00 98.62           C  
ATOM   3838  O   ASN A 468      27.641 -29.578  -7.629  1.00 98.62           O  
ATOM   3839  CG  ASN A 468      31.672 -28.062  -7.926  1.00 98.62           C  
ATOM   3840  ND2 ASN A 468      31.609 -26.812  -7.488  1.00 98.62           N  
ATOM   3841  OD1 ASN A 468      32.688 -28.531  -8.484  1.00 98.62           O  
ATOM   3842  N   ILE A 469      28.016 -30.766  -9.469  1.00 98.69           N  
ATOM   3843  CA  ILE A 469      26.797 -31.547  -9.375  1.00 98.69           C  
ATOM   3844  C   ILE A 469      27.031 -32.750  -8.477  1.00 98.69           C  
ATOM   3845  CB  ILE A 469      26.312 -32.000 -10.766  1.00 98.69           C  
ATOM   3846  O   ILE A 469      27.875 -33.594  -8.773  1.00 98.69           O  
ATOM   3847  CG1 ILE A 469      26.172 -30.797 -11.703  1.00 98.69           C  
ATOM   3848  CG2 ILE A 469      24.984 -32.781 -10.656  1.00 98.69           C  
ATOM   3849  CD1 ILE A 469      25.844 -31.172 -13.141  1.00 98.69           C  
ATOM   3850  N   LEU A 470      26.281 -32.906  -7.445  1.00 98.50           N  
ATOM   3851  CA  LEU A 470      26.375 -34.000  -6.500  1.00 98.50           C  
ATOM   3852  C   LEU A 470      25.172 -34.938  -6.605  1.00 98.50           C  
ATOM   3853  CB  LEU A 470      26.500 -33.469  -5.066  1.00 98.50           C  
ATOM   3854  O   LEU A 470      24.047 -34.500  -6.371  1.00 98.50           O  
ATOM   3855  CG  LEU A 470      27.719 -32.594  -4.773  1.00 98.50           C  
ATOM   3856  CD1 LEU A 470      27.500 -31.797  -3.494  1.00 98.50           C  
ATOM   3857  CD2 LEU A 470      28.984 -33.438  -4.672  1.00 98.50           C  
ATOM   3858  N   ILE A 471      25.422 -36.188  -6.789  1.00 97.50           N  
ATOM   3859  CA  ILE A 471      24.328 -37.125  -6.980  1.00 97.50           C  
ATOM   3860  C   ILE A 471      24.516 -38.344  -6.051  1.00 97.50           C  
ATOM   3861  CB  ILE A 471      24.234 -37.625  -8.445  1.00 97.50           C  
ATOM   3862  O   ILE A 471      25.359 -39.188  -6.297  1.00 97.50           O  
ATOM   3863  CG1 ILE A 471      23.812 -36.438  -9.359  1.00 97.50           C  
ATOM   3864  CG2 ILE A 471      23.266 -38.781  -8.578  1.00 97.50           C  
ATOM   3865  CD1 ILE A 471      23.859 -36.781 -10.844  1.00 97.50           C  
ATOM   3866  N   PRO A 472      23.734 -38.500  -5.043  1.00 94.81           N  
ATOM   3867  CA  PRO A 472      23.719 -39.750  -4.258  1.00 94.81           C  
ATOM   3868  C   PRO A 472      23.125 -40.906  -5.016  1.00 94.81           C  
ATOM   3869  CB  PRO A 472      22.859 -39.375  -3.043  1.00 94.81           C  
ATOM   3870  O   PRO A 472      22.047 -40.812  -5.590  1.00 94.81           O  
ATOM   3871  CG  PRO A 472      22.734 -37.906  -3.086  1.00 94.81           C  
ATOM   3872  CD  PRO A 472      22.875 -37.438  -4.512  1.00 94.81           C  
ATOM   3873  N   LEU A 473      23.797 -42.000  -4.953  1.00 94.44           N  
ATOM   3874  CA  LEU A 473      23.375 -43.125  -5.785  1.00 94.44           C  
ATOM   3875  C   LEU A 473      23.531 -44.438  -5.039  1.00 94.44           C  
ATOM   3876  CB  LEU A 473      24.203 -43.156  -7.082  1.00 94.44           C  
ATOM   3877  O   LEU A 473      24.562 -44.719  -4.422  1.00 94.44           O  
ATOM   3878  CG  LEU A 473      23.812 -44.250  -8.094  1.00 94.44           C  
ATOM   3879  CD1 LEU A 473      22.422 -44.000  -8.648  1.00 94.44           C  
ATOM   3880  CD2 LEU A 473      24.844 -44.312  -9.211  1.00 94.44           C  
ATOM   3881  N   SER A 474      22.578 -45.219  -5.004  1.00 90.94           N  
ATOM   3882  CA  SER A 474      22.562 -46.594  -4.551  1.00 90.94           C  
ATOM   3883  C   SER A 474      21.578 -47.438  -5.367  1.00 90.94           C  
ATOM   3884  CB  SER A 474      22.203 -46.688  -3.068  1.00 90.94           C  
ATOM   3885  O   SER A 474      20.375 -47.188  -5.344  1.00 90.94           O  
ATOM   3886  OG  SER A 474      22.203 -48.031  -2.619  1.00 90.94           O  
ATOM   3887  N   GLY A 475      22.109 -48.344  -6.164  1.00 89.50           N  
ATOM   3888  CA  GLY A 475      21.266 -49.125  -7.059  1.00 89.50           C  
ATOM   3889  C   GLY A 475      20.703 -48.312  -8.211  1.00 89.50           C  
ATOM   3890  O   GLY A 475      21.375 -47.406  -8.719  1.00 89.50           O  
ATOM   3891  N   ARG A 476      19.625 -48.750  -8.828  1.00 89.12           N  
ATOM   3892  CA  ARG A 476      18.906 -48.031  -9.867  1.00 89.12           C  
ATOM   3893  C   ARG A 476      19.812 -47.750 -11.070  1.00 89.12           C  
ATOM   3894  CB  ARG A 476      18.375 -46.688  -9.320  1.00 89.12           C  
ATOM   3895  O   ARG A 476      19.922 -46.625 -11.523  1.00 89.12           O  
ATOM   3896  CG  ARG A 476      17.391 -46.844  -8.164  1.00 89.12           C  
ATOM   3897  CD  ARG A 476      16.734 -45.531  -7.785  1.00 89.12           C  
ATOM   3898  NE  ARG A 476      15.891 -45.688  -6.602  1.00 89.12           N  
ATOM   3899  NH1 ARG A 476      15.047 -43.531  -6.707  1.00 89.12           N  
ATOM   3900  NH2 ARG A 476      14.383 -44.938  -5.035  1.00 89.12           N  
ATOM   3901  CZ  ARG A 476      15.109 -44.719  -6.117  1.00 89.12           C  
ATOM   3902  N   PHE A 477      20.391 -48.719 -11.539  1.00 94.38           N  
ATOM   3903  CA  PHE A 477      21.359 -48.625 -12.633  1.00 94.38           C  
ATOM   3904  C   PHE A 477      20.688 -48.062 -13.883  1.00 94.38           C  
ATOM   3905  CB  PHE A 477      21.969 -50.000 -12.938  1.00 94.38           C  
ATOM   3906  O   PHE A 477      21.266 -47.250 -14.578  1.00 94.38           O  
ATOM   3907  CG  PHE A 477      22.953 -50.000 -14.062  1.00 94.38           C  
ATOM   3908  CD1 PHE A 477      22.656 -50.594 -15.281  1.00 94.38           C  
ATOM   3909  CD2 PHE A 477      24.188 -49.375 -13.914  1.00 94.38           C  
ATOM   3910  CE1 PHE A 477      23.578 -50.594 -16.328  1.00 94.38           C  
ATOM   3911  CE2 PHE A 477      25.109 -49.375 -14.961  1.00 94.38           C  
ATOM   3912  CZ  PHE A 477      24.797 -49.969 -16.156  1.00 94.38           C  
ATOM   3913  N   ASP A 478      19.469 -48.500 -14.195  1.00 93.38           N  
ATOM   3914  CA  ASP A 478      18.766 -48.000 -15.383  1.00 93.38           C  
ATOM   3915  C   ASP A 478      18.531 -46.500 -15.320  1.00 93.38           C  
ATOM   3916  CB  ASP A 478      17.422 -48.750 -15.531  1.00 93.38           C  
ATOM   3917  O   ASP A 478      18.641 -45.812 -16.328  1.00 93.38           O  
ATOM   3918  CG  ASP A 478      17.594 -50.219 -15.820  1.00 93.38           C  
ATOM   3919  OD1 ASP A 478      18.641 -50.625 -16.375  1.00 93.38           O  
ATOM   3920  OD2 ASP A 478      16.656 -51.000 -15.492  1.00 93.38           O  
ATOM   3921  N   MET A 479      18.156 -46.000 -14.164  1.00 94.56           N  
ATOM   3922  CA  MET A 479      17.969 -44.562 -13.961  1.00 94.56           C  
ATOM   3923  C   MET A 479      19.281 -43.812 -14.117  1.00 94.56           C  
ATOM   3924  CB  MET A 479      17.375 -44.312 -12.578  1.00 94.56           C  
ATOM   3925  O   MET A 479      19.297 -42.688 -14.641  1.00 94.56           O  
ATOM   3926  CG  MET A 479      15.914 -44.750 -12.438  1.00 94.56           C  
ATOM   3927  SD  MET A 479      15.750 -46.531 -12.062  1.00 94.56           S  
ATOM   3928  CE  MET A 479      14.016 -46.594 -11.531  1.00 94.56           C  
ATOM   3929  N   PHE A 480      20.375 -44.469 -13.656  1.00 96.88           N  
ATOM   3930  CA  PHE A 480      21.703 -43.844 -13.773  1.00 96.88           C  
ATOM   3931  C   PHE A 480      22.125 -43.750 -15.234  1.00 96.88           C  
ATOM   3932  CB  PHE A 480      22.734 -44.656 -12.977  1.00 96.88           C  
ATOM   3933  O   PHE A 480      22.719 -42.750 -15.648  1.00 96.88           O  
ATOM   3934  CG  PHE A 480      24.078 -43.969 -12.906  1.00 96.88           C  
ATOM   3935  CD1 PHE A 480      25.234 -44.688 -13.258  1.00 96.88           C  
ATOM   3936  CD2 PHE A 480      24.203 -42.656 -12.484  1.00 96.88           C  
ATOM   3937  CE1 PHE A 480      26.484 -44.062 -13.195  1.00 96.88           C  
ATOM   3938  CE2 PHE A 480      25.453 -42.031 -12.422  1.00 96.88           C  
ATOM   3939  CZ  PHE A 480      26.594 -42.750 -12.773  1.00 96.88           C  
ATOM   3940  N   VAL A 481      21.844 -44.812 -16.016  1.00 97.25           N  
ATOM   3941  CA  VAL A 481      22.125 -44.812 -17.438  1.00 97.25           C  
ATOM   3942  C   VAL A 481      21.391 -43.656 -18.109  1.00 97.25           C  
ATOM   3943  CB  VAL A 481      21.734 -46.125 -18.109  1.00 97.25           C  
ATOM   3944  O   VAL A 481      21.969 -42.906 -18.922  1.00 97.25           O  
ATOM   3945  CG1 VAL A 481      21.812 -46.031 -19.641  1.00 97.25           C  
ATOM   3946  CG2 VAL A 481      22.641 -47.281 -17.609  1.00 97.25           C  
ATOM   3947  N   ARG A 482      20.109 -43.469 -17.797  1.00 95.44           N  
ATOM   3948  CA  ARG A 482      19.312 -42.344 -18.328  1.00 95.44           C  
ATOM   3949  C   ARG A 482      19.906 -41.000 -17.922  1.00 95.44           C  
ATOM   3950  CB  ARG A 482      17.875 -42.469 -17.859  1.00 95.44           C  
ATOM   3951  O   ARG A 482      20.000 -40.094 -18.734  1.00 95.44           O  
ATOM   3952  CG  ARG A 482      16.953 -41.406 -18.469  1.00 95.44           C  
ATOM   3953  CD  ARG A 482      15.523 -41.562 -17.969  1.00 95.44           C  
ATOM   3954  NE  ARG A 482      15.430 -41.281 -16.531  1.00 95.44           N  
ATOM   3955  NH1 ARG A 482      13.781 -42.844 -16.125  1.00 95.44           N  
ATOM   3956  NH2 ARG A 482      14.609 -41.562 -14.406  1.00 95.44           N  
ATOM   3957  CZ  ARG A 482      14.609 -41.906 -15.688  1.00 95.44           C  
ATOM   3958  N   PHE A 483      20.266 -40.875 -16.688  1.00 97.50           N  
ATOM   3959  CA  PHE A 483      20.859 -39.656 -16.172  1.00 97.50           C  
ATOM   3960  C   PHE A 483      22.125 -39.312 -16.922  1.00 97.50           C  
ATOM   3961  CB  PHE A 483      21.172 -39.812 -14.672  1.00 97.50           C  
ATOM   3962  O   PHE A 483      22.297 -38.156 -17.359  1.00 97.50           O  
ATOM   3963  CG  PHE A 483      21.906 -38.625 -14.086  1.00 97.50           C  
ATOM   3964  CD1 PHE A 483      23.297 -38.625 -14.000  1.00 97.50           C  
ATOM   3965  CD2 PHE A 483      21.203 -37.531 -13.625  1.00 97.50           C  
ATOM   3966  CE1 PHE A 483      23.969 -37.562 -13.461  1.00 97.50           C  
ATOM   3967  CE2 PHE A 483      21.891 -36.438 -13.086  1.00 97.50           C  
ATOM   3968  CZ  PHE A 483      23.266 -36.438 -13.000  1.00 97.50           C  
ATOM   3969  N   MET A 484      23.031 -40.312 -17.047  1.00 97.94           N  
ATOM   3970  CA  MET A 484      24.297 -40.062 -17.750  1.00 97.94           C  
ATOM   3971  C   MET A 484      24.047 -39.688 -19.203  1.00 97.94           C  
ATOM   3972  CB  MET A 484      25.188 -41.312 -17.656  1.00 97.94           C  
ATOM   3973  O   MET A 484      24.812 -38.906 -19.781  1.00 97.94           O  
ATOM   3974  CG  MET A 484      25.766 -41.562 -16.281  1.00 97.94           C  
ATOM   3975  SD  MET A 484      26.688 -40.125 -15.633  1.00 97.94           S  
ATOM   3976  CE  MET A 484      28.078 -40.094 -16.797  1.00 97.94           C  
ATOM   3977  N   GLY A 485      23.047 -40.312 -19.859  1.00 97.25           N  
ATOM   3978  CA  GLY A 485      22.672 -39.875 -21.203  1.00 97.25           C  
ATOM   3979  C   GLY A 485      22.266 -38.438 -21.297  1.00 97.25           C  
ATOM   3980  O   GLY A 485      22.672 -37.719 -22.219  1.00 97.25           O  
ATOM   3981  N   ASN A 486      21.406 -38.000 -20.375  1.00 97.31           N  
ATOM   3982  CA  ASN A 486      21.016 -36.594 -20.297  1.00 97.31           C  
ATOM   3983  C   ASN A 486      22.219 -35.688 -19.984  1.00 97.31           C  
ATOM   3984  CB  ASN A 486      19.922 -36.406 -19.234  1.00 97.31           C  
ATOM   3985  O   ASN A 486      22.359 -34.625 -20.594  1.00 97.31           O  
ATOM   3986  CG  ASN A 486      19.500 -34.938 -19.109  1.00 97.31           C  
ATOM   3987  ND2 ASN A 486      18.781 -34.438 -20.094  1.00 97.31           N  
ATOM   3988  OD1 ASN A 486      19.812 -34.281 -18.109  1.00 97.31           O  
ATOM   3989  N   PHE A 487      23.078 -36.094 -19.000  1.00 97.94           N  
ATOM   3990  CA  PHE A 487      24.297 -35.375 -18.625  1.00 97.94           C  
ATOM   3991  C   PHE A 487      25.203 -35.188 -19.844  1.00 97.94           C  
ATOM   3992  CB  PHE A 487      25.047 -36.094 -17.516  1.00 97.94           C  
ATOM   3993  O   PHE A 487      25.781 -34.094 -20.031  1.00 97.94           O  
ATOM   3994  CG  PHE A 487      26.281 -35.375 -17.047  1.00 97.94           C  
ATOM   3995  CD1 PHE A 487      27.547 -35.781 -17.422  1.00 97.94           C  
ATOM   3996  CD2 PHE A 487      26.172 -34.250 -16.219  1.00 97.94           C  
ATOM   3997  CE1 PHE A 487      28.688 -35.125 -17.000  1.00 97.94           C  
ATOM   3998  CE2 PHE A 487      27.312 -33.562 -15.781  1.00 97.94           C  
ATOM   3999  CZ  PHE A 487      28.562 -34.031 -16.172  1.00 97.94           C  
ATOM   4000  N   GLU A 488      25.406 -36.219 -20.656  1.00 97.69           N  
ATOM   4001  CA  GLU A 488      26.203 -36.156 -21.859  1.00 97.69           C  
ATOM   4002  C   GLU A 488      25.656 -35.094 -22.828  1.00 97.69           C  
ATOM   4003  CB  GLU A 488      26.281 -37.500 -22.547  1.00 97.69           C  
ATOM   4004  O   GLU A 488      26.375 -34.219 -23.297  1.00 97.69           O  
ATOM   4005  CG  GLU A 488      27.125 -37.531 -23.812  1.00 97.69           C  
ATOM   4006  CD  GLU A 488      27.203 -38.906 -24.469  1.00 97.69           C  
ATOM   4007  OE1 GLU A 488      28.156 -39.125 -25.250  1.00 97.69           O  
ATOM   4008  OE2 GLU A 488      26.312 -39.719 -24.203  1.00 97.69           O  
ATOM   4009  N   LYS A 489      24.391 -35.125 -23.109  1.00 96.75           N  
ATOM   4010  CA  LYS A 489      23.734 -34.250 -24.062  1.00 96.75           C  
ATOM   4011  C   LYS A 489      23.719 -32.781 -23.578  1.00 96.75           C  
ATOM   4012  CB  LYS A 489      22.297 -34.719 -24.328  1.00 96.75           C  
ATOM   4013  O   LYS A 489      23.891 -31.859 -24.359  1.00 96.75           O  
ATOM   4014  CG  LYS A 489      21.969 -34.875 -25.812  1.00 96.75           C  
ATOM   4015  CD  LYS A 489      20.531 -35.344 -26.000  1.00 96.75           C  
ATOM   4016  CE  LYS A 489      20.172 -35.438 -27.484  1.00 96.75           C  
ATOM   4017  NZ  LYS A 489      18.750 -35.844 -27.688  1.00 96.75           N  
ATOM   4018  N   THR A 490      23.531 -32.562 -22.281  1.00 97.06           N  
ATOM   4019  CA  THR A 490      23.281 -31.250 -21.719  1.00 97.06           C  
ATOM   4020  C   THR A 490      24.594 -30.609 -21.234  1.00 97.06           C  
ATOM   4021  CB  THR A 490      22.297 -31.328 -20.531  1.00 97.06           C  
ATOM   4022  O   THR A 490      24.734 -29.391 -21.281  1.00 97.06           O  
ATOM   4023  CG2 THR A 490      21.516 -30.031 -20.391  1.00 97.06           C  
ATOM   4024  OG1 THR A 490      21.375 -32.406 -20.766  1.00 97.06           O  
ATOM   4025  N   CYS A 491      25.578 -31.391 -20.797  1.00 97.00           N  
ATOM   4026  CA  CYS A 491      26.766 -30.828 -20.156  1.00 97.00           C  
ATOM   4027  C   CYS A 491      28.016 -31.156 -20.953  1.00 97.00           C  
ATOM   4028  CB  CYS A 491      26.906 -31.359 -18.734  1.00 97.00           C  
ATOM   4029  O   CYS A 491      28.797 -30.266 -21.281  1.00 97.00           O  
ATOM   4030  SG  CYS A 491      25.531 -30.906 -17.641  1.00 97.00           S  
ATOM   4031  N   LEU A 492      28.266 -32.438 -21.375  1.00 97.00           N  
ATOM   4032  CA  LEU A 492      29.516 -32.906 -21.984  1.00 97.00           C  
ATOM   4033  C   LEU A 492      29.641 -32.406 -23.422  1.00 97.00           C  
ATOM   4034  CB  LEU A 492      29.625 -34.438 -21.922  1.00 97.00           C  
ATOM   4035  O   LEU A 492      30.625 -31.797 -23.797  1.00 97.00           O  
ATOM   4036  CG  LEU A 492      29.672 -35.062 -20.531  1.00 97.00           C  
ATOM   4037  CD1 LEU A 492      29.797 -36.562 -20.641  1.00 97.00           C  
ATOM   4038  CD2 LEU A 492      30.812 -34.469 -19.719  1.00 97.00           C  
ATOM   4039  N   ILE A 493      28.609 -32.625 -24.188  1.00 96.50           N  
ATOM   4040  CA  ILE A 493      28.641 -32.281 -25.609  1.00 96.50           C  
ATOM   4041  C   ILE A 493      28.750 -30.766 -25.750  1.00 96.50           C  
ATOM   4042  CB  ILE A 493      27.391 -32.781 -26.344  1.00 96.50           C  
ATOM   4043  O   ILE A 493      29.641 -30.266 -26.438  1.00 96.50           O  
ATOM   4044  CG1 ILE A 493      27.422 -34.312 -26.453  1.00 96.50           C  
ATOM   4045  CG2 ILE A 493      27.281 -32.156 -27.734  1.00 96.50           C  
ATOM   4046  CD1 ILE A 493      26.141 -34.938 -27.016  1.00 96.50           C  
ATOM   4047  N   PRO A 494      27.953 -29.938 -25.125  1.00 94.75           N  
ATOM   4048  CA  PRO A 494      28.062 -28.469 -25.234  1.00 94.75           C  
ATOM   4049  C   PRO A 494      29.234 -27.906 -24.438  1.00 94.75           C  
ATOM   4050  CB  PRO A 494      26.734 -27.984 -24.672  1.00 94.75           C  
ATOM   4051  O   PRO A 494      29.453 -26.703 -24.422  1.00 94.75           O  
ATOM   4052  CG  PRO A 494      25.922 -29.219 -24.469  1.00 94.75           C  
ATOM   4053  CD  PRO A 494      26.844 -30.406 -24.547  1.00 94.75           C  
ATOM   4054  N   ASN A 495      30.047 -28.797 -23.719  1.00 94.12           N  
ATOM   4055  CA  ASN A 495      31.219 -28.406 -22.953  1.00 94.12           C  
ATOM   4056  C   ASN A 495      30.891 -27.375 -21.891  1.00 94.12           C  
ATOM   4057  CB  ASN A 495      32.312 -27.875 -23.891  1.00 94.12           C  
ATOM   4058  O   ASN A 495      31.531 -26.328 -21.812  1.00 94.12           O  
ATOM   4059  CG  ASN A 495      33.688 -27.984 -23.281  1.00 94.12           C  
ATOM   4060  ND2 ASN A 495      34.625 -27.141 -23.734  1.00 94.12           N  
ATOM   4061  OD1 ASN A 495      33.938 -28.812 -22.391  1.00 94.12           O  
ATOM   4062  N   GLN A 496      29.891 -27.609 -21.078  1.00 95.38           N  
ATOM   4063  CA  GLN A 496      29.516 -26.766 -19.953  1.00 95.38           C  
ATOM   4064  C   GLN A 496      30.562 -26.844 -18.844  1.00 95.38           C  
ATOM   4065  CB  GLN A 496      28.141 -27.156 -19.422  1.00 95.38           C  
ATOM   4066  O   GLN A 496      31.250 -27.844 -18.703  1.00 95.38           O  
ATOM   4067  CG  GLN A 496      27.000 -26.891 -20.391  1.00 95.38           C  
ATOM   4068  CD  GLN A 496      26.781 -25.406 -20.625  1.00 95.38           C  
ATOM   4069  NE2 GLN A 496      26.422 -25.062 -21.859  1.00 95.38           N  
ATOM   4070  OE1 GLN A 496      26.906 -24.594 -19.719  1.00 95.38           O  
ATOM   4071  N   ASN A 497      30.812 -25.750 -18.125  1.00 96.81           N  
ATOM   4072  CA  ASN A 497      31.734 -25.719 -17.000  1.00 96.81           C  
ATOM   4073  C   ASN A 497      31.125 -26.359 -15.750  1.00 96.81           C  
ATOM   4074  CB  ASN A 497      32.156 -24.281 -16.703  1.00 96.81           C  
ATOM   4075  O   ASN A 497      30.703 -25.656 -14.836  1.00 96.81           O  
ATOM   4076  CG  ASN A 497      33.375 -24.219 -15.797  1.00 96.81           C  
ATOM   4077  ND2 ASN A 497      33.594 -23.062 -15.164  1.00 96.81           N  
ATOM   4078  OD1 ASN A 497      34.125 -25.188 -15.672  1.00 96.81           O  
ATOM   4079  N   VAL A 498      31.188 -27.688 -15.711  1.00 97.94           N  
ATOM   4080  CA  VAL A 498      30.547 -28.438 -14.633  1.00 97.94           C  
ATOM   4081  C   VAL A 498      31.469 -29.547 -14.141  1.00 97.94           C  
ATOM   4082  CB  VAL A 498      29.188 -29.016 -15.086  1.00 97.94           C  
ATOM   4083  O   VAL A 498      32.406 -29.938 -14.836  1.00 97.94           O  
ATOM   4084  CG1 VAL A 498      28.250 -27.922 -15.555  1.00 97.94           C  
ATOM   4085  CG2 VAL A 498      29.406 -30.047 -16.188  1.00 97.94           C  
ATOM   4086  N   LYS A 499      31.344 -29.984 -12.953  1.00 97.81           N  
ATOM   4087  CA  LYS A 499      31.938 -31.172 -12.344  1.00 97.81           C  
ATOM   4088  C   LYS A 499      30.859 -32.125 -11.820  1.00 97.81           C  
ATOM   4089  CB  LYS A 499      32.875 -30.781 -11.203  1.00 97.81           C  
ATOM   4090  O   LYS A 499      29.922 -31.703 -11.148  1.00 97.81           O  
ATOM   4091  CG  LYS A 499      33.531 -31.953 -10.492  1.00 97.81           C  
ATOM   4092  CD  LYS A 499      34.531 -31.500  -9.445  1.00 97.81           C  
ATOM   4093  CE  LYS A 499      35.188 -32.688  -8.750  1.00 97.81           C  
ATOM   4094  NZ  LYS A 499      36.438 -32.281  -8.031  1.00 97.81           N  
ATOM   4095  N   LEU A 500      31.000 -33.375 -12.188  1.00 98.31           N  
ATOM   4096  CA  LEU A 500      30.062 -34.375 -11.711  1.00 98.31           C  
ATOM   4097  C   LEU A 500      30.688 -35.250 -10.617  1.00 98.31           C  
ATOM   4098  CB  LEU A 500      29.594 -35.281 -12.867  1.00 98.31           C  
ATOM   4099  O   LEU A 500      31.750 -35.812 -10.820  1.00 98.31           O  
ATOM   4100  CG  LEU A 500      28.656 -36.438 -12.500  1.00 98.31           C  
ATOM   4101  CD1 LEU A 500      27.328 -35.875 -11.953  1.00 98.31           C  
ATOM   4102  CD2 LEU A 500      28.406 -37.312 -13.703  1.00 98.31           C  
ATOM   4103  N   VAL A 501      30.094 -35.312  -9.500  1.00 98.25           N  
ATOM   4104  CA  VAL A 501      30.516 -36.156  -8.398  1.00 98.25           C  
ATOM   4105  C   VAL A 501      29.422 -37.156  -8.062  1.00 98.25           C  
ATOM   4106  CB  VAL A 501      30.875 -35.312  -7.148  1.00 98.25           C  
ATOM   4107  O   VAL A 501      28.375 -36.781  -7.504  1.00 98.25           O  
ATOM   4108  CG1 VAL A 501      31.422 -36.219  -6.035  1.00 98.25           C  
ATOM   4109  CG2 VAL A 501      31.891 -34.250  -7.504  1.00 98.25           C  
ATOM   4110  N   VAL A 502      29.656 -38.406  -8.352  1.00 97.69           N  
ATOM   4111  CA  VAL A 502      28.719 -39.469  -8.016  1.00 97.69           C  
ATOM   4112  C   VAL A 502      29.047 -40.031  -6.641  1.00 97.69           C  
ATOM   4113  CB  VAL A 502      28.734 -40.594  -9.078  1.00 97.69           C  
ATOM   4114  O   VAL A 502      30.125 -40.625  -6.445  1.00 97.69           O  
ATOM   4115  CG1 VAL A 502      27.750 -41.688  -8.711  1.00 97.69           C  
ATOM   4116  CG2 VAL A 502      28.422 -40.031 -10.461  1.00 97.69           C  
ATOM   4117  N   LEU A 503      28.188 -39.844  -5.715  1.00 97.19           N  
ATOM   4118  CA  LEU A 503      28.328 -40.375  -4.355  1.00 97.19           C  
ATOM   4119  C   LEU A 503      27.750 -41.781  -4.250  1.00 97.19           C  
ATOM   4120  CB  LEU A 503      27.641 -39.438  -3.354  1.00 97.19           C  
ATOM   4121  O   LEU A 503      26.562 -41.938  -3.951  1.00 97.19           O  
ATOM   4122  CG  LEU A 503      28.031 -37.969  -3.424  1.00 97.19           C  
ATOM   4123  CD1 LEU A 503      27.062 -37.125  -2.613  1.00 97.19           C  
ATOM   4124  CD2 LEU A 503      29.469 -37.750  -2.926  1.00 97.19           C  
ATOM   4125  N   LEU A 504      28.594 -42.781  -4.410  1.00 95.31           N  
ATOM   4126  CA  LEU A 504      28.203 -44.156  -4.555  1.00 95.31           C  
ATOM   4127  C   LEU A 504      28.297 -44.906  -3.223  1.00 95.31           C  
ATOM   4128  CB  LEU A 504      29.062 -44.875  -5.609  1.00 95.31           C  
ATOM   4129  O   LEU A 504      29.391 -45.000  -2.641  1.00 95.31           O  
ATOM   4130  CG  LEU A 504      28.641 -46.281  -5.977  1.00 95.31           C  
ATOM   4131  CD1 LEU A 504      27.297 -46.281  -6.676  1.00 95.31           C  
ATOM   4132  CD2 LEU A 504      29.703 -46.938  -6.855  1.00 95.31           C  
ATOM   4133  N   PHE A 505      27.234 -45.406  -2.762  1.00 91.31           N  
ATOM   4134  CA  PHE A 505      27.219 -46.188  -1.529  1.00 91.31           C  
ATOM   4135  C   PHE A 505      27.766 -47.594  -1.770  1.00 91.31           C  
ATOM   4136  CB  PHE A 505      25.812 -46.281  -0.952  1.00 91.31           C  
ATOM   4137  O   PHE A 505      27.266 -48.344  -2.625  1.00 91.31           O  
ATOM   4138  CG  PHE A 505      25.406 -45.062  -0.167  1.00 91.31           C  
ATOM   4139  CD1 PHE A 505      25.547 -45.031   1.214  1.00 91.31           C  
ATOM   4140  CD2 PHE A 505      24.875 -43.938  -0.812  1.00 91.31           C  
ATOM   4141  CE1 PHE A 505      25.172 -43.906   1.942  1.00 91.31           C  
ATOM   4142  CE2 PHE A 505      24.500 -42.812  -0.090  1.00 91.31           C  
ATOM   4143  CZ  PHE A 505      24.656 -42.781   1.287  1.00 91.31           C  
ATOM   4144  N   ASN A 506      28.812 -47.938  -1.086  1.00 79.50           N  
ATOM   4145  CA  ASN A 506      29.531 -49.188  -1.245  1.00 79.50           C  
ATOM   4146  C   ASN A 506      29.000 -50.250  -0.304  1.00 79.50           C  
ATOM   4147  CB  ASN A 506      31.031 -48.969  -1.016  1.00 79.50           C  
ATOM   4148  O   ASN A 506      29.766 -51.094   0.202  1.00 79.50           O  
ATOM   4149  CG  ASN A 506      31.750 -48.531  -2.271  1.00 79.50           C  
ATOM   4150  ND2 ASN A 506      33.062 -48.250  -2.141  1.00 79.50           N  
ATOM   4151  OD1 ASN A 506      31.156 -48.438  -3.348  1.00 79.50           O  
ATOM   4152  N   SER A 507      27.844 -50.281   0.013  1.00 75.69           N  
ATOM   4153  CA  SER A 507      27.297 -51.344   0.877  1.00 75.69           C  
ATOM   4154  C   SER A 507      26.922 -52.562   0.079  1.00 75.69           C  
ATOM   4155  CB  SER A 507      26.062 -50.812   1.623  1.00 75.69           C  
ATOM   4156  O   SER A 507      26.781 -52.531  -1.145  1.00 75.69           O  
ATOM   4157  OG  SER A 507      24.906 -50.969   0.836  1.00 75.69           O  
ATOM   4158  N   ASP A 508      26.984 -53.750   0.655  1.00 71.38           N  
ATOM   4159  CA  ASP A 508      26.594 -55.000   0.041  1.00 71.38           C  
ATOM   4160  C   ASP A 508      25.156 -54.969  -0.468  1.00 71.38           C  
ATOM   4161  CB  ASP A 508      26.750 -56.156   1.036  1.00 71.38           C  
ATOM   4162  O   ASP A 508      24.750 -55.781  -1.295  1.00 71.38           O  
ATOM   4163  CG  ASP A 508      28.203 -56.500   1.325  1.00 71.38           C  
ATOM   4164  OD1 ASP A 508      29.078 -56.219   0.477  1.00 71.38           O  
ATOM   4165  OD2 ASP A 508      28.469 -57.062   2.410  1.00 71.38           O  
ATOM   4166  N   SER A 509      24.594 -54.000  -0.151  1.00 70.12           N  
ATOM   4167  CA  SER A 509      23.188 -53.812  -0.526  1.00 70.12           C  
ATOM   4168  C   SER A 509      23.062 -53.125  -1.889  1.00 70.12           C  
ATOM   4169  CB  SER A 509      22.453 -52.969   0.529  1.00 70.12           C  
ATOM   4170  O   SER A 509      21.969 -53.031  -2.445  1.00 70.12           O  
ATOM   4171  OG  SER A 509      23.047 -51.688   0.662  1.00 70.12           O  
ATOM   4172  N   ASN A 510      24.219 -52.688  -2.473  1.00 78.19           N  
ATOM   4173  CA  ASN A 510      24.172 -52.125  -3.816  1.00 78.19           C  
ATOM   4174  C   ASN A 510      24.641 -53.125  -4.863  1.00 78.19           C  
ATOM   4175  CB  ASN A 510      25.016 -50.844  -3.885  1.00 78.19           C  
ATOM   4176  O   ASN A 510      25.828 -53.188  -5.180  1.00 78.19           O  
ATOM   4177  CG  ASN A 510      24.875 -50.125  -5.211  1.00 78.19           C  
ATOM   4178  ND2 ASN A 510      25.484 -48.938  -5.309  1.00 78.19           N  
ATOM   4179  OD1 ASN A 510      24.234 -50.625  -6.137  1.00 78.19           O  
ATOM   4180  N   PRO A 511      23.750 -53.875  -5.426  1.00 80.31           N  
ATOM   4181  CA  PRO A 511      24.109 -54.906  -6.379  1.00 80.31           C  
ATOM   4182  C   PRO A 511      24.641 -54.344  -7.695  1.00 80.31           C  
ATOM   4183  CB  PRO A 511      22.781 -55.656  -6.602  1.00 80.31           C  
ATOM   4184  O   PRO A 511      25.359 -55.062  -8.422  1.00 80.31           O  
ATOM   4185  CG  PRO A 511      21.719 -54.688  -6.188  1.00 80.31           C  
ATOM   4186  CD  PRO A 511      22.328 -53.688  -5.234  1.00 80.31           C  
ATOM   4187  N   ASP A 512      24.375 -53.125  -7.945  1.00 88.56           N  
ATOM   4188  CA  ASP A 512      24.703 -52.531  -9.242  1.00 88.56           C  
ATOM   4189  C   ASP A 512      26.031 -51.781  -9.195  1.00 88.56           C  
ATOM   4190  CB  ASP A 512      23.578 -51.594  -9.695  1.00 88.56           C  
ATOM   4191  O   ASP A 512      26.391 -51.094 -10.148  1.00 88.56           O  
ATOM   4192  CG  ASP A 512      22.281 -52.344 -10.016  1.00 88.56           C  
ATOM   4193  OD1 ASP A 512      22.344 -53.500 -10.453  1.00 88.56           O  
ATOM   4194  OD2 ASP A 512      21.203 -51.750  -9.820  1.00 88.56           O  
ATOM   4195  N   LYS A 513      26.797 -51.844  -8.188  1.00 89.81           N  
ATOM   4196  CA  LYS A 513      28.000 -51.031  -7.961  1.00 89.81           C  
ATOM   4197  C   LYS A 513      29.016 -51.250  -9.078  1.00 89.81           C  
ATOM   4198  CB  LYS A 513      28.625 -51.375  -6.613  1.00 89.81           C  
ATOM   4199  O   LYS A 513      29.562 -50.281  -9.617  1.00 89.81           O  
ATOM   4200  CG  LYS A 513      30.156 -51.469  -6.637  1.00 89.81           C  
ATOM   4201  CD  LYS A 513      30.703 -51.906  -5.297  1.00 89.81           C  
ATOM   4202  CE  LYS A 513      32.219 -52.062  -5.348  1.00 89.81           C  
ATOM   4203  NZ  LYS A 513      32.781 -52.594  -4.062  1.00 89.81           N  
ATOM   4204  N   ALA A 514      29.219 -52.469  -9.445  1.00 91.56           N  
ATOM   4205  CA  ALA A 514      30.219 -52.781 -10.477  1.00 91.56           C  
ATOM   4206  C   ALA A 514      29.797 -52.188 -11.828  1.00 91.56           C  
ATOM   4207  CB  ALA A 514      30.406 -54.281 -10.594  1.00 91.56           C  
ATOM   4208  O   ALA A 514      30.625 -51.594 -12.531  1.00 91.56           O  
ATOM   4209  N   LYS A 515      28.609 -52.375 -12.133  1.00 94.38           N  
ATOM   4210  CA  LYS A 515      28.078 -51.844 -13.391  1.00 94.38           C  
ATOM   4211  C   LYS A 515      28.109 -50.312 -13.414  1.00 94.38           C  
ATOM   4212  CB  LYS A 515      26.656 -52.344 -13.617  1.00 94.38           C  
ATOM   4213  O   LYS A 515      28.359 -49.719 -14.461  1.00 94.38           O  
ATOM   4214  CG  LYS A 515      26.547 -53.844 -13.883  1.00 94.38           C  
ATOM   4215  CD  LYS A 515      25.109 -54.250 -14.141  1.00 94.38           C  
ATOM   4216  CE  LYS A 515      24.984 -55.781 -14.359  1.00 94.38           C  
ATOM   4217  NZ  LYS A 515      23.578 -56.188 -14.617  1.00 94.38           N  
ATOM   4218  N   GLN A 516      27.859 -49.750 -12.344  1.00 94.56           N  
ATOM   4219  CA  GLN A 516      27.859 -48.281 -12.219  1.00 94.56           C  
ATOM   4220  C   GLN A 516      29.281 -47.719 -12.391  1.00 94.56           C  
ATOM   4221  CB  GLN A 516      27.297 -47.875 -10.867  1.00 94.56           C  
ATOM   4222  O   GLN A 516      29.469 -46.719 -13.094  1.00 94.56           O  
ATOM   4223  CG  GLN A 516      25.797 -48.094 -10.727  1.00 94.56           C  
ATOM   4224  CD  GLN A 516      25.312 -48.000  -9.297  1.00 94.56           C  
ATOM   4225  NE2 GLN A 516      24.016 -47.781  -9.125  1.00 94.56           N  
ATOM   4226  OE1 GLN A 516      26.094 -48.094  -8.352  1.00 94.56           O  
ATOM   4227  N   VAL A 517      30.219 -48.375 -11.805  1.00 95.12           N  
ATOM   4228  CA  VAL A 517      31.625 -47.969 -11.922  1.00 95.12           C  
ATOM   4229  C   VAL A 517      32.094 -48.156 -13.359  1.00 95.12           C  
ATOM   4230  CB  VAL A 517      32.531 -48.750 -10.945  1.00 95.12           C  
ATOM   4231  O   VAL A 517      32.844 -47.312 -13.883  1.00 95.12           O  
ATOM   4232  CG1 VAL A 517      34.000 -48.438 -11.211  1.00 95.12           C  
ATOM   4233  CG2 VAL A 517      32.156 -48.406  -9.500  1.00 95.12           C  
ATOM   4234  N   GLU A 518      31.688 -49.219 -13.961  1.00 96.00           N  
ATOM   4235  CA  GLU A 518      32.062 -49.500 -15.352  1.00 96.00           C  
ATOM   4236  C   GLU A 518      31.469 -48.438 -16.297  1.00 96.00           C  
ATOM   4237  CB  GLU A 518      31.578 -50.906 -15.758  1.00 96.00           C  
ATOM   4238  O   GLU A 518      32.156 -48.000 -17.219  1.00 96.00           O  
ATOM   4239  CG  GLU A 518      32.438 -51.531 -16.844  1.00 96.00           C  
ATOM   4240  CD  GLU A 518      32.094 -53.000 -17.078  1.00 96.00           C  
ATOM   4241  OE1 GLU A 518      32.750 -53.656 -17.922  1.00 96.00           O  
ATOM   4242  OE2 GLU A 518      31.156 -53.500 -16.406  1.00 96.00           O  
ATOM   4243  N   LEU A 519      30.250 -48.094 -16.078  1.00 96.75           N  
ATOM   4244  CA  LEU A 519      29.625 -47.062 -16.906  1.00 96.75           C  
ATOM   4245  C   LEU A 519      30.375 -45.750 -16.812  1.00 96.75           C  
ATOM   4246  CB  LEU A 519      28.156 -46.875 -16.484  1.00 96.75           C  
ATOM   4247  O   LEU A 519      30.609 -45.094 -17.828  1.00 96.75           O  
ATOM   4248  CG  LEU A 519      27.359 -45.875 -17.297  1.00 96.75           C  
ATOM   4249  CD1 LEU A 519      27.141 -46.375 -18.719  1.00 96.75           C  
ATOM   4250  CD2 LEU A 519      26.016 -45.594 -16.609  1.00 96.75           C  
ATOM   4251  N   MET A 520      30.766 -45.344 -15.594  1.00 96.44           N  
ATOM   4252  CA  MET A 520      31.500 -44.125 -15.383  1.00 96.44           C  
ATOM   4253  C   MET A 520      32.875 -44.188 -16.047  1.00 96.44           C  
ATOM   4254  CB  MET A 520      31.672 -43.844 -13.883  1.00 96.44           C  
ATOM   4255  O   MET A 520      33.375 -43.188 -16.562  1.00 96.44           O  
ATOM   4256  CG  MET A 520      30.547 -43.000 -13.297  1.00 96.44           C  
ATOM   4257  SD  MET A 520      30.469 -41.312 -14.039  1.00 96.44           S  
ATOM   4258  CE  MET A 520      31.969 -40.594 -13.336  1.00 96.44           C  
ATOM   4259  N   ARG A 521      33.500 -45.344 -16.031  1.00 95.88           N  
ATOM   4260  CA  ARG A 521      34.781 -45.531 -16.703  1.00 95.88           C  
ATOM   4261  C   ARG A 521      34.656 -45.344 -18.203  1.00 95.88           C  
ATOM   4262  CB  ARG A 521      35.312 -46.938 -16.391  1.00 95.88           C  
ATOM   4263  O   ARG A 521      35.500 -44.719 -18.828  1.00 95.88           O  
ATOM   4264  CG  ARG A 521      36.844 -46.969 -16.281  1.00 95.88           C  
ATOM   4265  CD  ARG A 521      37.344 -48.406 -16.047  1.00 95.88           C  
ATOM   4266  NE  ARG A 521      38.781 -48.406 -15.750  1.00 95.88           N  
ATOM   4267  NH1 ARG A 521      38.844 -50.656 -15.180  1.00 95.88           N  
ATOM   4268  NH2 ARG A 521      40.750 -49.406 -15.102  1.00 95.88           N  
ATOM   4269  CZ  ARG A 521      39.438 -49.500 -15.344  1.00 95.88           C  
ATOM   4270  N   ASP A 522      33.594 -45.844 -18.719  1.00 96.88           N  
ATOM   4271  CA  ASP A 522      33.344 -45.688 -20.156  1.00 96.88           C  
ATOM   4272  C   ASP A 522      33.219 -44.219 -20.547  1.00 96.88           C  
ATOM   4273  CB  ASP A 522      32.094 -46.469 -20.562  1.00 96.88           C  
ATOM   4274  O   ASP A 522      33.719 -43.812 -21.578  1.00 96.88           O  
ATOM   4275  CG  ASP A 522      32.281 -47.969 -20.469  1.00 96.88           C  
ATOM   4276  OD1 ASP A 522      33.438 -48.438 -20.344  1.00 96.88           O  
ATOM   4277  OD2 ASP A 522      31.281 -48.719 -20.531  1.00 96.88           O  
ATOM   4278  N   TYR A 523      32.500 -43.500 -19.734  1.00 97.25           N  
ATOM   4279  CA  TYR A 523      32.312 -42.094 -20.016  1.00 97.25           C  
ATOM   4280  C   TYR A 523      33.594 -41.312 -19.828  1.00 97.25           C  
ATOM   4281  CB  TYR A 523      31.219 -41.500 -19.109  1.00 97.25           C  
ATOM   4282  O   TYR A 523      33.844 -40.344 -20.547  1.00 97.25           O  
ATOM   4283  CG  TYR A 523      29.828 -41.625 -19.672  1.00 97.25           C  
ATOM   4284  CD1 TYR A 523      29.328 -40.625 -20.531  1.00 97.25           C  
ATOM   4285  CD2 TYR A 523      29.000 -42.688 -19.359  1.00 97.25           C  
ATOM   4286  CE1 TYR A 523      28.047 -40.719 -21.062  1.00 97.25           C  
ATOM   4287  CE2 TYR A 523      27.719 -42.812 -19.891  1.00 97.25           C  
ATOM   4288  OH  TYR A 523      25.984 -41.906 -21.266  1.00 97.25           O  
ATOM   4289  CZ  TYR A 523      27.250 -41.812 -20.734  1.00 97.25           C  
ATOM   4290  N   ARG A 524      34.500 -41.656 -18.938  1.00 95.44           N  
ATOM   4291  CA  ARG A 524      35.781 -41.000 -18.734  1.00 95.44           C  
ATOM   4292  C   ARG A 524      36.719 -41.250 -19.906  1.00 95.44           C  
ATOM   4293  CB  ARG A 524      36.438 -41.531 -17.438  1.00 95.44           C  
ATOM   4294  O   ARG A 524      37.500 -40.375 -20.266  1.00 95.44           O  
ATOM   4295  CG  ARG A 524      36.281 -40.562 -16.266  1.00 95.44           C  
ATOM   4296  CD  ARG A 524      37.000 -41.094 -15.023  1.00 95.44           C  
ATOM   4297  NE  ARG A 524      36.844 -40.188 -13.883  1.00 95.44           N  
ATOM   4298  NH1 ARG A 524      38.000 -41.531 -12.406  1.00 95.44           N  
ATOM   4299  NH2 ARG A 524      37.125 -39.531 -11.703  1.00 95.44           N  
ATOM   4300  CZ  ARG A 524      37.344 -40.438 -12.664  1.00 95.44           C  
ATOM   4301  N   ILE A 525      36.562 -42.406 -20.453  1.00 96.38           N  
ATOM   4302  CA  ILE A 525      37.375 -42.719 -21.625  1.00 96.38           C  
ATOM   4303  C   ILE A 525      36.906 -41.938 -22.828  1.00 96.38           C  
ATOM   4304  CB  ILE A 525      37.344 -44.250 -21.938  1.00 96.38           C  
ATOM   4305  O   ILE A 525      37.688 -41.375 -23.594  1.00 96.38           O  
ATOM   4306  CG1 ILE A 525      37.969 -45.031 -20.781  1.00 96.38           C  
ATOM   4307  CG2 ILE A 525      38.062 -44.531 -23.250  1.00 96.38           C  
ATOM   4308  CD1 ILE A 525      37.844 -46.531 -20.922  1.00 96.38           C  
ATOM   4309  N   LYS A 526      35.625 -41.844 -22.953  1.00 96.50           N  
ATOM   4310  CA  LYS A 526      35.031 -41.125 -24.062  1.00 96.50           C  
ATOM   4311  C   LYS A 526      35.250 -39.625 -23.953  1.00 96.50           C  
ATOM   4312  CB  LYS A 526      33.531 -41.438 -24.141  1.00 96.50           C  
ATOM   4313  O   LYS A 526      35.438 -38.938 -24.953  1.00 96.50           O  
ATOM   4314  CG  LYS A 526      32.844 -40.906 -25.406  1.00 96.50           C  
ATOM   4315  CD  LYS A 526      31.359 -41.250 -25.438  1.00 96.50           C  
ATOM   4316  CE  LYS A 526      30.672 -40.656 -26.656  1.00 96.50           C  
ATOM   4317  NZ  LYS A 526      29.203 -40.875 -26.609  1.00 96.50           N  
ATOM   4318  N   TYR A 527      35.188 -39.125 -22.719  1.00 96.75           N  
ATOM   4319  CA  TYR A 527      35.375 -37.688 -22.453  1.00 96.75           C  
ATOM   4320  C   TYR A 527      36.469 -37.469 -21.438  1.00 96.75           C  
ATOM   4321  CB  TYR A 527      34.062 -37.062 -21.953  1.00 96.75           C  
ATOM   4322  O   TYR A 527      36.219 -37.062 -20.312  1.00 96.75           O  
ATOM   4323  CG  TYR A 527      32.938 -37.125 -22.953  1.00 96.75           C  
ATOM   4324  CD1 TYR A 527      32.781 -36.125 -23.906  1.00 96.75           C  
ATOM   4325  CD2 TYR A 527      32.031 -38.188 -22.953  1.00 96.75           C  
ATOM   4326  CE1 TYR A 527      31.734 -36.188 -24.844  1.00 96.75           C  
ATOM   4327  CE2 TYR A 527      31.000 -38.250 -23.875  1.00 96.75           C  
ATOM   4328  OH  TYR A 527      29.812 -37.312 -25.719  1.00 96.75           O  
ATOM   4329  CZ  TYR A 527      30.844 -37.250 -24.812  1.00 96.75           C  
ATOM   4330  N   PRO A 528      37.719 -37.594 -21.766  1.00 94.31           N  
ATOM   4331  CA  PRO A 528      38.844 -37.531 -20.828  1.00 94.31           C  
ATOM   4332  C   PRO A 528      39.000 -36.156 -20.203  1.00 94.31           C  
ATOM   4333  CB  PRO A 528      40.031 -37.875 -21.719  1.00 94.31           C  
ATOM   4334  O   PRO A 528      39.562 -36.031 -19.094  1.00 94.31           O  
ATOM   4335  CG  PRO A 528      39.469 -38.000 -23.094  1.00 94.31           C  
ATOM   4336  CD  PRO A 528      37.969 -37.875 -23.016  1.00 94.31           C  
ATOM   4337  N   LYS A 529      38.531 -35.031 -20.812  1.00 94.00           N  
ATOM   4338  CA  LYS A 529      38.719 -33.688 -20.281  1.00 94.00           C  
ATOM   4339  C   LYS A 529      37.594 -33.344 -19.328  1.00 94.00           C  
ATOM   4340  CB  LYS A 529      38.781 -32.688 -21.422  1.00 94.00           C  
ATOM   4341  O   LYS A 529      37.656 -32.312 -18.656  1.00 94.00           O  
ATOM   4342  CG  LYS A 529      40.031 -32.781 -22.281  1.00 94.00           C  
ATOM   4343  CD  LYS A 529      40.094 -31.656 -23.297  1.00 94.00           C  
ATOM   4344  CE  LYS A 529      41.375 -31.750 -24.156  1.00 94.00           C  
ATOM   4345  NZ  LYS A 529      41.438 -30.656 -25.156  1.00 94.00           N  
ATOM   4346  N   ALA A 530      36.562 -34.156 -19.297  1.00 94.94           N  
ATOM   4347  CA  ALA A 530      35.438 -33.906 -18.438  1.00 94.94           C  
ATOM   4348  C   ALA A 530      35.781 -34.156 -16.969  1.00 94.94           C  
ATOM   4349  CB  ALA A 530      34.250 -34.750 -18.844  1.00 94.94           C  
ATOM   4350  O   ALA A 530      36.531 -35.062 -16.656  1.00 94.94           O  
ATOM   4351  N   ASP A 531      35.344 -33.312 -16.078  1.00 95.69           N  
ATOM   4352  CA  ASP A 531      35.594 -33.406 -14.641  1.00 95.69           C  
ATOM   4353  C   ASP A 531      34.531 -34.281 -13.984  1.00 95.69           C  
ATOM   4354  CB  ASP A 531      35.625 -32.031 -13.992  1.00 95.69           C  
ATOM   4355  O   ASP A 531      33.469 -33.781 -13.570  1.00 95.69           O  
ATOM   4356  CG  ASP A 531      36.438 -32.000 -12.719  1.00 95.69           C  
ATOM   4357  OD1 ASP A 531      36.875 -33.062 -12.227  1.00 95.69           O  
ATOM   4358  OD2 ASP A 531      36.656 -30.891 -12.188  1.00 95.69           O  
ATOM   4359  N   MET A 532      34.781 -35.531 -13.891  1.00 97.00           N  
ATOM   4360  CA  MET A 532      33.875 -36.500 -13.297  1.00 97.00           C  
ATOM   4361  C   MET A 532      34.594 -37.344 -12.258  1.00 97.00           C  
ATOM   4362  CB  MET A 532      33.250 -37.406 -14.375  1.00 97.00           C  
ATOM   4363  O   MET A 532      35.719 -37.781 -12.484  1.00 97.00           O  
ATOM   4364  CG  MET A 532      32.469 -36.625 -15.430  1.00 97.00           C  
ATOM   4365  SD  MET A 532      31.766 -37.750 -16.719  1.00 97.00           S  
ATOM   4366  CE  MET A 532      33.281 -38.219 -17.609  1.00 97.00           C  
ATOM   4367  N   GLN A 533      33.906 -37.594 -11.172  1.00 95.25           N  
ATOM   4368  CA  GLN A 533      34.531 -38.344 -10.102  1.00 95.25           C  
ATOM   4369  C   GLN A 533      33.500 -39.219  -9.375  1.00 95.25           C  
ATOM   4370  CB  GLN A 533      35.250 -37.438  -9.109  1.00 95.25           C  
ATOM   4371  O   GLN A 533      32.312 -38.875  -9.328  1.00 95.25           O  
ATOM   4372  CG  GLN A 533      35.281 -37.969  -7.684  1.00 95.25           C  
ATOM   4373  CD  GLN A 533      35.906 -37.000  -6.707  1.00 95.25           C  
ATOM   4374  NE2 GLN A 533      36.031 -37.406  -5.453  1.00 95.25           N  
ATOM   4375  OE1 GLN A 533      36.281 -35.875  -7.078  1.00 95.25           O  
ATOM   4376  N   ILE A 534      33.938 -40.406  -8.977  1.00 96.00           N  
ATOM   4377  CA  ILE A 534      33.156 -41.250  -8.094  1.00 96.00           C  
ATOM   4378  C   ILE A 534      33.719 -41.188  -6.676  1.00 96.00           C  
ATOM   4379  CB  ILE A 534      33.125 -42.719  -8.594  1.00 96.00           C  
ATOM   4380  O   ILE A 534      34.906 -41.375  -6.469  1.00 96.00           O  
ATOM   4381  CG1 ILE A 534      32.469 -42.812  -9.969  1.00 96.00           C  
ATOM   4382  CG2 ILE A 534      32.406 -43.625  -7.582  1.00 96.00           C  
ATOM   4383  CD1 ILE A 534      32.500 -44.188 -10.594  1.00 96.00           C  
ATOM   4384  N   LEU A 535      32.938 -40.844  -5.734  1.00 95.56           N  
ATOM   4385  CA  LEU A 535      33.281 -40.844  -4.320  1.00 95.56           C  
ATOM   4386  C   LEU A 535      32.531 -41.906  -3.561  1.00 95.56           C  
ATOM   4387  CB  LEU A 535      33.031 -39.469  -3.703  1.00 95.56           C  
ATOM   4388  O   LEU A 535      31.312 -41.812  -3.391  1.00 95.56           O  
ATOM   4389  CG  LEU A 535      33.812 -39.094  -2.449  1.00 95.56           C  
ATOM   4390  CD1 LEU A 535      34.781 -37.938  -2.734  1.00 95.56           C  
ATOM   4391  CD2 LEU A 535      32.875 -38.750  -1.298  1.00 95.56           C  
ATOM   4392  N   PRO A 536      33.188 -42.906  -3.072  1.00 93.44           N  
ATOM   4393  CA  PRO A 536      32.500 -43.969  -2.312  1.00 93.44           C  
ATOM   4394  C   PRO A 536      32.062 -43.500  -0.930  1.00 93.44           C  
ATOM   4395  CB  PRO A 536      33.562 -45.062  -2.199  1.00 93.44           C  
ATOM   4396  O   PRO A 536      32.812 -42.781  -0.251  1.00 93.44           O  
ATOM   4397  CG  PRO A 536      34.875 -44.375  -2.441  1.00 93.44           C  
ATOM   4398  CD  PRO A 536      34.594 -43.062  -3.150  1.00 93.44           C  
ATOM   4399  N   VAL A 537      30.906 -43.781  -0.569  1.00 92.44           N  
ATOM   4400  CA  VAL A 537      30.328 -43.500   0.739  1.00 92.44           C  
ATOM   4401  C   VAL A 537      30.000 -44.781   1.470  1.00 92.44           C  
ATOM   4402  CB  VAL A 537      29.062 -42.594   0.618  1.00 92.44           C  
ATOM   4403  O   VAL A 537      29.359 -45.688   0.905  1.00 92.44           O  
ATOM   4404  CG1 VAL A 537      28.578 -42.156   1.998  1.00 92.44           C  
ATOM   4405  CG2 VAL A 537      29.344 -41.406  -0.267  1.00 92.44           C  
ATOM   4406  N   SER A 538      30.312 -44.875   2.670  1.00 88.06           N  
ATOM   4407  CA  SER A 538      30.109 -46.094   3.451  1.00 88.06           C  
ATOM   4408  C   SER A 538      28.750 -46.062   4.152  1.00 88.06           C  
ATOM   4409  CB  SER A 538      31.219 -46.281   4.484  1.00 88.06           C  
ATOM   4410  O   SER A 538      28.203 -45.000   4.414  1.00 88.06           O  
ATOM   4411  OG  SER A 538      31.453 -45.062   5.180  1.00 88.06           O  
ATOM   4412  N   GLY A 539      28.203 -47.312   4.359  1.00 84.44           N  
ATOM   4413  CA  GLY A 539      26.969 -47.438   5.109  1.00 84.44           C  
ATOM   4414  C   GLY A 539      25.750 -47.625   4.223  1.00 84.44           C  
ATOM   4415  O   GLY A 539      25.875 -47.906   3.031  1.00 84.44           O  
ATOM   4416  N   GLU A 540      24.531 -47.531   4.902  1.00 83.19           N  
ATOM   4417  CA  GLU A 540      23.266 -47.625   4.184  1.00 83.19           C  
ATOM   4418  C   GLU A 540      22.906 -46.281   3.512  1.00 83.19           C  
ATOM   4419  CB  GLU A 540      22.125 -48.031   5.125  1.00 83.19           C  
ATOM   4420  O   GLU A 540      23.406 -45.250   3.912  1.00 83.19           O  
ATOM   4421  CG  GLU A 540      22.188 -49.500   5.527  1.00 83.19           C  
ATOM   4422  CD  GLU A 540      21.344 -50.406   4.637  1.00 83.19           C  
ATOM   4423  OE1 GLU A 540      21.625 -51.625   4.562  1.00 83.19           O  
ATOM   4424  OE2 GLU A 540      20.391 -49.906   4.004  1.00 83.19           O  
ATOM   4425  N   PHE A 541      22.203 -46.375   2.502  1.00 86.31           N  
ATOM   4426  CA  PHE A 541      21.844 -45.188   1.717  1.00 86.31           C  
ATOM   4427  C   PHE A 541      21.250 -44.125   2.605  1.00 86.31           C  
ATOM   4428  CB  PHE A 541      20.859 -45.562   0.604  1.00 86.31           C  
ATOM   4429  O   PHE A 541      20.281 -44.344   3.318  1.00 86.31           O  
ATOM   4430  CG  PHE A 541      20.469 -44.406  -0.262  1.00 86.31           C  
ATOM   4431  CD1 PHE A 541      19.266 -43.719  -0.039  1.00 86.31           C  
ATOM   4432  CD2 PHE A 541      21.281 -43.969  -1.298  1.00 86.31           C  
ATOM   4433  CE1 PHE A 541      18.891 -42.656  -0.838  1.00 86.31           C  
ATOM   4434  CE2 PHE A 541      20.906 -42.906  -2.102  1.00 86.31           C  
ATOM   4435  CZ  PHE A 541      19.719 -42.250  -1.870  1.00 86.31           C  
ATOM   4436  N   SER A 542      21.828 -43.031   2.643  1.00 88.00           N  
ATOM   4437  CA  SER A 542      21.391 -41.812   3.299  1.00 88.00           C  
ATOM   4438  C   SER A 542      21.734 -40.594   2.455  1.00 88.00           C  
ATOM   4439  CB  SER A 542      22.047 -41.688   4.680  1.00 88.00           C  
ATOM   4440  O   SER A 542      22.906 -40.219   2.318  1.00 88.00           O  
ATOM   4441  OG  SER A 542      21.828 -40.375   5.219  1.00 88.00           O  
ATOM   4442  N   ARG A 543      20.750 -40.000   1.958  1.00 90.00           N  
ATOM   4443  CA  ARG A 543      20.938 -38.812   1.111  1.00 90.00           C  
ATOM   4444  C   ARG A 543      21.688 -37.719   1.854  1.00 90.00           C  
ATOM   4445  CB  ARG A 543      19.594 -38.281   0.624  1.00 90.00           C  
ATOM   4446  O   ARG A 543      22.625 -37.125   1.312  1.00 90.00           O  
ATOM   4447  CG  ARG A 543      19.703 -37.062  -0.255  1.00 90.00           C  
ATOM   4448  CD  ARG A 543      18.328 -36.594  -0.739  1.00 90.00           C  
ATOM   4449  NE  ARG A 543      18.422 -35.312  -1.470  1.00 90.00           N  
ATOM   4450  NH1 ARG A 543      18.766 -36.312  -3.531  1.00 90.00           N  
ATOM   4451  NH2 ARG A 543      18.703 -34.031  -3.342  1.00 90.00           N  
ATOM   4452  CZ  ARG A 543      18.625 -35.219  -2.779  1.00 90.00           C  
ATOM   4453  N   ALA A 544      21.328 -37.406   3.094  1.00 92.62           N  
ATOM   4454  CA  ALA A 544      21.969 -36.375   3.906  1.00 92.62           C  
ATOM   4455  C   ALA A 544      23.453 -36.656   4.094  1.00 92.62           C  
ATOM   4456  CB  ALA A 544      21.281 -36.250   5.262  1.00 92.62           C  
ATOM   4457  O   ALA A 544      24.297 -35.781   3.916  1.00 92.62           O  
ATOM   4458  N   LEU A 545      23.766 -37.906   4.418  1.00 92.94           N  
ATOM   4459  CA  LEU A 545      25.156 -38.312   4.633  1.00 92.94           C  
ATOM   4460  C   LEU A 545      25.969 -38.156   3.352  1.00 92.94           C  
ATOM   4461  CB  LEU A 545      25.219 -39.750   5.141  1.00 92.94           C  
ATOM   4462  O   LEU A 545      27.078 -37.656   3.371  1.00 92.94           O  
ATOM   4463  CG  LEU A 545      26.625 -40.312   5.430  1.00 92.94           C  
ATOM   4464  CD1 LEU A 545      27.266 -39.531   6.574  1.00 92.94           C  
ATOM   4465  CD2 LEU A 545      26.547 -41.781   5.750  1.00 92.94           C  
ATOM   4466  N   ALA A 546      25.453 -38.625   2.270  1.00 94.25           N  
ATOM   4467  CA  ALA A 546      26.125 -38.562   0.979  1.00 94.25           C  
ATOM   4468  C   ALA A 546      26.453 -37.125   0.604  1.00 94.25           C  
ATOM   4469  CB  ALA A 546      25.281 -39.219  -0.107  1.00 94.25           C  
ATOM   4470  O   ALA A 546      27.578 -36.812   0.221  1.00 94.25           O  
ATOM   4471  N   LEU A 547      25.438 -36.219   0.710  1.00 95.62           N  
ATOM   4472  CA  LEU A 547      25.609 -34.812   0.305  1.00 95.62           C  
ATOM   4473  C   LEU A 547      26.547 -34.094   1.250  1.00 95.62           C  
ATOM   4474  CB  LEU A 547      24.250 -34.125   0.269  1.00 95.62           C  
ATOM   4475  O   LEU A 547      27.297 -33.188   0.827  1.00 95.62           O  
ATOM   4476  CG  LEU A 547      23.281 -34.531  -0.834  1.00 95.62           C  
ATOM   4477  CD1 LEU A 547      21.953 -33.812  -0.686  1.00 95.62           C  
ATOM   4478  CD2 LEU A 547      23.891 -34.281  -2.209  1.00 95.62           C  
ATOM   4479  N   GLU A 548      26.531 -34.438   2.521  1.00 94.62           N  
ATOM   4480  CA  GLU A 548      27.453 -33.875   3.486  1.00 94.62           C  
ATOM   4481  C   GLU A 548      28.891 -34.250   3.184  1.00 94.62           C  
ATOM   4482  CB  GLU A 548      27.078 -34.281   4.910  1.00 94.62           C  
ATOM   4483  O   GLU A 548      29.781 -33.406   3.174  1.00 94.62           O  
ATOM   4484  CG  GLU A 548      27.562 -33.312   5.980  1.00 94.62           C  
ATOM   4485  CD  GLU A 548      26.891 -31.953   5.910  1.00 94.62           C  
ATOM   4486  OE1 GLU A 548      27.438 -30.984   6.492  1.00 94.62           O  
ATOM   4487  OE2 GLU A 548      25.828 -31.859   5.270  1.00 94.62           O  
ATOM   4488  N   VAL A 549      29.125 -35.562   2.947  1.00 94.94           N  
ATOM   4489  CA  VAL A 549      30.453 -36.062   2.609  1.00 94.94           C  
ATOM   4490  C   VAL A 549      30.906 -35.438   1.277  1.00 94.94           C  
ATOM   4491  CB  VAL A 549      30.469 -37.594   2.537  1.00 94.94           C  
ATOM   4492  O   VAL A 549      32.031 -35.000   1.148  1.00 94.94           O  
ATOM   4493  CG1 VAL A 549      31.797 -38.094   1.951  1.00 94.94           C  
ATOM   4494  CG2 VAL A 549      30.234 -38.188   3.922  1.00 94.94           C  
ATOM   4495  N   GLY A 550      30.016 -35.469   0.316  1.00 96.44           N  
ATOM   4496  CA  GLY A 550      30.344 -34.938  -0.992  1.00 96.44           C  
ATOM   4497  C   GLY A 550      30.703 -33.438  -0.949  1.00 96.44           C  
ATOM   4498  O   GLY A 550      31.641 -33.031  -1.615  1.00 96.44           O  
ATOM   4499  N   SER A 551      29.953 -32.656  -0.169  1.00 96.88           N  
ATOM   4500  CA  SER A 551      30.172 -31.203  -0.085  1.00 96.88           C  
ATOM   4501  C   SER A 551      31.469 -30.891   0.642  1.00 96.88           C  
ATOM   4502  CB  SER A 551      29.000 -30.531   0.626  1.00 96.88           C  
ATOM   4503  O   SER A 551      32.062 -29.812   0.442  1.00 96.88           O  
ATOM   4504  OG  SER A 551      28.922 -30.938   1.980  1.00 96.88           O  
ATOM   4505  N   SER A 552      31.969 -31.734   1.479  1.00 95.44           N  
ATOM   4506  CA  SER A 552      33.188 -31.516   2.262  1.00 95.44           C  
ATOM   4507  C   SER A 552      34.406 -31.422   1.365  1.00 95.44           C  
ATOM   4508  CB  SER A 552      33.375 -32.625   3.285  1.00 95.44           C  
ATOM   4509  O   SER A 552      35.438 -30.906   1.774  1.00 95.44           O  
ATOM   4510  OG  SER A 552      33.656 -33.875   2.641  1.00 95.44           O  
ATOM   4511  N   GLN A 553      34.375 -31.844   0.223  1.00 94.50           N  
ATOM   4512  CA  GLN A 553      35.500 -31.859  -0.703  1.00 94.50           C  
ATOM   4513  C   GLN A 553      35.656 -30.500  -1.375  1.00 94.50           C  
ATOM   4514  CB  GLN A 553      35.312 -32.938  -1.761  1.00 94.50           C  
ATOM   4515  O   GLN A 553      36.656 -30.266  -2.074  1.00 94.50           O  
ATOM   4516  CG  GLN A 553      35.219 -34.344  -1.185  1.00 94.50           C  
ATOM   4517  CD  GLN A 553      36.000 -35.375  -1.989  1.00 94.50           C  
ATOM   4518  NE2 GLN A 553      36.062 -36.594  -1.480  1.00 94.50           N  
ATOM   4519  OE1 GLN A 553      36.531 -35.062  -3.059  1.00 94.50           O  
ATOM   4520  N   PHE A 554      34.812 -29.562  -1.165  1.00 97.62           N  
ATOM   4521  CA  PHE A 554      34.812 -28.312  -1.909  1.00 97.62           C  
ATOM   4522  C   PHE A 554      35.094 -27.141  -0.985  1.00 97.62           C  
ATOM   4523  CB  PHE A 554      33.469 -28.109  -2.623  1.00 97.62           C  
ATOM   4524  O   PHE A 554      34.969 -27.250   0.234  1.00 97.62           O  
ATOM   4525  CG  PHE A 554      33.219 -29.094  -3.736  1.00 97.62           C  
ATOM   4526  CD1 PHE A 554      33.750 -28.875  -5.008  1.00 97.62           C  
ATOM   4527  CD2 PHE A 554      32.469 -30.250  -3.510  1.00 97.62           C  
ATOM   4528  CE1 PHE A 554      33.531 -29.781  -6.039  1.00 97.62           C  
ATOM   4529  CE2 PHE A 554      32.250 -31.156  -4.535  1.00 97.62           C  
ATOM   4530  CZ  PHE A 554      32.781 -30.922  -5.801  1.00 97.62           C  
ATOM   4531  N   ASN A 555      35.500 -25.984  -1.573  1.00 97.56           N  
ATOM   4532  CA  ASN A 555      35.750 -24.750  -0.825  1.00 97.56           C  
ATOM   4533  C   ASN A 555      34.500 -23.906  -0.696  1.00 97.56           C  
ATOM   4534  CB  ASN A 555      36.875 -23.938  -1.483  1.00 97.56           C  
ATOM   4535  O   ASN A 555      33.469 -24.203  -1.315  1.00 97.56           O  
ATOM   4536  CG  ASN A 555      36.562 -23.578  -2.924  1.00 97.56           C  
ATOM   4537  ND2 ASN A 555      37.594 -23.234  -3.684  1.00 97.56           N  
ATOM   4538  OD1 ASN A 555      35.406 -23.625  -3.352  1.00 97.56           O  
ATOM   4539  N   ASN A 556      34.531 -22.953   0.092  1.00 97.50           N  
ATOM   4540  CA  ASN A 556      33.375 -22.156   0.462  1.00 97.50           C  
ATOM   4541  C   ASN A 556      32.844 -21.359  -0.724  1.00 97.50           C  
ATOM   4542  CB  ASN A 556      33.719 -21.219   1.623  1.00 97.50           C  
ATOM   4543  O   ASN A 556      31.656 -21.016  -0.764  1.00 97.50           O  
ATOM   4544  CG  ASN A 556      33.812 -21.953   2.949  1.00 97.50           C  
ATOM   4545  ND2 ASN A 556      34.375 -21.281   3.951  1.00 97.50           N  
ATOM   4546  OD1 ASN A 556      33.406 -23.109   3.070  1.00 97.50           O  
ATOM   4547  N   GLU A 557      33.594 -21.047  -1.742  1.00 97.81           N  
ATOM   4548  CA  GLU A 557      33.188 -20.234  -2.893  1.00 97.81           C  
ATOM   4549  C   GLU A 557      32.656 -21.125  -4.008  1.00 97.81           C  
ATOM   4550  CB  GLU A 557      34.375 -19.406  -3.412  1.00 97.81           C  
ATOM   4551  O   GLU A 557      32.250 -20.625  -5.066  1.00 97.81           O  
ATOM   4552  CG  GLU A 557      34.844 -18.344  -2.432  1.00 97.81           C  
ATOM   4553  CD  GLU A 557      36.344 -18.094  -2.506  1.00 97.81           C  
ATOM   4554  OE1 GLU A 557      36.875 -17.312  -1.687  1.00 97.81           O  
ATOM   4555  OE2 GLU A 557      37.000 -18.703  -3.391  1.00 97.81           O  
ATOM   4556  N   SER A 558      32.594 -22.469  -3.791  1.00 98.44           N  
ATOM   4557  CA  SER A 558      32.125 -23.406  -4.801  1.00 98.44           C  
ATOM   4558  C   SER A 558      30.609 -23.469  -4.852  1.00 98.44           C  
ATOM   4559  CB  SER A 558      32.688 -24.812  -4.520  1.00 98.44           C  
ATOM   4560  O   SER A 558      29.953 -23.547  -3.814  1.00 98.44           O  
ATOM   4561  OG  SER A 558      34.094 -24.797  -4.570  1.00 98.44           O  
ATOM   4562  N   LEU A 559      30.047 -23.422  -6.043  1.00 98.69           N  
ATOM   4563  CA  LEU A 559      28.625 -23.562  -6.273  1.00 98.69           C  
ATOM   4564  C   LEU A 559      28.234 -25.031  -6.402  1.00 98.69           C  
ATOM   4565  CB  LEU A 559      28.203 -22.797  -7.527  1.00 98.69           C  
ATOM   4566  O   LEU A 559      28.719 -25.719  -7.297  1.00 98.69           O  
ATOM   4567  CG  LEU A 559      26.719 -22.859  -7.906  1.00 98.69           C  
ATOM   4568  CD1 LEU A 559      25.859 -22.312  -6.773  1.00 98.69           C  
ATOM   4569  CD2 LEU A 559      26.453 -22.109  -9.203  1.00 98.69           C  
ATOM   4570  N   LEU A 560      27.406 -25.484  -5.555  1.00 98.81           N  
ATOM   4571  CA  LEU A 560      26.969 -26.891  -5.508  1.00 98.81           C  
ATOM   4572  C   LEU A 560      25.547 -27.031  -6.016  1.00 98.81           C  
ATOM   4573  CB  LEU A 560      27.078 -27.438  -4.082  1.00 98.81           C  
ATOM   4574  O   LEU A 560      24.688 -26.203  -5.723  1.00 98.81           O  
ATOM   4575  CG  LEU A 560      28.406 -27.188  -3.365  1.00 98.81           C  
ATOM   4576  CD1 LEU A 560      28.328 -27.688  -1.926  1.00 98.81           C  
ATOM   4577  CD2 LEU A 560      29.547 -27.875  -4.113  1.00 98.81           C  
ATOM   4578  N   PHE A 561      25.281 -28.031  -6.762  1.00 98.69           N  
ATOM   4579  CA  PHE A 561      23.953 -28.438  -7.207  1.00 98.69           C  
ATOM   4580  C   PHE A 561      23.609 -29.812  -6.652  1.00 98.69           C  
ATOM   4581  CB  PHE A 561      23.891 -28.453  -8.734  1.00 98.69           C  
ATOM   4582  O   PHE A 561      24.156 -30.828  -7.090  1.00 98.69           O  
ATOM   4583  CG  PHE A 561      22.609 -29.062  -9.273  1.00 98.69           C  
ATOM   4584  CD1 PHE A 561      22.625 -29.797 -10.461  1.00 98.69           C  
ATOM   4585  CD2 PHE A 561      21.406 -28.891  -8.602  1.00 98.69           C  
ATOM   4586  CE1 PHE A 561      21.453 -30.344 -10.961  1.00 98.69           C  
ATOM   4587  CE2 PHE A 561      20.234 -29.453  -9.094  1.00 98.69           C  
ATOM   4588  CZ  PHE A 561      20.266 -30.172 -10.281  1.00 98.69           C  
ATOM   4589  N   PHE A 562      22.703 -29.812  -5.648  1.00 98.12           N  
ATOM   4590  CA  PHE A 562      22.203 -31.062  -5.109  1.00 98.12           C  
ATOM   4591  C   PHE A 562      21.172 -31.688  -6.051  1.00 98.12           C  
ATOM   4592  CB  PHE A 562      21.578 -30.844  -3.727  1.00 98.12           C  
ATOM   4593  O   PHE A 562      20.016 -31.250  -6.090  1.00 98.12           O  
ATOM   4594  CG  PHE A 562      22.547 -30.312  -2.703  1.00 98.12           C  
ATOM   4595  CD1 PHE A 562      23.906 -30.562  -2.822  1.00 98.12           C  
ATOM   4596  CD2 PHE A 562      22.094 -29.562  -1.621  1.00 98.12           C  
ATOM   4597  CE1 PHE A 562      24.797 -30.062  -1.876  1.00 98.12           C  
ATOM   4598  CE2 PHE A 562      22.984 -29.078  -0.671  1.00 98.12           C  
ATOM   4599  CZ  PHE A 562      24.328 -29.328  -0.800  1.00 98.12           C  
ATOM   4600  N   CYS A 563      21.531 -32.750  -6.637  1.00 97.06           N  
ATOM   4601  CA  CYS A 563      20.750 -33.344  -7.719  1.00 97.06           C  
ATOM   4602  C   CYS A 563      20.219 -34.719  -7.320  1.00 97.06           C  
ATOM   4603  CB  CYS A 563      21.594 -33.469  -8.984  1.00 97.06           C  
ATOM   4604  O   CYS A 563      20.531 -35.219  -6.238  1.00 97.06           O  
ATOM   4605  SG  CYS A 563      20.609 -33.719 -10.484  1.00 97.06           S  
ATOM   4606  N   ASP A 564      19.281 -35.219  -8.148  1.00 93.88           N  
ATOM   4607  CA  ASP A 564      18.703 -36.562  -8.047  1.00 93.88           C  
ATOM   4608  C   ASP A 564      18.906 -37.344  -9.336  1.00 93.88           C  
ATOM   4609  CB  ASP A 564      17.219 -36.469  -7.711  1.00 93.88           C  
ATOM   4610  O   ASP A 564      18.891 -36.781 -10.430  1.00 93.88           O  
ATOM   4611  CG  ASP A 564      16.641 -37.781  -7.191  1.00 93.88           C  
ATOM   4612  OD1 ASP A 564      17.141 -38.875  -7.578  1.00 93.88           O  
ATOM   4613  OD2 ASP A 564      15.688 -37.750  -6.383  1.00 93.88           O  
ATOM   4614  N   VAL A 565      19.125 -38.656  -9.195  1.00 95.81           N  
ATOM   4615  CA  VAL A 565      19.406 -39.500 -10.344  1.00 95.81           C  
ATOM   4616  C   VAL A 565      18.188 -39.562 -11.258  1.00 95.81           C  
ATOM   4617  CB  VAL A 565      19.812 -40.938  -9.898  1.00 95.81           C  
ATOM   4618  O   VAL A 565      18.312 -39.812 -12.461  1.00 95.81           O  
ATOM   4619  CG1 VAL A 565      18.625 -41.656  -9.289  1.00 95.81           C  
ATOM   4620  CG2 VAL A 565      20.375 -41.719 -11.078  1.00 95.81           C  
ATOM   4621  N   ASP A 566      17.062 -39.281 -10.781  1.00 95.00           N  
ATOM   4622  CA  ASP A 566      15.812 -39.406 -11.531  1.00 95.00           C  
ATOM   4623  C   ASP A 566      15.469 -38.094 -12.227  1.00 95.00           C  
ATOM   4624  CB  ASP A 566      14.664 -39.812 -10.609  1.00 95.00           C  
ATOM   4625  O   ASP A 566      14.375 -37.938 -12.773  1.00 95.00           O  
ATOM   4626  CG  ASP A 566      14.852 -41.219 -10.031  1.00 95.00           C  
ATOM   4627  OD1 ASP A 566      15.141 -42.156 -10.805  1.00 95.00           O  
ATOM   4628  OD2 ASP A 566      14.703 -41.375  -8.805  1.00 95.00           O  
ATOM   4629  N   LEU A 567      16.312 -37.125 -12.273  1.00 97.31           N  
ATOM   4630  CA  LEU A 567      16.062 -35.812 -12.867  1.00 97.31           C  
ATOM   4631  C   LEU A 567      16.562 -35.781 -14.312  1.00 97.31           C  
ATOM   4632  CB  LEU A 567      16.734 -34.719 -12.047  1.00 97.31           C  
ATOM   4633  O   LEU A 567      17.562 -36.406 -14.641  1.00 97.31           O  
ATOM   4634  CG  LEU A 567      16.219 -34.531 -10.625  1.00 97.31           C  
ATOM   4635  CD1 LEU A 567      16.984 -33.406  -9.930  1.00 97.31           C  
ATOM   4636  CD2 LEU A 567      14.727 -34.250 -10.625  1.00 97.31           C  
ATOM   4637  N   VAL A 568      15.891 -35.125 -15.141  1.00 97.38           N  
ATOM   4638  CA  VAL A 568      16.344 -34.625 -16.438  1.00 97.38           C  
ATOM   4639  C   VAL A 568      16.344 -33.125 -16.469  1.00 97.38           C  
ATOM   4640  CB  VAL A 568      15.438 -35.188 -17.578  1.00 97.38           C  
ATOM   4641  O   VAL A 568      15.383 -32.469 -16.047  1.00 97.38           O  
ATOM   4642  CG1 VAL A 568      15.891 -34.625 -18.938  1.00 97.38           C  
ATOM   4643  CG2 VAL A 568      15.453 -36.719 -17.594  1.00 97.38           C  
ATOM   4644  N   PHE A 569      17.438 -32.531 -16.859  1.00 97.81           N  
ATOM   4645  CA  PHE A 569      17.531 -31.078 -16.828  1.00 97.81           C  
ATOM   4646  C   PHE A 569      18.141 -30.547 -18.109  1.00 97.81           C  
ATOM   4647  CB  PHE A 569      18.359 -30.609 -15.625  1.00 97.81           C  
ATOM   4648  O   PHE A 569      18.719 -31.312 -18.891  1.00 97.81           O  
ATOM   4649  CG  PHE A 569      19.750 -31.203 -15.578  1.00 97.81           C  
ATOM   4650  CD1 PHE A 569      19.984 -32.375 -14.883  1.00 97.81           C  
ATOM   4651  CD2 PHE A 569      20.797 -30.594 -16.234  1.00 97.81           C  
ATOM   4652  CE1 PHE A 569      21.266 -32.938 -14.836  1.00 97.81           C  
ATOM   4653  CE2 PHE A 569      22.078 -31.125 -16.203  1.00 97.81           C  
ATOM   4654  CZ  PHE A 569      22.312 -32.312 -15.500  1.00 97.81           C  
ATOM   4655  N   THR A 570      17.969 -29.281 -18.422  1.00 97.38           N  
ATOM   4656  CA  THR A 570      18.438 -28.609 -19.625  1.00 97.38           C  
ATOM   4657  C   THR A 570      19.625 -27.703 -19.312  1.00 97.38           C  
ATOM   4658  CB  THR A 570      17.312 -27.781 -20.266  1.00 97.38           C  
ATOM   4659  O   THR A 570      19.969 -27.500 -18.141  1.00 97.38           O  
ATOM   4660  CG2 THR A 570      16.078 -28.625 -20.547  1.00 97.38           C  
ATOM   4661  OG1 THR A 570      16.953 -26.703 -19.391  1.00 97.38           O  
ATOM   4662  N   THR A 571      20.266 -27.234 -20.391  1.00 96.81           N  
ATOM   4663  CA  THR A 571      21.391 -26.312 -20.266  1.00 96.81           C  
ATOM   4664  C   THR A 571      20.922 -24.984 -19.656  1.00 96.81           C  
ATOM   4665  CB  THR A 571      22.062 -26.062 -21.609  1.00 96.81           C  
ATOM   4666  O   THR A 571      21.656 -24.359 -18.891  1.00 96.81           O  
ATOM   4667  CG2 THR A 571      23.328 -25.219 -21.453  1.00 96.81           C  
ATOM   4668  OG1 THR A 571      22.422 -27.312 -22.219  1.00 96.81           O  
ATOM   4669  N   GLU A 572      19.719 -24.516 -19.953  1.00 96.50           N  
ATOM   4670  CA  GLU A 572      19.156 -23.266 -19.438  1.00 96.50           C  
ATOM   4671  C   GLU A 572      19.031 -23.297 -17.922  1.00 96.50           C  
ATOM   4672  CB  GLU A 572      17.797 -22.984 -20.078  1.00 96.50           C  
ATOM   4673  O   GLU A 572      19.172 -22.281 -17.250  1.00 96.50           O  
ATOM   4674  CG  GLU A 572      17.875 -22.625 -21.562  1.00 96.50           C  
ATOM   4675  CD  GLU A 572      18.016 -23.844 -22.453  1.00 96.50           C  
ATOM   4676  OE1 GLU A 572      18.250 -23.672 -23.672  1.00 96.50           O  
ATOM   4677  OE2 GLU A 572      17.906 -24.969 -21.938  1.00 96.50           O  
ATOM   4678  N   PHE A 573      18.719 -24.484 -17.359  1.00 97.88           N  
ATOM   4679  CA  PHE A 573      18.625 -24.609 -15.914  1.00 97.88           C  
ATOM   4680  C   PHE A 573      19.953 -24.312 -15.250  1.00 97.88           C  
ATOM   4681  CB  PHE A 573      18.156 -26.031 -15.539  1.00 97.88           C  
ATOM   4682  O   PHE A 573      20.000 -23.672 -14.195  1.00 97.88           O  
ATOM   4683  CG  PHE A 573      18.375 -26.375 -14.094  1.00 97.88           C  
ATOM   4684  CD1 PHE A 573      19.328 -27.312 -13.719  1.00 97.88           C  
ATOM   4685  CD2 PHE A 573      17.641 -25.750 -13.094  1.00 97.88           C  
ATOM   4686  CE1 PHE A 573      19.531 -27.641 -12.383  1.00 97.88           C  
ATOM   4687  CE2 PHE A 573      17.844 -26.062 -11.758  1.00 97.88           C  
ATOM   4688  CZ  PHE A 573      18.781 -27.016 -11.398  1.00 97.88           C  
ATOM   4689  N   LEU A 574      21.078 -24.766 -15.836  1.00 97.81           N  
ATOM   4690  CA  LEU A 574      22.406 -24.516 -15.273  1.00 97.81           C  
ATOM   4691  C   LEU A 574      22.672 -23.016 -15.188  1.00 97.81           C  
ATOM   4692  CB  LEU A 574      23.484 -25.188 -16.109  1.00 97.81           C  
ATOM   4693  O   LEU A 574      23.266 -22.531 -14.211  1.00 97.81           O  
ATOM   4694  CG  LEU A 574      23.406 -26.703 -16.234  1.00 97.81           C  
ATOM   4695  CD1 LEU A 574      24.500 -27.234 -17.156  1.00 97.81           C  
ATOM   4696  CD2 LEU A 574      23.500 -27.359 -14.867  1.00 97.81           C  
ATOM   4697  N   GLN A 575      22.219 -22.312 -16.188  1.00 96.88           N  
ATOM   4698  CA  GLN A 575      22.375 -20.859 -16.172  1.00 96.88           C  
ATOM   4699  C   GLN A 575      21.516 -20.219 -15.070  1.00 96.88           C  
ATOM   4700  CB  GLN A 575      22.000 -20.266 -17.531  1.00 96.88           C  
ATOM   4701  O   GLN A 575      21.953 -19.281 -14.414  1.00 96.88           O  
ATOM   4702  CG  GLN A 575      22.906 -20.719 -18.672  1.00 96.88           C  
ATOM   4703  CD  GLN A 575      24.375 -20.453 -18.391  1.00 96.88           C  
ATOM   4704  NE2 GLN A 575      25.250 -21.234 -19.016  1.00 96.88           N  
ATOM   4705  OE1 GLN A 575      24.719 -19.562 -17.609  1.00 96.88           O  
ATOM   4706  N   ARG A 576      20.281 -20.703 -14.883  1.00 98.00           N  
ATOM   4707  CA  ARG A 576      19.422 -20.172 -13.820  1.00 98.00           C  
ATOM   4708  C   ARG A 576      19.984 -20.531 -12.445  1.00 98.00           C  
ATOM   4709  CB  ARG A 576      18.000 -20.719 -13.969  1.00 98.00           C  
ATOM   4710  O   ARG A 576      19.828 -19.750 -11.492  1.00 98.00           O  
ATOM   4711  CG  ARG A 576      17.219 -20.078 -15.102  1.00 98.00           C  
ATOM   4712  CD  ARG A 576      15.750 -20.500 -15.078  1.00 98.00           C  
ATOM   4713  NE  ARG A 576      15.578 -21.875 -15.516  1.00 98.00           N  
ATOM   4714  NH1 ARG A 576      15.164 -21.344 -17.719  1.00 98.00           N  
ATOM   4715  NH2 ARG A 576      15.164 -23.531 -17.047  1.00 98.00           N  
ATOM   4716  CZ  ARG A 576      15.297 -22.250 -16.766  1.00 98.00           C  
ATOM   4717  N   CYS A 577      20.609 -21.688 -12.328  1.00 98.12           N  
ATOM   4718  CA  CYS A 577      21.297 -22.031 -11.094  1.00 98.12           C  
ATOM   4719  C   CYS A 577      22.391 -21.016 -10.766  1.00 98.12           C  
ATOM   4720  CB  CYS A 577      21.922 -23.422 -11.203  1.00 98.12           C  
ATOM   4721  O   CYS A 577      22.484 -20.547  -9.625  1.00 98.12           O  
ATOM   4722  SG  CYS A 577      22.391 -24.141  -9.609  1.00 98.12           S  
ATOM   4723  N   ARG A 578      23.203 -20.641 -11.727  1.00 97.50           N  
ATOM   4724  CA  ARG A 578      24.250 -19.641 -11.562  1.00 97.50           C  
ATOM   4725  C   ARG A 578      23.656 -18.281 -11.211  1.00 97.50           C  
ATOM   4726  CB  ARG A 578      25.094 -19.531 -12.836  1.00 97.50           C  
ATOM   4727  O   ARG A 578      24.156 -17.594 -10.320  1.00 97.50           O  
ATOM   4728  CG  ARG A 578      25.938 -20.766 -13.125  1.00 97.50           C  
ATOM   4729  CD  ARG A 578      26.750 -20.609 -14.398  1.00 97.50           C  
ATOM   4730  NE  ARG A 578      27.500 -21.812 -14.711  1.00 97.50           N  
ATOM   4731  NH1 ARG A 578      26.281 -22.359 -16.594  1.00 97.50           N  
ATOM   4732  NH2 ARG A 578      28.016 -23.703 -15.930  1.00 97.50           N  
ATOM   4733  CZ  ARG A 578      27.266 -22.625 -15.742  1.00 97.50           C  
ATOM   4734  N   ALA A 579      22.578 -17.891 -11.883  1.00 96.94           N  
ATOM   4735  CA  ALA A 579      22.016 -16.531 -11.797  1.00 96.94           C  
ATOM   4736  C   ALA A 579      21.219 -16.359 -10.508  1.00 96.94           C  
ATOM   4737  CB  ALA A 579      21.125 -16.250 -13.008  1.00 96.94           C  
ATOM   4738  O   ALA A 579      21.188 -15.258  -9.938  1.00 96.94           O  
ATOM   4739  N   ASN A 580      20.531 -17.375 -10.023  1.00 98.00           N  
ATOM   4740  CA  ASN A 580      19.594 -17.234  -8.906  1.00 98.00           C  
ATOM   4741  C   ASN A 580      20.266 -17.609  -7.578  1.00 98.00           C  
ATOM   4742  CB  ASN A 580      18.359 -18.094  -9.133  1.00 98.00           C  
ATOM   4743  O   ASN A 580      19.594 -17.656  -6.539  1.00 98.00           O  
ATOM   4744  CG  ASN A 580      17.484 -17.562 -10.258  1.00 98.00           C  
ATOM   4745  ND2 ASN A 580      16.766 -18.469 -10.930  1.00 98.00           N  
ATOM   4746  OD1 ASN A 580      17.453 -16.359 -10.531  1.00 98.00           O  
ATOM   4747  N   THR A 581      21.562 -17.953  -7.625  1.00 98.31           N  
ATOM   4748  CA  THR A 581      22.328 -18.234  -6.410  1.00 98.31           C  
ATOM   4749  C   THR A 581      23.422 -17.203  -6.191  1.00 98.31           C  
ATOM   4750  CB  THR A 581      22.953 -19.641  -6.465  1.00 98.31           C  
ATOM   4751  O   THR A 581      24.250 -16.969  -7.078  1.00 98.31           O  
ATOM   4752  CG2 THR A 581      23.391 -20.094  -5.078  1.00 98.31           C  
ATOM   4753  OG1 THR A 581      21.984 -20.578  -6.973  1.00 98.31           O  
ATOM   4754  N   VAL A 582      23.453 -16.547  -5.109  1.00 96.44           N  
ATOM   4755  CA  VAL A 582      24.422 -15.508  -4.773  1.00 96.44           C  
ATOM   4756  C   VAL A 582      25.031 -15.797  -3.406  1.00 96.44           C  
ATOM   4757  CB  VAL A 582      23.766 -14.109  -4.777  1.00 96.44           C  
ATOM   4758  O   VAL A 582      24.328 -15.906  -2.406  1.00 96.44           O  
ATOM   4759  CG1 VAL A 582      24.828 -13.023  -4.559  1.00 96.44           C  
ATOM   4760  CG2 VAL A 582      23.016 -13.867  -6.086  1.00 96.44           C  
ATOM   4761  N   LEU A 583      26.359 -15.922  -3.359  1.00 97.12           N  
ATOM   4762  CA  LEU A 583      27.094 -16.266  -2.145  1.00 97.12           C  
ATOM   4763  C   LEU A 583      26.781 -15.273  -1.029  1.00 97.12           C  
ATOM   4764  CB  LEU A 583      28.594 -16.312  -2.418  1.00 97.12           C  
ATOM   4765  O   LEU A 583      26.922 -14.062  -1.220  1.00 97.12           O  
ATOM   4766  CG  LEU A 583      29.484 -16.625  -1.221  1.00 97.12           C  
ATOM   4767  CD1 LEU A 583      29.203 -18.031  -0.697  1.00 97.12           C  
ATOM   4768  CD2 LEU A 583      30.953 -16.484  -1.601  1.00 97.12           C  
ATOM   4769  N   GLY A 584      26.344 -15.789   0.075  1.00 95.12           N  
ATOM   4770  CA  GLY A 584      26.109 -14.992   1.271  1.00 95.12           C  
ATOM   4771  C   GLY A 584      24.781 -14.258   1.263  1.00 95.12           C  
ATOM   4772  O   GLY A 584      24.438 -13.578   2.229  1.00 95.12           O  
ATOM   4773  N   GLN A 585      24.016 -14.398   0.172  1.00 93.38           N  
ATOM   4774  CA  GLN A 585      22.828 -13.555   0.061  1.00 93.38           C  
ATOM   4775  C   GLN A 585      21.594 -14.391  -0.284  1.00 93.38           C  
ATOM   4776  CB  GLN A 585      23.047 -12.469  -0.992  1.00 93.38           C  
ATOM   4777  O   GLN A 585      20.547 -14.227   0.336  1.00 93.38           O  
ATOM   4778  CG  GLN A 585      24.109 -11.438  -0.613  1.00 93.38           C  
ATOM   4779  CD  GLN A 585      24.250 -10.336  -1.644  1.00 93.38           C  
ATOM   4780  NE2 GLN A 585      25.328  -9.562  -1.538  1.00 93.38           N  
ATOM   4781  OE1 GLN A 585      23.406 -10.180  -2.529  1.00 93.38           O  
ATOM   4782  N   GLN A 586      21.766 -15.305  -1.240  1.00 96.75           N  
ATOM   4783  CA  GLN A 586      20.578 -15.938  -1.791  1.00 96.75           C  
ATOM   4784  C   GLN A 586      20.844 -17.375  -2.203  1.00 96.75           C  
ATOM   4785  CB  GLN A 586      20.047 -15.141  -2.986  1.00 96.75           C  
ATOM   4786  O   GLN A 586      21.875 -17.672  -2.832  1.00 96.75           O  
ATOM   4787  CG  GLN A 586      18.797 -15.727  -3.613  1.00 96.75           C  
ATOM   4788  CD  GLN A 586      18.234 -14.867  -4.727  1.00 96.75           C  
ATOM   4789  NE2 GLN A 586      18.500 -15.242  -5.969  1.00 96.75           N  
ATOM   4790  OE1 GLN A 586      17.547 -13.859  -4.469  1.00 96.75           O  
ATOM   4791  N   ILE A 587      19.984 -18.266  -1.883  1.00 98.38           N  
ATOM   4792  CA  ILE A 587      20.047 -19.672  -2.258  1.00 98.38           C  
ATOM   4793  C   ILE A 587      18.859 -20.016  -3.158  1.00 98.38           C  
ATOM   4794  CB  ILE A 587      20.062 -20.578  -1.014  1.00 98.38           C  
ATOM   4795  O   ILE A 587      17.734 -19.594  -2.898  1.00 98.38           O  
ATOM   4796  CG1 ILE A 587      21.250 -20.234  -0.113  1.00 98.38           C  
ATOM   4797  CG2 ILE A 587      20.094 -22.062  -1.428  1.00 98.38           C  
ATOM   4798  CD1 ILE A 587      21.172 -20.859   1.277  1.00 98.38           C  
ATOM   4799  N   TYR A 588      19.109 -20.797  -4.203  1.00 98.56           N  
ATOM   4800  CA  TYR A 588      18.094 -21.156  -5.180  1.00 98.56           C  
ATOM   4801  C   TYR A 588      17.469 -22.500  -4.848  1.00 98.56           C  
ATOM   4802  CB  TYR A 588      18.672 -21.172  -6.594  1.00 98.56           C  
ATOM   4803  O   TYR A 588      18.156 -23.531  -4.855  1.00 98.56           O  
ATOM   4804  CG  TYR A 588      17.641 -21.406  -7.672  1.00 98.56           C  
ATOM   4805  CD1 TYR A 588      17.922 -22.234  -8.758  1.00 98.56           C  
ATOM   4806  CD2 TYR A 588      16.391 -20.797  -7.609  1.00 98.56           C  
ATOM   4807  CE1 TYR A 588      16.984 -22.453  -9.758  1.00 98.56           C  
ATOM   4808  CE2 TYR A 588      15.445 -21.016  -8.602  1.00 98.56           C  
ATOM   4809  OH  TYR A 588      14.805 -22.047 -10.656  1.00 98.56           O  
ATOM   4810  CZ  TYR A 588      15.750 -21.844  -9.672  1.00 98.56           C  
ATOM   4811  N   PHE A 589      16.203 -22.562  -4.527  1.00 98.06           N  
ATOM   4812  CA  PHE A 589      15.383 -23.750  -4.312  1.00 98.06           C  
ATOM   4813  C   PHE A 589      14.305 -23.859  -5.379  1.00 98.06           C  
ATOM   4814  CB  PHE A 589      14.750 -23.719  -2.920  1.00 98.06           C  
ATOM   4815  O   PHE A 589      13.133 -23.562  -5.117  1.00 98.06           O  
ATOM   4816  CG  PHE A 589      15.719 -24.000  -1.803  1.00 98.06           C  
ATOM   4817  CD1 PHE A 589      15.914 -25.297  -1.341  1.00 98.06           C  
ATOM   4818  CD2 PHE A 589      16.438 -22.969  -1.216  1.00 98.06           C  
ATOM   4819  CE1 PHE A 589      16.812 -25.547  -0.307  1.00 98.06           C  
ATOM   4820  CE2 PHE A 589      17.328 -23.219  -0.183  1.00 98.06           C  
ATOM   4821  CZ  PHE A 589      17.516 -24.516   0.270  1.00 98.06           C  
ATOM   4822  N   PRO A 590      14.594 -24.375  -6.492  1.00 97.88           N  
ATOM   4823  CA  PRO A 590      13.617 -24.453  -7.578  1.00 97.88           C  
ATOM   4824  C   PRO A 590      12.438 -25.359  -7.250  1.00 97.88           C  
ATOM   4825  CB  PRO A 590      14.430 -25.000  -8.750  1.00 97.88           C  
ATOM   4826  O   PRO A 590      12.602 -26.359  -6.527  1.00 97.88           O  
ATOM   4827  CG  PRO A 590      15.516 -25.812  -8.117  1.00 97.88           C  
ATOM   4828  CD  PRO A 590      15.891 -25.156  -6.816  1.00 97.88           C  
ATOM   4829  N   ILE A 591      11.266 -25.062  -7.723  1.00 96.94           N  
ATOM   4830  CA  ILE A 591      10.102 -25.938  -7.711  1.00 96.94           C  
ATOM   4831  C   ILE A 591      10.078 -26.797  -8.977  1.00 96.94           C  
ATOM   4832  CB  ILE A 591       8.789 -25.125  -7.594  1.00 96.94           C  
ATOM   4833  O   ILE A 591       9.820 -26.281 -10.070  1.00 96.94           O  
ATOM   4834  CG1 ILE A 591       8.812 -24.250  -6.340  1.00 96.94           C  
ATOM   4835  CG2 ILE A 591       7.574 -26.062  -7.586  1.00 96.94           C  
ATOM   4836  CD1 ILE A 591       7.656 -23.266  -6.250  1.00 96.94           C  
ATOM   4837  N   ILE A 592      10.242 -28.000  -8.844  1.00 96.88           N  
ATOM   4838  CA  ILE A 592      10.469 -28.875  -9.992  1.00 96.88           C  
ATOM   4839  C   ILE A 592       9.148 -29.500 -10.438  1.00 96.88           C  
ATOM   4840  CB  ILE A 592      11.508 -29.969  -9.680  1.00 96.88           C  
ATOM   4841  O   ILE A 592       8.219 -29.641  -9.641  1.00 96.88           O  
ATOM   4842  CG1 ILE A 592      11.031 -30.828  -8.500  1.00 96.88           C  
ATOM   4843  CG2 ILE A 592      12.875 -29.344  -9.383  1.00 96.88           C  
ATOM   4844  CD1 ILE A 592      11.867 -32.094  -8.273  1.00 96.88           C  
ATOM   4845  N   PHE A 593       9.070 -29.828 -11.688  1.00 97.25           N  
ATOM   4846  CA  PHE A 593       7.934 -30.516 -12.289  1.00 97.25           C  
ATOM   4847  C   PHE A 593       8.086 -32.031 -12.156  1.00 97.25           C  
ATOM   4848  CB  PHE A 593       7.785 -30.125 -13.766  1.00 97.25           C  
ATOM   4849  O   PHE A 593       9.125 -32.594 -12.508  1.00 97.25           O  
ATOM   4850  CG  PHE A 593       6.562 -30.703 -14.422  1.00 97.25           C  
ATOM   4851  CD1 PHE A 593       6.652 -31.875 -15.180  1.00 97.25           C  
ATOM   4852  CD2 PHE A 593       5.324 -30.094 -14.281  1.00 97.25           C  
ATOM   4853  CE1 PHE A 593       5.523 -32.406 -15.797  1.00 97.25           C  
ATOM   4854  CE2 PHE A 593       4.195 -30.625 -14.891  1.00 97.25           C  
ATOM   4855  CZ  PHE A 593       4.293 -31.781 -15.648  1.00 97.25           C  
ATOM   4856  N   SER A 594       7.121 -32.688 -11.641  1.00 96.00           N  
ATOM   4857  CA  SER A 594       7.117 -34.125 -11.492  1.00 96.00           C  
ATOM   4858  C   SER A 594       6.094 -34.781 -12.414  1.00 96.00           C  
ATOM   4859  CB  SER A 594       6.828 -34.531 -10.039  1.00 96.00           C  
ATOM   4860  O   SER A 594       4.930 -34.375 -12.445  1.00 96.00           O  
ATOM   4861  OG  SER A 594       7.992 -34.375  -9.242  1.00 96.00           O  
ATOM   4862  N   GLN A 595       6.516 -35.812 -13.070  1.00 96.31           N  
ATOM   4863  CA  GLN A 595       5.633 -36.562 -13.969  1.00 96.31           C  
ATOM   4864  C   GLN A 595       4.758 -37.531 -13.195  1.00 96.31           C  
ATOM   4865  CB  GLN A 595       6.441 -37.281 -15.031  1.00 96.31           C  
ATOM   4866  O   GLN A 595       5.191 -38.094 -12.188  1.00 96.31           O  
ATOM   4867  CG  GLN A 595       7.102 -36.375 -16.047  1.00 96.31           C  
ATOM   4868  CD  GLN A 595       7.820 -37.125 -17.141  1.00 96.31           C  
ATOM   4869  NE2 GLN A 595       7.902 -36.531 -18.328  1.00 96.31           N  
ATOM   4870  OE1 GLN A 595       8.297 -38.250 -16.938  1.00 96.31           O  
ATOM   4871  N   TYR A 596       3.547 -37.781 -13.734  1.00 95.75           N  
ATOM   4872  CA  TYR A 596       2.680 -38.844 -13.227  1.00 95.75           C  
ATOM   4873  C   TYR A 596       3.082 -40.188 -13.789  1.00 95.75           C  
ATOM   4874  CB  TYR A 596       1.216 -38.531 -13.562  1.00 95.75           C  
ATOM   4875  O   TYR A 596       4.016 -40.281 -14.594  1.00 95.75           O  
ATOM   4876  CG  TYR A 596       0.646 -37.344 -12.820  1.00 95.75           C  
ATOM   4877  CD1 TYR A 596       0.725 -37.281 -11.430  1.00 95.75           C  
ATOM   4878  CD2 TYR A 596       0.026 -36.312 -13.500  1.00 95.75           C  
ATOM   4879  CE1 TYR A 596       0.200 -36.188 -10.742  1.00 95.75           C  
ATOM   4880  CE2 TYR A 596      -0.503 -35.219 -12.820  1.00 95.75           C  
ATOM   4881  OH  TYR A 596      -0.933 -34.094 -10.766  1.00 95.75           O  
ATOM   4882  CZ  TYR A 596      -0.411 -35.156 -11.445  1.00 95.75           C  
ATOM   4883  N   ASP A 597       2.516 -41.125 -13.297  1.00 94.06           N  
ATOM   4884  CA  ASP A 597       2.729 -42.469 -13.797  1.00 94.06           C  
ATOM   4885  C   ASP A 597       2.330 -42.594 -15.266  1.00 94.06           C  
ATOM   4886  CB  ASP A 597       1.943 -43.500 -12.961  1.00 94.06           C  
ATOM   4887  O   ASP A 597       1.165 -42.375 -15.617  1.00 94.06           O  
ATOM   4888  CG  ASP A 597       2.303 -44.938 -13.281  1.00 94.06           C  
ATOM   4889  OD1 ASP A 597       2.775 -45.219 -14.406  1.00 94.06           O  
ATOM   4890  OD2 ASP A 597       2.107 -45.812 -12.406  1.00 94.06           O  
ATOM   4891  N   PRO A 598       3.334 -42.906 -16.125  1.00 93.19           N  
ATOM   4892  CA  PRO A 598       3.035 -43.031 -17.547  1.00 93.19           C  
ATOM   4893  C   PRO A 598       1.951 -44.062 -17.859  1.00 93.19           C  
ATOM   4894  CB  PRO A 598       4.375 -43.438 -18.172  1.00 93.19           C  
ATOM   4895  O   PRO A 598       1.241 -43.938 -18.859  1.00 93.19           O  
ATOM   4896  CG  PRO A 598       5.348 -43.375 -17.031  1.00 93.19           C  
ATOM   4897  CD  PRO A 598       4.594 -43.094 -15.766  1.00 93.19           C  
ATOM   4898  N   LYS A 599       1.804 -45.031 -17.094  1.00 91.44           N  
ATOM   4899  CA  LYS A 599       0.755 -46.031 -17.297  1.00 91.44           C  
ATOM   4900  C   LYS A 599      -0.630 -45.406 -17.188  1.00 91.44           C  
ATOM   4901  CB  LYS A 599       0.889 -47.156 -16.281  1.00 91.44           C  
ATOM   4902  O   LYS A 599      -1.552 -45.812 -17.906  1.00 91.44           O  
ATOM   4903  CG  LYS A 599       2.072 -48.094 -16.531  1.00 91.44           C  
ATOM   4904  CD  LYS A 599       2.117 -49.219 -15.516  1.00 91.44           C  
ATOM   4905  CE  LYS A 599       3.340 -50.125 -15.727  1.00 91.44           C  
ATOM   4906  NZ  LYS A 599       3.416 -51.219 -14.711  1.00 91.44           N  
ATOM   4907  N   ILE A 600      -0.777 -44.500 -16.297  1.00 92.31           N  
ATOM   4908  CA  ILE A 600      -2.047 -43.812 -16.109  1.00 92.31           C  
ATOM   4909  C   ILE A 600      -2.197 -42.719 -17.172  1.00 92.31           C  
ATOM   4910  CB  ILE A 600      -2.156 -43.219 -14.695  1.00 92.31           C  
ATOM   4911  O   ILE A 600      -3.260 -42.594 -17.781  1.00 92.31           O  
ATOM   4912  CG1 ILE A 600      -1.982 -44.312 -13.633  1.00 92.31           C  
ATOM   4913  CG2 ILE A 600      -3.492 -42.500 -14.516  1.00 92.31           C  
ATOM   4914  CD1 ILE A 600      -3.100 -45.344 -13.625  1.00 92.31           C  
ATOM   4915  N   VAL A 601      -1.189 -41.969 -17.438  1.00 93.25           N  
ATOM   4916  CA  VAL A 601      -1.220 -40.781 -18.328  1.00 93.25           C  
ATOM   4917  C   VAL A 601      -1.549 -41.250 -19.750  1.00 93.25           C  
ATOM   4918  CB  VAL A 601       0.122 -40.031 -18.297  1.00 93.25           C  
ATOM   4919  O   VAL A 601      -2.373 -40.625 -20.422  1.00 93.25           O  
ATOM   4920  CG1 VAL A 601       0.132 -38.938 -19.359  1.00 93.25           C  
ATOM   4921  CG2 VAL A 601       0.379 -39.438 -16.906  1.00 93.25           C  
ATOM   4922  N   TYR A 602      -0.927 -42.312 -20.188  1.00 89.69           N  
ATOM   4923  CA  TYR A 602      -1.062 -42.750 -21.578  1.00 89.69           C  
ATOM   4924  C   TYR A 602      -1.952 -43.969 -21.688  1.00 89.69           C  
ATOM   4925  CB  TYR A 602       0.312 -43.031 -22.188  1.00 89.69           C  
ATOM   4926  O   TYR A 602      -2.154 -44.500 -22.797  1.00 89.69           O  
ATOM   4927  CG  TYR A 602       1.239 -41.844 -22.188  1.00 89.69           C  
ATOM   4928  CD1 TYR A 602       1.057 -40.781 -23.078  1.00 89.69           C  
ATOM   4929  CD2 TYR A 602       2.301 -41.750 -21.281  1.00 89.69           C  
ATOM   4930  CE1 TYR A 602       1.910 -39.688 -23.078  1.00 89.69           C  
ATOM   4931  CE2 TYR A 602       3.160 -40.656 -21.281  1.00 89.69           C  
ATOM   4932  OH  TYR A 602       3.805 -38.562 -22.172  1.00 89.69           O  
ATOM   4933  CZ  TYR A 602       2.957 -39.625 -22.172  1.00 89.69           C  
ATOM   4934  N   SER A 603      -2.674 -44.312 -20.703  1.00 83.19           N  
ATOM   4935  CA  SER A 603      -3.631 -45.438 -20.688  1.00 83.19           C  
ATOM   4936  C   SER A 603      -3.188 -46.562 -21.609  1.00 83.19           C  
ATOM   4937  CB  SER A 603      -5.020 -44.938 -21.109  1.00 83.19           C
[truncated: 542,053 more chars]
