# Supplementary material for: Structural basis for human chondroitin sulfate chain polymerization
Source: Nat Commun. 2025 Nov 26;16:11663. doi: 10.1038/s41467-025-66787-5 (PMC12748766; doi:10.1038/s41467-025-66787-5)
Supplement: Supplementary file 4 — Source Data [file 41467_2025_66787_MOESM4_ESM.zip › Additional Source Data - AF models/AF2_CHSY1-CHPF_truncated.pdb]

MODEL     1                                                                     
ATOM      1  N   ALA A   1      34.406 -15.000  -7.535  1.00 24.09           N  
ATOM      2  CA  ALA A   1      33.000 -14.750  -7.898  1.00 24.09           C  
ATOM      3  C   ALA A   1      32.156 -16.000  -7.719  1.00 24.09           C  
ATOM      4  CB  ALA A   1      32.906 -14.242  -9.336  1.00 24.09           C  
ATOM      5  O   ALA A   1      32.219 -16.922  -8.539  1.00 24.09           O  
ATOM      6  N   GLN A   2      32.188 -16.641  -6.520  1.00 27.47           N  
ATOM      7  CA  GLN A   2      31.609 -17.938  -6.203  1.00 27.47           C  
ATOM      8  C   GLN A   2      30.188 -18.062  -6.738  1.00 27.47           C  
ATOM      9  CB  GLN A   2      31.625 -18.188  -4.691  1.00 27.47           C  
ATOM     10  O   GLN A   2      29.375 -17.156  -6.582  1.00 27.47           O  
ATOM     11  CG  GLN A   2      32.844 -18.938  -4.207  1.00 27.47           C  
ATOM     12  CD  GLN A   2      32.844 -19.188  -2.709  1.00 27.47           C  
ATOM     13  NE2 GLN A   2      33.781 -19.984  -2.229  1.00 27.47           N  
ATOM     14  OE1 GLN A   2      31.984 -18.656  -1.988  1.00 27.47           O  
ATOM     15  N   LEU A   3      29.938 -18.719  -7.859  1.00 28.50           N  
ATOM     16  CA  LEU A   3      28.719 -19.109  -8.547  1.00 28.50           C  
ATOM     17  C   LEU A   3      27.641 -19.516  -7.547  1.00 28.50           C  
ATOM     18  CB  LEU A   3      29.000 -20.281  -9.500  1.00 28.50           C  
ATOM     19  O   LEU A   3      27.922 -20.141  -6.527  1.00 28.50           O  
ATOM     20  CG  LEU A   3      29.531 -19.906 -10.891  1.00 28.50           C  
ATOM     21  CD1 LEU A   3      30.344 -21.062 -11.469  1.00 28.50           C  
ATOM     22  CD2 LEU A   3      28.375 -19.531 -11.820  1.00 28.50           C  
ATOM     23  N   TRP A   4      26.703 -18.656  -7.266  1.00 34.66           N  
ATOM     24  CA  TRP A   4      25.562 -18.938  -6.406  1.00 34.66           C  
ATOM     25  C   TRP A   4      25.078 -20.375  -6.602  1.00 34.66           C  
ATOM     26  CB  TRP A   4      24.422 -17.969  -6.684  1.00 34.66           C  
ATOM     27  O   TRP A   4      25.094 -20.891  -7.723  1.00 34.66           O  
ATOM     28  CG  TRP A   4      24.406 -16.766  -5.777  1.00 34.66           C  
ATOM     29  CD1 TRP A   4      25.469 -16.234  -5.098  1.00 34.66           C  
ATOM     30  CD2 TRP A   4      23.266 -15.969  -5.441  1.00 34.66           C  
ATOM     31  CE2 TRP A   4      23.719 -14.961  -4.555  1.00 34.66           C  
ATOM     32  CE3 TRP A   4      21.922 -16.000  -5.809  1.00 34.66           C  
ATOM     33  NE1 TRP A   4      25.062 -15.148  -4.363  1.00 34.66           N  
ATOM     34  CH2 TRP A   4      21.531 -14.047  -4.406  1.00 34.66           C  
ATOM     35  CZ2 TRP A   4      22.859 -14.000  -4.031  1.00 34.66           C  
ATOM     36  CZ3 TRP A   4      21.062 -15.039  -5.285  1.00 34.66           C  
ATOM     37  N   PRO A   5      25.188 -21.297  -5.645  1.00 33.97           N  
ATOM     38  CA  PRO A   5      24.688 -22.672  -5.789  1.00 33.97           C  
ATOM     39  C   PRO A   5      23.328 -22.734  -6.461  1.00 33.97           C  
ATOM     40  CB  PRO A   5      24.609 -23.172  -4.344  1.00 33.97           C  
ATOM     41  O   PRO A   5      22.562 -21.766  -6.418  1.00 33.97           O  
ATOM     42  CG  PRO A   5      24.844 -21.953  -3.506  1.00 33.97           C  
ATOM     43  CD  PRO A   5      25.188 -20.812  -4.414  1.00 33.97           C  
ATOM     44  N   PRO A   6      23.062 -23.547  -7.438  1.00 35.25           N  
ATOM     45  CA  PRO A   6      21.781 -23.734  -8.094  1.00 35.25           C  
ATOM     46  C   PRO A   6      20.594 -23.641  -7.129  1.00 35.25           C  
ATOM     47  CB  PRO A   6      21.891 -25.156  -8.680  1.00 35.25           C  
ATOM     48  O   PRO A   6      20.734 -23.969  -5.945  1.00 35.25           O  
ATOM     49  CG  PRO A   6      23.156 -25.703  -8.109  1.00 35.25           C  
ATOM     50  CD  PRO A   6      23.844 -24.609  -7.324  1.00 35.25           C  
ATOM     51  N   GLY A   7      19.766 -22.609  -7.133  1.00 38.03           N  
ATOM     52  CA  GLY A   7      18.562 -22.359  -6.348  1.00 38.03           C  
ATOM     53  C   GLY A   7      17.844 -23.641  -5.977  1.00 38.03           C  
ATOM     54  O   GLY A   7      17.531 -24.469  -6.844  1.00 38.03           O  
ATOM     55  N   SER A   8      18.172 -24.344  -4.875  1.00 36.03           N  
ATOM     56  CA  SER A   8      17.375 -25.438  -4.355  1.00 36.03           C  
ATOM     57  C   SER A   8      15.891 -25.094  -4.328  1.00 36.03           C  
ATOM     58  CB  SER A   8      17.844 -25.828  -2.953  1.00 36.03           C  
ATOM     59  O   SER A   8      15.531 -23.906  -4.219  1.00 36.03           O  
ATOM     60  OG  SER A   8      17.875 -24.703  -2.100  1.00 36.03           O  
ATOM     61  N   ASP A   9      15.031 -25.781  -4.973  1.00 41.84           N  
ATOM     62  CA  ASP A   9      13.594 -25.672  -4.746  1.00 41.84           C  
ATOM     63  C   ASP A   9      13.289 -25.375  -3.281  1.00 41.84           C  
ATOM     64  CB  ASP A   9      12.875 -26.953  -5.184  1.00 41.84           C  
ATOM     65  O   ASP A   9      14.023 -25.797  -2.391  1.00 41.84           O  
ATOM     66  CG  ASP A   9      11.742 -26.688  -6.164  1.00 41.84           C  
ATOM     67  OD1 ASP A   9      11.336 -25.531  -6.336  1.00 41.84           O  
ATOM     68  OD2 ASP A   9      11.258 -27.672  -6.770  1.00 41.84           O  
ATOM     69  N   PRO A  10      12.773 -24.312  -3.059  1.00 40.78           N  
ATOM     70  CA  PRO A  10      12.484 -24.047  -1.645  1.00 40.78           C  
ATOM     71  C   PRO A  10      12.180 -25.328  -0.864  1.00 40.78           C  
ATOM     72  CB  PRO A  10      11.266 -23.125  -1.694  1.00 40.78           C  
ATOM     73  O   PRO A  10      12.406 -25.375   0.347  1.00 40.78           O  
ATOM     74  CG  PRO A  10      10.953 -22.984  -3.148  1.00 40.78           C  
ATOM     75  CD  PRO A  10      11.891 -23.859  -3.928  1.00 40.78           C  
ATOM     76  N   ASP A  11      11.125 -26.188  -1.283  1.00 42.31           N  
ATOM     77  CA  ASP A  11      10.719 -27.312  -0.451  1.00 42.31           C  
ATOM     78  C   ASP A  11      11.781 -28.406  -0.439  1.00 42.31           C  
ATOM     79  CB  ASP A  11       9.383 -27.875  -0.941  1.00 42.31           C  
ATOM     80  O   ASP A  11      11.539 -29.516   0.047  1.00 42.31           O  
ATOM     81  CG  ASP A  11       8.188 -27.047  -0.525  1.00 42.31           C  
ATOM     82  OD1 ASP A  11       8.289 -26.297   0.468  1.00 42.31           O  
ATOM     83  OD2 ASP A  11       7.137 -27.141  -1.196  1.00 42.31           O  
ATOM     84  N   GLY A  12      13.094 -28.250  -0.501  1.00 41.66           N  
ATOM     85  CA  GLY A  12      14.125 -29.281  -0.469  1.00 41.66           C  
ATOM     86  C   GLY A  12      14.133 -30.156  -1.705  1.00 41.66           C  
ATOM     87  O   GLY A  12      14.891 -31.125  -1.779  1.00 41.66           O  
ATOM     88  N   GLY A  13      12.938 -30.531  -2.412  1.00 43.97           N  
ATOM     89  CA  GLY A  13      13.000 -31.547  -3.445  1.00 43.97           C  
ATOM     90  C   GLY A  13      13.703 -31.078  -4.707  1.00 43.97           C  
ATOM     91  O   GLY A  13      13.914 -29.875  -4.895  1.00 43.97           O  
ATOM     92  N   PRO A  14      14.586 -31.938  -5.434  1.00 45.69           N  
ATOM     93  CA  PRO A  14      15.281 -31.703  -6.703  1.00 45.69           C  
ATOM     94  C   PRO A  14      14.375 -31.094  -7.766  1.00 45.69           C  
ATOM     95  CB  PRO A  14      15.742 -33.094  -7.121  1.00 45.69           C  
ATOM     96  O   PRO A  14      13.195 -31.453  -7.863  1.00 45.69           O  
ATOM     97  CG  PRO A  14      15.133 -34.031  -6.117  1.00 45.69           C  
ATOM     98  CD  PRO A  14      14.414 -33.188  -5.086  1.00 45.69           C  
ATOM     99  N   ARG A  15      14.344 -29.766  -8.000  1.00 52.34           N  
ATOM    100  CA  ARG A  15      13.680 -29.312  -9.211  1.00 52.34           C  
ATOM    101  C   ARG A  15      13.664 -30.391 -10.281  1.00 52.34           C  
ATOM    102  CB  ARG A  15      14.375 -28.047  -9.758  1.00 52.34           C  
ATOM    103  O   ARG A  15      14.641 -31.141 -10.438  1.00 52.34           O  
ATOM    104  CG  ARG A  15      13.719 -26.750  -9.320  1.00 52.34           C  
ATOM    105  CD  ARG A  15      14.406 -25.547  -9.938  1.00 52.34           C  
ATOM    106  NE  ARG A  15      13.875 -24.297  -9.406  1.00 52.34           N  
ATOM    107  NH1 ARG A  15      15.312 -22.938 -10.602  1.00 52.34           N  
ATOM    108  NH2 ARG A  15      13.750 -22.000  -9.195  1.00 52.34           N  
ATOM    109  CZ  ARG A  15      14.312 -23.078  -9.734  1.00 52.34           C  
ATOM    110  N   ASP A  16      12.430 -30.875 -10.633  1.00 59.75           N  
ATOM    111  CA  ASP A  16      12.312 -31.891 -11.672  1.00 59.75           C  
ATOM    112  C   ASP A  16      13.258 -31.609 -12.836  1.00 59.75           C  
ATOM    113  CB  ASP A  16      10.875 -31.984 -12.180  1.00 59.75           C  
ATOM    114  O   ASP A  16      13.008 -30.703 -13.641  1.00 59.75           O  
ATOM    115  CG  ASP A  16      10.375 -33.406 -12.297  1.00 59.75           C  
ATOM    116  OD1 ASP A  16      11.195 -34.344 -12.219  1.00 59.75           O  
ATOM    117  OD2 ASP A  16       9.156 -33.594 -12.477  1.00 59.75           O  
ATOM    118  N   ARG A  17      14.375 -32.156 -12.789  1.00 66.38           N  
ATOM    119  CA  ARG A  17      15.492 -31.953 -13.711  1.00 66.38           C  
ATOM    120  C   ARG A  17      15.148 -32.469 -15.102  1.00 66.38           C  
ATOM    121  CB  ARG A  17      16.750 -32.656 -13.195  1.00 66.38           C  
ATOM    122  O   ARG A  17      15.867 -32.219 -16.062  1.00 66.38           O  
ATOM    123  CG  ARG A  17      17.422 -31.938 -12.031  1.00 66.38           C  
ATOM    124  CD  ARG A  17      18.734 -32.594 -11.656  1.00 66.38           C  
ATOM    125  NE  ARG A  17      19.406 -31.859 -10.570  1.00 66.38           N  
ATOM    126  NH1 ARG A  17      21.250 -33.250 -10.492  1.00 66.38           N  
ATOM    127  NH2 ARG A  17      21.094 -31.484  -9.055  1.00 66.38           N  
ATOM    128  CZ  ARG A  17      20.578 -32.219 -10.039  1.00 66.38           C  
ATOM    129  N   ASN A  18      13.922 -33.062 -15.266  1.00 84.25           N  
ATOM    130  CA  ASN A  18      13.680 -33.656 -16.578  1.00 84.25           C  
ATOM    131  C   ASN A  18      12.336 -33.219 -17.156  1.00 84.25           C  
ATOM    132  CB  ASN A  18      13.758 -35.188 -16.500  1.00 84.25           C  
ATOM    133  O   ASN A  18      11.633 -34.000 -17.781  1.00 84.25           O  
ATOM    134  CG  ASN A  18      15.133 -35.688 -16.109  1.00 84.25           C  
ATOM    135  ND2 ASN A  18      15.234 -36.969 -15.828  1.00 84.25           N  
ATOM    136  OD1 ASN A  18      16.094 -34.906 -16.078  1.00 84.25           O  
ATOM    137  N   PHE A  19      11.961 -31.953 -16.969  1.00 93.12           N  
ATOM    138  CA  PHE A  19      10.617 -31.547 -17.375  1.00 93.12           C  
ATOM    139  C   PHE A  19      10.656 -30.703 -18.641  1.00 93.12           C  
ATOM    140  CB  PHE A  19       9.945 -30.750 -16.250  1.00 93.12           C  
ATOM    141  O   PHE A  19      10.008 -31.047 -19.625  1.00 93.12           O  
ATOM    142  CG  PHE A  19       8.547 -30.297 -16.578  1.00 93.12           C  
ATOM    143  CD1 PHE A  19       8.266 -28.953 -16.734  1.00 93.12           C  
ATOM    144  CD2 PHE A  19       7.523 -31.219 -16.734  1.00 93.12           C  
ATOM    145  CE1 PHE A  19       6.973 -28.516 -17.031  1.00 93.12           C  
ATOM    146  CE2 PHE A  19       6.230 -30.797 -17.047  1.00 93.12           C  
ATOM    147  CZ  PHE A  19       5.957 -29.453 -17.188  1.00 93.12           C  
ATOM    148  N   LEU A  20      11.516 -29.656 -18.672  1.00 96.94           N  
ATOM    149  CA  LEU A  20      11.523 -28.719 -19.781  1.00 96.94           C  
ATOM    150  C   LEU A  20      12.945 -28.438 -20.250  1.00 96.94           C  
ATOM    151  CB  LEU A  20      10.852 -27.391 -19.375  1.00 96.94           C  
ATOM    152  O   LEU A  20      13.836 -28.172 -19.453  1.00 96.94           O  
ATOM    153  CG  LEU A  20      10.945 -26.250 -20.375  1.00 96.94           C  
ATOM    154  CD1 LEU A  20      10.195 -26.609 -21.656  1.00 96.94           C  
ATOM    155  CD2 LEU A  20      10.391 -24.969 -19.766  1.00 96.94           C  
ATOM    156  N   PHE A  21      13.234 -28.625 -21.547  1.00 97.94           N  
ATOM    157  CA  PHE A  21      14.492 -28.234 -22.172  1.00 97.94           C  
ATOM    158  C   PHE A  21      14.305 -26.984 -23.016  1.00 97.94           C  
ATOM    159  CB  PHE A  21      15.039 -29.375 -23.047  1.00 97.94           C  
ATOM    160  O   PHE A  21      13.445 -26.938 -23.891  1.00 97.94           O  
ATOM    161  CG  PHE A  21      16.406 -29.094 -23.609  1.00 97.94           C  
ATOM    162  CD1 PHE A  21      16.547 -28.406 -24.812  1.00 97.94           C  
ATOM    163  CD2 PHE A  21      17.547 -29.516 -22.938  1.00 97.94           C  
ATOM    164  CE1 PHE A  21      17.812 -28.156 -25.328  1.00 97.94           C  
ATOM    165  CE2 PHE A  21      18.812 -29.266 -23.453  1.00 97.94           C  
ATOM    166  CZ  PHE A  21      18.938 -28.578 -24.656  1.00 97.94           C  
ATOM    167  N   VAL A  22      15.047 -25.969 -22.688  1.00 98.44           N  
ATOM    168  CA  VAL A  22      14.953 -24.719 -23.422  1.00 98.44           C  
ATOM    169  C   VAL A  22      16.219 -24.500 -24.250  1.00 98.44           C  
ATOM    170  CB  VAL A  22      14.719 -23.516 -22.469  1.00 98.44           C  
ATOM    171  O   VAL A  22      17.312 -24.438 -23.703  1.00 98.44           O  
ATOM    172  CG1 VAL A  22      14.648 -22.203 -23.266  1.00 98.44           C  
ATOM    173  CG2 VAL A  22      13.453 -23.719 -21.656  1.00 98.44           C  
ATOM    174  N   GLY A  23      16.078 -24.500 -25.578  1.00 98.44           N  
ATOM    175  CA  GLY A  23      17.156 -24.094 -26.469  1.00 98.44           C  
ATOM    176  C   GLY A  23      17.078 -22.641 -26.891  1.00 98.44           C  
ATOM    177  O   GLY A  23      16.125 -22.234 -27.562  1.00 98.44           O  
ATOM    178  N   VAL A  24      18.109 -21.906 -26.531  1.00 98.44           N  
ATOM    179  CA  VAL A  24      18.125 -20.484 -26.875  1.00 98.44           C  
ATOM    180  C   VAL A  24      19.000 -20.266 -28.109  1.00 98.44           C  
ATOM    181  CB  VAL A  24      18.656 -19.641 -25.688  1.00 98.44           C  
ATOM    182  O   VAL A  24      20.188 -20.609 -28.109  1.00 98.44           O  
ATOM    183  CG1 VAL A  24      18.656 -18.156 -26.062  1.00 98.44           C  
ATOM    184  CG2 VAL A  24      17.812 -19.875 -24.438  1.00 98.44           C  
ATOM    185  N   MET A  25      18.391 -19.703 -29.172  1.00 97.38           N  
ATOM    186  CA  MET A  25      19.125 -19.375 -30.391  1.00 97.38           C  
ATOM    187  C   MET A  25      19.828 -18.031 -30.266  1.00 97.38           C  
ATOM    188  CB  MET A  25      18.172 -19.344 -31.594  1.00 97.38           C  
ATOM    189  O   MET A  25      19.203 -17.016 -29.969  1.00 97.38           O  
ATOM    190  CG  MET A  25      18.875 -19.297 -32.938  1.00 97.38           C  
ATOM    191  SD  MET A  25      17.750 -19.625 -34.344  1.00 97.38           S  
ATOM    192  CE  MET A  25      16.547 -18.281 -34.094  1.00 97.38           C  
ATOM    193  N   THR A  26      21.203 -18.031 -30.391  1.00 96.88           N  
ATOM    194  CA  THR A  26      21.984 -16.812 -30.281  1.00 96.88           C  
ATOM    195  C   THR A  26      23.078 -16.766 -31.344  1.00 96.88           C  
ATOM    196  CB  THR A  26      22.609 -16.672 -28.875  1.00 96.88           C  
ATOM    197  O   THR A  26      23.141 -17.641 -32.219  1.00 96.88           O  
ATOM    198  CG2 THR A  26      23.672 -17.734 -28.656  1.00 96.88           C  
ATOM    199  OG1 THR A  26      23.203 -15.375 -28.750  1.00 96.88           O  
ATOM    200  N   ALA A  27      23.766 -15.695 -31.422  1.00 96.38           N  
ATOM    201  CA  ALA A  27      24.891 -15.500 -32.312  1.00 96.38           C  
ATOM    202  C   ALA A  27      26.172 -15.219 -31.562  1.00 96.38           C  
ATOM    203  CB  ALA A  27      24.594 -14.359 -33.312  1.00 96.38           C  
ATOM    204  O   ALA A  27      26.125 -14.852 -30.375  1.00 96.38           O  
ATOM    205  N   GLN A  28      27.250 -15.383 -32.281  1.00 95.44           N  
ATOM    206  CA  GLN A  28      28.547 -15.188 -31.656  1.00 95.44           C  
ATOM    207  C   GLN A  28      28.672 -13.797 -31.062  1.00 95.44           C  
ATOM    208  CB  GLN A  28      29.672 -15.414 -32.688  1.00 95.44           C  
ATOM    209  O   GLN A  28      29.156 -13.633 -29.938  1.00 95.44           O  
ATOM    210  CG  GLN A  28      31.078 -15.203 -32.094  1.00 95.44           C  
ATOM    211  CD  GLN A  28      32.156 -15.719 -33.031  1.00 95.44           C  
ATOM    212  NE2 GLN A  28      33.406 -15.555 -32.594  1.00 95.44           N  
ATOM    213  OE1 GLN A  28      31.891 -16.266 -34.094  1.00 95.44           O  
ATOM    214  N   LYS A  29      28.156 -12.812 -31.688  1.00 94.88           N  
ATOM    215  CA  LYS A  29      28.281 -11.430 -31.234  1.00 94.88           C  
ATOM    216  C   LYS A  29      27.469 -11.172 -29.984  1.00 94.88           C  
ATOM    217  CB  LYS A  29      27.859 -10.469 -32.344  1.00 94.88           C  
ATOM    218  O   LYS A  29      27.703 -10.188 -29.266  1.00 94.88           O  
ATOM    219  CG  LYS A  29      26.391 -10.609 -32.750  1.00 94.88           C  
ATOM    220  CD  LYS A  29      26.031  -9.656 -33.906  1.00 94.88           C  
ATOM    221  CE  LYS A  29      24.578  -9.812 -34.312  1.00 94.88           C  
ATOM    222  NZ  LYS A  29      24.234  -8.906 -35.438  1.00 94.88           N  
ATOM    223  N   TYR A  30      26.531 -11.984 -29.656  1.00 95.81           N  
ATOM    224  CA  TYR A  30      25.641 -11.734 -28.531  1.00 95.81           C  
ATOM    225  C   TYR A  30      25.969 -12.664 -27.359  1.00 95.81           C  
ATOM    226  CB  TYR A  30      24.172 -11.914 -28.938  1.00 95.81           C  
ATOM    227  O   TYR A  30      25.312 -12.617 -26.312  1.00 95.81           O  
ATOM    228  CG  TYR A  30      23.719 -10.953 -30.000  1.00 95.81           C  
ATOM    229  CD1 TYR A  30      23.922  -9.578 -29.859  1.00 95.81           C  
ATOM    230  CD2 TYR A  30      23.094 -11.414 -31.156  1.00 95.81           C  
ATOM    231  CE1 TYR A  30      23.500  -8.688 -30.844  1.00 95.81           C  
ATOM    232  CE2 TYR A  30      22.672 -10.531 -32.156  1.00 95.81           C  
ATOM    233  OH  TYR A  30      22.469  -8.297 -32.969  1.00 95.81           O  
ATOM    234  CZ  TYR A  30      22.891  -9.172 -31.984  1.00 95.81           C  
ATOM    235  N   LEU A  31      26.953 -13.523 -27.453  1.00 95.94           N  
ATOM    236  CA  LEU A  31      27.281 -14.547 -26.453  1.00 95.94           C  
ATOM    237  C   LEU A  31      27.703 -13.906 -25.141  1.00 95.94           C  
ATOM    238  CB  LEU A  31      28.391 -15.461 -26.969  1.00 95.94           C  
ATOM    239  O   LEU A  31      27.344 -14.406 -24.062  1.00 95.94           O  
ATOM    240  CG  LEU A  31      27.984 -16.562 -27.938  1.00 95.94           C  
ATOM    241  CD1 LEU A  31      29.203 -17.297 -28.484  1.00 95.94           C  
ATOM    242  CD2 LEU A  31      27.031 -17.547 -27.266  1.00 95.94           C  
ATOM    243  N   GLN A  32      28.344 -12.727 -25.172  1.00 95.12           N  
ATOM    244  CA  GLN A  32      28.859 -12.102 -23.953  1.00 95.12           C  
ATOM    245  C   GLN A  32      27.875 -11.070 -23.406  1.00 95.12           C  
ATOM    246  CB  GLN A  32      30.219 -11.453 -24.203  1.00 95.12           C  
ATOM    247  O   GLN A  32      28.109 -10.469 -22.359  1.00 95.12           O  
ATOM    248  CG  GLN A  32      31.344 -12.453 -24.453  1.00 95.12           C  
ATOM    249  CD  GLN A  32      32.719 -11.828 -24.328  1.00 95.12           C  
ATOM    250  NE2 GLN A  32      33.750 -12.633 -24.547  1.00 95.12           N  
ATOM    251  OE1 GLN A  32      32.844 -10.633 -24.047  1.00 95.12           O  
ATOM    252  N   THR A  33      26.812 -10.789 -24.141  1.00 95.31           N  
ATOM    253  CA  THR A  33      25.875  -9.758 -23.734  1.00 95.31           C  
ATOM    254  C   THR A  33      24.500 -10.359 -23.469  1.00 95.31           C  
ATOM    255  CB  THR A  33      25.750  -8.656 -24.797  1.00 95.31           C  
ATOM    256  O   THR A  33      24.234 -10.867 -22.375  1.00 95.31           O  
ATOM    257  CG2 THR A  33      27.062  -7.875 -24.922  1.00 95.31           C  
ATOM    258  OG1 THR A  33      25.438  -9.258 -26.062  1.00 95.31           O  
ATOM    259  N   ARG A  34      23.734 -10.602 -24.547  1.00 96.06           N  
ATOM    260  CA  ARG A  34      22.344 -11.055 -24.422  1.00 96.06           C  
ATOM    261  C   ARG A  34      22.281 -12.453 -23.812  1.00 96.06           C  
ATOM    262  CB  ARG A  34      21.641 -11.039 -25.781  1.00 96.06           C  
ATOM    263  O   ARG A  34      21.484 -12.719 -22.922  1.00 96.06           O  
ATOM    264  CG  ARG A  34      21.438  -9.641 -26.344  1.00 96.06           C  
ATOM    265  CD  ARG A  34      20.609  -9.672 -27.625  1.00 96.06           C  
ATOM    266  NE  ARG A  34      20.766  -8.430 -28.391  1.00 96.06           N  
ATOM    267  NH1 ARG A  34      19.344  -9.070 -30.094  1.00 96.06           N  
ATOM    268  NH2 ARG A  34      20.359  -7.016 -30.156  1.00 96.06           N  
ATOM    269  CZ  ARG A  34      20.156  -8.180 -29.547  1.00 96.06           C  
ATOM    270  N   ALA A  35      23.156 -13.328 -24.219  1.00 97.31           N  
ATOM    271  CA  ALA A  35      23.141 -14.711 -23.750  1.00 97.31           C  
ATOM    272  C   ALA A  35      23.469 -14.781 -22.266  1.00 97.31           C  
ATOM    273  CB  ALA A  35      24.109 -15.562 -24.547  1.00 97.31           C  
ATOM    274  O   ALA A  35      22.797 -15.484 -21.500  1.00 97.31           O  
ATOM    275  N   VAL A  36      24.453 -14.055 -21.891  1.00 96.31           N  
ATOM    276  CA  VAL A  36      24.859 -14.055 -20.500  1.00 96.31           C  
ATOM    277  C   VAL A  36      23.734 -13.477 -19.625  1.00 96.31           C  
ATOM    278  CB  VAL A  36      26.156 -13.258 -20.281  1.00 96.31           C  
ATOM    279  O   VAL A  36      23.453 -13.992 -18.547  1.00 96.31           O  
ATOM    280  CG1 VAL A  36      26.438 -13.055 -18.797  1.00 96.31           C  
ATOM    281  CG2 VAL A  36      27.328 -13.977 -20.953  1.00 96.31           C  
ATOM    282  N   ALA A  37      23.094 -12.391 -20.078  1.00 96.44           N  
ATOM    283  CA  ALA A  37      22.000 -11.781 -19.328  1.00 96.44           C  
ATOM    284  C   ALA A  37      20.844 -12.758 -19.156  1.00 96.44           C  
ATOM    285  CB  ALA A  37      21.516 -10.508 -20.031  1.00 96.44           C  
ATOM    286  O   ALA A  37      20.266 -12.859 -18.062  1.00 96.44           O  
ATOM    287  N   ALA A  38      20.516 -13.508 -20.203  1.00 96.88           N  
ATOM    288  CA  ALA A  38      19.453 -14.508 -20.109  1.00 96.88           C  
ATOM    289  C   ALA A  38      19.812 -15.602 -19.109  1.00 96.88           C  
ATOM    290  CB  ALA A  38      19.172 -15.117 -21.484  1.00 96.88           C  
ATOM    291  O   ALA A  38      18.969 -16.000 -18.297  1.00 96.88           O  
ATOM    292  N   TYR A  39      21.031 -15.984 -19.141  1.00 96.50           N  
ATOM    293  CA  TYR A  39      21.500 -17.062 -18.266  1.00 96.50           C  
ATOM    294  C   TYR A  39      21.484 -16.609 -16.812  1.00 96.50           C  
ATOM    295  CB  TYR A  39      22.906 -17.516 -18.672  1.00 96.50           C  
ATOM    296  O   TYR A  39      21.156 -17.391 -15.914  1.00 96.50           O  
ATOM    297  CG  TYR A  39      23.375 -18.750 -17.938  1.00 96.50           C  
ATOM    298  CD1 TYR A  39      24.422 -18.688 -17.016  1.00 96.50           C  
ATOM    299  CD2 TYR A  39      22.766 -19.984 -18.156  1.00 96.50           C  
ATOM    300  CE1 TYR A  39      24.844 -19.828 -16.344  1.00 96.50           C  
ATOM    301  CE2 TYR A  39      23.188 -21.125 -17.500  1.00 96.50           C  
ATOM    302  OH  TYR A  39      24.656 -22.172 -15.930  1.00 96.50           O  
ATOM    303  CZ  TYR A  39      24.234 -21.047 -16.594  1.00 96.50           C  
ATOM    304  N   ARG A  40      21.781 -15.375 -16.500  1.00 95.31           N  
ATOM    305  CA  ARG A  40      21.891 -14.852 -15.141  1.00 95.31           C  
ATOM    306  C   ARG A  40      20.531 -14.438 -14.602  1.00 95.31           C  
ATOM    307  CB  ARG A  40      22.859 -13.672 -15.094  1.00 95.31           C  
ATOM    308  O   ARG A  40      20.391 -14.180 -13.406  1.00 95.31           O  
ATOM    309  CG  ARG A  40      24.328 -14.062 -15.242  1.00 95.31           C  
ATOM    310  CD  ARG A  40      25.250 -12.852 -15.125  1.00 95.31           C  
ATOM    311  NE  ARG A  40      26.656 -13.242 -15.180  1.00 95.31           N  
ATOM    312  NH1 ARG A  40      27.469 -11.078 -15.070  1.00 95.31           N  
ATOM    313  NH2 ARG A  40      28.922 -12.852 -15.203  1.00 95.31           N  
ATOM    314  CZ  ARG A  40      27.672 -12.391 -15.148  1.00 95.31           C  
ATOM    315  N   THR A  41      19.547 -14.344 -15.422  1.00 95.88           N  
ATOM    316  CA  THR A  41      18.250 -13.844 -14.977  1.00 95.88           C  
ATOM    317  C   THR A  41      17.219 -14.977 -14.938  1.00 95.88           C  
ATOM    318  CB  THR A  41      17.734 -12.711 -15.883  1.00 95.88           C  
ATOM    319  O   THR A  41      17.141 -15.719 -13.961  1.00 95.88           O  
ATOM    320  CG2 THR A  41      18.609 -11.469 -15.742  1.00 95.88           C  
ATOM    321  OG1 THR A  41      17.766 -13.148 -17.250  1.00 95.88           O  
ATOM    322  N   TRP A  42      16.547 -15.273 -16.141  1.00 96.56           N  
ATOM    323  CA  TRP A  42      15.391 -16.156 -16.094  1.00 96.56           C  
ATOM    324  C   TRP A  42      15.805 -17.625 -16.250  1.00 96.56           C  
ATOM    325  CB  TRP A  42      14.391 -15.789 -17.203  1.00 96.56           C  
ATOM    326  O   TRP A  42      15.039 -18.531 -15.906  1.00 96.56           O  
ATOM    327  CG  TRP A  42      14.977 -15.805 -18.578  1.00 96.56           C  
ATOM    328  CD1 TRP A  42      15.430 -14.734 -19.297  1.00 96.56           C  
ATOM    329  CD2 TRP A  42      15.172 -16.953 -19.422  1.00 96.56           C  
ATOM    330  CE2 TRP A  42      15.742 -16.500 -20.625  1.00 96.56           C  
ATOM    331  CE3 TRP A  42      14.914 -18.312 -19.250  1.00 96.56           C  
ATOM    332  NE1 TRP A  42      15.891 -15.141 -20.531  1.00 96.56           N  
ATOM    333  CH2 TRP A  42      15.805 -18.703 -21.484  1.00 96.56           C  
ATOM    334  CZ2 TRP A  42      16.062 -17.375 -21.672  1.00 96.56           C  
ATOM    335  CZ3 TRP A  42      15.234 -19.188 -20.297  1.00 96.56           C  
ATOM    336  N   SER A  43      17.016 -17.984 -16.672  1.00 95.69           N  
ATOM    337  CA  SER A  43      17.406 -19.359 -16.953  1.00 95.69           C  
ATOM    338  C   SER A  43      17.375 -20.203 -15.688  1.00 95.69           C  
ATOM    339  CB  SER A  43      18.812 -19.391 -17.562  1.00 95.69           C  
ATOM    340  O   SER A  43      17.047 -21.391 -15.742  1.00 95.69           O  
ATOM    341  OG  SER A  43      19.797 -19.203 -16.562  1.00 95.69           O  
ATOM    342  N   LYS A  44      17.531 -19.562 -14.609  1.00 89.88           N  
ATOM    343  CA  LYS A  44      17.609 -20.281 -13.344  1.00 89.88           C  
ATOM    344  C   LYS A  44      16.219 -20.703 -12.875  1.00 89.88           C  
ATOM    345  CB  LYS A  44      18.281 -19.438 -12.273  1.00 89.88           C  
ATOM    346  O   LYS A  44      16.078 -21.594 -12.031  1.00 89.88           O  
ATOM    347  CG  LYS A  44      19.750 -19.125 -12.562  1.00 89.88           C  
ATOM    348  CD  LYS A  44      20.359 -18.266 -11.469  1.00 89.88           C  
ATOM    349  CE  LYS A  44      21.812 -17.891 -11.789  1.00 89.88           C  
ATOM    350  NZ  LYS A  44      22.391 -17.016 -10.742  1.00 89.88           N  
ATOM    351  N   THR A  45      15.242 -20.156 -13.375  1.00 94.12           N  
ATOM    352  CA  THR A  45      13.883 -20.438 -12.930  1.00 94.12           C  
ATOM    353  C   THR A  45      13.289 -21.594 -13.711  1.00 94.12           C  
ATOM    354  CB  THR A  45      12.984 -19.203 -13.078  1.00 94.12           C  
ATOM    355  O   THR A  45      12.227 -22.109 -13.359  1.00 94.12           O  
ATOM    356  CG2 THR A  45      13.594 -17.984 -12.383  1.00 94.12           C  
ATOM    357  OG1 THR A  45      12.820 -18.891 -14.469  1.00 94.12           O  
ATOM    358  N   ILE A  46      13.969 -22.078 -14.742  1.00 96.00           N  
ATOM    359  CA  ILE A  46      13.438 -23.109 -15.617  1.00 96.00           C  
ATOM    360  C   ILE A  46      13.594 -24.484 -14.953  1.00 96.00           C  
ATOM    361  CB  ILE A  46      14.148 -23.109 -17.000  1.00 96.00           C  
ATOM    362  O   ILE A  46      14.680 -24.828 -14.469  1.00 96.00           O  
ATOM    363  CG1 ILE A  46      13.906 -21.781 -17.719  1.00 96.00           C  
ATOM    364  CG2 ILE A  46      13.680 -24.281 -17.844  1.00 96.00           C  
ATOM    365  CD1 ILE A  46      12.445 -21.500 -18.031  1.00 96.00           C  
ATOM    366  N   PRO A  47      12.461 -25.250 -14.820  1.00 92.25           N  
ATOM    367  CA  PRO A  47      12.555 -26.609 -14.297  1.00 92.25           C  
ATOM    368  C   PRO A  47      13.141 -27.594 -15.312  1.00 92.25           C  
ATOM    369  CB  PRO A  47      11.102 -26.969 -13.984  1.00 92.25           C  
ATOM    370  O   PRO A  47      12.422 -28.422 -15.867  1.00 92.25           O  
ATOM    371  CG  PRO A  47      10.297 -26.234 -15.016  1.00 92.25           C  
ATOM    372  CD  PRO A  47      10.992 -24.953 -15.344  1.00 92.25           C  
ATOM    373  N   GLY A  48      14.336 -27.562 -15.500  1.00 94.44           N  
ATOM    374  CA  GLY A  48      15.047 -28.391 -16.469  1.00 94.44           C  
ATOM    375  C   GLY A  48      16.406 -27.828 -16.859  1.00 94.44           C  
ATOM    376  O   GLY A  48      17.203 -27.469 -15.984  1.00 94.44           O  
ATOM    377  N   LYS A  49      16.609 -27.750 -18.203  1.00 96.12           N  
ATOM    378  CA  LYS A  49      17.922 -27.344 -18.703  1.00 96.12           C  
ATOM    379  C   LYS A  49      17.797 -26.266 -19.766  1.00 96.12           C  
ATOM    380  CB  LYS A  49      18.672 -28.562 -19.266  1.00 96.12           C  
ATOM    381  O   LYS A  49      16.844 -26.266 -20.547  1.00 96.12           O  
ATOM    382  CG  LYS A  49      20.125 -28.281 -19.594  1.00 96.12           C  
ATOM    383  CD  LYS A  49      20.875 -29.547 -19.984  1.00 96.12           C  
ATOM    384  CE  LYS A  49      22.359 -29.281 -20.219  1.00 96.12           C  
ATOM    385  NZ  LYS A  49      23.109 -30.562 -20.422  1.00 96.12           N  
ATOM    386  N   VAL A  50      18.734 -25.344 -19.672  1.00 97.69           N  
ATOM    387  CA  VAL A  50      18.812 -24.297 -20.672  1.00 97.69           C  
ATOM    388  C   VAL A  50      20.188 -24.328 -21.359  1.00 97.69           C  
ATOM    389  CB  VAL A  50      18.562 -22.906 -20.047  1.00 97.69           C  
ATOM    390  O   VAL A  50      21.219 -24.391 -20.688  1.00 97.69           O  
ATOM    391  CG1 VAL A  50      18.625 -21.812 -21.125  1.00 97.69           C  
ATOM    392  CG2 VAL A  50      17.219 -22.875 -19.328  1.00 97.69           C  
ATOM    393  N   GLN A  51      20.219 -24.375 -22.688  1.00 97.75           N  
ATOM    394  CA  GLN A  51      21.469 -24.312 -23.453  1.00 97.75           C  
ATOM    395  C   GLN A  51      21.375 -23.250 -24.562  1.00 97.75           C  
ATOM    396  CB  GLN A  51      21.812 -25.672 -24.062  1.00 97.75           C  
ATOM    397  O   GLN A  51      20.281 -22.953 -25.047  1.00 97.75           O  
ATOM    398  CG  GLN A  51      22.250 -26.703 -23.031  1.00 97.75           C  
ATOM    399  CD  GLN A  51      22.750 -27.984 -23.672  1.00 97.75           C  
ATOM    400  NE2 GLN A  51      23.719 -28.625 -23.016  1.00 97.75           N  
ATOM    401  OE1 GLN A  51      22.266 -28.406 -24.719  1.00 97.75           O  
ATOM    402  N   PHE A  52      22.547 -22.688 -24.875  1.00 98.06           N  
ATOM    403  CA  PHE A  52      22.625 -21.656 -25.906  1.00 98.06           C  
ATOM    404  C   PHE A  52      23.266 -22.203 -27.172  1.00 98.06           C  
ATOM    405  CB  PHE A  52      23.422 -20.453 -25.391  1.00 98.06           C  
ATOM    406  O   PHE A  52      24.344 -22.781 -27.141  1.00 98.06           O  
ATOM    407  CG  PHE A  52      22.766 -19.750 -24.219  1.00 98.06           C  
ATOM    408  CD1 PHE A  52      22.016 -18.609 -24.438  1.00 98.06           C  
ATOM    409  CD2 PHE A  52      22.922 -20.219 -22.938  1.00 98.06           C  
ATOM    410  CE1 PHE A  52      21.406 -17.953 -23.359  1.00 98.06           C  
ATOM    411  CE2 PHE A  52      22.328 -19.578 -21.859  1.00 98.06           C  
ATOM    412  CZ  PHE A  52      21.562 -18.438 -22.078  1.00 98.06           C  
ATOM    413  N   PHE A  53      22.547 -22.062 -28.266  1.00 98.00           N  
ATOM    414  CA  PHE A  53      23.016 -22.594 -29.547  1.00 98.00           C  
ATOM    415  C   PHE A  53      23.531 -21.484 -30.438  1.00 98.00           C  
ATOM    416  CB  PHE A  53      21.875 -23.344 -30.250  1.00 98.00           C  
ATOM    417  O   PHE A  53      22.812 -20.516 -30.703  1.00 98.00           O  
ATOM    418  CG  PHE A  53      21.453 -24.609 -29.547  1.00 98.00           C  
ATOM    419  CD1 PHE A  53      21.969 -25.844 -29.938  1.00 98.00           C  
ATOM    420  CD2 PHE A  53      20.547 -24.562 -28.500  1.00 98.00           C  
ATOM    421  CE1 PHE A  53      21.594 -27.016 -29.281  1.00 98.00           C  
ATOM    422  CE2 PHE A  53      20.156 -25.734 -27.844  1.00 98.00           C  
ATOM    423  CZ  PHE A  53      20.672 -26.953 -28.250  1.00 98.00           C  
ATOM    424  N   SER A  54      24.750 -21.609 -30.906  1.00 97.00           N  
ATOM    425  CA  SER A  54      25.406 -20.609 -31.734  1.00 97.00           C  
ATOM    426  C   SER A  54      26.062 -21.250 -32.938  1.00 97.00           C  
ATOM    427  CB  SER A  54      26.453 -19.844 -30.922  1.00 97.00           C  
ATOM    428  O   SER A  54      25.859 -22.438 -33.219  1.00 97.00           O  
ATOM    429  OG  SER A  54      26.969 -18.766 -31.672  1.00 97.00           O  
ATOM    430  N   SER A  55      26.703 -20.422 -33.781  1.00 95.38           N  
ATOM    431  CA  SER A  55      27.344 -20.891 -35.000  1.00 95.38           C  
ATOM    432  C   SER A  55      28.578 -21.719 -34.656  1.00 95.38           C  
ATOM    433  CB  SER A  55      27.734 -19.719 -35.875  1.00 95.38           C  
ATOM    434  O   SER A  55      29.062 -21.719 -33.531  1.00 95.38           O  
ATOM    435  OG  SER A  55      28.562 -18.812 -35.188  1.00 95.38           O  
ATOM    436  N   GLU A  56      28.938 -22.359 -35.812  1.00 94.00           N  
ATOM    437  CA  GLU A  56      30.141 -23.172 -35.656  1.00 94.00           C  
ATOM    438  C   GLU A  56      31.344 -22.312 -35.312  1.00 94.00           C  
ATOM    439  CB  GLU A  56      30.422 -23.953 -36.969  1.00 94.00           C  
ATOM    440  O   GLU A  56      31.516 -21.219 -35.844  1.00 94.00           O  
ATOM    441  CG  GLU A  56      31.578 -24.938 -36.844  1.00 94.00           C  
ATOM    442  CD  GLU A  56      31.719 -25.828 -38.062  1.00 94.00           C  
ATOM    443  OE1 GLU A  56      32.438 -26.844 -38.000  1.00 94.00           O  
ATOM    444  OE2 GLU A  56      31.109 -25.500 -39.094  1.00 94.00           O  
ATOM    445  N   GLY A  57      32.156 -22.656 -34.281  1.00 90.69           N  
ATOM    446  CA  GLY A  57      33.375 -21.953 -33.906  1.00 90.69           C  
ATOM    447  C   GLY A  57      33.156 -20.875 -32.844  1.00 90.69           C  
ATOM    448  O   GLY A  57      34.062 -20.109 -32.531  1.00 90.69           O  
ATOM    449  N   SER A  58      31.969 -20.750 -32.438  1.00 91.44           N  
ATOM    450  CA  SER A  58      31.656 -19.766 -31.422  1.00 91.44           C  
ATOM    451  C   SER A  58      32.469 -20.016 -30.141  1.00 91.44           C  
ATOM    452  CB  SER A  58      30.172 -19.766 -31.094  1.00 91.44           C  
ATOM    453  O   SER A  58      32.844 -21.156 -29.859  1.00 91.44           O  
ATOM    454  OG  SER A  58      29.406 -19.266 -32.188  1.00 91.44           O  
ATOM    455  N   ASP A  59      32.781 -18.922 -29.406  1.00 90.62           N  
ATOM    456  CA  ASP A  59      33.562 -18.969 -28.188  1.00 90.62           C  
ATOM    457  C   ASP A  59      32.844 -19.734 -27.078  1.00 90.62           C  
ATOM    458  CB  ASP A  59      33.906 -17.547 -27.719  1.00 90.62           C  
ATOM    459  O   ASP A  59      31.797 -19.297 -26.609  1.00 90.62           O  
ATOM    460  CG  ASP A  59      34.844 -17.531 -26.516  1.00 90.62           C  
ATOM    461  OD1 ASP A  59      35.375 -18.609 -26.141  1.00 90.62           O  
ATOM    462  OD2 ASP A  59      35.062 -16.453 -25.953  1.00 90.62           O  
ATOM    463  N   THR A  60      33.406 -20.844 -26.688  1.00 89.38           N  
ATOM    464  CA  THR A  60      32.781 -21.672 -25.656  1.00 89.38           C  
ATOM    465  C   THR A  60      33.375 -21.375 -24.281  1.00 89.38           C  
ATOM    466  CB  THR A  60      32.938 -23.172 -25.969  1.00 89.38           C  
ATOM    467  O   THR A  60      33.000 -21.984 -23.281  1.00 89.38           O  
ATOM    468  CG2 THR A  60      32.250 -23.531 -27.297  1.00 89.38           C  
ATOM    469  OG1 THR A  60      34.312 -23.484 -26.062  1.00 89.38           O  
ATOM    470  N   SER A  61      34.312 -20.406 -24.188  1.00 90.69           N  
ATOM    471  CA  SER A  61      34.938 -20.078 -22.906  1.00 90.69           C  
ATOM    472  C   SER A  61      34.031 -19.203 -22.047  1.00 90.69           C  
ATOM    473  CB  SER A  61      36.281 -19.375 -23.141  1.00 90.69           C  
ATOM    474  O   SER A  61      34.344 -18.969 -20.875  1.00 90.69           O  
ATOM    475  OG  SER A  61      36.062 -18.094 -23.734  1.00 90.69           O  
ATOM    476  N   VAL A  62      32.938 -18.766 -22.641  1.00 89.44           N  
ATOM    477  CA  VAL A  62      32.000 -17.938 -21.891  1.00 89.44           C  
ATOM    478  C   VAL A  62      31.344 -18.781 -20.797  1.00 89.44           C  
ATOM    479  CB  VAL A  62      30.922 -17.328 -22.812  1.00 89.44           C  
ATOM    480  O   VAL A  62      31.094 -19.969 -20.984  1.00 89.44           O  
ATOM    481  CG1 VAL A  62      30.047 -16.344 -22.047  1.00 89.44           C  
ATOM    482  CG2 VAL A  62      31.594 -16.625 -24.000  1.00 89.44           C  
ATOM    483  N   PRO A  63      31.109 -18.297 -19.562  1.00 89.75           N  
ATOM    484  CA  PRO A  63      30.578 -19.047 -18.422  1.00 89.75           C  
ATOM    485  C   PRO A  63      29.109 -19.406 -18.609  1.00 89.75           C  
ATOM    486  CB  PRO A  63      30.750 -18.078 -17.250  1.00 89.75           C  
ATOM    487  O   PRO A  63      28.297 -19.203 -17.703  1.00 89.75           O  
ATOM    488  CG  PRO A  63      30.672 -16.719 -17.859  1.00 89.75           C  
ATOM    489  CD  PRO A  63      31.203 -16.781 -19.250  1.00 89.75           C  
ATOM    490  N   ILE A  64      28.672 -19.766 -19.797  1.00 94.06           N  
ATOM    491  CA  ILE A  64      27.328 -20.234 -20.047  1.00 94.06           C  
ATOM    492  C   ILE A  64      27.391 -21.516 -20.906  1.00 94.06           C  
ATOM    493  CB  ILE A  64      26.469 -19.172 -20.766  1.00 94.06           C  
ATOM    494  O   ILE A  64      28.391 -21.781 -21.562  1.00 94.06           O  
ATOM    495  CG1 ILE A  64      27.078 -18.797 -22.109  1.00 94.06           C  
ATOM    496  CG2 ILE A  64      26.312 -17.922 -19.875  1.00 94.06           C  
ATOM    497  CD1 ILE A  64      26.219 -17.859 -22.953  1.00 94.06           C  
ATOM    498  N   PRO A  65      26.359 -22.359 -20.812  1.00 96.12           N  
ATOM    499  CA  PRO A  65      26.344 -23.594 -21.609  1.00 96.12           C  
ATOM    500  C   PRO A  65      26.078 -23.344 -23.094  1.00 96.12           C  
ATOM    501  CB  PRO A  65      25.219 -24.406 -20.969  1.00 96.12           C  
ATOM    502  O   PRO A  65      24.922 -23.391 -23.531  1.00 96.12           O  
ATOM    503  CG  PRO A  65      24.281 -23.375 -20.406  1.00 96.12           C  
ATOM    504  CD  PRO A  65      25.078 -22.172 -20.016  1.00 96.12           C  
ATOM    505  N   VAL A  66      27.156 -23.266 -23.906  1.00 96.81           N  
ATOM    506  CA  VAL A  66      27.047 -22.969 -25.328  1.00 96.81           C  
ATOM    507  C   VAL A  66      27.266 -24.234 -26.156  1.00 96.81           C  
ATOM    508  CB  VAL A  66      28.078 -21.875 -25.750  1.00 96.81           C  
ATOM    509  O   VAL A  66      28.141 -25.047 -25.844  1.00 96.81           O  
ATOM    510  CG1 VAL A  66      27.984 -21.625 -27.266  1.00 96.81           C  
ATOM    511  CG2 VAL A  66      27.828 -20.594 -24.969  1.00 96.81           C  
ATOM    512  N   VAL A  67      26.391 -24.406 -27.109  1.00 97.31           N  
ATOM    513  CA  VAL A  67      26.516 -25.500 -28.062  1.00 97.31           C  
ATOM    514  C   VAL A  67      26.766 -24.953 -29.469  1.00 97.31           C  
ATOM    515  CB  VAL A  67      25.266 -26.406 -28.062  1.00 97.31           C  
ATOM    516  O   VAL A  67      25.844 -24.438 -30.109  1.00 97.31           O  
ATOM    517  CG1 VAL A  67      25.422 -27.547 -29.078  1.00 97.31           C  
ATOM    518  CG2 VAL A  67      25.016 -26.969 -26.656  1.00 97.31           C  
ATOM    519  N   PRO A  68      27.984 -25.078 -29.938  1.00 96.38           N  
ATOM    520  CA  PRO A  68      28.219 -24.703 -31.344  1.00 96.38           C  
ATOM    521  C   PRO A  68      27.688 -25.734 -32.312  1.00 96.38           C  
ATOM    522  CB  PRO A  68      29.734 -24.609 -31.422  1.00 96.38           C  
ATOM    523  O   PRO A  68      28.047 -26.922 -32.250  1.00 96.38           O  
ATOM    524  CG  PRO A  68      30.250 -25.531 -30.359  1.00 96.38           C  
ATOM    525  CD  PRO A  68      29.203 -25.641 -29.281  1.00 96.38           C  
ATOM    526  N   LEU A  69      26.859 -25.344 -33.219  1.00 95.69           N  
ATOM    527  CA  LEU A  69      26.266 -26.266 -34.188  1.00 95.69           C  
ATOM    528  C   LEU A  69      27.172 -26.438 -35.406  1.00 95.69           C  
ATOM    529  CB  LEU A  69      24.891 -25.750 -34.625  1.00 95.69           C  
ATOM    530  O   LEU A  69      27.562 -25.453 -36.031  1.00 95.69           O  
ATOM    531  CG  LEU A  69      23.797 -25.734 -33.562  1.00 95.69           C  
ATOM    532  CD1 LEU A  69      22.578 -24.953 -34.062  1.00 95.69           C  
ATOM    533  CD2 LEU A  69      23.406 -27.156 -33.188  1.00 95.69           C  
ATOM    534  N   ARG A  70      27.391 -27.656 -35.719  1.00 92.75           N  
ATOM    535  CA  ARG A  70      28.266 -27.969 -36.844  1.00 92.75           C  
ATOM    536  C   ARG A  70      27.641 -27.562 -38.156  1.00 92.75           C  
ATOM    537  CB  ARG A  70      28.625 -29.453 -36.875  1.00 92.75           C  
ATOM    538  O   ARG A  70      26.484 -27.891 -38.438  1.00 92.75           O  
ATOM    539  CG  ARG A  70      29.547 -29.891 -35.719  1.00 92.75           C  
ATOM    540  CD  ARG A  70      29.922 -31.359 -35.844  1.00 92.75           C  
ATOM    541  NE  ARG A  70      30.781 -31.781 -34.719  1.00 92.75           N  
ATOM    542  NH1 ARG A  70      31.000 -33.969 -35.469  1.00 92.75           N  
ATOM    543  NH2 ARG A  70      32.031 -33.281 -33.531  1.00 92.75           N  
ATOM    544  CZ  ARG A  70      31.266 -33.000 -34.594  1.00 92.75           C  
ATOM    545  N   GLY A  71      28.359 -26.828 -39.031  1.00 91.69           N  
ATOM    546  CA  GLY A  71      27.938 -26.469 -40.375  1.00 91.69           C  
ATOM    547  C   GLY A  71      26.984 -25.297 -40.375  1.00 91.69           C  
ATOM    548  O   GLY A  71      26.359 -25.000 -41.406  1.00 91.69           O  
ATOM    549  N   VAL A  72      26.781 -24.672 -39.219  1.00 93.94           N  
ATOM    550  CA  VAL A  72      25.812 -23.594 -39.125  1.00 93.94           C  
ATOM    551  C   VAL A  72      26.531 -22.266 -38.938  1.00 93.94           C  
ATOM    552  CB  VAL A  72      24.812 -23.828 -37.969  1.00 93.94           C  
ATOM    553  O   VAL A  72      27.516 -22.188 -38.188  1.00 93.94           O  
ATOM    554  CG1 VAL A  72      23.891 -22.609 -37.812  1.00 93.94           C  
ATOM    555  CG2 VAL A  72      24.000 -25.094 -38.219  1.00 93.94           C  
ATOM    556  N   ASP A  73      26.078 -21.188 -39.656  1.00 92.88           N  
ATOM    557  CA  ASP A  73      26.641 -19.844 -39.500  1.00 92.88           C  
ATOM    558  C   ASP A  73      25.609 -18.891 -38.906  1.00 92.88           C  
ATOM    559  CB  ASP A  73      27.109 -19.312 -40.844  1.00 92.88           C  
ATOM    560  O   ASP A  73      24.547 -19.328 -38.438  1.00 92.88           O  
ATOM    561  CG  ASP A  73      26.000 -19.219 -41.875  1.00 92.88           C  
ATOM    562  OD1 ASP A  73      24.812 -19.312 -41.500  1.00 92.88           O  
ATOM    563  OD2 ASP A  73      26.312 -19.047 -43.094  1.00 92.88           O  
ATOM    564  N   ASP A  74      26.016 -17.609 -38.719  1.00 91.06           N  
ATOM    565  CA  ASP A  74      25.156 -16.625 -38.062  1.00 91.06           C  
ATOM    566  C   ASP A  74      24.406 -15.781 -39.094  1.00 91.06           C  
ATOM    567  CB  ASP A  74      25.984 -15.727 -37.156  1.00 91.06           C  
ATOM    568  O   ASP A  74      24.125 -14.602 -38.844  1.00 91.06           O  
ATOM    569  CG  ASP A  74      26.344 -16.391 -35.844  1.00 91.06           C  
ATOM    570  OD1 ASP A  74      25.594 -17.281 -35.375  1.00 91.06           O  
ATOM    571  OD2 ASP A  74      27.391 -16.031 -35.250  1.00 91.06           O  
ATOM    572  N   SER A  75      24.125 -16.422 -40.250  1.00 90.69           N  
ATOM    573  CA  SER A  75      23.344 -15.711 -41.250  1.00 90.69           C  
ATOM    574  C   SER A  75      21.906 -15.469 -40.781  1.00 90.69           C  
ATOM    575  CB  SER A  75      23.312 -16.500 -42.562  1.00 90.69           C  
ATOM    576  O   SER A  75      21.359 -16.281 -40.031  1.00 90.69           O  
ATOM    577  OG  SER A  75      22.953 -17.859 -42.344  1.00 90.69           O  
ATOM    578  N   TYR A  76      21.344 -14.320 -41.188  1.00 89.44           N  
ATOM    579  CA  TYR A  76      19.984 -13.953 -40.844  1.00 89.44           C  
ATOM    580  C   TYR A  76      19.094 -13.875 -42.062  1.00 89.44           C  
ATOM    581  CB  TYR A  76      19.953 -12.609 -40.094  1.00 89.44           C  
ATOM    582  O   TYR A  76      19.453 -13.250 -43.062  1.00 89.44           O  
ATOM    583  CG  TYR A  76      18.625 -12.281 -39.469  1.00 89.44           C  
ATOM    584  CD1 TYR A  76      17.688 -11.492 -40.125  1.00 89.44           C  
ATOM    585  CD2 TYR A  76      18.312 -12.766 -38.188  1.00 89.44           C  
ATOM    586  CE1 TYR A  76      16.469 -11.188 -39.562  1.00 89.44           C  
ATOM    587  CE2 TYR A  76      17.078 -12.469 -37.625  1.00 89.44           C  
ATOM    588  OH  TYR A  76      14.961 -11.383 -37.719  1.00 89.44           O  
ATOM    589  CZ  TYR A  76      16.172 -11.680 -38.281  1.00 89.44           C  
ATOM    590  N   PRO A  77      17.891 -14.523 -42.094  1.00 89.62           N  
ATOM    591  CA  PRO A  77      17.234 -15.273 -41.031  1.00 89.62           C  
ATOM    592  C   PRO A  77      17.859 -16.641 -40.781  1.00 89.62           C  
ATOM    593  CB  PRO A  77      15.797 -15.414 -41.531  1.00 89.62           C  
ATOM    594  O   PRO A  77      18.438 -17.234 -41.688  1.00 89.62           O  
ATOM    595  CG  PRO A  77      15.656 -14.359 -42.594  1.00 89.62           C  
ATOM    596  CD  PRO A  77      17.016 -14.086 -43.156  1.00 89.62           C  
ATOM    597  N   PRO A  78      17.703 -17.109 -39.562  1.00 93.06           N  
ATOM    598  CA  PRO A  78      18.469 -18.297 -39.125  1.00 93.06           C  
ATOM    599  C   PRO A  78      17.703 -19.594 -39.344  1.00 93.06           C  
ATOM    600  CB  PRO A  78      18.734 -18.047 -37.656  1.00 93.06           C  
ATOM    601  O   PRO A  78      17.516 -20.359 -38.406  1.00 93.06           O  
ATOM    602  CG  PRO A  78      17.516 -17.328 -37.156  1.00 93.06           C  
ATOM    603  CD  PRO A  78      17.000 -16.453 -38.250  1.00 93.06           C  
ATOM    604  N   GLN A  79      17.422 -19.906 -40.562  1.00 93.56           N  
ATOM    605  CA  GLN A  79      16.656 -21.109 -40.875  1.00 93.56           C  
ATOM    606  C   GLN A  79      17.438 -22.375 -40.469  1.00 93.56           C  
ATOM    607  CB  GLN A  79      16.297 -21.172 -42.344  1.00 93.56           C  
ATOM    608  O   GLN A  79      16.969 -23.156 -39.656  1.00 93.56           O  
ATOM    609  CG  GLN A  79      15.383 -20.031 -42.812  1.00 93.56           C  
ATOM    610  CD  GLN A  79      16.156 -18.797 -43.219  1.00 93.56           C  
ATOM    611  NE2 GLN A  79      15.430 -17.750 -43.625  1.00 93.56           N  
ATOM    612  OE1 GLN A  79      17.391 -18.781 -43.219  1.00 93.56           O  
ATOM    613  N   LYS A  80      18.672 -22.422 -41.031  1.00 93.81           N  
ATOM    614  CA  LYS A  80      19.469 -23.625 -40.781  1.00 93.81           C  
ATOM    615  C   LYS A  80      19.766 -23.766 -39.281  1.00 93.81           C  
ATOM    616  CB  LYS A  80      20.766 -23.578 -41.594  1.00 93.81           C  
ATOM    617  O   LYS A  80      19.719 -24.859 -38.750  1.00 93.81           O  
ATOM    618  CG  LYS A  80      21.547 -24.891 -41.562  1.00 93.81           C  
ATOM    619  CD  LYS A  80      22.766 -24.828 -42.469  1.00 93.81           C  
ATOM    620  CE  LYS A  80      23.531 -26.141 -42.469  1.00 93.81           C  
ATOM    621  NZ  LYS A  80      24.719 -26.094 -43.375  1.00 93.81           N  
ATOM    622  N   LYS A  81      20.062 -22.703 -38.688  1.00 94.81           N  
ATOM    623  CA  LYS A  81      20.391 -22.734 -37.250  1.00 94.81           C  
ATOM    624  C   LYS A  81      19.203 -23.250 -36.438  1.00 94.81           C  
ATOM    625  CB  LYS A  81      20.797 -21.344 -36.750  1.00 94.81           C  
ATOM    626  O   LYS A  81      19.375 -24.094 -35.531  1.00 94.81           O  
ATOM    627  CG  LYS A  81      21.344 -21.328 -35.344  1.00 94.81           C  
ATOM    628  CD  LYS A  81      21.750 -19.922 -34.938  1.00 94.81           C  
ATOM    629  CE  LYS A  81      22.984 -19.438 -35.688  1.00 94.81           C  
ATOM    630  NZ  LYS A  81      23.391 -18.062 -35.281  1.00 94.81           N  
ATOM    631  N   SER A  82      18.031 -22.812 -36.688  1.00 95.88           N  
ATOM    632  CA  SER A  82      16.828 -23.219 -35.969  1.00 95.88           C  
ATOM    633  C   SER A  82      16.562 -24.703 -36.156  1.00 95.88           C  
ATOM    634  CB  SER A  82      15.625 -22.406 -36.438  1.00 95.88           C  
ATOM    635  O   SER A  82      16.359 -25.438 -35.188  1.00 95.88           O  
ATOM    636  OG  SER A  82      14.477 -22.750 -35.688  1.00 95.88           O  
ATOM    637  N   PHE A  83      16.641 -25.203 -37.344  1.00 96.25           N  
ATOM    638  CA  PHE A  83      16.359 -26.609 -37.656  1.00 96.25           C  
ATOM    639  C   PHE A  83      17.422 -27.516 -37.031  1.00 96.25           C  
ATOM    640  CB  PHE A  83      16.266 -26.844 -39.156  1.00 96.25           C  
ATOM    641  O   PHE A  83      17.109 -28.562 -36.469  1.00 96.25           O  
ATOM    642  CG  PHE A  83      14.914 -26.547 -39.750  1.00 96.25           C  
ATOM    643  CD1 PHE A  83      13.938 -27.547 -39.812  1.00 96.25           C  
ATOM    644  CD2 PHE A  83      14.609 -25.281 -40.219  1.00 96.25           C  
ATOM    645  CE1 PHE A  83      12.688 -27.266 -40.344  1.00 96.25           C  
ATOM    646  CE2 PHE A  83      13.352 -25.000 -40.750  1.00 96.25           C  
ATOM    647  CZ  PHE A  83      12.398 -26.000 -40.812  1.00 96.25           C  
ATOM    648  N   MET A  84      18.672 -27.078 -37.125  1.00 96.38           N  
ATOM    649  CA  MET A  84      19.766 -27.891 -36.594  1.00 96.38           C  
ATOM    650  C   MET A  84      19.719 -27.906 -35.062  1.00 96.38           C  
ATOM    651  CB  MET A  84      21.125 -27.375 -37.062  1.00 96.38           C  
ATOM    652  O   MET A  84      20.094 -28.906 -34.438  1.00 96.38           O  
ATOM    653  CG  MET A  84      21.391 -27.625 -38.531  1.00 96.38           C  
ATOM    654  SD  MET A  84      21.281 -29.406 -39.000  1.00 96.38           S  
ATOM    655  CE  MET A  84      19.594 -29.484 -39.656  1.00 96.38           C  
ATOM    656  N   MET A  85      19.281 -26.812 -34.469  1.00 97.19           N  
ATOM    657  CA  MET A  85      19.078 -26.781 -33.031  1.00 97.19           C  
ATOM    658  C   MET A  85      18.016 -27.781 -32.625  1.00 97.19           C  
ATOM    659  CB  MET A  85      18.688 -25.375 -32.562  1.00 97.19           C  
ATOM    660  O   MET A  85      18.219 -28.562 -31.672  1.00 97.19           O  
ATOM    661  CG  MET A  85      18.375 -25.281 -31.094  1.00 97.19           C  
ATOM    662  SD  MET A  85      17.844 -23.594 -30.594  1.00 97.19           S  
ATOM    663  CE  MET A  85      16.188 -23.547 -31.344  1.00 97.19           C  
ATOM    664  N   LEU A  86      16.859 -27.797 -33.312  1.00 97.69           N  
ATOM    665  CA  LEU A  86      15.797 -28.750 -33.000  1.00 97.69           C  
ATOM    666  C   LEU A  86      16.266 -30.188 -33.188  1.00 97.69           C  
ATOM    667  CB  LEU A  86      14.570 -28.469 -33.875  1.00 97.69           C  
ATOM    668  O   LEU A  86      15.906 -31.062 -32.406  1.00 97.69           O  
ATOM    669  CG  LEU A  86      13.812 -27.172 -33.594  1.00 97.69           C  
ATOM    670  CD1 LEU A  86      12.727 -26.953 -34.656  1.00 97.69           C  
ATOM    671  CD2 LEU A  86      13.219 -27.172 -32.188  1.00 97.69           C  
ATOM    672  N   LYS A  87      17.078 -30.391 -34.219  1.00 96.69           N  
ATOM    673  CA  LYS A  87      17.641 -31.719 -34.438  1.00 96.69           C  
ATOM    674  C   LYS A  87      18.531 -32.125 -33.281  1.00 96.69           C  
ATOM    675  CB  LYS A  87      18.422 -31.766 -35.750  1.00 96.69           C  
ATOM    676  O   LYS A  87      18.469 -33.250 -32.812  1.00 96.69           O  
ATOM    677  CG  LYS A  87      19.047 -33.125 -36.062  1.00 96.69           C  
ATOM    678  CD  LYS A  87      19.719 -33.125 -37.438  1.00 96.69           C  
ATOM    679  CE  LYS A  87      20.422 -34.469 -37.688  1.00 96.69           C  
ATOM    680  NZ  LYS A  87      20.344 -35.375 -36.500  1.00 96.69           N  
ATOM    681  N   TYR A  88      19.375 -31.219 -32.875  1.00 97.12           N  
ATOM    682  CA  TYR A  88      20.250 -31.484 -31.719  1.00 97.12           C  
ATOM    683  C   TYR A  88      19.422 -31.828 -30.484  1.00 97.12           C  
ATOM    684  CB  TYR A  88      21.141 -30.281 -31.438  1.00 97.12           C  
ATOM    685  O   TYR A  88      19.734 -32.781 -29.781  1.00 97.12           O  
ATOM    686  CG  TYR A  88      22.188 -30.531 -30.375  1.00 97.12           C  
ATOM    687  CD1 TYR A  88      21.859 -30.406 -29.016  1.00 97.12           C  
ATOM    688  CD2 TYR A  88      23.484 -30.875 -30.703  1.00 97.12           C  
ATOM    689  CE1 TYR A  88      22.812 -30.641 -28.031  1.00 97.12           C  
ATOM    690  CE2 TYR A  88      24.438 -31.109 -29.734  1.00 97.12           C  
ATOM    691  OH  TYR A  88      25.047 -31.219 -27.422  1.00 97.12           O  
ATOM    692  CZ  TYR A  88      24.094 -30.984 -28.391  1.00 97.12           C  
ATOM    693  N   MET A  89      18.375 -31.031 -30.156  1.00 97.75           N  
ATOM    694  CA  MET A  89      17.500 -31.281 -29.016  1.00 97.75           C  
ATOM    695  C   MET A  89      16.875 -32.656 -29.094  1.00 97.75           C  
ATOM    696  CB  MET A  89      16.406 -30.219 -28.938  1.00 97.75           C  
ATOM    697  O   MET A  89      16.828 -33.406 -28.109  1.00 97.75           O  
ATOM    698  CG  MET A  89      16.938 -28.812 -28.672  1.00 97.75           C  
ATOM    699  SD  MET A  89      15.609 -27.547 -28.734  1.00 97.75           S  
ATOM    700  CE  MET A  89      16.422 -26.188 -27.844  1.00 97.75           C  
ATOM    701  N   HIS A  90      16.391 -33.000 -30.297  1.00 97.44           N  
ATOM    702  CA  HIS A  90      15.797 -34.312 -30.531  1.00 97.44           C  
ATOM    703  C   HIS A  90      16.828 -35.406 -30.312  1.00 97.44           C  
ATOM    704  CB  HIS A  90      15.219 -34.406 -31.938  1.00 97.44           C  
ATOM    705  O   HIS A  90      16.578 -36.344 -29.547  1.00 97.44           O  
ATOM    706  CG  HIS A  90      14.750 -35.750 -32.312  1.00 97.44           C  
ATOM    707  CD2 HIS A  90      13.523 -36.312 -32.281  1.00 97.44           C  
ATOM    708  ND1 HIS A  90      15.602 -36.719 -32.812  1.00 97.44           N  
ATOM    709  CE1 HIS A  90      14.914 -37.844 -33.031  1.00 97.44           C  
ATOM    710  NE2 HIS A  90      13.648 -37.625 -32.719  1.00 97.44           N  
ATOM    711  N   ASP A  91      18.016 -35.344 -30.922  1.00 97.00           N  
ATOM    712  CA  ASP A  91      19.016 -36.406 -30.922  1.00 97.00           C  
ATOM    713  C   ASP A  91      19.594 -36.625 -29.531  1.00 97.00           C  
ATOM    714  CB  ASP A  91      20.125 -36.062 -31.922  1.00 97.00           C  
ATOM    715  O   ASP A  91      19.906 -37.750 -29.156  1.00 97.00           O  
ATOM    716  CG  ASP A  91      19.672 -36.156 -33.375  1.00 97.00           C  
ATOM    717  OD1 ASP A  91      18.562 -36.625 -33.625  1.00 97.00           O  
ATOM    718  OD2 ASP A  91      20.453 -35.719 -34.250  1.00 97.00           O  
ATOM    719  N   HIS A  92      19.688 -35.625 -28.734  1.00 97.06           N  
ATOM    720  CA  HIS A  92      20.391 -35.719 -27.453  1.00 97.06           C  
ATOM    721  C   HIS A  92      19.422 -35.812 -26.297  1.00 97.06           C  
ATOM    722  CB  HIS A  92      21.328 -34.531 -27.266  1.00 97.06           C  
ATOM    723  O   HIS A  92      19.750 -36.375 -25.250  1.00 97.06           O  
ATOM    724  CG  HIS A  92      22.516 -34.531 -28.172  1.00 97.06           C  
ATOM    725  CD2 HIS A  92      23.797 -34.875 -27.953  1.00 97.06           C  
ATOM    726  ND1 HIS A  92      22.422 -34.156 -29.500  1.00 97.06           N  
ATOM    727  CE1 HIS A  92      23.625 -34.250 -30.062  1.00 97.06           C  
ATOM    728  NE2 HIS A  92      24.469 -34.688 -29.141  1.00 97.06           N  
ATOM    729  N   TYR A  93      18.156 -35.281 -26.406  1.00 96.94           N  
ATOM    730  CA  TYR A  93      17.406 -35.062 -25.188  1.00 96.94           C  
ATOM    731  C   TYR A  93      15.953 -35.531 -25.359  1.00 96.94           C  
ATOM    732  CB  TYR A  93      17.438 -33.594 -24.766  1.00 96.94           C  
ATOM    733  O   TYR A  93      15.133 -35.375 -24.453  1.00 96.94           O  
ATOM    734  CG  TYR A  93      18.812 -33.094 -24.422  1.00 96.94           C  
ATOM    735  CD1 TYR A  93      19.516 -33.594 -23.328  1.00 96.94           C  
ATOM    736  CD2 TYR A  93      19.438 -32.125 -25.219  1.00 96.94           C  
ATOM    737  CE1 TYR A  93      20.797 -33.125 -23.016  1.00 96.94           C  
ATOM    738  CE2 TYR A  93      20.703 -31.672 -24.906  1.00 96.94           C  
ATOM    739  OH  TYR A  93      22.641 -31.703 -23.500  1.00 96.94           O  
ATOM    740  CZ  TYR A  93      21.375 -32.156 -23.812  1.00 96.94           C  
ATOM    741  N   LEU A  94      15.508 -36.094 -26.422  1.00 96.06           N  
ATOM    742  CA  LEU A  94      14.117 -36.438 -26.719  1.00 96.06           C  
ATOM    743  C   LEU A  94      13.523 -37.281 -25.594  1.00 96.06           C  
ATOM    744  CB  LEU A  94      14.016 -37.219 -28.031  1.00 96.06           C  
ATOM    745  O   LEU A  94      12.414 -37.000 -25.125  1.00 96.06           O  
ATOM    746  CG  LEU A  94      12.609 -37.562 -28.500  1.00 96.06           C  
ATOM    747  CD1 LEU A  94      11.805 -36.312 -28.812  1.00 96.06           C  
ATOM    748  CD2 LEU A  94      12.664 -38.500 -29.719  1.00 96.06           C  
ATOM    749  N   ASP A  95      14.266 -38.281 -25.078  1.00 93.50           N  
ATOM    750  CA  ASP A  95      13.727 -39.188 -24.094  1.00 93.50           C  
ATOM    751  C   ASP A  95      14.039 -38.719 -22.672  1.00 93.50           C  
ATOM    752  CB  ASP A  95      14.289 -40.594 -24.312  1.00 93.50           C  
ATOM    753  O   ASP A  95      13.664 -39.375 -21.703  1.00 93.50           O  
ATOM    754  CG  ASP A  95      13.836 -41.219 -25.609  1.00 93.50           C  
ATOM    755  OD1 ASP A  95      12.641 -41.094 -25.969  1.00 93.50           O  
ATOM    756  OD2 ASP A  95      14.680 -41.844 -26.297  1.00 93.50           O  
ATOM    757  N   LYS A  96      14.633 -37.594 -22.562  1.00 94.31           N  
ATOM    758  CA  LYS A  96      15.031 -37.094 -21.250  1.00 94.31           C  
ATOM    759  C   LYS A  96      14.062 -36.031 -20.734  1.00 94.31           C  
ATOM    760  CB  LYS A  96      16.453 -36.531 -21.281  1.00 94.31           C  
ATOM    761  O   LYS A  96      13.852 -35.906 -19.531  1.00 94.31           O  
ATOM    762  CG  LYS A  96      17.531 -37.594 -21.516  1.00 94.31           C  
ATOM    763  CD  LYS A  96      18.922 -37.000 -21.422  1.00 94.31           C  
ATOM    764  CE  LYS A  96      20.000 -38.031 -21.719  1.00 94.31           C  
ATOM    765  NZ  LYS A  96      21.375 -37.438 -21.719  1.00 94.31           N  
ATOM    766  N   TYR A  97      13.430 -35.281 -21.625  1.00 96.12           N  
ATOM    767  CA  TYR A  97      12.547 -34.188 -21.234  1.00 96.12           C  
ATOM    768  C   TYR A  97      11.164 -34.375 -21.844  1.00 96.12           C  
ATOM    769  CB  TYR A  97      13.141 -32.844 -21.656  1.00 96.12           C  
ATOM    770  O   TYR A  97      11.000 -35.094 -22.844  1.00 96.12           O  
ATOM    771  CG  TYR A  97      14.445 -32.531 -20.969  1.00 96.12           C  
ATOM    772  CD1 TYR A  97      14.453 -31.875 -19.734  1.00 96.12           C  
ATOM    773  CD2 TYR A  97      15.656 -32.844 -21.547  1.00 96.12           C  
ATOM    774  CE1 TYR A  97      15.656 -31.562 -19.094  1.00 96.12           C  
ATOM    775  CE2 TYR A  97      16.859 -32.531 -20.922  1.00 96.12           C  
ATOM    776  OH  TYR A  97      18.047 -31.609 -19.078  1.00 96.12           O  
ATOM    777  CZ  TYR A  97      16.844 -31.906 -19.703  1.00 96.12           C  
ATOM    778  N   GLU A  98      10.133 -33.750 -21.219  1.00 95.56           N  
ATOM    779  CA  GLU A  98       8.750 -33.875 -21.672  1.00 95.56           C  
ATOM    780  C   GLU A  98       8.406 -32.750 -22.656  1.00 95.56           C  
ATOM    781  CB  GLU A  98       7.789 -33.844 -20.484  1.00 95.56           C  
ATOM    782  O   GLU A  98       7.598 -32.938 -23.562  1.00 95.56           O  
ATOM    783  CG  GLU A  98       7.871 -35.062 -19.609  1.00 95.56           C  
ATOM    784  CD  GLU A  98       6.777 -35.125 -18.547  1.00 95.56           C  
ATOM    785  OE1 GLU A  98       6.949 -35.844 -17.531  1.00 95.56           O  
ATOM    786  OE2 GLU A  98       5.738 -34.469 -18.750  1.00 95.56           O  
ATOM    787  N   TRP A  99       8.992 -31.609 -22.391  1.00 97.94           N  
ATOM    788  CA  TRP A  99       8.695 -30.422 -23.172  1.00 97.94           C  
ATOM    789  C   TRP A  99       9.977 -29.812 -23.734  1.00 97.94           C  
ATOM    790  CB  TRP A  99       7.941 -29.391 -22.328  1.00 97.94           C  
ATOM    791  O   TRP A  99      11.031 -29.875 -23.109  1.00 97.94           O  
ATOM    792  CG  TRP A  99       6.625 -29.875 -21.812  1.00 97.94           C  
ATOM    793  CD1 TRP A  99       6.387 -30.469 -20.594  1.00 97.94           C  
ATOM    794  CD2 TRP A  99       5.363 -29.828 -22.484  1.00 97.94           C  
ATOM    795  CE2 TRP A  99       4.402 -30.391 -21.625  1.00 97.94           C  
ATOM    796  CE3 TRP A  99       4.953 -29.344 -23.734  1.00 97.94           C  
ATOM    797  NE1 TRP A  99       5.051 -30.781 -20.484  1.00 97.94           N  
ATOM    798  CH2 TRP A  99       2.680 -30.031 -23.203  1.00 97.94           C  
ATOM    799  CZ2 TRP A  99       3.055 -30.500 -21.969  1.00 97.94           C  
ATOM    800  CZ3 TRP A  99       3.611 -29.453 -24.078  1.00 97.94           C  
ATOM    801  N   PHE A 100       9.906 -29.172 -24.922  1.00 98.50           N  
ATOM    802  CA  PHE A 100      11.023 -28.516 -25.609  1.00 98.50           C  
ATOM    803  C   PHE A 100      10.633 -27.109 -26.047  1.00 98.50           C  
ATOM    804  CB  PHE A 100      11.477 -29.328 -26.812  1.00 98.50           C  
ATOM    805  O   PHE A 100       9.547 -26.906 -26.594  1.00 98.50           O  
ATOM    806  CG  PHE A 100      11.969 -30.719 -26.453  1.00 98.50           C  
ATOM    807  CD1 PHE A 100      13.312 -30.953 -26.219  1.00 98.50           C  
ATOM    808  CD2 PHE A 100      11.078 -31.781 -26.359  1.00 98.50           C  
ATOM    809  CE1 PHE A 100      13.773 -32.219 -25.891  1.00 98.50           C  
ATOM    810  CE2 PHE A 100      11.523 -33.062 -26.031  1.00 98.50           C  
ATOM    811  CZ  PHE A 100      12.867 -33.281 -25.797  1.00 98.50           C  
ATOM    812  N   MET A 101      11.406 -26.172 -25.734  1.00 98.56           N  
ATOM    813  CA  MET A 101      11.117 -24.781 -26.094  1.00 98.56           C  
ATOM    814  C   MET A 101      12.250 -24.203 -26.922  1.00 98.56           C  
ATOM    815  CB  MET A 101      10.914 -23.953 -24.828  1.00 98.56           C  
ATOM    816  O   MET A 101      13.422 -24.359 -26.594  1.00 98.56           O  
ATOM    817  CG  MET A 101      10.555 -22.500 -25.109  1.00 98.56           C  
ATOM    818  SD  MET A 101      10.203 -21.547 -23.594  1.00 98.56           S  
ATOM    819  CE  MET A 101       9.758 -19.938 -24.297  1.00 98.56           C  
ATOM    820  N   ARG A 102      11.922 -23.688 -28.094  1.00 96.81           N  
ATOM    821  CA  ARG A 102      12.805 -22.828 -28.875  1.00 96.81           C  
ATOM    822  C   ARG A 102      12.625 -21.359 -28.484  1.00 96.81           C  
ATOM    823  CB  ARG A 102      12.539 -23.000 -30.375  1.00 96.81           C  
ATOM    824  O   ARG A 102      11.531 -20.812 -28.609  1.00 96.81           O  
ATOM    825  CG  ARG A 102      13.375 -22.094 -31.250  1.00 96.81           C  
ATOM    826  CD  ARG A 102      12.602 -20.859 -31.703  1.00 96.81           C  
ATOM    827  NE  ARG A 102      13.398 -20.000 -32.562  1.00 96.81           N  
ATOM    828  NH1 ARG A 102      11.867 -18.266 -32.594  1.00 96.81           N  
ATOM    829  NH2 ARG A 102      13.844 -18.078 -33.750  1.00 96.81           N  
ATOM    830  CZ  ARG A 102      13.039 -18.781 -32.969  1.00 96.81           C  
ATOM    831  N   ALA A 103      13.711 -20.734 -28.016  1.00 97.88           N  
ATOM    832  CA  ALA A 103      13.625 -19.344 -27.562  1.00 97.88           C  
ATOM    833  C   ALA A 103      14.703 -18.484 -28.203  1.00 97.88           C  
ATOM    834  CB  ALA A 103      13.719 -19.281 -26.031  1.00 97.88           C  
ATOM    835  O   ALA A 103      15.750 -19.000 -28.594  1.00 97.88           O  
ATOM    836  N   ASP A 104      14.438 -17.172 -28.312  1.00 96.50           N  
ATOM    837  CA  ASP A 104      15.438 -16.203 -28.719  1.00 96.50           C  
ATOM    838  C   ASP A 104      16.250 -15.719 -27.516  1.00 96.50           C  
ATOM    839  CB  ASP A 104      14.781 -15.008 -29.422  1.00 96.50           C  
ATOM    840  O   ASP A 104      15.836 -15.898 -26.375  1.00 96.50           O  
ATOM    841  CG  ASP A 104      14.336 -15.328 -30.844  1.00 96.50           C  
ATOM    842  OD1 ASP A 104      14.594 -16.453 -31.328  1.00 96.50           O  
ATOM    843  OD2 ASP A 104      13.727 -14.445 -31.484  1.00 96.50           O  
ATOM    844  N   ASP A 105      17.406 -15.117 -27.781  1.00 96.75           N  
ATOM    845  CA  ASP A 105      18.281 -14.656 -26.703  1.00 96.75           C  
ATOM    846  C   ASP A 105      17.797 -13.320 -26.141  1.00 96.75           C  
ATOM    847  CB  ASP A 105      19.719 -14.539 -27.203  1.00 96.75           C  
ATOM    848  O   ASP A 105      18.391 -12.789 -25.203  1.00 96.75           O  
ATOM    849  CG  ASP A 105      19.859 -13.641 -28.422  1.00 96.75           C  
ATOM    850  OD1 ASP A 105      18.844 -13.031 -28.844  1.00 96.75           O  
ATOM    851  OD2 ASP A 105      20.969 -13.555 -28.969  1.00 96.75           O  
ATOM    852  N   ASP A 106      16.766 -12.711 -26.703  1.00 96.62           N  
ATOM    853  CA  ASP A 106      16.250 -11.438 -26.219  1.00 96.62           C  
ATOM    854  C   ASP A 106      14.844 -11.602 -25.625  1.00 96.62           C  
ATOM    855  CB  ASP A 106      16.219 -10.406 -27.344  1.00 96.62           C  
ATOM    856  O   ASP A 106      14.070 -10.648 -25.594  1.00 96.62           O  
ATOM    857  CG  ASP A 106      15.461 -10.875 -28.562  1.00 96.62           C  
ATOM    858  OD1 ASP A 106      14.930 -12.008 -28.547  1.00 96.62           O  
ATOM    859  OD2 ASP A 106      15.383 -10.109 -29.547  1.00 96.62           O  
ATOM    860  N   VAL A 107      14.477 -12.828 -25.172  1.00 97.38           N  
ATOM    861  CA  VAL A 107      13.203 -13.109 -24.516  1.00 97.38           C  
ATOM    862  C   VAL A 107      13.406 -13.234 -23.000  1.00 97.38           C  
ATOM    863  CB  VAL A 107      12.547 -14.391 -25.062  1.00 97.38           C  
ATOM    864  O   VAL A 107      14.500 -13.594 -22.547  1.00 97.38           O  
ATOM    865  CG1 VAL A 107      13.359 -15.625 -24.672  1.00 97.38           C  
ATOM    866  CG2 VAL A 107      11.109 -14.516 -24.562  1.00 97.38           C  
ATOM    867  N   TYR A 108      12.461 -12.805 -22.203  1.00 97.75           N  
ATOM    868  CA  TYR A 108      12.398 -13.070 -20.781  1.00 97.75           C  
ATOM    869  C   TYR A 108      11.320 -14.094 -20.453  1.00 97.75           C  
ATOM    870  CB  TYR A 108      12.141 -11.781 -20.000  1.00 97.75           C  
ATOM    871  O   TYR A 108      10.164 -13.930 -20.844  1.00 97.75           O  
ATOM    872  CG  TYR A 108      12.234 -11.945 -18.500  1.00 97.75           C  
ATOM    873  CD1 TYR A 108      11.117 -12.312 -17.750  1.00 97.75           C  
ATOM    874  CD2 TYR A 108      13.438 -11.727 -17.828  1.00 97.75           C  
ATOM    875  CE1 TYR A 108      11.195 -12.461 -16.375  1.00 97.75           C  
ATOM    876  CE2 TYR A 108      13.523 -11.875 -16.453  1.00 97.75           C  
ATOM    877  OH  TYR A 108      12.492 -12.383 -14.367  1.00 97.75           O  
ATOM    878  CZ  TYR A 108      12.406 -12.242 -15.734  1.00 97.75           C  
ATOM    879  N   ILE A 109      11.672 -15.164 -19.719  1.00 98.31           N  
ATOM    880  CA  ILE A 109      10.742 -16.250 -19.438  1.00 98.31           C  
ATOM    881  C   ILE A 109      10.523 -16.391 -17.938  1.00 98.31           C  
ATOM    882  CB  ILE A 109      11.250 -17.594 -20.031  1.00 98.31           C  
ATOM    883  O   ILE A 109      11.484 -16.438 -17.172  1.00 98.31           O  
ATOM    884  CG1 ILE A 109      11.539 -17.453 -21.531  1.00 98.31           C  
ATOM    885  CG2 ILE A 109      10.250 -18.719 -19.766  1.00 98.31           C  
ATOM    886  CD1 ILE A 109      12.289 -18.625 -22.141  1.00 98.31           C  
ATOM    887  N   LYS A 110       9.305 -16.391 -17.609  1.00 97.31           N  
ATOM    888  CA  LYS A 110       8.945 -16.719 -16.234  1.00 97.31           C  
ATOM    889  C   LYS A 110       8.797 -18.219 -16.031  1.00 97.31           C  
ATOM    890  CB  LYS A 110       7.645 -16.000 -15.844  1.00 97.31           C  
ATOM    891  O   LYS A 110       7.727 -18.781 -16.281  1.00 97.31           O  
ATOM    892  CG  LYS A 110       7.719 -14.484 -15.930  1.00 97.31           C  
ATOM    893  CD  LYS A 110       6.391 -13.836 -15.555  1.00 97.31           C  
ATOM    894  CE  LYS A 110       6.375 -12.352 -15.891  1.00 97.31           C  
ATOM    895  NZ  LYS A 110       5.039 -11.742 -15.641  1.00 97.31           N  
ATOM    896  N   GLY A 111       9.805 -18.812 -15.445  1.00 96.00           N  
ATOM    897  CA  GLY A 111       9.875 -20.266 -15.352  1.00 96.00           C  
ATOM    898  C   GLY A 111       8.758 -20.875 -14.523  1.00 96.00           C  
ATOM    899  O   GLY A 111       8.195 -21.906 -14.883  1.00 96.00           O  
ATOM    900  N   ASP A 112       8.367 -20.219 -13.477  1.00 93.56           N  
ATOM    901  CA  ASP A 112       7.328 -20.750 -12.594  1.00 93.56           C  
ATOM    902  C   ASP A 112       5.969 -20.766 -13.289  1.00 93.56           C  
ATOM    903  CB  ASP A 112       7.254 -19.938 -11.297  1.00 93.56           C  
ATOM    904  O   ASP A 112       5.234 -21.750 -13.219  1.00 93.56           O  
ATOM    905  CG  ASP A 112       8.547 -19.984 -10.500  1.00 93.56           C  
ATOM    906  OD1 ASP A 112       9.312 -20.953 -10.625  1.00 93.56           O  
ATOM    907  OD2 ASP A 112       8.797 -19.031  -9.734  1.00 93.56           O  
ATOM    908  N   ARG A 113       5.648 -19.719 -13.945  1.00 95.62           N  
ATOM    909  CA  ARG A 113       4.383 -19.641 -14.664  1.00 95.62           C  
ATOM    910  C   ARG A 113       4.359 -20.609 -15.836  1.00 95.62           C  
ATOM    911  CB  ARG A 113       4.129 -18.219 -15.156  1.00 95.62           C  
ATOM    912  O   ARG A 113       3.322 -21.219 -16.125  1.00 95.62           O  
ATOM    913  CG  ARG A 113       3.736 -17.234 -14.062  1.00 95.62           C  
ATOM    914  CD  ARG A 113       2.959 -16.047 -14.609  1.00 95.62           C  
ATOM    915  NE  ARG A 113       2.418 -15.219 -13.539  1.00 95.62           N  
ATOM    916  NH1 ARG A 113       1.132 -13.906 -14.938  1.00 95.62           N  
ATOM    917  NH2 ARG A 113       1.136 -13.523 -12.680  1.00 95.62           N  
ATOM    918  CZ  ARG A 113       1.563 -14.219 -13.719  1.00 95.62           C  
ATOM    919  N   LEU A 114       5.508 -20.719 -16.438  1.00 97.31           N  
ATOM    920  CA  LEU A 114       5.609 -21.656 -17.547  1.00 97.31           C  
ATOM    921  C   LEU A 114       5.387 -23.094 -17.078  1.00 97.31           C  
ATOM    922  CB  LEU A 114       6.980 -21.547 -18.234  1.00 97.31           C  
ATOM    923  O   LEU A 114       4.633 -23.844 -17.703  1.00 97.31           O  
ATOM    924  CG  LEU A 114       7.223 -22.453 -19.422  1.00 97.31           C  
ATOM    925  CD1 LEU A 114       6.129 -22.250 -20.469  1.00 97.31           C  
ATOM    926  CD2 LEU A 114       8.602 -22.188 -20.031  1.00 97.31           C  
ATOM    927  N   GLU A 115       5.996 -23.438 -16.016  1.00 95.06           N  
ATOM    928  CA  GLU A 115       5.805 -24.781 -15.461  1.00 95.06           C  
ATOM    929  C   GLU A 115       4.336 -25.031 -15.125  1.00 95.06           C  
ATOM    930  CB  GLU A 115       6.668 -24.969 -14.211  1.00 95.06           C  
ATOM    931  O   GLU A 115       3.779 -26.062 -15.516  1.00 95.06           O  
ATOM    932  CG  GLU A 115       6.551 -26.359 -13.594  1.00 95.06           C  
ATOM    933  CD  GLU A 115       7.430 -26.547 -12.367  1.00 95.06           C  
ATOM    934  OE1 GLU A 115       7.535 -27.688 -11.859  1.00 95.06           O  
ATOM    935  OE2 GLU A 115       8.016 -25.547 -11.898  1.00 95.06           O  
ATOM    936  N   ASN A 116       3.730 -24.141 -14.477  1.00 94.31           N  
ATOM    937  CA  ASN A 116       2.328 -24.297 -14.109  1.00 94.31           C  
ATOM    938  C   ASN A 116       1.439 -24.469 -15.336  1.00 94.31           C  
ATOM    939  CB  ASN A 116       1.856 -23.094 -13.289  1.00 94.31           C  
ATOM    940  O   ASN A 116       0.515 -25.281 -15.320  1.00 94.31           O  
ATOM    941  CG  ASN A 116       2.328 -23.141 -11.844  1.00 94.31           C  
ATOM    942  ND2 ASN A 116       2.309 -22.000 -11.172  1.00 94.31           N  
ATOM    943  OD1 ASN A 116       2.705 -24.203 -11.344  1.00 94.31           O  
ATOM    944  N   PHE A 117       1.741 -23.750 -16.359  1.00 96.00           N  
ATOM    945  CA  PHE A 117       0.984 -23.844 -17.594  1.00 96.00           C  
ATOM    946  C   PHE A 117       1.181 -25.203 -18.250  1.00 96.00           C  
ATOM    947  CB  PHE A 117       1.399 -22.719 -18.562  1.00 96.00           C  
ATOM    948  O   PHE A 117       0.209 -25.891 -18.562  1.00 96.00           O  
ATOM    949  CG  PHE A 117       0.737 -22.812 -19.906  1.00 96.00           C  
ATOM    950  CD1 PHE A 117       1.493 -23.000 -21.062  1.00 96.00           C  
ATOM    951  CD2 PHE A 117      -0.642 -22.703 -20.031  1.00 96.00           C  
ATOM    952  CE1 PHE A 117       0.883 -23.078 -22.312  1.00 96.00           C  
ATOM    953  CE2 PHE A 117      -1.259 -22.781 -21.266  1.00 96.00           C  
ATOM    954  CZ  PHE A 117      -0.494 -22.969 -22.406  1.00 96.00           C  
ATOM    955  N   LEU A 118       2.432 -25.688 -18.344  1.00 96.94           N  
ATOM    956  CA  LEU A 118       2.750 -26.922 -19.062  1.00 96.94           C  
ATOM    957  C   LEU A 118       2.311 -28.141 -18.266  1.00 96.94           C  
ATOM    958  CB  LEU A 118       4.250 -26.984 -19.359  1.00 96.94           C  
ATOM    959  O   LEU A 118       1.956 -29.172 -18.844  1.00 96.94           O  
ATOM    960  CG  LEU A 118       4.797 -25.984 -20.359  1.00 96.94           C  
ATOM    961  CD1 LEU A 118       6.305 -26.156 -20.516  1.00 96.94           C  
ATOM    962  CD2 LEU A 118       4.094 -26.141 -21.703  1.00 96.94           C  
ATOM    963  N   ARG A 119       2.312 -28.031 -16.938  1.00 94.19           N  
ATOM    964  CA  ARG A 119       1.890 -29.156 -16.109  1.00 94.19           C  
ATOM    965  C   ARG A 119       0.390 -29.406 -16.250  1.00 94.19           C  
ATOM    966  CB  ARG A 119       2.250 -28.906 -14.648  1.00 94.19           C  
ATOM    967  O   ARG A 119      -0.108 -30.453 -15.852  1.00 94.19           O  
ATOM    968  CG  ARG A 119       3.744 -28.938 -14.367  1.00 94.19           C  
ATOM    969  CD  ARG A 119       4.223 -30.359 -14.047  1.00 94.19           C  
ATOM    970  NE  ARG A 119       5.605 -30.359 -13.570  1.00 94.19           N  
ATOM    971  NH1 ARG A 119       6.324 -31.984 -15.039  1.00 94.19           N  
ATOM    972  NH2 ARG A 119       7.793 -31.062 -13.547  1.00 94.19           N  
ATOM    973  CZ  ARG A 119       6.570 -31.141 -14.055  1.00 94.19           C  
ATOM    974  N   SER A 120      -0.311 -28.547 -16.781  1.00 94.94           N  
ATOM    975  CA  SER A 120      -1.745 -28.703 -17.000  1.00 94.94           C  
ATOM    976  C   SER A 120      -2.029 -29.406 -18.328  1.00 94.94           C  
ATOM    977  CB  SER A 120      -2.451 -27.359 -16.953  1.00 94.94           C  
ATOM    978  O   SER A 120      -3.188 -29.656 -18.672  1.00 94.94           O  
ATOM    979  OG  SER A 120      -2.086 -26.562 -18.078  1.00 94.94           O  
ATOM    980  N   LEU A 121      -0.998 -29.688 -19.062  1.00 96.19           N  
ATOM    981  CA  LEU A 121      -1.137 -30.312 -20.359  1.00 96.19           C  
ATOM    982  C   LEU A 121      -0.425 -31.672 -20.391  1.00 96.19           C  
ATOM    983  CB  LEU A 121      -0.578 -29.406 -21.469  1.00 96.19           C  
ATOM    984  O   LEU A 121       0.452 -31.922 -19.562  1.00 96.19           O  
ATOM    985  CG  LEU A 121      -1.222 -28.031 -21.594  1.00 96.19           C  
ATOM    986  CD1 LEU A 121      -0.394 -27.156 -22.516  1.00 96.19           C  
ATOM    987  CD2 LEU A 121      -2.654 -28.156 -22.109  1.00 96.19           C  
ATOM    988  N   ASN A 122      -0.849 -32.500 -21.312  1.00 94.81           N  
ATOM    989  CA  ASN A 122      -0.263 -33.812 -21.484  1.00 94.81           C  
ATOM    990  C   ASN A 122       0.769 -33.812 -22.609  1.00 94.81           C  
ATOM    991  CB  ASN A 122      -1.354 -34.844 -21.750  1.00 94.81           C  
ATOM    992  O   ASN A 122       0.417 -33.688 -23.781  1.00 94.81           O  
ATOM    993  CG  ASN A 122      -0.833 -36.281 -21.688  1.00 94.81           C  
ATOM    994  ND2 ASN A 122      -1.737 -37.219 -21.516  1.00 94.81           N  
ATOM    995  OD1 ASN A 122       0.372 -36.500 -21.797  1.00 94.81           O  
ATOM    996  N   SER A 123       2.016 -34.062 -22.281  1.00 93.94           N  
ATOM    997  CA  SER A 123       3.121 -34.000 -23.234  1.00 93.94           C  
ATOM    998  C   SER A 123       3.082 -35.156 -24.203  1.00 93.94           C  
ATOM    999  CB  SER A 123       4.461 -33.969 -22.500  1.00 93.94           C  
ATOM   1000  O   SER A 123       3.771 -35.156 -25.234  1.00 93.94           O  
ATOM   1001  OG  SER A 123       4.629 -35.156 -21.734  1.00 93.94           O  
ATOM   1002  N   SER A 124       2.350 -36.188 -23.922  1.00 93.81           N  
ATOM   1003  CA  SER A 124       2.232 -37.312 -24.844  1.00 93.81           C  
ATOM   1004  C   SER A 124       1.358 -36.938 -26.047  1.00 93.81           C  
ATOM   1005  CB  SER A 124       1.657 -38.531 -24.125  1.00 93.81           C  
ATOM   1006  O   SER A 124       1.372 -37.656 -27.047  1.00 93.81           O  
ATOM   1007  OG  SER A 124       2.459 -38.875 -23.016  1.00 93.81           O  
ATOM   1008  N   GLU A 125       0.597 -35.969 -25.891  1.00 95.44           N  
ATOM   1009  CA  GLU A 125      -0.180 -35.438 -27.016  1.00 95.44           C  
ATOM   1010  C   GLU A 125       0.640 -34.438 -27.844  1.00 95.44           C  
ATOM   1011  CB  GLU A 125      -1.461 -34.750 -26.516  1.00 95.44           C  
ATOM   1012  O   GLU A 125       1.483 -33.719 -27.312  1.00 95.44           O  
ATOM   1013  CG  GLU A 125      -2.422 -35.719 -25.812  1.00 95.44           C  
ATOM   1014  CD  GLU A 125      -3.693 -35.031 -25.328  1.00 95.44           C  
ATOM   1015  OE1 GLU A 125      -4.582 -35.719 -24.781  1.00 95.44           O  
ATOM   1016  OE2 GLU A 125      -3.803 -33.781 -25.500  1.00 95.44           O  
ATOM   1017  N   PRO A 126       0.485 -34.531 -29.203  1.00 97.56           N  
ATOM   1018  CA  PRO A 126       1.188 -33.531 -30.016  1.00 97.56           C  
ATOM   1019  C   PRO A 126       0.640 -32.125 -29.828  1.00 97.56           C  
ATOM   1020  CB  PRO A 126       0.955 -34.000 -31.453  1.00 97.56           C  
ATOM   1021  O   PRO A 126      -0.446 -31.797 -30.312  1.00 97.56           O  
ATOM   1022  CG  PRO A 126      -0.349 -34.750 -31.391  1.00 97.56           C  
ATOM   1023  CD  PRO A 126      -0.501 -35.344 -30.031  1.00 97.56           C  
ATOM   1024  N   LEU A 127       1.367 -31.297 -29.141  1.00 97.94           N  
ATOM   1025  CA  LEU A 127       0.965 -29.922 -28.875  1.00 97.94           C  
ATOM   1026  C   LEU A 127       2.025 -28.938 -29.359  1.00 97.94           C  
ATOM   1027  CB  LEU A 127       0.719 -29.734 -27.375  1.00 97.94           C  
ATOM   1028  O   LEU A 127       3.221 -29.156 -29.141  1.00 97.94           O  
ATOM   1029  CG  LEU A 127      -0.396 -30.578 -26.750  1.00 97.94           C  
ATOM   1030  CD1 LEU A 127      -0.365 -30.469 -25.234  1.00 97.94           C  
ATOM   1031  CD2 LEU A 127      -1.755 -30.156 -27.297  1.00 97.94           C  
ATOM   1032  N   PHE A 128       1.644 -27.953 -30.109  1.00 98.12           N  
ATOM   1033  CA  PHE A 128       2.455 -26.859 -30.609  1.00 98.12           C  
ATOM   1034  C   PHE A 128       1.955 -25.516 -30.078  1.00 98.12           C  
ATOM   1035  CB  PHE A 128       2.441 -26.828 -32.156  1.00 98.12           C  
ATOM   1036  O   PHE A 128       0.899 -25.031 -30.484  1.00 98.12           O  
ATOM   1037  CG  PHE A 128       3.484 -25.938 -32.750  1.00 98.12           C  
ATOM   1038  CD1 PHE A 128       3.154 -25.047 -33.781  1.00 98.12           C  
ATOM   1039  CD2 PHE A 128       4.797 -25.969 -32.312  1.00 98.12           C  
ATOM   1040  CE1 PHE A 128       4.117 -24.219 -34.344  1.00 98.12           C  
ATOM   1041  CE2 PHE A 128       5.766 -25.141 -32.875  1.00 98.12           C  
ATOM   1042  CZ  PHE A 128       5.426 -24.266 -33.875  1.00 98.12           C  
ATOM   1043  N   LEU A 129       2.738 -24.953 -29.078  1.00 98.38           N  
ATOM   1044  CA  LEU A 129       2.232 -23.844 -28.281  1.00 98.38           C  
ATOM   1045  C   LEU A 129       3.047 -22.578 -28.516  1.00 98.38           C  
ATOM   1046  CB  LEU A 129       2.260 -24.219 -26.797  1.00 98.38           C  
ATOM   1047  O   LEU A 129       4.270 -22.641 -28.672  1.00 98.38           O  
ATOM   1048  CG  LEU A 129       1.637 -25.562 -26.406  1.00 98.38           C  
ATOM   1049  CD1 LEU A 129       1.986 -25.906 -24.969  1.00 98.38           C  
ATOM   1050  CD2 LEU A 129       0.125 -25.516 -26.609  1.00 98.38           C  
ATOM   1051  N   GLY A 130       2.504 -21.422 -28.516  1.00 97.88           N  
ATOM   1052  CA  GLY A 130       3.070 -20.094 -28.688  1.00 97.88           C  
ATOM   1053  C   GLY A 130       2.045 -19.062 -29.109  1.00 97.88           C  
ATOM   1054  O   GLY A 130       0.839 -19.297 -29.000  1.00 97.88           O  
ATOM   1055  N   GLN A 131       2.545 -17.891 -29.453  1.00 97.00           N  
ATOM   1056  CA  GLN A 131       1.643 -16.875 -29.969  1.00 97.00           C  
ATOM   1057  C   GLN A 131       1.350 -17.094 -31.453  1.00 97.00           C  
ATOM   1058  CB  GLN A 131       2.232 -15.477 -29.750  1.00 97.00           C  
ATOM   1059  O   GLN A 131       2.271 -17.250 -32.250  1.00 97.00           O  
ATOM   1060  CG  GLN A 131       1.313 -14.344 -30.188  1.00 97.00           C  
ATOM   1061  CD  GLN A 131       1.907 -12.969 -29.938  1.00 97.00           C  
ATOM   1062  NE2 GLN A 131       1.171 -11.930 -30.312  1.00 97.00           N  
ATOM   1063  OE1 GLN A 131       3.018 -12.844 -29.406  1.00 97.00           O  
ATOM   1064  N   THR A 132       0.104 -17.016 -31.781  1.00 95.69           N  
ATOM   1065  CA  THR A 132      -0.342 -17.266 -33.156  1.00 95.69           C  
ATOM   1066  C   THR A 132       0.158 -16.156 -34.094  1.00 95.69           C  
ATOM   1067  CB  THR A 132      -1.878 -17.344 -33.219  1.00 95.69           C  
ATOM   1068  O   THR A 132      -0.010 -14.977 -33.812  1.00 95.69           O  
ATOM   1069  CG2 THR A 132      -2.332 -17.781 -34.625  1.00 95.69           C  
ATOM   1070  OG1 THR A 132      -2.348 -18.297 -32.281  1.00 95.69           O  
ATOM   1071  N   GLY A 133       0.810 -16.625 -35.156  1.00 93.75           N  
ATOM   1072  CA  GLY A 133       1.241 -15.703 -36.188  1.00 93.75           C  
ATOM   1073  C   GLY A 133       0.505 -15.906 -37.500  1.00 93.75           C  
ATOM   1074  O   GLY A 133       0.247 -17.047 -37.906  1.00 93.75           O  
ATOM   1075  N   LEU A 134       0.092 -14.820 -38.062  1.00 89.56           N  
ATOM   1076  CA  LEU A 134      -0.554 -14.859 -39.344  1.00 89.56           C  
ATOM   1077  C   LEU A 134       0.213 -14.016 -40.375  1.00 89.56           C  
ATOM   1078  CB  LEU A 134      -2.000 -14.367 -39.250  1.00 89.56           C  
ATOM   1079  O   LEU A 134      -0.090 -14.047 -41.562  1.00 89.56           O  
ATOM   1080  CG  LEU A 134      -2.936 -15.195 -38.375  1.00 89.56           C  
ATOM   1081  CD1 LEU A 134      -4.281 -14.492 -38.219  1.00 89.56           C  
ATOM   1082  CD2 LEU A 134      -3.123 -16.594 -38.938  1.00 89.56           C  
ATOM   1083  N   GLY A 135       1.201 -13.375 -39.906  1.00 88.50           N  
ATOM   1084  CA  GLY A 135       1.940 -12.453 -40.750  1.00 88.50           C  
ATOM   1085  C   GLY A 135       1.473 -11.016 -40.594  1.00 88.50           C  
ATOM   1086  O   GLY A 135       0.309 -10.766 -40.281  1.00 88.50           O  
ATOM   1087  N   THR A 136       2.418 -10.172 -40.781  1.00 84.00           N  
ATOM   1088  CA  THR A 136       2.064  -8.758 -40.781  1.00 84.00           C  
ATOM   1089  C   THR A 136       1.191  -8.406 -41.969  1.00 84.00           C  
ATOM   1090  CB  THR A 136       3.320  -7.867 -40.781  1.00 84.00           C  
ATOM   1091  O   THR A 136       1.027  -9.219 -42.875  1.00 84.00           O  
ATOM   1092  CG2 THR A 136       4.219  -8.180 -39.594  1.00 84.00           C  
ATOM   1093  OG1 THR A 136       4.059  -8.086 -41.969  1.00 84.00           O  
ATOM   1094  N   THR A 137       0.606  -7.219 -41.938  1.00 82.81           N  
ATOM   1095  CA  THR A 137      -0.239  -6.770 -43.031  1.00 82.81           C  
ATOM   1096  C   THR A 137       0.542  -6.758 -44.344  1.00 82.81           C  
ATOM   1097  CB  THR A 137      -0.812  -5.367 -42.781  1.00 82.81           C  
ATOM   1098  O   THR A 137       0.002  -7.098 -45.406  1.00 82.81           O  
ATOM   1099  CG2 THR A 137      -2.277  -5.441 -42.344  1.00 82.81           C  
ATOM   1100  OG1 THR A 137      -0.060  -4.746 -41.719  1.00 82.81           O  
ATOM   1101  N   GLU A 138       1.823  -6.520 -44.312  1.00 83.38           N  
ATOM   1102  CA  GLU A 138       2.674  -6.441 -45.500  1.00 83.38           C  
ATOM   1103  C   GLU A 138       3.037  -7.832 -46.000  1.00 83.38           C  
ATOM   1104  CB  GLU A 138       3.947  -5.645 -45.188  1.00 83.38           C  
ATOM   1105  O   GLU A 138       3.299  -8.008 -47.188  1.00 83.38           O  
ATOM   1106  CG  GLU A 138       3.695  -4.176 -44.875  1.00 83.38           C  
ATOM   1107  CD  GLU A 138       4.848  -3.506 -44.156  1.00 83.38           C  
ATOM   1108  OE1 GLU A 138       4.711  -2.328 -43.750  1.00 83.38           O  
ATOM   1109  OE2 GLU A 138       5.895  -4.168 -43.969  1.00 83.38           O  
ATOM   1110  N   GLU A 139       2.934  -8.766 -45.094  1.00 83.31           N  
ATOM   1111  CA  GLU A 139       3.365 -10.109 -45.469  1.00 83.31           C  
ATOM   1112  C   GLU A 139       2.172 -11.016 -45.750  1.00 83.31           C  
ATOM   1113  CB  GLU A 139       4.215 -10.719 -44.344  1.00 83.31           C  
ATOM   1114  O   GLU A 139       2.342 -12.188 -46.094  1.00 83.31           O  
ATOM   1115  CG  GLU A 139       5.586 -10.078 -44.188  1.00 83.31           C  
ATOM   1116  CD  GLU A 139       6.359 -10.578 -43.000  1.00 83.31           C  
ATOM   1117  OE1 GLU A 139       7.613 -10.523 -43.000  1.00 83.31           O  
ATOM   1118  OE2 GLU A 139       5.711 -11.039 -42.031  1.00 83.31           O  
ATOM   1119  N   MET A 140       1.066 -10.328 -45.750  1.00 78.19           N  
ATOM   1120  CA  MET A 140      -0.116 -11.148 -46.000  1.00 78.19           C  
ATOM   1121  C   MET A 140      -0.099 -11.711 -47.406  1.00 78.19           C  
ATOM   1122  CB  MET A 140      -1.392 -10.336 -45.781  1.00 78.19           C  
ATOM   1123  O   MET A 140       0.112 -10.977 -48.375  1.00 78.19           O  
ATOM   1124  CG  MET A 140      -1.967 -10.469 -44.375  1.00 78.19           C  
ATOM   1125  SD  MET A 140      -3.797 -10.617 -44.375  1.00 78.19           S  
ATOM   1126  CE  MET A 140      -4.223  -9.312 -43.188  1.00 78.19           C  
ATOM   1127  N   GLY A 141      -0.240 -13.039 -47.562  1.00 77.31           N  
ATOM   1128  CA  GLY A 141      -0.237 -13.719 -48.844  1.00 77.31           C  
ATOM   1129  C   GLY A 141       1.151 -14.125 -49.312  1.00 77.31           C  
ATOM   1130  O   GLY A 141       1.300 -14.820 -50.312  1.00 77.31           O  
ATOM   1131  N   LYS A 142       2.146 -13.555 -48.625  1.00 83.88           N  
ATOM   1132  CA  LYS A 142       3.518 -13.820 -49.031  1.00 83.88           C  
ATOM   1133  C   LYS A 142       4.145 -14.938 -48.188  1.00 83.88           C  
ATOM   1134  CB  LYS A 142       4.367 -12.555 -48.938  1.00 83.88           C  
ATOM   1135  O   LYS A 142       5.270 -15.359 -48.469  1.00 83.88           O  
ATOM   1136  CG  LYS A 142       3.916 -11.430 -49.844  1.00 83.88           C  
ATOM   1137  CD  LYS A 142       4.812 -10.203 -49.719  1.00 83.88           C  
ATOM   1138  CE  LYS A 142       4.312  -9.055 -50.594  1.00 83.88           C  
ATOM   1139  NZ  LYS A 142       5.094  -7.801 -50.344  1.00 83.88           N  
ATOM   1140  N   LEU A 143       3.475 -15.445 -47.219  1.00 90.12           N  
ATOM   1141  CA  LEU A 143       4.051 -16.422 -46.312  1.00 90.12           C  
ATOM   1142  C   LEU A 143       3.629 -17.844 -46.719  1.00 90.12           C  
ATOM   1143  CB  LEU A 143       3.623 -16.125 -44.875  1.00 90.12           C  
ATOM   1144  O   LEU A 143       3.922 -18.797 -46.000  1.00 90.12           O  
ATOM   1145  CG  LEU A 143       4.188 -14.859 -44.250  1.00 90.12           C  
ATOM   1146  CD1 LEU A 143       3.594 -14.641 -42.875  1.00 90.12           C  
ATOM   1147  CD2 LEU A 143       5.711 -14.922 -44.188  1.00 90.12           C  
ATOM   1148  N   ALA A 144       3.010 -18.000 -47.906  1.00 90.94           N  
ATOM   1149  CA  ALA A 144       2.576 -19.297 -48.406  1.00 90.94           C  
ATOM   1150  C   ALA A 144       1.729 -20.031 -47.375  1.00 90.94           C  
ATOM   1151  CB  ALA A 144       3.785 -20.141 -48.812  1.00 90.94           C  
ATOM   1152  O   ALA A 144       1.941 -21.219 -47.125  1.00 90.94           O  
ATOM   1153  N   LEU A 145       0.875 -19.344 -46.688  1.00 89.12           N  
ATOM   1154  CA  LEU A 145      -0.069 -19.922 -45.750  1.00 89.12           C  
ATOM   1155  C   LEU A 145      -1.468 -20.000 -46.344  1.00 89.12           C  
ATOM   1156  CB  LEU A 145      -0.102 -19.109 -44.438  1.00 89.12           C  
ATOM   1157  O   LEU A 145      -1.969 -19.016 -46.875  1.00 89.12           O  
ATOM   1158  CG  LEU A 145       1.184 -19.094 -43.625  1.00 89.12           C  
ATOM   1159  CD1 LEU A 145       1.087 -18.062 -42.500  1.00 89.12           C  
ATOM   1160  CD2 LEU A 145       1.466 -20.484 -43.031  1.00 89.12           C  
ATOM   1161  N   GLU A 146      -2.064 -21.109 -46.344  1.00 86.19           N  
ATOM   1162  CA  GLU A 146      -3.451 -21.266 -46.781  1.00 86.19           C  
ATOM   1163  C   GLU A 146      -4.418 -20.750 -45.719  1.00 86.19           C  
ATOM   1164  CB  GLU A 146      -3.754 -22.734 -47.094  1.00 86.19           C  
ATOM   1165  O   GLU A 146      -4.031 -20.562 -44.562  1.00 86.19           O  
ATOM   1166  CG  GLU A 146      -2.895 -23.312 -48.188  1.00 86.19           C  
ATOM   1167  CD  GLU A 146      -3.229 -22.750 -49.562  1.00 86.19           C  
ATOM   1168  OE1 GLU A 146      -2.398 -22.875 -50.500  1.00 86.19           O  
ATOM   1169  OE2 GLU A 146      -4.328 -22.172 -49.719  1.00 86.19           O  
ATOM   1170  N   PRO A 147      -5.715 -20.500 -46.156  1.00 83.44           N  
ATOM   1171  CA  PRO A 147      -6.699 -20.062 -45.156  1.00 83.44           C  
ATOM   1172  C   PRO A 147      -6.898 -21.094 -44.062  1.00 83.44           C  
ATOM   1173  CB  PRO A 147      -7.980 -19.891 -46.000  1.00 83.44           C  
ATOM   1174  O   PRO A 147      -7.070 -22.281 -44.344  1.00 83.44           O  
ATOM   1175  CG  PRO A 147      -7.512 -19.656 -47.375  1.00 83.44           C  
ATOM   1176  CD  PRO A 147      -6.238 -20.422 -47.594  1.00 83.44           C  
ATOM   1177  N   GLY A 148      -6.719 -20.656 -42.844  1.00 87.12           N  
ATOM   1178  CA  GLY A 148      -6.871 -21.547 -41.688  1.00 87.12           C  
ATOM   1179  C   GLY A 148      -5.551 -22.062 -41.156  1.00 87.12           C  
ATOM   1180  O   GLY A 148      -5.523 -22.828 -40.219  1.00 87.12           O  
ATOM   1181  N   GLU A 149      -4.484 -21.734 -41.875  1.00 91.50           N  
ATOM   1182  CA  GLU A 149      -3.162 -22.125 -41.406  1.00 91.50           C  
ATOM   1183  C   GLU A 149      -2.475 -20.984 -40.656  1.00 91.50           C  
ATOM   1184  CB  GLU A 149      -2.293 -22.578 -42.562  1.00 91.50           C  
ATOM   1185  O   GLU A 149      -2.773 -19.812 -40.875  1.00 91.50           O  
ATOM   1186  CG  GLU A 149      -2.791 -23.844 -43.250  1.00 91.50           C  
ATOM   1187  CD  GLU A 149      -1.902 -24.312 -44.406  1.00 91.50           C  
ATOM   1188  OE1 GLU A 149      -2.068 -25.453 -44.875  1.00 91.50           O  
ATOM   1189  OE2 GLU A 149      -1.032 -23.516 -44.812  1.00 91.50           O  
ATOM   1190  N   ASN A 150      -1.739 -21.328 -39.688  1.00 95.25           N  
ATOM   1191  CA  ASN A 150      -0.983 -20.359 -38.906  1.00 95.25           C  
ATOM   1192  C   ASN A 150       0.389 -20.891 -38.500  1.00 95.25           C  
ATOM   1193  CB  ASN A 150      -1.767 -19.953 -37.656  1.00 95.25           C  
ATOM   1194  O   ASN A 150       0.791 -21.969 -38.969  1.00 95.25           O  
ATOM   1195  CG  ASN A 150      -1.934 -21.094 -36.656  1.00 95.25           C  
ATOM   1196  ND2 ASN A 150      -2.982 -21.031 -35.844  1.00 95.25           N  
ATOM   1197  OD1 ASN A 150      -1.125 -22.016 -36.625  1.00 95.25           O  
ATOM   1198  N   PHE A 151       1.218 -20.172 -37.875  1.00 96.00           N  
ATOM   1199  CA  PHE A 151       2.496 -20.562 -37.312  1.00 96.00           C  
ATOM   1200  C   PHE A 151       2.672 -19.953 -35.906  1.00 96.00           C  
ATOM   1201  CB  PHE A 151       3.654 -20.141 -38.219  1.00 96.00           C  
ATOM   1202  O   PHE A 151       1.865 -19.125 -35.500  1.00 96.00           O  
ATOM   1203  CG  PHE A 151       3.824 -18.656 -38.344  1.00 96.00           C  
ATOM   1204  CD1 PHE A 151       3.031 -17.922 -39.188  1.00 96.00           C  
ATOM   1205  CD2 PHE A 151       4.777 -17.984 -37.562  1.00 96.00           C  
ATOM   1206  CE1 PHE A 151       3.188 -16.531 -39.312  1.00 96.00           C  
ATOM   1207  CE2 PHE A 151       4.938 -16.609 -37.688  1.00 96.00           C  
ATOM   1208  CZ  PHE A 151       4.141 -15.891 -38.531  1.00 96.00           C  
ATOM   1209  N   CYS A 152       3.609 -20.469 -35.125  1.00 97.81           N  
ATOM   1210  CA  CYS A 152       3.938 -19.859 -33.844  1.00 97.81           C  
ATOM   1211  C   CYS A 152       5.062 -18.844 -33.969  1.00 97.81           C  
ATOM   1212  CB  CYS A 152       4.340 -20.938 -32.812  1.00 97.81           C  
ATOM   1213  O   CYS A 152       6.129 -19.156 -34.500  1.00 97.81           O  
ATOM   1214  SG  CYS A 152       2.969 -21.984 -32.281  1.00 97.81           S  
ATOM   1215  N   MET A 153       4.785 -17.609 -33.500  1.00 96.75           N  
ATOM   1216  CA  MET A 153       5.820 -16.578 -33.562  1.00 96.75           C  
ATOM   1217  C   MET A 153       7.059 -16.984 -32.781  1.00 96.75           C  
ATOM   1218  CB  MET A 153       5.285 -15.242 -33.031  1.00 96.75           C  
ATOM   1219  O   MET A 153       6.957 -17.406 -31.625  1.00 96.75           O  
ATOM   1220  CG  MET A 153       4.215 -14.617 -33.906  1.00 96.75           C  
ATOM   1221  SD  MET A 153       3.613 -13.008 -33.250  1.00 96.75           S  
ATOM   1222  CE  MET A 153       5.184 -12.109 -33.156  1.00 96.75           C  
ATOM   1223  N   GLY A 154       8.273 -16.875 -33.344  1.00 95.81           N  
ATOM   1224  CA  GLY A 154       9.508 -17.312 -32.719  1.00 95.81           C  
ATOM   1225  C   GLY A 154       9.945 -16.406 -31.594  1.00 95.81           C  
ATOM   1226  O   GLY A 154      10.531 -16.875 -30.609  1.00 95.81           O  
ATOM   1227  N   GLY A 155       9.664 -15.086 -31.656  1.00 94.44           N  
ATOM   1228  CA  GLY A 155      10.133 -14.086 -30.703  1.00 94.44           C  
ATOM   1229  C   GLY A 155       9.781 -14.406 -29.266  1.00 94.44           C  
ATOM   1230  O   GLY A 155      10.672 -14.602 -28.438  1.00 94.44           O  
ATOM   1231  N   PRO A 156       8.477 -14.625 -28.984  1.00 96.25           N  
ATOM   1232  CA  PRO A 156       8.055 -14.906 -27.609  1.00 96.25           C  
ATOM   1233  C   PRO A 156       8.383 -16.328 -27.172  1.00 96.25           C  
ATOM   1234  CB  PRO A 156       6.539 -14.688 -27.656  1.00 96.25           C  
ATOM   1235  O   PRO A 156       8.203 -16.672 -26.000  1.00 96.25           O  
ATOM   1236  CG  PRO A 156       6.320 -13.789 -28.844  1.00 96.25           C  
ATOM   1237  CD  PRO A 156       7.375 -14.086 -29.859  1.00 96.25           C  
ATOM   1238  N   GLY A 157       8.859 -17.156 -28.109  1.00 97.81           N  
ATOM   1239  CA  GLY A 157       9.172 -18.547 -27.797  1.00 97.81           C  
ATOM   1240  C   GLY A 157       8.141 -19.531 -28.328  1.00 97.81           C  
ATOM   1241  O   GLY A 157       6.957 -19.203 -28.422  1.00 97.81           O  
ATOM   1242  N   VAL A 158       8.641 -20.688 -28.688  1.00 98.38           N  
ATOM   1243  CA  VAL A 158       7.805 -21.750 -29.234  1.00 98.38           C  
ATOM   1244  C   VAL A 158       8.000 -23.031 -28.422  1.00 98.38           C  
ATOM   1245  CB  VAL A 158       8.117 -22.016 -30.719  1.00 98.38           C  
ATOM   1246  O   VAL A 158       9.133 -23.453 -28.172  1.00 98.38           O  
ATOM   1247  CG1 VAL A 158       7.215 -23.109 -31.281  1.00 98.38           C  
ATOM   1248  CG2 VAL A 158       7.957 -20.734 -31.531  1.00 98.38           C  
ATOM   1249  N   ILE A 159       6.867 -23.641 -28.047  1.00 98.62           N  
ATOM   1250  CA  ILE A 159       6.949 -24.844 -27.234  1.00 98.62           C  
ATOM   1251  C   ILE A 159       6.406 -26.031 -28.016  1.00 98.62           C  
ATOM   1252  CB  ILE A 159       6.176 -24.672 -25.906  1.00 98.62           C  
ATOM   1253  O   ILE A 159       5.379 -25.922 -28.688  1.00 98.62           O  
ATOM   1254  CG1 ILE A 159       6.781 -23.547 -25.062  1.00 98.62           C  
ATOM   1255  CG2 ILE A 159       6.164 -26.000 -25.109  1.00 98.62           C  
ATOM   1256  CD1 ILE A 159       5.930 -23.125 -23.875  1.00 98.62           C  
ATOM   1257  N   MET A 160       7.109 -27.125 -27.922  1.00 98.44           N  
ATOM   1258  CA  MET A 160       6.723 -28.375 -28.562  1.00 98.44           C  
ATOM   1259  C   MET A 160       6.688 -29.516 -27.531  1.00 98.44           C  
ATOM   1260  CB  MET A 160       7.684 -28.734 -29.688  1.00 98.44           C  
ATOM   1261  O   MET A 160       7.555 -29.594 -26.672  1.00 98.44           O  
ATOM   1262  CG  MET A 160       7.762 -27.672 -30.781  1.00 98.44           C  
ATOM   1263  SD  MET A 160       9.109 -28.000 -31.984  1.00 98.44           S  
ATOM   1264  CE  MET A 160       9.195 -26.375 -32.812  1.00 98.44           C  
ATOM   1265  N   SER A 161       5.633 -30.297 -27.641  1.00 97.94           N  
ATOM   1266  CA  SER A 161       5.617 -31.500 -26.812  1.00 97.94           C  
ATOM   1267  C   SER A 161       6.621 -32.531 -27.328  1.00 97.94           C  
ATOM   1268  CB  SER A 161       4.219 -32.125 -26.781  1.00 97.94           C  
ATOM   1269  O   SER A 161       7.102 -32.406 -28.469  1.00 97.94           O  
ATOM   1270  OG  SER A 161       3.848 -32.594 -28.078  1.00 97.94           O  
ATOM   1271  N   ARG A 162       6.957 -33.438 -26.531  1.00 96.44           N  
ATOM   1272  CA  ARG A 162       7.832 -34.531 -26.938  1.00 96.44           C  
ATOM   1273  C   ARG A 162       7.316 -35.219 -28.203  1.00 96.44           C  
ATOM   1274  CB  ARG A 162       7.957 -35.562 -25.797  1.00 96.44           C  
ATOM   1275  O   ARG A 162       8.094 -35.531 -29.109  1.00 96.44           O  
ATOM   1276  CG  ARG A 162       8.844 -36.750 -26.141  1.00 96.44           C  
ATOM   1277  CD  ARG A 162       8.820 -37.812 -25.047  1.00 96.44           C  
ATOM   1278  NE  ARG A 162       9.453 -37.312 -23.812  1.00 96.44           N  
ATOM   1279  NH1 ARG A 162       8.836 -39.125 -22.531  1.00 96.44           N  
ATOM   1280  NH2 ARG A 162      10.047 -37.438 -21.609  1.00 96.44           N  
ATOM   1281  CZ  ARG A 162       9.445 -37.969 -22.656  1.00 96.44           C  
ATOM   1282  N   GLU A 163       6.023 -35.344 -28.312  1.00 96.88           N  
ATOM   1283  CA  GLU A 163       5.418 -36.031 -29.453  1.00 96.88           C  
ATOM   1284  C   GLU A 163       5.598 -35.250 -30.734  1.00 96.88           C  
ATOM   1285  CB  GLU A 163       3.930 -36.281 -29.188  1.00 96.88           C  
ATOM   1286  O   GLU A 163       5.871 -35.812 -31.797  1.00 96.88           O  
ATOM   1287  CG  GLU A 163       3.262 -37.156 -30.250  1.00 96.88           C  
ATOM   1288  CD  GLU A 163       3.920 -38.531 -30.391  1.00 96.88           C  
ATOM   1289  OE1 GLU A 163       3.789 -39.156 -31.484  1.00 96.88           O  
ATOM   1290  OE2 GLU A 163       4.570 -39.000 -29.422  1.00 96.88           O  
ATOM   1291  N   VAL A 164       5.535 -33.969 -30.672  1.00 98.06           N  
ATOM   1292  CA  VAL A 164       5.715 -33.156 -31.859  1.00 98.06           C  
ATOM   1293  C   VAL A 164       7.156 -33.250 -32.344  1.00 98.06           C  
ATOM   1294  CB  VAL A 164       5.363 -31.672 -31.578  1.00 98.06           C  
ATOM   1295  O   VAL A 164       7.398 -33.469 -33.531  1.00 98.06           O  
ATOM   1296  CG1 VAL A 164       5.883 -30.766 -32.688  1.00 98.06           C  
ATOM   1297  CG2 VAL A 164       3.852 -31.500 -31.422  1.00 98.06           C  
ATOM   1298  N   LEU A 165       8.117 -33.125 -31.500  1.00 97.56           N  
ATOM   1299  CA  LEU A 165       9.523 -33.250 -31.875  1.00 97.56           C  
ATOM   1300  C   LEU A 165       9.836 -34.625 -32.438  1.00 97.56           C  
ATOM   1301  CB  LEU A 165      10.414 -32.969 -30.672  1.00 97.56           C  
ATOM   1302  O   LEU A 165      10.562 -34.719 -33.438  1.00 97.56           O  
ATOM   1303  CG  LEU A 165      11.852 -32.531 -30.984  1.00 97.56           C  
ATOM   1304  CD1 LEU A 165      11.875 -31.172 -31.672  1.00 97.56           C  
ATOM   1305  CD2 LEU A 165      12.688 -32.500 -29.703  1.00 97.56           C  
ATOM   1306  N   ARG A 166       9.258 -35.625 -31.922  1.00 97.50           N  
ATOM   1307  CA  ARG A 166       9.469 -37.000 -32.375  1.00 97.50           C  
ATOM   1308  C   ARG A 166       8.977 -37.219 -33.781  1.00 97.50           C  
ATOM   1309  CB  ARG A 166       8.750 -38.000 -31.438  1.00 97.50           C  
ATOM   1310  O   ARG A 166       9.641 -37.844 -34.594  1.00 97.50           O  
ATOM   1311  CG  ARG A 166       9.031 -39.469 -31.734  1.00 97.50           C  
ATOM   1312  CD  ARG A 166       8.250 -40.375 -30.828  1.00 97.50           C  
ATOM   1313  NE  ARG A 166       8.688 -40.281 -29.438  1.00 97.50           N  
ATOM   1314  NH1 ARG A 166       6.676 -39.438 -28.656  1.00 97.50           N  
ATOM   1315  NH2 ARG A 166       8.430 -39.750 -27.219  1.00 97.50           N  
ATOM   1316  CZ  ARG A 166       7.930 -39.812 -28.438  1.00 97.50           C  
ATOM   1317  N   ARG A 167       7.926 -36.625 -34.094  1.00 97.44           N  
ATOM   1318  CA  ARG A 167       7.297 -36.812 -35.406  1.00 97.44           C  
ATOM   1319  C   ARG A 167       7.953 -35.938 -36.469  1.00 97.44           C  
ATOM   1320  CB  ARG A 167       5.801 -36.531 -35.344  1.00 97.44           C  
ATOM   1321  O   ARG A 167       8.070 -36.344 -37.625  1.00 97.44           O  
ATOM   1322  CG  ARG A 167       5.012 -37.531 -34.500  1.00 97.44           C  
ATOM   1323  CD  ARG A 167       3.527 -37.188 -34.469  1.00 97.44           C  
ATOM   1324  NE  ARG A 167       2.801 -38.031 -33.531  1.00 97.44           N  
ATOM   1325  NH1 ARG A 167       0.709 -37.250 -34.125  1.00 97.44           N  
ATOM   1326  NH2 ARG A 167       0.922 -38.844 -32.500  1.00 97.44           N  
ATOM   1327  CZ  ARG A 167       1.479 -38.031 -33.375  1.00 97.44           C  
ATOM   1328  N   MET A 168       8.438 -34.812 -36.156  1.00 96.12           N  
ATOM   1329  CA  MET A 168       8.844 -33.812 -37.125  1.00 96.12           C  
ATOM   1330  C   MET A 168      10.320 -33.938 -37.469  1.00 96.12           C  
ATOM   1331  CB  MET A 168       8.578 -32.406 -36.562  1.00 96.12           C  
ATOM   1332  O   MET A 168      10.688 -33.844 -38.656  1.00 96.12           O  
ATOM   1333  CG  MET A 168       9.094 -31.281 -37.438  1.00 96.12           C  
ATOM   1334  SD  MET A 168       9.383 -29.734 -36.500  1.00 96.12           S  
ATOM   1335  CE  MET A 168      10.609 -28.922 -37.594  1.00 96.12           C  
ATOM   1336  N   VAL A 169      11.227 -34.250 -36.531  1.00 95.38           N  
ATOM   1337  CA  VAL A 169      12.664 -34.062 -36.688  1.00 95.38           C  
ATOM   1338  C   VAL A 169      13.219 -35.094 -37.656  1.00 95.38           C  
ATOM   1339  CB  VAL A 169      13.398 -34.188 -35.312  1.00 95.38           C  
ATOM   1340  O   VAL A 169      14.117 -34.781 -38.438  1.00 95.38           O  
ATOM   1341  CG1 VAL A 169      14.906 -34.312 -35.531  1.00 95.38           C  
ATOM   1342  CG2 VAL A 169      13.070 -33.000 -34.438  1.00 95.38           C  
ATOM   1343  N   PRO A 170      12.688 -36.312 -37.750  1.00 95.62           N  
ATOM   1344  CA  PRO A 170      13.180 -37.219 -38.781  1.00 95.62           C  
ATOM   1345  C   PRO A 170      13.016 -36.656 -40.188  1.00 95.62           C  
ATOM   1346  CB  PRO A 170      12.312 -38.469 -38.562  1.00 95.62           C  
ATOM   1347  O   PRO A 170      13.680 -37.125 -41.125  1.00 95.62           O  
ATOM   1348  CG  PRO A 170      11.922 -38.438 -37.125  1.00 95.62           C  
ATOM   1349  CD  PRO A 170      11.719 -37.000 -36.719  1.00 95.62           C  
ATOM   1350  N   HIS A 171      12.188 -35.688 -40.344  1.00 96.06           N  
ATOM   1351  CA  HIS A 171      11.922 -35.156 -41.688  1.00 96.06           C  
ATOM   1352  C   HIS A 171      12.523 -33.750 -41.844  1.00 96.06           C  
ATOM   1353  CB  HIS A 171      10.422 -35.094 -41.938  1.00 96.06           C  
ATOM   1354  O   HIS A 171      12.148 -33.000 -42.750  1.00 96.06           O  
ATOM   1355  CG  HIS A 171       9.758 -36.438 -41.844  1.00 96.06           C  
ATOM   1356  CD2 HIS A 171       9.484 -37.375 -42.781  1.00 96.06           C  
ATOM   1357  ND1 HIS A 171       9.281 -36.938 -40.625  1.00 96.06           N  
ATOM   1358  CE1 HIS A 171       8.742 -38.125 -40.844  1.00 96.06           C  
ATOM   1359  NE2 HIS A 171       8.852 -38.406 -42.125  1.00 96.06           N  
ATOM   1360  N   ILE A 172      13.375 -33.406 -40.969  1.00 93.56           N  
ATOM   1361  CA  ILE A 172      13.914 -32.062 -40.938  1.00 93.56           C  
ATOM   1362  C   ILE A 172      14.695 -31.766 -42.219  1.00 93.56           C  
ATOM   1363  CB  ILE A 172      14.812 -31.828 -39.688  1.00 93.56           C  
ATOM   1364  O   ILE A 172      14.664 -30.656 -42.750  1.00 93.56           O  
ATOM   1365  CG1 ILE A 172      13.977 -31.328 -38.500  1.00 93.56           C  
ATOM   1366  CG2 ILE A 172      15.945 -30.859 -40.031  1.00 93.56           C  
ATOM   1367  CD1 ILE A 172      14.766 -31.172 -37.219  1.00 93.56           C  
ATOM   1368  N   GLY A 173      15.438 -32.750 -42.750  1.00 92.31           N  
ATOM   1369  CA  GLY A 173      16.156 -32.562 -44.000  1.00 92.31           C  
ATOM   1370  C   GLY A 173      15.242 -32.219 -45.156  1.00 92.31           C  
ATOM   1371  O   GLY A 173      15.562 -31.297 -45.938  1.00 92.31           O  
ATOM   1372  N   LYS A 174      14.164 -32.906 -45.250  1.00 94.19           N  
ATOM   1373  CA  LYS A 174      13.188 -32.594 -46.312  1.00 94.19           C  
ATOM   1374  C   LYS A 174      12.609 -31.203 -46.125  1.00 94.19           C  
ATOM   1375  CB  LYS A 174      12.062 -33.625 -46.281  1.00 94.19           C  
ATOM   1376  O   LYS A 174      12.445 -30.469 -47.094  1.00 94.19           O  
ATOM   1377  CG  LYS A 174      11.102 -33.531 -47.469  1.00 94.19           C  
ATOM   1378  CD  LYS A 174      10.102 -34.688 -47.469  1.00 94.19           C  
ATOM   1379  CE  LYS A 174       9.141 -34.562 -48.656  1.00 94.19           C  
ATOM   1380  NZ  LYS A 174       8.156 -35.688 -48.688  1.00 94.19           N  
ATOM   1381  N   CYS A 175      12.320 -30.766 -44.938  1.00 95.00           N  
ATOM   1382  CA  CYS A 175      11.750 -29.453 -44.656  1.00 95.00           C  
ATOM   1383  C   CYS A 175      12.711 -28.344 -45.062  1.00 95.00           C  
ATOM   1384  CB  CYS A 175      11.422 -29.328 -43.156  1.00 95.00           C  
ATOM   1385  O   CYS A 175      12.289 -27.344 -45.625  1.00 95.00           O  
ATOM   1386  SG  CYS A 175      10.031 -30.344 -42.625  1.00 95.00           S  
ATOM   1387  N   LEU A 176      14.008 -28.547 -44.812  1.00 93.81           N  
ATOM   1388  CA  LEU A 176      15.008 -27.531 -45.125  1.00 93.81           C  
ATOM   1389  C   LEU A 176      15.156 -27.375 -46.625  1.00 93.81           C  
ATOM   1390  CB  LEU A 176      16.359 -27.891 -44.500  1.00 93.81           C  
ATOM   1391  O   LEU A 176      15.461 -26.281 -47.125  1.00 93.81           O  
ATOM   1392  CG  LEU A 176      16.562 -27.469 -43.062  1.00 93.81           C  
ATOM   1393  CD1 LEU A 176      17.797 -28.156 -42.469  1.00 93.81           C  
ATOM   1394  CD2 LEU A 176      16.688 -25.953 -42.938  1.00 93.81           C  
ATOM   1395  N   ARG A 177      14.820 -28.422 -47.406  1.00 93.06           N  
ATOM   1396  CA  ARG A 177      14.984 -28.391 -48.844  1.00 93.06           C  
ATOM   1397  C   ARG A 177      13.703 -27.938 -49.531  1.00 93.06           C  
ATOM   1398  CB  ARG A 177      15.406 -29.766 -49.375  1.00 93.06           C  
ATOM   1399  O   ARG A 177      13.711 -27.641 -50.719  1.00 93.06           O  
ATOM   1400  CG  ARG A 177      16.812 -30.172 -49.000  1.00 93.06           C  
ATOM   1401  CD  ARG A 177      17.266 -31.422 -49.719  1.00 93.06           C  
ATOM   1402  NE  ARG A 177      16.484 -32.594 -49.344  1.00 93.06           N  
ATOM   1403  NH1 ARG A 177      18.125 -33.531 -48.031  1.00 93.06           N  
ATOM   1404  NH2 ARG A 177      16.094 -34.594 -48.250  1.00 93.06           N  
ATOM   1405  CZ  ARG A 177      16.906 -33.562 -48.531  1.00 93.06           C  
ATOM   1406  N   GLU A 178      12.633 -27.938 -48.781  1.00 92.12           N  
ATOM   1407  CA  GLU A 178      11.336 -27.578 -49.375  1.00 92.12           C  
ATOM   1408  C   GLU A 178      10.727 -26.375 -48.656  1.00 92.12           C  
ATOM   1409  CB  GLU A 178      10.383 -28.766 -49.312  1.00 92.12           C  
ATOM   1410  O   GLU A 178       9.547 -26.406 -48.281  1.00 92.12           O  
ATOM   1411  CG  GLU A 178      10.844 -29.969 -50.125  1.00 92.12           C  
ATOM   1412  CD  GLU A 178       9.898 -31.156 -50.031  1.00 92.12           C  
ATOM   1413  OE1 GLU A 178      10.211 -32.219 -50.594  1.00 92.12           O  
ATOM   1414  OE2 GLU A 178       8.836 -31.016 -49.375  1.00 92.12           O  
ATOM   1415  N   MET A 179      11.461 -25.375 -48.438  1.00 93.50           N  
ATOM   1416  CA  MET A 179      10.945 -24.156 -47.812  1.00 93.50           C  
ATOM   1417  C   MET A 179      10.289 -23.250 -48.844  1.00 93.50           C  
ATOM   1418  CB  MET A 179      12.070 -23.406 -47.094  1.00 93.50           C  
ATOM   1419  O   MET A 179      10.602 -23.344 -50.031  1.00 93.50           O  
ATOM   1420  CG  MET A 179      12.703 -24.172 -45.969  1.00 93.50           C  
ATOM   1421  SD  MET A 179      13.867 -23.141 -44.969  1.00 93.50           S  
ATOM   1422  CE  MET A 179      15.250 -23.031 -46.156  1.00 93.50           C  
ATOM   1423  N   TYR A 180       9.367 -22.422 -48.438  1.00 93.50           N  
ATOM   1424  CA  TYR A 180       8.672 -21.516 -49.312  1.00 93.50           C  
ATOM   1425  C   TYR A 180       8.961 -20.062 -48.969  1.00 93.50           C  
ATOM   1426  CB  TYR A 180       7.160 -21.766 -49.281  1.00 93.50           C  
ATOM   1427  O   TYR A 180       8.695 -19.156 -49.781  1.00 93.50           O  
ATOM   1428  CG  TYR A 180       6.750 -23.094 -49.875  1.00 93.50           C  
ATOM   1429  CD1 TYR A 180       6.945 -23.375 -51.219  1.00 93.50           C  
ATOM   1430  CD2 TYR A 180       6.172 -24.078 -49.062  1.00 93.50           C  
ATOM   1431  CE1 TYR A 180       6.570 -24.609 -51.750  1.00 93.50           C  
ATOM   1432  CE2 TYR A 180       5.793 -25.312 -49.594  1.00 93.50           C  
ATOM   1433  OH  TYR A 180       5.621 -26.766 -51.469  1.00 93.50           O  
ATOM   1434  CZ  TYR A 180       5.996 -25.562 -50.938  1.00 93.50           C  
ATOM   1435  N   THR A 181       9.414 -19.859 -47.812  1.00 93.25           N  
ATOM   1436  CA  THR A 181       9.789 -18.516 -47.375  1.00 93.25           C  
ATOM   1437  C   THR A 181      11.141 -18.531 -46.656  1.00 93.25           C  
ATOM   1438  CB  THR A 181       8.719 -17.906 -46.438  1.00 93.25           C  
ATOM   1439  O   THR A 181      11.734 -19.594 -46.469  1.00 93.25           O  
ATOM   1440  CG2 THR A 181       7.324 -18.062 -47.031  1.00 93.25           C  
ATOM   1441  OG1 THR A 181       8.766 -18.578 -45.156  1.00 93.25           O  
ATOM   1442  N   THR A 182      11.609 -17.281 -46.312  1.00 92.19           N  
ATOM   1443  CA  THR A 182      12.883 -17.188 -45.594  1.00 92.19           C  
ATOM   1444  C   THR A 182      12.641 -17.031 -44.094  1.00 92.19           C  
ATOM   1445  CB  THR A 182      13.711 -15.992 -46.094  1.00 92.19           C  
ATOM   1446  O   THR A 182      13.586 -17.062 -43.312  1.00 92.19           O  
ATOM   1447  CG2 THR A 182      14.102 -16.188 -47.562  1.00 92.19           C  
ATOM   1448  OG1 THR A 182      12.945 -14.789 -45.969  1.00 92.19           O  
ATOM   1449  N   HIS A 183      11.359 -16.906 -43.719  1.00 93.69           N  
ATOM   1450  CA  HIS A 183      11.031 -16.766 -42.281  1.00 93.69           C  
ATOM   1451  C   HIS A 183      11.219 -18.078 -41.562  1.00 93.69           C  
ATOM   1452  CB  HIS A 183       9.602 -16.250 -42.125  1.00 93.69           C  
ATOM   1453  O   HIS A 183      10.484 -19.047 -41.812  1.00 93.69           O  
ATOM   1454  CG  HIS A 183       9.406 -14.844 -42.562  1.00 93.69           C  
ATOM   1455  CD2 HIS A 183       8.977 -14.344 -43.750  1.00 93.69           C  
ATOM   1456  ND1 HIS A 183       9.664 -13.758 -41.750  1.00 93.69           N  
ATOM   1457  CE1 HIS A 183       9.406 -12.648 -42.438  1.00 93.69           C  
ATOM   1458  NE2 HIS A 183       8.984 -12.969 -43.656  1.00 93.69           N  
ATOM   1459  N   GLU A 184      12.133 -18.141 -40.656  1.00 94.25           N  
ATOM   1460  CA  GLU A 184      12.484 -19.375 -39.938  1.00 94.25           C  
ATOM   1461  C   GLU A 184      11.281 -19.953 -39.219  1.00 94.25           C  
ATOM   1462  CB  GLU A 184      13.641 -19.125 -38.969  1.00 94.25           C  
ATOM   1463  O   GLU A 184      10.984 -21.141 -39.344  1.00 94.25           O  
ATOM   1464  CG  GLU A 184      13.883 -20.281 -38.000  1.00 94.25           C  
ATOM   1465  CD  GLU A 184      13.133 -20.125 -36.688  1.00 94.25           C  
ATOM   1466  OE1 GLU A 184      13.133 -21.078 -35.875  1.00 94.25           O  
ATOM   1467  OE2 GLU A 184      12.547 -19.047 -36.469  1.00 94.25           O  
ATOM   1468  N   ASP A 185      10.531 -19.141 -38.375  1.00 95.56           N  
ATOM   1469  CA  ASP A 185       9.422 -19.641 -37.562  1.00 95.56           C  
ATOM   1470  C   ASP A 185       8.266 -20.125 -38.438  1.00 95.56           C  
ATOM   1471  CB  ASP A 185       8.938 -18.531 -36.594  1.00 95.56           C  
ATOM   1472  O   ASP A 185       7.621 -21.125 -38.094  1.00 95.56           O  
ATOM   1473  CG  ASP A 185       8.719 -17.203 -37.312  1.00 95.56           C  
ATOM   1474  OD1 ASP A 185       8.938 -17.109 -38.531  1.00 95.56           O  
ATOM   1475  OD2 ASP A 185       8.328 -16.234 -36.625  1.00 95.56           O  
ATOM   1476  N   VAL A 186       8.062 -19.516 -39.594  1.00 96.12           N  
ATOM   1477  CA  VAL A 186       7.012 -19.953 -40.500  1.00 96.12           C  
ATOM   1478  C   VAL A 186       7.344 -21.344 -41.062  1.00 96.12           C  
ATOM   1479  CB  VAL A 186       6.832 -18.953 -41.688  1.00 96.12           C  
ATOM   1480  O   VAL A 186       6.480 -22.219 -41.094  1.00 96.12           O  
ATOM   1481  CG1 VAL A 186       5.789 -19.469 -42.688  1.00 96.12           C  
ATOM   1482  CG2 VAL A 186       6.438 -17.578 -41.156  1.00 96.12           C  
ATOM   1483  N   GLU A 187       8.562 -21.547 -41.438  1.00 96.12           N  
ATOM   1484  CA  GLU A 187       8.969 -22.812 -42.031  1.00 96.12           C  
ATOM   1485  C   GLU A 187       9.008 -23.922 -41.000  1.00 96.12           C  
ATOM   1486  CB  GLU A 187      10.328 -22.672 -42.719  1.00 96.12           C  
ATOM   1487  O   GLU A 187       8.711 -25.078 -41.312  1.00 96.12           O  
ATOM   1488  CG  GLU A 187      10.336 -21.719 -43.906  1.00 96.12           C  
ATOM   1489  CD  GLU A 187       9.312 -22.078 -44.969  1.00 96.12           C  
ATOM   1490  OE1 GLU A 187       8.695 -21.172 -45.562  1.00 96.12           O  
ATOM   1491  OE2 GLU A 187       9.125 -23.297 -45.219  1.00 96.12           O  
ATOM   1492  N   VAL A 188       9.398 -23.578 -39.781  1.00 96.69           N  
ATOM   1493  CA  VAL A 188       9.305 -24.547 -38.719  1.00 96.69           C  
ATOM   1494  C   VAL A 188       7.844 -24.953 -38.531  1.00 96.69           C  
ATOM   1495  CB  VAL A 188       9.891 -24.016 -37.406  1.00 96.69           C  
ATOM   1496  O   VAL A 188       7.535 -26.141 -38.406  1.00 96.69           O  
ATOM   1497  CG1 VAL A 188       9.531 -24.922 -36.219  1.00 96.69           C  
ATOM   1498  CG2 VAL A 188      11.406 -23.859 -37.500  1.00 96.69           C  
ATOM   1499  N   GLY A 189       6.965 -23.953 -38.469  1.00 97.06           N  
ATOM   1500  CA  GLY A 189       5.543 -24.234 -38.344  1.00 97.06           C  
ATOM   1501  C   GLY A 189       5.012 -25.109 -39.469  1.00 97.06           C  
ATOM   1502  O   GLY A 189       4.207 -26.016 -39.250  1.00 97.06           O  
ATOM   1503  N   ARG A 190       5.426 -24.844 -40.688  1.00 95.69           N  
ATOM   1504  CA  ARG A 190       5.020 -25.641 -41.844  1.00 95.69           C  
ATOM   1505  C   ARG A 190       5.473 -27.094 -41.688  1.00 95.69           C  
ATOM   1506  CB  ARG A 190       5.590 -25.047 -43.125  1.00 95.69           C  
ATOM   1507  O   ARG A 190       4.715 -28.016 -41.969  1.00 95.69           O  
ATOM   1508  CG  ARG A 190       4.914 -25.547 -44.406  1.00 95.69           C  
ATOM   1509  CD  ARG A 190       5.516 -24.922 -45.656  1.00 95.69           C  
ATOM   1510  NE  ARG A 190       5.480 -23.469 -45.594  1.00 95.69           N  
ATOM   1511  NH1 ARG A 190       3.219 -23.297 -46.031  1.00 95.69           N  
ATOM   1512  NH2 ARG A 190       4.469 -21.406 -45.688  1.00 95.69           N  
ATOM   1513  CZ  ARG A 190       4.391 -22.719 -45.781  1.00 95.69           C  
ATOM   1514  N   CYS A 191       6.715 -27.250 -41.250  1.00 96.75           N  
ATOM   1515  CA  CYS A 191       7.250 -28.594 -41.062  1.00 96.75           C  
ATOM   1516  C   CYS A 191       6.445 -29.344 -40.000  1.00 96.75           C  
ATOM   1517  CB  CYS A 191       8.719 -28.516 -40.625  1.00 96.75           C  
ATOM   1518  O   CYS A 191       6.105 -30.500 -40.188  1.00 96.75           O  
ATOM   1519  SG  CYS A 191       9.570 -30.109 -40.688  1.00 96.75           S  
ATOM   1520  N   VAL A 192       6.074 -28.672 -38.875  1.00 97.94           N  
ATOM   1521  CA  VAL A 192       5.293 -29.266 -37.781  1.00 97.94           C  
ATOM   1522  C   VAL A 192       3.904 -29.641 -38.312  1.00 97.94           C  
ATOM   1523  CB  VAL A 192       5.176 -28.328 -36.562  1.00 97.94           C  
ATOM   1524  O   VAL A 192       3.406 -30.734 -38.031  1.00 97.94           O  
ATOM   1525  CG1 VAL A 192       4.152 -28.844 -35.562  1.00 97.94           C  
ATOM   1526  CG2 VAL A 192       6.539 -28.141 -35.906  1.00 97.94           C  
ATOM   1527  N   ARG A 193       3.316 -28.781 -39.031  1.00 96.56           N  
ATOM   1528  CA  ARG A 193       1.991 -29.062 -39.594  1.00 96.56           C  
ATOM   1529  C   ARG A 193       2.027 -30.266 -40.531  1.00 96.56           C  
ATOM   1530  CB  ARG A 193       1.444 -27.844 -40.312  1.00 96.56           C  
ATOM   1531  O   ARG A 193       1.165 -31.141 -40.469  1.00 96.56           O  
ATOM   1532  CG  ARG A 193       0.020 -28.000 -40.844  1.00 96.56           C  
ATOM   1533  CD  ARG A 193      -0.521 -26.719 -41.438  1.00 96.56           C  
ATOM   1534  NE  ARG A 193       0.280 -26.281 -42.562  1.00 96.56           N  
ATOM   1535  NH1 ARG A 193       0.536 -24.109 -41.812  1.00 96.56           N  
ATOM   1536  NH2 ARG A 193       1.481 -24.766 -43.812  1.00 96.56           N  
ATOM   1537  CZ  ARG A 193       0.764 -25.047 -42.750  1.00 96.56           C  
ATOM   1538  N   ARG A 194       2.990 -30.391 -41.344  1.00 95.81           N  
ATOM   1539  CA  ARG A 194       3.100 -31.438 -42.344  1.00 95.81           C  
ATOM   1540  C   ARG A 194       3.361 -32.812 -41.719  1.00 95.81           C  
ATOM   1541  CB  ARG A 194       4.211 -31.094 -43.344  1.00 95.81           C  
ATOM   1542  O   ARG A 194       2.744 -33.781 -42.094  1.00 95.81           O  
ATOM   1543  CG  ARG A 194       4.281 -32.031 -44.531  1.00 95.81           C  
ATOM   1544  CD  ARG A 194       5.312 -31.594 -45.562  1.00 95.81           C  
ATOM   1545  NE  ARG A 194       5.445 -32.562 -46.656  1.00 95.81           N  
ATOM   1546  NH1 ARG A 194       7.133 -31.391 -47.719  1.00 95.81           N  
ATOM   1547  NH2 ARG A 194       6.344 -33.375 -48.594  1.00 95.81           N  
ATOM   1548  CZ  ARG A 194       6.305 -32.438 -47.656  1.00 95.81           C  
ATOM   1549  N   PHE A 195       4.172 -32.844 -40.719  1.00 97.25           N  
ATOM   1550  CA  PHE A 195       4.660 -34.156 -40.281  1.00 97.25           C  
ATOM   1551  C   PHE A 195       4.125 -34.500 -38.906  1.00 97.25           C  
ATOM   1552  CB  PHE A 195       6.191 -34.188 -40.281  1.00 97.25           C  
ATOM   1553  O   PHE A 195       4.094 -35.656 -38.500  1.00 97.25           O  
ATOM   1554  CG  PHE A 195       6.805 -34.125 -41.656  1.00 97.25           C  
ATOM   1555  CD1 PHE A 195       6.707 -35.219 -42.500  1.00 97.25           C  
ATOM   1556  CD2 PHE A 195       7.480 -33.000 -42.094  1.00 97.25           C  
ATOM   1557  CE1 PHE A 195       7.273 -35.188 -43.781  1.00 97.25           C  
ATOM   1558  CE2 PHE A 195       8.055 -32.969 -43.344  1.00 97.25           C  
ATOM   1559  CZ  PHE A 195       7.949 -34.062 -44.188  1.00 97.25           C  
ATOM   1560  N   ALA A 196       3.777 -33.500 -38.062  1.00 96.88           N  
ATOM   1561  CA  ALA A 196       3.184 -33.781 -36.750  1.00 96.88           C  
ATOM   1562  C   ALA A 196       1.668 -33.625 -36.812  1.00 96.88           C  
ATOM   1563  CB  ALA A 196       3.789 -32.875 -35.688  1.00 96.88           C  
ATOM   1564  O   ALA A 196       0.970 -34.000 -35.875  1.00 96.88           O  
ATOM   1565  N   GLY A 197       1.110 -32.969 -37.812  1.00 95.94           N  
ATOM   1566  CA  GLY A 197      -0.326 -32.875 -38.000  1.00 95.94           C  
ATOM   1567  C   GLY A 197      -0.989 -31.859 -37.094  1.00 95.94           C  
ATOM   1568  O   GLY A 197      -2.164 -32.000 -36.750  1.00 95.94           O  
ATOM   1569  N   VAL A 198      -0.258 -31.016 -36.500  1.00 96.50           N  
ATOM   1570  CA  VAL A 198      -0.806 -30.000 -35.625  1.00 96.50           C  
ATOM   1571  C   VAL A 198      -0.267 -28.625 -36.000  1.00 96.50           C  
ATOM   1572  CB  VAL A 198      -0.473 -30.297 -34.125  1.00 96.50           C  
ATOM   1573  O   VAL A 198       0.698 -28.516 -36.781  1.00 96.50           O  
ATOM   1574  CG1 VAL A 198      -1.171 -31.562 -33.688  1.00 96.50           C  
ATOM   1575  CG2 VAL A 198       1.038 -30.406 -33.938  1.00 96.50           C  
ATOM   1576  N   GLN A 199      -0.948 -27.562 -35.688  1.00 95.56           N  
ATOM   1577  CA  GLN A 199      -0.499 -26.188 -35.875  1.00 95.56           C  
ATOM   1578  C   GLN A 199      -0.497 -25.406 -34.562  1.00 95.56           C  
ATOM   1579  CB  GLN A 199      -1.384 -25.484 -36.906  1.00 95.56           C  
ATOM   1580  O   GLN A 199      -0.880 -25.938 -33.531  1.00 95.56           O  
ATOM   1581  CG  GLN A 199      -2.863 -25.469 -36.562  1.00 95.56           C  
ATOM   1582  CD  GLN A 199      -3.736 -24.922 -37.656  1.00 95.56           C  
ATOM   1583  NE2 GLN A 199      -5.047 -25.078 -37.531  1.00 95.56           N  
ATOM   1584  OE1 GLN A 199      -3.236 -24.359 -38.625  1.00 95.56           O  
ATOM   1585  N   CYS A 200      -0.048 -24.203 -34.625  1.00 96.69           N  
ATOM   1586  CA  CYS A 200       0.002 -23.375 -33.438  1.00 96.69           C  
ATOM   1587  C   CYS A 200      -1.396 -23.141 -32.875  1.00 96.69           C  
ATOM   1588  CB  CYS A 200       0.672 -22.031 -33.750  1.00 96.69           C  
ATOM   1589  O   CYS A 200      -2.361 -23.031 -33.625  1.00 96.69           O  
ATOM   1590  SG  CYS A 200       1.091 -21.078 -32.250  1.00 96.69           S  
ATOM   1591  N   VAL A 201      -1.503 -23.031 -31.578  1.00 96.62           N  
ATOM   1592  CA  VAL A 201      -2.785 -22.781 -30.938  1.00 96.62           C  
ATOM   1593  C   VAL A 201      -3.361 -21.453 -31.422  1.00 96.62           C  
ATOM   1594  CB  VAL A 201      -2.646 -22.766 -29.391  1.00 96.62           C  
ATOM   1595  O   VAL A 201      -2.615 -20.547 -31.797  1.00 96.62           O  
ATOM   1596  CG1 VAL A 201      -2.312 -24.156 -28.859  1.00 96.62           C  
ATOM   1597  CG2 VAL A 201      -1.581 -21.750 -28.969  1.00 96.62           C  
ATOM   1598  N   TRP A 202      -4.688 -21.328 -31.422  1.00 95.44           N  
ATOM   1599  CA  TRP A 202      -5.391 -20.203 -32.031  1.00 95.44           C  
ATOM   1600  C   TRP A 202      -5.871 -19.219 -30.953  1.00 95.44           C  
ATOM   1601  CB  TRP A 202      -6.578 -20.688 -32.875  1.00 95.44           C  
ATOM   1602  O   TRP A 202      -6.242 -18.078 -31.266  1.00 95.44           O  
ATOM   1603  CG  TRP A 202      -6.203 -21.172 -34.219  1.00 95.44           C  
ATOM   1604  CD1 TRP A 202      -6.043 -22.453 -34.625  1.00 95.44           C  
ATOM   1605  CD2 TRP A 202      -5.941 -20.344 -35.375  1.00 95.44           C  
ATOM   1606  CE2 TRP A 202      -5.625 -21.219 -36.438  1.00 95.44           C  
ATOM   1607  CE3 TRP A 202      -5.941 -18.969 -35.594  1.00 95.44           C  
ATOM   1608  NE1 TRP A 202      -5.695 -22.500 -35.969  1.00 95.44           N  
ATOM   1609  CH2 TRP A 202      -5.320 -19.391 -37.906  1.00 95.44           C  
ATOM   1610  CZ2 TRP A 202      -5.312 -20.750 -37.719  1.00 95.44           C  
ATOM   1611  CZ3 TRP A 202      -5.629 -18.500 -36.875  1.00 95.44           C  
ATOM   1612  N   SER A 203      -5.891 -19.594 -29.719  1.00 94.75           N  
ATOM   1613  CA  SER A 203      -6.551 -18.844 -28.656  1.00 94.75           C  
ATOM   1614  C   SER A 203      -6.000 -17.422 -28.547  1.00 94.75           C  
ATOM   1615  CB  SER A 203      -6.387 -19.562 -27.312  1.00 94.75           C  
ATOM   1616  O   SER A 203      -4.789 -17.219 -28.656  1.00 94.75           O  
ATOM   1617  OG  SER A 203      -6.859 -18.750 -26.250  1.00 94.75           O  
ATOM   1618  N   TYR A 204      -6.898 -16.438 -28.281  1.00 93.75           N  
ATOM   1619  CA  TYR A 204      -6.496 -15.047 -28.094  1.00 93.75           C  
ATOM   1620  C   TYR A 204      -5.695 -14.875 -26.812  1.00 93.75           C  
ATOM   1621  CB  TYR A 204      -7.723 -14.133 -28.078  1.00 93.75           C  
ATOM   1622  O   TYR A 204      -4.844 -13.984 -26.719  1.00 93.75           O  
ATOM   1623  CG  TYR A 204      -8.297 -13.859 -29.438  1.00 93.75           C  
ATOM   1624  CD1 TYR A 204      -7.570 -13.164 -30.406  1.00 93.75           C  
ATOM   1625  CD2 TYR A 204      -9.578 -14.297 -29.781  1.00 93.75           C  
ATOM   1626  CE1 TYR A 204      -8.094 -12.914 -31.672  1.00 93.75           C  
ATOM   1627  CE2 TYR A 204     -10.117 -14.047 -31.031  1.00 93.75           C  
ATOM   1628  OH  TYR A 204      -9.898 -13.109 -33.219  1.00 93.75           O  
ATOM   1629  CZ  TYR A 204      -9.367 -13.359 -31.969  1.00 93.75           C  
ATOM   1630  N   GLU A 205      -5.984 -15.719 -25.859  1.00 94.25           N  
ATOM   1631  CA  GLU A 205      -5.301 -15.633 -24.562  1.00 94.25           C  
ATOM   1632  C   GLU A 205      -3.793 -15.773 -24.734  1.00 94.25           C  
ATOM   1633  CB  GLU A 205      -5.828 -16.703 -23.609  1.00 94.25           C  
ATOM   1634  O   GLU A 205      -3.021 -15.250 -23.922  1.00 94.25           O  
ATOM   1635  CG  GLU A 205      -5.301 -16.562 -22.188  1.00 94.25           C  
ATOM   1636  CD  GLU A 205      -5.883 -17.594 -21.234  1.00 94.25           C  
ATOM   1637  OE1 GLU A 205      -5.691 -17.469 -20.000  1.00 94.25           O  
ATOM   1638  OE2 GLU A 205      -6.539 -18.547 -21.719  1.00 94.25           O  
ATOM   1639  N   MET A 206      -3.336 -16.453 -25.781  1.00 96.88           N  
ATOM   1640  CA  MET A 206      -1.917 -16.719 -26.000  1.00 96.88           C  
ATOM   1641  C   MET A 206      -1.170 -15.445 -26.359  1.00 96.88           C  
ATOM   1642  CB  MET A 206      -1.728 -17.766 -27.094  1.00 96.88           C  
ATOM   1643  O   MET A 206       0.050 -15.367 -26.203  1.00 96.88           O  
ATOM   1644  CG  MET A 206      -2.232 -19.156 -26.719  1.00 96.88           C  
ATOM   1645  SD  MET A 206      -1.378 -19.844 -25.250  1.00 96.88           S  
ATOM   1646  CE  MET A 206       0.225 -20.266 -25.984  1.00 96.88           C  
ATOM   1647  N   GLN A 207      -1.868 -14.430 -26.891  1.00 95.12           N  
ATOM   1648  CA  GLN A 207      -1.252 -13.133 -27.141  1.00 95.12           C  
ATOM   1649  C   GLN A 207      -0.809 -12.469 -25.844  1.00 95.12           C  
ATOM   1650  CB  GLN A 207      -2.219 -12.219 -27.891  1.00 95.12           C  
ATOM   1651  O   GLN A 207       0.182 -11.734 -25.812  1.00 95.12           O  
ATOM   1652  CG  GLN A 207      -2.545 -12.695 -29.297  1.00 95.12           C  
ATOM   1653  CD  GLN A 207      -3.551 -11.805 -30.000  1.00 95.12           C  
ATOM   1654  NE2 GLN A 207      -3.920 -12.172 -31.219  1.00 95.12           N  
ATOM   1655  OE1 GLN A 207      -3.996 -10.789 -29.453  1.00 95.12           O  
ATOM   1656  N   GLN A 208      -1.576 -12.781 -24.781  1.00 94.06           N  
ATOM   1657  CA  GLN A 208      -1.245 -12.219 -23.484  1.00 94.06           C  
ATOM   1658  C   GLN A 208      -0.196 -13.070 -22.766  1.00 94.06           C  
ATOM   1659  CB  GLN A 208      -2.500 -12.102 -22.609  1.00 94.06           C  
ATOM   1660  O   GLN A 208       0.692 -12.539 -22.094  1.00 94.06           O  
ATOM   1661  CG  GLN A 208      -3.523 -11.109 -23.141  1.00 94.06           C  
ATOM   1662  CD  GLN A 208      -4.770 -11.031 -22.281  1.00 94.06           C  
ATOM   1663  NE2 GLN A 208      -5.688 -10.141 -22.656  1.00 94.06           N  
ATOM   1664  OE1 GLN A 208      -4.910 -11.766 -21.297  1.00 94.06           O  
ATOM   1665  N   LEU A 209      -0.245 -14.383 -22.906  1.00 97.12           N  
ATOM   1666  CA  LEU A 209       0.673 -15.281 -22.234  1.00 97.12           C  
ATOM   1667  C   LEU A 209       2.053 -15.250 -22.875  1.00 97.12           C  
ATOM   1668  CB  LEU A 209       0.125 -16.719 -22.234  1.00 97.12           C  
ATOM   1669  O   LEU A 209       3.072 -15.289 -22.188  1.00 97.12           O  
ATOM   1670  CG  LEU A 209      -1.158 -16.953 -21.438  1.00 97.12           C  
ATOM   1671  CD1 LEU A 209      -1.609 -18.406 -21.594  1.00 97.12           C  
ATOM   1672  CD2 LEU A 209      -0.951 -16.594 -19.969  1.00 97.12           C  
ATOM   1673  N   PHE A 210       2.107 -15.227 -24.156  1.00 97.88           N  
ATOM   1674  CA  PHE A 210       3.328 -15.055 -24.938  1.00 97.88           C  
ATOM   1675  C   PHE A 210       3.389 -13.664 -25.547  1.00 97.88           C  
ATOM   1676  CB  PHE A 210       3.418 -16.125 -26.031  1.00 97.88           C  
ATOM   1677  O   PHE A 210       3.109 -13.500 -26.734  1.00 97.88           O  
ATOM   1678  CG  PHE A 210       3.641 -17.516 -25.500  1.00 97.88           C  
ATOM   1679  CD1 PHE A 210       4.902 -18.094 -25.547  1.00 97.88           C  
ATOM   1680  CD2 PHE A 210       2.588 -18.250 -24.969  1.00 97.88           C  
ATOM   1681  CE1 PHE A 210       5.113 -19.391 -25.062  1.00 97.88           C  
ATOM   1682  CE2 PHE A 210       2.789 -19.531 -24.484  1.00 97.88           C  
ATOM   1683  CZ  PHE A 210       4.051 -20.109 -24.531  1.00 97.88           C  
ATOM   1684  N   TYR A 211       3.883 -12.758 -24.750  1.00 95.94           N  
ATOM   1685  CA  TYR A 211       3.699 -11.328 -24.984  1.00 95.94           C  
ATOM   1686  C   TYR A 211       4.754 -10.789 -25.938  1.00 95.94           C  
ATOM   1687  CB  TYR A 211       3.752 -10.555 -23.656  1.00 95.94           C  
ATOM   1688  O   TYR A 211       5.953 -10.992 -25.734  1.00 95.94           O  
ATOM   1689  CG  TYR A 211       3.578  -9.062 -23.812  1.00 95.94           C  
ATOM   1690  CD1 TYR A 211       4.676  -8.203 -23.781  1.00 95.94           C  
ATOM   1691  CD2 TYR A 211       2.316  -8.508 -24.016  1.00 95.94           C  
ATOM   1692  CE1 TYR A 211       4.520  -6.832 -23.922  1.00 95.94           C  
ATOM   1693  CE2 TYR A 211       2.148  -7.137 -24.156  1.00 95.94           C  
ATOM   1694  OH  TYR A 211       3.094  -4.949 -24.266  1.00 95.94           O  
ATOM   1695  CZ  TYR A 211       3.254  -6.309 -24.109  1.00 95.94           C  
ATOM   1696  N   GLU A 212       4.289 -10.156 -26.984  1.00 93.69           N  
ATOM   1697  CA  GLU A 212       5.121  -9.406 -27.922  1.00 93.69           C  
ATOM   1698  C   GLU A 212       4.836  -7.910 -27.844  1.00 93.69           C  
ATOM   1699  CB  GLU A 212       4.895  -9.898 -29.359  1.00 93.69           C  
ATOM   1700  O   GLU A 212       3.695  -7.477 -28.031  1.00 93.69           O  
ATOM   1701  CG  GLU A 212       5.664  -9.117 -30.406  1.00 93.69           C  
ATOM   1702  CD  GLU A 212       7.152  -9.422 -30.422  1.00 93.69           C  
ATOM   1703  OE1 GLU A 212       7.922  -8.680 -31.078  1.00 93.69           O  
ATOM   1704  OE2 GLU A 212       7.555 -10.414 -29.766  1.00 93.69           O  
ATOM   1705  N   ASN A 213       5.828  -7.215 -27.422  1.00 89.31           N  
ATOM   1706  CA  ASN A 213       5.672  -5.770 -27.312  1.00 89.31           C  
ATOM   1707  C   ASN A 213       5.816  -5.086 -28.656  1.00 89.31           C  
ATOM   1708  CB  ASN A 213       6.684  -5.195 -26.312  1.00 89.31           C  
ATOM   1709  O   ASN A 213       6.895  -5.094 -29.250  1.00 89.31           O  
ATOM   1710  CG  ASN A 213       6.438  -3.730 -26.000  1.00 89.31           C  
ATOM   1711  ND2 ASN A 213       7.484  -3.023 -25.594  1.00 89.31           N  
ATOM   1712  OD1 ASN A 213       5.312  -3.240 -26.125  1.00 89.31           O  
ATOM   1713  N   TYR A 214       4.711  -4.508 -29.125  1.00 82.25           N  
ATOM   1714  CA  TYR A 214       4.707  -3.844 -30.422  1.00 82.25           C  
ATOM   1715  C   TYR A 214       4.859  -2.334 -30.266  1.00 82.25           C  
ATOM   1716  CB  TYR A 214       3.420  -4.160 -31.188  1.00 82.25           C  
ATOM   1717  O   TYR A 214       4.578  -1.574 -31.188  1.00 82.25           O  
ATOM   1718  CG  TYR A 214       3.293  -5.609 -31.594  1.00 82.25           C  
ATOM   1719  CD1 TYR A 214       4.031  -6.125 -32.656  1.00 82.25           C  
ATOM   1720  CD2 TYR A 214       2.436  -6.465 -30.906  1.00 82.25           C  
ATOM   1721  CE1 TYR A 214       3.918  -7.461 -33.031  1.00 82.25           C  
ATOM   1722  CE2 TYR A 214       2.312  -7.801 -31.281  1.00 82.25           C  
ATOM   1723  OH  TYR A 214       2.939  -9.609 -32.688  1.00 82.25           O  
ATOM   1724  CZ  TYR A 214       3.057  -8.289 -32.344  1.00 82.25           C  
ATOM   1725  N   GLU A 215       5.383  -1.828 -29.219  1.00 74.25           N  
ATOM   1726  CA  GLU A 215       5.492  -0.384 -29.031  1.00 74.25           C  
ATOM   1727  C   GLU A 215       6.164   0.274 -30.234  1.00 74.25           C  
ATOM   1728  CB  GLU A 215       6.270  -0.060 -27.750  1.00 74.25           C  
ATOM   1729  O   GLU A 215       7.023  -0.329 -30.875  1.00 74.25           O  
ATOM   1730  CG  GLU A 215       5.500  -0.356 -26.469  1.00 74.25           C  
ATOM   1731  CD  GLU A 215       6.293  -0.058 -25.219  1.00 74.25           C  
ATOM   1732  OE1 GLU A 215       5.754  -0.241 -24.094  1.00 74.25           O  
ATOM   1733  OE2 GLU A 215       7.465   0.364 -25.344  1.00 74.25           O  
ATOM   1734  N   GLN A 216       5.637   1.458 -30.719  1.00 64.19           N  
ATOM   1735  CA  GLN A 216       6.039   2.197 -31.906  1.00 64.19           C  
ATOM   1736  C   GLN A 216       7.523   2.547 -31.859  1.00 64.19           C  
ATOM   1737  CB  GLN A 216       5.203   3.469 -32.062  1.00 64.19           C  
ATOM   1738  O   GLN A 216       8.203   2.512 -32.906  1.00 64.19           O  
ATOM   1739  CG  GLN A 216       3.807   3.225 -32.625  1.00 64.19           C  
ATOM   1740  CD  GLN A 216       3.090   4.512 -33.000  1.00 64.19           C  
ATOM   1741  NE2 GLN A 216       1.896   4.379 -33.562  1.00 64.19           N  
ATOM   1742  OE1 GLN A 216       3.605   5.609 -32.750  1.00 64.19           O  
ATOM   1743  N   ASN A 217       8.016   3.027 -30.672  1.00 62.69           N  
ATOM   1744  CA  ASN A 217       9.391   3.506 -30.625  1.00 62.69           C  
ATOM   1745  C   ASN A 217      10.391   2.352 -30.672  1.00 62.69           C  
ATOM   1746  CB  ASN A 217       9.625   4.363 -29.391  1.00 62.69           C  
ATOM   1747  O   ASN A 217      11.594   2.568 -30.828  1.00 62.69           O  
ATOM   1748  CG  ASN A 217       9.000   5.738 -29.500  1.00 62.69           C  
ATOM   1749  ND2 ASN A 217       8.922   6.449 -28.375  1.00 62.69           N  
ATOM   1750  OD1 ASN A 217       8.578   6.160 -30.578  1.00 62.69           O  
ATOM   1751  N   LYS A 218       9.984   1.044 -30.906  1.00 66.12           N  
ATOM   1752  CA  LYS A 218      10.734  -0.204 -31.062  1.00 66.12           C  
ATOM   1753  C   LYS A 218      12.109  -0.105 -30.406  1.00 66.12           C  
ATOM   1754  CB  LYS A 218      10.883  -0.569 -32.531  1.00 66.12           C  
ATOM   1755  O   LYS A 218      13.133  -0.293 -31.062  1.00 66.12           O  
ATOM   1756  CG  LYS A 218       9.586  -0.995 -33.188  1.00 66.12           C  
ATOM   1757  CD  LYS A 218       9.828  -1.528 -34.594  1.00 66.12           C  
ATOM   1758  CE  LYS A 218       8.523  -1.955 -35.281  1.00 66.12           C  
ATOM   1759  NZ  LYS A 218       8.750  -2.422 -36.688  1.00 66.12           N  
ATOM   1760  N   LYS A 219      12.281   0.361 -29.172  1.00 78.12           N  
ATOM   1761  CA  LYS A 219      13.547   0.511 -28.469  1.00 78.12           C  
ATOM   1762  C   LYS A 219      14.203  -0.845 -28.219  1.00 78.12           C  
ATOM   1763  CB  LYS A 219      13.352   1.246 -27.141  1.00 78.12           C  
ATOM   1764  O   LYS A 219      15.398  -0.917 -27.922  1.00 78.12           O  
ATOM   1765  CG  LYS A 219      12.883   2.686 -27.297  1.00 78.12           C  
ATOM   1766  CD  LYS A 219      12.891   3.422 -25.969  1.00 78.12           C  
ATOM   1767  CE  LYS A 219      12.438   4.867 -26.125  1.00 78.12           C  
ATOM   1768  NZ  LYS A 219      12.391   5.578 -24.812  1.00 78.12           N  
ATOM   1769  N   GLY A 220      13.531  -1.922 -28.500  1.00 86.25           N  
ATOM   1770  CA  GLY A 220      14.086  -3.260 -28.375  1.00 86.25           C  
ATOM   1771  C   GLY A 220      14.070  -3.779 -26.953  1.00 86.25           C  
ATOM   1772  O   GLY A 220      14.766  -4.742 -26.625  1.00 86.25           O  
ATOM   1773  N   TYR A 221      13.469  -2.900 -26.047  1.00 87.00           N  
ATOM   1774  CA  TYR A 221      13.273  -3.348 -24.672  1.00 87.00           C  
ATOM   1775  C   TYR A 221      11.938  -2.867 -24.125  1.00 87.00           C  
ATOM   1776  CB  TYR A 221      14.414  -2.850 -23.781  1.00 87.00           C  
ATOM   1777  O   TYR A 221      11.328  -1.944 -24.672  1.00 87.00           O  
ATOM   1778  CG  TYR A 221      14.555  -1.347 -23.766  1.00 87.00           C  
ATOM   1779  CD1 TYR A 221      15.398  -0.697 -24.656  1.00 87.00           C  
ATOM   1780  CD2 TYR A 221      13.852  -0.574 -22.844  1.00 87.00           C  
ATOM   1781  CE1 TYR A 221      15.539   0.687 -24.641  1.00 87.00           C  
ATOM   1782  CE2 TYR A 221      13.984   0.811 -22.812  1.00 87.00           C  
ATOM   1783  OH  TYR A 221      14.953   2.803 -23.703  1.00 87.00           O  
ATOM   1784  CZ  TYR A 221      14.828   1.432 -23.719  1.00 87.00           C  
ATOM   1785  N   ILE A 222      11.414  -3.445 -23.062  1.00 86.88           N  
ATOM   1786  CA  ILE A 222      10.141  -3.090 -22.438  1.00 86.88           C  
ATOM   1787  C   ILE A 222      10.359  -1.988 -21.406  1.00 86.88           C  
ATOM   1788  CB  ILE A 222       9.469  -4.316 -21.781  1.00 86.88           C  
ATOM   1789  O   ILE A 222      11.016  -2.207 -20.391  1.00 86.88           O  
ATOM   1790  CG1 ILE A 222       9.266  -5.430 -22.828  1.00 86.88           C  
ATOM   1791  CG2 ILE A 222       8.141  -3.922 -21.141  1.00 86.88           C  
ATOM   1792  CD1 ILE A 222       8.859  -6.770 -22.219  1.00 86.88           C  
ATOM   1793  N   ARG A 223       9.758  -0.902 -21.641  1.00 84.00           N  
ATOM   1794  CA  ARG A 223       9.969   0.263 -20.781  1.00 84.00           C  
ATOM   1795  C   ARG A 223       8.969   0.285 -19.625  1.00 84.00           C  
ATOM   1796  CB  ARG A 223       9.859   1.554 -21.594  1.00 84.00           C  
ATOM   1797  O   ARG A 223       9.359   0.405 -18.469  1.00 84.00           O  
ATOM   1798  CG  ARG A 223      10.273   2.801 -20.828  1.00 84.00           C  
ATOM   1799  CD  ARG A 223      10.188   4.047 -21.703  1.00 84.00           C  
ATOM   1800  NE  ARG A 223      10.391   5.266 -20.922  1.00 84.00           N  
ATOM   1801  NH1 ARG A 223      10.180   6.699 -22.719  1.00 84.00           N  
ATOM   1802  NH2 ARG A 223      10.570   7.535 -20.625  1.00 84.00           N  
ATOM   1803  CZ  ARG A 223      10.375   6.496 -21.422  1.00 84.00           C  
ATOM   1804  N   ASP A 224       7.688   0.152 -19.969  1.00 85.56           N  
ATOM   1805  CA  ASP A 224       6.641   0.206 -18.953  1.00 85.56           C  
ATOM   1806  C   ASP A 224       6.402  -1.172 -18.344  1.00 85.56           C  
ATOM   1807  CB  ASP A 224       5.340   0.750 -19.547  1.00 85.56           C  
ATOM   1808  O   ASP A 224       5.816  -2.047 -18.969  1.00 85.56           O  
ATOM   1809  CG  ASP A 224       4.262   0.979 -18.500  1.00 85.56           C  
ATOM   1810  OD1 ASP A 224       4.570   0.950 -17.281  1.00 85.56           O  
ATOM   1811  OD2 ASP A 224       3.094   1.188 -18.891  1.00 85.56           O  
ATOM   1812  N   LEU A 225       6.844  -1.260 -17.078  1.00 89.19           N  
ATOM   1813  CA  LEU A 225       6.750  -2.564 -16.438  1.00 89.19           C  
ATOM   1814  C   LEU A 225       5.488  -2.660 -15.586  1.00 89.19           C  
ATOM   1815  CB  LEU A 225       7.984  -2.826 -15.570  1.00 89.19           C  
ATOM   1816  O   LEU A 225       5.059  -3.760 -15.227  1.00 89.19           O  
ATOM   1817  CG  LEU A 225       9.328  -2.830 -16.297  1.00 89.19           C  
ATOM   1818  CD1 LEU A 225      10.461  -3.068 -15.297  1.00 89.19           C  
ATOM   1819  CD2 LEU A 225       9.344  -3.889 -17.391  1.00 89.19           C  
ATOM   1820  N   HIS A 226       4.914  -1.502 -15.273  1.00 86.31           N  
ATOM   1821  CA  HIS A 226       3.750  -1.493 -14.391  1.00 86.31           C  
ATOM   1822  C   HIS A 226       2.457  -1.640 -15.188  1.00 86.31           C  
ATOM   1823  CB  HIS A 226       3.715  -0.209 -13.562  1.00 86.31           C  
ATOM   1824  O   HIS A 226       1.664  -0.698 -15.273  1.00 86.31           O  
ATOM   1825  CG  HIS A 226       2.812  -0.288 -12.375  1.00 86.31           C  
ATOM   1826  CD2 HIS A 226       3.043  -0.712 -11.109  1.00 86.31           C  
ATOM   1827  ND1 HIS A 226       1.490   0.099 -12.414  1.00 86.31           N  
ATOM   1828  CE1 HIS A 226       0.947  -0.084 -11.227  1.00 86.31           C  
ATOM   1829  NE2 HIS A 226       1.868  -0.576 -10.414  1.00 86.31           N  
ATOM   1830  N   ASN A 227       2.264  -2.807 -15.688  1.00 87.38           N  
ATOM   1831  CA  ASN A 227       1.104  -3.125 -16.516  1.00 87.38           C  
ATOM   1832  C   ASN A 227       0.631  -4.559 -16.281  1.00 87.38           C  
ATOM   1833  CB  ASN A 227       1.421  -2.895 -17.984  1.00 87.38           C  
ATOM   1834  O   ASN A 227       1.444  -5.457 -16.062  1.00 87.38           O  
ATOM   1835  CG  ASN A 227       0.211  -3.086 -18.891  1.00 87.38           C  
ATOM   1836  ND2 ASN A 227       0.294  -2.584 -20.109  1.00 87.38           N  
ATOM   1837  OD1 ASN A 227      -0.791  -3.678 -18.469  1.00 87.38           O  
ATOM   1838  N   SER A 228      -0.708  -4.691 -16.344  1.00 86.00           N  
ATOM   1839  CA  SER A 228      -1.297  -6.000 -16.062  1.00 86.00           C  
ATOM   1840  C   SER A 228      -0.878  -7.027 -17.109  1.00 86.00           C  
ATOM   1841  CB  SER A 228      -2.822  -5.898 -16.016  1.00 86.00           C  
ATOM   1842  O   SER A 228      -0.734  -8.211 -16.797  1.00 86.00           O  
ATOM   1843  OG  SER A 228      -3.340  -5.492 -17.281  1.00 86.00           O  
ATOM   1844  N   LYS A 229      -0.648  -6.578 -18.297  1.00 89.31           N  
ATOM   1845  CA  LYS A 229      -0.233  -7.492 -19.359  1.00 89.31           C  
ATOM   1846  C   LYS A 229       1.139  -8.094 -19.062  1.00 89.31           C  
ATOM   1847  CB  LYS A 229      -0.208  -6.777 -20.703  1.00 89.31           C  
ATOM   1848  O   LYS A 229       1.357  -9.289 -19.266  1.00 89.31           O  
ATOM   1849  CG  LYS A 229      -1.578  -6.336 -21.203  1.00 89.31           C  
ATOM   1850  CD  LYS A 229      -1.490  -5.641 -22.547  1.00 89.31           C  
ATOM   1851  CE  LYS A 229      -2.855  -5.160 -23.031  1.00 89.31           C  
ATOM   1852  NZ  LYS A 229      -2.768  -4.445 -24.328  1.00 89.31           N  
ATOM   1853  N   ILE A 230       2.002  -7.305 -18.562  1.00 91.19           N  
ATOM   1854  CA  ILE A 230       3.346  -7.758 -18.219  1.00 91.19           C  
ATOM   1855  C   ILE A 230       3.279  -8.719 -17.031  1.00 91.19           C  
ATOM   1856  CB  ILE A 230       4.277  -6.570 -17.891  1.00 91.19           C  
ATOM   1857  O   ILE A 230       3.992  -9.727 -17.000  1.00 91.19           O  
ATOM   1858  CG1 ILE A 230       4.441  -5.668 -19.125  1.00 91.19           C  
ATOM   1859  CG2 ILE A 230       5.637  -7.074 -17.391  1.00 91.19           C  
ATOM   1860  CD1 ILE A 230       5.137  -6.344 -20.297  1.00 91.19           C  
ATOM   1861  N   HIS A 231       2.346  -8.555 -16.219  1.00 90.25           N  
ATOM   1862  CA  HIS A 231       2.221  -9.375 -15.016  1.00 90.25           C  
ATOM   1863  C   HIS A 231       1.688 -10.766 -15.352  1.00 90.25           C  
ATOM   1864  CB  HIS A 231       1.306  -8.703 -13.992  1.00 90.25           C  
ATOM   1865  O   HIS A 231       2.125 -11.766 -14.773  1.00 90.25           O  
ATOM   1866  CG  HIS A 231       1.864  -7.430 -13.438  1.00 90.25           C  
ATOM   1867  CD2 HIS A 231       3.068  -6.836 -13.617  1.00 90.25           C  
ATOM   1868  ND1 HIS A 231       1.153  -6.613 -12.586  1.00 90.25           N  
ATOM   1869  CE1 HIS A 231       1.898  -5.570 -12.258  1.00 90.25           C  
ATOM   1870  NE2 HIS A 231       3.064  -5.680 -12.867  1.00 90.25           N  
ATOM   1871  N   GLN A 232       0.836 -10.852 -16.250  1.00 91.69           N  
ATOM   1872  CA  GLN A 232       0.168 -12.109 -16.562  1.00 91.69           C  
ATOM   1873  C   GLN A 232       0.959 -12.906 -17.594  1.00 91.69           C  
ATOM   1874  CB  GLN A 232      -1.250 -11.844 -17.078  1.00 91.69           C  
ATOM   1875  O   GLN A 232       0.730 -14.109 -17.766  1.00 91.69           O  
ATOM   1876  CG  GLN A 232      -2.209 -11.344 -16.000  1.00 91.69           C  
ATOM   1877  CD  GLN A 232      -3.588 -11.023 -16.547  1.00 91.69           C  
ATOM   1878  NE2 GLN A 232      -4.492 -10.609 -15.672  1.00 91.69           N  
ATOM   1879  OE1 GLN A 232      -3.836 -11.156 -17.750  1.00 91.69           O  
ATOM   1880  N   ALA A 233       1.896 -12.336 -18.219  1.00 96.69           N  
ATOM   1881  CA  ALA A 233       2.619 -12.969 -19.312  1.00 96.69           C  
ATOM   1882  C   ALA A 233       3.551 -14.062 -18.797  1.00 96.69           C  
ATOM   1883  CB  ALA A 233       3.410 -11.922 -20.094  1.00 96.69           C  
ATOM   1884  O   ALA A 233       4.016 -14.000 -17.656  1.00 96.69           O  
ATOM   1885  N   ILE A 234       3.746 -15.078 -19.562  1.00 97.81           N  
ATOM   1886  CA  ILE A 234       4.730 -16.125 -19.312  1.00 97.81           C  
ATOM   1887  C   ILE A 234       6.062 -15.742 -19.953  1.00 97.81           C  
ATOM   1888  CB  ILE A 234       4.250 -17.484 -19.859  1.00 97.81           C  
ATOM   1889  O   ILE A 234       7.121 -15.922 -19.344  1.00 97.81           O  
ATOM   1890  CG1 ILE A 234       3.016 -17.969 -19.094  1.00 97.81           C  
ATOM   1891  CG2 ILE A 234       5.375 -18.516 -19.797  1.00 97.81           C  
ATOM   1892  CD1 ILE A 234       2.367 -19.219 -19.672  1.00 97.81           C  
ATOM   1893  N   THR A 235       5.977 -15.219 -21.156  1.00 98.25           N  
ATOM   1894  CA  THR A 235       7.160 -14.734 -21.844  1.00 98.25           C  
ATOM   1895  C   THR A 235       6.996 -13.273 -22.250  1.00 98.25           C  
ATOM   1896  CB  THR A 235       7.457 -15.586 -23.094  1.00 98.25           C  
ATOM   1897  O   THR A 235       5.879 -12.812 -22.500  1.00 98.25           O  
ATOM   1898  CG2 THR A 235       7.590 -17.062 -22.750  1.00 98.25           C  
ATOM   1899  OG1 THR A 235       6.391 -15.422 -24.047  1.00 98.25           O  
ATOM   1900  N   LEU A 236       8.086 -12.547 -22.203  1.00 97.19           N  
ATOM   1901  CA  LEU A 236       8.117 -11.141 -22.594  1.00 97.19           C  
ATOM   1902  C   LEU A 236       9.188 -10.883 -23.641  1.00 97.19           C  
ATOM   1903  CB  LEU A 236       8.375 -10.258 -21.359  1.00 97.19           C  
ATOM   1904  O   LEU A 236      10.359 -11.203 -23.438  1.00 97.19           O  
ATOM   1905  CG  LEU A 236       7.312 -10.305 -20.266  1.00 97.19           C  
ATOM   1906  CD1 LEU A 236       7.906  -9.828 -18.938  1.00 97.19           C  
ATOM   1907  CD2 LEU A 236       6.102  -9.469 -20.641  1.00 97.19           C  
ATOM   1908  N   HIS A 237       8.836 -10.414 -24.750  1.00 95.81           N  
ATOM   1909  CA  HIS A 237       9.703 -10.141 -25.906  1.00 95.81           C  
ATOM   1910  C   HIS A 237       9.359  -8.797 -26.531  1.00 95.81           C  
ATOM   1911  CB  HIS A 237       9.578 -11.258 -26.938  1.00 95.81           C  
ATOM   1912  O   HIS A 237       8.195  -8.391 -26.562  1.00 95.81           O  
ATOM   1913  CG  HIS A 237      10.391 -11.016 -28.172  1.00 95.81           C  
ATOM   1914  CD2 HIS A 237      11.672 -11.352 -28.484  1.00 95.81           C  
ATOM   1915  ND1 HIS A 237       9.891 -10.352 -29.281  1.00 95.81           N  
ATOM   1916  CE1 HIS A 237      10.836 -10.289 -30.203  1.00 95.81           C  
ATOM   1917  NE2 HIS A 237      11.922 -10.891 -29.750  1.00 95.81           N  
ATOM   1918  N   PRO A 238      10.367  -8.047 -26.938  1.00 94.69           N  
ATOM   1919  CA  PRO A 238      11.812  -8.297 -26.922  1.00 94.69           C  
ATOM   1920  C   PRO A 238      12.531  -7.488 -25.844  1.00 94.69           C  
ATOM   1921  CB  PRO A 238      12.266  -7.867 -28.312  1.00 94.69           C  
ATOM   1922  O   PRO A 238      12.016  -6.477 -25.375  1.00 94.69           O  
ATOM   1923  CG  PRO A 238      11.367  -6.727 -28.672  1.00 94.69           C  
ATOM   1924  CD  PRO A 238      10.008  -6.988 -28.094  1.00 94.69           C  
ATOM   1925  N   ASN A 239      13.672  -8.008 -25.359  1.00 93.81           N  
ATOM   1926  CA  ASN A 239      14.617  -7.273 -24.516  1.00 93.81           C  
ATOM   1927  C   ASN A 239      16.047  -7.426 -25.031  1.00 93.81           C  
ATOM   1928  CB  ASN A 239      14.523  -7.742 -23.062  1.00 93.81           C  
ATOM   1929  O   ASN A 239      16.828  -8.219 -24.484  1.00 93.81           O  
ATOM   1930  CG  ASN A 239      15.023  -6.703 -22.078  1.00 93.81           C  
ATOM   1931  ND2 ASN A 239      14.961  -7.027 -20.797  1.00 93.81           N  
ATOM   1932  OD1 ASN A 239      15.461  -5.621 -22.484  1.00 93.81           O  
ATOM   1933  N   LYS A 240      16.375  -6.547 -25.922  1.00 94.75           N  
ATOM   1934  CA  LYS A 240      17.641  -6.648 -26.641  1.00 94.75           C  
ATOM   1935  C   LYS A 240      18.781  -6.035 -25.828  1.00 94.75           C  
ATOM   1936  CB  LYS A 240      17.547  -5.973 -28.000  1.00 94.75           C  
ATOM   1937  O   LYS A 240      19.953  -6.320 -26.078  1.00 94.75           O  
ATOM   1938  CG  LYS A 240      16.594  -6.664 -28.969  1.00 94.75           C  
ATOM   1939  CD  LYS A 240      16.609  -5.996 -30.344  1.00 94.75           C  
ATOM   1940  CE  LYS A 240      15.688  -6.703 -31.312  1.00 94.75           C  
ATOM   1941  NZ  LYS A 240      15.773  -6.117 -32.688  1.00 94.75           N  
ATOM   1942  N   ASN A 241      18.469  -5.180 -24.953  1.00 93.75           N  
ATOM   1943  CA  ASN A 241      19.453  -4.488 -24.125  1.00 93.75           C  
ATOM   1944  C   ASN A 241      19.609  -5.148 -22.766  1.00 93.75           C  
ATOM   1945  CB  ASN A 241      19.078  -3.014 -23.969  1.00 93.75           C  
ATOM   1946  O   ASN A 241      18.688  -5.113 -21.953  1.00 93.75           O  
ATOM   1947  CG  ASN A 241      20.219  -2.176 -23.422  1.00 93.75           C  
ATOM   1948  ND2 ASN A 241      20.141  -0.869 -23.641  1.00 93.75           N  
ATOM   1949  OD1 ASN A 241      21.141  -2.701 -22.797  1.00 93.75           O  
ATOM   1950  N   PRO A 242      20.828  -5.715 -22.500  1.00 95.25           N  
ATOM   1951  CA  PRO A 242      21.031  -6.484 -21.281  1.00 95.25           C  
ATOM   1952  C   PRO A 242      20.672  -5.699 -20.016  1.00 95.25           C  
ATOM   1953  CB  PRO A 242      22.516  -6.816 -21.312  1.00 95.25           C  
ATOM   1954  O   PRO A 242      19.984  -6.215 -19.141  1.00 95.25           O  
ATOM   1955  CG  PRO A 242      22.844  -6.949 -22.766  1.00 95.25           C  
ATOM   1956  CD  PRO A 242      22.078  -5.918 -23.531  1.00 95.25           C  
ATOM   1957  N   PRO A 243      21.078  -4.398 -19.859  1.00 94.69           N  
ATOM   1958  CA  PRO A 243      20.719  -3.680 -18.625  1.00 94.69           C  
ATOM   1959  C   PRO A 243      19.203  -3.646 -18.391  1.00 94.69           C  
ATOM   1960  CB  PRO A 243      21.250  -2.270 -18.875  1.00 94.69           C  
ATOM   1961  O   PRO A 243      18.750  -3.676 -17.250  1.00 94.69           O  
ATOM   1962  CG  PRO A 243      22.438  -2.467 -19.766  1.00 94.69           C  
ATOM   1963  CD  PRO A 243      22.141  -3.586 -20.719  1.00 94.69           C  
ATOM   1964  N   TYR A 244      18.438  -3.609 -19.438  1.00 94.44           N  
ATOM   1965  CA  TYR A 244      17.000  -3.578 -19.297  1.00 94.44           C  
ATOM   1966  C   TYR A 244      16.438  -4.965 -18.984  1.00 94.44           C  
ATOM   1967  CB  TYR A 244      16.344  -3.031 -20.578  1.00 94.44           C  
ATOM   1968  O   TYR A 244      15.367  -5.098 -18.406  1.00 94.44           O  
ATOM   1969  CG  TYR A 244      16.406  -1.526 -20.688  1.00 94.44           C  
ATOM   1970  CD1 TYR A 244      15.391  -0.728 -20.156  1.00 94.44           C  
ATOM   1971  CD2 TYR A 244      17.469  -0.901 -21.328  1.00 94.44           C  
ATOM   1972  CE1 TYR A 244      15.445   0.658 -20.266  1.00 94.44           C  
ATOM   1973  CE2 TYR A 244      17.531   0.484 -21.438  1.00 94.44           C  
ATOM   1974  OH  TYR A 244      16.562   2.627 -21.000  1.00 94.44           O  
ATOM   1975  CZ  TYR A 244      16.516   1.254 -20.906  1.00 94.44           C  
ATOM   1976  N   GLN A 245      17.203  -6.016 -19.375  1.00 95.06           N  
ATOM   1977  CA  GLN A 245      16.844  -7.371 -18.969  1.00 95.06           C  
ATOM   1978  C   GLN A 245      16.984  -7.555 -17.469  1.00 95.06           C  
ATOM   1979  CB  GLN A 245      17.703  -8.398 -19.703  1.00 95.06           C  
ATOM   1980  O   GLN A 245      16.109  -8.133 -16.812  1.00 95.06           O  
ATOM   1981  CG  GLN A 245      17.328  -9.844 -19.422  1.00 95.06           C  
ATOM   1982  CD  GLN A 245      16.188 -10.328 -20.297  1.00 95.06           C  
ATOM   1983  NE2 GLN A 245      16.234 -11.602 -20.688  1.00 95.06           N  
ATOM   1984  OE1 GLN A 245      15.266  -9.570 -20.625  1.00 95.06           O  
ATOM   1985  N   TYR A 246      18.078  -7.039 -16.969  1.00 95.38           N  
ATOM   1986  CA  TYR A 246      18.297  -7.117 -15.539  1.00 95.38           C  
ATOM   1987  C   TYR A 246      17.281  -6.289 -14.773  1.00 95.38           C  
ATOM   1988  CB  TYR A 246      19.719  -6.641 -15.188  1.00 95.38           C  
ATOM   1989  O   TYR A 246      16.812  -6.691 -13.703  1.00 95.38           O  
ATOM   1990  CG  TYR A 246      20.797  -7.602 -15.617  1.00 95.38           C  
ATOM   1991  CD1 TYR A 246      20.953  -8.836 -14.992  1.00 95.38           C  
ATOM   1992  CD2 TYR A 246      21.672  -7.273 -16.641  1.00 95.38           C  
ATOM   1993  CE1 TYR A 246      21.953  -9.719 -15.375  1.00 95.38           C  
ATOM   1994  CE2 TYR A 246      22.688  -8.148 -17.047  1.00 95.38           C  
ATOM   1995  OH  TYR A 246      23.797 -10.242 -16.797  1.00 95.38           O  
ATOM   1996  CZ  TYR A 246      22.812  -9.375 -16.406  1.00 95.38           C  
ATOM   1997  N   ARG A 247      16.922  -5.082 -15.305  1.00 94.56           N  
ATOM   1998  CA  ARG A 247      15.867  -4.273 -14.688  1.00 94.56           C  
ATOM   1999  C   ARG A 247      14.547  -5.031 -14.641  1.00 94.56           C  
ATOM   2000  CB  ARG A 247      15.695  -2.957 -15.453  1.00 94.56           C  
ATOM   2001  O   ARG A 247      13.859  -5.031 -13.617  1.00 94.56           O  
ATOM   2002  CG  ARG A 247      14.633  -2.043 -14.859  1.00 94.56           C  
ATOM   2003  CD  ARG A 247      14.453  -0.776 -15.688  1.00 94.56           C  
ATOM   2004  NE  ARG A 247      13.383   0.068 -15.156  1.00 94.56           N  
ATOM   2005  NH1 ARG A 247      13.484   1.618 -16.875  1.00 94.56           N  
ATOM   2006  NH2 ARG A 247      11.969   1.877 -15.164  1.00 94.56           N  
ATOM   2007  CZ  ARG A 247      12.945   1.186 -15.734  1.00 94.56           C  
ATOM   2008  N   LEU A 248      14.188  -5.660 -15.750  1.00 95.12           N  
ATOM   2009  CA  LEU A 248      12.961  -6.453 -15.820  1.00 95.12           C  
ATOM   2010  C   LEU A 248      12.992  -7.590 -14.797  1.00 95.12           C  
ATOM   2011  CB  LEU A 248      12.766  -7.016 -17.219  1.00 95.12           C  
ATOM   2012  O   LEU A 248      12.000  -7.840 -14.109  1.00 95.12           O  
ATOM   2013  CG  LEU A 248      11.570  -7.941 -17.422  1.00 95.12           C  
ATOM   2014  CD1 LEU A 248      10.273  -7.223 -17.047  1.00 95.12           C  
ATOM   2015  CD2 LEU A 248      11.508  -8.438 -18.859  1.00 95.12           C  
ATOM   2016  N   HIS A 249      14.117  -8.250 -14.680  1.00 95.50           N  
ATOM   2017  CA  HIS A 249      14.281  -9.344 -13.734  1.00 95.50           C  
ATOM   2018  C   HIS A 249      14.094  -8.867 -12.297  1.00 95.50           C  
ATOM   2019  CB  HIS A 249      15.664  -9.992 -13.891  1.00 95.50           C  
ATOM   2020  O   HIS A 249      13.344  -9.477 -11.523  1.00 95.50           O  
ATOM   2021  CG  HIS A 249      15.852 -11.211 -13.055  1.00 95.50           C  
ATOM   2022  CD2 HIS A 249      16.750 -11.484 -12.070  1.00 95.50           C  
ATOM   2023  ND1 HIS A 249      15.078 -12.344 -13.195  1.00 95.50           N  
ATOM   2024  CE1 HIS A 249      15.477 -13.258 -12.328  1.00 95.50           C  
ATOM   2025  NE2 HIS A 249      16.484 -12.758 -11.633  1.00 95.50           N  
ATOM   2026  N   SER A 250      14.734  -7.789 -11.953  1.00 94.62           N  
ATOM   2027  CA  SER A 250      14.602  -7.215 -10.617  1.00 94.62           C  
ATOM   2028  C   SER A 250      13.148  -6.840 -10.320  1.00 94.62           C  
ATOM   2029  CB  SER A 250      15.492  -5.984 -10.469  1.00 94.62           C  
ATOM   2030  O   SER A 250      12.664  -7.062  -9.211  1.00 94.62           O  
ATOM   2031  OG  SER A 250      15.469  -5.508  -9.133  1.00 94.62           O  
ATOM   2032  N   TYR A 251      12.516  -6.316 -11.328  1.00 94.19           N  
ATOM   2033  CA  TYR A 251      11.109  -5.949 -11.172  1.00 94.19           C  
ATOM   2034  C   TYR A 251      10.258  -7.180 -10.891  1.00 94.19           C  
ATOM   2035  CB  TYR A 251      10.594  -5.230 -12.422  1.00 94.19           C  
ATOM   2036  O   TYR A 251       9.414  -7.164  -9.984  1.00 94.19           O  
ATOM   2037  CG  TYR A 251       9.133  -4.887 -12.359  1.00 94.19           C  
ATOM   2038  CD1 TYR A 251       8.188  -5.664 -13.023  1.00 94.19           C  
ATOM   2039  CD2 TYR A 251       8.680  -3.783 -11.641  1.00 94.19           C  
ATOM   2040  CE1 TYR A 251       6.828  -5.352 -12.977  1.00 94.19           C  
ATOM   2041  CE2 TYR A 251       7.332  -3.459 -11.578  1.00 94.19           C  
ATOM   2042  OH  TYR A 251       5.074  -3.934 -12.195  1.00 94.19           O  
ATOM   2043  CZ  TYR A 251       6.414  -4.250 -12.250  1.00 94.19           C  
ATOM   2044  N   MET A 252      10.461  -8.242 -11.578  1.00 95.50           N  
ATOM   2045  CA  MET A 252       9.688  -9.461 -11.391  1.00 95.50           C  
ATOM   2046  C   MET A 252       9.953 -10.070 -10.016  1.00 95.50           C  
ATOM   2047  CB  MET A 252      10.008 -10.484 -12.484  1.00 95.50           C  
ATOM   2048  O   MET A 252       9.023 -10.531  -9.352  1.00 95.50           O  
ATOM   2049  CG  MET A 252       9.555 -10.062 -13.875  1.00 95.50           C  
ATOM   2050  SD  MET A 252       7.742  -9.766 -13.961  1.00 95.50           S  
ATOM   2051  CE  MET A 252       7.594  -9.180 -15.664  1.00 95.50           C  
ATOM   2052  N   LEU A 253      11.211 -10.047  -9.625  1.00 96.31           N  
ATOM   2053  CA  LEU A 253      11.531 -10.555  -8.297  1.00 96.31           C  
ATOM   2054  C   LEU A 253      10.883  -9.703  -7.215  1.00 96.31           C  
ATOM   2055  CB  LEU A 253      13.055 -10.594  -8.094  1.00 96.31           C  
ATOM   2056  O   LEU A 253      10.391 -10.234  -6.215  1.00 96.31           O  
ATOM   2057  CG  LEU A 253      13.836 -11.555  -8.984  1.00 96.31           C  
ATOM   2058  CD1 LEU A 253      15.320 -11.484  -8.664  1.00 96.31           C  
ATOM   2059  CD2 LEU A 253      13.312 -12.977  -8.820  1.00 96.31           C  
ATOM   2060  N   SER A 254      10.852  -8.391  -7.348  1.00 95.12           N  
ATOM   2061  CA  SER A 254      10.211  -7.496  -6.383  1.00 95.12           C  
ATOM   2062  C   SER A 254       8.719  -7.773  -6.285  1.00 95.12           C  
ATOM   2063  CB  SER A 254      10.445  -6.035  -6.770  1.00 95.12           C  
ATOM   2064  O   SER A 254       8.141  -7.715  -5.199  1.00 95.12           O  
ATOM   2065  OG  SER A 254      11.812  -5.695  -6.637  1.00 95.12           O  
ATOM   2066  N   ARG A 255       8.117  -8.039  -7.379  1.00 94.69           N  
ATOM   2067  CA  ARG A 255       6.699  -8.391  -7.363  1.00 94.69           C  
ATOM   2068  C   ARG A 255       6.469  -9.680  -6.586  1.00 94.69           C  
ATOM   2069  CB  ARG A 255       6.160  -8.531  -8.789  1.00 94.69           C  
ATOM   2070  O   ARG A 255       5.512  -9.789  -5.816  1.00 94.69           O  
ATOM   2071  CG  ARG A 255       5.945  -7.203  -9.500  1.00 94.69           C  
ATOM   2072  CD  ARG A 255       5.117  -7.371 -10.766  1.00 94.69           C  
ATOM   2073  NE  ARG A 255       3.740  -7.754 -10.461  1.00 94.69           N  
ATOM   2074  NH1 ARG A 255       3.184  -8.258 -12.648  1.00 94.69           N  
ATOM   2075  NH2 ARG A 255       1.627  -8.484 -10.984  1.00 94.69           N  
ATOM   2076  CZ  ARG A 255       2.854  -8.164 -11.367  1.00 94.69           C  
ATOM   2077  N   LYS A 256       7.332 -10.617  -6.805  1.00 96.44           N  
ATOM   2078  CA  LYS A 256       7.223 -11.875  -6.062  1.00 96.44           C  
ATOM   2079  C   LYS A 256       7.387 -11.641  -4.562  1.00 96.44           C  
ATOM   2080  CB  LYS A 256       8.266 -12.883  -6.555  1.00 96.44           C  
ATOM   2081  O   LYS A 256       6.668 -12.234  -3.756  1.00 96.44           O  
ATOM   2082  CG  LYS A 256       8.117 -14.266  -5.945  1.00 96.44           C  
ATOM   2083  CD  LYS A 256       6.773 -14.891  -6.301  1.00 96.44           C  
ATOM   2084  CE  LYS A 256       6.652 -16.312  -5.754  1.00 96.44           C  
ATOM   2085  NZ  LYS A 256       5.324 -16.922  -6.078  1.00 96.44           N  
ATOM   2086  N   ILE A 257       8.328 -10.820  -4.215  1.00 97.25           N  
ATOM   2087  CA  ILE A 257       8.531 -10.477  -2.812  1.00 97.25           C  
ATOM   2088  C   ILE A 257       7.258  -9.852  -2.244  1.00 97.25           C  
ATOM   2089  CB  ILE A 257       9.727  -9.516  -2.633  1.00 97.25           C  
ATOM   2090  O   ILE A 257       6.844 -10.180  -1.129  1.00 97.25           O  
ATOM   2091  CG1 ILE A 257      11.047 -10.258  -2.879  1.00 97.25           C  
ATOM   2092  CG2 ILE A 257       9.711  -8.883  -1.239  1.00 97.25           C  
ATOM   2093  CD1 ILE A 257      12.266  -9.344  -2.949  1.00 97.25           C  
ATOM   2094  N   SER A 258       6.621  -9.000  -2.992  1.00 96.56           N  
ATOM   2095  CA  SER A 258       5.371  -8.375  -2.564  1.00 96.56           C  
ATOM   2096  C   SER A 258       4.293  -9.422  -2.309  1.00 96.56           C  
ATOM   2097  CB  SER A 258       4.887  -7.375  -3.613  1.00 96.56           C  
ATOM   2098  O   SER A 258       3.584  -9.359  -1.302  1.00 96.56           O  
ATOM   2099  OG  SER A 258       3.656  -6.789  -3.219  1.00 96.56           O  
ATOM   2100  N   GLU A 259       4.191 -10.352  -3.139  1.00 96.50           N  
ATOM   2101  CA  GLU A 259       3.225 -11.438  -2.961  1.00 96.50           C  
ATOM   2102  C   GLU A 259       3.529 -12.250  -1.706  1.00 96.50           C  
ATOM   2103  CB  GLU A 259       3.209 -12.352  -4.188  1.00 96.50           C  
ATOM   2104  O   GLU A 259       2.621 -12.586  -0.946  1.00 96.50           O  
ATOM   2105  CG  GLU A 259       2.627 -11.695  -5.434  1.00 96.50           C  
ATOM   2106  CD  GLU A 259       2.756 -12.555  -6.680  1.00 96.50           C  
ATOM   2107  OE1 GLU A 259       2.357 -12.102  -7.777  1.00 96.50           O  
ATOM   2108  OE2 GLU A 259       3.260 -13.695  -6.559  1.00 96.50           O  
ATOM   2109  N   LEU A 260       4.789 -12.570  -1.508  1.00 97.75           N  
ATOM   2110  CA  LEU A 260       5.195 -13.359  -0.353  1.00 97.75           C  
ATOM   2111  C   LEU A 260       4.973 -12.594   0.943  1.00 97.75           C  
ATOM   2112  CB  LEU A 260       6.668 -13.766  -0.472  1.00 97.75           C  
ATOM   2113  O   LEU A 260       4.582 -13.172   1.958  1.00 97.75           O  
ATOM   2114  CG  LEU A 260       7.000 -14.812  -1.539  1.00 97.75           C  
ATOM   2115  CD1 LEU A 260       8.516 -14.953  -1.688  1.00 97.75           C  
ATOM   2116  CD2 LEU A 260       6.363 -16.156  -1.193  1.00 97.75           C  
ATOM   2117  N   ARG A 261       5.215 -11.297   0.920  1.00 97.62           N  
ATOM   2118  CA  ARG A 261       4.926 -10.492   2.102  1.00 97.62           C  
ATOM   2119  C   ARG A 261       3.441 -10.531   2.443  1.00 97.62           C  
ATOM   2120  CB  ARG A 261       5.375  -9.039   1.886  1.00 97.62           C  
ATOM   2121  O   ARG A 261       3.072 -10.617   3.617  1.00 97.62           O  
ATOM   2122  CG  ARG A 261       6.871  -8.836   2.021  1.00 97.62           C  
ATOM   2123  CD  ARG A 261       7.258  -7.375   1.834  1.00 97.62           C  
ATOM   2124  NE  ARG A 261       6.445  -6.488   2.664  1.00 97.62           N  
ATOM   2125  NH1 ARG A 261       7.387  -4.535   1.867  1.00 97.62           N  
ATOM   2126  NH2 ARG A 261       5.738  -4.453   3.459  1.00 97.62           N  
ATOM   2127  CZ  ARG A 261       6.523  -5.160   2.662  1.00 97.62           C  
ATOM   2128  N   HIS A 262       2.607 -10.438   1.440  1.00 97.06           N  
ATOM   2129  CA  HIS A 262       1.176 -10.570   1.687  1.00 97.06           C  
ATOM   2130  C   HIS A 262       0.843 -11.945   2.262  1.00 97.06           C  
ATOM   2131  CB  HIS A 262       0.386 -10.336   0.398  1.00 97.06           C  
ATOM   2132  O   HIS A 262       0.011 -12.062   3.164  1.00 97.06           O  
ATOM   2133  CG  HIS A 262      -1.096 -10.320   0.596  1.00 97.06           C  
ATOM   2134  CD2 HIS A 262      -2.068 -11.117   0.092  1.00 97.06           C  
ATOM   2135  ND1 HIS A 262      -1.730  -9.398   1.398  1.00 97.06           N  
ATOM   2136  CE1 HIS A 262      -3.033  -9.633   1.380  1.00 97.06           C  
ATOM   2137  NE2 HIS A 262      -3.264 -10.672   0.595  1.00 97.06           N  
ATOM   2138  N   ARG A 263       1.552 -12.961   1.770  1.00 96.81           N  
ATOM   2139  CA  ARG A 263       1.356 -14.320   2.279  1.00 96.81           C  
ATOM   2140  C   ARG A 263       1.703 -14.398   3.762  1.00 96.81           C  
ATOM   2141  CB  ARG A 263       2.201 -15.320   1.485  1.00 96.81           C  
ATOM   2142  O   ARG A 263       1.030 -15.102   4.523  1.00 96.81           O  
ATOM   2143  CG  ARG A 263       2.010 -16.766   1.916  1.00 96.81           C  
ATOM   2144  CD  ARG A 263       2.729 -17.734   0.984  1.00 96.81           C  
ATOM   2145  NE  ARG A 263       2.539 -19.109   1.396  1.00 96.81           N  
ATOM   2146  NH1 ARG A 263       3.701 -20.016  -0.384  1.00 96.81           N  
ATOM   2147  NH2 ARG A 263       2.777 -21.391   1.202  1.00 96.81           N  
ATOM   2148  CZ  ARG A 263       3.006 -20.172   0.738  1.00 96.81           C  
ATOM   2149  N   THR A 264       2.725 -13.711   4.188  1.00 98.00           N  
ATOM   2150  CA  THR A 264       3.082 -13.711   5.602  1.00 98.00           C  
ATOM   2151  C   THR A 264       1.942 -13.148   6.449  1.00 98.00           C  
ATOM   2152  CB  THR A 264       4.363 -12.898   5.855  1.00 98.00           C  
ATOM   2153  O   THR A 264       1.662 -13.656   7.535  1.00 98.00           O  
ATOM   2154  CG2 THR A 264       5.512 -13.391   4.980  1.00 98.00           C  
ATOM   2155  OG1 THR A 264       4.109 -11.516   5.562  1.00 98.00           O  
ATOM   2156  N   ILE A 265       1.304 -12.164   5.977  1.00 97.50           N  
ATOM   2157  CA  ILE A 265       0.178 -11.578   6.703  1.00 97.50           C  
ATOM   2158  C   ILE A 265      -0.938 -12.609   6.836  1.00 97.50           C  
ATOM   2159  CB  ILE A 265      -0.348 -10.305   6.000  1.00 97.50           C  
ATOM   2160  O   ILE A 265      -1.512 -12.773   7.914  1.00 97.50           O  
ATOM   2161  CG1 ILE A 265       0.704  -9.195   6.051  1.00 97.50           C  
ATOM   2162  CG2 ILE A 265      -1.665  -9.844   6.629  1.00 97.50           C  
ATOM   2163  CD1 ILE A 265       0.347  -7.965   5.223  1.00 97.50           C  
ATOM   2164  N   GLN A 266      -1.218 -13.320   5.773  1.00 96.12           N  
ATOM   2165  CA  GLN A 266      -2.250 -14.352   5.809  1.00 96.12           C  
ATOM   2166  C   GLN A 266      -1.896 -15.453   6.805  1.00 96.12           C  
ATOM   2167  CB  GLN A 266      -2.457 -14.953   4.414  1.00 96.12           C  
ATOM   2168  O   GLN A 266      -2.766 -15.953   7.523  1.00 96.12           O  
ATOM   2169  CG  GLN A 266      -3.041 -13.977   3.404  1.00 96.12           C  
ATOM   2170  CD  GLN A 266      -3.135 -14.562   2.008  1.00 96.12           C  
ATOM   2171  NE2 GLN A 266      -4.094 -14.078   1.227  1.00 96.12           N  
ATOM   2172  OE1 GLN A 266      -2.348 -15.438   1.634  1.00 96.12           O  
ATOM   2173  N   LEU A 267      -0.627 -15.828   6.848  1.00 96.38           N  
ATOM   2174  CA  LEU A 267      -0.182 -16.875   7.770  1.00 96.38           C  
ATOM   2175  C   LEU A 267      -0.291 -16.406   9.219  1.00 96.38           C  
ATOM   2176  CB  LEU A 267       1.260 -17.281   7.461  1.00 96.38           C  
ATOM   2177  O   LEU A 267      -0.696 -17.172  10.094  1.00 96.38           O  
ATOM   2178  CG  LEU A 267       1.477 -18.094   6.180  1.00 96.38           C  
ATOM   2179  CD1 LEU A 267       2.961 -18.141   5.836  1.00 96.38           C  
ATOM   2180  CD2 LEU A 267       0.900 -19.500   6.332  1.00 96.38           C  
ATOM   2181  N   HIS A 268       0.068 -15.164   9.469  1.00 97.62           N  
ATOM   2182  CA  HIS A 268      -0.136 -14.625  10.805  1.00 97.62           C  
ATOM   2183  C   HIS A 268      -1.607 -14.680  11.203  1.00 97.62           C  
ATOM   2184  CB  HIS A 268       0.373 -13.180  10.883  1.00 97.62           C  
ATOM   2185  O   HIS A 268      -1.933 -15.023  12.344  1.00 97.62           O  
ATOM   2186  CG  HIS A 268       1.856 -13.078  11.039  1.00 97.62           C  
ATOM   2187  CD2 HIS A 268       2.816 -12.656  10.188  1.00 97.62           C  
ATOM   2188  ND1 HIS A 268       2.506 -13.438  12.203  1.00 97.62           N  
ATOM   2189  CE1 HIS A 268       3.805 -13.234  12.055  1.00 97.62           C  
ATOM   2190  NE2 HIS A 268       4.020 -12.766  10.836  1.00 97.62           N  
ATOM   2191  N   ARG A 269      -2.486 -14.352  10.289  1.00 96.31           N  
ATOM   2192  CA  ARG A 269      -3.918 -14.414  10.555  1.00 96.31           C  
ATOM   2193  C   ARG A 269      -4.348 -15.836  10.914  1.00 96.31           C  
ATOM   2194  CB  ARG A 269      -4.715 -13.914   9.352  1.00 96.31           C  
ATOM   2195  O   ARG A 269      -5.137 -16.031  11.836  1.00 96.31           O  
ATOM   2196  CG  ARG A 269      -4.617 -12.406   9.133  1.00 96.31           C  
ATOM   2197  CD  ARG A 269      -5.312 -11.984   7.848  1.00 96.31           C  
ATOM   2198  NE  ARG A 269      -5.113 -10.562   7.574  1.00 96.31           N  
ATOM   2199  NH1 ARG A 269      -5.738 -10.688   5.355  1.00 96.31           N  
ATOM   2200  NH2 ARG A 269      -5.105  -8.680   6.258  1.00 96.31           N  
ATOM   2201  CZ  ARG A 269      -5.320  -9.984   6.395  1.00 96.31           C  
ATOM   2202  N   GLU A 270      -3.814 -16.766  10.156  1.00 95.19           N  
ATOM   2203  CA  GLU A 270      -4.129 -18.172  10.430  1.00 95.19           C  
ATOM   2204  C   GLU A 270      -3.652 -18.578  11.812  1.00 95.19           C  
ATOM   2205  CB  GLU A 270      -3.500 -19.078   9.367  1.00 95.19           C  
ATOM   2206  O   GLU A 270      -4.383 -19.234  12.555  1.00 95.19           O  
ATOM   2207  CG  GLU A 270      -4.172 -18.984   8.000  1.00 95.19           C  
ATOM   2208  CD  GLU A 270      -3.531 -19.875   6.953  1.00 95.19           C  
ATOM   2209  OE1 GLU A 270      -3.824 -19.703   5.750  1.00 95.19           O  
ATOM   2210  OE2 GLU A 270      -2.729 -20.750   7.344  1.00 95.19           O  
ATOM   2211  N   ILE A 271      -2.537 -18.203  12.180  1.00 96.75           N  
ATOM   2212  CA  ILE A 271      -1.964 -18.547  13.477  1.00 96.75           C  
ATOM   2213  C   ILE A 271      -2.832 -17.969  14.594  1.00 96.75           C  
ATOM   2214  CB  ILE A 271      -0.512 -18.031  13.609  1.00 96.75           C  
ATOM   2215  O   ILE A 271      -3.133 -18.641  15.578  1.00 96.75           O  
ATOM   2216  CG1 ILE A 271       0.420 -18.828  12.695  1.00 96.75           C  
ATOM   2217  CG2 ILE A 271      -0.043 -18.094  15.062  1.00 96.75           C  
ATOM   2218  CD1 ILE A 271       1.801 -18.219  12.523  1.00 96.75           C  
ATOM   2219  N   VAL A 272      -3.199 -16.766  14.398  1.00 97.31           N  
ATOM   2220  CA  VAL A 272      -4.039 -16.125  15.406  1.00 97.31           C  
ATOM   2221  C   VAL A 272      -5.367 -16.875  15.523  1.00 97.31           C  
ATOM   2222  CB  VAL A 272      -4.289 -14.633  15.078  1.00 97.31           C  
ATOM   2223  O   VAL A 272      -5.824 -17.172  16.625  1.00 97.31           O  
ATOM   2224  CG1 VAL A 272      -5.383 -14.055  15.977  1.00 97.31           C  
ATOM   2225  CG2 VAL A 272      -2.998 -13.828  15.219  1.00 97.31           C  
ATOM   2226  N   LEU A 273      -6.000 -17.172  14.414  1.00 95.94           N  
ATOM   2227  CA  LEU A 273      -7.277 -17.875  14.422  1.00 95.94           C  
ATOM   2228  C   LEU A 273      -7.145 -19.250  15.078  1.00 95.94           C  
ATOM   2229  CB  LEU A 273      -7.809 -18.047  12.992  1.00 95.94           C  
ATOM   2230  O   LEU A 273      -7.973 -19.625  15.914  1.00 95.94           O  
ATOM   2231  CG  LEU A 273      -9.211 -18.641  12.852  1.00 95.94           C  
ATOM   2232  CD1 LEU A 273     -10.242 -17.719  13.508  1.00 95.94           C  
ATOM   2233  CD2 LEU A 273      -9.547 -18.859  11.383  1.00 95.94           C  
ATOM   2234  N   MET A 274      -6.109 -19.984  14.758  1.00 95.81           N  
ATOM   2235  CA  MET A 274      -5.895 -21.312  15.328  1.00 95.81           C  
ATOM   2236  C   MET A 274      -5.590 -21.219  16.828  1.00 95.81           C  
ATOM   2237  CB  MET A 274      -4.758 -22.031  14.609  1.00 95.81           C  
ATOM   2238  O   MET A 274      -5.969 -22.109  17.594  1.00 95.81           O  
ATOM   2239  CG  MET A 274      -5.066 -22.359  13.156  1.00 95.81           C  
ATOM   2240  SD  MET A 274      -6.551 -23.422  12.977  1.00 95.81           S  
ATOM   2241  CE  MET A 274      -7.742 -22.219  12.359  1.00 95.81           C  
ATOM   2242  N   SER A 275      -4.887 -20.172  17.188  1.00 96.44           N  
ATOM   2243  CA  SER A 275      -4.629 -19.953  18.609  1.00 96.44           C  
ATOM   2244  C   SER A 275      -5.930 -19.734  19.375  1.00 96.44           C  
ATOM   2245  CB  SER A 275      -3.691 -18.766  18.812  1.00 96.44           C  
ATOM   2246  O   SER A 275      -6.105 -20.266  20.469  1.00 96.44           O  
ATOM   2247  OG  SER A 275      -2.428 -19.016  18.219  1.00 96.44           O  
ATOM   2248  N   LYS A 276      -6.824 -19.031  18.766  1.00 96.06           N  
ATOM   2249  CA  LYS A 276      -8.125 -18.797  19.391  1.00 96.06           C  
ATOM   2250  C   LYS A 276      -8.922 -20.094  19.500  1.00 96.06           C  
ATOM   2251  CB  LYS A 276      -8.914 -17.750  18.609  1.00 96.06           C  
ATOM   2252  O   LYS A 276      -9.492 -20.391  20.547  1.00 96.06           O  
ATOM   2253  CG  LYS A 276      -8.383 -16.328  18.750  1.00 96.06           C  
ATOM   2254  CD  LYS A 276      -9.234 -15.336  17.969  1.00 96.06           C  
ATOM   2255  CE  LYS A 276      -8.680 -13.922  18.062  1.00 96.06           C  
ATOM   2256  NZ  LYS A 276      -9.461 -12.961  17.234  1.00 96.06           N  
ATOM   2257  N   TYR A 277      -8.906 -20.922  18.438  1.00 95.50           N  
ATOM   2258  CA  TYR A 277      -9.656 -22.172  18.438  1.00 95.50           C  
ATOM   2259  C   TYR A 277      -9.055 -23.188  19.406  1.00 95.50           C  
ATOM   2260  CB  TYR A 277      -9.688 -22.766  17.016  1.00 95.50           C  
ATOM   2261  O   TYR A 277      -9.766 -24.016  19.969  1.00 95.50           O  
ATOM   2262  CG  TYR A 277     -10.570 -22.016  16.062  1.00 95.50           C  
ATOM   2263  CD1 TYR A 277     -11.766 -21.422  16.500  1.00 95.50           C  
ATOM   2264  CD2 TYR A 277     -10.227 -21.875  14.727  1.00 95.50           C  
ATOM   2265  CE1 TYR A 277     -12.586 -20.734  15.617  1.00 95.50           C  
ATOM   2266  CE2 TYR A 277     -11.031 -21.188  13.836  1.00 95.50           C  
ATOM   2267  OH  TYR A 277     -13.016 -19.922  13.414  1.00 95.50           O  
ATOM   2268  CZ  TYR A 277     -12.211 -20.609  14.289  1.00 95.50           C  
ATOM   2269  N   SER A 278      -7.766 -23.125  19.609  1.00 94.19           N  
ATOM   2270  CA  SER A 278      -7.098 -24.094  20.469  1.00 94.19           C  
ATOM   2271  C   SER A 278      -6.848 -23.516  21.859  1.00 94.19           C  
ATOM   2272  CB  SER A 278      -5.770 -24.531  19.859  1.00 94.19           C  
ATOM   2273  O   SER A 278      -6.289 -24.203  22.734  1.00 94.19           O  
ATOM   2274  OG  SER A 278      -4.902 -23.438  19.672  1.00 94.19           O  
ATOM   2275  N   ASN A 279      -7.211 -22.281  22.094  1.00 94.06           N  
ATOM   2276  CA  ASN A 279      -6.996 -21.609  23.359  1.00 94.06           C  
ATOM   2277  C   ASN A 279      -5.531 -21.656  23.781  1.00 94.06           C  
ATOM   2278  CB  ASN A 279      -7.883 -22.219  24.453  1.00 94.06           C  
ATOM   2279  O   ASN A 279      -5.219 -22.016  24.922  1.00 94.06           O  
ATOM   2280  CG  ASN A 279      -8.117 -21.266  25.609  1.00 94.06           C  
ATOM   2281  ND2 ASN A 279      -8.352 -21.812  26.797  1.00 94.06           N  
ATOM   2282  OD1 ASN A 279      -8.094 -20.047  25.453  1.00 94.06           O  
ATOM   2283  N   THR A 280      -4.684 -21.406  22.812  1.00 92.12           N  
ATOM   2284  CA  THR A 280      -3.252 -21.344  23.078  1.00 92.12           C  
ATOM   2285  C   THR A 280      -2.758 -19.906  23.047  1.00 92.12           C  
ATOM   2286  CB  THR A 280      -2.459 -22.188  22.047  1.00 92.12           C  
ATOM   2287  O   THR A 280      -3.486 -19.000  22.641  1.00 92.12           O  
ATOM   2288  CG2 THR A 280      -2.854 -23.656  22.109  1.00 92.12           C  
ATOM   2289  OG1 THR A 280      -2.727 -21.688  20.734  1.00 92.12           O  
ATOM   2290  N   GLU A 281      -1.537 -19.703  23.516  1.00 92.06           N  
ATOM   2291  CA  GLU A 281      -0.953 -18.375  23.609  1.00 92.06           C  
ATOM   2292  C   GLU A 281      -0.690 -17.781  22.234  1.00 92.06           C  
ATOM   2293  CB  GLU A 281       0.345 -18.406  24.422  1.00 92.06           C  
ATOM   2294  O   GLU A 281      -0.329 -18.500  21.297  1.00 92.06           O  
ATOM   2295  CG  GLU A 281       0.881 -17.031  24.797  1.00 92.06           C  
ATOM   2296  CD  GLU A 281       2.178 -17.094  25.578  1.00 92.06           C  
ATOM   2297  OE1 GLU A 281       2.709 -16.016  25.953  1.00 92.06           O  
ATOM   2298  OE2 GLU A 281       2.668 -18.219  25.828  1.00 92.06           O  
ATOM   2299  N   ILE A 282      -0.955 -16.453  22.125  1.00 92.50           N  
ATOM   2300  CA  ILE A 282      -0.711 -15.727  20.891  1.00 92.50           C  
ATOM   2301  C   ILE A 282       0.447 -14.750  21.094  1.00 92.50           C  
ATOM   2302  CB  ILE A 282      -1.975 -14.969  20.422  1.00 92.50           C  
ATOM   2303  O   ILE A 282       0.430 -13.930  22.016  1.00 92.50           O  
ATOM   2304  CG1 ILE A 282      -3.174 -15.922  20.359  1.00 92.50           C  
ATOM   2305  CG2 ILE A 282      -1.732 -14.297  19.062  1.00 92.50           C  
ATOM   2306  CD1 ILE A 282      -4.508 -15.227  20.141  1.00 92.50           C  
ATOM   2307  N   HIS A 283       1.442 -14.883  20.219  1.00 91.75           N  
ATOM   2308  CA  HIS A 283       2.561 -13.953  20.250  1.00 91.75           C  
ATOM   2309  C   HIS A 283       2.125 -12.555  19.844  1.00 91.75           C  
ATOM   2310  CB  HIS A 283       3.699 -14.438  19.359  1.00 91.75           C  
ATOM   2311  O   HIS A 283       1.205 -12.398  19.031  1.00 91.75           O  
ATOM   2312  CG  HIS A 283       4.359 -15.688  19.844  1.00 91.75           C  
ATOM   2313  CD2 HIS A 283       4.332 -16.953  19.375  1.00 91.75           C  
ATOM   2314  ND1 HIS A 283       5.168 -15.711  20.969  1.00 91.75           N  
ATOM   2315  CE1 HIS A 283       5.605 -16.938  21.156  1.00 91.75           C  
ATOM   2316  NE2 HIS A 283       5.113 -17.719  20.203  1.00 91.75           N  
ATOM   2317  N   LYS A 284       2.811 -11.570  20.406  1.00 89.94           N  
ATOM   2318  CA  LYS A 284       2.480 -10.172  20.141  1.00 89.94           C  
ATOM   2319  C   LYS A 284       2.578  -9.859  18.641  1.00 89.94           C  
ATOM   2320  CB  LYS A 284       3.398  -9.234  20.922  1.00 89.94           C  
ATOM   2321  O   LYS A 284       1.708  -9.195  18.078  1.00 89.94           O  
ATOM   2322  CG  LYS A 284       3.074  -7.762  20.750  1.00 89.94           C  
ATOM   2323  CD  LYS A 284       4.094  -6.879  21.469  1.00 89.94           C  
ATOM   2324  CE  LYS A 284       3.867  -5.406  21.172  1.00 89.94           C  
ATOM   2325  NZ  LYS A 284       4.965  -4.551  21.719  1.00 89.94           N  
ATOM   2326  N   GLU A 285       3.605 -10.352  18.031  1.00 91.06           N  
ATOM   2327  CA  GLU A 285       3.814 -10.086  16.609  1.00 91.06           C  
ATOM   2328  C   GLU A 285       2.678 -10.664  15.773  1.00 91.06           C  
ATOM   2329  CB  GLU A 285       5.152 -10.672  16.156  1.00 91.06           C  
ATOM   2330  O   GLU A 285       2.229 -10.039  14.812  1.00 91.06           O  
ATOM   2331  CG  GLU A 285       5.520 -10.305  14.727  1.00 91.06           C  
ATOM   2332  CD  GLU A 285       6.859 -10.875  14.281  1.00 91.06           C  
ATOM   2333  OE1 GLU A 285       7.375 -10.461  13.219  1.00 91.06           O  
ATOM   2334  OE2 GLU A 285       7.398 -11.742  15.008  1.00 91.06           O  
ATOM   2335  N   ASP A 286       2.174 -11.820  16.156  1.00 95.06           N  
ATOM   2336  CA  ASP A 286       1.069 -12.438  15.422  1.00 95.06           C  
ATOM   2337  C   ASP A 286      -0.220 -11.641  15.602  1.00 95.06           C  
ATOM   2338  CB  ASP A 286       0.862 -13.883  15.891  1.00 95.06           C  
ATOM   2339  O   ASP A 286      -0.990 -11.477  14.656  1.00 95.06           O  
ATOM   2340  CG  ASP A 286       1.999 -14.805  15.484  1.00 95.06           C  
ATOM   2341  OD1 ASP A 286       2.547 -14.648  14.375  1.00 95.06           O  
ATOM   2342  OD2 ASP A 286       2.350 -15.695  16.281  1.00 95.06           O  
ATOM   2343  N   LEU A 287      -0.396 -11.125  16.766  1.00 93.25           N  
ATOM   2344  CA  LEU A 287      -1.598 -10.344  17.031  1.00 93.25           C  
ATOM   2345  C   LEU A 287      -1.596  -9.055  16.219  1.00 93.25           C  
ATOM   2346  CB  LEU A 287      -1.709 -10.016  18.516  1.00 93.25           C  
ATOM   2347  O   LEU A 287      -2.631  -8.656  15.672  1.00 93.25           O  
ATOM   2348  CG  LEU A 287      -3.115  -9.734  19.047  1.00 93.25           C  
ATOM   2349  CD1 LEU A 287      -3.664 -10.953  19.781  1.00 93.25           C  
ATOM   2350  CD2 LEU A 287      -3.107  -8.516  19.969  1.00 93.25           C  
ATOM   2351  N   GLN A 288      -0.513  -8.453  16.094  1.00 92.06           N  
ATOM   2352  CA  GLN A 288      -0.417  -7.180  15.391  1.00 92.06           C  
ATOM   2353  C   GLN A 288      -0.544  -7.375  13.883  1.00 92.06           C  
ATOM   2354  CB  GLN A 288       0.903  -6.480  15.719  1.00 92.06           C  
ATOM   2355  O   GLN A 288      -1.268  -6.633  13.211  1.00 92.06           O  
ATOM   2356  CG  GLN A 288       1.006  -5.066  15.164  1.00 92.06           C  
ATOM   2357  CD  GLN A 288       2.283  -4.363  15.586  1.00 92.06           C  
ATOM   2358  NE2 GLN A 288       2.570  -3.230  14.953  1.00 92.06           N  
ATOM   2359  OE1 GLN A 288       3.006  -4.832  16.469  1.00 92.06           O  
ATOM   2360  N   LEU A 289       0.127  -8.398  13.328  1.00 94.81           N  
ATOM   2361  CA  LEU A 289       0.162  -8.594  11.883  1.00 94.81           C  
ATOM   2362  C   LEU A 289      -1.018  -9.438  11.414  1.00 94.81           C  
ATOM   2363  CB  LEU A 289       1.478  -9.250  11.461  1.00 94.81           C  
ATOM   2364  O   LEU A 289      -1.396  -9.398  10.242  1.00 94.81           O  
ATOM   2365  CG  LEU A 289       2.746  -8.414  11.648  1.00 94.81           C  
ATOM   2366  CD1 LEU A 289       3.982  -9.266  11.375  1.00 94.81           C  
ATOM   2367  CD2 LEU A 289       2.719  -7.195  10.742  1.00 94.81           C  
ATOM   2368  N   GLY A 290      -1.619 -10.188  12.328  1.00 95.00           N  
ATOM   2369  CA  GLY A 290      -2.648 -11.133  11.945  1.00 95.00           C  
ATOM   2370  C   GLY A 290      -4.055 -10.617  12.156  1.00 95.00           C  
ATOM   2371  O   GLY A 290      -5.012 -11.391  12.195  1.00 95.00           O  
ATOM   2372  N   ILE A 291      -4.219  -9.312  12.391  1.00 92.50           N  
ATOM   2373  CA  ILE A 291      -5.547  -8.727  12.539  1.00 92.50           C  
ATOM   2374  C   ILE A 291      -6.250  -8.695  11.180  1.00 92.50           C  
ATOM   2375  CB  ILE A 291      -5.477  -7.309  13.141  1.00 92.50           C  
ATOM   2376  O   ILE A 291      -5.672  -8.250  10.188  1.00 92.50           O  
ATOM   2377  CG1 ILE A 291      -4.785  -7.344  14.508  1.00 92.50           C  
ATOM   2378  CG2 ILE A 291      -6.875  -6.695  13.242  1.00 92.50           C  
ATOM   2379  CD1 ILE A 291      -4.473  -5.965  15.078  1.00 92.50           C  
ATOM   2380  N   PRO A 292      -7.473  -9.242  11.070  1.00 93.25           N  
ATOM   2381  CA  PRO A 292      -8.195  -9.180   9.797  1.00 93.25           C  
ATOM   2382  C   PRO A 292      -8.477  -7.754   9.344  1.00 93.25           C  
ATOM   2383  CB  PRO A 292      -9.492  -9.930  10.094  1.00 93.25           C  
ATOM   2384  O   PRO A 292      -8.516  -6.836  10.172  1.00 93.25           O  
ATOM   2385  CG  PRO A 292      -9.648  -9.859  11.578  1.00 93.25           C  
ATOM   2386  CD  PRO A 292      -8.281  -9.750  12.195  1.00 93.25           C  
ATOM   2387  N   PRO A 293      -8.656  -7.566   8.062  1.00 93.12           N  
ATOM   2388  CA  PRO A 293      -8.930  -6.219   7.559  1.00 93.12           C  
ATOM   2389  C   PRO A 293     -10.250  -5.656   8.070  1.00 93.12           C  
ATOM   2390  CB  PRO A 293      -8.977  -6.418   6.039  1.00 93.12           C  
ATOM   2391  O   PRO A 293     -11.266  -6.363   8.078  1.00 93.12           O  
ATOM   2392  CG  PRO A 293      -8.359  -7.758   5.812  1.00 93.12           C  
ATOM   2393  CD  PRO A 293      -8.453  -8.555   7.082  1.00 93.12           C  
ATOM   2394  N   SER A 294     -10.211  -4.504   8.625  1.00 94.75           N  
ATOM   2395  CA  SER A 294     -11.383  -3.801   9.156  1.00 94.75           C  
ATOM   2396  C   SER A 294     -11.070  -2.326   9.398  1.00 94.75           C  
ATOM   2397  CB  SER A 294     -11.859  -4.453  10.453  1.00 94.75           C  
ATOM   2398  O   SER A 294      -9.953  -1.974   9.781  1.00 94.75           O  
ATOM   2399  OG  SER A 294     -12.883  -3.684  11.055  1.00 94.75           O  
ATOM   2400  N   PHE A 295     -12.094  -1.508   9.156  1.00 93.94           N  
ATOM   2401  CA  PHE A 295     -11.938  -0.096   9.484  1.00 93.94           C  
ATOM   2402  C   PHE A 295     -12.039   0.122  10.992  1.00 93.94           C  
ATOM   2403  CB  PHE A 295     -12.992   0.746   8.758  1.00 93.94           C  
ATOM   2404  O   PHE A 295     -11.781   1.223  11.477  1.00 93.94           O  
ATOM   2405  CG  PHE A 295     -12.695   0.969   7.301  1.00 93.94           C  
ATOM   2406  CD1 PHE A 295     -11.484   0.565   6.754  1.00 93.94           C  
ATOM   2407  CD2 PHE A 295     -13.625   1.583   6.477  1.00 93.94           C  
ATOM   2408  CE1 PHE A 295     -11.203   0.771   5.406  1.00 93.94           C  
ATOM   2409  CE2 PHE A 295     -13.359   1.792   5.125  1.00 93.94           C  
ATOM   2410  CZ  PHE A 295     -12.141   1.386   4.594  1.00 93.94           C  
ATOM   2411  N   MET A 296     -12.320  -0.931  11.734  1.00 93.94           N  
ATOM   2412  CA  MET A 296     -12.555  -0.803  13.172  1.00 93.94           C  
ATOM   2413  C   MET A 296     -11.375  -1.346  13.969  1.00 93.94           C  
ATOM   2414  CB  MET A 296     -13.844  -1.534  13.570  1.00 93.94           C  
ATOM   2415  O   MET A 296     -11.523  -1.687  15.141  1.00 93.94           O  
ATOM   2416  CG  MET A 296     -15.102  -0.904  13.008  1.00 93.94           C  
ATOM   2417  SD  MET A 296     -15.398   0.788  13.656  1.00 93.94           S  
ATOM   2418  CE  MET A 296     -15.961   0.395  15.336  1.00 93.94           C  
ATOM   2419  N   ARG A 297     -10.219  -1.514  13.328  1.00 91.44           N  
ATOM   2420  CA  ARG A 297      -9.055  -1.979  14.062  1.00 91.44           C  
ATOM   2421  C   ARG A 297      -8.688  -1.004  15.180  1.00 91.44           C  
ATOM   2422  CB  ARG A 297      -7.863  -2.168  13.125  1.00 91.44           C  
ATOM   2423  O   ARG A 297      -8.164  -1.410  16.219  1.00 91.44           O  
ATOM   2424  CG  ARG A 297      -8.016  -3.334  12.156  1.00 91.44           C  
ATOM   2425  CD  ARG A 297      -6.766  -3.549  11.328  1.00 91.44           C  
ATOM   2426  NE  ARG A 297      -6.953  -4.602  10.328  1.00 91.44           N  
ATOM   2427  NH1 ARG A 297      -4.883  -4.320   9.336  1.00 91.44           N  
ATOM   2428  NH2 ARG A 297      -6.332  -5.914   8.555  1.00 91.44           N  
ATOM   2429  CZ  ARG A 297      -6.055  -4.941   9.406  1.00 91.44           C  
ATOM   2430  N   PHE A 298      -8.898   0.240  14.875  1.00 90.75           N  
ATOM   2431  CA  PHE A 298      -8.766   1.282  15.891  1.00 90.75           C  
ATOM   2432  C   PHE A 298     -10.094   1.991  16.109  1.00 90.75           C  
ATOM   2433  CB  PHE A 298      -7.691   2.295  15.477  1.00 90.75           C  
ATOM   2434  O   PHE A 298     -10.703   2.496  15.164  1.00 90.75           O  
ATOM   2435  CG  PHE A 298      -7.633   3.510  16.359  1.00 90.75           C  
ATOM   2436  CD1 PHE A 298      -8.125   4.730  15.930  1.00 90.75           C  
ATOM   2437  CD2 PHE A 298      -7.086   3.430  17.641  1.00 90.75           C  
ATOM   2438  CE1 PHE A 298      -8.078   5.859  16.750  1.00 90.75           C  
ATOM   2439  CE2 PHE A 298      -7.031   4.551  18.469  1.00 90.75           C  
ATOM   2440  CZ  PHE A 298      -7.527   5.762  18.016  1.00 90.75           C  
ATOM   2441  N   GLN A 299     -10.555   1.979  17.344  1.00 91.38           N  
ATOM   2442  CA  GLN A 299     -11.789   2.662  17.703  1.00 91.38           C  
ATOM   2443  C   GLN A 299     -11.500   3.871  18.594  1.00 91.38           C  
ATOM   2444  CB  GLN A 299     -12.734   1.701  18.422  1.00 91.38           C  
ATOM   2445  O   GLN A 299     -11.148   3.721  19.766  1.00 91.38           O  
ATOM   2446  CG  GLN A 299     -14.164   2.221  18.547  1.00 91.38           C  
ATOM   2447  CD  GLN A 299     -15.133   1.176  19.062  1.00 91.38           C  
ATOM   2448  NE2 GLN A 299     -16.391   1.556  19.219  1.00 91.38           N  
ATOM   2449  OE1 GLN A 299     -14.742   0.035  19.344  1.00 91.38           O  
ATOM   2450  N   PRO A 300     -11.711   5.008  17.953  1.00 91.38           N  
ATOM   2451  CA  PRO A 300     -11.484   6.211  18.766  1.00 91.38           C  
ATOM   2452  C   PRO A 300     -12.484   6.355  19.906  1.00 91.38           C  
ATOM   2453  CB  PRO A 300     -11.641   7.348  17.750  1.00 91.38           C  
ATOM   2454  O   PRO A 300     -13.656   5.992  19.750  1.00 91.38           O  
ATOM   2455  CG  PRO A 300     -12.523   6.789  16.688  1.00 91.38           C  
ATOM   2456  CD  PRO A 300     -12.359   5.297  16.656  1.00 91.38           C  
ATOM   2457  N   ARG A 301     -12.023   6.898  20.984  1.00 84.06           N  
ATOM   2458  CA  ARG A 301     -12.875   7.113  22.156  1.00 84.06           C  
ATOM   2459  C   ARG A 301     -13.172   8.602  22.344  1.00 84.06           C  
ATOM   2460  CB  ARG A 301     -12.219   6.543  23.422  1.00 84.06           C  
ATOM   2461  O   ARG A 301     -14.117   8.961  23.047  1.00 84.06           O  
ATOM   2462  CG  ARG A 301     -12.039   5.035  23.391  1.00 84.06           C  
ATOM   2463  CD  ARG A 301     -11.711   4.480  24.766  1.00 84.06           C  
ATOM   2464  NE  ARG A 301     -11.617   3.021  24.750  1.00 84.06           N  
ATOM   2465  NH1 ARG A 301     -11.141   2.824  27.000  1.00 84.06           N  
ATOM   2466  NH2 ARG A 301     -11.281   0.952  25.688  1.00 84.06           N  
ATOM   2467  CZ  ARG A 301     -11.344   2.270  25.812  1.00 84.06           C  
ATOM   2468  N   GLN A 302     -12.344   9.383  21.797  1.00 88.19           N  
ATOM   2469  CA  GLN A 302     -12.500  10.828  21.859  1.00 88.19           C  
ATOM   2470  C   GLN A 302     -12.414  11.453  20.469  1.00 88.19           C  
ATOM   2471  CB  GLN A 302     -11.445  11.445  22.781  1.00 88.19           C  
ATOM   2472  O   GLN A 302     -11.859  10.859  19.547  1.00 88.19           O  
ATOM   2473  CG  GLN A 302     -11.508  10.938  24.219  1.00 88.19           C  
ATOM   2474  CD  GLN A 302     -10.430  11.539  25.094  1.00 88.19           C  
ATOM   2475  NE2 GLN A 302     -10.453  11.188  26.375  1.00 88.19           N  
ATOM   2476  OE1 GLN A 302      -9.586  12.312  24.625  1.00 88.19           O  
ATOM   2477  N   ARG A 303     -13.000  12.656  20.391  1.00 89.06           N  
ATOM   2478  CA  ARG A 303     -13.062  13.367  19.125  1.00 89.06           C  
ATOM   2479  C   ARG A 303     -11.672  13.609  18.562  1.00 89.06           C  
ATOM   2480  CB  ARG A 303     -13.805  14.703  19.281  1.00 89.06           C  
ATOM   2481  O   ARG A 303     -11.453  13.508  17.344  1.00 89.06           O  
ATOM   2482  CG  ARG A 303     -14.133  15.383  17.969  1.00 89.06           C  
ATOM   2483  CD  ARG A 303     -15.102  16.547  18.156  1.00 89.06           C  
ATOM   2484  NE  ARG A 303     -15.375  17.234  16.906  1.00 89.06           N  
ATOM   2485  NH1 ARG A 303     -17.172  18.453  17.719  1.00 89.06           N  
ATOM   2486  NH2 ARG A 303     -16.500  18.703  15.539  1.00 89.06           N  
ATOM   2487  CZ  ARG A 303     -16.344  18.125  16.719  1.00 89.06           C  
ATOM   2488  N   GLU A 304     -10.664  13.836  19.422  1.00 88.75           N  
ATOM   2489  CA  GLU A 304      -9.312  14.195  19.000  1.00 88.75           C  
ATOM   2490  C   GLU A 304      -8.562  12.977  18.484  1.00 88.75           C  
ATOM   2491  CB  GLU A 304      -8.539  14.836  20.156  1.00 88.75           C  
ATOM   2492  O   GLU A 304      -7.535  13.109  17.812  1.00 88.75           O  
ATOM   2493  CG  GLU A 304      -9.125  16.156  20.625  1.00 88.75           C  
ATOM   2494  CD  GLU A 304     -10.344  15.984  21.531  1.00 88.75           C  
ATOM   2495  OE1 GLU A 304     -11.117  16.953  21.688  1.00 88.75           O  
ATOM   2496  OE2 GLU A 304     -10.523  14.875  22.062  1.00 88.75           O  
ATOM   2497  N   GLU A 305      -9.148  11.789  18.719  1.00 92.06           N  
ATOM   2498  CA  GLU A 305      -8.461  10.562  18.328  1.00 92.06           C  
ATOM   2499  C   GLU A 305      -8.914  10.078  16.953  1.00 92.06           C  
ATOM   2500  CB  GLU A 305      -8.688   9.469  19.375  1.00 92.06           C  
ATOM   2501  O   GLU A 305      -8.312   9.180  16.375  1.00 92.06           O  
ATOM   2502  CG  GLU A 305      -8.031   9.750  20.719  1.00 92.06           C  
ATOM   2503  CD  GLU A 305      -8.328   8.695  21.766  1.00 92.06           C  
ATOM   2504  OE1 GLU A 305      -7.809   8.805  22.906  1.00 92.06           O  
ATOM   2505  OE2 GLU A 305      -9.078   7.746  21.453  1.00 92.06           O  
ATOM   2506  N   ILE A 306      -9.977  10.703  16.484  1.00 92.56           N  
ATOM   2507  CA  ILE A 306     -10.555  10.211  15.242  1.00 92.56           C  
ATOM   2508  C   ILE A 306      -9.602  10.477  14.078  1.00 92.56           C  
ATOM   2509  CB  ILE A 306     -11.938  10.852  14.969  1.00 92.56           C  
ATOM   2510  O   ILE A 306      -9.031  11.570  13.977  1.00 92.56           O  
ATOM   2511  CG1 ILE A 306     -13.000  10.250  15.891  1.00 92.56           C  
ATOM   2512  CG2 ILE A 306     -12.328  10.688  13.500  1.00 92.56           C  
ATOM   2513  CD1 ILE A 306     -14.344  10.961  15.828  1.00 92.56           C  
ATOM   2514  N   LEU A 307      -9.383   9.469  13.273  1.00 94.69           N  
ATOM   2515  CA  LEU A 307      -8.633   9.633  12.023  1.00 94.69           C  
ATOM   2516  C   LEU A 307      -9.555  10.070  10.891  1.00 94.69           C  
ATOM   2517  CB  LEU A 307      -7.934   8.320  11.648  1.00 94.69           C  
ATOM   2518  O   LEU A 307     -10.367   9.281  10.398  1.00 94.69           O  
ATOM   2519  CG  LEU A 307      -6.957   7.754  12.680  1.00 94.69           C  
ATOM   2520  CD1 LEU A 307      -6.473   6.375  12.242  1.00 94.69           C  
ATOM   2521  CD2 LEU A 307      -5.777   8.703  12.875  1.00 94.69           C  
ATOM   2522  N   GLU A 308      -9.430  11.289  10.492  1.00 96.06           N  
ATOM   2523  CA  GLU A 308     -10.312  11.883   9.484  1.00 96.06           C  
ATOM   2524  C   GLU A 308      -9.961  11.391   8.086  1.00 96.06           C  
ATOM   2525  CB  GLU A 308     -10.234  13.414   9.539  1.00 96.06           C  
ATOM   2526  O   GLU A 308      -8.820  11.000   7.832  1.00 96.06           O  
ATOM   2527  CG  GLU A 308     -10.734  14.008  10.852  1.00 96.06           C  
ATOM   2528  CD  GLU A 308     -10.383  15.477  11.016  1.00 96.06           C  
ATOM   2529  OE1 GLU A 308     -10.852  16.109  11.992  1.00 96.06           O  
ATOM   2530  OE2 GLU A 308      -9.625  16.000  10.172  1.00 96.06           O  
ATOM   2531  N   TRP A 309     -10.969  11.367   7.238  1.00 97.69           N  
ATOM   2532  CA  TRP A 309     -10.789  10.953   5.852  1.00 97.69           C  
ATOM   2533  C   TRP A 309     -10.664  12.156   4.930  1.00 97.69           C  
ATOM   2534  CB  TRP A 309     -11.953  10.062   5.398  1.00 97.69           C  
ATOM   2535  O   TRP A 309     -11.398  13.141   5.078  1.00 97.69           O  
ATOM   2536  CG  TRP A 309     -12.016   8.742   6.109  1.00 97.69           C  
ATOM   2537  CD1 TRP A 309     -12.367   8.523   7.414  1.00 97.69           C  
ATOM   2538  CD2 TRP A 309     -11.727   7.457   5.551  1.00 97.69           C  
ATOM   2539  CE2 TRP A 309     -11.914   6.504   6.574  1.00 97.69           C  
ATOM   2540  CE3 TRP A 309     -11.320   7.020   4.281  1.00 97.69           C  
ATOM   2541  NE1 TRP A 309     -12.305   7.180   7.699  1.00 97.69           N  
ATOM   2542  CH2 TRP A 309     -11.320   4.734   5.117  1.00 97.69           C  
ATOM   2543  CZ2 TRP A 309     -11.719   5.137   6.367  1.00 97.69           C  
ATOM   2544  CZ3 TRP A 309     -11.125   5.660   4.078  1.00 97.69           C  
ATOM   2545  N   GLU A 310      -9.742  12.078   4.035  1.00 97.62           N  
ATOM   2546  CA  GLU A 310      -9.656  13.047   2.949  1.00 97.62           C  
ATOM   2547  C   GLU A 310     -10.461  12.586   1.735  1.00 97.62           C  
ATOM   2548  CB  GLU A 310      -8.195  13.289   2.555  1.00 97.62           C  
ATOM   2549  O   GLU A 310     -10.758  11.398   1.594  1.00 97.62           O  
ATOM   2550  CG  GLU A 310      -7.352  13.891   3.666  1.00 97.62           C  
ATOM   2551  CD  GLU A 310      -5.906  14.125   3.262  1.00 97.62           C  
ATOM   2552  OE1 GLU A 310      -5.371  15.227   3.520  1.00 97.62           O  
ATOM   2553  OE2 GLU A 310      -5.301  13.195   2.680  1.00 97.62           O  
ATOM   2554  N   PHE A 311     -10.836  13.547   0.994  1.00 98.19           N  
ATOM   2555  CA  PHE A 311     -11.586  13.273  -0.227  1.00 98.19           C  
ATOM   2556  C   PHE A 311     -10.680  13.344  -1.447  1.00 98.19           C  
ATOM   2557  CB  PHE A 311     -12.750  14.258  -0.379  1.00 98.19           C  
ATOM   2558  O   PHE A 311      -9.734  14.133  -1.478  1.00 98.19           O  
ATOM   2559  CG  PHE A 311     -13.633  13.977  -1.568  1.00 98.19           C  
ATOM   2560  CD1 PHE A 311     -13.328  14.500  -2.816  1.00 98.19           C  
ATOM   2561  CD2 PHE A 311     -14.766  13.180  -1.437  1.00 98.19           C  
ATOM   2562  CE1 PHE A 311     -14.141  14.242  -3.918  1.00 98.19           C  
ATOM   2563  CE2 PHE A 311     -15.578  12.914  -2.533  1.00 98.19           C  
ATOM   2564  CZ  PHE A 311     -15.266  13.453  -3.773  1.00 98.19           C  
ATOM   2565  N   LEU A 312     -10.930  12.461  -2.434  1.00 98.25           N  
ATOM   2566  CA  LEU A 312     -10.094  12.516  -3.629  1.00 98.25           C  
ATOM   2567  C   LEU A 312     -10.914  12.195  -4.875  1.00 98.25           C  
ATOM   2568  CB  LEU A 312      -8.922  11.531  -3.506  1.00 98.25           C  
ATOM   2569  O   LEU A 312     -11.984  11.594  -4.781  1.00 98.25           O  
ATOM   2570  CG  LEU A 312      -9.289  10.062  -3.299  1.00 98.25           C  
ATOM   2571  CD1 LEU A 312      -9.602   9.398  -4.637  1.00 98.25           C  
ATOM   2572  CD2 LEU A 312      -8.164   9.328  -2.580  1.00 98.25           C  
ATOM   2573  N   THR A 313     -10.469  12.664  -5.965  1.00 96.81           N  
ATOM   2574  CA  THR A 313     -10.891  12.273  -7.309  1.00 96.81           C  
ATOM   2575  C   THR A 313      -9.703  11.742  -8.117  1.00 96.81           C  
ATOM   2576  CB  THR A 313     -11.539  13.445  -8.055  1.00 96.81           C  
ATOM   2577  O   THR A 313      -8.617  11.539  -7.566  1.00 96.81           O  
ATOM   2578  CG2 THR A 313     -12.648  14.086  -7.223  1.00 96.81           C  
ATOM   2579  OG1 THR A 313     -10.539  14.438  -8.344  1.00 96.81           O  
ATOM   2580  N   GLY A 314      -9.930  11.461  -9.320  1.00 93.00           N  
ATOM   2581  CA  GLY A 314      -8.828  11.016 -10.156  1.00 93.00           C  
ATOM   2582  C   GLY A 314      -7.742  12.062 -10.320  1.00 93.00           C  
ATOM   2583  O   GLY A 314      -6.582  11.727 -10.570  1.00 93.00           O  
ATOM   2584  N   LYS A 315      -8.070  13.297 -10.000  1.00 94.50           N  
ATOM   2585  CA  LYS A 315      -7.133  14.367 -10.312  1.00 94.50           C  
ATOM   2586  C   LYS A 315      -6.816  15.203  -9.078  1.00 94.50           C  
ATOM   2587  CB  LYS A 315      -7.688  15.266 -11.422  1.00 94.50           C  
ATOM   2588  O   LYS A 315      -5.766  15.844  -9.000  1.00 94.50           O  
ATOM   2589  CG  LYS A 315      -7.781  14.578 -12.781  1.00 94.50           C  
ATOM   2590  CD  LYS A 315      -8.297  15.531 -13.852  1.00 94.50           C  
ATOM   2591  CE  LYS A 315      -8.422  14.844 -15.203  1.00 94.50           C  
ATOM   2592  NZ  LYS A 315      -8.984  15.758 -16.234  1.00 94.50           N  
ATOM   2593  N   TYR A 316      -7.715  15.281  -8.148  1.00 96.12           N  
ATOM   2594  CA  TYR A 316      -7.562  16.250  -7.074  1.00 96.12           C  
ATOM   2595  C   TYR A 316      -7.664  15.578  -5.711  1.00 96.12           C  
ATOM   2596  CB  TYR A 316      -8.625  17.359  -7.188  1.00 96.12           C  
ATOM   2597  O   TYR A 316      -8.211  14.477  -5.598  1.00 96.12           O  
ATOM   2598  CG  TYR A 316      -8.523  18.156  -8.461  1.00 96.12           C  
ATOM   2599  CD1 TYR A 316      -7.508  19.094  -8.633  1.00 96.12           C  
ATOM   2600  CD2 TYR A 316      -9.438  17.984  -9.492  1.00 96.12           C  
ATOM   2601  CE1 TYR A 316      -7.410  19.844  -9.805  1.00 96.12           C  
ATOM   2602  CE2 TYR A 316      -9.352  18.734 -10.664  1.00 96.12           C  
ATOM   2603  OH  TYR A 316      -8.250  20.391 -11.969  1.00 96.12           O  
ATOM   2604  CZ  TYR A 316      -8.336  19.656 -10.812  1.00 96.12           C  
ATOM   2605  N   LEU A 317      -7.051  16.250  -4.734  1.00 95.94           N  
ATOM   2606  CA  LEU A 317      -7.148  15.883  -3.324  1.00 95.94           C  
ATOM   2607  C   LEU A 317      -7.770  17.016  -2.514  1.00 95.94           C  
ATOM   2608  CB  LEU A 317      -5.770  15.531  -2.762  1.00 95.94           C  
ATOM   2609  O   LEU A 317      -7.449  18.188  -2.730  1.00 95.94           O  
ATOM   2610  CG  LEU A 317      -5.746  14.859  -1.389  1.00 95.94           C  
ATOM   2611  CD1 LEU A 317      -6.277  13.430  -1.492  1.00 95.94           C  
ATOM   2612  CD2 LEU A 317      -4.336  14.867  -0.810  1.00 95.94           C  
ATOM   2613  N   TYR A 318      -8.719  16.734  -1.653  1.00 96.81           N  
ATOM   2614  CA  TYR A 318      -9.391  17.688  -0.772  1.00 96.81           C  
ATOM   2615  C   TYR A 318      -9.055  17.406   0.688  1.00 96.81           C  
ATOM   2616  CB  TYR A 318     -10.906  17.641  -0.984  1.00 96.81           C  
ATOM   2617  O   TYR A 318      -9.164  16.266   1.145  1.00 96.81           O  
ATOM   2618  CG  TYR A 318     -11.328  17.891  -2.412  1.00 96.81           C  
ATOM   2619  CD1 TYR A 318     -11.930  19.094  -2.785  1.00 96.81           C  
ATOM   2620  CD2 TYR A 318     -11.125  16.922  -3.393  1.00 96.81           C  
ATOM   2621  CE1 TYR A 318     -12.320  19.312  -4.102  1.00 96.81           C  
ATOM   2622  CE2 TYR A 318     -11.508  17.141  -4.711  1.00 96.81           C  
ATOM   2623  OH  TYR A 318     -12.492  18.562  -6.355  1.00 96.81           O  
ATOM   2624  CZ  TYR A 318     -12.109  18.344  -5.055  1.00 96.81           C  
ATOM   2625  N   SER A 319      -8.656  18.422   1.399  1.00 94.12           N  
ATOM   2626  CA  SER A 319      -8.219  18.234   2.779  1.00 94.12           C  
ATOM   2627  C   SER A 319      -8.672  19.391   3.666  1.00 94.12           C  
ATOM   2628  CB  SER A 319      -6.699  18.094   2.848  1.00 94.12           C  
ATOM   2629  O   SER A 319      -8.797  20.516   3.199  1.00 94.12           O  
ATOM   2630  OG  SER A 319      -6.262  17.984   4.191  1.00 94.12           O  
ATOM   2631  N   ALA A 320      -8.922  19.016   4.938  1.00 94.06           N  
ATOM   2632  CA  ALA A 320      -9.297  20.031   5.918  1.00 94.06           C  
ATOM   2633  C   ALA A 320      -8.102  20.438   6.766  1.00 94.06           C  
ATOM   2634  CB  ALA A 320     -10.422  19.500   6.812  1.00 94.06           C  
ATOM   2635  O   ALA A 320      -8.234  21.250   7.691  1.00 94.06           O  
ATOM   2636  N   VAL A 321      -6.949  19.922   6.426  1.00 86.69           N  
ATOM   2637  CA  VAL A 321      -5.762  20.219   7.215  1.00 86.69           C  
ATOM   2638  C   VAL A 321      -5.395  21.703   7.070  1.00 86.69           C  
ATOM   2639  CB  VAL A 321      -4.566  19.328   6.797  1.00 86.69           C  
ATOM   2640  O   VAL A 321      -5.402  22.234   5.961  1.00 86.69           O  
ATOM   2641  CG1 VAL A 321      -3.301  19.750   7.547  1.00 86.69           C  
ATOM   2642  CG2 VAL A 321      -4.887  17.859   7.051  1.00 86.69           C  
ATOM   2643  N   ASP A 322      -5.066  22.250   8.180  1.00 79.06           N  
ATOM   2644  CA  ASP A 322      -4.754  23.672   8.203  1.00 79.06           C  
ATOM   2645  C   ASP A 322      -3.469  23.969   7.434  1.00 79.06           C  
ATOM   2646  CB  ASP A 322      -4.629  24.172   9.648  1.00 79.06           C  
ATOM   2647  O   ASP A 322      -2.508  23.203   7.504  1.00 79.06           O  
ATOM   2648  CG  ASP A 322      -4.758  25.688   9.766  1.00 79.06           C  
ATOM   2649  OD1 ASP A 322      -5.668  26.266   9.141  1.00 79.06           O  
ATOM   2650  OD2 ASP A 322      -3.936  26.297  10.484  1.00 79.06           O  
ATOM   2651  N   GLY A 323      -3.518  25.000   6.680  1.00 75.25           N  
ATOM   2652  CA  GLY A 323      -2.355  25.422   5.914  1.00 75.25           C  
ATOM   2653  C   GLY A 323      -2.365  24.922   4.484  1.00 75.25           C  
ATOM   2654  O   GLY A 323      -1.626  25.422   3.635  1.00 75.25           O  
ATOM   2655  N   GLN A 324      -3.191  23.984   4.270  1.00 83.75           N  
ATOM   2656  CA  GLN A 324      -3.305  23.469   2.908  1.00 83.75           C  
ATOM   2657  C   GLN A 324      -4.559  24.000   2.221  1.00 83.75           C  
ATOM   2658  CB  GLN A 324      -3.314  21.938   2.914  1.00 83.75           C  
ATOM   2659  O   GLN A 324      -5.566  24.266   2.879  1.00 83.75           O  
ATOM   2660  CG  GLN A 324      -2.051  21.312   3.492  1.00 83.75           C  
ATOM   2661  CD  GLN A 324      -0.860  21.438   2.559  1.00 83.75           C  
ATOM   2662  NE2 GLN A 324       0.339  21.250   3.104  1.00 83.75           N  
ATOM   2663  OE1 GLN A 324      -1.017  21.688   1.360  1.00 83.75           O  
ATOM   2664  N   PRO A 325      -4.391  24.219   0.922  1.00 88.94           N  
ATOM   2665  CA  PRO A 325      -5.609  24.594   0.205  1.00 88.94           C  
ATOM   2666  C   PRO A 325      -6.688  23.516   0.266  1.00 88.94           C  
ATOM   2667  CB  PRO A 325      -5.125  24.797  -1.232  1.00 88.94           C  
ATOM   2668  O   PRO A 325      -6.375  22.328   0.365  1.00 88.94           O  
ATOM   2669  CG  PRO A 325      -3.881  23.969  -1.337  1.00 88.94           C  
ATOM   2670  CD  PRO A 325      -3.264  23.859   0.027  1.00 88.94           C  
ATOM   2671  N   PRO A 326      -7.918  23.969   0.334  1.00 93.75           N  
ATOM   2672  CA  PRO A 326      -9.008  22.984   0.403  1.00 93.75           C  
ATOM   2673  C   PRO A 326      -8.984  22.000  -0.761  1.00 93.75           C  
ATOM   2674  CB  PRO A 326     -10.266  23.859   0.361  1.00 93.75           C  
ATOM   2675  O   PRO A 326      -9.430  20.859  -0.615  1.00 93.75           O  
ATOM   2676  CG  PRO A 326      -9.797  25.188  -0.130  1.00 93.75           C  
ATOM   2677  CD  PRO A 326      -8.328  25.328   0.179  1.00 93.75           C  
ATOM   2678  N   ARG A 327      -8.492  22.453  -1.891  1.00 95.19           N  
ATOM   2679  CA  ARG A 327      -8.352  21.609  -3.068  1.00 95.19           C  
ATOM   2680  C   ARG A 327      -6.969  21.750  -3.691  1.00 95.19           C  
ATOM   2681  CB  ARG A 327      -9.430  21.938  -4.102  1.00 95.19           C  
ATOM   2682  O   ARG A 327      -6.500  22.875  -3.920  1.00 95.19           O  
ATOM   2683  CG  ARG A 327      -9.383  21.062  -5.344  1.00 95.19           C  
ATOM   2684  CD  ARG A 327     -10.438  21.469  -6.363  1.00 95.19           C  
ATOM   2685  NE  ARG A 327     -10.094  22.719  -7.023  1.00 95.19           N  
ATOM   2686  NH1 ARG A 327     -11.852  22.656  -8.516  1.00 95.19           N  
ATOM   2687  NH2 ARG A 327     -10.367  24.406  -8.562  1.00 95.19           N  
ATOM   2688  CZ  ARG A 327     -10.773  23.250  -8.031  1.00 95.19           C  
ATOM   2689  N   ARG A 328      -6.336  20.609  -3.930  1.00 92.56           N  
ATOM   2690  CA  ARG A 328      -5.031  20.641  -4.586  1.00 92.56           C  
ATOM   2691  C   ARG A 328      -4.887  19.484  -5.578  1.00 92.56           C  
ATOM   2692  CB  ARG A 328      -3.906  20.578  -3.549  1.00 92.56           C  
ATOM   2693  O   ARG A 328      -5.648  18.516  -5.527  1.00 92.56           O  
ATOM   2694  CG  ARG A 328      -3.914  19.328  -2.701  1.00 92.56           C  
ATOM   2695  CD  ARG A 328      -2.818  19.344  -1.646  1.00 92.56           C  
ATOM   2696  NE  ARG A 328      -2.816  18.125  -0.842  1.00 92.56           N  
ATOM   2697  NH1 ARG A 328      -0.542  18.156  -0.430  1.00 92.56           N  
ATOM   2698  NH2 ARG A 328      -1.847  16.469   0.427  1.00 92.56           N  
ATOM   2699  CZ  ARG A 328      -1.735  17.594  -0.284  1.00 92.56           C  
ATOM   2700  N   GLY A 329      -3.928  19.672  -6.488  1.00 92.75           N  
ATOM   2701  CA  GLY A 329      -3.641  18.594  -7.426  1.00 92.75           C  
ATOM   2702  C   GLY A 329      -3.062  17.359  -6.758  1.00 92.75           C  
ATOM   2703  O   GLY A 329      -2.346  17.469  -5.758  1.00 92.75           O  
ATOM   2704  N   MET A 330      -3.359  16.281  -7.355  1.00 92.69           N  
ATOM   2705  CA  MET A 330      -2.842  15.023  -6.809  1.00 92.69           C  
ATOM   2706  C   MET A 330      -1.338  14.914  -7.031  1.00 92.69           C  
ATOM   2707  CB  MET A 330      -3.553  13.828  -7.438  1.00 92.69           C  
ATOM   2708  O   MET A 330      -0.850  15.156  -8.141  1.00 92.69           O  
ATOM   2709  CG  MET A 330      -3.336  12.523  -6.688  1.00 92.69           C  
ATOM   2710  SD  MET A 330      -4.566  11.234  -7.141  1.00 92.69           S  
ATOM   2711  CE  MET A 330      -6.098  12.203  -7.008  1.00 92.69           C  
ATOM   2712  N   ASP A 331      -0.591  14.523  -5.980  1.00 90.88           N  
ATOM   2713  CA  ASP A 331       0.850  14.328  -6.109  1.00 90.88           C  
ATOM   2714  C   ASP A 331       1.163  13.055  -6.887  1.00 90.88           C  
ATOM   2715  CB  ASP A 331       1.510  14.281  -4.730  1.00 90.88           C  
ATOM   2716  O   ASP A 331       0.325  12.148  -6.977  1.00 90.88           O  
ATOM   2717  CG  ASP A 331       1.036  15.391  -3.807  1.00 90.88           C  
ATOM   2718  OD1 ASP A 331       1.150  16.578  -4.172  1.00 90.88           O  
ATOM   2719  OD2 ASP A 331       0.547  15.070  -2.701  1.00 90.88           O  
ATOM   2720  N   SER A 332       2.369  13.023  -7.434  1.00 91.19           N  
ATOM   2721  CA  SER A 332       2.775  11.891  -8.258  1.00 91.19           C  
ATOM   2722  C   SER A 332       2.793  10.602  -7.449  1.00 91.19           C  
ATOM   2723  CB  SER A 332       4.156  12.141  -8.867  1.00 91.19           C  
ATOM   2724  O   SER A 332       2.377   9.547  -7.941  1.00 91.19           O  
ATOM   2725  OG  SER A 332       5.113  12.406  -7.859  1.00 91.19           O  
ATOM   2726  N   ALA A 333       3.266  10.664  -6.250  1.00 93.12           N  
ATOM   2727  CA  ALA A 333       3.326   9.477  -5.406  1.00 93.12           C  
ATOM   2728  C   ALA A 333       1.938   8.875  -5.199  1.00 93.12           C  
ATOM   2729  CB  ALA A 333       3.965   9.805  -4.059  1.00 93.12           C  
ATOM   2730  O   ALA A 333       1.752   7.664  -5.320  1.00 93.12           O  
ATOM   2731  N   GLN A 334       0.966   9.727  -4.875  1.00 94.56           N  
ATOM   2732  CA  GLN A 334      -0.397   9.258  -4.660  1.00 94.56           C  
ATOM   2733  C   GLN A 334      -1.014   8.742  -5.957  1.00 94.56           C  
ATOM   2734  CB  GLN A 334      -1.265  10.375  -4.070  1.00 94.56           C  
ATOM   2735  O   GLN A 334      -1.769   7.770  -5.949  1.00 94.56           O  
ATOM   2736  CG  GLN A 334      -2.691   9.938  -3.760  1.00 94.56           C  
ATOM   2737  CD  GLN A 334      -2.762   8.922  -2.639  1.00 94.56           C  
ATOM   2738  NE2 GLN A 334      -3.461   7.816  -2.887  1.00 94.56           N  
ATOM   2739  OE1 GLN A 334      -2.195   9.117  -1.561  1.00 94.56           O  
ATOM   2740  N   ARG A 335      -0.770   9.367  -7.020  1.00 94.56           N  
ATOM   2741  CA  ARG A 335      -1.274   8.906  -8.305  1.00 94.56           C  
ATOM   2742  C   ARG A 335      -0.758   7.512  -8.633  1.00 94.56           C  
ATOM   2743  CB  ARG A 335      -0.878   9.883  -9.422  1.00 94.56           C  
ATOM   2744  O   ARG A 335      -1.529   6.633  -9.023  1.00 94.56           O  
ATOM   2745  CG  ARG A 335      -1.545   9.602 -10.758  1.00 94.56           C  
ATOM   2746  CD  ARG A 335      -1.173  10.641 -11.805  1.00 94.56           C  
ATOM   2747  NE  ARG A 335      -1.659  11.969 -11.445  1.00 94.56           N  
ATOM   2748  NH1 ARG A 335       0.184  13.094 -12.266  1.00 94.56           N  
ATOM   2749  NH2 ARG A 335      -1.538  14.258 -11.305  1.00 94.56           N  
ATOM   2750  CZ  ARG A 335      -1.003  13.102 -11.672  1.00 94.56           C  
ATOM   2751  N   GLU A 336       0.517   7.355  -8.469  1.00 92.75           N  
ATOM   2752  CA  GLU A 336       1.112   6.043  -8.703  1.00 92.75           C  
ATOM   2753  C   GLU A 336       0.491   4.984  -7.793  1.00 92.75           C  
ATOM   2754  CB  GLU A 336       2.627   6.094  -8.484  1.00 92.75           C  
ATOM   2755  O   GLU A 336       0.194   3.875  -8.234  1.00 92.75           O  
ATOM   2756  CG  GLU A 336       3.344   4.805  -8.859  1.00 92.75           C  
ATOM   2757  CD  GLU A 336       4.852   4.879  -8.672  1.00 92.75           C  
ATOM   2758  OE1 GLU A 336       5.535   3.844  -8.836  1.00 92.75           O  
ATOM   2759  OE2 GLU A 336       5.352   5.980  -8.352  1.00 92.75           O  
ATOM   2760  N   ALA A 337       0.309   5.309  -6.574  1.00 95.69           N  
ATOM   2761  CA  ALA A 337      -0.300   4.387  -5.621  1.00 95.69           C  
ATOM   2762  C   ALA A 337      -1.715   4.008  -6.051  1.00 95.69           C  
ATOM   2763  CB  ALA A 337      -0.316   4.996  -4.223  1.00 95.69           C  
ATOM   2764  O   ALA A 337      -2.090   2.834  -6.012  1.00 95.69           O  
ATOM   2765  N   LEU A 338      -2.502   5.004  -6.457  1.00 96.81           N  
ATOM   2766  CA  LEU A 338      -3.871   4.742  -6.883  1.00 96.81           C  
ATOM   2767  C   LEU A 338      -3.895   3.855  -8.125  1.00 96.81           C  
ATOM   2768  CB  LEU A 338      -4.605   6.055  -7.164  1.00 96.81           C  
ATOM   2769  O   LEU A 338      -4.719   2.943  -8.227  1.00 96.81           O  
ATOM   2770  CG  LEU A 338      -5.113   6.820  -5.941  1.00 96.81           C  
ATOM   2771  CD1 LEU A 338      -5.688   8.172  -6.363  1.00 96.81           C  
ATOM   2772  CD2 LEU A 338      -6.160   6.000  -5.191  1.00 96.81           C  
ATOM   2773  N   ASP A 339      -3.018   4.129  -9.023  1.00 95.38           N  
ATOM   2774  CA  ASP A 339      -2.928   3.293 -10.219  1.00 95.38           C  
ATOM   2775  C   ASP A 339      -2.648   1.837  -9.844  1.00 95.38           C  
ATOM   2776  CB  ASP A 339      -1.839   3.812 -11.156  1.00 95.38           C  
ATOM   2777  O   ASP A 339      -3.262   0.922 -10.398  1.00 95.38           O  
ATOM   2778  CG  ASP A 339      -2.234   5.094 -11.875  1.00 95.38           C  
ATOM   2779  OD1 ASP A 339      -3.432   5.457 -11.859  1.00 95.38           O  
ATOM   2780  OD2 ASP A 339      -1.342   5.746 -12.453  1.00 95.38           O  
ATOM   2781  N   ASP A 340      -1.740   1.633  -9.000  1.00 95.25           N  
ATOM   2782  CA  ASP A 340      -1.406   0.287  -8.547  1.00 95.25           C  
ATOM   2783  C   ASP A 340      -2.592  -0.365  -7.836  1.00 95.25           C  
ATOM   2784  CB  ASP A 340      -0.192   0.320  -7.613  1.00 95.25           C  
ATOM   2785  O   ASP A 340      -2.904  -1.532  -8.086  1.00 95.25           O  
ATOM   2786  CG  ASP A 340       0.370  -1.061  -7.320  1.00 95.25           C  
ATOM   2787  OD1 ASP A 340       0.632  -1.826  -8.273  1.00 95.25           O  
ATOM   2788  OD2 ASP A 340       0.549  -1.387  -6.129  1.00 95.25           O  
ATOM   2789  N   ILE A 341      -3.250   0.371  -6.992  1.00 97.06           N  
ATOM   2790  CA  ILE A 341      -4.402  -0.131  -6.254  1.00 97.06           C  
ATOM   2791  C   ILE A 341      -5.492  -0.563  -7.230  1.00 97.06           C  
ATOM   2792  CB  ILE A 341      -4.953   0.930  -5.273  1.00 97.06           C  
ATOM   2793  O   ILE A 341      -6.035  -1.665  -7.121  1.00 97.06           O  
ATOM   2794  CG1 ILE A 341      -3.990   1.112  -4.094  1.00 97.06           C  
ATOM   2795  CG2 ILE A 341      -6.352   0.543  -4.789  1.00 97.06           C  
ATOM   2796  CD1 ILE A 341      -4.266   2.354  -3.256  1.00 97.06           C  
ATOM   2797  N   VAL A 342      -5.793   0.306  -8.156  1.00 97.12           N  
ATOM   2798  CA  VAL A 342      -6.828   0.008  -9.141  1.00 97.12           C  
ATOM   2799  C   VAL A 342      -6.438  -1.229  -9.945  1.00 97.12           C  
ATOM   2800  CB  VAL A 342      -7.074   1.204 -10.086  1.00 97.12           C  
ATOM   2801  O   VAL A 342      -7.273  -2.102 -10.195  1.00 97.12           O  
ATOM   2802  CG1 VAL A 342      -7.961   0.791 -11.258  1.00 97.12           C  
ATOM   2803  CG2 VAL A 342      -7.707   2.367  -9.320  1.00 97.12           C  
ATOM   2804  N   MET A 343      -5.195  -1.314 -10.344  1.00 95.62           N  
ATOM   2805  CA  MET A 343      -4.715  -2.480 -11.086  1.00 95.62           C  
ATOM   2806  C   MET A 343      -4.945  -3.760 -10.289  1.00 95.62           C  
ATOM   2807  CB  MET A 343      -3.230  -2.334 -11.422  1.00 95.62           C  
ATOM   2808  O   MET A 343      -5.461  -4.746 -10.820  1.00 95.62           O  
ATOM   2809  CG  MET A 343      -2.676  -3.475 -12.258  1.00 95.62           C  
ATOM   2810  SD  MET A 343      -0.884  -3.287 -12.602  1.00 95.62           S  
ATOM   2811  CE  MET A 343      -0.217  -3.453 -10.922  1.00 95.62           C  
ATOM   2812  N   GLN A 344      -4.602  -3.779  -9.031  1.00 95.81           N  
ATOM   2813  CA  GLN A 344      -4.793  -4.949  -8.188  1.00 95.81           C  
ATOM   2814  C   GLN A 344      -6.273  -5.285  -8.039  1.00 95.81           C  
ATOM   2815  CB  GLN A 344      -4.168  -4.723  -6.809  1.00 95.81           C  
ATOM   2816  O   GLN A 344      -6.660  -6.453  -8.102  1.00 95.81           O  
ATOM   2817  CG  GLN A 344      -2.645  -4.684  -6.824  1.00 95.81           C  
ATOM   2818  CD  GLN A 344      -2.049  -4.488  -5.445  1.00 95.81           C  
ATOM   2819  NE2 GLN A 344      -1.145  -3.521  -5.320  1.00 95.81           N  
ATOM   2820  OE1 GLN A 344      -2.398  -5.199  -4.496  1.00 95.81           O  
ATOM   2821  N   VAL A 345      -7.074  -4.266  -7.859  1.00 96.62           N  
ATOM   2822  CA  VAL A 345      -8.516  -4.477  -7.711  1.00 96.62           C  
ATOM   2823  C   VAL A 345      -9.078  -5.094  -8.992  1.00 96.62           C  
ATOM   2824  CB  VAL A 345      -9.250  -3.160  -7.383  1.00 96.62           C  
ATOM   2825  O   VAL A 345      -9.875  -6.031  -8.930  1.00 96.62           O  
ATOM   2826  CG1 VAL A 345     -10.758  -3.346  -7.484  1.00 96.62           C  
ATOM   2827  CG2 VAL A 345      -8.859  -2.666  -5.992  1.00 96.62           C  
ATOM   2828  N   MET A 346      -8.664  -4.582 -10.086  1.00 95.62           N  
ATOM   2829  CA  MET A 346      -9.141  -5.113 -11.359  1.00 95.62           C  
ATOM   2830  C   MET A 346      -8.711  -6.566 -11.539  1.00 95.62           C  
ATOM   2831  CB  MET A 346      -8.625  -4.270 -12.523  1.00 95.62           C  
ATOM   2832  O   MET A 346      -9.477  -7.391 -12.039  1.00 95.62           O  
ATOM   2833  CG  MET A 346      -9.195  -2.859 -12.555  1.00 95.62           C  
ATOM   2834  SD  MET A 346     -11.023  -2.840 -12.398  1.00 95.62           S  
ATOM   2835  CE  MET A 346     -11.484  -3.779 -13.883  1.00 95.62           C  
ATOM   2836  N   GLU A 347      -7.480  -6.852 -11.133  1.00 92.56           N  
ATOM   2837  CA  GLU A 347      -7.016  -8.234 -11.195  1.00 92.56           C  
ATOM   2838  C   GLU A 347      -7.891  -9.148 -10.336  1.00 92.56           C  
ATOM   2839  CB  GLU A 347      -5.559  -8.336 -10.742  1.00 92.56           C  
ATOM   2840  O   GLU A 347      -8.250 -10.250 -10.758  1.00 92.56           O  
ATOM   2841  CG  GLU A 347      -4.562  -7.809 -11.766  1.00 92.56           C  
ATOM   2842  CD  GLU A 347      -3.127  -7.809 -11.258  1.00 92.56           C  
ATOM   2843  OE1 GLU A 347      -2.207  -7.488 -12.047  1.00 92.56           O  
ATOM   2844  OE2 GLU A 347      -2.922  -8.133 -10.070  1.00 92.56           O  
ATOM   2845  N   MET A 348      -8.320  -8.727  -9.219  1.00 93.25           N  
ATOM   2846  CA  MET A 348      -9.164  -9.508  -8.328  1.00 93.25           C  
ATOM   2847  C   MET A 348     -10.562  -9.695  -8.914  1.00 93.25           C  
ATOM   2848  CB  MET A 348      -9.266  -8.844  -6.953  1.00 93.25           C  
ATOM   2849  O   MET A 348     -11.117 -10.789  -8.883  1.00 93.25           O  
ATOM   2850  CG  MET A 348      -7.988  -8.945  -6.133  1.00 93.25           C  
ATOM   2851  SD  MET A 348      -8.188  -8.281  -4.434  1.00 93.25           S  
ATOM   2852  CE  MET A 348      -8.031  -6.504  -4.766  1.00 93.25           C  
ATOM   2853  N   ILE A 349     -11.055  -8.648  -9.461  1.00 93.00           N  
ATOM   2854  CA  ILE A 349     -12.406  -8.688 -10.016  1.00 93.00           C  
ATOM   2855  C   ILE A 349     -12.438  -9.617 -11.227  1.00 93.00           C  
ATOM   2856  CB  ILE A 349     -12.891  -7.273 -10.406  1.00 93.00           C  
ATOM   2857  O   ILE A 349     -13.422 -10.336 -11.430  1.00 93.00           O  
ATOM   2858  CG1 ILE A 349     -13.133  -6.426  -9.156  1.00 93.00           C  
ATOM   2859  CG2 ILE A 349     -14.156  -7.355 -11.266  1.00 93.00           C  
ATOM   2860  CD1 ILE A 349     -13.438  -4.961  -9.445  1.00 93.00           C  
ATOM   2861  N   ASN A 350     -11.375  -9.664 -11.977  1.00 91.75           N  
ATOM   2862  CA  ASN A 350     -11.352 -10.438 -13.219  1.00 91.75           C  
ATOM   2863  C   ASN A 350     -10.734 -11.812 -13.008  1.00 91.75           C  
ATOM   2864  CB  ASN A 350     -10.594  -9.680 -14.305  1.00 91.75           C  
ATOM   2865  O   ASN A 350     -10.500 -12.547 -13.969  1.00 91.75           O  
ATOM   2866  CG  ASN A 350     -11.422  -8.578 -14.938  1.00 91.75           C  
ATOM   2867  ND2 ASN A 350     -10.781  -7.461 -15.266  1.00 91.75           N  
ATOM   2868  OD1 ASN A 350     -12.633  -8.727 -15.125  1.00 91.75           O  
ATOM   2869  N   ALA A 351     -10.438 -12.164 -11.812  1.00 86.69           N  
ATOM   2870  CA  ALA A 351      -9.820 -13.453 -11.523  1.00 86.69           C  
ATOM   2871  C   ALA A 351     -10.664 -14.602 -12.062  1.00 86.69           C  
ATOM   2872  CB  ALA A 351      -9.609 -13.617 -10.016  1.00 86.69           C  
ATOM   2873  O   ALA A 351     -10.125 -15.570 -12.609  1.00 86.69           O  
ATOM   2874  N   ASN A 352     -11.977 -14.531 -11.938  1.00 84.00           N  
ATOM   2875  CA  ASN A 352     -12.867 -15.586 -12.414  1.00 84.00           C  
ATOM   2876  C   ASN A 352     -13.648 -15.148 -13.648  1.00 84.00           C  
ATOM   2877  CB  ASN A 352     -13.820 -16.031 -11.305  1.00 84.00           C  
ATOM   2878  O   ASN A 352     -14.820 -15.500 -13.797  1.00 84.00           O  
ATOM   2879  CG  ASN A 352     -13.102 -16.672 -10.133  1.00 84.00           C  
ATOM   2880  ND2 ASN A 352     -13.617 -16.453  -8.930  1.00 84.00           N  
ATOM   2881  OD1 ASN A 352     -12.086 -17.344 -10.305  1.00 84.00           O  
ATOM   2882  N   ALA A 353     -12.977 -14.477 -14.438  1.00 85.06           N  
ATOM   2883  CA  ALA A 353     -13.641 -13.938 -15.625  1.00 85.06           C  
ATOM   2884  C   ALA A 353     -14.102 -15.055 -16.547  1.00 85.06           C  
ATOM   2885  CB  ALA A 353     -12.703 -12.984 -16.375  1.00 85.06           C  
ATOM   2886  O   ALA A 353     -15.188 -14.984 -17.125  1.00 85.06           O  
ATOM   2887  N   LYS A 354     -13.336 -16.094 -16.688  1.00 80.62           N  
ATOM   2888  CA  LYS A 354     -13.688 -17.219 -17.562  1.00 80.62           C  
ATOM   2889  C   LYS A 354     -14.961 -17.906 -17.094  1.00 80.62           C  
ATOM   2890  CB  LYS A 354     -12.547 -18.219 -17.641  1.00 80.62           C  
ATOM   2891  O   LYS A 354     -15.906 -18.094 -17.859  1.00 80.62           O  
ATOM   2892  CG  LYS A 354     -12.828 -19.422 -18.547  1.00 80.62           C  
ATOM   2893  CD  LYS A 354     -11.727 -20.469 -18.453  1.00 80.62           C  
ATOM   2894  CE  LYS A 354     -12.094 -21.734 -19.219  1.00 80.62           C  
ATOM   2895  NZ  LYS A 354     -11.094 -22.812 -19.000  1.00 80.62           N  
ATOM   2896  N   THR A 355     -14.938 -18.234 -15.789  1.00 79.50           N  
ATOM   2897  CA  THR A 355     -16.078 -18.953 -15.234  1.00 79.50           C  
ATOM   2898  C   THR A 355     -17.328 -18.078 -15.266  1.00 79.50           C  
ATOM   2899  CB  THR A 355     -15.805 -19.406 -13.789  1.00 79.50           C  
ATOM   2900  O   THR A 355     -18.422 -18.562 -15.555  1.00 79.50           O  
ATOM   2901  CG2 THR A 355     -14.852 -20.609 -13.766  1.00 79.50           C  
ATOM   2902  OG1 THR A 355     -15.211 -18.328 -13.055  1.00 79.50           O  
ATOM   2903  N   ARG A 356     -17.156 -16.844 -15.148  1.00 85.69           N  
ATOM   2904  CA  ARG A 356     -18.297 -15.922 -15.094  1.00 85.69           C  
ATOM   2905  C   ARG A 356     -18.719 -15.477 -16.484  1.00 85.69           C  
ATOM   2906  CB  ARG A 356     -17.969 -14.703 -14.234  1.00 85.69           C  
ATOM   2907  O   ARG A 356     -19.828 -14.984 -16.688  1.00 85.69           O  
ATOM   2908  CG  ARG A 356     -17.828 -15.016 -12.750  1.00 85.69           C  
ATOM   2909  CD  ARG A 356     -17.625 -13.750 -11.930  1.00 85.69           C  
ATOM   2910  NE  ARG A 356     -17.547 -14.039 -10.500  1.00 85.69           N  
ATOM   2911  NH1 ARG A 356     -17.125 -11.859  -9.859  1.00 85.69           N  
ATOM   2912  NH2 ARG A 356     -17.266 -13.516  -8.281  1.00 85.69           N  
ATOM   2913  CZ  ARG A 356     -17.312 -13.141  -9.547  1.00 85.69           C  
ATOM   2914  N   GLY A 357     -17.812 -15.648 -17.438  1.00 87.19           N  
ATOM   2915  CA  GLY A 357     -18.125 -15.312 -18.812  1.00 87.19           C  
ATOM   2916  C   GLY A 357     -18.156 -13.812 -19.078  1.00 87.19           C  
ATOM   2917  O   GLY A 357     -18.953 -13.336 -19.891  1.00 87.19           O  
ATOM   2918  N   ARG A 358     -17.562 -13.062 -18.297  1.00 91.00           N  
ATOM   2919  CA  ARG A 358     -17.516 -11.609 -18.438  1.00 91.00           C  
ATOM   2920  C   ARG A 358     -16.141 -11.055 -18.078  1.00 91.00           C  
ATOM   2921  CB  ARG A 358     -18.609 -10.945 -17.594  1.00 91.00           C  
ATOM   2922  O   ARG A 358     -15.398 -11.688 -17.312  1.00 91.00           O  
ATOM   2923  CG  ARG A 358     -18.391 -11.109 -16.094  1.00 91.00           C  
ATOM   2924  CD  ARG A 358     -19.578 -10.578 -15.297  1.00 91.00           C  
ATOM   2925  NE  ARG A 358     -19.344 -10.680 -13.859  1.00 91.00           N  
ATOM   2926  NH1 ARG A 358     -21.422  -9.883 -13.258  1.00 91.00           N  
ATOM   2927  NH2 ARG A 358     -19.906 -10.477 -11.641  1.00 91.00           N  
ATOM   2928  CZ  ARG A 358     -20.219 -10.344 -12.922  1.00 91.00           C  
ATOM   2929  N   ILE A 359     -15.781  -9.883 -18.719  1.00 91.94           N  
ATOM   2930  CA  ILE A 359     -14.570  -9.141 -18.391  1.00 91.94           C  
ATOM   2931  C   ILE A 359     -14.938  -7.699 -18.031  1.00 91.94           C  
ATOM   2932  CB  ILE A 359     -13.555  -9.164 -19.547  1.00 91.94           C  
ATOM   2933  O   ILE A 359     -15.789  -7.090 -18.688  1.00 91.94           O  
ATOM   2934  CG1 ILE A 359     -13.031 -10.586 -19.781  1.00 91.94           C  
ATOM   2935  CG2 ILE A 359     -12.398  -8.195 -19.281  1.00 91.94           C  
ATOM   2936  CD1 ILE A 359     -12.281 -10.773 -21.078  1.00 91.94           C  
ATOM   2937  N   ILE A 360     -14.352  -7.230 -17.016  1.00 94.69           N  
ATOM   2938  CA  ILE A 360     -14.609  -5.871 -16.547  1.00 94.69           C  
ATOM   2939  C   ILE A 360     -13.375  -5.004 -16.781  1.00 94.69           C  
ATOM   2940  CB  ILE A 360     -15.008  -5.848 -15.055  1.00 94.69           C  
ATOM   2941  O   ILE A 360     -12.266  -5.379 -16.406  1.00 94.69           O  
ATOM   2942  CG1 ILE A 360     -16.266  -6.688 -14.828  1.00 94.69           C  
ATOM   2943  CG2 ILE A 360     -15.219  -4.406 -14.578  1.00 94.69           C  
ATOM   2944  CD1 ILE A 360     -16.656  -6.840 -13.367  1.00 94.69           C  
ATOM   2945  N   ASP A 361     -13.562  -3.854 -17.438  1.00 95.56           N  
ATOM   2946  CA  ASP A 361     -12.484  -2.906 -17.703  1.00 95.56           C  
ATOM   2947  C   ASP A 361     -12.625  -1.654 -16.844  1.00 95.56           C  
ATOM   2948  CB  ASP A 361     -12.453  -2.523 -19.188  1.00 95.56           C  
ATOM   2949  O   ASP A 361     -13.742  -1.197 -16.594  1.00 95.56           O  
ATOM   2950  CG  ASP A 361     -11.992  -3.658 -20.078  1.00 95.56           C  
ATOM   2951  OD1 ASP A 361     -11.250  -4.551 -19.609  1.00 95.56           O  
ATOM   2952  OD2 ASP A 361     -12.367  -3.662 -21.281  1.00 95.56           O  
ATOM   2953  N   PHE A 362     -11.547  -1.133 -16.469  1.00 96.00           N  
ATOM   2954  CA  PHE A 362     -11.523   0.090 -15.680  1.00 96.00           C  
ATOM   2955  C   PHE A 362     -11.617   1.319 -16.578  1.00 96.00           C  
ATOM   2956  CB  PHE A 362     -10.250   0.155 -14.828  1.00 96.00           C  
ATOM   2957  O   PHE A 362     -10.953   1.386 -17.625  1.00 96.00           O  
ATOM   2958  CG  PHE A 362     -10.031   1.486 -14.164  1.00 96.00           C  
ATOM   2959  CD1 PHE A 362      -9.055   2.359 -14.633  1.00 96.00           C  
ATOM   2960  CD2 PHE A 362     -10.805   1.865 -13.070  1.00 96.00           C  
ATOM   2961  CE1 PHE A 362      -8.852   3.594 -14.016  1.00 96.00           C  
ATOM   2962  CE2 PHE A 362     -10.602   3.096 -12.453  1.00 96.00           C  
ATOM   2963  CZ  PHE A 362      -9.625   3.957 -12.930  1.00 96.00           C  
ATOM   2964  N   LYS A 363     -12.344   2.295 -16.156  1.00 96.44           N  
ATOM   2965  CA  LYS A 363     -12.445   3.551 -16.891  1.00 96.44           C  
ATOM   2966  C   LYS A 363     -11.867   4.711 -16.094  1.00 96.44           C  
ATOM   2967  CB  LYS A 363     -13.898   3.846 -17.250  1.00 96.44           C  
ATOM   2968  O   LYS A 363     -10.812   5.250 -16.438  1.00 96.44           O  
ATOM   2969  CG  LYS A 363     -14.422   3.035 -18.438  1.00 96.44           C  
ATOM   2970  CD  LYS A 363     -15.633   3.697 -19.078  1.00 96.44           C  
ATOM   2971  CE  LYS A 363     -16.109   2.916 -20.297  1.00 96.44           C  
ATOM   2972  NZ  LYS A 363     -17.344   3.525 -20.891  1.00 96.44           N  
ATOM   2973  N   GLU A 364     -12.461   5.008 -14.969  1.00 97.00           N  
ATOM   2974  CA  GLU A 364     -11.945   6.113 -14.164  1.00 97.00           C  
ATOM   2975  C   GLU A 364     -12.422   6.020 -12.719  1.00 97.00           C  
ATOM   2976  CB  GLU A 364     -12.367   7.457 -14.773  1.00 97.00           C  
ATOM   2977  O   GLU A 364     -13.391   5.316 -12.430  1.00 97.00           O  
ATOM   2978  CG  GLU A 364     -13.867   7.703 -14.750  1.00 97.00           C  
ATOM   2979  CD  GLU A 364     -14.266   9.047 -15.336  1.00 97.00           C  
ATOM   2980  OE1 GLU A 364     -15.477   9.359 -15.383  1.00 97.00           O  
ATOM   2981  OE2 GLU A 364     -13.352   9.797 -15.766  1.00 97.00           O  
ATOM   2982  N   ILE A 365     -11.758   6.754 -11.906  1.00 97.38           N  
ATOM   2983  CA  ILE A 365     -12.188   6.949 -10.531  1.00 97.38           C  
ATOM   2984  C   ILE A 365     -13.141   8.141 -10.445  1.00 97.38           C  
ATOM   2985  CB  ILE A 365     -10.984   7.160  -9.586  1.00 97.38           C  
ATOM   2986  O   ILE A 365     -12.766   9.266 -10.773  1.00 97.38           O  
ATOM   2987  CG1 ILE A 365     -10.039   5.957  -9.648  1.00 97.38           C  
ATOM   2988  CG2 ILE A 365     -11.461   7.410  -8.148  1.00 97.38           C  
ATOM   2989  CD1 ILE A 365      -8.719   6.164  -8.906  1.00 97.38           C  
ATOM   2990  N   GLN A 366     -14.297   7.871 -10.023  1.00 97.12           N  
ATOM   2991  CA  GLN A 366     -15.250   8.961  -9.875  1.00 97.12           C  
ATOM   2992  C   GLN A 366     -14.938   9.805  -8.641  1.00 97.12           C  
ATOM   2993  CB  GLN A 366     -16.672   8.422  -9.781  1.00 97.12           C  
ATOM   2994  O   GLN A 366     -14.766  11.023  -8.742  1.00 97.12           O  
ATOM   2995  CG  GLN A 366     -17.156   7.750 -11.062  1.00 97.12           C  
ATOM   2996  CD  GLN A 366     -17.422   8.742 -12.180  1.00 97.12           C  
ATOM   2997  NE2 GLN A 366     -16.938   8.422 -13.375  1.00 97.12           N  
ATOM   2998  OE1 GLN A 366     -18.047   9.781 -11.977  1.00 97.12           O  
ATOM   2999  N   TYR A 367     -14.852   9.234  -7.520  1.00 97.69           N  
ATOM   3000  CA  TYR A 367     -14.438   9.859  -6.270  1.00 97.69           C  
ATOM   3001  C   TYR A 367     -14.008   8.812  -5.250  1.00 97.69           C  
ATOM   3002  CB  TYR A 367     -15.570  10.719  -5.691  1.00 97.69           C  
ATOM   3003  O   TYR A 367     -14.141   7.613  -5.496  1.00 97.69           O  
ATOM   3004  CG  TYR A 367     -16.703   9.914  -5.105  1.00 97.69           C  
ATOM   3005  CD1 TYR A 367     -17.766   9.500  -5.898  1.00 97.69           C  
ATOM   3006  CD2 TYR A 367     -16.703   9.562  -3.760  1.00 97.69           C  
ATOM   3007  CE1 TYR A 367     -18.812   8.758  -5.359  1.00 97.69           C  
ATOM   3008  CE2 TYR A 367     -17.750   8.820  -3.213  1.00 97.69           C  
ATOM   3009  OH  TYR A 367     -19.828   7.688  -3.484  1.00 97.69           O  
ATOM   3010  CZ  TYR A 367     -18.797   8.422  -4.020  1.00 97.69           C  
ATOM   3011  N   GLY A 368     -13.469   9.250  -4.215  1.00 98.12           N  
ATOM   3012  CA  GLY A 368     -13.102   8.336  -3.145  1.00 98.12           C  
ATOM   3013  C   GLY A 368     -12.648   9.055  -1.884  1.00 98.12           C  
ATOM   3014  O   GLY A 368     -12.734  10.281  -1.792  1.00 98.12           O  
ATOM   3015  N   TYR A 369     -12.328   8.305  -0.907  1.00 98.50           N  
ATOM   3016  CA  TYR A 369     -11.789   8.766   0.367  1.00 98.50           C  
ATOM   3017  C   TYR A 369     -10.531   8.008   0.737  1.00 98.50           C  
ATOM   3018  CB  TYR A 369     -12.836   8.617   1.478  1.00 98.50           C  
ATOM   3019  O   TYR A 369     -10.359   6.848   0.349  1.00 98.50           O  
ATOM   3020  CG  TYR A 369     -14.117   9.375   1.214  1.00 98.50           C  
ATOM   3021  CD1 TYR A 369     -14.297  10.664   1.698  1.00 98.50           C  
ATOM   3022  CD2 TYR A 369     -15.148   8.797   0.482  1.00 98.50           C  
ATOM   3023  CE1 TYR A 369     -15.477  11.367   1.459  1.00 98.50           C  
ATOM   3024  CE2 TYR A 369     -16.328   9.484   0.237  1.00 98.50           C  
ATOM   3025  OH  TYR A 369     -17.656  11.453   0.489  1.00 98.50           O  
ATOM   3026  CZ  TYR A 369     -16.484  10.766   0.728  1.00 98.50           C  
ATOM   3027  N   ARG A 370      -9.641   8.609   1.415  1.00 98.00           N  
ATOM   3028  CA  ARG A 370      -8.430   7.945   1.880  1.00 98.00           C  
ATOM   3029  C   ARG A 370      -8.102   8.344   3.314  1.00 98.00           C  
ATOM   3030  CB  ARG A 370      -7.246   8.281   0.963  1.00 98.00           C  
ATOM   3031  O   ARG A 370      -8.406   9.461   3.740  1.00 98.00           O  
ATOM   3032  CG  ARG A 370      -6.715   9.695   1.136  1.00 98.00           C  
ATOM   3033  CD  ARG A 370      -5.469   9.938   0.297  1.00 98.00           C  
ATOM   3034  NE  ARG A 370      -4.859  11.227   0.594  1.00 98.00           N  
ATOM   3035  NH1 ARG A 370      -3.043  10.930  -0.804  1.00 98.00           N  
ATOM   3036  NH2 ARG A 370      -3.256  12.859   0.405  1.00 98.00           N  
ATOM   3037  CZ  ARG A 370      -3.721  11.672   0.064  1.00 98.00           C  
ATOM   3038  N   ARG A 371      -7.574   7.449   4.051  1.00 97.06           N  
ATOM   3039  CA  ARG A 371      -7.082   7.652   5.410  1.00 97.06           C  
ATOM   3040  C   ARG A 371      -5.914   6.719   5.715  1.00 97.06           C  
ATOM   3041  CB  ARG A 371      -8.203   7.438   6.426  1.00 97.06           C  
ATOM   3042  O   ARG A 371      -5.801   5.645   5.121  1.00 97.06           O  
ATOM   3043  CG  ARG A 371      -7.738   7.480   7.875  1.00 97.06           C  
ATOM   3044  CD  ARG A 371      -8.883   7.223   8.844  1.00 97.06           C  
ATOM   3045  NE  ARG A 371      -9.164   5.797   8.984  1.00 97.06           N  
ATOM   3046  NH1 ARG A 371     -10.977   6.074  10.391  1.00 97.06           N  
ATOM   3047  NH2 ARG A 371     -10.312   3.971   9.766  1.00 97.06           N  
ATOM   3048  CZ  ARG A 371     -10.148   5.285   9.711  1.00 97.06           C  
ATOM   3049  N   VAL A 372      -5.000   7.207   6.523  1.00 96.94           N  
ATOM   3050  CA  VAL A 372      -3.869   6.379   6.930  1.00 96.94           C  
ATOM   3051  C   VAL A 372      -3.926   6.129   8.438  1.00 96.94           C  
ATOM   3052  CB  VAL A 372      -2.521   7.031   6.547  1.00 96.94           C  
ATOM   3053  O   VAL A 372      -3.998   7.074   9.227  1.00 96.94           O  
ATOM   3054  CG1 VAL A 372      -1.353   6.180   7.039  1.00 96.94           C  
ATOM   3055  CG2 VAL A 372      -2.439   7.234   5.035  1.00 96.94           C  
ATOM   3056  N   ASN A 373      -3.996   4.910   8.812  1.00 96.56           N  
ATOM   3057  CA  ASN A 373      -3.756   4.488  10.188  1.00 96.56           C  
ATOM   3058  C   ASN A 373      -2.279   4.184  10.430  1.00 96.56           C  
ATOM   3059  CB  ASN A 373      -4.613   3.268  10.531  1.00 96.56           C  
ATOM   3060  O   ASN A 373      -1.727   3.256   9.836  1.00 96.56           O  
ATOM   3061  CG  ASN A 373      -4.543   2.902  12.008  1.00 96.56           C  
ATOM   3062  ND2 ASN A 373      -5.691   2.588  12.594  1.00 96.56           N  
ATOM   3063  OD1 ASN A 373      -3.467   2.902  12.609  1.00 96.56           O  
ATOM   3064  N   PRO A 374      -1.604   4.953  11.227  1.00 95.75           N  
ATOM   3065  CA  PRO A 374      -0.154   4.797  11.367  1.00 95.75           C  
ATOM   3066  C   PRO A 374       0.243   3.414  11.883  1.00 95.75           C  
ATOM   3067  CB  PRO A 374       0.224   5.883  12.375  1.00 95.75           C  
ATOM   3068  O   PRO A 374       1.383   2.984  11.688  1.00 95.75           O  
ATOM   3069  CG  PRO A 374      -1.043   6.180  13.109  1.00 95.75           C  
ATOM   3070  CD  PRO A 374      -2.199   5.941  12.188  1.00 95.75           C  
ATOM   3071  N   MET A 375      -0.671   2.709  12.523  1.00 94.38           N  
ATOM   3072  CA  MET A 375      -0.357   1.403  13.102  1.00 94.38           C  
ATOM   3073  C   MET A 375      -0.667   0.285  12.109  1.00 94.38           C  
ATOM   3074  CB  MET A 375      -1.138   1.186  14.398  1.00 94.38           C  
ATOM   3075  O   MET A 375       0.038  -0.725  12.070  1.00 94.38           O  
ATOM   3076  CG  MET A 375      -0.444   1.743  15.633  1.00 94.38           C  
ATOM   3077  SD  MET A 375       1.212   1.002  15.898  1.00 94.38           S  
ATOM   3078  CE  MET A 375       0.736  -0.693  16.344  1.00 94.38           C  
ATOM   3079  N   TYR A 376      -1.686   0.518  11.219  1.00 95.81           N  
ATOM   3080  CA  TYR A 376      -2.215  -0.673  10.562  1.00 95.81           C  
ATOM   3081  C   TYR A 376      -2.160  -0.530   9.047  1.00 95.81           C  
ATOM   3082  CB  TYR A 376      -3.654  -0.939  11.016  1.00 95.81           C  
ATOM   3083  O   TYR A 376      -2.264  -1.521   8.320  1.00 95.81           O  
ATOM   3084  CG  TYR A 376      -3.781  -1.266  12.484  1.00 95.81           C  
ATOM   3085  CD1 TYR A 376      -3.143  -2.377  13.023  1.00 95.81           C  
ATOM   3086  CD2 TYR A 376      -4.543  -0.465  13.328  1.00 95.81           C  
ATOM   3087  CE1 TYR A 376      -3.258  -2.684  14.375  1.00 95.81           C  
ATOM   3088  CE2 TYR A 376      -4.664  -0.762  14.680  1.00 95.81           C  
ATOM   3089  OH  TYR A 376      -4.141  -2.170  16.531  1.00 95.81           O  
ATOM   3090  CZ  TYR A 376      -4.020  -1.871  15.195  1.00 95.81           C  
ATOM   3091  N   GLY A 377      -2.105   0.626   8.508  1.00 96.88           N  
ATOM   3092  CA  GLY A 377      -1.938   0.743   7.070  1.00 96.88           C  
ATOM   3093  C   GLY A 377      -2.797   1.831   6.457  1.00 96.88           C  
ATOM   3094  O   GLY A 377      -3.250   2.740   7.152  1.00 96.88           O  
ATOM   3095  N   ALA A 378      -2.922   1.817   5.129  1.00 98.06           N  
ATOM   3096  CA  ALA A 378      -3.703   2.787   4.367  1.00 98.06           C  
ATOM   3097  C   ALA A 378      -5.078   2.229   4.016  1.00 98.06           C  
ATOM   3098  CB  ALA A 378      -2.957   3.189   3.098  1.00 98.06           C  
ATOM   3099  O   ALA A 378      -5.227   1.030   3.770  1.00 98.06           O  
ATOM   3100  N   GLU A 379      -6.047   3.078   4.039  1.00 98.19           N  
ATOM   3101  CA  GLU A 379      -7.434   2.701   3.781  1.00 98.19           C  
ATOM   3102  C   GLU A 379      -8.055   3.584   2.703  1.00 98.19           C  
ATOM   3103  CB  GLU A 379      -8.258   2.779   5.066  1.00 98.19           C  
ATOM   3104  O   GLU A 379      -7.746   4.773   2.615  1.00 98.19           O  
ATOM   3105  CG  GLU A 379      -7.711   1.931   6.203  1.00 98.19           C  
ATOM   3106  CD  GLU A 379      -8.406   2.182   7.531  1.00 98.19           C  
ATOM   3107  OE1 GLU A 379      -8.367   1.295   8.414  1.00 98.19           O  
ATOM   3108  OE2 GLU A 379      -9.000   3.271   7.691  1.00 98.19           O  
ATOM   3109  N   TYR A 380      -8.883   2.961   1.854  1.00 98.38           N  
ATOM   3110  CA  TYR A 380      -9.500   3.682   0.746  1.00 98.38           C  
ATOM   3111  C   TYR A 380     -10.969   3.293   0.589  1.00 98.38           C  
ATOM   3112  CB  TYR A 380      -8.742   3.408  -0.558  1.00 98.38           C  
ATOM   3113  O   TYR A 380     -11.344   2.152   0.864  1.00 98.38           O  
ATOM   3114  CG  TYR A 380      -7.301   3.852  -0.528  1.00 98.38           C  
ATOM   3115  CD1 TYR A 380      -6.926   5.094  -1.029  1.00 98.38           C  
ATOM   3116  CD2 TYR A 380      -6.312   3.027  -0.000  1.00 98.38           C  
ATOM   3117  CE1 TYR A 380      -5.594   5.508  -1.005  1.00 98.38           C  
ATOM   3118  CE2 TYR A 380      -4.984   3.428   0.029  1.00 98.38           C  
ATOM   3119  OH  TYR A 380      -3.316   5.070  -0.449  1.00 98.38           O  
ATOM   3120  CZ  TYR A 380      -4.633   4.668  -0.475  1.00 98.38           C  
ATOM   3121  N   ILE A 381     -11.773   4.203   0.255  1.00 98.44           N  
ATOM   3122  CA  ILE A 381     -13.102   4.016  -0.323  1.00 98.44           C  
ATOM   3123  C   ILE A 381     -13.133   4.590  -1.736  1.00 98.44           C  
ATOM   3124  CB  ILE A 381     -14.195   4.672   0.549  1.00 98.44           C  
ATOM   3125  O   ILE A 381     -12.969   5.797  -1.926  1.00 98.44           O  
ATOM   3126  CG1 ILE A 381     -14.062   4.215   2.006  1.00 98.44           C  
ATOM   3127  CG2 ILE A 381     -15.586   4.348   0.001  1.00 98.44           C  
ATOM   3128  CD1 ILE A 381     -14.914   5.012   2.986  1.00 98.44           C  
ATOM   3129  N   LEU A 382     -13.336   3.740  -2.709  1.00 98.19           N  
ATOM   3130  CA  LEU A 382     -13.266   4.203  -4.090  1.00 98.19           C  
ATOM   3131  C   LEU A 382     -14.562   3.910  -4.832  1.00 98.19           C  
ATOM   3132  CB  LEU A 382     -12.086   3.547  -4.816  1.00 98.19           C  
ATOM   3133  O   LEU A 382     -15.133   2.824  -4.691  1.00 98.19           O  
ATOM   3134  CG  LEU A 382     -10.695   3.814  -4.234  1.00 98.19           C  
ATOM   3135  CD1 LEU A 382      -9.633   3.102  -5.062  1.00 98.19           C  
ATOM   3136  CD2 LEU A 382     -10.422   5.312  -4.176  1.00 98.19           C  
ATOM   3137  N   ASP A 383     -15.055   4.863  -5.473  1.00 97.69           N  
ATOM   3138  CA  ASP A 383     -16.125   4.699  -6.449  1.00 97.69           C  
ATOM   3139  C   ASP A 383     -15.570   4.680  -7.875  1.00 97.69           C  
ATOM   3140  CB  ASP A 383     -17.156   5.820  -6.305  1.00 97.69           C  
ATOM   3141  O   ASP A 383     -15.047   5.684  -8.359  1.00 97.69           O  
ATOM   3142  CG  ASP A 383     -18.484   5.496  -6.973  1.00 97.69           C  
ATOM   3143  OD1 ASP A 383     -18.594   5.641  -8.211  1.00 97.69           O  
ATOM   3144  OD2 ASP A 383     -19.422   5.098  -6.258  1.00 97.69           O  
ATOM   3145  N   LEU A 384     -15.711   3.539  -8.523  1.00 97.62           N  
ATOM   3146  CA  LEU A 384     -15.070   3.307  -9.812  1.00 97.62           C  
ATOM   3147  C   LEU A 384     -16.109   3.178 -10.922  1.00 97.62           C  
ATOM   3148  CB  LEU A 384     -14.195   2.047  -9.758  1.00 97.62           C  
ATOM   3149  O   LEU A 384     -17.141   2.527 -10.742  1.00 97.62           O  
ATOM   3150  CG  LEU A 384     -13.164   1.984  -8.633  1.00 97.62           C  
ATOM   3151  CD1 LEU A 384     -12.539   0.593  -8.562  1.00 97.62           C  
ATOM   3152  CD2 LEU A 384     -12.086   3.047  -8.836  1.00 97.62           C  
ATOM   3153  N   LEU A 385     -15.812   3.789 -11.969  1.00 97.62           N  
ATOM   3154  CA  LEU A 385     -16.562   3.551 -13.203  1.00 97.62           C  
ATOM   3155  C   LEU A 385     -15.906   2.453 -14.031  1.00 97.62           C  
ATOM   3156  CB  LEU A 385     -16.656   4.840 -14.023  1.00 97.62           C  
ATOM   3157  O   LEU A 385     -14.734   2.559 -14.391  1.00 97.62           O  
ATOM   3158  CG  LEU A 385     -17.484   4.758 -15.312  1.00 97.62           C  
ATOM   3159  CD1 LEU A 385     -18.938   4.438 -14.992  1.00 97.62           C  
ATOM   3160  CD2 LEU A 385     -17.375   6.062 -16.094  1.00 97.62           C  
ATOM   3161  N   LEU A 386     -16.641   1.448 -14.305  1.00 97.25           N  
ATOM   3162  CA  LEU A 386     -16.141   0.271 -15.000  1.00 97.25           C  
ATOM   3163  C   LEU A 386     -16.938   0.000 -16.266  1.00 97.25           C  
ATOM   3164  CB  LEU A 386     -16.188  -0.954 -14.086  1.00 97.25           C  
ATOM   3165  O   LEU A 386     -17.984   0.615 -16.500  1.00 97.25           O  
ATOM   3166  CG  LEU A 386     -15.555  -0.789 -12.703  1.00 97.25           C  
ATOM   3167  CD1 LEU A 386     -15.820  -2.025 -11.844  1.00 97.25           C  
ATOM   3168  CD2 LEU A 386     -14.055  -0.528 -12.820  1.00 97.25           C  
ATOM   3169  N   LEU A 387     -16.359  -0.805 -17.094  1.00 96.69           N  
ATOM   3170  CA  LEU A 387     -17.031  -1.272 -18.312  1.00 96.69           C  
ATOM   3171  C   LEU A 387     -17.188  -2.789 -18.297  1.00 96.69           C  
ATOM   3172  CB  LEU A 387     -16.234  -0.849 -19.547  1.00 96.69           C  
ATOM   3173  O   LEU A 387     -16.203  -3.523 -18.344  1.00 96.69           O  
ATOM   3174  CG  LEU A 387     -16.969  -0.971 -20.891  1.00 96.69           C  
ATOM   3175  CD1 LEU A 387     -18.109   0.039 -20.969  1.00 96.69           C  
ATOM   3176  CD2 LEU A 387     -15.992  -0.778 -22.047  1.00 96.69           C  
ATOM   3177  N   TYR A 388     -18.438  -3.195 -18.188  1.00 93.69           N  
ATOM   3178  CA  TYR A 388     -18.797  -4.609 -18.172  1.00 93.69           C  
ATOM   3179  C   TYR A 388     -18.938  -5.148 -19.594  1.00 93.69           C  
ATOM   3180  CB  TYR A 388     -20.109  -4.828 -17.406  1.00 93.69           C  
ATOM   3181  O   TYR A 388     -19.781  -4.688 -20.359  1.00 93.69           O  
ATOM   3182  CG  TYR A 388     -20.484  -6.281 -17.250  1.00 93.69           C  
ATOM   3183  CD1 TYR A 388     -21.250  -6.926 -18.219  1.00 93.69           C  
ATOM   3184  CD2 TYR A 388     -20.078  -7.016 -16.156  1.00 93.69           C  
ATOM   3185  CE1 TYR A 388     -21.609  -8.266 -18.078  1.00 93.69           C  
ATOM   3186  CE2 TYR A 388     -20.422  -8.352 -16.000  1.00 93.69           C  
ATOM   3187  OH  TYR A 388     -21.531 -10.297 -16.828  1.00 93.69           O  
ATOM   3188  CZ  TYR A 388     -21.188  -8.969 -16.969  1.00 93.69           C  
ATOM   3189  N   LYS A 389     -18.172  -6.148 -19.922  1.00 93.50           N  
ATOM   3190  CA  LYS A 389     -18.203  -6.777 -21.234  1.00 93.50           C  
ATOM   3191  C   LYS A 389     -18.516  -8.273 -21.125  1.00 93.50           C  
ATOM   3192  CB  LYS A 389     -16.891  -6.562 -21.969  1.00 93.50           C  
ATOM   3193  O   LYS A 389     -17.672  -9.047 -20.656  1.00 93.50           O  
ATOM   3194  CG  LYS A 389     -16.531  -5.102 -22.203  1.00 93.50           C  
ATOM   3195  CD  LYS A 389     -15.203  -4.949 -22.922  1.00 93.50           C  
ATOM   3196  CE  LYS A 389     -14.828  -3.486 -23.109  1.00 93.50           C  
ATOM   3197  NZ  LYS A 389     -13.477  -3.334 -23.719  1.00 93.50           N  
ATOM   3198  N   LYS A 390     -19.672  -8.664 -21.625  1.00 91.31           N  
ATOM   3199  CA  LYS A 390     -20.062 -10.070 -21.594  1.00 91.31           C  
ATOM   3200  C   LYS A 390     -19.609 -10.789 -22.875  1.00 91.31           C  
ATOM   3201  CB  LYS A 390     -21.562 -10.203 -21.438  1.00 91.31           C  
ATOM   3202  O   LYS A 390     -19.875 -10.320 -23.984  1.00 91.31           O  
ATOM   3203  CG  LYS A 390     -22.031 -11.609 -21.062  1.00 91.31           C  
ATOM   3204  CD  LYS A 390     -23.547 -11.672 -20.875  1.00 91.31           C  
ATOM   3205  CE  LYS A 390     -24.000 -13.078 -20.516  1.00 91.31           C  
ATOM   3206  NZ  LYS A 390     -25.484 -13.164 -20.422  1.00 91.31           N  
ATOM   3207  N   HIS A 391     -18.922 -11.875 -22.812  1.00 84.38           N  
ATOM   3208  CA  HIS A 391     -18.469 -12.594 -23.984  1.00 84.38           C  
ATOM   3209  C   HIS A 391     -19.125 -13.969 -24.094  1.00 84.38           C  
ATOM   3210  CB  HIS A 391     -16.938 -12.742 -23.969  1.00 84.38           C  
ATOM   3211  O   HIS A 391     -19.078 -14.609 -25.141  1.00 84.38           O  
ATOM   3212  CG  HIS A 391     -16.422 -13.367 -22.703  1.00 84.38           C  
ATOM   3213  CD2 HIS A 391     -16.234 -14.664 -22.375  1.00 84.38           C  
ATOM   3214  ND1 HIS A 391     -16.031 -12.625 -21.625  1.00 84.38           N  
ATOM   3215  CE1 HIS A 391     -15.617 -13.438 -20.656  1.00 84.38           C  
ATOM   3216  NE2 HIS A 391     -15.734 -14.688 -21.094  1.00 84.38           N  
ATOM   3217  N   LYS A 392     -19.625 -14.531 -22.984  1.00 82.44           N  
ATOM   3218  CA  LYS A 392     -20.406 -15.766 -23.062  1.00 82.44           C  
ATOM   3219  C   LYS A 392     -21.891 -15.461 -23.281  1.00 82.44           C  
ATOM   3220  CB  LYS A 392     -20.219 -16.594 -21.781  1.00 82.44           C  
ATOM   3221  O   LYS A 392     -22.453 -14.617 -22.578  1.00 82.44           O  
ATOM   3222  CG  LYS A 392     -20.562 -18.062 -21.953  1.00 82.44           C  
ATOM   3223  CD  LYS A 392     -20.203 -18.859 -20.703  1.00 82.44           C  
ATOM   3224  CE  LYS A 392     -20.609 -20.328 -20.844  1.00 82.44           C  
ATOM   3225  NZ  LYS A 392     -20.203 -21.125 -19.641  1.00 82.44           N  
ATOM   3226  N   GLY A 393     -22.578 -15.977 -24.281  1.00 81.31           N  
ATOM   3227  CA  GLY A 393     -23.953 -15.703 -24.641  1.00 81.31           C  
ATOM   3228  C   GLY A 393     -24.109 -14.461 -25.516  1.00 81.31           C  
ATOM   3229  O   GLY A 393     -23.297 -14.219 -26.406  1.00 81.31           O  
ATOM   3230  N   LYS A 394     -25.141 -13.602 -25.172  1.00 84.56           N  
ATOM   3231  CA  LYS A 394     -25.359 -12.375 -25.922  1.00 84.56           C  
ATOM   3232  C   LYS A 394     -24.328 -11.305 -25.547  1.00 84.56           C  
ATOM   3233  CB  LYS A 394     -26.781 -11.844 -25.703  1.00 84.56           C  
ATOM   3234  O   LYS A 394     -24.250 -10.914 -24.375  1.00 84.56           O  
ATOM   3235  CG  LYS A 394     -27.234 -10.852 -26.766  1.00 84.56           C  
ATOM   3236  CD  LYS A 394     -28.672 -10.414 -26.531  1.00 84.56           C  
ATOM   3237  CE  LYS A 394     -29.094  -9.336 -27.516  1.00 84.56           C  
ATOM   3238  NZ  LYS A 394     -30.500  -8.891 -27.281  1.00 84.56           N  
ATOM   3239  N   LYS A 395     -23.500 -10.914 -26.516  1.00 85.88           N  
ATOM   3240  CA  LYS A 395     -22.469  -9.914 -26.281  1.00 85.88           C  
ATOM   3241  C   LYS A 395     -23.062  -8.570 -25.891  1.00 85.88           C  
ATOM   3242  CB  LYS A 395     -21.578  -9.758 -27.516  1.00 85.88           C  
ATOM   3243  O   LYS A 395     -24.047  -8.133 -26.484  1.00 85.88           O  
ATOM   3244  CG  LYS A 395     -20.688 -10.953 -27.797  1.00 85.88           C  
ATOM   3245  CD  LYS A 395     -19.781 -10.695 -29.000  1.00 85.88           C  
ATOM   3246  CE  LYS A 395     -18.906 -11.906 -29.297  1.00 85.88           C  
ATOM   3247  NZ  LYS A 395     -18.031 -11.672 -30.484  1.00 85.88           N  
ATOM   3248  N   MET A 396     -22.719  -8.078 -24.688  1.00 90.00           N  
ATOM   3249  CA  MET A 396     -23.203  -6.785 -24.219  1.00 90.00           C  
ATOM   3250  C   MET A 396     -22.094  -6.008 -23.516  1.00 90.00           C  
ATOM   3251  CB  MET A 396     -24.391  -6.973 -23.266  1.00 90.00           C  
ATOM   3252  O   MET A 396     -21.234  -6.598 -22.875  1.00 90.00           O  
ATOM   3253  CG  MET A 396     -24.938  -5.672 -22.688  1.00 90.00           C  
ATOM   3254  SD  MET A 396     -26.359  -5.934 -21.578  1.00 90.00           S  
ATOM   3255  CE  MET A 396     -25.500  -6.363 -20.047  1.00 90.00           C  
ATOM   3256  N   THR A 397     -21.969  -4.695 -23.781  1.00 92.38           N  
ATOM   3257  CA  THR A 397     -21.062  -3.771 -23.109  1.00 92.38           C  
ATOM   3258  C   THR A 397     -21.844  -2.674 -22.391  1.00 92.38           C  
ATOM   3259  CB  THR A 397     -20.078  -3.139 -24.094  1.00 92.38           C  
ATOM   3260  O   THR A 397     -22.594  -1.918 -23.016  1.00 92.38           O  
ATOM   3261  CG2 THR A 397     -19.062  -2.256 -23.375  1.00 92.38           C  
ATOM   3262  OG1 THR A 397     -19.375  -4.180 -24.797  1.00 92.38           O  
ATOM   3263  N   VAL A 398     -21.750  -2.650 -21.094  1.00 95.25           N  
ATOM   3264  CA  VAL A 398     -22.516  -1.672 -20.328  1.00 95.25           C  
ATOM   3265  C   VAL A 398     -21.625  -1.059 -19.234  1.00 95.25           C  
ATOM   3266  CB  VAL A 398     -23.766  -2.305 -19.688  1.00 95.25           C  
ATOM   3267  O   VAL A 398     -20.859  -1.767 -18.578  1.00 95.25           O  
ATOM   3268  CG1 VAL A 398     -24.594  -1.249 -18.953  1.00 95.25           C  
ATOM   3269  CG2 VAL A 398     -24.609  -2.998 -20.766  1.00 95.25           C  
ATOM   3270  N   PRO A 399     -21.750   0.265 -19.125  1.00 95.69           N  
ATOM   3271  CA  PRO A 399     -21.016   0.889 -18.016  1.00 95.69           C  
ATOM   3272  C   PRO A 399     -21.625   0.545 -16.656  1.00 95.69           C  
ATOM   3273  CB  PRO A 399     -21.156   2.387 -18.312  1.00 95.69           C  
ATOM   3274  O   PRO A 399     -22.844   0.508 -16.516  1.00 95.69           O  
ATOM   3275  CG  PRO A 399     -22.406   2.514 -19.109  1.00 95.69           C  
ATOM   3276  CD  PRO A 399     -22.625   1.239 -19.875  1.00 95.69           C  
ATOM   3277  N   VAL A 400     -20.734   0.183 -15.742  1.00 94.75           N  
ATOM   3278  CA  VAL A 400     -21.188  -0.136 -14.391  1.00 94.75           C  
ATOM   3279  C   VAL A 400     -20.312   0.583 -13.375  1.00 94.75           C  
ATOM   3280  CB  VAL A 400     -21.172  -1.659 -14.133  1.00 94.75           C  
ATOM   3281  O   VAL A 400     -19.141   0.897 -13.656  1.00 94.75           O  
ATOM   3282  CG1 VAL A 400     -21.719  -1.977 -12.742  1.00 94.75           C  
ATOM   3283  CG2 VAL A 400     -21.969  -2.395 -15.211  1.00 94.75           C  
ATOM   3284  N   ARG A 401     -20.938   0.879 -12.227  1.00 94.81           N  
ATOM   3285  CA  ARG A 401     -20.219   1.528 -11.141  1.00 94.81           C  
ATOM   3286  C   ARG A 401     -19.969   0.555  -9.992  1.00 94.81           C  
ATOM   3287  CB  ARG A 401     -20.984   2.748 -10.633  1.00 94.81           C  
ATOM   3288  O   ARG A 401     -20.844  -0.248  -9.656  1.00 94.81           O  
ATOM   3289  CG  ARG A 401     -20.906   3.959 -11.547  1.00 94.81           C  
ATOM   3290  CD  ARG A 401     -21.688   5.141 -11.000  1.00 94.81           C  
ATOM   3291  NE  ARG A 401     -21.188   5.562  -9.695  1.00 94.81           N  
ATOM   3292  NH1 ARG A 401     -22.703   7.297  -9.453  1.00 94.81           N  
ATOM   3293  NH2 ARG A 401     -21.156   6.879  -7.816  1.00 94.81           N  
ATOM   3294  CZ  ARG A 401     -21.688   6.578  -8.992  1.00 94.81           C  
ATOM   3295  N   ARG A 402     -18.766   0.567  -9.469  1.00 95.12           N  
ATOM   3296  CA  ARG A 402     -18.422  -0.267  -8.320  1.00 95.12           C  
ATOM   3297  C   ARG A 402     -17.906   0.582  -7.168  1.00 95.12           C  
ATOM   3298  CB  ARG A 402     -17.375  -1.309  -8.719  1.00 95.12           C  
ATOM   3299  O   ARG A 402     -16.969   1.371  -7.340  1.00 95.12           O  
ATOM   3300  CG  ARG A 402     -16.891  -2.176  -7.562  1.00 95.12           C  
ATOM   3301  CD  ARG A 402     -17.938  -3.225  -7.184  1.00 95.12           C  
ATOM   3302  NE  ARG A 402     -17.422  -4.145  -6.172  1.00 95.12           N  
ATOM   3303  NH1 ARG A 402     -19.266  -5.523  -6.191  1.00 95.12           N  
ATOM   3304  NH2 ARG A 402     -17.516  -5.984  -4.801  1.00 95.12           N  
ATOM   3305  CZ  ARG A 402     -18.062  -5.215  -5.723  1.00 95.12           C  
ATOM   3306  N   HIS A 403     -18.562   0.474  -5.988  1.00 96.31           N  
ATOM   3307  CA  HIS A 403     -18.141   1.105  -4.742  1.00 96.31           C  
ATOM   3308  C   HIS A 403     -17.375   0.125  -3.861  1.00 96.31           C  
ATOM   3309  CB  HIS A 403     -19.359   1.658  -3.986  1.00 96.31           C  
ATOM   3310  O   HIS A 403     -17.953  -0.823  -3.330  1.00 96.31           O  
ATOM   3311  CG  HIS A 403     -18.984   2.631  -2.908  1.00 96.31           C  
ATOM   3312  CD2 HIS A 403     -18.984   2.502  -1.562  1.00 96.31           C  
ATOM   3313  ND1 HIS A 403     -18.578   3.920  -3.176  1.00 96.31           N  
ATOM   3314  CE1 HIS A 403     -18.328   4.543  -2.035  1.00 96.31           C  
ATOM   3315  NE2 HIS A 403     -18.562   3.703  -1.041  1.00 96.31           N  
ATOM   3316  N   ALA A 404     -16.016   0.353  -3.738  1.00 97.12           N  
ATOM   3317  CA  ALA A 404     -15.180  -0.639  -3.078  1.00 97.12           C  
ATOM   3318  C   ALA A 404     -14.523  -0.059  -1.826  1.00 97.12           C  
ATOM   3319  CB  ALA A 404     -14.109  -1.151  -4.039  1.00 97.12           C  
ATOM   3320  O   ALA A 404     -14.055   1.081  -1.835  1.00 97.12           O  
ATOM   3321  N   TYR A 405     -14.555  -0.762  -0.689  1.00 97.75           N  
ATOM   3322  CA  TYR A 405     -13.805  -0.491   0.530  1.00 97.75           C  
ATOM   3323  C   TYR A 405     -12.500  -1.289   0.558  1.00 97.75           C  
ATOM   3324  CB  TYR A 405     -14.641  -0.821   1.767  1.00 97.75           C  
ATOM   3325  O   TYR A 405     -12.523  -2.520   0.486  1.00 97.75           O  
ATOM   3326  CG  TYR A 405     -15.766   0.160   2.018  1.00 97.75           C  
ATOM   3327  CD1 TYR A 405     -15.742   1.004   3.125  1.00 97.75           C  
ATOM   3328  CD2 TYR A 405     -16.844   0.243   1.148  1.00 97.75           C  
ATOM   3329  CE1 TYR A 405     -16.766   1.908   3.361  1.00 97.75           C  
ATOM   3330  CE2 TYR A 405     -17.875   1.143   1.375  1.00 97.75           C  
ATOM   3331  OH  TYR A 405     -18.859   2.863   2.711  1.00 97.75           O  
ATOM   3332  CZ  TYR A 405     -17.844   1.970   2.482  1.00 97.75           C  
ATOM   3333  N   LEU A 406     -11.383  -0.613   0.631  1.00 98.25           N  
ATOM   3334  CA  LEU A 406     -10.078  -1.244   0.450  1.00 98.25           C  
ATOM   3335  C   LEU A 406      -9.172  -0.960   1.639  1.00 98.25           C  
ATOM   3336  CB  LEU A 406      -9.422  -0.753  -0.842  1.00 98.25           C  
ATOM   3337  O   LEU A 406      -9.289   0.083   2.285  1.00 98.25           O  
ATOM   3338  CG  LEU A 406     -10.289  -0.781  -2.100  1.00 98.25           C  
ATOM   3339  CD1 LEU A 406      -9.586  -0.065  -3.248  1.00 98.25           C  
ATOM   3340  CD2 LEU A 406     -10.633  -2.219  -2.484  1.00 98.25           C  
ATOM   3341  N   GLN A 407      -8.273  -1.858   1.883  1.00 97.56           N  
ATOM   3342  CA  GLN A 407      -7.262  -1.688   2.918  1.00 97.56           C  
ATOM   3343  C   GLN A 407      -5.922  -2.273   2.477  1.00 97.56           C  
ATOM   3344  CB  GLN A 407      -7.715  -2.338   4.227  1.00 97.56           C  
ATOM   3345  O   GLN A 407      -5.879  -3.355   1.885  1.00 97.56           O  
ATOM   3346  CG  GLN A 407      -6.770  -2.092   5.395  1.00 97.56           C  
ATOM   3347  CD  GLN A 407      -7.305  -2.631   6.707  1.00 97.56           C  
ATOM   3348  NE2 GLN A 407      -6.855  -2.053   7.812  1.00 97.56           N  
ATOM   3349  OE1 GLN A 407      -8.117  -3.559   6.727  1.00 97.56           O  
ATOM   3350  N   GLN A 408      -4.859  -1.569   2.611  1.00 97.38           N  
ATOM   3351  CA  GLN A 408      -3.482  -2.037   2.479  1.00 97.38           C  
ATOM   3352  C   GLN A 408      -2.799  -2.129   3.840  1.00 97.38           C  
ATOM   3353  CB  GLN A 408      -2.688  -1.112   1.555  1.00 97.38           C  
ATOM   3354  O   GLN A 408      -2.326  -1.121   4.371  1.00 97.38           O  
ATOM   3355  CG  GLN A 408      -3.152  -1.145   0.105  1.00 97.38           C  
ATOM   3356  CD  GLN A 408      -2.303  -0.276  -0.804  1.00 97.38           C  
ATOM   3357  NE2 GLN A 408      -1.594  -0.906  -1.733  1.00 97.38           N  
ATOM   3358  OE1 GLN A 408      -2.285   0.952  -0.671  1.00 97.38           O  
ATOM   3359  N   THR A 409      -2.697  -3.322   4.332  1.00 97.38           N  
ATOM   3360  CA  THR A 409      -2.164  -3.562   5.668  1.00 97.38           C  
ATOM   3361  C   THR A 409      -0.642  -3.465   5.668  1.00 97.38           C  
ATOM   3362  CB  THR A 409      -2.596  -4.941   6.203  1.00 97.38           C  
ATOM   3363  O   THR A 409       0.013  -3.904   4.723  1.00 97.38           O  
ATOM   3364  CG2 THR A 409      -2.035  -5.188   7.602  1.00 97.38           C  
ATOM   3365  OG1 THR A 409      -4.027  -5.000   6.254  1.00 97.38           O  
ATOM   3366  N   PHE A 410      -0.082  -2.838   6.734  1.00 97.44           N  
ATOM   3367  CA  PHE A 410       1.367  -2.826   6.898  1.00 97.44           C  
ATOM   3368  C   PHE A 410       1.893  -4.230   7.176  1.00 97.44           C  
ATOM   3369  CB  PHE A 410       1.772  -1.879   8.031  1.00 97.44           C  
ATOM   3370  O   PHE A 410       1.282  -4.988   7.934  1.00 97.44           O  
ATOM   3371  CG  PHE A 410       1.660  -0.421   7.676  1.00 97.44           C  
ATOM   3372  CD1 PHE A 410       2.152   0.053   6.465  1.00 97.44           C  
ATOM   3373  CD2 PHE A 410       1.063   0.476   8.555  1.00 97.44           C  
ATOM   3374  CE1 PHE A 410       2.049   1.401   6.133  1.00 97.44           C  
ATOM   3375  CE2 PHE A 410       0.957   1.825   8.227  1.00 97.44           C  
ATOM   3376  CZ  PHE A 410       1.451   2.285   7.020  1.00 97.44           C  
ATOM   3377  N   SER A 411       2.975  -4.590   6.543  1.00 96.94           N  
ATOM   3378  CA  SER A 411       3.650  -5.852   6.820  1.00 96.94           C  
ATOM   3379  C   SER A 411       4.746  -5.676   7.867  1.00 96.94           C  
ATOM   3380  CB  SER A 411       4.250  -6.434   5.539  1.00 96.94           C  
ATOM   3381  O   SER A 411       4.824  -4.633   8.516  1.00 96.94           O  
ATOM   3382  OG  SER A 411       5.289  -5.602   5.047  1.00 96.94           O  
ATOM   3383  N   LYS A 412       5.527  -6.715   8.086  1.00 96.62           N  
ATOM   3384  CA  LYS A 412       6.566  -6.715   9.117  1.00 96.62           C  
ATOM   3385  C   LYS A 412       7.520  -5.539   8.938  1.00 96.62           C  
ATOM   3386  CB  LYS A 412       7.344  -8.031   9.086  1.00 96.62           C  
ATOM   3387  O   LYS A 412       7.922  -5.227   7.812  1.00 96.62           O  
ATOM   3388  CG  LYS A 412       8.391  -8.148  10.188  1.00 96.62           C  
ATOM   3389  CD  LYS A 412       9.086  -9.508  10.148  1.00 96.62           C  
ATOM   3390  CE  LYS A 412      10.141  -9.625  11.242  1.00 96.62           C  
ATOM   3391  NZ  LYS A 412      10.789 -10.969  11.234  1.00 96.62           N  
ATOM   3392  N   ILE A 413       7.910  -4.926  10.023  1.00 97.00           N  
ATOM   3393  CA  ILE A 413       8.766  -3.742  10.016  1.00 97.00           C  
ATOM   3394  C   ILE A 413      10.164  -4.117   9.531  1.00 97.00           C  
ATOM   3395  CB  ILE A 413       8.836  -3.092  11.414  1.00 97.00           C  
ATOM   3396  O   ILE A 413      10.695  -5.160   9.922  1.00 97.00           O  
ATOM   3397  CG1 ILE A 413       7.492  -2.436  11.766  1.00 97.00           C  
ATOM   3398  CG2 ILE A 413       9.977  -2.074  11.477  1.00 97.00           C  
ATOM   3399  CD1 ILE A 413       7.414  -1.920  13.203  1.00 97.00           C  
ATOM   3400  N   GLN A 414      10.672  -3.324   8.617  1.00 97.19           N  
ATOM   3401  CA  GLN A 414      12.062  -3.416   8.188  1.00 97.19           C  
ATOM   3402  C   GLN A 414      12.961  -2.480   8.992  1.00 97.19           C  
ATOM   3403  CB  GLN A 414      12.188  -3.098   6.695  1.00 97.19           C  
ATOM   3404  O   GLN A 414      12.555  -1.360   9.320  1.00 97.19           O  
ATOM   3405  CG  GLN A 414      11.258  -3.922   5.812  1.00 97.19           C  
ATOM   3406  CD  GLN A 414      11.664  -5.379   5.727  1.00 97.19           C  
ATOM   3407  NE2 GLN A 414      10.688  -6.277   5.801  1.00 97.19           N  
ATOM   3408  OE1 GLN A 414      12.852  -5.695   5.594  1.00 97.19           O  
ATOM   3409  N   PHE A 415      14.164  -2.938   9.320  1.00 97.25           N  
ATOM   3410  CA  PHE A 415      15.039  -2.201  10.227  1.00 97.25           C  
ATOM   3411  C   PHE A 415      16.453  -2.113   9.664  1.00 97.25           C  
ATOM   3412  CB  PHE A 415      15.062  -2.863  11.609  1.00 97.25           C  
ATOM   3413  O   PHE A 415      16.953  -3.086   9.102  1.00 97.25           O  
ATOM   3414  CG  PHE A 415      16.047  -2.234  12.562  1.00 97.25           C  
ATOM   3415  CD1 PHE A 415      17.359  -2.664  12.609  1.00 97.25           C  
ATOM   3416  CD2 PHE A 415      15.641  -1.213  13.414  1.00 97.25           C  
ATOM   3417  CE1 PHE A 415      18.266  -2.084  13.492  1.00 97.25           C  
ATOM   3418  CE2 PHE A 415      16.547  -0.627  14.297  1.00 97.25           C  
ATOM   3419  CZ  PHE A 415      17.859  -1.064  14.336  1.00 97.25           C  
ATOM   3420  N   VAL A 416      17.062  -0.885   9.742  1.00 95.94           N  
ATOM   3421  CA  VAL A 416      18.453  -0.722   9.359  1.00 95.94           C  
ATOM   3422  C   VAL A 416      19.125   0.312  10.266  1.00 95.94           C  
ATOM   3423  CB  VAL A 416      18.594  -0.301   7.879  1.00 95.94           C  
ATOM   3424  O   VAL A 416      18.469   1.245  10.734  1.00 95.94           O  
ATOM   3425  CG1 VAL A 416      18.141   1.146   7.684  1.00 95.94           C  
ATOM   3426  CG2 VAL A 416      20.031  -0.484   7.402  1.00 95.94           C  
ATOM   3427  N   GLU A 417      20.344   0.088  10.586  1.00 93.88           N  
ATOM   3428  CA  GLU A 417      21.141   1.052  11.344  1.00 93.88           C  
ATOM   3429  C   GLU A 417      22.016   1.890  10.422  1.00 93.88           C  
ATOM   3430  CB  GLU A 417      22.000   0.337  12.383  1.00 93.88           C  
ATOM   3431  O   GLU A 417      22.484   1.401   9.391  1.00 93.88           O  
ATOM   3432  CG  GLU A 417      21.203  -0.324  13.500  1.00 93.88           C  
ATOM   3433  CD  GLU A 417      22.062  -1.063  14.500  1.00 93.88           C  
ATOM   3434  OE1 GLU A 417      21.922  -2.301  14.633  1.00 93.88           O  
ATOM   3435  OE2 GLU A 417      22.891  -0.400  15.164  1.00 93.88           O  
ATOM   3436  N   HIS A 418      22.125   3.100  10.711  1.00 86.25           N  
ATOM   3437  CA  HIS A 418      22.969   3.971   9.914  1.00 86.25           C  
ATOM   3438  C   HIS A 418      24.422   3.502   9.953  1.00 86.25           C  
ATOM   3439  CB  HIS A 418      22.875   5.414  10.406  1.00 86.25           C  
ATOM   3440  O   HIS A 418      25.078   3.389   8.906  1.00 86.25           O  
ATOM   3441  CG  HIS A 418      23.250   6.426   9.375  1.00 86.25           C  
ATOM   3442  CD2 HIS A 418      22.500   7.281   8.648  1.00 86.25           C  
ATOM   3443  ND1 HIS A 418      24.562   6.641   8.992  1.00 86.25           N  
ATOM   3444  CE1 HIS A 418      24.594   7.590   8.070  1.00 86.25           C  
ATOM   3445  NE2 HIS A 418      23.359   7.992   7.844  1.00 86.25           N  
ATOM   3446  N   GLU A 419      24.938   3.293  11.148  1.00 85.69           N  
ATOM   3447  CA  GLU A 419      26.297   2.773  11.336  1.00 85.69           C  
ATOM   3448  C   GLU A 419      26.281   1.543  12.242  1.00 85.69           C  
ATOM   3449  CB  GLU A 419      27.203   3.854  11.930  1.00 85.69           C  
ATOM   3450  O   GLU A 419      25.859   1.618  13.398  1.00 85.69           O  
ATOM   3451  CG  GLU A 419      27.531   4.977  10.953  1.00 85.69           C  
ATOM   3452  CD  GLU A 419      28.406   6.062  11.562  1.00 85.69           C  
ATOM   3453  OE1 GLU A 419      28.734   7.043  10.859  1.00 85.69           O  
ATOM   3454  OE2 GLU A 419      28.766   5.930  12.758  1.00 85.69           O  
ATOM   3455  N   GLU A 420      26.734   0.484  11.672  1.00 86.00           N  
ATOM   3456  CA  GLU A 420      26.766  -0.746  12.453  1.00 86.00           C  
ATOM   3457  C   GLU A 420      27.891  -0.713  13.492  1.00 86.00           C  
ATOM   3458  CB  GLU A 420      26.938  -1.964  11.539  1.00 86.00           C  
ATOM   3459  O   GLU A 420      28.953  -0.145  13.242  1.00 86.00           O  
ATOM   3460  CG  GLU A 420      25.688  -2.307  10.742  1.00 86.00           C  
ATOM   3461  CD  GLU A 420      25.828  -3.576   9.922  1.00 86.00           C  
ATOM   3462  OE1 GLU A 420      24.875  -3.949   9.211  1.00 86.00           O  
ATOM   3463  OE2 GLU A 420      26.906  -4.199   9.984  1.00 86.00           O  
ATOM   3464  N   LEU A 421      27.531  -1.219  14.656  1.00 86.69           N  
ATOM   3465  CA  LEU A 421      28.469  -1.222  15.773  1.00 86.69           C  
ATOM   3466  C   LEU A 421      29.156  -2.576  15.906  1.00 86.69           C  
ATOM   3467  CB  LEU A 421      27.734  -0.878  17.078  1.00 86.69           C  
ATOM   3468  O   LEU A 421      28.531  -3.617  15.664  1.00 86.69           O  
ATOM   3469  CG  LEU A 421      27.406   0.597  17.297  1.00 86.69           C  
ATOM   3470  CD1 LEU A 421      25.984   0.741  17.844  1.00 86.69           C  
ATOM   3471  CD2 LEU A 421      28.406   1.242  18.250  1.00 86.69           C  
ATOM   3472  N   ASP A 422      30.422  -2.486  16.188  1.00 90.69           N  
ATOM   3473  CA  ASP A 422      31.109  -3.699  16.625  1.00 90.69           C  
ATOM   3474  C   ASP A 422      30.906  -3.945  18.109  1.00 90.69           C  
ATOM   3475  CB  ASP A 422      32.594  -3.607  16.297  1.00 90.69           C  
ATOM   3476  O   ASP A 422      31.609  -3.352  18.938  1.00 90.69           O  
ATOM   3477  CG  ASP A 422      33.312  -4.934  16.453  1.00 90.69           C  
ATOM   3478  OD1 ASP A 422      32.812  -5.828  17.172  1.00 90.69           O  
ATOM   3479  OD2 ASP A 422      34.406  -5.090  15.859  1.00 90.69           O  
ATOM   3480  N   ALA A 423      29.984  -4.750  18.469  1.00 90.38           N  
ATOM   3481  CA  ALA A 423      29.547  -4.980  19.828  1.00 90.38           C  
ATOM   3482  C   ALA A 423      30.672  -5.531  20.688  1.00 90.38           C  
ATOM   3483  CB  ALA A 423      28.344  -5.934  19.859  1.00 90.38           C  
ATOM   3484  O   ALA A 423      30.828  -5.141  21.859  1.00 90.38           O  
ATOM   3485  N   GLN A 424      31.453  -6.441  20.172  1.00 91.31           N  
ATOM   3486  CA  GLN A 424      32.531  -7.051  20.938  1.00 91.31           C  
ATOM   3487  C   GLN A 424      33.625  -6.027  21.266  1.00 91.31           C  
ATOM   3488  CB  GLN A 424      33.156  -8.219  20.156  1.00 91.31           C  
ATOM   3489  O   GLN A 424      34.094  -5.957  22.406  1.00 91.31           O  
ATOM   3490  CG  GLN A 424      32.250  -9.445  20.094  1.00 91.31           C  
ATOM   3491  CD  GLN A 424      32.969 -10.680  19.562  1.00 91.31           C  
ATOM   3492  NE2 GLN A 424      32.281 -11.812  19.547  1.00 91.31           N  
ATOM   3493  OE1 GLN A 424      34.125 -10.609  19.172  1.00 91.31           O  
ATOM   3494  N   GLU A 425      33.969  -5.250  20.219  1.00 91.81           N  
ATOM   3495  CA  GLU A 425      35.000  -4.227  20.438  1.00 91.81           C  
ATOM   3496  C   GLU A 425      34.500  -3.182  21.453  1.00 91.81           C  
ATOM   3497  CB  GLU A 425      35.375  -3.551  19.125  1.00 91.81           C  
ATOM   3498  O   GLU A 425      35.281  -2.764  22.328  1.00 91.81           O  
ATOM   3499  CG  GLU A 425      36.469  -2.514  19.250  1.00 91.81           C  
ATOM   3500  CD  GLU A 425      37.781  -3.104  19.719  1.00 91.81           C  
ATOM   3501  OE1 GLU A 425      38.688  -2.330  20.109  1.00 91.81           O  
ATOM   3502  OE2 GLU A 425      37.938  -4.348  19.703  1.00 91.81           O  
ATOM   3503  N   LEU A 426      33.250  -2.816  21.359  1.00 91.25           N  
ATOM   3504  CA  LEU A 426      32.719  -1.817  22.281  1.00 91.25           C  
ATOM   3505  C   LEU A 426      32.594  -2.375  23.688  1.00 91.25           C  
ATOM   3506  CB  LEU A 426      31.328  -1.347  21.797  1.00 91.25           C  
ATOM   3507  O   LEU A 426      32.906  -1.673  24.656  1.00 91.25           O  
ATOM   3508  CG  LEU A 426      30.672  -0.248  22.625  1.00 91.25           C  
ATOM   3509  CD1 LEU A 426      31.562   0.991  22.672  1.00 91.25           C  
ATOM   3510  CD2 LEU A 426      29.297   0.093  22.062  1.00 91.25           C  
ATOM   3511  N   ALA A 427      32.250  -3.623  23.875  1.00 92.00           N  
ATOM   3512  CA  ALA A 427      32.188  -4.258  25.188  1.00 92.00           C  
ATOM   3513  C   ALA A 427      33.531  -4.301  25.859  1.00 92.00           C  
ATOM   3514  CB  ALA A 427      31.594  -5.668  25.062  1.00 92.00           C  
ATOM   3515  O   ALA A 427      33.656  -4.031  27.062  1.00 92.00           O  
ATOM   3516  N   LYS A 428      34.531  -4.633  25.062  1.00 91.75           N  
ATOM   3517  CA  LYS A 428      35.906  -4.652  25.578  1.00 91.75           C  
ATOM   3518  C   LYS A 428      36.312  -3.271  26.062  1.00 91.75           C  
ATOM   3519  CB  LYS A 428      36.875  -5.148  24.500  1.00 91.75           C  
ATOM   3520  O   LYS A 428      36.906  -3.143  27.141  1.00 91.75           O  
ATOM   3521  CG  LYS A 428      36.812  -6.648  24.266  1.00 91.75           C  
ATOM   3522  CD  LYS A 428      37.844  -7.086  23.203  1.00 91.75           C  
ATOM   3523  CE  LYS A 428      37.688  -8.562  22.859  1.00 91.75           C  
ATOM   3524  NZ  LYS A 428      38.594  -8.969  21.766  1.00 91.75           N  
ATOM   3525  N   ARG A 429      35.969  -2.248  25.250  1.00 91.19           N  
ATOM   3526  CA  ARG A 429      36.344  -0.881  25.609  1.00 91.19           C  
ATOM   3527  C   ARG A 429      35.625  -0.451  26.891  1.00 91.19           C  
ATOM   3528  CB  ARG A 429      36.000   0.086  24.469  1.00 91.19           C  
ATOM   3529  O   ARG A 429      36.219   0.180  27.766  1.00 91.19           O  
ATOM   3530  CG  ARG A 429      37.094   0.178  23.422  1.00 91.19           C  
ATOM   3531  CD  ARG A 429      36.781   1.250  22.375  1.00 91.19           C  
ATOM   3532  NE  ARG A 429      36.750   0.698  21.031  1.00 91.19           N  
ATOM   3533  NH1 ARG A 429      35.906   2.617  20.047  1.00 91.19           N  
ATOM   3534  NH2 ARG A 429      36.344   0.761  18.766  1.00 91.19           N  
ATOM   3535  CZ  ARG A 429      36.344   1.359  19.953  1.00 91.19           C  
ATOM   3536  N   ILE A 430      34.344  -0.871  27.109  1.00 89.31           N  
ATOM   3537  CA  ILE A 430      33.531  -0.509  28.281  1.00 89.31           C  
ATOM   3538  C   ILE A 430      34.094  -1.191  29.516  1.00 89.31           C  
ATOM   3539  CB  ILE A 430      32.062  -0.888  28.078  1.00 89.31           C  
ATOM   3540  O   ILE A 430      34.219  -0.571  30.578  1.00 89.31           O  
ATOM   3541  CG1 ILE A 430      31.438  -0.051  26.953  1.00 89.31           C  
ATOM   3542  CG2 ILE A 430      31.281  -0.712  29.391  1.00 89.31           C  
ATOM   3543  CD1 ILE A 430      30.031  -0.496  26.547  1.00 89.31           C  
ATOM   3544  N   ASN A 431      34.531  -2.410  29.422  1.00 88.88           N  
ATOM   3545  CA  ASN A 431      35.062  -3.158  30.547  1.00 88.88           C  
ATOM   3546  C   ASN A 431      36.438  -2.654  30.953  1.00 88.88           C  
ATOM   3547  CB  ASN A 431      35.125  -4.652  30.234  1.00 88.88           C  
ATOM   3548  O   ASN A 431      36.781  -2.645  32.125  1.00 88.88           O  
ATOM   3549  CG  ASN A 431      33.750  -5.281  30.156  1.00 88.88           C  
ATOM   3550  ND2 ASN A 431      33.625  -6.383  29.422  1.00 88.88           N  
ATOM   3551  OD1 ASN A 431      32.781  -4.785  30.750  1.00 88.88           O  
ATOM   3552  N   GLN A 432      37.281  -2.283  29.969  1.00 87.69           N  
ATOM   3553  CA  GLN A 432      38.594  -1.732  30.281  1.00 87.69           C  
ATOM   3554  C   GLN A 432      38.469  -0.402  31.016  1.00 87.69           C  
ATOM   3555  CB  GLN A 432      39.406  -1.552  29.000  1.00 87.69           C  
ATOM   3556  O   GLN A 432      39.250  -0.131  31.938  1.00 87.69           O  
ATOM   3557  CG  GLN A 432      40.031  -2.844  28.469  1.00 87.69           C  
ATOM   3558  CD  GLN A 432      40.719  -2.656  27.141  1.00 87.69           C  
ATOM   3559  NE2 GLN A 432      41.312  -3.730  26.625  1.00 87.69           N  
ATOM   3560  OE1 GLN A 432      40.750  -1.556  26.578  1.00 87.69           O  
ATOM   3561  N   GLU A 433      37.500   0.378  30.625  1.00 79.00           N  
ATOM   3562  CA  GLU A 433      37.281   1.671  31.266  1.00 79.00           C  
ATOM   3563  C   GLU A 433      36.688   1.499  32.688  1.00 79.00           C  
ATOM   3564  CB  GLU A 433      36.344   2.549  30.422  1.00 79.00           C  
ATOM   3565  O   GLU A 433      37.062   2.242  33.594  1.00 79.00           O  
ATOM   3566  CG  GLU A 433      37.000   3.117  29.172  1.00 79.00           C  
ATOM   3567  CD  GLU A 433      36.031   3.852  28.266  1.00 79.00           C  
ATOM   3568  OE1 GLU A 433      36.438   4.270  27.156  1.00 79.00           O  
ATOM   3569  OE2 GLU A 433      34.875   4.012  28.656  1.00 79.00           O  
ATOM   3570  N   SER A 434      35.906   0.415  33.031  1.00 72.31           N  
ATOM   3571  CA  SER A 434      35.312   0.151  34.312  1.00 72.31           C  
ATOM   3572  C   SER A 434      36.312  -0.477  35.281  1.00 72.31           C  
ATOM   3573  CB  SER A 434      34.094  -0.766  34.156  1.00 72.31           C  
ATOM   3574  O   SER A 434      36.250  -0.248  36.500  1.00 72.31           O  
ATOM   3575  OG  SER A 434      33.219  -0.292  33.156  1.00 72.31           O  
ATOM   3576  N   GLY A 435      37.250  -1.376  34.906  1.00 63.06           N  
ATOM   3577  CA  GLY A 435      38.281  -1.975  35.719  1.00 63.06           C  
ATOM   3578  C   GLY A 435      39.281  -0.969  36.250  1.00 63.06           C  
ATOM   3579  O   GLY A 435      39.812  -1.099  37.344  1.00 63.06           O  
ATOM   3580  N   SER A 436      39.750  -0.039  35.406  1.00 57.06           N  
ATOM   3581  CA  SER A 436      40.750   0.936  35.844  1.00 57.06           C  
ATOM   3582  C   SER A 436      40.219   1.760  37.031  1.00 57.06           C  
ATOM   3583  CB  SER A 436      41.156   1.864  34.719  1.00 57.06           C  
ATOM   3584  O   SER A 436      41.000   2.166  37.906  1.00 57.06           O  
ATOM   3585  OG  SER A 436      40.031   2.604  34.250  1.00 57.06           O  
ATOM   3586  N   LEU A 437      38.875   1.910  37.188  1.00 50.59           N  
ATOM   3587  CA  LEU A 437      38.312   2.686  38.281  1.00 50.59           C  
ATOM   3588  C   LEU A 437      38.250   1.843  39.562  1.00 50.59           C  
ATOM   3589  CB  LEU A 437      36.938   3.221  37.906  1.00 50.59           C  
ATOM   3590  O   LEU A 437      38.312   2.375  40.656  1.00 50.59           O  
ATOM   3591  CG  LEU A 437      36.875   4.633  37.344  1.00 50.59           C  
ATOM   3592  CD1 LEU A 437      35.812   4.719  36.250  1.00 50.59           C  
ATOM   3593  CD2 LEU A 437      36.625   5.660  38.438  1.00 50.59           C  
ATOM   3594  N   SER A 438      38.125   0.485  39.531  1.00 49.38           N  
ATOM   3595  CA  SER A 438      38.000  -0.359  40.719  1.00 49.38           C  
ATOM   3596  C   SER A 438      39.344  -0.485  41.438  1.00 49.38           C  
ATOM   3597  CB  SER A 438      37.500  -1.747  40.344  1.00 49.38           C  
ATOM   3598  O   SER A 438      39.375  -0.542  42.688  1.00 49.38           O  
ATOM   3599  OG  SER A 438      38.531  -2.523  39.750  1.00 49.38           O  
ATOM   3600  N   PHE A 439      40.500  -0.568  40.750  1.00 43.88           N  
ATOM   3601  CA  PHE A 439      41.781  -0.746  41.438  1.00 43.88           C  
ATOM   3602  C   PHE A 439      42.188   0.521  42.188  1.00 43.88           C  
ATOM   3603  CB  PHE A 439      42.875  -1.125  40.438  1.00 43.88           C  
ATOM   3604  O   PHE A 439      42.969   0.467  43.156  1.00 43.88           O  
ATOM   3605  CG  PHE A 439      43.188  -2.600  40.406  1.00 43.88           C  
ATOM   3606  CD1 PHE A 439      44.125  -3.160  41.250  1.00 43.88           C  
ATOM   3607  CD2 PHE A 439      42.531  -3.426  39.500  1.00 43.88           C  
ATOM   3608  CE1 PHE A 439      44.406  -4.523  41.219  1.00 43.88           C  
ATOM   3609  CE2 PHE A 439      42.812  -4.789  39.438  1.00 43.88           C  
ATOM   3610  CZ  PHE A 439      43.750  -5.336  40.312  1.00 43.88           C  
ATOM   3611  N   LEU A 440      41.875   1.676  41.656  1.00 39.91           N  
ATOM   3612  CA  LEU A 440      42.312   2.906  42.312  1.00 39.91           C  
ATOM   3613  C   LEU A 440      41.531   3.145  43.625  1.00 39.91           C  
ATOM   3614  CB  LEU A 440      42.156   4.102  41.375  1.00 39.91           C  
ATOM   3615  O   LEU A 440      41.844   4.066  44.375  1.00 39.91           O  
ATOM   3616  CG  LEU A 440      43.344   4.438  40.500  1.00 39.91           C  
ATOM   3617  CD1 LEU A 440      42.875   5.043  39.188  1.00 39.91           C  
ATOM   3618  CD2 LEU A 440      44.281   5.387  41.219  1.00 39.91           C  
ATOM   3619  N   SER A 441      40.438   2.486  43.875  1.00 40.50           N  
ATOM   3620  CA  SER A 441      39.688   2.863  45.062  1.00 40.50           C  
ATOM   3621  C   SER A 441      40.375   2.297  46.312  1.00 40.50           C  
ATOM   3622  CB  SER A 441      38.250   2.377  45.000  1.00 40.50           C  
ATOM   3623  O   SER A 441      40.219   2.852  47.406  1.00 40.50           O  
ATOM   3624  OG  SER A 441      38.188   0.965  44.906  1.00 40.50           O  
ATOM   3625  N   ASN A 442      40.906   1.058  46.375  1.00 39.16           N  
ATOM   3626  CA  ASN A 442      41.344   0.583  47.719  1.00 39.16           C  
ATOM   3627  C   ASN A 442      42.562   1.324  48.219  1.00 39.16           C  
ATOM   3628  CB  ASN A 442      41.594  -0.925  47.688  1.00 39.16           C  
ATOM   3629  O   ASN A 442      42.625   1.683  49.375  1.00 39.16           O  
ATOM   3630  CG  ASN A 442      40.375  -1.735  48.094  1.00 39.16           C  
ATOM   3631  ND2 ASN A 442      40.438  -3.045  47.906  1.00 39.16           N  
ATOM   3632  OD1 ASN A 442      39.406  -1.190  48.625  1.00 39.16           O  
ATOM   3633  N   SER A 443      43.812   1.180  47.625  1.00 37.72           N  
ATOM   3634  CA  SER A 443      45.062   1.550  48.281  1.00 37.72           C  
ATOM   3635  C   SER A 443      45.219   3.064  48.344  1.00 37.72           C  
ATOM   3636  CB  SER A 443      46.250   0.935  47.562  1.00 37.72           C  
ATOM   3637  O   SER A 443      45.719   3.600  49.375  1.00 37.72           O  
ATOM   3638  OG  SER A 443      45.969  -0.402  47.188  1.00 37.72           O  
ATOM   3639  N   LEU A 444      45.406   3.738  47.219  1.00 36.38           N  
ATOM   3640  CA  LEU A 444      45.938   5.098  47.188  1.00 36.38           C  
ATOM   3641  C   LEU A 444      44.875   6.105  47.625  1.00 36.38           C  
ATOM   3642  CB  LEU A 444      46.438   5.434  45.781  1.00 36.38           C  
ATOM   3643  O   LEU A 444      45.062   7.312  47.406  1.00 36.38           O  
ATOM   3644  CG  LEU A 444      47.906   5.145  45.469  1.00 36.38           C  
ATOM   3645  CD1 LEU A 444      48.125   4.863  44.000  1.00 36.38           C  
ATOM   3646  CD2 LEU A 444      48.781   6.312  45.938  1.00 36.38           C  
ATOM   3647  N   LYS A 445      43.750   5.656  48.312  1.00 36.75           N  
ATOM   3648  CA  LYS A 445      42.812   6.676  48.812  1.00 36.75           C  
ATOM   3649  C   LYS A 445      43.500   7.586  49.812  1.00 36.75           C  
ATOM   3650  CB  LYS A 445      41.594   6.023  49.438  1.00 36.75           C  
ATOM   3651  O   LYS A 445      42.938   8.609  50.219  1.00 36.75           O  
ATOM   3652  CG  LYS A 445      40.375   5.934  48.500  1.00 36.75           C  
ATOM   3653  CD  LYS A 445      39.188   5.312  49.219  1.00 36.75           C  
ATOM   3654  CE  LYS A 445      38.000   5.176  48.281  1.00 36.75           C  
ATOM   3655  NZ  LYS A 445      36.844   4.457  48.906  1.00 36.75           N  
ATOM   3656  N   LYS A 446      44.500   6.953  50.750  1.00 36.44           N  
ATOM   3657  CA  LYS A 446      44.938   7.793  51.844  1.00 36.44           C  
ATOM   3658  C   LYS A 446      45.750   8.984  51.344  1.00 36.44           C  
ATOM   3659  CB  LYS A 446      45.781   6.977  52.844  1.00 36.44           C  
ATOM   3660  O   LYS A 446      45.688  10.070  51.906  1.00 36.44           O  
ATOM   3661  CG  LYS A 446      45.031   6.543  54.094  1.00 36.44           C  
ATOM   3662  CD  LYS A 446      45.938   5.793  55.062  1.00 36.44           C  
ATOM   3663  CE  LYS A 446      45.156   5.328  56.281  1.00 36.44           C  
ATOM   3664  NZ  LYS A 446      46.031   4.547  57.219  1.00 36.44           N  
ATOM   3665  N   LEU A 447      47.062   8.727  50.844  1.00 33.84           N  
ATOM   3666  CA  LEU A 447      48.062   9.781  50.906  1.00 33.84           C  
ATOM   3667  C   LEU A 447      47.750  10.883  49.906  1.00 33.84           C  
ATOM   3668  CB  LEU A 447      49.469   9.211  50.625  1.00 33.84           C  
ATOM   3669  O   LEU A 447      47.875  12.070  50.219  1.00 33.84           O  
ATOM   3670  CG  LEU A 447      50.312   8.844  51.844  1.00 33.84           C  
ATOM   3671  CD1 LEU A 447      51.094   7.559  51.562  1.00 33.84           C  
ATOM   3672  CD2 LEU A 447      51.250   9.984  52.188  1.00 33.84           C  
ATOM   3673  N   VAL A 448      48.312  10.820  48.719  1.00 32.12           N  
ATOM   3674  CA  VAL A 448      48.594  11.984  47.875  1.00 32.12           C  
ATOM   3675  C   VAL A 448      47.281  12.539  47.312  1.00 32.12           C  
ATOM   3676  CB  VAL A 448      49.562  11.641  46.719  1.00 32.12           C  
ATOM   3677  O   VAL A 448      46.531  11.828  46.656  1.00 32.12           O  
ATOM   3678  CG1 VAL A 448      50.094  12.922  46.094  1.00 32.12           C  
ATOM   3679  CG2 VAL A 448      50.688  10.766  47.219  1.00 32.12           C  
ATOM   3680  N   PRO A 449      46.656  13.578  48.062  1.00 31.16           N  
ATOM   3681  CA  PRO A 449      45.469  14.227  47.531  1.00 31.16           C  
ATOM   3682  C   PRO A 449      45.625  14.570  46.031  1.00 31.16           C  
ATOM   3683  CB  PRO A 449      45.312  15.500  48.375  1.00 31.16           C  
ATOM   3684  O   PRO A 449      44.750  15.227  45.469  1.00 31.16           O  
ATOM   3685  CG  PRO A 449      46.594  15.570  49.156  1.00 31.16           C  
ATOM   3686  CD  PRO A 449      47.375  14.328  48.906  1.00 31.16           C  
ATOM   3687  N   PHE A 450      46.969  14.734  45.562  1.00 29.69           N  
ATOM   3688  CA  PHE A 450      47.094  15.602  44.406  1.00 29.69           C  
ATOM   3689  C   PHE A 450      46.438  14.953  43.188  1.00 29.69           C  
ATOM   3690  CB  PHE A 450      48.562  15.914  44.094  1.00 29.69           C  
ATOM   3691  O   PHE A 450      46.594  13.758  42.938  1.00 29.69           O  
ATOM   3692  CG  PHE A 450      49.031  17.234  44.656  1.00 29.69           C  
ATOM   3693  CD1 PHE A 450      48.938  18.391  43.906  1.00 29.69           C  
ATOM   3694  CD2 PHE A 450      49.562  17.312  45.938  1.00 29.69           C  
ATOM   3695  CE1 PHE A 450      49.344  19.625  44.406  1.00 29.69           C  
ATOM   3696  CE2 PHE A 450      49.969  18.547  46.469  1.00 29.69           C  
ATOM   3697  CZ  PHE A 450      49.875  19.688  45.688  1.00 29.69           C  
ATOM   3698  N   GLN A 451      45.219  15.398  42.844  1.00 28.88           N  
ATOM   3699  CA  GLN A 451      44.500  15.094  41.625  1.00 28.88           C  
ATOM   3700  C   GLN A 451      45.406  15.109  40.406  1.00 28.88           C  
ATOM   3701  CB  GLN A 451      43.344  16.094  41.438  1.00 28.88           C  
ATOM   3702  O   GLN A 451      45.969  16.156  40.062  1.00 28.88           O  
ATOM   3703  CG  GLN A 451      42.062  15.680  42.125  1.00 28.88           C  
ATOM   3704  CD  GLN A 451      40.938  16.719  41.969  1.00 28.88           C  
ATOM   3705  NE2 GLN A 451      39.750  16.359  42.406  1.00 28.88           N  
ATOM   3706  OE1 GLN A 451      41.188  17.828  41.500  1.00 28.88           O  
ATOM   3707  N   LEU A 452      46.344  14.086  40.312  1.00 28.59           N  
ATOM   3708  CA  LEU A 452      47.125  14.133  39.062  1.00 28.59           C  
ATOM   3709  C   LEU A 452      46.219  14.383  37.875  1.00 28.59           C  
ATOM   3710  CB  LEU A 452      47.906  12.836  38.875  1.00 28.59           C  
ATOM   3711  O   LEU A 452      45.188  13.695  37.688  1.00 28.59           O  
ATOM   3712  CG  LEU A 452      49.312  12.812  39.438  1.00 28.59           C  
ATOM   3713  CD1 LEU A 452      49.656  11.438  40.000  1.00 28.59           C  
ATOM   3714  CD2 LEU A 452      50.312  13.195  38.344  1.00 28.59           C  
ATOM   3715  N   PRO A 453      46.156  15.648  37.312  1.00 29.14           N  
ATOM   3716  CA  PRO A 453      45.344  16.016  36.156  1.00 29.14           C  
ATOM   3717  C   PRO A 453      45.469  15.016  35.000  1.00 29.14           C  
ATOM   3718  CB  PRO A 453      45.906  17.375  35.750  1.00 29.14           C  
ATOM   3719  O   PRO A 453      45.000  15.281  33.906  1.00 29.14           O  
ATOM   3720  CG  PRO A 453      47.125  17.562  36.594  1.00 29.14           C  
ATOM   3721  CD  PRO A 453      47.250  16.375  37.531  1.00 29.14           C  
ATOM   3722  N   GLY A 454      46.406  14.016  35.156  1.00 29.69           N  
ATOM   3723  CA  GLY A 454      46.812  13.500  33.844  1.00 29.69           C  
ATOM   3724  C   GLY A 454      45.656  13.062  33.000  1.00 29.69           C  
ATOM   3725  O   GLY A 454      45.438  13.625  31.922  1.00 29.69           O  
ATOM   3726  N   SER A 455      45.406  11.641  33.000  1.00 30.08           N  
ATOM   3727  CA  SER A 455      45.000  10.883  31.828  1.00 30.08           C  
ATOM   3728  C   SER A 455      43.562  11.188  31.453  1.00 30.08           C  
ATOM   3729  CB  SER A 455      45.156   9.383  32.094  1.00 30.08           C  
ATOM   3730  O   SER A 455      42.625  10.562  31.984  1.00 30.08           O  
ATOM   3731  OG  SER A 455      44.281   8.938  33.094  1.00 30.08           O  
ATOM   3732  N   LYS A 456      43.000  12.359  31.719  1.00 30.64           N  
ATOM   3733  CA  LYS A 456      41.750  12.547  30.969  1.00 30.64           C  
ATOM   3734  C   LYS A 456      41.906  12.039  29.547  1.00 30.64           C  
ATOM   3735  CB  LYS A 456      41.344  14.023  30.969  1.00 30.64           C  
ATOM   3736  O   LYS A 456      42.562  12.672  28.719  1.00 30.64           O  
ATOM   3737  CG  LYS A 456      40.594  14.453  32.219  1.00 30.64           C  
ATOM   3738  CD  LYS A 456      40.156  15.914  32.094  1.00 30.64           C  
ATOM   3739  CE  LYS A 456      39.406  16.359  33.344  1.00 30.64           C  
ATOM   3740  NZ  LYS A 456      39.031  17.797  33.281  1.00 30.64           N  
ATOM   3741  N   SER A 457      42.375  10.812  29.297  1.00 30.34           N  
ATOM   3742  CA  SER A 457      42.125  10.375  27.922  1.00 30.34           C  
ATOM   3743  C   SER A 457      40.812  10.945  27.406  1.00 30.34           C  
ATOM   3744  CB  SER A 457      42.094   8.852  27.844  1.00 30.34           C  
ATOM   3745  O   SER A 457      39.719  10.578  27.875  1.00 30.34           O  
ATOM   3746  OG  SER A 457      41.094   8.320  28.703  1.00 30.34           O  
ATOM   3747  N   GLU A 458      40.625  12.234  27.359  1.00 31.23           N  
ATOM   3748  CA  GLU A 458      39.531  12.805  26.562  1.00 31.23           C  
ATOM   3749  C   GLU A 458      39.250  11.945  25.344  1.00 31.23           C  
ATOM   3750  CB  GLU A 458      39.906  14.234  26.125  1.00 31.23           C  
ATOM   3751  O   GLU A 458      40.062  11.820  24.438  1.00 31.23           O  
ATOM   3752  CG  GLU A 458      39.531  15.297  27.156  1.00 31.23           C  
ATOM   3753  CD  GLU A 458      39.875  16.703  26.703  1.00 31.23           C  
ATOM   3754  OE1 GLU A 458      39.469  17.672  27.391  1.00 31.23           O  
ATOM   3755  OE2 GLU A 458      40.562  16.844  25.672  1.00 31.23           O  
ATOM   3756  N   HIS A 459      38.938  10.633  25.453  1.00 33.25           N  
ATOM   3757  CA  HIS A 459      38.344  10.008  24.281  1.00 33.25           C  
ATOM   3758  C   HIS A 459      37.750  11.047  23.344  1.00 33.25           C  
ATOM   3759  CB  HIS A 459      37.281   8.992  24.688  1.00 33.25           C  
ATOM   3760  O   HIS A 459      36.812  11.750  23.719  1.00 33.25           O  
ATOM   3761  CG  HIS A 459      37.812   7.602  24.859  1.00 33.25           C  
ATOM   3762  CD2 HIS A 459      37.812   6.773  25.922  1.00 33.25           C  
ATOM   3763  ND1 HIS A 459      38.406   6.906  23.828  1.00 33.25           N  
ATOM   3764  CE1 HIS A 459      38.781   5.715  24.266  1.00 33.25           C  
ATOM   3765  NE2 HIS A 459      38.438   5.605  25.531  1.00 33.25           N  
ATOM   3766  N   LYS A 460      38.594  11.742  22.656  1.00 35.22           N  
ATOM   3767  CA  LYS A 460      38.094  12.602  21.578  1.00 35.22           C  
ATOM   3768  C   LYS A 460      36.812  12.031  20.969  1.00 35.22           C  
ATOM   3769  CB  LYS A 460      39.188  12.766  20.500  1.00 35.22           C  
ATOM   3770  O   LYS A 460      36.844  10.992  20.312  1.00 35.22           O  
ATOM   3771  CG  LYS A 460      40.031  14.016  20.656  1.00 35.22           C  
ATOM   3772  CD  LYS A 460      41.031  14.164  19.516  1.00 35.22           C  
ATOM   3773  CE  LYS A 460      41.906  15.375  19.703  1.00 35.22           C  
ATOM   3774  NZ  LYS A 460      42.938  15.500  18.609  1.00 35.22           N  
ATOM   3775  N   GLU A 461      35.688  11.781  21.672  1.00 44.25           N  
ATOM   3776  CA  GLU A 461      34.469  11.648  20.875  1.00 44.25           C  
ATOM   3777  C   GLU A 461      34.688  12.148  19.438  1.00 44.25           C  
ATOM   3778  CB  GLU A 461      33.312  12.398  21.516  1.00 44.25           C  
ATOM   3779  O   GLU A 461      35.438  13.117  19.234  1.00 44.25           O  
ATOM   3780  CG  GLU A 461      32.531  11.570  22.516  1.00 44.25           C  
ATOM   3781  CD  GLU A 461      31.281  12.281  23.047  1.00 44.25           C  
ATOM   3782  OE1 GLU A 461      30.484  11.648  23.766  1.00 44.25           O  
ATOM   3783  OE2 GLU A 461      31.125  13.484  22.734  1.00 44.25           O  
ATOM   3784  N   PRO A 462      34.875  11.336  18.438  1.00 49.44           N  
ATOM   3785  CA  PRO A 462      34.969  11.945  17.109  1.00 49.44           C  
ATOM   3786  C   PRO A 462      34.438  13.375  17.078  1.00 49.44           C  
ATOM   3787  CB  PRO A 462      34.094  11.031  16.250  1.00 49.44           C  
ATOM   3788  O   PRO A 462      33.406  13.680  17.688  1.00 49.44           O  
ATOM   3789  CG  PRO A 462      33.531  10.023  17.203  1.00 49.44           C  
ATOM   3790  CD  PRO A 462      34.062  10.320  18.578  1.00 49.44           C  
ATOM   3791  N   LYS A 463      35.344  14.453  17.047  1.00 61.47           N  
ATOM   3792  CA  LYS A 463      35.062  15.875  16.906  1.00 61.47           C  
ATOM   3793  C   LYS A 463      33.844  16.094  15.984  1.00 61.47           C  
ATOM   3794  CB  LYS A 463      36.281  16.625  16.359  1.00 61.47           C  
ATOM   3795  O   LYS A 463      33.750  15.484  14.914  1.00 61.47           O  
ATOM   3796  CG  LYS A 463      37.125  17.250  17.438  1.00 61.47           C  
ATOM   3797  CD  LYS A 463      38.281  18.062  16.828  1.00 61.47           C  
ATOM   3798  CE  LYS A 463      39.188  18.625  17.906  1.00 61.47           C  
ATOM   3799  NZ  LYS A 463      40.344  19.391  17.328  1.00 61.47           N  
ATOM   3800  N   ASP A 464      32.781  16.547  16.625  1.00 83.19           N  
ATOM   3801  CA  ASP A 464      31.609  16.953  15.836  1.00 83.19           C  
ATOM   3802  C   ASP A 464      32.031  17.734  14.594  1.00 83.19           C  
ATOM   3803  CB  ASP A 464      30.672  17.812  16.688  1.00 83.19           C  
ATOM   3804  O   ASP A 464      33.031  18.469  14.617  1.00 83.19           O  
ATOM   3805  CG  ASP A 464      29.875  16.984  17.703  1.00 83.19           C  
ATOM   3806  OD1 ASP A 464      29.781  15.758  17.531  1.00 83.19           O  
ATOM   3807  OD2 ASP A 464      29.359  17.594  18.656  1.00 83.19           O  
ATOM   3808  N   LYS A 465      31.531  17.406  13.516  1.00 93.12           N  
ATOM   3809  CA  LYS A 465      31.766  18.125  12.273  1.00 93.12           C  
ATOM   3810  C   LYS A 465      31.562  19.641  12.461  1.00 93.12           C  
ATOM   3811  CB  LYS A 465      30.828  17.625  11.172  1.00 93.12           C  
ATOM   3812  O   LYS A 465      30.625  20.062  13.141  1.00 93.12           O  
ATOM   3813  CG  LYS A 465      31.219  18.062   9.773  1.00 93.12           C  
ATOM   3814  CD  LYS A 465      32.469  17.328   9.281  1.00 93.12           C  
ATOM   3815  CE  LYS A 465      32.844  17.750   7.863  1.00 93.12           C  
ATOM   3816  NZ  LYS A 465      34.062  17.031   7.379  1.00 93.12           N  
ATOM   3817  N   LYS A 466      32.531  20.406  11.891  1.00 97.19           N  
ATOM   3818  CA  LYS A 466      32.469  21.859  12.023  1.00 97.19           C  
ATOM   3819  C   LYS A 466      31.328  22.453  11.188  1.00 97.19           C  
ATOM   3820  CB  LYS A 466      33.812  22.484  11.609  1.00 97.19           C  
ATOM   3821  O   LYS A 466      31.172  22.094  10.016  1.00 97.19           O  
ATOM   3822  CG  LYS A 466      33.906  23.969  11.945  1.00 97.19           C  
ATOM   3823  CD  LYS A 466      35.312  24.484  11.688  1.00 97.19           C  
ATOM   3824  CE  LYS A 466      35.500  25.938  12.148  1.00 97.19           C  
ATOM   3825  NZ  LYS A 466      36.906  26.406  11.992  1.00 97.19           N  
ATOM   3826  N   ILE A 467      30.531  23.250  11.836  1.00 98.25           N  
ATOM   3827  CA  ILE A 467      29.469  23.953  11.125  1.00 98.25           C  
ATOM   3828  C   ILE A 467      29.906  25.391  10.828  1.00 98.25           C  
ATOM   3829  CB  ILE A 467      28.156  23.953  11.930  1.00 98.25           C  
ATOM   3830  O   ILE A 467      30.328  26.109  11.727  1.00 98.25           O  
ATOM   3831  CG1 ILE A 467      27.703  22.516  12.211  1.00 98.25           C  
ATOM   3832  CG2 ILE A 467      27.062  24.734  11.188  1.00 98.25           C  
ATOM   3833  CD1 ILE A 467      26.531  22.406  13.172  1.00 98.25           C  
ATOM   3834  N   ASN A 468      29.906  25.812   9.578  1.00 98.56           N  
ATOM   3835  CA  ASN A 468      30.203  27.188   9.164  1.00 98.56           C  
ATOM   3836  C   ASN A 468      28.922  27.984   8.977  1.00 98.56           C  
ATOM   3837  CB  ASN A 468      31.031  27.188   7.879  1.00 98.56           C  
ATOM   3838  O   ASN A 468      28.203  27.812   7.984  1.00 98.56           O  
ATOM   3839  CG  ASN A 468      32.281  26.344   7.984  1.00 98.56           C  
ATOM   3840  ND2 ASN A 468      32.219  25.125   7.445  1.00 98.56           N  
ATOM   3841  OD1 ASN A 468      33.281  26.766   8.547  1.00 98.56           O  
ATOM   3842  N   ILE A 469      28.672  28.891   9.930  1.00 98.56           N  
ATOM   3843  CA  ILE A 469      27.453  29.672   9.945  1.00 98.56           C  
ATOM   3844  C   ILE A 469      27.625  30.938   9.117  1.00 98.56           C  
ATOM   3845  CB  ILE A 469      27.016  30.031  11.391  1.00 98.56           C  
ATOM   3846  O   ILE A 469      28.500  31.766   9.422  1.00 98.56           O  
ATOM   3847  CG1 ILE A 469      26.938  28.766  12.250  1.00 98.56           C  
ATOM   3848  CG2 ILE A 469      25.688  30.781  11.391  1.00 98.56           C  
ATOM   3849  CD1 ILE A 469      26.672  29.031  13.727  1.00 98.56           C  
ATOM   3850  N   LEU A 470      26.828  31.125   8.109  1.00 98.50           N  
ATOM   3851  CA  LEU A 470      26.875  32.312   7.238  1.00 98.50           C  
ATOM   3852  C   LEU A 470      25.672  33.188   7.465  1.00 98.50           C  
ATOM   3853  CB  LEU A 470      26.938  31.875   5.770  1.00 98.50           C  
ATOM   3854  O   LEU A 470      24.531  32.781   7.293  1.00 98.50           O  
ATOM   3855  CG  LEU A 470      28.125  30.984   5.375  1.00 98.50           C  
ATOM   3856  CD1 LEU A 470      27.984  30.531   3.922  1.00 98.50           C  
ATOM   3857  CD2 LEU A 470      29.438  31.719   5.594  1.00 98.50           C  
ATOM   3858  N   ILE A 471      25.922  34.469   7.750  1.00 97.38           N  
ATOM   3859  CA  ILE A 471      24.828  35.375   8.039  1.00 97.38           C  
ATOM   3860  C   ILE A 471      24.969  36.625   7.176  1.00 97.38           C  
ATOM   3861  CB  ILE A 471      24.797  35.750   9.539  1.00 97.38           C  
ATOM   3862  O   ILE A 471      25.859  37.469   7.395  1.00 97.38           O  
ATOM   3863  CG1 ILE A 471      24.672  34.500  10.406  1.00 97.38           C  
ATOM   3864  CG2 ILE A 471      23.641  36.750   9.820  1.00 97.38           C  
ATOM   3865  CD1 ILE A 471      24.750  34.781  11.898  1.00 97.38           C  
ATOM   3866  N   PRO A 472      24.109  36.844   6.238  1.00 94.69           N  
ATOM   3867  CA  PRO A 472      24.078  38.156   5.547  1.00 94.69           C  
ATOM   3868  C   PRO A 472      23.531  39.281   6.422  1.00 94.69           C  
ATOM   3869  CB  PRO A 472      23.156  37.875   4.355  1.00 94.69           C  
ATOM   3870  O   PRO A 472      22.500  39.094   7.086  1.00 94.69           O  
ATOM   3871  CG  PRO A 472      23.062  36.406   4.266  1.00 94.69           C  
ATOM   3872  CD  PRO A 472      23.250  35.812   5.641  1.00 94.69           C  
ATOM   3873  N   LEU A 473      24.234  40.375   6.430  1.00 94.56           N  
ATOM   3874  CA  LEU A 473      23.844  41.406   7.363  1.00 94.56           C  
ATOM   3875  C   LEU A 473      23.922  42.781   6.699  1.00 94.56           C  
ATOM   3876  CB  LEU A 473      24.734  41.406   8.609  1.00 94.56           C  
ATOM   3877  O   LEU A 473      24.922  43.125   6.051  1.00 94.56           O  
ATOM   3878  CG  LEU A 473      24.391  42.375   9.711  1.00 94.56           C  
ATOM   3879  CD1 LEU A 473      23.016  42.062  10.305  1.00 94.56           C  
ATOM   3880  CD2 LEU A 473      25.469  42.375  10.797  1.00 94.56           C  
ATOM   3881  N   SER A 474      22.906  43.531   6.734  1.00 90.50           N  
ATOM   3882  CA  SER A 474      22.828  44.938   6.375  1.00 90.50           C  
ATOM   3883  C   SER A 474      21.875  45.688   7.297  1.00 90.50           C  
ATOM   3884  CB  SER A 474      22.391  45.094   4.922  1.00 90.50           C  
ATOM   3885  O   SER A 474      20.688  45.375   7.355  1.00 90.50           O  
ATOM   3886  OG  SER A 474      22.344  46.469   4.559  1.00 90.50           O  
ATOM   3887  N   GLY A 475      22.375  46.500   8.102  1.00 89.25           N  
ATOM   3888  CA  GLY A 475      21.578  47.188   9.094  1.00 89.25           C  
ATOM   3889  C   GLY A 475      21.094  46.281  10.211  1.00 89.25           C  
ATOM   3890  O   GLY A 475      21.797  45.344  10.609  1.00 89.25           O  
ATOM   3891  N   ARG A 476      20.094  46.625  10.938  1.00 89.31           N  
ATOM   3892  CA  ARG A 476      19.453  45.812  11.977  1.00 89.31           C  
ATOM   3893  C   ARG A 476      20.422  45.531  13.109  1.00 89.31           C  
ATOM   3894  CB  ARG A 476      18.906  44.531  11.383  1.00 89.31           C  
ATOM   3895  O   ARG A 476      20.578  44.375  13.508  1.00 89.31           O  
ATOM   3896  CG  ARG A 476      17.844  44.719  10.312  1.00 89.31           C  
ATOM   3897  CD  ARG A 476      17.281  43.406   9.820  1.00 89.31           C  
ATOM   3898  NE  ARG A 476      16.266  43.594   8.789  1.00 89.31           N  
ATOM   3899  NH1 ARG A 476      15.758  41.375   8.562  1.00 89.31           N  
ATOM   3900  NH2 ARG A 476      14.672  42.906   7.281  1.00 89.31           N  
ATOM   3901  CZ  ARG A 476      15.570  42.625   8.211  1.00 89.31           C  
ATOM   3902  N   PHE A 477      20.969  46.531  13.578  1.00 94.19           N  
ATOM   3903  CA  PHE A 477      21.969  46.375  14.625  1.00 94.19           C  
ATOM   3904  C   PHE A 477      21.375  45.719  15.859  1.00 94.19           C  
ATOM   3905  CB  PHE A 477      22.578  47.750  14.992  1.00 94.19           C  
ATOM   3906  O   PHE A 477      22.000  44.844  16.453  1.00 94.19           O  
ATOM   3907  CG  PHE A 477      23.641  47.656  16.062  1.00 94.19           C  
ATOM   3908  CD1 PHE A 477      23.406  48.188  17.328  1.00 94.19           C  
ATOM   3909  CD2 PHE A 477      24.875  47.094  15.789  1.00 94.19           C  
ATOM   3910  CE1 PHE A 477      24.375  48.094  18.312  1.00 94.19           C  
ATOM   3911  CE2 PHE A 477      25.859  47.031  16.766  1.00 94.19           C  
ATOM   3912  CZ  PHE A 477      25.609  47.531  18.031  1.00 94.19           C  
ATOM   3913  N   ASP A 478      20.188  46.094  16.234  1.00 94.00           N  
ATOM   3914  CA  ASP A 478      19.562  45.500  17.422  1.00 94.00           C  
ATOM   3915  C   ASP A 478      19.359  44.000  17.250  1.00 94.00           C  
ATOM   3916  CB  ASP A 478      18.219  46.188  17.703  1.00 94.00           C  
ATOM   3917  O   ASP A 478      19.547  43.250  18.203  1.00 94.00           O  
ATOM   3918  CG  ASP A 478      18.359  47.656  18.109  1.00 94.00           C  
ATOM   3919  OD1 ASP A 478      19.422  48.031  18.656  1.00 94.00           O  
ATOM   3920  OD2 ASP A 478      17.406  48.406  17.875  1.00 94.00           O  
ATOM   3921  N   MET A 479      18.953  43.594  16.094  1.00 94.69           N  
ATOM   3922  CA  MET A 479      18.781  42.156  15.812  1.00 94.69           C  
ATOM   3923  C   MET A 479      20.109  41.438  15.852  1.00 94.69           C  
ATOM   3924  CB  MET A 479      18.109  41.969  14.453  1.00 94.69           C  
ATOM   3925  O   MET A 479      20.188  40.281  16.312  1.00 94.69           O  
ATOM   3926  CG  MET A 479      16.672  42.469  14.391  1.00 94.69           C  
ATOM   3927  SD  MET A 479      16.562  44.281  14.312  1.00 94.69           S  
ATOM   3928  CE  MET A 479      14.773  44.500  14.125  1.00 94.69           C  
ATOM   3929  N   PHE A 480      21.141  42.125  15.383  1.00 96.81           N  
ATOM   3930  CA  PHE A 480      22.484  41.531  15.406  1.00 96.81           C  
ATOM   3931  C   PHE A 480      22.969  41.344  16.828  1.00 96.81           C  
ATOM   3932  CB  PHE A 480      23.469  42.406  14.625  1.00 96.81           C  
ATOM   3933  O   PHE A 480      23.578  40.312  17.156  1.00 96.81           O  
ATOM   3934  CG  PHE A 480      24.828  41.781  14.453  1.00 96.81           C  
ATOM   3935  CD1 PHE A 480      25.969  42.469  14.828  1.00 96.81           C  
ATOM   3936  CD2 PHE A 480      24.953  40.500  13.922  1.00 96.81           C  
ATOM   3937  CE1 PHE A 480      27.234  41.906  14.672  1.00 96.81           C  
ATOM   3938  CE2 PHE A 480      26.203  39.938  13.758  1.00 96.81           C  
ATOM   3939  CZ  PHE A 480      27.344  40.625  14.133  1.00 96.81           C  
ATOM   3940  N   VAL A 481      22.672  42.312  17.703  1.00 97.31           N  
ATOM   3941  CA  VAL A 481      23.031  42.188  19.109  1.00 97.31           C  
ATOM   3942  C   VAL A 481      22.344  40.969  19.719  1.00 97.31           C  
ATOM   3943  CB  VAL A 481      22.656  43.469  19.891  1.00 97.31           C  
ATOM   3944  O   VAL A 481      22.984  40.188  20.438  1.00 97.31           O  
ATOM   3945  CG1 VAL A 481      22.812  43.250  21.391  1.00 97.31           C  
ATOM   3946  CG2 VAL A 481      23.531  44.656  19.438  1.00 97.31           C  
ATOM   3947  N   ARG A 482      21.094  40.844  19.438  1.00 95.81           N  
ATOM   3948  CA  ARG A 482      20.344  39.688  19.938  1.00 95.81           C  
ATOM   3949  C   ARG A 482      20.938  38.375  19.422  1.00 95.81           C  
ATOM   3950  CB  ARG A 482      18.875  39.781  19.547  1.00 95.81           C  
ATOM   3951  O   ARG A 482      21.094  37.406  20.172  1.00 95.81           O  
ATOM   3952  CG  ARG A 482      18.016  38.656  20.109  1.00 95.81           C  
ATOM   3953  CD  ARG A 482      16.547  38.875  19.781  1.00 95.81           C  
ATOM   3954  NE  ARG A 482      16.297  38.844  18.328  1.00 95.81           N  
ATOM   3955  NH1 ARG A 482      14.789  40.594  18.344  1.00 95.81           N  
ATOM   3956  NH2 ARG A 482      15.336  39.531  16.375  1.00 95.81           N  
ATOM   3957  CZ  ARG A 482      15.477  39.656  17.688  1.00 95.81           C  
ATOM   3958  N   PHE A 483      21.234  38.344  18.172  1.00 97.44           N  
ATOM   3959  CA  PHE A 483      21.812  37.156  17.547  1.00 97.44           C  
ATOM   3960  C   PHE A 483      23.109  36.781  18.234  1.00 97.44           C  
ATOM   3961  CB  PHE A 483      22.047  37.406  16.047  1.00 97.44           C  
ATOM   3962  O   PHE A 483      23.312  35.625  18.578  1.00 97.44           O  
ATOM   3963  CG  PHE A 483      22.750  36.250  15.367  1.00 97.44           C  
ATOM   3964  CD1 PHE A 483      24.125  36.281  15.195  1.00 97.44           C  
ATOM   3965  CD2 PHE A 483      22.031  35.156  14.891  1.00 97.44           C  
ATOM   3966  CE1 PHE A 483      24.781  35.250  14.555  1.00 97.44           C  
ATOM   3967  CE2 PHE A 483      22.688  34.125  14.250  1.00 97.44           C  
ATOM   3968  CZ  PHE A 483      24.062  34.156  14.086  1.00 97.44           C  
ATOM   3969  N   MET A 484      24.000  37.812  18.406  1.00 97.75           N  
ATOM   3970  CA  MET A 484      25.297  37.531  19.031  1.00 97.75           C  
ATOM   3971  C   MET A 484      25.125  37.062  20.469  1.00 97.75           C  
ATOM   3972  CB  MET A 484      26.172  38.781  19.000  1.00 97.75           C  
ATOM   3973  O   MET A 484      25.891  36.250  20.953  1.00 97.75           O  
ATOM   3974  CG  MET A 484      26.703  39.125  17.609  1.00 97.75           C  
ATOM   3975  SD  MET A 484      27.625  37.719  16.844  1.00 97.75           S  
ATOM   3976  CE  MET A 484      29.047  37.625  17.969  1.00 97.75           C  
ATOM   3977  N   GLY A 485      24.109  37.562  21.156  1.00 97.25           N  
ATOM   3978  CA  GLY A 485      23.812  37.062  22.484  1.00 97.25           C  
ATOM   3979  C   GLY A 485      23.438  35.594  22.484  1.00 97.25           C  
ATOM   3980  O   GLY A 485      23.906  34.812  23.328  1.00 97.25           O  
ATOM   3981  N   ASN A 486      22.578  35.219  21.578  1.00 97.50           N  
ATOM   3982  CA  ASN A 486      22.203  33.812  21.406  1.00 97.50           C  
ATOM   3983  C   ASN A 486      23.422  32.969  21.016  1.00 97.50           C  
ATOM   3984  CB  ASN A 486      21.094  33.656  20.375  1.00 97.50           C  
ATOM   3985  O   ASN A 486      23.625  31.875  21.547  1.00 97.50           O  
ATOM   3986  CG  ASN A 486      20.672  32.219  20.172  1.00 97.50           C  
ATOM   3987  ND2 ASN A 486      20.000  31.641  21.172  1.00 97.50           N  
ATOM   3988  OD1 ASN A 486      20.969  31.625  19.141  1.00 97.50           O  
ATOM   3989  N   PHE A 487      24.219  33.500  20.047  1.00 97.94           N  
ATOM   3990  CA  PHE A 487      25.422  32.812  19.578  1.00 97.94           C  
ATOM   3991  C   PHE A 487      26.375  32.562  20.750  1.00 97.94           C  
ATOM   3992  CB  PHE A 487      26.109  33.594  18.484  1.00 97.94           C  
ATOM   3993  O   PHE A 487      26.969  31.484  20.844  1.00 97.94           O  
ATOM   3994  CG  PHE A 487      27.312  32.906  17.875  1.00 97.94           C  
ATOM   3995  CD1 PHE A 487      28.594  33.312  18.219  1.00 97.94           C  
ATOM   3996  CD2 PHE A 487      27.125  31.875  16.984  1.00 97.94           C  
ATOM   3997  CE1 PHE A 487      29.703  32.656  17.656  1.00 97.94           C  
ATOM   3998  CE2 PHE A 487      28.234  31.219  16.422  1.00 97.94           C  
ATOM   3999  CZ  PHE A 487      29.516  31.625  16.766  1.00 97.94           C  
ATOM   4000  N   GLU A 488      26.562  33.531  21.625  1.00 97.69           N  
ATOM   4001  CA  GLU A 488      27.438  33.375  22.781  1.00 97.69           C  
ATOM   4002  C   GLU A 488      26.953  32.281  23.703  1.00 97.69           C  
ATOM   4003  CB  GLU A 488      27.531  34.719  23.547  1.00 97.69           C  
ATOM   4004  O   GLU A 488      27.703  31.359  24.062  1.00 97.69           O  
ATOM   4005  CG  GLU A 488      28.422  34.625  24.781  1.00 97.69           C  
ATOM   4006  CD  GLU A 488      28.516  35.969  25.531  1.00 97.69           C  
ATOM   4007  OE1 GLU A 488      29.516  36.188  26.250  1.00 97.69           O  
ATOM   4008  OE2 GLU A 488      27.594  36.781  25.391  1.00 97.69           O  
ATOM   4009  N   LYS A 489      25.688  32.250  24.000  1.00 96.88           N  
ATOM   4010  CA  LYS A 489      25.109  31.312  24.953  1.00 96.88           C  
ATOM   4011  C   LYS A 489      25.094  29.891  24.375  1.00 96.88           C  
ATOM   4012  CB  LYS A 489      23.688  31.734  25.328  1.00 96.88           C  
ATOM   4013  O   LYS A 489      25.359  28.922  25.078  1.00 96.88           O  
ATOM   4014  CG  LYS A 489      23.078  30.922  26.453  1.00 96.88           C  
ATOM   4015  CD  LYS A 489      21.656  31.391  26.781  1.00 96.88           C  
ATOM   4016  CE  LYS A 489      21.016  30.516  27.859  1.00 96.88           C  
ATOM   4017  NZ  LYS A 489      19.609  30.938  28.141  1.00 96.88           N  
ATOM   4018  N   THR A 490      24.844  29.750  23.062  1.00 96.94           N  
ATOM   4019  CA  THR A 490      24.594  28.453  22.438  1.00 96.94           C  
ATOM   4020  C   THR A 490      25.891  27.875  21.875  1.00 96.94           C  
ATOM   4021  CB  THR A 490      23.547  28.562  21.328  1.00 96.94           C  
ATOM   4022  O   THR A 490      26.078  26.656  21.875  1.00 96.94           O  
ATOM   4023  CG2 THR A 490      23.188  27.203  20.766  1.00 96.94           C  
ATOM   4024  OG1 THR A 490      22.359  29.188  21.844  1.00 96.94           O  
ATOM   4025  N   CYS A 491      26.828  28.688  21.422  1.00 96.75           N  
ATOM   4026  CA  CYS A 491      28.000  28.188  20.703  1.00 96.75           C  
ATOM   4027  C   CYS A 491      29.281  28.516  21.469  1.00 96.75           C  
ATOM   4028  CB  CYS A 491      28.047  28.781  19.297  1.00 96.75           C  
ATOM   4029  O   CYS A 491      30.109  27.625  21.703  1.00 96.75           O  
ATOM   4030  SG  CYS A 491      26.656  28.328  18.266  1.00 96.75           S  
ATOM   4031  N   LEU A 492      29.500  29.766  21.922  1.00 96.81           N  
ATOM   4032  CA  LEU A 492      30.781  30.203  22.484  1.00 96.81           C  
ATOM   4033  C   LEU A 492      30.984  29.625  23.875  1.00 96.81           C  
ATOM   4034  CB  LEU A 492      30.859  31.719  22.516  1.00 96.81           C  
ATOM   4035  O   LEU A 492      32.000  28.984  24.156  1.00 96.81           O  
ATOM   4036  CG  LEU A 492      30.812  32.438  21.172  1.00 96.81           C  
ATOM   4037  CD1 LEU A 492      30.891  33.969  21.375  1.00 96.81           C  
ATOM   4038  CD2 LEU A 492      31.922  31.953  20.266  1.00 96.81           C  
ATOM   4039  N   ILE A 493      30.016  29.750  24.719  1.00 96.44           N  
ATOM   4040  CA  ILE A 493      30.141  29.297  26.094  1.00 96.44           C  
ATOM   4041  C   ILE A 493      30.312  27.766  26.125  1.00 96.44           C  
ATOM   4042  CB  ILE A 493      28.938  29.719  26.953  1.00 96.44           C  
ATOM   4043  O   ILE A 493      31.250  27.250  26.734  1.00 96.44           O  
ATOM   4044  CG1 ILE A 493      28.922  31.234  27.141  1.00 96.44           C  
ATOM   4045  CG2 ILE A 493      28.938  29.000  28.297  1.00 96.44           C  
ATOM   4046  CD1 ILE A 493      27.672  31.766  27.828  1.00 96.44           C  
ATOM   4047  N   PRO A 494      29.500  27.000  25.500  1.00 94.62           N  
ATOM   4048  CA  PRO A 494      29.641  25.547  25.500  1.00 94.62           C  
ATOM   4049  C   PRO A 494      30.781  25.062  24.609  1.00 94.62           C  
ATOM   4050  CB  PRO A 494      28.297  25.047  24.984  1.00 94.62           C  
ATOM   4051  O   PRO A 494      31.031  23.859  24.516  1.00 94.62           O  
ATOM   4052  CG  PRO A 494      27.391  26.234  25.062  1.00 94.62           C  
ATOM   4053  CD  PRO A 494      28.234  27.484  25.062  1.00 94.62           C  
ATOM   4054  N   ASN A 495      31.516  25.922  23.938  1.00 93.50           N  
ATOM   4055  CA  ASN A 495      32.656  25.625  23.062  1.00 93.50           C  
ATOM   4056  C   ASN A 495      32.250  24.656  21.953  1.00 93.50           C  
ATOM   4057  CB  ASN A 495      33.812  25.047  23.875  1.00 93.50           C  
ATOM   4058  O   ASN A 495      32.906  23.641  21.734  1.00 93.50           O  
ATOM   4059  CG  ASN A 495      35.125  25.125  23.141  1.00 93.50           C  
ATOM   4060  ND2 ASN A 495      36.031  24.203  23.438  1.00 93.50           N  
ATOM   4061  OD1 ASN A 495      35.344  26.016  22.297  1.00 93.50           O  
ATOM   4062  N   GLN A 496      31.234  25.016  21.203  1.00 95.50           N  
ATOM   4063  CA  GLN A 496      30.797  24.234  20.047  1.00 95.50           C  
ATOM   4064  C   GLN A 496      31.766  24.391  18.875  1.00 95.50           C  
ATOM   4065  CB  GLN A 496      29.391  24.656  19.609  1.00 95.50           C  
ATOM   4066  O   GLN A 496      32.438  25.422  18.766  1.00 95.50           O  
ATOM   4067  CG  GLN A 496      28.297  24.281  20.609  1.00 95.50           C  
ATOM   4068  CD  GLN A 496      28.062  22.781  20.688  1.00 95.50           C  
ATOM   4069  NE2 GLN A 496      27.719  22.297  21.875  1.00 95.50           N  
ATOM   4070  OE1 GLN A 496      28.188  22.078  19.688  1.00 95.50           O  
ATOM   4071  N   ASN A 497      31.984  23.344  18.078  1.00 96.75           N  
ATOM   4072  CA  ASN A 497      32.812  23.391  16.891  1.00 96.75           C  
ATOM   4073  C   ASN A 497      32.125  24.109  15.734  1.00 96.75           C  
ATOM   4074  CB  ASN A 497      33.250  21.984  16.469  1.00 96.75           C  
ATOM   4075  O   ASN A 497      31.625  23.453  14.805  1.00 96.75           O  
ATOM   4076  CG  ASN A 497      34.406  22.000  15.500  1.00 96.75           C  
ATOM   4077  ND2 ASN A 497      34.625  20.875  14.820  1.00 96.75           N  
ATOM   4078  OD1 ASN A 497      35.125  23.000  15.359  1.00 96.75           O  
ATOM   4079  N   VAL A 498      32.156  25.469  15.781  1.00 97.69           N  
ATOM   4080  CA  VAL A 498      31.453  26.250  14.781  1.00 97.69           C  
ATOM   4081  C   VAL A 498      32.312  27.422  14.328  1.00 97.69           C  
ATOM   4082  CB  VAL A 498      30.109  26.781  15.336  1.00 97.69           C  
ATOM   4083  O   VAL A 498      33.281  27.781  15.008  1.00 97.69           O  
ATOM   4084  CG1 VAL A 498      29.203  25.625  15.773  1.00 97.69           C  
ATOM   4085  CG2 VAL A 498      30.344  27.750  16.500  1.00 97.69           C  
ATOM   4086  N   LYS A 499      32.156  27.906  13.133  1.00 97.62           N  
ATOM   4087  CA  LYS A 499      32.688  29.141  12.594  1.00 97.62           C  
ATOM   4088  C   LYS A 499      31.594  30.109  12.203  1.00 97.62           C  
ATOM   4089  CB  LYS A 499      33.594  28.844  11.383  1.00 97.62           C  
ATOM   4090  O   LYS A 499      30.609  29.719  11.570  1.00 97.62           O  
ATOM   4091  CG  LYS A 499      34.156  30.078  10.711  1.00 97.62           C  
ATOM   4092  CD  LYS A 499      35.125  29.719   9.602  1.00 97.62           C  
ATOM   4093  CE  LYS A 499      35.719  30.953   8.953  1.00 97.62           C  
ATOM   4094  NZ  LYS A 499      36.938  30.625   8.148  1.00 97.62           N  
ATOM   4095  N   LEU A 500      31.734  31.375  12.680  1.00 98.25           N  
ATOM   4096  CA  LEU A 500      30.766  32.406  12.320  1.00 98.25           C  
ATOM   4097  C   LEU A 500      31.328  33.344  11.258  1.00 98.25           C  
ATOM   4098  CB  LEU A 500      30.359  33.219  13.555  1.00 98.25           C  
ATOM   4099  O   LEU A 500      32.406  33.906  11.422  1.00 98.25           O  
ATOM   4100  CG  LEU A 500      29.406  34.375  13.312  1.00 98.25           C  
ATOM   4101  CD1 LEU A 500      28.062  33.875  12.789  1.00 98.25           C  
ATOM   4102  CD2 LEU A 500      29.219  35.188  14.594  1.00 98.25           C  
ATOM   4103  N   VAL A 501      30.688  33.438  10.148  1.00 98.19           N  
ATOM   4104  CA  VAL A 501      31.062  34.344   9.086  1.00 98.19           C  
ATOM   4105  C   VAL A 501      29.938  35.375   8.859  1.00 98.19           C  
ATOM   4106  CB  VAL A 501      31.375  33.594   7.770  1.00 98.19           C  
ATOM   4107  O   VAL A 501      28.875  35.000   8.344  1.00 98.19           O  
ATOM   4108  CG1 VAL A 501      31.828  34.594   6.684  1.00 98.19           C  
ATOM   4109  CG2 VAL A 501      32.438  32.531   8.008  1.00 98.19           C  
ATOM   4110  N   VAL A 502      30.203  36.625   9.211  1.00 97.62           N  
ATOM   4111  CA  VAL A 502      29.234  37.688   8.992  1.00 97.62           C  
ATOM   4112  C   VAL A 502      29.500  38.375   7.648  1.00 97.62           C  
ATOM   4113  CB  VAL A 502      29.266  38.719  10.133  1.00 97.62           C  
ATOM   4114  O   VAL A 502      30.578  38.938   7.445  1.00 97.62           O  
ATOM   4115  CG1 VAL A 502      28.250  39.844   9.875  1.00 97.62           C  
ATOM   4116  CG2 VAL A 502      29.000  38.062  11.477  1.00 97.62           C  
ATOM   4117  N   LEU A 503      28.609  38.219   6.734  1.00 97.12           N  
ATOM   4118  CA  LEU A 503      28.703  38.844   5.426  1.00 97.12           C  
ATOM   4119  C   LEU A 503      28.109  40.250   5.453  1.00 97.12           C  
ATOM   4120  CB  LEU A 503      27.984  38.000   4.367  1.00 97.12           C  
ATOM   4121  O   LEU A 503      26.906  40.406   5.242  1.00 97.12           O  
ATOM   4122  CG  LEU A 503      28.422  36.531   4.266  1.00 97.12           C  
ATOM   4123  CD1 LEU A 503      27.375  35.719   3.525  1.00 97.12           C  
ATOM   4124  CD2 LEU A 503      29.781  36.438   3.570  1.00 97.12           C  
ATOM   4125  N   LEU A 504      28.969  41.250   5.656  1.00 95.50           N  
ATOM   4126  CA  LEU A 504      28.547  42.625   5.930  1.00 95.50           C  
ATOM   4127  C   LEU A 504      28.562  43.438   4.656  1.00 95.50           C  
ATOM   4128  CB  LEU A 504      29.453  43.250   6.984  1.00 95.50           C  
ATOM   4129  O   LEU A 504      29.609  43.594   4.023  1.00 95.50           O  
ATOM   4130  CG  LEU A 504      29.047  44.625   7.480  1.00 95.50           C  
ATOM   4131  CD1 LEU A 504      27.719  44.562   8.227  1.00 95.50           C  
ATOM   4132  CD2 LEU A 504      30.141  45.219   8.375  1.00 95.50           C  
ATOM   4133  N   PHE A 505      27.453  43.969   4.293  1.00 91.06           N  
ATOM   4134  CA  PHE A 505      27.359  44.812   3.117  1.00 91.06           C  
ATOM   4135  C   PHE A 505      27.891  46.219   3.428  1.00 91.06           C  
ATOM   4136  CB  PHE A 505      25.922  44.906   2.619  1.00 91.06           C  
ATOM   4137  O   PHE A 505      27.484  46.844   4.418  1.00 91.06           O  
ATOM   4138  CG  PHE A 505      25.484  43.719   1.805  1.00 91.06           C  
ATOM   4139  CD1 PHE A 505      25.547  43.750   0.417  1.00 91.06           C  
ATOM   4140  CD2 PHE A 505      25.016  42.562   2.428  1.00 91.06           C  
ATOM   4141  CE1 PHE A 505      25.156  42.656  -0.340  1.00 91.06           C  
ATOM   4142  CE2 PHE A 505      24.625  41.469   1.678  1.00 91.06           C  
ATOM   4143  CZ  PHE A 505      24.688  41.500   0.294  1.00 91.06           C  
ATOM   4144  N   ASN A 506      28.812  46.688   2.684  1.00 83.19           N  
ATOM   4145  CA  ASN A 506      29.516  47.938   2.918  1.00 83.19           C  
ATOM   4146  C   ASN A 506      28.922  49.094   2.098  1.00 83.19           C  
ATOM   4147  CB  ASN A 506      31.016  47.781   2.605  1.00 83.19           C  
ATOM   4148  O   ASN A 506      29.609  50.062   1.799  1.00 83.19           O  
ATOM   4149  CG  ASN A 506      31.719  46.844   3.561  1.00 83.19           C  
ATOM   4150  ND2 ASN A 506      32.875  46.375   3.164  1.00 83.19           N  
ATOM   4151  OD1 ASN A 506      31.203  46.531   4.645  1.00 83.19           O  
ATOM   4152  N   SER A 507      27.797  49.000   1.769  1.00 78.88           N  
ATOM   4153  CA  SER A 507      27.203  50.094   1.024  1.00 78.88           C  
ATOM   4154  C   SER A 507      26.953  51.312   1.927  1.00 78.88           C  
ATOM   4155  CB  SER A 507      25.891  49.656   0.373  1.00 78.88           C  
ATOM   4156  O   SER A 507      26.859  51.156   3.148  1.00 78.88           O  
ATOM   4157  OG  SER A 507      24.828  49.656   1.316  1.00 78.88           O  
ATOM   4158  N   ASP A 508      27.000  52.469   1.425  1.00 75.25           N  
ATOM   4159  CA  ASP A 508      26.750  53.688   2.162  1.00 75.25           C  
ATOM   4160  C   ASP A 508      25.344  53.688   2.766  1.00 75.25           C  
ATOM   4161  CB  ASP A 508      26.922  54.906   1.250  1.00 75.25           C  
ATOM   4162  O   ASP A 508      25.062  54.438   3.715  1.00 75.25           O  
ATOM   4163  CG  ASP A 508      28.375  55.125   0.834  1.00 75.25           C  
ATOM   4164  OD1 ASP A 508      29.281  54.750   1.590  1.00 75.25           O  
ATOM   4165  OD2 ASP A 508      28.594  55.688  -0.259  1.00 75.25           O  
ATOM   4166  N   SER A 509      24.656  52.812   2.328  1.00 73.31           N  
ATOM   4167  CA  SER A 509      23.281  52.719   2.814  1.00 73.31           C  
ATOM   4168  C   SER A 509      23.203  51.938   4.125  1.00 73.31           C  
ATOM   4169  CB  SER A 509      22.375  52.062   1.768  1.00 73.31           C  
ATOM   4170  O   SER A 509      22.141  51.875   4.754  1.00 73.31           O  
ATOM   4171  OG  SER A 509      22.859  50.750   1.442  1.00 73.31           O  
ATOM   4172  N   ASN A 510      24.312  51.375   4.602  1.00 78.94           N  
ATOM   4173  CA  ASN A 510      24.328  50.688   5.875  1.00 78.94           C  
ATOM   4174  C   ASN A 510      24.844  51.562   7.004  1.00 78.94           C  
ATOM   4175  CB  ASN A 510      25.188  49.406   5.770  1.00 78.94           C  
ATOM   4176  O   ASN A 510      26.047  51.688   7.215  1.00 78.94           O  
ATOM   4177  CG  ASN A 510      25.078  48.531   7.004  1.00 78.94           C  
ATOM   4178  ND2 ASN A 510      25.719  47.375   6.953  1.00 78.94           N  
ATOM   4179  OD1 ASN A 510      24.453  48.906   7.992  1.00 78.94           O  
ATOM   4180  N   PRO A 511      23.984  52.188   7.754  1.00 79.88           N  
ATOM   4181  CA  PRO A 511      24.375  53.156   8.789  1.00 79.88           C  
ATOM   4182  C   PRO A 511      25.016  52.469  10.008  1.00 79.88           C  
ATOM   4183  CB  PRO A 511      23.062  53.812   9.172  1.00 79.88           C  
ATOM   4184  O   PRO A 511      25.750  53.125  10.766  1.00 79.88           O  
ATOM   4185  CG  PRO A 511      22.000  52.875   8.758  1.00 79.88           C  
ATOM   4186  CD  PRO A 511      22.547  52.000   7.648  1.00 79.88           C  
ATOM   4187  N   ASP A 512      24.844  51.219  10.195  1.00 87.62           N  
ATOM   4188  CA  ASP A 512      25.250  50.531  11.422  1.00 87.62           C  
ATOM   4189  C   ASP A 512      26.562  49.781  11.234  1.00 87.62           C  
ATOM   4190  CB  ASP A 512      24.141  49.562  11.883  1.00 87.62           C  
ATOM   4191  O   ASP A 512      26.969  49.000  12.102  1.00 87.62           O  
ATOM   4192  CG  ASP A 512      22.875  50.281  12.328  1.00 87.62           C  
ATOM   4193  OD1 ASP A 512      22.969  51.375  12.930  1.00 87.62           O  
ATOM   4194  OD2 ASP A 512      21.781  49.750  12.078  1.00 87.62           O  
ATOM   4195  N   LYS A 513      27.234  49.969  10.164  1.00 89.19           N  
ATOM   4196  CA  LYS A 513      28.406  49.188   9.820  1.00 89.19           C  
ATOM   4197  C   LYS A 513      29.484  49.312  10.898  1.00 89.19           C  
ATOM   4198  CB  LYS A 513      28.969  49.656   8.469  1.00 89.19           C  
ATOM   4199  O   LYS A 513      30.031  48.312  11.352  1.00 89.19           O  
ATOM   4200  CG  LYS A 513      30.219  48.875   8.031  1.00 89.19           C  
ATOM   4201  CD  LYS A 513      30.797  49.469   6.738  1.00 89.19           C  
ATOM   4202  CE  LYS A 513      32.125  48.812   6.387  1.00 89.19           C  
ATOM   4203  NZ  LYS A 513      32.750  49.469   5.203  1.00 89.19           N  
ATOM   4204  N   ALA A 514      29.734  50.531  11.328  1.00 91.50           N  
ATOM   4205  CA  ALA A 514      30.797  50.750  12.312  1.00 91.50           C  
ATOM   4206  C   ALA A 514      30.453  50.094  13.641  1.00 91.50           C  
ATOM   4207  CB  ALA A 514      31.031  52.250  12.523  1.00 91.50           C  
ATOM   4208  O   ALA A 514      31.312  49.438  14.242  1.00 91.50           O  
ATOM   4209  N   LYS A 515      29.281  50.219  14.023  1.00 94.06           N  
ATOM   4210  CA  LYS A 515      28.828  49.625  15.273  1.00 94.06           C  
ATOM   4211  C   LYS A 515      28.875  48.094  15.195  1.00 94.06           C  
ATOM   4212  CB  LYS A 515      27.422  50.094  15.617  1.00 94.06           C  
ATOM   4213  O   LYS A 515      29.203  47.438  16.188  1.00 94.06           O  
ATOM   4214  CG  LYS A 515      27.328  51.562  15.977  1.00 94.06           C  
ATOM   4215  CD  LYS A 515      25.891  51.969  16.344  1.00 94.06           C  
ATOM   4216  CE  LYS A 515      25.797  53.438  16.656  1.00 94.06           C  
ATOM   4217  NZ  LYS A 515      24.391  53.844  17.016  1.00 94.06           N  
ATOM   4218  N   GLN A 516      28.562  47.594  14.109  1.00 94.31           N  
ATOM   4219  CA  GLN A 516      28.562  46.156  13.914  1.00 94.31           C  
ATOM   4220  C   GLN A 516      29.969  45.562  13.977  1.00 94.31           C  
ATOM   4221  CB  GLN A 516      27.906  45.781  12.578  1.00 94.31           C  
ATOM   4222  O   GLN A 516      30.203  44.562  14.609  1.00 94.31           O  
ATOM   4223  CG  GLN A 516      26.406  46.031  12.539  1.00 94.31           C  
ATOM   4224  CD  GLN A 516      25.844  46.031  11.133  1.00 94.31           C  
ATOM   4225  NE2 GLN A 516      24.531  45.875  11.016  1.00 94.31           N  
ATOM   4226  OE1 GLN A 516      26.578  46.188  10.156  1.00 94.31           O  
ATOM   4227  N   VAL A 517      30.906  46.281  13.375  1.00 95.00           N  
ATOM   4228  CA  VAL A 517      32.281  45.875  13.398  1.00 95.00           C  
ATOM   4229  C   VAL A 517      32.844  45.938  14.820  1.00 95.00           C  
ATOM   4230  CB  VAL A 517      33.156  46.719  12.438  1.00 95.00           C  
ATOM   4231  O   VAL A 517      33.562  45.062  15.266  1.00 95.00           O  
ATOM   4232  CG1 VAL A 517      34.656  46.375  12.625  1.00 95.00           C  
ATOM   4233  CG2 VAL A 517      32.750  46.469  10.984  1.00 95.00           C  
ATOM   4234  N   GLU A 518      32.438  46.969  15.500  1.00 95.75           N  
ATOM   4235  CA  GLU A 518      32.875  47.125  16.875  1.00 95.75           C  
ATOM   4236  C   GLU A 518      32.344  46.031  17.781  1.00 95.75           C  
ATOM   4237  CB  GLU A 518      32.406  48.500  17.406  1.00 95.75           C  
ATOM   4238  O   GLU A 518      33.062  45.500  18.609  1.00 95.75           O  
ATOM   4239  CG  GLU A 518      33.094  48.906  18.719  1.00 95.75           C  
ATOM   4240  CD  GLU A 518      32.688  50.281  19.188  1.00 95.75           C  
ATOM   4241  OE1 GLU A 518      33.219  50.750  20.234  1.00 95.75           O  
ATOM   4242  OE2 GLU A 518      31.859  50.938  18.516  1.00 95.75           O  
ATOM   4243  N   LEU A 519      31.109  45.688  17.594  1.00 96.44           N  
ATOM   4244  CA  LEU A 519      30.516  44.625  18.375  1.00 96.44           C  
ATOM   4245  C   LEU A 519      31.281  43.312  18.172  1.00 96.44           C  
ATOM   4246  CB  LEU A 519      29.047  44.438  18.016  1.00 96.44           C  
ATOM   4247  O   LEU A 519      31.594  42.594  19.125  1.00 96.44           O  
ATOM   4248  CG  LEU A 519      28.281  43.344  18.781  1.00 96.44           C  
ATOM   4249  CD1 LEU A 519      28.172  43.750  20.250  1.00 96.44           C  
ATOM   4250  CD2 LEU A 519      26.891  43.156  18.172  1.00 96.44           C  
ATOM   4251  N   MET A 520      31.578  43.000  16.938  1.00 95.88           N  
ATOM   4252  CA  MET A 520      32.312  41.781  16.625  1.00 95.88           C  
ATOM   4253  C   MET A 520      33.719  41.812  17.219  1.00 95.88           C  
ATOM   4254  CB  MET A 520      32.406  41.594  15.102  1.00 95.88           C  
ATOM   4255  O   MET A 520      34.219  40.781  17.688  1.00 95.88           O  
ATOM   4256  CG  MET A 520      31.188  40.906  14.492  1.00 95.88           C  
ATOM   4257  SD  MET A 520      30.875  39.250  15.188  1.00 95.88           S  
ATOM   4258  CE  MET A 520      32.250  38.312  14.438  1.00 95.88           C  
ATOM   4259  N   ARG A 521      34.312  42.969  17.250  1.00 96.00           N  
ATOM   4260  CA  ARG A 521      35.656  43.125  17.859  1.00 96.00           C  
ATOM   4261  C   ARG A 521      35.594  42.844  19.359  1.00 96.00           C  
ATOM   4262  CB  ARG A 521      36.188  44.531  17.609  1.00 96.00           C  
ATOM   4263  O   ARG A 521      36.469  42.156  19.891  1.00 96.00           O  
ATOM   4264  CG  ARG A 521      37.656  44.688  17.938  1.00 96.00           C  
ATOM   4265  CD  ARG A 521      38.125  46.125  17.719  1.00 96.00           C  
ATOM   4266  NE  ARG A 521      39.281  46.188  16.828  1.00 96.00           N  
ATOM   4267  NH1 ARG A 521      39.094  48.438  16.391  1.00 96.00           N  
ATOM   4268  NH2 ARG A 521      40.781  47.219  15.414  1.00 96.00           N  
ATOM   4269  CZ  ARG A 521      39.719  47.281  16.219  1.00 96.00           C  
ATOM   4270  N   ASP A 522      34.562  43.250  19.953  1.00 96.88           N  
ATOM   4271  CA  ASP A 522      34.406  43.031  21.375  1.00 96.88           C  
ATOM   4272  C   ASP A 522      34.281  41.531  21.688  1.00 96.88           C  
ATOM   4273  CB  ASP A 522      33.156  43.781  21.906  1.00 96.88           C  
ATOM   4274  O   ASP A 522      34.875  41.031  22.625  1.00 96.88           O  
ATOM   4275  CG  ASP A 522      33.344  45.281  21.922  1.00 96.88           C  
ATOM   4276  OD1 ASP A 522      34.469  45.750  21.766  1.00 96.88           O  
ATOM   4277  OD2 ASP A 522      32.312  46.000  22.078  1.00 96.88           O  
ATOM   4278  N   TYR A 523      33.500  40.875  20.859  1.00 97.00           N  
ATOM   4279  CA  TYR A 523      33.344  39.438  21.062  1.00 97.00           C  
ATOM   4280  C   TYR A 523      34.625  38.688  20.766  1.00 97.00           C  
ATOM   4281  CB  TYR A 523      32.219  38.906  20.172  1.00 97.00           C  
ATOM   4282  O   TYR A 523      34.969  37.688  21.422  1.00 97.00           O  
ATOM   4283  CG  TYR A 523      30.859  38.969  20.828  1.00 97.00           C  
ATOM   4284  CD1 TYR A 523      30.438  37.969  21.703  1.00 97.00           C  
ATOM   4285  CD2 TYR A 523      29.984  40.031  20.547  1.00 97.00           C  
ATOM   4286  CE1 TYR A 523      29.172  38.031  22.297  1.00 97.00           C  
ATOM   4287  CE2 TYR A 523      28.734  40.094  21.141  1.00 97.00           C  
ATOM   4288  OH  TYR A 523      27.094  39.156  22.594  1.00 97.00           O  
ATOM   4289  CZ  TYR A 523      28.328  39.094  22.016  1.00 97.00           C  
ATOM   4290  N   ARG A 524      35.438  39.156  19.859  1.00 95.56           N  
ATOM   4291  CA  ARG A 524      36.719  38.531  19.547  1.00 95.56           C  
ATOM   4292  C   ARG A 524      37.719  38.688  20.688  1.00 95.56           C  
ATOM   4293  CB  ARG A 524      37.312  39.125  18.250  1.00 95.56           C  
ATOM   4294  O   ARG A 524      38.531  37.781  20.938  1.00 95.56           O  
ATOM   4295  CG  ARG A 524      36.688  38.562  16.984  1.00 95.56           C  
ATOM   4296  CD  ARG A 524      37.344  39.125  15.742  1.00 95.56           C  
ATOM   4297  NE  ARG A 524      36.781  38.594  14.516  1.00 95.56           N  
ATOM   4298  NH1 ARG A 524      38.094  39.812  13.086  1.00 95.56           N  
ATOM   4299  NH2 ARG A 524      36.531  38.375  12.242  1.00 95.56           N  
ATOM   4300  CZ  ARG A 524      37.125  38.938  13.281  1.00 95.56           C  
ATOM   4301  N   ILE A 525      37.625  39.781  21.312  1.00 96.38           N  
ATOM   4302  CA  ILE A 525      38.500  40.031  22.453  1.00 96.38           C  
ATOM   4303  C   ILE A 525      38.094  39.156  23.625  1.00 96.38           C  
ATOM   4304  CB  ILE A 525      38.500  41.531  22.875  1.00 96.38           C  
ATOM   4305  O   ILE A 525      38.938  38.531  24.281  1.00 96.38           O  
ATOM   4306  CG1 ILE A 525      39.125  42.375  21.781  1.00 96.38           C  
ATOM   4307  CG2 ILE A 525      39.219  41.719  24.219  1.00 96.38           C  
ATOM   4308  CD1 ILE A 525      38.969  43.875  22.016  1.00 96.38           C  
ATOM   4309  N   LYS A 526      36.844  39.031  23.812  1.00 96.56           N  
ATOM   4310  CA  LYS A 526      36.281  38.219  24.906  1.00 96.56           C  
ATOM   4311  C   LYS A 526      36.531  36.750  24.688  1.00 96.56           C  
ATOM   4312  CB  LYS A 526      34.812  38.500  25.094  1.00 96.56           C  
ATOM   4313  O   LYS A 526      36.781  36.000  25.625  1.00 96.56           O  
ATOM   4314  CG  LYS A 526      34.188  37.875  26.344  1.00 96.56           C  
ATOM   4315  CD  LYS A 526      32.719  38.250  26.500  1.00 96.56           C  
ATOM   4316  CE  LYS A 526      32.094  37.531  27.703  1.00 96.56           C  
ATOM   4317  NZ  LYS A 526      30.641  37.781  27.781  1.00 96.56           N  
ATOM   4318  N   TYR A 527      36.406  36.312  23.391  1.00 96.69           N  
ATOM   4319  CA  TYR A 527      36.562  34.938  23.031  1.00 96.69           C  
ATOM   4320  C   TYR A 527      37.625  34.781  21.938  1.00 96.69           C  
ATOM   4321  CB  TYR A 527      35.250  34.312  22.547  1.00 96.69           C  
ATOM   4322  O   TYR A 527      37.312  34.438  20.797  1.00 96.69           O  
ATOM   4323  CG  TYR A 527      34.156  34.312  23.609  1.00 96.69           C  
ATOM   4324  CD1 TYR A 527      34.031  33.281  24.516  1.00 96.69           C  
ATOM   4325  CD2 TYR A 527      33.250  35.375  23.688  1.00 96.69           C  
ATOM   4326  CE1 TYR A 527      33.031  33.281  25.484  1.00 96.69           C  
ATOM   4327  CE2 TYR A 527      32.250  35.406  24.656  1.00 96.69           C  
ATOM   4328  OH  TYR A 527      31.172  34.344  26.516  1.00 96.69           O  
ATOM   4329  CZ  TYR A 527      32.156  34.344  25.547  1.00 96.69           C  
ATOM   4330  N   PRO A 528      38.906  34.844  22.219  1.00 94.12           N  
ATOM   4331  CA  PRO A 528      40.000  34.875  21.234  1.00 94.12           C  
ATOM   4332  C   PRO A 528      40.125  33.531  20.500  1.00 94.12           C  
ATOM   4333  CB  PRO A 528      41.219  35.156  22.062  1.00 94.12           C  
ATOM   4334  O   PRO A 528      40.625  33.500  19.375  1.00 94.12           O  
ATOM   4335  CG  PRO A 528      40.812  34.938  23.484  1.00 94.12           C  
ATOM   4336  CD  PRO A 528      39.312  35.000  23.531  1.00 94.12           C  
ATOM   4337  N   LYS A 529      39.688  32.375  21.062  1.00 94.12           N  
ATOM   4338  CA  LYS A 529      39.844  31.078  20.438  1.00 94.12           C  
ATOM   4339  C   LYS A 529      38.656  30.781  19.484  1.00 94.12           C  
ATOM   4340  CB  LYS A 529      39.938  29.984  21.500  1.00 94.12           C  
ATOM   4341  O   LYS A 529      38.719  29.828  18.703  1.00 94.12           O  
ATOM   4342  CG  LYS A 529      41.188  30.031  22.328  1.00 94.12           C  
ATOM   4343  CD  LYS A 529      41.281  28.844  23.281  1.00 94.12           C  
ATOM   4344  CE  LYS A 529      42.562  28.891  24.109  1.00 94.12           C  
ATOM   4345  NZ  LYS A 529      42.688  27.719  25.031  1.00 94.12           N  
ATOM   4346  N   ALA A 530      37.625  31.672  19.547  1.00 94.88           N  
ATOM   4347  CA  ALA A 530      36.438  31.453  18.703  1.00 94.88           C  
ATOM   4348  C   ALA A 530      36.750  31.812  17.250  1.00 94.88           C  
ATOM   4349  CB  ALA A 530      35.250  32.281  19.219  1.00 94.88           C  
ATOM   4350  O   ALA A 530      37.500  32.750  16.969  1.00 94.88           O  
ATOM   4351  N   ASP A 531      36.281  31.047  16.297  1.00 96.00           N  
ATOM   4352  CA  ASP A 531      36.438  31.281  14.867  1.00 96.00           C  
ATOM   4353  C   ASP A 531      35.344  32.188  14.328  1.00 96.00           C  
ATOM   4354  CB  ASP A 531      36.469  29.953  14.109  1.00 96.00           C  
ATOM   4355  O   ASP A 531      34.250  31.703  13.945  1.00 96.00           O  
ATOM   4356  CG  ASP A 531      37.094  30.078  12.734  1.00 96.00           C  
ATOM   4357  OD1 ASP A 531      37.344  31.203  12.273  1.00 96.00           O  
ATOM   4358  OD2 ASP A 531      37.344  29.016  12.117  1.00 96.00           O  
ATOM   4359  N   MET A 532      35.562  33.438  14.305  1.00 96.88           N  
ATOM   4360  CA  MET A 532      34.625  34.438  13.828  1.00 96.88           C  
ATOM   4361  C   MET A 532      35.281  35.375  12.805  1.00 96.88           C  
ATOM   4362  CB  MET A 532      34.062  35.281  14.992  1.00 96.88           C  
ATOM   4363  O   MET A 532      36.438  35.781  12.969  1.00 96.88           O  
ATOM   4364  CG  MET A 532      33.344  34.438  16.031  1.00 96.88           C  
ATOM   4365  SD  MET A 532      32.688  35.438  17.422  1.00 96.88           S  
ATOM   4366  CE  MET A 532      34.250  35.781  18.297  1.00 96.88           C  
ATOM   4367  N   GLN A 533      34.562  35.594  11.773  1.00 95.25           N  
ATOM   4368  CA  GLN A 533      35.125  36.438  10.711  1.00 95.25           C  
ATOM   4369  C   GLN A 533      34.031  37.344  10.109  1.00 95.25           C  
ATOM   4370  CB  GLN A 533      35.750  35.562   9.617  1.00 95.25           C  
ATOM   4371  O   GLN A 533      32.844  37.000  10.086  1.00 95.25           O  
ATOM   4372  CG  GLN A 533      36.375  36.375   8.484  1.00 95.25           C  
ATOM   4373  CD  GLN A 533      36.969  35.500   7.406  1.00 95.25           C  
ATOM   4374  NE2 GLN A 533      37.562  36.094   6.387  1.00 95.25           N  
ATOM   4375  OE1 GLN A 533      36.906  34.250   7.492  1.00 95.25           O  
ATOM   4376  N   ILE A 534      34.469  38.594   9.781  1.00 96.00           N  
ATOM   4377  CA  ILE A 534      33.625  39.500   9.008  1.00 96.00           C  
ATOM   4378  C   ILE A 534      34.125  39.562   7.562  1.00 96.00           C  
ATOM   4379  CB  ILE A 534      33.594  40.906   9.617  1.00 96.00           C  
ATOM   4380  O   ILE A 534      35.312  39.781   7.312  1.00 96.00           O  
ATOM   4381  CG1 ILE A 534      32.969  40.875  11.016  1.00 96.00           C  
ATOM   4382  CG2 ILE A 534      32.844  41.875   8.703  1.00 96.00           C  
ATOM   4383  CD1 ILE A 534      33.031  42.219  11.750  1.00 96.00           C  
ATOM   4384  N   LEU A 535      33.312  39.219   6.625  1.00 95.69           N  
ATOM   4385  CA  LEU A 535      33.594  39.344   5.199  1.00 95.69           C  
ATOM   4386  C   LEU A 535      32.781  40.438   4.555  1.00 95.69           C  
ATOM   4387  CB  LEU A 535      33.312  38.000   4.492  1.00 95.69           C  
ATOM   4388  O   LEU A 535      31.562  40.344   4.430  1.00 95.69           O  
ATOM   4389  CG  LEU A 535      34.000  37.812   3.135  1.00 95.69           C  
ATOM   4390  CD1 LEU A 535      34.969  36.625   3.197  1.00 95.69           C  
ATOM   4391  CD2 LEU A 535      32.938  37.594   2.047  1.00 95.69           C  
ATOM   4392  N   PRO A 536      33.438  41.500   4.133  1.00 93.88           N  
ATOM   4393  CA  PRO A 536      32.719  42.594   3.482  1.00 93.88           C  
ATOM   4394  C   PRO A 536      32.219  42.219   2.090  1.00 93.88           C  
ATOM   4395  CB  PRO A 536      33.781  43.719   3.408  1.00 93.88           C  
ATOM   4396  O   PRO A 536      32.906  41.531   1.343  1.00 93.88           O  
ATOM   4397  CG  PRO A 536      35.094  43.000   3.393  1.00 93.88           C  
ATOM   4398  CD  PRO A 536      34.938  41.688   4.090  1.00 93.88           C  
ATOM   4399  N   VAL A 537      31.000  42.531   1.798  1.00 92.94           N  
ATOM   4400  CA  VAL A 537      30.391  42.344   0.491  1.00 92.94           C  
ATOM   4401  C   VAL A 537      30.000  43.688  -0.122  1.00 92.94           C  
ATOM   4402  CB  VAL A 537      29.141  41.438   0.588  1.00 92.94           C  
ATOM   4403  O   VAL A 537      29.375  44.500   0.535  1.00 92.94           O  
ATOM   4404  CG1 VAL A 537      28.578  41.125  -0.802  1.00 92.94           C  
ATOM   4405  CG2 VAL A 537      29.484  40.125   1.325  1.00 92.94           C  
ATOM   4406  N   SER A 538      30.359  43.875  -1.317  1.00 89.50           N  
ATOM   4407  CA  SER A 538      30.094  45.125  -1.984  1.00 89.50           C  
ATOM   4408  C   SER A 538      28.703  45.156  -2.633  1.00 89.50           C  
ATOM   4409  CB  SER A 538      31.156  45.406  -3.039  1.00 89.50           C  
ATOM   4410  O   SER A 538      28.203  44.094  -3.035  1.00 89.50           O  
ATOM   4411  OG  SER A 538      31.344  44.281  -3.883  1.00 89.50           O  
ATOM   4412  N   GLY A 539      28.094  46.375  -2.650  1.00 85.69           N  
ATOM   4413  CA  GLY A 539      26.828  46.562  -3.336  1.00 85.69           C  
ATOM   4414  C   GLY A 539      25.641  46.625  -2.389  1.00 85.69           C  
ATOM   4415  O   GLY A 539      25.812  46.781  -1.176  1.00 85.69           O  
ATOM   4416  N   GLU A 540      24.359  46.625  -3.016  1.00 83.44           N  
ATOM   4417  CA  GLU A 540      23.125  46.625  -2.232  1.00 83.44           C  
ATOM   4418  C   GLU A 540      22.844  45.250  -1.654  1.00 83.44           C  
ATOM   4419  CB  GLU A 540      21.953  47.094  -3.086  1.00 83.44           C  
ATOM   4420  O   GLU A 540      23.359  44.250  -2.139  1.00 83.44           O  
ATOM   4421  CG  GLU A 540      22.047  48.562  -3.523  1.00 83.44           C  
ATOM   4422  CD  GLU A 540      21.938  49.531  -2.369  1.00 83.44           C  
ATOM   4423  OE1 GLU A 540      22.500  50.656  -2.465  1.00 83.44           O  
ATOM   4424  OE2 GLU A 540      21.281  49.188  -1.362  1.00 83.44           O  
ATOM   4425  N   PHE A 541      22.141  45.219  -0.653  1.00 86.94           N  
ATOM   4426  CA  PHE A 541      21.859  44.000   0.053  1.00 86.94           C  
ATOM   4427  C   PHE A 541      21.234  42.969  -0.888  1.00 86.94           C  
ATOM   4428  CB  PHE A 541      20.922  44.250   1.239  1.00 86.94           C  
ATOM   4429  O   PHE A 541      20.250  43.250  -1.568  1.00 86.94           O  
ATOM   4430  CG  PHE A 541      20.562  43.000   2.008  1.00 86.94           C  
ATOM   4431  CD1 PHE A 541      19.344  42.375   1.803  1.00 86.94           C  
ATOM   4432  CD2 PHE A 541      21.453  42.469   2.936  1.00 86.94           C  
ATOM   4433  CE1 PHE A 541      19.016  41.219   2.512  1.00 86.94           C  
ATOM   4434  CE2 PHE A 541      21.125  41.312   3.648  1.00 86.94           C  
ATOM   4435  CZ  PHE A 541      19.906  40.688   3.436  1.00 86.94           C  
ATOM   4436  N   SER A 542      21.844  41.875  -0.992  1.00 88.94           N  
ATOM   4437  CA  SER A 542      21.391  40.688  -1.715  1.00 88.94           C  
ATOM   4438  C   SER A 542      21.781  39.406  -0.985  1.00 88.94           C  
ATOM   4439  CB  SER A 542      21.953  40.688  -3.133  1.00 88.94           C  
ATOM   4440  O   SER A 542      22.969  39.094  -0.892  1.00 88.94           O  
ATOM   4441  OG  SER A 542      21.734  39.438  -3.756  1.00 88.94           O  
ATOM   4442  N   ARG A 543      20.828  38.781  -0.506  1.00 91.00           N  
ATOM   4443  CA  ARG A 543      21.078  37.562   0.246  1.00 91.00           C  
ATOM   4444  C   ARG A 543      21.812  36.531  -0.614  1.00 91.00           C  
ATOM   4445  CB  ARG A 543      19.766  36.969   0.776  1.00 91.00           C  
ATOM   4446  O   ARG A 543      22.781  35.906  -0.168  1.00 91.00           O  
ATOM   4447  CG  ARG A 543      19.953  35.688   1.579  1.00 91.00           C  
ATOM   4448  CD  ARG A 543      18.625  35.156   2.119  1.00 91.00           C  
ATOM   4449  NE  ARG A 543      18.766  33.844   2.732  1.00 91.00           N  
ATOM   4450  NH1 ARG A 543      19.188  34.656   4.859  1.00 91.00           N  
ATOM   4451  NH2 ARG A 543      19.141  32.406   4.469  1.00 91.00           N  
ATOM   4452  CZ  ARG A 543      19.031  33.625   4.020  1.00 91.00           C  
ATOM   4453  N   ALA A 544      21.375  36.312  -1.867  1.00 93.00           N  
ATOM   4454  CA  ALA A 544      21.984  35.344  -2.773  1.00 93.00           C  
ATOM   4455  C   ALA A 544      23.453  35.625  -3.002  1.00 93.00           C  
ATOM   4456  CB  ALA A 544      21.234  35.312  -4.105  1.00 93.00           C  
ATOM   4457  O   ALA A 544      24.297  34.750  -2.912  1.00 93.00           O  
ATOM   4458  N   LEU A 545      23.719  36.938  -3.248  1.00 93.06           N  
ATOM   4459  CA  LEU A 545      25.094  37.344  -3.500  1.00 93.06           C  
ATOM   4460  C   LEU A 545      25.969  37.125  -2.268  1.00 93.06           C  
ATOM   4461  CB  LEU A 545      25.156  38.812  -3.910  1.00 93.06           C  
ATOM   4462  O   LEU A 545      27.078  36.562  -2.371  1.00 93.06           O  
ATOM   4463  CG  LEU A 545      26.547  39.406  -4.160  1.00 93.06           C  
ATOM   4464  CD1 LEU A 545      27.219  38.688  -5.320  1.00 93.06           C  
ATOM   4465  CD2 LEU A 545      26.453  40.906  -4.438  1.00 93.06           C  
ATOM   4466  N   ALA A 546      25.484  37.500  -1.123  1.00 94.25           N  
ATOM   4467  CA  ALA A 546      26.234  37.344   0.125  1.00 94.25           C  
ATOM   4468  C   ALA A 546      26.578  35.875   0.375  1.00 94.25           C  
ATOM   4469  CB  ALA A 546      25.422  37.906   1.297  1.00 94.25           C  
ATOM   4470  O   ALA A 546      27.734  35.562   0.657  1.00 94.25           O  
ATOM   4471  N   LEU A 547      25.562  34.969   0.254  1.00 95.62           N  
ATOM   4472  CA  LEU A 547      25.766  33.562   0.556  1.00 95.62           C  
ATOM   4473  C   LEU A 547      26.656  32.906  -0.492  1.00 95.62           C  
ATOM   4474  CB  LEU A 547      24.422  32.812   0.629  1.00 95.62           C  
ATOM   4475  O   LEU A 547      27.422  31.984  -0.176  1.00 95.62           O  
ATOM   4476  CG  LEU A 547      23.516  33.188   1.797  1.00 95.62           C  
ATOM   4477  CD1 LEU A 547      22.188  32.438   1.694  1.00 95.62           C  
ATOM   4478  CD2 LEU A 547      24.188  32.906   3.127  1.00 95.62           C  
ATOM   4479  N   GLU A 548      26.562  33.406  -1.717  1.00 94.62           N  
ATOM   4480  CA  GLU A 548      27.438  32.875  -2.764  1.00 94.62           C  
ATOM   4481  C   GLU A 548      28.891  33.250  -2.502  1.00 94.62           C  
ATOM   4482  CB  GLU A 548      27.000  33.406  -4.137  1.00 94.62           C  
ATOM   4483  O   GLU A 548      29.781  32.406  -2.553  1.00 94.62           O  
ATOM   4484  CG  GLU A 548      27.703  32.719  -5.305  1.00 94.62           C  
ATOM   4485  CD  GLU A 548      27.250  31.266  -5.504  1.00 94.62           C  
ATOM   4486  OE1 GLU A 548      28.000  30.484  -6.121  1.00 94.62           O  
ATOM   4487  OE2 GLU A 548      26.141  30.922  -5.035  1.00 94.62           O  
ATOM   4488  N   VAL A 549      29.125  34.531  -2.191  1.00 94.94           N  
ATOM   4489  CA  VAL A 549      30.469  35.000  -1.887  1.00 94.94           C  
ATOM   4490  C   VAL A 549      30.984  34.312  -0.628  1.00 94.94           C  
ATOM   4491  CB  VAL A 549      30.500  36.531  -1.704  1.00 94.94           C  
ATOM   4492  O   VAL A 549      32.125  33.844  -0.594  1.00 94.94           O  
ATOM   4493  CG1 VAL A 549      31.859  37.000  -1.153  1.00 94.94           C  
ATOM   4494  CG2 VAL A 549      30.203  37.250  -3.027  1.00 94.94           C  
ATOM   4495  N   GLY A 550      30.156  34.219   0.394  1.00 96.44           N  
ATOM   4496  CA  GLY A 550      30.562  33.594   1.638  1.00 96.44           C  
ATOM   4497  C   GLY A 550      30.938  32.125   1.463  1.00 96.44           C  
ATOM   4498  O   GLY A 550      31.938  31.672   2.018  1.00 96.44           O  
ATOM   4499  N   SER A 551      30.125  31.375   0.668  1.00 96.88           N  
ATOM   4500  CA  SER A 551      30.344  29.938   0.476  1.00 96.88           C  
ATOM   4501  C   SER A 551      31.609  29.688  -0.333  1.00 96.88           C  
ATOM   4502  CB  SER A 551      29.156  29.297  -0.222  1.00 96.88           C  
ATOM   4503  O   SER A 551      32.219  28.625  -0.209  1.00 96.88           O  
ATOM   4504  OG  SER A 551      29.000  29.812  -1.538  1.00 96.88           O  
ATOM   4505  N   SER A 552      32.031  30.609  -1.145  1.00 95.69           N  
ATOM   4506  CA  SER A 552      33.188  30.438  -2.002  1.00 95.69           C  
ATOM   4507  C   SER A 552      34.469  30.328  -1.176  1.00 95.69           C  
ATOM   4508  CB  SER A 552      33.312  31.609  -2.979  1.00 95.69           C  
ATOM   4509  O   SER A 552      35.500  29.828  -1.667  1.00 95.69           O  
ATOM   4510  OG  SER A 552      33.656  32.812  -2.295  1.00 95.69           O  
ATOM   4511  N   GLN A 553      34.469  30.703   0.028  1.00 95.31           N  
ATOM   4512  CA  GLN A 553      35.625  30.672   0.884  1.00 95.31           C  
ATOM   4513  C   GLN A 553      35.875  29.281   1.450  1.00 95.31           C  
ATOM   4514  CB  GLN A 553      35.500  31.688   2.023  1.00 95.31           C  
ATOM   4515  O   GLN A 553      36.906  29.031   2.086  1.00 95.31           O  
ATOM   4516  CG  GLN A 553      35.344  33.125   1.553  1.00 95.31           C  
ATOM   4517  CD  GLN A 553      36.625  33.719   1.002  1.00 95.31           C  
ATOM   4518  NE2 GLN A 553      36.531  34.750   0.188  1.00 95.31           N  
ATOM   4519  OE1 GLN A 553      37.719  33.219   1.307  1.00 95.31           O  
ATOM   4520  N   PHE A 554      35.062  28.375   1.234  1.00 97.56           N  
ATOM   4521  CA  PHE A 554      35.125  27.078   1.887  1.00 97.56           C  
ATOM   4522  C   PHE A 554      35.375  25.969   0.865  1.00 97.56           C  
ATOM   4523  CB  PHE A 554      33.844  26.797   2.672  1.00 97.56           C  
ATOM   4524  O   PHE A 554      35.125  26.156  -0.332  1.00 97.56           O  
ATOM   4525  CG  PHE A 554      33.625  27.703   3.854  1.00 97.56           C  
ATOM   4526  CD1 PHE A 554      34.250  27.422   5.074  1.00 97.56           C  
ATOM   4527  CD2 PHE A 554      32.844  28.844   3.744  1.00 97.56           C  
ATOM   4528  CE1 PHE A 554      34.062  28.250   6.172  1.00 97.56           C  
ATOM   4529  CE2 PHE A 554      32.656  29.688   4.836  1.00 97.56           C  
ATOM   4530  CZ  PHE A 554      33.281  29.391   6.047  1.00 97.56           C  
ATOM   4531  N   ASN A 555      35.844  24.797   1.348  1.00 97.50           N  
ATOM   4532  CA  ASN A 555      36.062  23.641   0.487  1.00 97.50           C  
ATOM   4533  C   ASN A 555      34.781  22.797   0.363  1.00 97.50           C  
ATOM   4534  CB  ASN A 555      37.219  22.781   1.011  1.00 97.50           C  
ATOM   4535  O   ASN A 555      33.781  23.062   1.034  1.00 97.50           O  
ATOM   4536  CG  ASN A 555      36.969  22.281   2.422  1.00 97.50           C  
ATOM   4537  ND2 ASN A 555      38.062  22.047   3.156  1.00 97.50           N  
ATOM   4538  OD1 ASN A 555      35.812  22.109   2.848  1.00 97.50           O  
ATOM   4539  N   ASN A 556      34.812  21.875  -0.506  1.00 97.38           N  
ATOM   4540  CA  ASN A 556      33.625  21.094  -0.874  1.00 97.38           C  
ATOM   4541  C   ASN A 556      33.156  20.219   0.281  1.00 97.38           C  
ATOM   4542  CB  ASN A 556      33.906  20.250  -2.109  1.00 97.38           C  
ATOM   4543  O   ASN A 556      31.984  19.875   0.348  1.00 97.38           O  
ATOM   4544  CG  ASN A 556      33.969  21.062  -3.387  1.00 97.38           C  
ATOM   4545  ND2 ASN A 556      34.500  20.469  -4.445  1.00 97.38           N  
ATOM   4546  OD1 ASN A 556      33.531  22.219  -3.420  1.00 97.38           O  
ATOM   4547  N   GLU A 557      33.969  19.875   1.238  1.00 97.81           N  
ATOM   4548  CA  GLU A 557      33.625  18.984   2.340  1.00 97.81           C  
ATOM   4549  C   GLU A 557      33.125  19.781   3.551  1.00 97.81           C  
ATOM   4550  CB  GLU A 557      34.812  18.094   2.730  1.00 97.81           C  
ATOM   4551  O   GLU A 557      32.812  19.203   4.594  1.00 97.81           O  
ATOM   4552  CG  GLU A 557      35.188  17.078   1.661  1.00 97.81           C  
ATOM   4553  CD  GLU A 557      36.562  16.484   1.872  1.00 97.81           C  
ATOM   4554  OE1 GLU A 557      37.031  15.711   1.009  1.00 97.81           O  
ATOM   4555  OE2 GLU A 557      37.188  16.812   2.910  1.00 97.81           O  
ATOM   4556  N   SER A 558      33.031  21.125   3.408  1.00 98.38           N  
ATOM   4557  CA  SER A 558      32.625  21.984   4.516  1.00 98.38           C  
ATOM   4558  C   SER A 558      31.109  22.016   4.660  1.00 98.38           C  
ATOM   4559  CB  SER A 558      33.156  23.406   4.316  1.00 98.38           C  
ATOM   4560  O   SER A 558      30.391  22.109   3.668  1.00 98.38           O  
ATOM   4561  OG  SER A 558      34.562  23.422   4.289  1.00 98.38           O  
ATOM   4562  N   LEU A 559      30.625  21.828   5.910  1.00 98.62           N  
ATOM   4563  CA  LEU A 559      29.203  21.938   6.219  1.00 98.62           C  
ATOM   4564  C   LEU A 559      28.812  23.391   6.461  1.00 98.62           C  
ATOM   4565  CB  LEU A 559      28.859  21.078   7.449  1.00 98.62           C  
ATOM   4566  O   LEU A 559      29.359  24.047   7.352  1.00 98.62           O  
ATOM   4567  CG  LEU A 559      27.406  21.125   7.910  1.00 98.62           C  
ATOM   4568  CD1 LEU A 559      26.484  20.656   6.797  1.00 98.62           C  
ATOM   4569  CD2 LEU A 559      27.219  20.281   9.172  1.00 98.62           C  
ATOM   4570  N   LEU A 560      27.891  23.891   5.660  1.00 98.75           N  
ATOM   4571  CA  LEU A 560      27.453  25.281   5.730  1.00 98.75           C  
ATOM   4572  C   LEU A 560      26.047  25.375   6.332  1.00 98.75           C  
ATOM   4573  CB  LEU A 560      27.469  25.906   4.340  1.00 98.75           C  
ATOM   4574  O   LEU A 560      25.188  24.531   6.051  1.00 98.75           O  
ATOM   4575  CG  LEU A 560      28.750  25.750   3.531  1.00 98.75           C  
ATOM   4576  CD1 LEU A 560      28.578  26.328   2.133  1.00 98.75           C  
ATOM   4577  CD2 LEU A 560      29.922  26.406   4.250  1.00 98.75           C  
ATOM   4578  N   PHE A 561      25.859  26.312   7.176  1.00 98.56           N  
ATOM   4579  CA  PHE A 561      24.562  26.672   7.719  1.00 98.56           C  
ATOM   4580  C   PHE A 561      24.172  28.078   7.285  1.00 98.56           C  
ATOM   4581  CB  PHE A 561      24.562  26.578   9.250  1.00 98.56           C  
ATOM   4582  O   PHE A 561      24.734  29.062   7.766  1.00 98.56           O  
ATOM   4583  CG  PHE A 561      23.312  27.125   9.891  1.00 98.56           C  
ATOM   4584  CD1 PHE A 561      23.391  27.781  11.117  1.00 98.56           C  
ATOM   4585  CD2 PHE A 561      22.078  26.984   9.281  1.00 98.56           C  
ATOM   4586  CE1 PHE A 561      22.234  28.297  11.719  1.00 98.56           C  
ATOM   4587  CE2 PHE A 561      20.938  27.484   9.875  1.00 98.56           C  
ATOM   4588  CZ  PHE A 561      21.016  28.141  11.094  1.00 98.56           C  
ATOM   4589  N   PHE A 562      23.219  28.141   6.305  1.00 98.12           N  
ATOM   4590  CA  PHE A 562      22.672  29.438   5.887  1.00 98.12           C  
ATOM   4591  C   PHE A 562      21.688  29.969   6.922  1.00 98.12           C  
ATOM   4592  CB  PHE A 562      21.984  29.312   4.523  1.00 98.12           C  
ATOM   4593  O   PHE A 562      20.594  29.438   7.070  1.00 98.12           O  
ATOM   4594  CG  PHE A 562      22.906  28.859   3.420  1.00 98.12           C  
ATOM   4595  CD1 PHE A 562      24.266  29.109   3.484  1.00 98.12           C  
ATOM   4596  CD2 PHE A 562      22.406  28.172   2.320  1.00 98.12           C  
ATOM   4597  CE1 PHE A 562      25.125  28.688   2.465  1.00 98.12           C  
ATOM   4598  CE2 PHE A 562      23.250  27.750   1.300  1.00 98.12           C  
ATOM   4599  CZ  PHE A 562      24.609  28.000   1.373  1.00 98.12           C  
ATOM   4600  N   CYS A 563      22.047  31.062   7.559  1.00 96.44           N  
ATOM   4601  CA  CYS A 563      21.312  31.578   8.711  1.00 96.44           C  
ATOM   4602  C   CYS A 563      20.797  33.000   8.453  1.00 96.44           C  
ATOM   4603  CB  CYS A 563      22.188  31.562   9.961  1.00 96.44           C  
ATOM   4604  O   CYS A 563      21.203  33.625   7.473  1.00 96.44           O  
ATOM   4605  SG  CYS A 563      21.266  31.812  11.492  1.00 96.44           S  
ATOM   4606  N   ASP A 564      19.828  33.344   9.266  1.00 94.75           N  
ATOM   4607  CA  ASP A 564      19.297  34.719   9.305  1.00 94.75           C  
ATOM   4608  C   ASP A 564      19.609  35.375  10.641  1.00 94.75           C  
ATOM   4609  CB  ASP A 564      17.797  34.719   9.047  1.00 94.75           C  
ATOM   4610  O   ASP A 564      19.656  34.719  11.680  1.00 94.75           O  
ATOM   4611  CG  ASP A 564      17.281  36.031   8.516  1.00 94.75           C  
ATOM   4612  OD1 ASP A 564      18.016  37.062   8.625  1.00 94.75           O  
ATOM   4613  OD2 ASP A 564      16.156  36.062   7.992  1.00 94.75           O  
ATOM   4614  N   VAL A 565      19.781  36.688  10.555  1.00 95.88           N  
ATOM   4615  CA  VAL A 565      20.156  37.438  11.750  1.00 95.88           C  
ATOM   4616  C   VAL A 565      19.000  37.438  12.750  1.00 95.88           C  
ATOM   4617  CB  VAL A 565      20.562  38.906  11.414  1.00 95.88           C  
ATOM   4618  O   VAL A 565      19.203  37.625  13.945  1.00 95.88           O  
ATOM   4619  CG1 VAL A 565      19.359  39.688  10.906  1.00 95.88           C  
ATOM   4620  CG2 VAL A 565      21.172  39.594  12.633  1.00 95.88           C  
ATOM   4621  N   ASP A 566      17.859  37.156  12.289  1.00 95.19           N  
ATOM   4622  CA  ASP A 566      16.672  37.219  13.133  1.00 95.19           C  
ATOM   4623  C   ASP A 566      16.359  35.875  13.766  1.00 95.19           C  
ATOM   4624  CB  ASP A 566      15.469  37.719  12.328  1.00 95.19           C  
ATOM   4625  O   ASP A 566      15.289  35.688  14.352  1.00 95.19           O  
ATOM   4626  CG  ASP A 566      15.672  39.125  11.773  1.00 95.19           C  
ATOM   4627  OD1 ASP A 566      16.125  40.031  12.516  1.00 95.19           O  
ATOM   4628  OD2 ASP A 566      15.367  39.344  10.578  1.00 95.19           O  
ATOM   4629  N   LEU A 567      17.203  34.906  13.688  1.00 97.38           N  
ATOM   4630  CA  LEU A 567      16.969  33.562  14.219  1.00 97.38           C  
ATOM   4631  C   LEU A 567      17.516  33.438  15.633  1.00 97.38           C  
ATOM   4632  CB  LEU A 567      17.594  32.500  13.312  1.00 97.38           C  
ATOM   4633  O   LEU A 567      18.531  34.062  15.977  1.00 97.38           O  
ATOM   4634  CG  LEU A 567      17.031  32.406  11.898  1.00 97.38           C  
ATOM   4635  CD1 LEU A 567      17.719  31.266  11.133  1.00 97.38           C  
ATOM   4636  CD2 LEU A 567      15.523  32.188  11.945  1.00 97.38           C  
ATOM   4637  N   VAL A 568      16.828  32.719  16.484  1.00 97.56           N  
ATOM   4638  CA  VAL A 568      17.344  32.156  17.734  1.00 97.56           C  
ATOM   4639  C   VAL A 568      17.375  30.641  17.656  1.00 97.56           C  
ATOM   4640  CB  VAL A 568      16.500  32.625  18.938  1.00 97.56           C  
ATOM   4641  O   VAL A 568      16.391  30.016  17.266  1.00 97.56           O  
ATOM   4642  CG1 VAL A 568      17.000  31.969  20.234  1.00 97.56           C  
ATOM   4643  CG2 VAL A 568      16.531  34.156  19.078  1.00 97.56           C  
ATOM   4644  N   PHE A 569      18.531  30.031  17.938  1.00 97.81           N  
ATOM   4645  CA  PHE A 569      18.609  28.594  17.812  1.00 97.81           C  
ATOM   4646  C   PHE A 569      19.281  27.969  19.031  1.00 97.81           C  
ATOM   4647  CB  PHE A 569      19.375  28.203  16.547  1.00 97.81           C  
ATOM   4648  O   PHE A 569      19.906  28.688  19.828  1.00 97.81           O  
ATOM   4649  CG  PHE A 569      20.766  28.781  16.469  1.00 97.81           C  
ATOM   4650  CD1 PHE A 569      21.000  29.984  15.820  1.00 97.81           C  
ATOM   4651  CD2 PHE A 569      21.844  28.125  17.062  1.00 97.81           C  
ATOM   4652  CE1 PHE A 569      22.281  30.531  15.750  1.00 97.81           C  
ATOM   4653  CE2 PHE A 569      23.125  28.672  17.000  1.00 97.81           C  
ATOM   4654  CZ  PHE A 569      23.344  29.859  16.344  1.00 97.81           C  
ATOM   4655  N   THR A 570      19.109  26.688  19.266  1.00 97.50           N  
ATOM   4656  CA  THR A 570      19.641  25.938  20.391  1.00 97.50           C  
ATOM   4657  C   THR A 570      20.812  25.062  19.969  1.00 97.50           C  
ATOM   4658  CB  THR A 570      18.562  25.062  21.047  1.00 97.50           C  
ATOM   4659  O   THR A 570      21.094  24.922  18.766  1.00 97.50           O  
ATOM   4660  CG2 THR A 570      17.344  25.891  21.438  1.00 97.50           C  
ATOM   4661  OG1 THR A 570      18.141  24.047  20.125  1.00 97.50           O  
ATOM   4662  N   THR A 571      21.484  24.500  20.984  1.00 96.56           N  
ATOM   4663  CA  THR A 571      22.609  23.594  20.719  1.00 96.56           C  
ATOM   4664  C   THR A 571      22.109  22.312  20.062  1.00 96.56           C  
ATOM   4665  CB  THR A 571      23.375  23.250  22.016  1.00 96.56           C  
ATOM   4666  O   THR A 571      22.812  21.734  19.219  1.00 96.56           O  
ATOM   4667  CG2 THR A 571      24.625  22.453  21.719  1.00 96.56           C  
ATOM   4668  OG1 THR A 571      23.734  24.469  22.672  1.00 96.56           O  
ATOM   4669  N   GLU A 572      20.922  21.875  20.391  1.00 96.56           N  
ATOM   4670  CA  GLU A 572      20.344  20.656  19.828  1.00 96.56           C  
ATOM   4671  C   GLU A 572      20.156  20.781  18.312  1.00 96.56           C  
ATOM   4672  CB  GLU A 572      19.016  20.312  20.500  1.00 96.56           C  
ATOM   4673  O   GLU A 572      20.297  19.812  17.578  1.00 96.56           O  
ATOM   4674  CG  GLU A 572      19.141  19.906  21.953  1.00 96.56           C  
ATOM   4675  CD  GLU A 572      19.328  21.078  22.891  1.00 96.56           C  
ATOM   4676  OE1 GLU A 572      19.656  20.859  24.078  1.00 96.56           O  
ATOM   4677  OE2 GLU A 572      19.125  22.234  22.453  1.00 96.56           O  
ATOM   4678  N   PHE A 573      19.828  22.000  17.875  1.00 97.75           N  
ATOM   4679  CA  PHE A 573      19.656  22.219  16.453  1.00 97.75           C  
ATOM   4680  C   PHE A 573      20.969  21.984  15.703  1.00 97.75           C  
ATOM   4681  CB  PHE A 573      19.156  23.656  16.172  1.00 97.75           C  
ATOM   4682  O   PHE A 573      20.969  21.406  14.617  1.00 97.75           O  
ATOM   4683  CG  PHE A 573      19.359  24.109  14.758  1.00 97.75           C  
ATOM   4684  CD1 PHE A 573      20.281  25.094  14.453  1.00 97.75           C  
ATOM   4685  CD2 PHE A 573      18.625  23.547  13.727  1.00 97.75           C  
ATOM   4686  CE1 PHE A 573      20.469  25.516  13.141  1.00 97.75           C  
ATOM   4687  CE2 PHE A 573      18.797  23.953  12.406  1.00 97.75           C  
ATOM   4688  CZ  PHE A 573      19.719  24.938  12.117  1.00 97.75           C  
ATOM   4689  N   LEU A 574      22.094  22.422  16.266  1.00 97.75           N  
ATOM   4690  CA  LEU A 574      23.391  22.234  15.609  1.00 97.75           C  
ATOM   4691  C   LEU A 574      23.656  20.750  15.391  1.00 97.75           C  
ATOM   4692  CB  LEU A 574      24.500  22.859  16.438  1.00 97.75           C  
ATOM   4693  O   LEU A 574      24.188  20.359  14.344  1.00 97.75           O  
ATOM   4694  CG  LEU A 574      24.422  24.375  16.656  1.00 97.75           C  
ATOM   4695  CD1 LEU A 574      25.562  24.828  17.562  1.00 97.75           C  
ATOM   4696  CD2 LEU A 574      24.484  25.109  15.320  1.00 97.75           C  
ATOM   4697  N   GLN A 575      23.281  19.984  16.359  1.00 96.75           N  
ATOM   4698  CA  GLN A 575      23.453  18.531  16.234  1.00 96.75           C  
ATOM   4699  C   GLN A 575      22.562  17.969  15.125  1.00 96.75           C  
ATOM   4700  CB  GLN A 575      23.156  17.828  17.547  1.00 96.75           C  
ATOM   4701  O   GLN A 575      22.969  17.094  14.375  1.00 96.75           O  
ATOM   4702  CG  GLN A 575      24.109  18.203  18.672  1.00 96.75           C  
ATOM   4703  CD  GLN A 575      25.562  18.016  18.297  1.00 96.75           C  
ATOM   4704  NE2 GLN A 575      26.453  18.781  18.922  1.00 96.75           N  
ATOM   4705  OE1 GLN A 575      25.891  17.172  17.453  1.00 96.75           O  
ATOM   4706  N   ARG A 576      21.312  18.469  15.023  1.00 97.88           N  
ATOM   4707  CA  ARG A 576      20.422  18.000  13.969  1.00 97.88           C  
ATOM   4708  C   ARG A 576      20.906  18.453  12.594  1.00 97.88           C  
ATOM   4709  CB  ARG A 576      19.000  18.516  14.219  1.00 97.88           C  
ATOM   4710  O   ARG A 576      20.719  17.750  11.602  1.00 97.88           O  
ATOM   4711  CG  ARG A 576      18.266  17.797  15.344  1.00 97.88           C  
ATOM   4712  CD  ARG A 576      16.797  18.156  15.383  1.00 97.88           C  
ATOM   4713  NE  ARG A 576      16.578  19.516  15.859  1.00 97.88           N  
ATOM   4714  NH1 ARG A 576      16.344  18.922  18.078  1.00 97.88           N  
ATOM   4715  NH2 ARG A 576      16.188  21.125  17.453  1.00 97.88           N  
ATOM   4716  CZ  ARG A 576      16.375  19.844  17.125  1.00 97.88           C  
ATOM   4717  N   CYS A 577      21.531  19.625  12.539  1.00 98.00           N  
ATOM   4718  CA  CYS A 577      22.141  20.078  11.289  1.00 98.00           C  
ATOM   4719  C   CYS A 577      23.219  19.094  10.836  1.00 98.00           C  
ATOM   4720  CB  CYS A 577      22.734  21.469  11.461  1.00 98.00           C  
ATOM   4721  O   CYS A 577      23.266  18.719   9.672  1.00 98.00           O  
ATOM   4722  SG  CYS A 577      23.328  22.203   9.922  1.00 98.00           S  
ATOM   4723  N   ARG A 578      24.062  18.672  11.758  1.00 97.19           N  
ATOM   4724  CA  ARG A 578      25.109  17.703  11.461  1.00 97.19           C  
ATOM   4725  C   ARG A 578      24.516  16.359  11.055  1.00 97.19           C  
ATOM   4726  CB  ARG A 578      26.031  17.516  12.664  1.00 97.19           C  
ATOM   4727  O   ARG A 578      24.953  15.750  10.070  1.00 97.19           O  
ATOM   4728  CG  ARG A 578      26.844  18.766  13.016  1.00 97.19           C  
ATOM   4729  CD  ARG A 578      27.719  18.547  14.234  1.00 97.19           C  
ATOM   4730  NE  ARG A 578      28.422  19.766  14.617  1.00 97.19           N  
ATOM   4731  NH1 ARG A 578      27.266  20.062  16.594  1.00 97.19           N  
ATOM   4732  NH2 ARG A 578      28.891  21.547  15.984  1.00 97.19           N  
ATOM   4733  CZ  ARG A 578      28.188  20.453  15.734  1.00 97.19           C  
ATOM   4734  N   ALA A 579      23.484  15.922  11.758  1.00 96.50           N  
ATOM   4735  CA  ALA A 579      22.953  14.570  11.609  1.00 96.50           C  
ATOM   4736  C   ALA A 579      22.094  14.445  10.352  1.00 96.50           C  
ATOM   4737  CB  ALA A 579      22.141  14.172  12.844  1.00 96.50           C  
ATOM   4738  O   ALA A 579      22.062  13.398   9.711  1.00 96.50           O  
ATOM   4739  N   ASN A 580      21.375  15.516   9.969  1.00 97.75           N  
ATOM   4740  CA  ASN A 580      20.406  15.430   8.883  1.00 97.75           C  
ATOM   4741  C   ASN A 580      21.000  15.914   7.562  1.00 97.75           C  
ATOM   4742  CB  ASN A 580      19.156  16.219   9.227  1.00 97.75           C  
ATOM   4743  O   ASN A 580      20.281  16.016   6.562  1.00 97.75           O  
ATOM   4744  CG  ASN A 580      18.359  15.617  10.375  1.00 97.75           C  
ATOM   4745  ND2 ASN A 580      17.719  16.453  11.164  1.00 97.75           N  
ATOM   4746  OD1 ASN A 580      18.344  14.391  10.539  1.00 97.75           O  
ATOM   4747  N   THR A 581      22.281  16.219   7.535  1.00 98.06           N  
ATOM   4748  CA  THR A 581      22.984  16.609   6.312  1.00 98.06           C  
ATOM   4749  C   THR A 581      24.078  15.609   5.961  1.00 98.06           C  
ATOM   4750  CB  THR A 581      23.594  18.016   6.445  1.00 98.06           C  
ATOM   4751  O   THR A 581      24.938  15.312   6.781  1.00 98.06           O  
ATOM   4752  CG2 THR A 581      23.969  18.594   5.082  1.00 98.06           C  
ATOM   4753  OG1 THR A 581      22.656  18.891   7.074  1.00 98.06           O  
ATOM   4754  N   VAL A 582      24.031  15.039   4.824  1.00 96.12           N  
ATOM   4755  CA  VAL A 582      25.000  14.039   4.375  1.00 96.12           C  
ATOM   4756  C   VAL A 582      25.531  14.414   2.992  1.00 96.12           C  
ATOM   4757  CB  VAL A 582      24.375  12.625   4.344  1.00 96.12           C  
ATOM   4758  O   VAL A 582      24.750  14.578   2.047  1.00 96.12           O  
ATOM   4759  CG1 VAL A 582      25.422  11.578   3.979  1.00 96.12           C  
ATOM   4760  CG2 VAL A 582      23.734  12.297   5.688  1.00 96.12           C  
ATOM   4761  N   LEU A 583      26.859  14.531   2.877  1.00 96.94           N  
ATOM   4762  CA  LEU A 583      27.500  14.961   1.636  1.00 96.94           C  
ATOM   4763  C   LEU A 583      27.141  14.023   0.490  1.00 96.94           C  
ATOM   4764  CB  LEU A 583      29.031  15.008   1.807  1.00 96.94           C  
ATOM   4765  O   LEU A 583      27.281  12.805   0.607  1.00 96.94           O  
ATOM   4766  CG  LEU A 583      29.828  15.398   0.568  1.00 96.94           C  
ATOM   4767  CD1 LEU A 583      29.484  16.812   0.129  1.00 96.94           C  
ATOM   4768  CD2 LEU A 583      31.328  15.273   0.845  1.00 96.94           C  
ATOM   4769  N   GLY A 584      26.609  14.602  -0.550  1.00 95.19           N  
ATOM   4770  CA  GLY A 584      26.312  13.867  -1.771  1.00 95.19           C  
ATOM   4771  C   GLY A 584      24.984  13.125  -1.713  1.00 95.19           C  
ATOM   4772  O   GLY A 584      24.578  12.492  -2.691  1.00 95.19           O  
ATOM   4773  N   GLN A 585      24.312  13.211  -0.574  1.00 93.06           N  
ATOM   4774  CA  GLN A 585      23.141  12.344  -0.441  1.00 93.06           C  
ATOM   4775  C   GLN A 585      21.922  13.141   0.029  1.00 93.06           C  
ATOM   4776  CB  GLN A 585      23.438  11.203   0.528  1.00 93.06           C  
ATOM   4777  O   GLN A 585      20.844  13.023  -0.550  1.00 93.06           O  
ATOM   4778  CG  GLN A 585      24.469  10.203   0.017  1.00 93.06           C  
ATOM   4779  CD  GLN A 585      24.703   9.055   0.975  1.00 93.06           C  
ATOM   4780  NE2 GLN A 585      25.766   8.305   0.753  1.00 93.06           N  
ATOM   4781  OE1 GLN A 585      23.922   8.836   1.906  1.00 93.06           O  
ATOM   4782  N   GLN A 586      22.141  14.000   1.053  1.00 96.06           N  
ATOM   4783  CA  GLN A 586      20.969  14.594   1.698  1.00 96.06           C  
ATOM   4784  C   GLN A 586      21.266  16.016   2.174  1.00 96.06           C  
ATOM   4785  CB  GLN A 586      20.500  13.727   2.873  1.00 96.06           C  
ATOM   4786  O   GLN A 586      22.328  16.281   2.717  1.00 96.06           O  
ATOM   4787  CG  GLN A 586      19.281  14.266   3.588  1.00 96.06           C  
ATOM   4788  CD  GLN A 586      18.703  13.289   4.598  1.00 96.06           C  
ATOM   4789  NE2 GLN A 586      18.953  13.547   5.879  1.00 96.06           N  
ATOM   4790  OE1 GLN A 586      18.062  12.305   4.230  1.00 96.06           O  
ATOM   4791  N   ILE A 587      20.344  16.875   1.937  1.00 98.12           N  
ATOM   4792  CA  ILE A 587      20.406  18.250   2.402  1.00 98.12           C  
ATOM   4793  C   ILE A 587      19.281  18.516   3.391  1.00 98.12           C  
ATOM   4794  CB  ILE A 587      20.344  19.250   1.224  1.00 98.12           C  
ATOM   4795  O   ILE A 587      18.141  18.078   3.184  1.00 98.12           O  
ATOM   4796  CG1 ILE A 587      21.484  18.984   0.234  1.00 98.12           C  
ATOM   4797  CG2 ILE A 587      20.375  20.688   1.735  1.00 98.12           C  
ATOM   4798  CD1 ILE A 587      21.312  19.688  -1.107  1.00 98.12           C  
ATOM   4799  N   TYR A 588      19.609  19.234   4.516  1.00 98.44           N  
ATOM   4800  CA  TYR A 588      18.625  19.516   5.559  1.00 98.44           C  
ATOM   4801  C   TYR A 588      17.984  20.875   5.363  1.00 98.44           C  
ATOM   4802  CB  TYR A 588      19.281  19.438   6.941  1.00 98.44           C  
ATOM   4803  O   TYR A 588      18.672  21.906   5.379  1.00 98.44           O  
ATOM   4804  CG  TYR A 588      18.312  19.594   8.086  1.00 98.44           C  
ATOM   4805  CD1 TYR A 588      18.625  20.391   9.188  1.00 98.44           C  
ATOM   4806  CD2 TYR A 588      17.078  18.953   8.062  1.00 98.44           C  
ATOM   4807  CE1 TYR A 588      17.734  20.531  10.242  1.00 98.44           C  
ATOM   4808  CE2 TYR A 588      16.172  19.109   9.109  1.00 98.44           C  
ATOM   4809  OH  TYR A 588      15.617  20.031  11.234  1.00 98.44           O  
ATOM   4810  CZ  TYR A 588      16.500  19.891  10.195  1.00 98.44           C  
ATOM   4811  N   PHE A 589      16.672  20.922   5.098  1.00 98.06           N  
ATOM   4812  CA  PHE A 589      15.852  22.109   5.012  1.00 98.06           C  
ATOM   4813  C   PHE A 589      14.852  22.172   6.156  1.00 98.06           C  
ATOM   4814  CB  PHE A 589      15.117  22.172   3.668  1.00 98.06           C  
ATOM   4815  O   PHE A 589      13.672  21.859   5.969  1.00 98.06           O  
ATOM   4816  CG  PHE A 589      16.016  22.500   2.502  1.00 98.06           C  
ATOM   4817  CD1 PHE A 589      16.188  23.812   2.102  1.00 98.06           C  
ATOM   4818  CD2 PHE A 589      16.672  21.500   1.808  1.00 98.06           C  
ATOM   4819  CE1 PHE A 589      17.016  24.141   1.022  1.00 98.06           C  
ATOM   4820  CE2 PHE A 589      17.500  21.797   0.729  1.00 98.06           C  
ATOM   4821  CZ  PHE A 589      17.672  23.125   0.338  1.00 98.06           C  
ATOM   4822  N   PRO A 590      15.250  22.656   7.277  1.00 98.06           N  
ATOM   4823  CA  PRO A 590      14.336  22.672   8.422  1.00 98.06           C  
ATOM   4824  C   PRO A 590      13.141  23.594   8.211  1.00 98.06           C  
ATOM   4825  CB  PRO A 590      15.219  23.172   9.570  1.00 98.06           C  
ATOM   4826  O   PRO A 590      13.273  24.625   7.559  1.00 98.06           O  
ATOM   4827  CG  PRO A 590      16.266  24.000   8.914  1.00 98.06           C  
ATOM   4828  CD  PRO A 590      16.562  23.406   7.562  1.00 98.06           C  
ATOM   4829  N   ILE A 591      11.977  23.188   8.688  1.00 97.25           N  
ATOM   4830  CA  ILE A 591      10.805  24.062   8.773  1.00 97.25           C  
ATOM   4831  C   ILE A 591      10.812  24.812  10.109  1.00 97.25           C  
ATOM   4832  CB  ILE A 591       9.500  23.250   8.625  1.00 97.25           C  
ATOM   4833  O   ILE A 591      10.570  24.219  11.164  1.00 97.25           O  
ATOM   4834  CG1 ILE A 591       9.492  22.500   7.289  1.00 97.25           C  
ATOM   4835  CG2 ILE A 591       8.281  24.172   8.742  1.00 97.25           C  
ATOM   4836  CD1 ILE A 591       8.352  21.484   7.152  1.00 97.25           C  
ATOM   4837  N   ILE A 592      10.984  26.078  10.031  1.00 97.31           N  
ATOM   4838  CA  ILE A 592      11.234  26.828  11.266  1.00 97.31           C  
ATOM   4839  C   ILE A 592       9.938  27.453  11.766  1.00 97.31           C  
ATOM   4840  CB  ILE A 592      12.312  27.922  11.047  1.00 97.31           C  
ATOM   4841  O   ILE A 592       9.000  27.641  10.992  1.00 97.31           O  
ATOM   4842  CG1 ILE A 592      11.867  28.891   9.961  1.00 97.31           C  
ATOM   4843  CG2 ILE A 592      13.664  27.281  10.703  1.00 97.31           C  
ATOM   4844  CD1 ILE A 592      12.734  30.141   9.852  1.00 97.31           C  
ATOM   4845  N   PHE A 593       9.922  27.672  13.070  1.00 97.38           N  
ATOM   4846  CA  PHE A 593       8.797  28.328  13.727  1.00 97.38           C  
ATOM   4847  C   PHE A 593       8.945  29.844  13.672  1.00 97.38           C  
ATOM   4848  CB  PHE A 593       8.680  27.859  15.180  1.00 97.38           C  
ATOM   4849  O   PHE A 593       9.992  30.375  14.039  1.00 97.38           O  
ATOM   4850  CG  PHE A 593       7.441  28.359  15.875  1.00 97.38           C  
ATOM   4851  CD1 PHE A 593       7.496  29.469  16.703  1.00 97.38           C  
ATOM   4852  CD2 PHE A 593       6.227  27.703  15.711  1.00 97.38           C  
ATOM   4853  CE1 PHE A 593       6.355  29.938  17.344  1.00 97.38           C  
ATOM   4854  CE2 PHE A 593       5.078  28.172  16.359  1.00 97.38           C  
ATOM   4855  CZ  PHE A 593       5.145  29.281  17.172  1.00 97.38           C  
ATOM   4856  N   SER A 594       7.969  30.516  13.172  1.00 96.44           N  
ATOM   4857  CA  SER A 594       7.973  31.969  13.109  1.00 96.44           C  
ATOM   4858  C   SER A 594       6.996  32.562  14.109  1.00 96.44           C  
ATOM   4859  CB  SER A 594       7.621  32.438  11.695  1.00 96.44           C  
ATOM   4860  O   SER A 594       5.828  32.188  14.164  1.00 96.44           O  
ATOM   4861  OG  SER A 594       8.773  32.469  10.875  1.00 96.44           O  
ATOM   4862  N   GLN A 595       7.457  33.562  14.805  1.00 96.38           N  
ATOM   4863  CA  GLN A 595       6.617  34.219  15.789  1.00 96.38           C  
ATOM   4864  C   GLN A 595       5.738  35.281  15.141  1.00 96.38           C  
ATOM   4865  CB  GLN A 595       7.477  34.844  16.891  1.00 96.38           C  
ATOM   4866  O   GLN A 595       6.145  35.906  14.156  1.00 96.38           O  
ATOM   4867  CG  GLN A 595       8.141  33.844  17.812  1.00 96.38           C  
ATOM   4868  CD  GLN A 595       8.922  34.500  18.938  1.00 96.38           C  
ATOM   4869  NE2 GLN A 595       9.094  33.781  20.047  1.00 96.38           N  
ATOM   4870  OE1 GLN A 595       9.367  35.625  18.812  1.00 96.38           O  
ATOM   4871  N   TYR A 596       4.539  35.469  15.734  1.00 95.88           N  
ATOM   4872  CA  TYR A 596       3.672  36.594  15.336  1.00 95.88           C  
ATOM   4873  C   TYR A 596       4.125  37.875  15.977  1.00 95.88           C  
ATOM   4874  CB  TYR A 596       2.219  36.281  15.727  1.00 95.88           C  
ATOM   4875  O   TYR A 596       5.059  37.906  16.781  1.00 95.88           O  
ATOM   4876  CG  TYR A 596       1.604  35.156  14.961  1.00 95.88           C  
ATOM   4877  CD1 TYR A 596       1.619  35.125  13.562  1.00 95.88           C  
ATOM   4878  CD2 TYR A 596       1.007  34.062  15.625  1.00 95.88           C  
ATOM   4879  CE1 TYR A 596       1.052  34.062  12.852  1.00 95.88           C  
ATOM   4880  CE2 TYR A 596       0.437  33.031  14.922  1.00 95.88           C  
ATOM   4881  OH  TYR A 596      -0.098  31.984  12.836  1.00 95.88           O  
ATOM   4882  CZ  TYR A 596       0.465  33.031  13.539  1.00 95.88           C  
ATOM   4883  N   ASP A 597       3.520  38.906  15.539  1.00 94.75           N  
ATOM   4884  CA  ASP A 597       3.791  40.219  16.125  1.00 94.75           C  
ATOM   4885  C   ASP A 597       3.445  40.250  17.609  1.00 94.75           C  
ATOM   4886  CB  ASP A 597       3.008  41.312  15.391  1.00 94.75           C  
ATOM   4887  O   ASP A 597       2.295  40.031  17.984  1.00 94.75           O  
ATOM   4888  CG  ASP A 597       3.441  42.719  15.773  1.00 94.75           C  
ATOM   4889  OD1 ASP A 597       3.965  42.906  16.891  1.00 94.75           O  
ATOM   4890  OD2 ASP A 597       3.254  43.625  14.945  1.00 94.75           O  
ATOM   4891  N   PRO A 598       4.512  40.500  18.422  1.00 92.75           N  
ATOM   4892  CA  PRO A 598       4.258  40.500  19.875  1.00 92.75           C  
ATOM   4893  C   PRO A 598       3.207  41.531  20.281  1.00 92.75           C  
ATOM   4894  CB  PRO A 598       5.625  40.844  20.469  1.00 92.75           C  
ATOM   4895  O   PRO A 598       2.531  41.344  21.297  1.00 92.75           O  
ATOM   4896  CG  PRO A 598       6.598  40.594  19.359  1.00 92.75           C  
ATOM   4897  CD  PRO A 598       5.855  40.656  18.047  1.00 92.75           C  
ATOM   4898  N   LYS A 599       3.049  42.562  19.562  1.00 91.00           N  
ATOM   4899  CA  LYS A 599       2.027  43.562  19.875  1.00 91.00           C  
ATOM   4900  C   LYS A 599       0.628  42.969  19.781  1.00 91.00           C  
ATOM   4901  CB  LYS A 599       2.145  44.781  18.938  1.00 91.00           C  
ATOM   4902  O   LYS A 599      -0.259  43.312  20.562  1.00 91.00           O  
ATOM   4903  CG  LYS A 599       3.369  45.625  19.203  1.00 91.00           C  
ATOM   4904  CD  LYS A 599       3.410  46.844  18.281  1.00 91.00           C  
ATOM   4905  CE  LYS A 599       4.660  47.688  18.500  1.00 91.00           C  
ATOM   4906  NZ  LYS A 599       4.734  48.844  17.547  1.00 91.00           N  
ATOM   4907  N   ILE A 600       0.440  42.125  18.859  1.00 92.06           N  
ATOM   4908  CA  ILE A 600      -0.851  41.469  18.656  1.00 92.06           C  
ATOM   4909  C   ILE A 600      -0.995  40.312  19.641  1.00 92.06           C  
ATOM   4910  CB  ILE A 600      -1.022  40.969  17.203  1.00 92.06           C  
ATOM   4911  O   ILE A 600      -2.027  40.188  20.297  1.00 92.06           O  
ATOM   4912  CG1 ILE A 600      -0.877  42.156  16.219  1.00 92.06           C  
ATOM   4913  CG2 ILE A 600      -2.373  40.281  17.031  1.00 92.06           C  
ATOM   4914  CD1 ILE A 600      -1.969  43.188  16.344  1.00 92.06           C  
ATOM   4915  N   VAL A 601       0.043  39.531  19.828  1.00 92.00           N  
ATOM   4916  CA  VAL A 601       0.002  38.312  20.625  1.00 92.00           C  
ATOM   4917  C   VAL A 601      -0.275  38.656  22.078  1.00 92.00           C  
ATOM   4918  CB  VAL A 601       1.319  37.500  20.500  1.00 92.00           C  
ATOM   4919  O   VAL A 601      -1.099  38.000  22.734  1.00 92.00           O  
ATOM   4920  CG1 VAL A 601       1.332  36.344  21.500  1.00 92.00           C  
ATOM   4921  CG2 VAL A 601       1.515  37.000  19.078  1.00 92.00           C  
ATOM   4922  N   TYR A 602       0.355  39.719  22.594  1.00 87.81           N  
ATOM   4923  CA  TYR A 602       0.266  40.031  24.016  1.00 87.81           C  
ATOM   4924  C   TYR A 602      -0.593  41.250  24.234  1.00 87.81           C  
ATOM   4925  CB  TYR A 602       1.662  40.250  24.594  1.00 87.81           C  
ATOM   4926  O   TYR A 602      -0.723  41.719  25.375  1.00 87.81           O  
ATOM   4927  CG  TYR A 602       2.572  39.031  24.469  1.00 87.81           C  
ATOM   4928  CD1 TYR A 602       2.367  37.906  25.219  1.00 87.81           C  
ATOM   4929  CD2 TYR A 602       3.637  39.062  23.562  1.00 87.81           C  
ATOM   4930  CE1 TYR A 602       3.203  36.781  25.109  1.00 87.81           C  
ATOM   4931  CE2 TYR A 602       4.480  37.969  23.438  1.00 87.81           C  
ATOM   4932  OH  TYR A 602       5.086  35.750  24.078  1.00 87.81           O  
ATOM   4933  CZ  TYR A 602       4.254  36.812  24.203  1.00 87.81           C  
ATOM   4934  N   SER A 603      -1.366  41.656  23.344  1.00 81.12           N  
ATOM   4935  CA  SER A 603      -2.291  42.781  23.438  1.00 81.12           C  
ATOM   4936  C   SER A 603      -1.754  43.875  24.359  1.00 81.12           C  
ATOM   4937  CB  SER A 603      -3.660  42.312  23.922  1.00 81.12           C
[truncated: 526,663 more chars]
