# Supplementary material for: Structural basis for human chondroitin sulfate chain polymerization
Source: Nat Commun. 2025 Nov 26;16:11663. doi: 10.1038/s41467-025-66787-5 (PMC12748766; doi:10.1038/s41467-025-66787-5)
Supplement: Supplementary file 4 — Source Data [file 41467_2025_66787_MOESM4_ESM.zip › Additional Source Data - AF models/AF2_CHSY1_CHPF2_full-length.pdb]

MODEL     1                                                                     
ATOM      1  N   MET A   1      19.297   9.539 -75.875  1.00 20.50           N  
ATOM      2  CA  MET A   1      19.766  10.891 -75.562  1.00 20.50           C  
ATOM      3  C   MET A   1      18.703  11.703 -74.875  1.00 20.50           C  
ATOM      4  CB  MET A   1      20.188  11.602 -76.875  1.00 20.50           C  
ATOM      5  O   MET A   1      18.969  12.320 -73.812  1.00 20.50           O  
ATOM      6  CG  MET A   1      21.672  11.492 -77.188  1.00 20.50           C  
ATOM      7  SD  MET A   1      22.172  12.523 -78.625  1.00 20.50           S  
ATOM      8  CE  MET A   1      23.953  12.203 -78.625  1.00 20.50           C  
ATOM      9  N   ALA A   2      17.875  12.359 -75.750  1.00 18.66           N  
ATOM     10  CA  ALA A   2      17.375  13.727 -75.625  1.00 18.66           C  
ATOM     11  C   ALA A   2      16.312  13.797 -74.500  1.00 18.66           C  
ATOM     12  CB  ALA A   2      16.797  14.227 -76.938  1.00 18.66           C  
ATOM     13  O   ALA A   2      16.375  14.664 -73.625  1.00 18.66           O  
ATOM     14  N   ALA A   3      15.203  13.516 -75.062  1.00 19.45           N  
ATOM     15  CA  ALA A   3      14.008  14.344 -74.938  1.00 19.45           C  
ATOM     16  C   ALA A   3      13.430  14.227 -73.500  1.00 19.45           C  
ATOM     17  CB  ALA A   3      12.953  13.969 -76.000  1.00 19.45           C  
ATOM     18  O   ALA A   3      12.633  13.328 -73.250  1.00 19.45           O  
ATOM     19  N   ARG A   4      14.492  14.195 -72.375  1.00 20.52           N  
ATOM     20  CA  ARG A   4      14.547  13.742 -71.000  1.00 20.52           C  
ATOM     21  C   ARG A   4      13.594  14.547 -70.125  1.00 20.52           C  
ATOM     22  CB  ARG A   4      15.969  13.844 -70.500  1.00 20.52           C  
ATOM     23  O   ARG A   4      13.023  14.016 -69.188  1.00 20.52           O  
ATOM     24  CG  ARG A   4      16.750  12.539 -70.562  1.00 20.52           C  
ATOM     25  CD  ARG A   4      18.141  12.680 -69.938  1.00 20.52           C  
ATOM     26  NE  ARG A   4      18.859  11.406 -69.938  1.00 20.52           N  
ATOM     27  NH1 ARG A   4      20.766  12.250 -68.938  1.00 20.52           N  
ATOM     28  NH2 ARG A   4      20.656  10.031 -69.500  1.00 20.52           N  
ATOM     29  CZ  ARG A   4      20.094  11.234 -69.500  1.00 20.52           C  
ATOM     30  N   GLY A   5      13.797  16.031 -70.188  1.00 20.92           N  
ATOM     31  CA  GLY A   5      13.883  16.938 -69.062  1.00 20.92           C  
ATOM     32  C   GLY A   5      12.531  17.312 -68.500  1.00 20.92           C  
ATOM     33  O   GLY A   5      12.453  18.078 -67.500  1.00 20.92           O  
ATOM     34  N   ARG A   6      11.562  17.500 -69.500  1.00 21.39           N  
ATOM     35  CA  ARG A   6      10.617  18.609 -69.375  1.00 21.39           C  
ATOM     36  C   ARG A   6       9.875  18.594 -68.062  1.00 21.39           C  
ATOM     37  CB  ARG A   6       9.617  18.562 -70.562  1.00 21.39           C  
ATOM     38  O   ARG A   6       9.938  17.609 -67.312  1.00 21.39           O  
ATOM     39  CG  ARG A   6      10.117  19.234 -71.812  1.00 21.39           C  
ATOM     40  CD  ARG A   6       9.047  19.234 -72.938  1.00 21.39           C  
ATOM     41  NE  ARG A   6       9.516  19.906 -74.125  1.00 21.39           N  
ATOM     42  NH1 ARG A   6       7.562  19.578 -75.312  1.00 21.39           N  
ATOM     43  NH2 ARG A   6       9.328  20.672 -76.312  1.00 21.39           N  
ATOM     44  CZ  ARG A   6       8.805  20.047 -75.250  1.00 21.39           C  
ATOM     45  N   ARG A   7       8.570  18.859 -68.188  1.00 21.31           N  
ATOM     46  CA  ARG A   7       7.457  19.719 -67.812  1.00 21.31           C  
ATOM     47  C   ARG A   7       6.863  19.281 -66.438  1.00 21.31           C  
ATOM     48  CB  ARG A   7       6.375  19.719 -68.875  1.00 21.31           C  
ATOM     49  O   ARG A   7       6.410  18.141 -66.312  1.00 21.31           O  
ATOM     50  CG  ARG A   7       6.543  20.812 -69.875  1.00 21.31           C  
ATOM     51  CD  ARG A   7       5.410  20.797 -70.938  1.00 21.31           C  
ATOM     52  NE  ARG A   7       5.547  21.875 -71.875  1.00 21.31           N  
ATOM     53  NH1 ARG A   7       3.648  21.328 -73.062  1.00 21.31           N  
ATOM     54  NH2 ARG A   7       4.930  23.125 -73.750  1.00 21.31           N  
ATOM     55  CZ  ARG A   7       4.707  22.109 -72.875  1.00 21.31           C  
ATOM     56  N   ALA A   8       7.566  19.812 -65.250  1.00 21.70           N  
ATOM     57  CA  ALA A   8       7.656  20.031 -63.812  1.00 21.70           C  
ATOM     58  C   ALA A   8       6.266  20.156 -63.188  1.00 21.70           C  
ATOM     59  CB  ALA A   8       8.484  21.266 -63.500  1.00 21.70           C  
ATOM     60  O   ALA A   8       5.492  21.031 -63.562  1.00 21.70           O  
ATOM     61  N   TRP A   9       5.578  19.016 -62.969  1.00 21.41           N  
ATOM     62  CA  TRP A   9       4.297  18.453 -62.562  1.00 21.41           C  
ATOM     63  C   TRP A   9       3.627  19.375 -61.531  1.00 21.41           C  
ATOM     64  CB  TRP A   9       4.484  17.062 -61.969  1.00 21.41           C  
ATOM     65  O   TRP A   9       4.301  19.969 -60.688  1.00 21.41           O  
ATOM     66  CG  TRP A   9       4.305  15.953 -62.969  1.00 21.41           C  
ATOM     67  CD1 TRP A   9       5.000  15.766 -64.125  1.00 21.41           C  
ATOM     68  CD2 TRP A   9       3.367  14.875 -62.875  1.00 21.41           C  
ATOM     69  CE2 TRP A   9       3.547  14.078 -64.000  1.00 21.41           C  
ATOM     70  CE3 TRP A   9       2.389  14.508 -61.938  1.00 21.41           C  
ATOM     71  NE1 TRP A   9       4.551  14.641 -64.750  1.00 21.41           N  
ATOM     72  CH2 TRP A   9       1.836  12.594 -63.344  1.00 21.41           C  
ATOM     73  CZ2 TRP A   9       2.785  12.930 -64.250  1.00 21.41           C  
ATOM     74  CZ3 TRP A   9       1.632  13.367 -62.188  1.00 21.41           C  
ATOM     75  N   LEU A  10       2.303  19.641 -61.812  1.00 23.98           N  
ATOM     76  CA  LEU A  10       0.864  19.797 -61.625  1.00 23.98           C  
ATOM     77  C   LEU A  10       0.425  19.266 -60.281  1.00 23.98           C  
ATOM     78  CB  LEU A  10       0.097  19.078 -62.750  1.00 23.98           C  
ATOM     79  O   LEU A  10      -0.060  18.141 -60.156  1.00 23.98           O  
ATOM     80  CG  LEU A  10      -0.377  19.953 -63.906  1.00 23.98           C  
ATOM     81  CD1 LEU A  10      -0.304  19.172 -65.250  1.00 23.98           C  
ATOM     82  CD2 LEU A  10      -1.794  20.453 -63.656  1.00 23.98           C  
ATOM     83  N   SER A  11       1.426  19.406 -59.000  1.00 22.47           N  
ATOM     84  CA  SER A  11       1.926  19.266 -57.625  1.00 22.47           C  
ATOM     85  C   SER A  11       0.901  19.766 -56.625  1.00 22.47           C  
ATOM     86  CB  SER A  11       3.236  20.047 -57.469  1.00 22.47           C  
ATOM     87  O   SER A  11      -0.057  20.453 -56.969  1.00 22.47           O  
ATOM     88  OG  SER A  11       3.031  21.422 -57.688  1.00 22.47           O  
ATOM     89  N   VAL A  12       1.271  20.391 -55.500  1.00 22.44           N  
ATOM     90  CA  VAL A  12       0.938  20.438 -54.062  1.00 22.44           C  
ATOM     91  C   VAL A  12      -0.142  21.500 -53.812  1.00 22.44           C  
ATOM     92  CB  VAL A  12       2.182  20.750 -53.188  1.00 22.44           C  
ATOM     93  O   VAL A  12      -0.702  21.578 -52.719  1.00 22.44           O  
ATOM     94  CG1 VAL A  12       1.794  20.906 -51.719  1.00 22.44           C  
ATOM     95  CG2 VAL A  12       3.229  19.641 -53.375  1.00 22.44           C  
ATOM     96  N   LEU A  13      -0.596  22.281 -54.844  1.00 21.81           N  
ATOM     97  CA  LEU A  13      -1.528  23.344 -54.500  1.00 21.81           C  
ATOM     98  C   LEU A  13      -2.883  22.781 -54.094  1.00 21.81           C  
ATOM     99  CB  LEU A  13      -1.699  24.297 -55.688  1.00 21.81           C  
ATOM    100  O   LEU A  13      -3.770  23.531 -53.656  1.00 21.81           O  
ATOM    101  CG  LEU A  13      -0.979  25.641 -55.594  1.00 21.81           C  
ATOM    102  CD1 LEU A  13      -0.454  26.062 -56.969  1.00 21.81           C  
ATOM    103  CD2 LEU A  13      -1.910  26.703 -55.031  1.00 21.81           C  
ATOM    104  N   LEU A  14      -3.066  21.375 -54.344  1.00 23.53           N  
ATOM    105  CA  LEU A  14      -4.195  20.469 -54.188  1.00 23.53           C  
ATOM    106  C   LEU A  14      -4.434  20.188 -52.688  1.00 23.53           C  
ATOM    107  CB  LEU A  14      -3.949  19.141 -54.906  1.00 23.53           C  
ATOM    108  O   LEU A  14      -5.230  19.312 -52.344  1.00 23.53           O  
ATOM    109  CG  LEU A  14      -5.066  18.672 -55.844  1.00 23.53           C  
ATOM    110  CD1 LEU A  14      -4.582  18.672 -57.312  1.00 23.53           C  
ATOM    111  CD2 LEU A  14      -5.559  17.297 -55.438  1.00 23.53           C  
ATOM    112  N   GLY A  15      -3.484  20.797 -51.781  1.00 23.77           N  
ATOM    113  CA  GLY A  15      -3.684  20.891 -50.344  1.00 23.77           C  
ATOM    114  C   GLY A  15      -4.875  21.750 -49.938  1.00 23.77           C  
ATOM    115  O   GLY A  15      -4.707  22.828 -49.375  1.00 23.77           O  
ATOM    116  N   LEU A  16      -5.922  21.969 -50.906  1.00 22.84           N  
ATOM    117  CA  LEU A  16      -7.234  22.609 -50.938  1.00 22.84           C  
ATOM    118  C   LEU A  16      -7.953  22.406 -49.594  1.00 22.84           C  
ATOM    119  CB  LEU A  16      -8.086  22.047 -52.094  1.00 22.84           C  
ATOM    120  O   LEU A  16      -7.570  21.547 -48.812  1.00 22.84           O  
ATOM    121  CG  LEU A  16      -8.211  22.938 -53.312  1.00 22.84           C  
ATOM    122  CD1 LEU A  16      -8.234  22.078 -54.594  1.00 22.84           C  
ATOM    123  CD2 LEU A  16      -9.469  23.797 -53.250  1.00 22.84           C  
ATOM    124  N   VAL A  17      -9.492  22.125 -49.719  1.00 21.83           N  
ATOM    125  CA  VAL A  17     -10.883  22.562 -49.562  1.00 21.83           C  
ATOM    126  C   VAL A  17     -11.539  21.750 -48.438  1.00 21.83           C  
ATOM    127  CB  VAL A  17     -11.688  22.406 -50.875  1.00 21.83           C  
ATOM    128  O   VAL A  17     -12.594  22.125 -47.938  1.00 21.83           O  
ATOM    129  CG1 VAL A  17     -13.156  22.734 -50.656  1.00 21.83           C  
ATOM    130  CG2 VAL A  17     -11.102  23.297 -51.969  1.00 21.83           C  
ATOM    131  N   LEU A  18     -10.906  20.656 -47.938  1.00 22.80           N  
ATOM    132  CA  LEU A  18     -11.648  19.812 -47.031  1.00 22.80           C  
ATOM    133  C   LEU A  18     -11.805  20.469 -45.656  1.00 22.80           C  
ATOM    134  CB  LEU A  18     -10.938  18.453 -46.875  1.00 22.80           C  
ATOM    135  O   LEU A  18     -12.539  19.984 -44.812  1.00 22.80           O  
ATOM    136  CG  LEU A  18     -11.547  17.281 -47.625  1.00 22.80           C  
ATOM    137  CD1 LEU A  18     -10.445  16.406 -48.219  1.00 22.80           C  
ATOM    138  CD2 LEU A  18     -12.445  16.453 -46.719  1.00 22.80           C  
ATOM    139  N   GLY A  19     -10.930  21.438 -45.312  1.00 21.38           N  
ATOM    140  CA  GLY A  19     -11.016  21.891 -43.938  1.00 21.38           C  
ATOM    141  C   GLY A  19     -12.281  22.688 -43.656  1.00 21.38           C  
ATOM    142  O   GLY A  19     -12.539  23.062 -42.500  1.00 21.38           O  
ATOM    143  N   PHE A  20     -12.859  23.297 -44.750  1.00 19.84           N  
ATOM    144  CA  PHE A  20     -13.859  24.266 -44.312  1.00 19.84           C  
ATOM    145  C   PHE A  20     -14.961  23.578 -43.531  1.00 19.84           C  
ATOM    146  CB  PHE A  20     -14.461  25.000 -45.531  1.00 19.84           C  
ATOM    147  O   PHE A  20     -15.352  24.062 -42.469  1.00 19.84           O  
ATOM    148  CG  PHE A  20     -14.219  26.484 -45.500  1.00 19.84           C  
ATOM    149  CD1 PHE A  20     -15.102  27.344 -44.844  1.00 19.84           C  
ATOM    150  CD2 PHE A  20     -13.109  27.031 -46.125  1.00 19.84           C  
ATOM    151  CE1 PHE A  20     -14.883  28.719 -44.812  1.00 19.84           C  
ATOM    152  CE2 PHE A  20     -12.883  28.406 -46.125  1.00 19.84           C  
ATOM    153  CZ  PHE A  20     -13.766  29.250 -45.469  1.00 19.84           C  
ATOM    154  N   VAL A  21     -15.945  22.906 -44.250  1.00 20.61           N  
ATOM    155  CA  VAL A  21     -17.375  23.109 -44.156  1.00 20.61           C  
ATOM    156  C   VAL A  21     -17.922  22.391 -42.906  1.00 20.61           C  
ATOM    157  CB  VAL A  21     -18.125  22.609 -45.406  1.00 20.61           C  
ATOM    158  O   VAL A  21     -19.125  22.328 -42.688  1.00 20.61           O  
ATOM    159  CG1 VAL A  21     -19.641  22.719 -45.219  1.00 20.61           C  
ATOM    160  CG2 VAL A  21     -17.672  23.406 -46.625  1.00 20.61           C  
ATOM    161  N   LEU A  22     -17.016  21.766 -42.094  1.00 19.33           N  
ATOM    162  CA  LEU A  22     -17.609  21.156 -40.938  1.00 19.33           C  
ATOM    163  C   LEU A  22     -18.234  22.203 -40.031  1.00 19.33           C  
ATOM    164  CB  LEU A  22     -16.562  20.344 -40.156  1.00 19.33           C  
ATOM    165  O   LEU A  22     -19.125  21.891 -39.219  1.00 19.33           O  
ATOM    166  CG  LEU A  22     -16.500  18.844 -40.469  1.00 19.33           C  
ATOM    167  CD1 LEU A  22     -15.070  18.344 -40.344  1.00 19.33           C  
ATOM    168  CD2 LEU A  22     -17.422  18.062 -39.531  1.00 19.33           C  
ATOM    169  N   ALA A  23     -17.547  23.328 -39.875  1.00 19.53           N  
ATOM    170  CA  ALA A  23     -17.891  23.984 -38.625  1.00 19.53           C  
ATOM    171  C   ALA A  23     -19.266  24.641 -38.688  1.00 19.53           C  
ATOM    172  CB  ALA A  23     -16.844  25.031 -38.250  1.00 19.53           C  
ATOM    173  O   ALA A  23     -19.781  25.172 -37.719  1.00 19.53           O  
ATOM    174  N   SER A  24     -19.797  24.844 -39.969  1.00 17.36           N  
ATOM    175  CA  SER A  24     -20.734  25.953 -39.906  1.00 17.36           C  
ATOM    176  C   SER A  24     -22.016  25.578 -39.188  1.00 17.36           C  
ATOM    177  CB  SER A  24     -21.078  26.422 -41.344  1.00 17.36           C  
ATOM    178  O   SER A  24     -22.766  26.438 -38.750  1.00 17.36           O  
ATOM    179  OG  SER A  24     -21.578  25.344 -42.125  1.00 17.36           O  
ATOM    180  N   ARG A  25     -22.766  24.641 -39.594  1.00 17.00           N  
ATOM    181  CA  ARG A  25     -24.188  24.953 -39.688  1.00 17.00           C  
ATOM    182  C   ARG A  25     -24.797  25.078 -38.312  1.00 17.00           C  
ATOM    183  CB  ARG A  25     -24.922  23.875 -40.500  1.00 17.00           C  
ATOM    184  O   ARG A  25     -24.766  24.125 -37.500  1.00 17.00           O  
ATOM    185  CG  ARG A  25     -25.094  24.203 -41.969  1.00 17.00           C  
ATOM    186  CD  ARG A  25     -25.984  23.203 -42.688  1.00 17.00           C  
ATOM    187  NE  ARG A  25     -26.234  23.578 -44.062  1.00 17.00           N  
ATOM    188  NH1 ARG A  25     -27.594  21.781 -44.531  1.00 17.00           N  
ATOM    189  NH2 ARG A  25     -27.141  23.344 -46.156  1.00 17.00           N  
ATOM    190  CZ  ARG A  25     -26.984  22.906 -44.906  1.00 17.00           C  
ATOM    191  N   LEU A  26     -25.047  26.328 -37.938  1.00 17.02           N  
ATOM    192  CA  LEU A  26     -25.484  27.047 -36.750  1.00 17.02           C  
ATOM    193  C   LEU A  26     -26.875  26.594 -36.344  1.00 17.02           C  
ATOM    194  CB  LEU A  26     -25.469  28.547 -36.969  1.00 17.02           C  
ATOM    195  O   LEU A  26     -27.141  26.359 -35.156  1.00 17.02           O  
ATOM    196  CG  LEU A  26     -24.188  29.297 -36.562  1.00 17.02           C  
ATOM    197  CD1 LEU A  26     -23.938  30.469 -37.500  1.00 17.02           C  
ATOM    198  CD2 LEU A  26     -24.297  29.750 -35.125  1.00 17.02           C  
ATOM    199  N   VAL A  27     -27.953  26.797 -37.156  1.00 17.00           N  
ATOM    200  CA  VAL A  27     -29.016  27.641 -36.625  1.00 17.00           C  
ATOM    201  C   VAL A  27     -29.891  26.844 -35.656  1.00 17.00           C  
ATOM    202  CB  VAL A  27     -29.875  28.219 -37.781  1.00 17.00           C  
ATOM    203  O   VAL A  27     -30.016  25.625 -35.781  1.00 17.00           O  
ATOM    204  CG1 VAL A  27     -31.062  29.016 -37.219  1.00 17.00           C  
ATOM    205  CG2 VAL A  27     -29.031  29.094 -38.688  1.00 17.00           C  
ATOM    206  N   LEU A  28     -31.141  27.484 -35.312  1.00 16.44           N  
ATOM    207  CA  LEU A  28     -31.906  27.797 -34.125  1.00 16.44           C  
ATOM    208  C   LEU A  28     -32.906  26.703 -33.812  1.00 16.44           C  
ATOM    209  CB  LEU A  28     -32.625  29.141 -34.281  1.00 16.44           C  
ATOM    210  O   LEU A  28     -33.188  25.859 -34.656  1.00 16.44           O  
ATOM    211  CG  LEU A  28     -31.844  30.391 -33.812  1.00 16.44           C  
ATOM    212  CD1 LEU A  28     -32.188  31.578 -34.719  1.00 16.44           C  
ATOM    213  CD2 LEU A  28     -32.125  30.703 -32.375  1.00 16.44           C  
ATOM    214  N   PRO A  29     -34.219  27.109 -33.406  1.00 16.39           N  
ATOM    215  CA  PRO A  29     -34.938  26.953 -32.125  1.00 16.39           C  
ATOM    216  C   PRO A  29     -36.031  25.906 -32.188  1.00 16.39           C  
ATOM    217  CB  PRO A  29     -35.500  28.344 -31.875  1.00 16.39           C  
ATOM    218  O   PRO A  29     -36.250  25.172 -31.234  1.00 16.39           O  
ATOM    219  CG  PRO A  29     -35.312  29.094 -33.156  1.00 16.39           C  
ATOM    220  CD  PRO A  29     -34.531  28.219 -34.094  1.00 16.39           C  
ATOM    221  N   ARG A  30     -36.750  25.703 -33.344  1.00 16.03           N  
ATOM    222  CA  ARG A  30     -38.188  25.828 -33.125  1.00 16.03           C  
ATOM    223  C   ARG A  30     -38.750  24.594 -32.438  1.00 16.03           C  
ATOM    224  CB  ARG A  30     -38.906  26.062 -34.469  1.00 16.03           C  
ATOM    225  O   ARG A  30     -38.562  23.469 -32.938  1.00 16.03           O  
ATOM    226  CG  ARG A  30     -39.062  27.531 -34.812  1.00 16.03           C  
ATOM    227  CD  ARG A  30     -39.812  27.719 -36.125  1.00 16.03           C  
ATOM    228  NE  ARG A  30     -40.062  29.125 -36.406  1.00 16.03           N  
ATOM    229  NH1 ARG A  30     -41.125  28.750 -38.438  1.00 16.03           N  
ATOM    230  NH2 ARG A  30     -40.844  30.891 -37.656  1.00 16.03           N  
ATOM    231  CZ  ARG A  30     -40.656  29.578 -37.500  1.00 16.03           C  
ATOM    232  N   ALA A  31     -39.281  24.797 -31.312  1.00 17.47           N  
ATOM    233  CA  ALA A  31     -39.750  23.906 -30.250  1.00 17.47           C  
ATOM    234  C   ALA A  31     -41.094  23.297 -30.609  1.00 17.47           C  
ATOM    235  CB  ALA A  31     -39.875  24.672 -28.922  1.00 17.47           C  
ATOM    236  O   ALA A  31     -41.688  22.562 -29.812  1.00 17.47           O  
ATOM    237  N   SER A  32     -41.625  23.281 -31.844  1.00 16.14           N  
ATOM    238  CA  SER A  32     -43.094  23.359 -31.719  1.00 16.14           C  
ATOM    239  C   SER A  32     -43.625  22.250 -30.844  1.00 16.14           C  
ATOM    240  CB  SER A  32     -43.750  23.297 -33.094  1.00 16.14           C  
ATOM    241  O   SER A  32     -42.938  21.266 -30.562  1.00 16.14           O  
ATOM    242  OG  SER A  32     -43.375  22.109 -33.781  1.00 16.14           O  
ATOM    243  N   GLU A  33     -44.875  21.609 -31.234  1.00 15.66           N  
ATOM    244  CA  GLU A  33     -46.250  21.469 -30.766  1.00 15.66           C  
ATOM    245  C   GLU A  33     -46.500  20.109 -30.125  1.00 15.66           C  
ATOM    246  CB  GLU A  33     -47.250  21.703 -31.906  1.00 15.66           C  
ATOM    247  O   GLU A  33     -46.938  19.172 -30.797  1.00 15.66           O  
ATOM    248  CG  GLU A  33     -47.656  23.156 -32.094  1.00 15.66           C  
ATOM    249  CD  GLU A  33     -48.656  23.359 -33.219  1.00 15.66           C  
ATOM    250  OE1 GLU A  33     -49.188  24.484 -33.375  1.00 15.66           O  
ATOM    251  OE2 GLU A  33     -48.938  22.375 -33.938  1.00 15.66           O  
ATOM    252  N   LEU A  34     -45.656  19.484 -29.422  1.00 16.86           N  
ATOM    253  CA  LEU A  34     -46.031  18.125 -29.047  1.00 16.86           C  
ATOM    254  C   LEU A  34     -47.281  18.109 -28.203  1.00 16.86           C  
ATOM    255  CB  LEU A  34     -44.875  17.469 -28.281  1.00 16.86           C  
ATOM    256  O   LEU A  34     -47.312  18.625 -27.078  1.00 16.86           O  
ATOM    257  CG  LEU A  34     -43.938  16.562 -29.094  1.00 16.86           C  
ATOM    258  CD1 LEU A  34     -42.500  16.875 -28.750  1.00 16.86           C  
ATOM    259  CD2 LEU A  34     -44.250  15.094 -28.828  1.00 16.86           C  
ATOM    260  N   LYS A  35     -48.469  18.203 -28.953  1.00 15.66           N  
ATOM    261  CA  LYS A  35     -49.781  18.172 -28.281  1.00 15.66           C  
ATOM    262  C   LYS A  35     -49.781  17.094 -27.188  1.00 15.66           C  
ATOM    263  CB  LYS A  35     -50.906  17.906 -29.281  1.00 15.66           C  
ATOM    264  O   LYS A  35     -49.250  16.000 -27.375  1.00 15.66           O  
ATOM    265  CG  LYS A  35     -51.531  19.172 -29.812  1.00 15.66           C  
ATOM    266  CD  LYS A  35     -52.719  18.859 -30.734  1.00 15.66           C  
ATOM    267  CE  LYS A  35     -53.344  20.125 -31.281  1.00 15.66           C  
ATOM    268  NZ  LYS A  35     -54.500  19.828 -32.219  1.00 15.66           N  
ATOM    269  N   ARG A  36     -50.625  17.422 -26.172  1.00 15.10           N  
ATOM    270  CA  ARG A  36     -50.625  17.000 -24.781  1.00 15.10           C  
ATOM    271  C   ARG A  36     -51.281  15.625 -24.625  1.00 15.10           C  
ATOM    272  CB  ARG A  36     -51.375  18.016 -23.906  1.00 15.10           C  
ATOM    273  O   ARG A  36     -52.000  15.164 -25.500  1.00 15.10           O  
ATOM    274  CG  ARG A  36     -50.469  19.078 -23.297  1.00 15.10           C  
ATOM    275  CD  ARG A  36     -51.250  20.047 -22.406  1.00 15.10           C  
ATOM    276  NE  ARG A  36     -50.375  21.031 -21.797  1.00 15.10           N  
ATOM    277  NH1 ARG A  36     -52.062  22.172 -20.719  1.00 15.10           N  
ATOM    278  NH2 ARG A  36     -49.906  22.875 -20.500  1.00 15.10           N  
ATOM    279  CZ  ARG A  36     -50.781  22.031 -21.000  1.00 15.10           C  
ATOM    280  N   ALA A  37     -51.688  15.250 -23.406  1.00 15.20           N  
ATOM    281  CA  ALA A  37     -51.562  14.273 -22.328  1.00 15.20           C  
ATOM    282  C   ALA A  37     -52.844  13.508 -22.094  1.00 15.20           C  
ATOM    283  CB  ALA A  37     -51.125  14.977 -21.031  1.00 15.20           C  
ATOM    284  O   ALA A  37     -52.844  12.422 -21.516  1.00 15.20           O  
ATOM    285  N   GLY A  38     -54.156  13.812 -22.562  1.00 15.60           N  
ATOM    286  CA  GLY A  38     -55.000  13.656 -21.406  1.00 15.60           C  
ATOM    287  C   GLY A  38     -55.594  12.258 -21.266  1.00 15.60           C  
ATOM    288  O   GLY A  38     -56.250  11.766 -22.156  1.00 15.60           O  
ATOM    289  N   PRO A  39     -55.125  11.336 -20.656  1.00 16.66           N  
ATOM    290  CA  PRO A  39     -55.594   9.969 -20.453  1.00 16.66           C  
ATOM    291  C   PRO A  39     -56.938   9.922 -19.719  1.00 16.66           C  
ATOM    292  CB  PRO A  39     -54.500   9.312 -19.625  1.00 16.66           C  
ATOM    293  O   PRO A  39     -57.000  10.211 -18.516  1.00 16.66           O  
ATOM    294  CG  PRO A  39     -53.656  10.461 -19.125  1.00 16.66           C  
ATOM    295  CD  PRO A  39     -54.156  11.719 -19.797  1.00 16.66           C  
ATOM    296  N   ARG A  40     -57.969  10.352 -20.297  1.00 15.95           N  
ATOM    297  CA  ARG A  40     -59.094  10.555 -19.406  1.00 15.95           C  
ATOM    298  C   ARG A  40     -59.500   9.250 -18.719  1.00 15.95           C  
ATOM    299  CB  ARG A  40     -60.281  11.148 -20.156  1.00 15.95           C  
ATOM    300  O   ARG A  40     -59.125   8.164 -19.188  1.00 15.95           O  
ATOM    301  CG  ARG A  40     -60.281  12.664 -20.219  1.00 15.95           C  
ATOM    302  CD  ARG A  40     -61.531  13.203 -20.922  1.00 15.95           C  
ATOM    303  NE  ARG A  40     -61.531  14.664 -20.938  1.00 15.95           N  
ATOM    304  NH1 ARG A  40     -63.438  14.828 -22.250  1.00 15.95           N  
ATOM    305  NH2 ARG A  40     -62.375  16.719 -21.500  1.00 15.95           N  
ATOM    306  CZ  ARG A  40     -62.469  15.398 -21.562  1.00 15.95           C  
ATOM    307  N   ARG A  41     -60.875   9.094 -18.500  1.00 15.91           N  
ATOM    308  CA  ARG A  41     -61.719   8.969 -17.328  1.00 15.91           C  
ATOM    309  C   ARG A  41     -62.312   7.570 -17.219  1.00 15.91           C  
ATOM    310  CB  ARG A  41     -62.844  10.023 -17.344  1.00 15.91           C  
ATOM    311  O   ARG A  41     -63.250   7.246 -17.953  1.00 15.91           O  
ATOM    312  CG  ARG A  41     -62.469  11.312 -16.625  1.00 15.91           C  
ATOM    313  CD  ARG A  41     -63.656  12.281 -16.594  1.00 15.91           C  
ATOM    314  NE  ARG A  41     -63.312  13.492 -15.844  1.00 15.91           N  
ATOM    315  NH1 ARG A  41     -65.375  14.492 -16.172  1.00 15.91           N  
ATOM    316  NH2 ARG A  41     -63.750  15.562 -14.953  1.00 15.91           N  
ATOM    317  CZ  ARG A  41     -64.125  14.516 -15.656  1.00 15.91           C  
ATOM    318  N   ARG A  42     -61.781   6.527 -17.109  1.00 14.48           N  
ATOM    319  CA  ARG A  42     -62.438   5.230 -17.250  1.00 14.48           C  
ATOM    320  C   ARG A  42     -63.594   5.090 -16.250  1.00 14.48           C  
ATOM    321  CB  ARG A  42     -61.438   4.094 -17.047  1.00 14.48           C  
ATOM    322  O   ARG A  42     -64.500   4.293 -16.453  1.00 14.48           O  
ATOM    323  CG  ARG A  42     -60.938   3.482 -18.344  1.00 14.48           C  
ATOM    324  CD  ARG A  42     -60.000   2.307 -18.094  1.00 14.48           C  
ATOM    325  NE  ARG A  42     -59.562   1.700 -19.344  1.00 14.48           N  
ATOM    326  NH1 ARG A  42     -58.250   0.079 -18.328  1.00 14.48           N  
ATOM    327  NH2 ARG A  42     -58.375   0.184 -20.625  1.00 14.48           N  
ATOM    328  CZ  ARG A  42     -58.719   0.656 -19.438  1.00 14.48           C  
ATOM    329  N   ALA A  43     -63.906   5.629 -15.023  1.00 14.84           N  
ATOM    330  CA  ALA A  43     -64.000   4.590 -14.008  1.00 14.84           C  
ATOM    331  C   ALA A  43     -65.500   4.207 -13.781  1.00 14.84           C  
ATOM    332  CB  ALA A  43     -63.375   5.055 -12.695  1.00 14.84           C  
ATOM    333  O   ALA A  43     -66.312   5.070 -13.516  1.00 14.84           O  
ATOM    334  N   SER A  44     -66.062   3.326 -14.117  1.00 14.91           N  
ATOM    335  CA  SER A  44     -67.500   3.178 -13.805  1.00 14.91           C  
ATOM    336  C   SER A  44     -67.750   3.344 -12.305  1.00 14.91           C  
ATOM    337  CB  SER A  44     -68.000   1.815 -14.266  1.00 14.91           C  
ATOM    338  O   SER A  44     -66.812   3.418 -11.516  1.00 14.91           O  
ATOM    339  OG  SER A  44     -67.812   1.666 -15.664  1.00 14.91           O  
ATOM    340  N   PRO A  45     -68.500   2.301 -11.500  1.00 15.44           N  
ATOM    341  CA  PRO A  45     -69.812   2.320 -10.789  1.00 15.44           C  
ATOM    342  C   PRO A  45     -69.625   2.613  -9.297  1.00 15.44           C  
ATOM    343  CB  PRO A  45     -70.375   0.909 -11.016  1.00 15.44           C  
ATOM    344  O   PRO A  45     -70.250   3.541  -8.781  1.00 15.44           O  
ATOM    345  CG  PRO A  45     -69.188   0.122 -11.516  1.00 15.44           C  
ATOM    346  CD  PRO A  45     -68.062   1.065 -11.766  1.00 15.44           C  
ATOM    347  N   GLU A  46     -69.750   1.543  -8.070  1.00 14.96           N  
ATOM    348  CA  GLU A  46     -70.875   0.899  -7.426  1.00 14.96           C  
ATOM    349  C   GLU A  46     -71.000   1.326  -5.969  1.00 14.96           C  
ATOM    350  CB  GLU A  46     -70.750  -0.625  -7.523  1.00 14.96           C  
ATOM    351  O   GLU A  46     -70.062   1.976  -5.426  1.00 14.96           O  
ATOM    352  CG  GLU A  46     -71.375  -1.216  -8.766  1.00 14.96           C  
ATOM    353  CD  GLU A  46     -71.375  -2.736  -8.797  1.00 14.96           C  
ATOM    354  OE1 GLU A  46     -72.062  -3.342  -9.648  1.00 14.96           O  
ATOM    355  OE2 GLU A  46     -70.625  -3.324  -7.957  1.00 14.96           O  
ATOM    356  N   GLY A  47     -70.812   0.425  -4.676  1.00 15.12           N  
ATOM    357  CA  GLY A  47     -71.812  -0.250  -3.811  1.00 15.12           C  
ATOM    358  C   GLY A  47     -72.000   0.441  -2.475  1.00 15.12           C  
ATOM    359  O   GLY A  47     -71.188   1.340  -2.121  1.00 15.12           O  
ATOM    360  N   CYS A  48     -72.438  -0.283  -1.076  1.00 15.41           N  
ATOM    361  CA  CYS A  48     -73.438  -0.350  -0.030  1.00 15.41           C  
ATOM    362  C   CYS A  48     -73.000   0.368   1.229  1.00 15.41           C  
ATOM    363  CB  CYS A  48     -73.812  -1.804   0.296  1.00 15.41           C  
ATOM    364  O   CYS A  48     -71.812   0.716   1.351  1.00 15.41           O  
ATOM    365  SG  CYS A  48     -74.875  -2.584  -0.907  1.00 15.41           S  
ATOM    366  N   ARG A  49     -73.188  -0.206   2.680  1.00 16.16           N  
ATOM    367  CA  ARG A  49     -74.000  -0.062   3.887  1.00 16.16           C  
ATOM    368  C   ARG A  49     -73.188   0.465   5.047  1.00 16.16           C  
ATOM    369  CB  ARG A  49     -74.688  -1.398   4.266  1.00 16.16           C  
ATOM    370  O   ARG A  49     -71.938   0.442   4.988  1.00 16.16           O  
ATOM    371  CG  ARG A  49     -76.000  -1.644   3.613  1.00 16.16           C  
ATOM    372  CD  ARG A  49     -76.625  -2.949   4.082  1.00 16.16           C  
ATOM    373  NE  ARG A  49     -77.938  -3.201   3.426  1.00 16.16           N  
ATOM    374  NH1 ARG A  49     -78.250  -5.262   4.418  1.00 16.16           N  
ATOM    375  NH2 ARG A  49     -79.812  -4.418   2.953  1.00 16.16           N  
ATOM    376  CZ  ARG A  49     -78.625  -4.293   3.600  1.00 16.16           C  
ATOM    377  N   SER A  50     -73.438  -0.041   6.590  1.00 16.47           N  
ATOM    378  CA  SER A  50     -73.938   0.354   7.902  1.00 16.47           C  
ATOM    379  C   SER A  50     -72.812   0.424   8.930  1.00 16.47           C  
ATOM    380  CB  SER A  50     -75.000  -0.622   8.375  1.00 16.47           C  
ATOM    381  O   SER A  50     -72.625   1.435   9.617  1.00 16.47           O  
ATOM    382  OG  SER A  50     -74.438  -1.914   8.578  1.00 16.47           O  
ATOM    383  N   GLY A  51     -72.250  -0.708   9.641  1.00 16.50           N  
ATOM    384  CA  GLY A  51     -72.562  -1.052  11.023  1.00 16.50           C  
ATOM    385  C   GLY A  51     -71.625  -0.395  12.016  1.00 16.50           C  
ATOM    386  O   GLY A  51     -70.562   0.129  11.625  1.00 16.50           O  
ATOM    387  N   GLN A  52     -71.438  -0.890  13.484  1.00 16.75           N  
ATOM    388  CA  GLN A  52     -71.562  -0.542  14.898  1.00 16.75           C  
ATOM    389  C   GLN A  52     -70.188  -0.322  15.516  1.00 16.75           C  
ATOM    390  CB  GLN A  52     -72.312  -1.633  15.664  1.00 16.75           C  
ATOM    391  O   GLN A  52     -69.938   0.692  16.172  1.00 16.75           O  
ATOM    392  CG  GLN A  52     -73.812  -1.390  15.766  1.00 16.75           C  
ATOM    393  CD  GLN A  52     -74.562  -2.547  16.422  1.00 16.75           C  
ATOM    394  NE2 GLN A  52     -75.812  -2.350  16.688  1.00 16.75           N  
ATOM    395  OE1 GLN A  52     -73.938  -3.611  16.656  1.00 16.75           O  
ATOM    396  N   ALA A  53     -69.312  -1.380  15.867  1.00 16.19           N  
ATOM    397  CA  ALA A  53     -69.062  -1.816  17.250  1.00 16.19           C  
ATOM    398  C   ALA A  53     -68.000  -1.003  17.922  1.00 16.19           C  
ATOM    399  CB  ALA A  53     -68.750  -3.305  17.281  1.00 16.19           C  
ATOM    400  O   ALA A  53     -67.188  -0.359  17.250  1.00 16.19           O  
ATOM    401  N   ALA A  54     -67.125  -1.582  19.109  1.00 17.42           N  
ATOM    402  CA  ALA A  54     -66.938  -1.501  20.562  1.00 17.42           C  
ATOM    403  C   ALA A  54     -65.625  -0.869  20.891  1.00 17.42           C  
ATOM    404  CB  ALA A  54     -67.062  -2.887  21.188  1.00 17.42           C  
ATOM    405  O   ALA A  54     -65.562   0.146  21.594  1.00 17.42           O  
ATOM    406  N   ALA A  55     -64.500  -1.695  21.469  1.00 17.22           N  
ATOM    407  CA  ALA A  55     -64.000  -1.719  22.844  1.00 17.22           C  
ATOM    408  C   ALA A  55     -62.750  -0.863  23.000  1.00 17.22           C  
ATOM    409  CB  ALA A  55     -63.719  -3.154  23.281  1.00 17.22           C  
ATOM    410  O   ALA A  55     -62.688   0.013  23.859  1.00 17.22           O  
ATOM    411  N   SER A  56     -61.406  -1.486  22.969  1.00 16.81           N  
ATOM    412  CA  SER A  56     -60.438  -1.628  24.047  1.00 16.81           C  
ATOM    413  C   SER A  56     -59.438  -0.470  24.047  1.00 16.81           C  
ATOM    414  CB  SER A  56     -59.688  -2.953  23.922  1.00 16.81           C  
ATOM    415  O   SER A  56     -59.281   0.208  23.031  1.00 16.81           O  
ATOM    416  OG  SER A  56     -59.219  -3.150  22.594  1.00 16.81           O  
ATOM    417  N   GLN A  57     -58.469  -0.312  25.094  1.00 18.00           N  
ATOM    418  CA  GLN A  57     -57.875   0.626  26.047  1.00 18.00           C  
ATOM    419  C   GLN A  57     -56.625   1.291  25.453  1.00 18.00           C  
ATOM    420  CB  GLN A  57     -57.531  -0.082  27.344  1.00 18.00           C  
ATOM    421  O   GLN A  57     -56.094   2.244  26.031  1.00 18.00           O  
ATOM    422  CG  GLN A  57     -58.656  -0.086  28.375  1.00 18.00           C  
ATOM    423  CD  GLN A  57     -58.281  -0.769  29.672  1.00 18.00           C  
ATOM    424  NE2 GLN A  57     -59.156  -0.733  30.641  1.00 18.00           N  
ATOM    425  OE1 GLN A  57     -57.156  -1.323  29.797  1.00 18.00           O  
ATOM    426  N   ALA A  58     -56.094   0.787  24.234  1.00 15.53           N  
ATOM    427  CA  ALA A  58     -54.625   0.650  24.297  1.00 15.53           C  
ATOM    428  C   ALA A  58     -53.969   2.016  24.359  1.00 15.53           C  
ATOM    429  CB  ALA A  58     -54.125  -0.144  23.109  1.00 15.53           C  
ATOM    430  O   ALA A  58     -54.312   2.932  23.625  1.00 15.53           O  
ATOM    431  N   GLY A  59     -53.094   2.299  25.438  1.00 19.06           N  
ATOM    432  CA  GLY A  59     -52.312   3.418  25.969  1.00 19.06           C  
ATOM    433  C   GLY A  59     -51.344   3.994  24.969  1.00 19.06           C  
ATOM    434  O   GLY A  59     -50.469   3.285  24.484  1.00 19.06           O  
ATOM    435  N   GLY A  60     -51.656   4.730  24.000  1.00 17.17           N  
ATOM    436  CA  GLY A  60     -50.875   4.973  22.797  1.00 17.17           C  
ATOM    437  C   GLY A  60     -49.594   5.746  23.062  1.00 17.17           C  
ATOM    438  O   GLY A  60     -49.656   6.895  23.500  1.00 17.17           O  
ATOM    439  N   ALA A  61     -48.500   4.965  23.391  1.00 18.19           N  
ATOM    440  CA  ALA A  61     -47.188   5.484  23.688  1.00 18.19           C  
ATOM    441  C   ALA A  61     -46.656   6.352  22.547  1.00 18.19           C  
ATOM    442  CB  ALA A  61     -46.219   4.344  23.969  1.00 18.19           C  
ATOM    443  O   ALA A  61     -46.656   5.918  21.391  1.00 18.19           O  
ATOM    444  N   ARG A  62     -46.969   7.613  22.500  1.00 19.66           N  
ATOM    445  CA  ARG A  62     -46.562   8.570  21.469  1.00 19.66           C  
ATOM    446  C   ARG A  62     -45.062   8.453  21.172  1.00 19.66           C  
ATOM    447  CB  ARG A  62     -46.906   9.992  21.906  1.00 19.66           C  
ATOM    448  O   ARG A  62     -44.250   8.664  22.062  1.00 19.66           O  
ATOM    449  CG  ARG A  62     -48.312  10.453  21.469  1.00 19.66           C  
ATOM    450  CD  ARG A  62     -48.562  11.898  21.844  1.00 19.66           C  
ATOM    451  NE  ARG A  62     -49.906  12.336  21.438  1.00 19.66           N  
ATOM    452  NH1 ARG A  62     -49.688  14.484  22.266  1.00 19.66           N  
ATOM    453  NH2 ARG A  62     -51.625  13.836  21.219  1.00 19.66           N  
ATOM    454  CZ  ARG A  62     -50.406  13.547  21.641  1.00 19.66           C  
ATOM    455  N   GLY A  63     -44.719   7.562  20.297  1.00 19.25           N  
ATOM    456  CA  GLY A  63     -43.344   7.277  19.938  1.00 19.25           C  
ATOM    457  C   GLY A  63     -42.562   8.500  19.453  1.00 19.25           C  
ATOM    458  O   GLY A  63     -42.969   9.133  18.484  1.00 19.25           O  
ATOM    459  N   ASP A  64     -41.938   9.406  20.281  1.00 20.77           N  
ATOM    460  CA  ASP A  64     -41.125  10.570  19.984  1.00 20.77           C  
ATOM    461  C   ASP A  64     -40.094  10.250  18.891  1.00 20.77           C  
ATOM    462  CB  ASP A  64     -40.406  11.070  21.250  1.00 20.77           C  
ATOM    463  O   ASP A  64     -39.281   9.328  19.047  1.00 20.77           O  
ATOM    464  CG  ASP A  64     -41.094  12.273  21.875  1.00 20.77           C  
ATOM    465  OD1 ASP A  64     -41.969  12.891  21.219  1.00 20.77           O  
ATOM    466  OD2 ASP A  64     -40.750  12.609  23.031  1.00 20.77           O  
ATOM    467  N   ALA A  65     -40.469  10.297  17.656  1.00 21.66           N  
ATOM    468  CA  ALA A  65     -39.594  10.055  16.516  1.00 21.66           C  
ATOM    469  C   ALA A  65     -38.312  10.867  16.609  1.00 21.66           C  
ATOM    470  CB  ALA A  65     -40.344  10.383  15.211  1.00 21.66           C  
ATOM    471  O   ALA A  65     -38.312  12.070  16.328  1.00 21.66           O  
ATOM    472  N   ARG A  66     -37.656  10.922  17.781  1.00 24.59           N  
ATOM    473  CA  ARG A  66     -36.406  11.703  17.859  1.00 24.59           C  
ATOM    474  C   ARG A  66     -35.531  11.438  16.656  1.00 24.59           C  
ATOM    475  CB  ARG A  66     -35.656  11.391  19.156  1.00 24.59           C  
ATOM    476  O   ARG A  66     -35.250  10.281  16.312  1.00 24.59           O  
ATOM    477  CG  ARG A  66     -36.188  12.141  20.375  1.00 24.59           C  
ATOM    478  CD  ARG A  66     -35.344  11.891  21.609  1.00 24.59           C  
ATOM    479  NE  ARG A  66     -36.000  12.406  22.812  1.00 24.59           N  
ATOM    480  NH1 ARG A  66     -34.219  11.898  24.219  1.00 24.59           N  
ATOM    481  NH2 ARG A  66     -36.094  12.891  25.047  1.00 24.59           N  
ATOM    482  CZ  ARG A  66     -35.438  12.398  24.016  1.00 24.59           C  
ATOM    483  N   GLY A  67     -35.594  12.227  15.625  1.00 26.22           N  
ATOM    484  CA  GLY A  67     -34.688  12.211  14.500  1.00 26.22           C  
ATOM    485  C   GLY A  67     -33.281  11.766  14.891  1.00 26.22           C  
ATOM    486  O   GLY A  67     -32.656  12.359  15.773  1.00 26.22           O  
ATOM    487  N   ALA A  68     -33.094  10.500  14.953  1.00 28.45           N  
ATOM    488  CA  ALA A  68     -31.844   9.852  15.367  1.00 28.45           C  
ATOM    489  C   ALA A  68     -30.625  10.562  14.773  1.00 28.45           C  
ATOM    490  CB  ALA A  68     -31.844   8.383  14.961  1.00 28.45           C  
ATOM    491  O   ALA A  68     -30.547  10.750  13.555  1.00 28.45           O  
ATOM    492  N   GLN A  69     -30.141  11.547  15.375  1.00 34.44           N  
ATOM    493  CA  GLN A  69     -28.812  12.078  15.039  1.00 34.44           C  
ATOM    494  C   GLN A  69     -27.906  10.984  14.477  1.00 34.44           C  
ATOM    495  CB  GLN A  69     -28.156  12.727  16.250  1.00 34.44           C  
ATOM    496  O   GLN A  69     -27.688   9.961  15.125  1.00 34.44           O  
ATOM    497  CG  GLN A  69     -28.422  14.219  16.375  1.00 34.44           C  
ATOM    498  CD  GLN A  69     -27.812  14.828  17.625  1.00 34.44           C  
ATOM    499  NE2 GLN A  69     -27.891  16.141  17.734  1.00 34.44           N  
ATOM    500  OE1 GLN A  69     -27.281  14.109  18.484  1.00 34.44           O  
ATOM    501  N   LEU A  70     -28.094  10.734  13.117  1.00 36.78           N  
ATOM    502  CA  LEU A  70     -27.422   9.656  12.398  1.00 36.78           C  
ATOM    503  C   LEU A  70     -26.125   9.250  13.109  1.00 36.78           C  
ATOM    504  CB  LEU A  70     -27.109  10.078  10.961  1.00 36.78           C  
ATOM    505  O   LEU A  70     -25.828   8.062  13.227  1.00 36.78           O  
ATOM    506  CG  LEU A  70     -28.172   9.742   9.914  1.00 36.78           C  
ATOM    507  CD1 LEU A  70     -28.234  10.836   8.852  1.00 36.78           C  
ATOM    508  CD2 LEU A  70     -27.875   8.391   9.273  1.00 36.78           C  
ATOM    509  N   TRP A  71     -25.062   9.789  12.984  1.00 41.56           N  
ATOM    510  CA  TRP A  71     -23.875   9.414  13.750  1.00 41.56           C  
ATOM    511  C   TRP A  71     -23.625  10.391  14.898  1.00 41.56           C  
ATOM    512  CB  TRP A  71     -22.641   9.367  12.836  1.00 41.56           C  
ATOM    513  O   TRP A  71     -23.859  11.594  14.758  1.00 41.56           O  
ATOM    514  CG  TRP A  71     -22.766   8.414  11.688  1.00 41.56           C  
ATOM    515  CD1 TRP A  71     -23.531   8.578  10.562  1.00 41.56           C  
ATOM    516  CD2 TRP A  71     -22.125   7.148  11.555  1.00 41.56           C  
ATOM    517  CE2 TRP A  71     -22.531   6.594  10.320  1.00 41.56           C  
ATOM    518  CE3 TRP A  71     -21.219   6.426  12.359  1.00 41.56           C  
ATOM    519  NE1 TRP A  71     -23.391   7.484   9.742  1.00 41.56           N  
ATOM    520  CH2 TRP A  71     -21.203   4.664  10.680  1.00 41.56           C  
ATOM    521  CZ2 TRP A  71     -22.078   5.352   9.875  1.00 41.56           C  
ATOM    522  CZ3 TRP A  71     -20.781   5.188  11.906  1.00 41.56           C  
ATOM    523  N   PRO A  72     -23.984  10.016  16.234  1.00 36.34           N  
ATOM    524  CA  PRO A  72     -23.656  10.938  17.328  1.00 36.34           C  
ATOM    525  C   PRO A  72     -22.438  11.812  17.031  1.00 36.34           C  
ATOM    526  CB  PRO A  72     -23.391  10.008  18.500  1.00 36.34           C  
ATOM    527  O   PRO A  72     -21.578  11.414  16.234  1.00 36.34           O  
ATOM    528  CG  PRO A  72     -23.328   8.641  17.906  1.00 36.34           C  
ATOM    529  CD  PRO A  72     -23.688   8.742  16.453  1.00 36.34           C  
ATOM    530  N   PRO A  73     -22.578  13.031  17.141  1.00 37.53           N  
ATOM    531  CA  PRO A  73     -21.344  13.797  17.000  1.00 37.53           C  
ATOM    532  C   PRO A  73     -20.141  13.094  17.641  1.00 37.53           C  
ATOM    533  CB  PRO A  73     -21.656  15.109  17.734  1.00 37.53           C  
ATOM    534  O   PRO A  73     -20.250  12.570  18.750  1.00 37.53           O  
ATOM    535  CG  PRO A  73     -22.953  14.867  18.422  1.00 37.53           C  
ATOM    536  CD  PRO A  73     -23.469  13.516  18.016  1.00 37.53           C  
ATOM    537  N   GLY A  74     -19.422  12.180  16.891  1.00 36.84           N  
ATOM    538  CA  GLY A  74     -18.234  11.539  17.438  1.00 36.84           C  
ATOM    539  C   GLY A  74     -17.547  12.383  18.500  1.00 36.84           C  
ATOM    540  O   GLY A  74     -17.500  13.609  18.391  1.00 36.84           O  
ATOM    541  N   SER A  75     -17.641  12.062  19.719  1.00 35.56           N  
ATOM    542  CA  SER A  75     -16.734  12.594  20.719  1.00 35.56           C  
ATOM    543  C   SER A  75     -15.344  12.812  20.156  1.00 35.56           C  
ATOM    544  CB  SER A  75     -16.672  11.664  21.938  1.00 35.56           C  
ATOM    545  O   SER A  75     -14.805  11.938  19.469  1.00 35.56           O  
ATOM    546  OG  SER A  75     -16.500  10.312  21.516  1.00 35.56           O  
ATOM    547  N   ASP A  76     -14.898  13.938  19.672  1.00 39.03           N  
ATOM    548  CA  ASP A  76     -13.523  14.203  19.266  1.00 39.03           C  
ATOM    549  C   ASP A  76     -12.547  13.344  20.078  1.00 39.03           C  
ATOM    550  CB  ASP A  76     -13.188  15.688  19.453  1.00 39.03           C  
ATOM    551  O   ASP A  76     -12.531  13.391  21.297  1.00 39.03           O  
ATOM    552  CG  ASP A  76     -13.539  16.531  18.234  1.00 39.03           C  
ATOM    553  OD1 ASP A  76     -13.672  15.969  17.125  1.00 39.03           O  
ATOM    554  OD2 ASP A  76     -13.688  17.766  18.391  1.00 39.03           O  
ATOM    555  N   PRO A  77     -12.273  12.211  19.609  1.00 37.75           N  
ATOM    556  CA  PRO A  77     -11.367  11.414  20.438  1.00 37.75           C  
ATOM    557  C   PRO A  77     -10.359  12.273  21.203  1.00 37.75           C  
ATOM    558  CB  PRO A  77     -10.656  10.516  19.406  1.00 37.75           C  
ATOM    559  O   PRO A  77      -9.688  11.773  22.109  1.00 37.75           O  
ATOM    560  CG  PRO A  77     -11.070  11.055  18.078  1.00 37.75           C  
ATOM    561  CD  PRO A  77     -12.062  12.164  18.297  1.00 37.75           C  
ATOM    562  N   ASP A  78      -9.586  13.203  20.484  1.00 39.03           N  
ATOM    563  CA  ASP A  78      -8.602  13.891  21.312  1.00 39.03           C  
ATOM    564  C   ASP A  78      -9.289  14.719  22.406  1.00 39.03           C  
ATOM    565  CB  ASP A  78      -7.703  14.789  20.469  1.00 39.03           C  
ATOM    566  O   ASP A  78     -10.359  15.289  22.172  1.00 39.03           O  
ATOM    567  CG  ASP A  78      -6.574  14.023  19.797  1.00 39.03           C  
ATOM    568  OD1 ASP A  78      -6.242  12.906  20.234  1.00 39.03           O  
ATOM    569  OD2 ASP A  78      -6.008  14.547  18.812  1.00 39.03           O  
ATOM    570  N   GLY A  79      -9.516  14.258  23.641  1.00 41.69           N  
ATOM    571  CA  GLY A  79      -9.984  14.828  24.906  1.00 41.69           C  
ATOM    572  C   GLY A  79     -10.250  16.312  24.812  1.00 41.69           C  
ATOM    573  O   GLY A  79     -10.953  16.875  25.656  1.00 41.69           O  
ATOM    574  N   GLY A  80      -9.336  17.281  24.344  1.00 47.69           N  
ATOM    575  CA  GLY A  80      -9.516  18.656  24.766  1.00 47.69           C  
ATOM    576  C   GLY A  80     -10.562  19.391  23.969  1.00 47.69           C  
ATOM    577  O   GLY A  80     -10.914  18.984  22.859  1.00 47.69           O  
ATOM    578  N   PRO A  81     -11.578  20.125  24.609  1.00 51.34           N  
ATOM    579  CA  PRO A  81     -12.586  21.000  24.000  1.00 51.34           C  
ATOM    580  C   PRO A  81     -12.008  21.891  22.891  1.00 51.34           C  
ATOM    581  CB  PRO A  81     -13.078  21.844  25.172  1.00 51.34           C  
ATOM    582  O   PRO A  81     -10.906  22.422  23.031  1.00 51.34           O  
ATOM    583  CG  PRO A  81     -12.133  21.531  26.281  1.00 51.34           C  
ATOM    584  CD  PRO A  81     -11.227  20.422  25.844  1.00 51.34           C  
ATOM    585  N   ARG A  82     -12.203  21.562  21.609  1.00 61.09           N  
ATOM    586  CA  ARG A  82     -11.852  22.500  20.562  1.00 61.09           C  
ATOM    587  C   ARG A  82     -12.312  23.922  20.906  1.00 61.09           C  
ATOM    588  CB  ARG A  82     -12.453  22.078  19.219  1.00 61.09           C  
ATOM    589  O   ARG A  82     -13.305  24.094  21.609  1.00 61.09           O  
ATOM    590  CG  ARG A  82     -11.648  21.000  18.500  1.00 61.09           C  
ATOM    591  CD  ARG A  82     -12.227  20.703  17.125  1.00 61.09           C  
ATOM    592  NE  ARG A  82     -11.484  19.641  16.453  1.00 61.09           N  
ATOM    593  NH1 ARG A  82     -12.805  19.625  14.555  1.00 61.09           N  
ATOM    594  NH2 ARG A  82     -11.031  18.188  14.727  1.00 61.09           N  
ATOM    595  CZ  ARG A  82     -11.773  19.156  15.242  1.00 61.09           C  
ATOM    596  N   ASP A  83     -11.289  24.812  20.750  1.00 64.19           N  
ATOM    597  CA  ASP A  83     -11.641  26.219  20.938  1.00 64.19           C  
ATOM    598  C   ASP A  83     -12.914  26.578  20.188  1.00 64.19           C  
ATOM    599  CB  ASP A  83     -10.492  27.125  20.484  1.00 64.19           C  
ATOM    600  O   ASP A  83     -12.992  26.422  18.969  1.00 64.19           O  
ATOM    601  CG  ASP A  83     -10.609  28.547  21.016  1.00 64.19           C  
ATOM    602  OD1 ASP A  83     -11.625  28.875  21.656  1.00 64.19           O  
ATOM    603  OD2 ASP A  83      -9.680  29.344  20.766  1.00 64.19           O  
ATOM    604  N   ARG A  84     -13.930  26.844  20.844  1.00 73.81           N  
ATOM    605  CA  ARG A  84     -15.227  27.156  20.250  1.00 73.81           C  
ATOM    606  C   ARG A  84     -15.250  28.594  19.734  1.00 73.81           C  
ATOM    607  CB  ARG A  84     -16.344  26.953  21.266  1.00 73.81           C  
ATOM    608  O   ARG A  84     -16.234  29.031  19.125  1.00 73.81           O  
ATOM    609  CG  ARG A  84     -16.594  25.500  21.625  1.00 73.81           C  
ATOM    610  CD  ARG A  84     -17.844  25.328  22.469  1.00 73.81           C  
ATOM    611  NE  ARG A  84     -18.109  23.922  22.766  1.00 73.81           N  
ATOM    612  NH1 ARG A  84     -20.047  24.328  23.953  1.00 73.81           N  
ATOM    613  NH2 ARG A  84     -19.297  22.172  23.672  1.00 73.81           N  
ATOM    614  CZ  ARG A  84     -19.156  23.484  23.469  1.00 73.81           C  
ATOM    615  N   ASN A  85     -14.094  29.312  19.844  1.00 89.25           N  
ATOM    616  CA  ASN A  85     -14.109  30.719  19.453  1.00 89.25           C  
ATOM    617  C   ASN A  85     -12.984  31.047  18.484  1.00 89.25           C  
ATOM    618  CB  ASN A  85     -14.008  31.625  20.688  1.00 89.25           C  
ATOM    619  O   ASN A  85     -12.352  32.094  18.578  1.00 89.25           O  
ATOM    620  CG  ASN A  85     -15.219  31.500  21.609  1.00 89.25           C  
ATOM    621  ND2 ASN A  85     -15.102  32.031  22.812  1.00 89.25           N  
ATOM    622  OD1 ASN A  85     -16.234  30.922  21.219  1.00 89.25           O  
ATOM    623  N   PHE A  86     -12.688  30.172  17.594  1.00 95.12           N  
ATOM    624  CA  PHE A  86     -11.539  30.359  16.703  1.00 95.12           C  
ATOM    625  C   PHE A  86     -11.984  30.828  15.328  1.00 95.12           C  
ATOM    626  CB  PHE A  86     -10.742  29.062  16.578  1.00 95.12           C  
ATOM    627  O   PHE A  86     -11.500  31.844  14.828  1.00 95.12           O  
ATOM    628  CG  PHE A  86      -9.578  29.141  15.633  1.00 95.12           C  
ATOM    629  CD1 PHE A  86      -9.570  28.422  14.453  1.00 95.12           C  
ATOM    630  CD2 PHE A  86      -8.492  29.969  15.922  1.00 95.12           C  
ATOM    631  CE1 PHE A  86      -8.492  28.500  13.570  1.00 95.12           C  
ATOM    632  CE2 PHE A  86      -7.414  30.047  15.055  1.00 95.12           C  
ATOM    633  CZ  PHE A  86      -7.414  29.312  13.875  1.00 95.12           C  
ATOM    634  N   LEU A  87     -12.992  30.172  14.664  1.00 97.62           N  
ATOM    635  CA  LEU A  87     -13.367  30.438  13.281  1.00 97.62           C  
ATOM    636  C   LEU A  87     -14.883  30.453  13.125  1.00 97.62           C  
ATOM    637  CB  LEU A  87     -12.758  29.375  12.352  1.00 97.62           C  
ATOM    638  O   LEU A  87     -15.578  29.547  13.594  1.00 97.62           O  
ATOM    639  CG  LEU A  87     -13.188  29.453  10.883  1.00 97.62           C  
ATOM    640  CD1 LEU A  87     -12.695  30.750  10.250  1.00 97.62           C  
ATOM    641  CD2 LEU A  87     -12.656  28.234  10.117  1.00 97.62           C  
ATOM    642  N   PHE A  88     -15.453  31.438  12.578  1.00 98.31           N  
ATOM    643  CA  PHE A  88     -16.859  31.531  12.188  1.00 98.31           C  
ATOM    644  C   PHE A  88     -17.000  31.406  10.672  1.00 98.31           C  
ATOM    645  CB  PHE A  88     -17.469  32.844  12.680  1.00 98.31           C  
ATOM    646  O   PHE A  88     -16.422  32.188   9.930  1.00 98.31           O  
ATOM    647  CG  PHE A  88     -18.953  32.938  12.461  1.00 98.31           C  
ATOM    648  CD1 PHE A  88     -19.469  33.406  11.258  1.00 98.31           C  
ATOM    649  CD2 PHE A  88     -19.844  32.531  13.461  1.00 98.31           C  
ATOM    650  CE1 PHE A  88     -20.844  33.469  11.062  1.00 98.31           C  
ATOM    651  CE2 PHE A  88     -21.219  32.625  13.273  1.00 98.31           C  
ATOM    652  CZ  PHE A  88     -21.719  33.094  12.070  1.00 98.31           C  
ATOM    653  N   VAL A  89     -17.734  30.500  10.227  1.00 98.56           N  
ATOM    654  CA  VAL A  89     -17.938  30.281   8.797  1.00 98.56           C  
ATOM    655  C   VAL A  89     -19.375  30.625   8.422  1.00 98.56           C  
ATOM    656  CB  VAL A  89     -17.609  28.844   8.383  1.00 98.56           C  
ATOM    657  O   VAL A  89     -20.328  30.000   8.922  1.00 98.56           O  
ATOM    658  CG1 VAL A  89     -17.828  28.641   6.891  1.00 98.56           C  
ATOM    659  CG2 VAL A  89     -16.172  28.484   8.766  1.00 98.56           C  
ATOM    660  N   GLY A  90     -19.594  31.578   7.617  1.00 98.50           N  
ATOM    661  CA  GLY A  90     -20.875  31.906   7.016  1.00 98.50           C  
ATOM    662  C   GLY A  90     -21.031  31.328   5.617  1.00 98.50           C  
ATOM    663  O   GLY A  90     -20.359  31.766   4.684  1.00 98.50           O  
ATOM    664  N   VAL A  91     -21.984  30.469   5.484  1.00 98.50           N  
ATOM    665  CA  VAL A  91     -22.234  29.828   4.199  1.00 98.50           C  
ATOM    666  C   VAL A  91     -23.406  30.500   3.496  1.00 98.50           C  
ATOM    667  CB  VAL A  91     -22.500  28.312   4.367  1.00 98.50           C  
ATOM    668  O   VAL A  91     -24.516  30.531   4.031  1.00 98.50           O  
ATOM    669  CG1 VAL A  91     -22.703  27.656   3.008  1.00 98.50           C  
ATOM    670  CG2 VAL A  91     -21.344  27.641   5.113  1.00 98.50           C  
ATOM    671  N   MET A  92     -23.172  31.016   2.312  1.00 97.12           N  
ATOM    672  CA  MET A  92     -24.219  31.625   1.493  1.00 97.12           C  
ATOM    673  C   MET A  92     -24.984  30.562   0.712  1.00 97.12           C  
ATOM    674  CB  MET A  92     -23.609  32.656   0.530  1.00 97.12           C  
ATOM    675  O   MET A  92     -24.391  29.812  -0.058  1.00 97.12           O  
ATOM    676  CG  MET A  92     -24.641  33.562  -0.123  1.00 97.12           C  
ATOM    677  SD  MET A  92     -23.859  34.906  -1.104  1.00 97.12           S  
ATOM    678  CE  MET A  92     -22.719  33.938  -2.119  1.00 97.12           C  
ATOM    679  N   THR A  93     -26.312  30.516   0.956  1.00 97.06           N  
ATOM    680  CA  THR A  93     -27.172  29.547   0.275  1.00 97.06           C  
ATOM    681  C   THR A  93     -28.484  30.188  -0.139  1.00 97.06           C  
ATOM    682  CB  THR A  93     -27.453  28.328   1.167  1.00 97.06           C  
ATOM    683  O   THR A  93     -28.641  31.406  -0.050  1.00 97.06           O  
ATOM    684  CG2 THR A  93     -28.328  28.703   2.363  1.00 97.06           C  
ATOM    685  OG1 THR A  93     -28.141  27.328   0.397  1.00 97.06           O  
ATOM    686  N   ALA A  94     -29.312  29.484  -0.769  1.00 96.25           N  
ATOM    687  CA  ALA A  94     -30.641  29.906  -1.219  1.00 96.25           C  
ATOM    688  C   ALA A  94     -31.719  28.938  -0.748  1.00 96.25           C  
ATOM    689  CB  ALA A  94     -30.672  30.031  -2.740  1.00 96.25           C  
ATOM    690  O   ALA A  94     -31.422  27.797  -0.362  1.00 96.25           O  
ATOM    691  N   GLN A  95     -32.906  29.375  -0.832  1.00 95.44           N  
ATOM    692  CA  GLN A  95     -34.031  28.578  -0.387  1.00 95.44           C  
ATOM    693  C   GLN A  95     -34.062  27.234  -1.111  1.00 95.44           C  
ATOM    694  CB  GLN A  95     -35.344  29.328  -0.605  1.00 95.44           C  
ATOM    695  O   GLN A  95     -34.281  26.188  -0.488  1.00 95.44           O  
ATOM    696  CG  GLN A  95     -36.594  28.500  -0.277  1.00 95.44           C  
ATOM    697  CD  GLN A  95     -36.750  28.250   1.210  1.00 95.44           C  
ATOM    698  NE2 GLN A  95     -37.500  27.219   1.557  1.00 95.44           N  
ATOM    699  OE1 GLN A  95     -36.188  28.969   2.041  1.00 95.44           O  
ATOM    700  N   LYS A  96     -33.812  27.156  -2.338  1.00 94.81           N  
ATOM    701  CA  LYS A  96     -33.906  25.969  -3.162  1.00 94.81           C  
ATOM    702  C   LYS A  96     -32.812  24.969  -2.801  1.00 94.81           C  
ATOM    703  CB  LYS A  96     -33.844  26.328  -4.645  1.00 94.81           C  
ATOM    704  O   LYS A  96     -32.938  23.781  -3.107  1.00 94.81           O  
ATOM    705  CG  LYS A  96     -32.500  26.969  -5.051  1.00 94.81           C  
ATOM    706  CD  LYS A  96     -32.500  27.328  -6.531  1.00 94.81           C  
ATOM    707  CE  LYS A  96     -31.188  27.984  -6.938  1.00 94.81           C  
ATOM    708  NZ  LYS A  96     -31.172  28.359  -8.383  1.00 94.81           N  
ATOM    709  N   TYR A  97     -31.797  25.375  -2.205  1.00 95.94           N  
ATOM    710  CA  TYR A  97     -30.641  24.516  -1.938  1.00 95.94           C  
ATOM    711  C   TYR A  97     -30.578  24.125  -0.466  1.00 95.94           C  
ATOM    712  CB  TYR A  97     -29.344  25.219  -2.350  1.00 95.94           C  
ATOM    713  O   TYR A  97     -29.688  23.406  -0.046  1.00 95.94           O  
ATOM    714  CG  TYR A  97     -29.266  25.531  -3.824  1.00 95.94           C  
ATOM    715  CD1 TYR A  97     -29.484  24.531  -4.777  1.00 95.94           C  
ATOM    716  CD2 TYR A  97     -28.969  26.812  -4.266  1.00 95.94           C  
ATOM    717  CE1 TYR A  97     -29.406  24.812  -6.137  1.00 95.94           C  
ATOM    718  CE2 TYR A  97     -28.875  27.109  -5.625  1.00 95.94           C  
ATOM    719  OH  TYR A  97     -29.031  26.391  -7.895  1.00 95.94           O  
ATOM    720  CZ  TYR A  97     -29.109  26.094  -6.551  1.00 95.94           C  
ATOM    721  N   LEU A  98     -31.469  24.578   0.414  1.00 96.00           N  
ATOM    722  CA  LEU A  98     -31.453  24.375   1.857  1.00 96.00           C  
ATOM    723  C   LEU A  98     -31.531  22.891   2.191  1.00 96.00           C  
ATOM    724  CB  LEU A  98     -32.594  25.125   2.525  1.00 96.00           C  
ATOM    725  O   LEU A  98     -30.828  22.406   3.082  1.00 96.00           O  
ATOM    726  CG  LEU A  98     -32.375  26.625   2.746  1.00 96.00           C  
ATOM    727  CD1 LEU A  98     -33.656  27.266   3.287  1.00 96.00           C  
ATOM    728  CD2 LEU A  98     -31.219  26.859   3.695  1.00 96.00           C  
ATOM    729  N   GLN A  99     -32.281  22.109   1.451  1.00 95.31           N  
ATOM    730  CA  GLN A  99     -32.500  20.703   1.758  1.00 95.31           C  
ATOM    731  C   GLN A  99     -31.516  19.812   1.023  1.00 95.31           C  
ATOM    732  CB  GLN A  99     -33.938  20.297   1.396  1.00 95.31           C  
ATOM    733  O   GLN A  99     -31.531  18.594   1.181  1.00 95.31           O  
ATOM    734  CG  GLN A  99     -35.000  20.969   2.256  1.00 95.31           C  
ATOM    735  CD  GLN A  99     -35.156  20.312   3.619  1.00 95.31           C  
ATOM    736  NE2 GLN A  99     -35.906  20.969   4.500  1.00 95.31           N  
ATOM    737  OE1 GLN A  99     -34.594  19.250   3.875  1.00 95.31           O  
ATOM    738  N   THR A 100     -30.750  20.344   0.159  1.00 95.12           N  
ATOM    739  CA  THR A 100     -29.812  19.562  -0.646  1.00 95.12           C  
ATOM    740  C   THR A 100     -28.375  19.938  -0.308  1.00 95.12           C  
ATOM    741  CB  THR A 100     -30.062  19.781  -2.150  1.00 95.12           C  
ATOM    742  O   THR A 100     -27.797  19.422   0.648  1.00 95.12           O  
ATOM    743  CG2 THR A 100     -31.406  19.188  -2.578  1.00 95.12           C  
ATOM    744  OG1 THR A 100     -30.078  21.188  -2.436  1.00 95.12           O  
ATOM    745  N   ARG A 101     -27.891  21.062  -0.906  1.00 95.88           N  
ATOM    746  CA  ARG A 101     -26.484  21.469  -0.775  1.00 95.88           C  
ATOM    747  C   ARG A 101     -26.172  21.859   0.661  1.00 95.88           C  
ATOM    748  CB  ARG A 101     -26.172  22.625  -1.724  1.00 95.88           C  
ATOM    749  O   ARG A 101     -25.141  21.453   1.202  1.00 95.88           O  
ATOM    750  CG  ARG A 101     -26.281  22.250  -3.195  1.00 95.88           C  
ATOM    751  CD  ARG A 101     -25.844  23.406  -4.094  1.00 95.88           C  
ATOM    752  NE  ARG A 101     -26.250  23.188  -5.480  1.00 95.88           N  
ATOM    753  NH1 ARG A 101     -25.391  25.188  -6.262  1.00 95.88           N  
ATOM    754  NH2 ARG A 101     -26.422  23.734  -7.703  1.00 95.88           N  
ATOM    755  CZ  ARG A 101     -26.016  24.031  -6.480  1.00 95.88           C  
ATOM    756  N   ALA A 102     -27.000  22.562   1.332  1.00 97.12           N  
ATOM    757  CA  ALA A 102     -26.750  23.047   2.689  1.00 97.12           C  
ATOM    758  C   ALA A 102     -26.703  21.891   3.682  1.00 97.12           C  
ATOM    759  CB  ALA A 102     -27.828  24.047   3.098  1.00 97.12           C  
ATOM    760  O   ALA A 102     -25.828  21.828   4.539  1.00 97.12           O  
ATOM    761  N   VAL A 103     -27.594  21.047   3.566  1.00 96.56           N  
ATOM    762  CA  VAL A 103     -27.641  19.891   4.457  1.00 96.56           C  
ATOM    763  C   VAL A 103     -26.406  19.016   4.246  1.00 96.56           C  
ATOM    764  CB  VAL A 103     -28.922  19.047   4.230  1.00 96.56           C  
ATOM    765  O   VAL A 103     -25.828  18.516   5.207  1.00 96.56           O  
ATOM    766  CG1 VAL A 103     -28.828  17.703   4.941  1.00 96.56           C  
ATOM    767  CG2 VAL A 103     -30.156  19.812   4.707  1.00 96.56           C  
ATOM    768  N   ALA A 104     -26.031  18.781   2.990  1.00 96.62           N  
ATOM    769  CA  ALA A 104     -24.844  17.984   2.680  1.00 96.62           C  
ATOM    770  C   ALA A 104     -23.594  18.609   3.303  1.00 96.62           C  
ATOM    771  CB  ALA A 104     -24.672  17.859   1.169  1.00 96.62           C  
ATOM    772  O   ALA A 104     -22.750  17.906   3.859  1.00 96.62           O  
ATOM    773  N   ALA A 105     -23.469  19.906   3.219  1.00 97.06           N  
ATOM    774  CA  ALA A 105     -22.344  20.609   3.826  1.00 97.06           C  
ATOM    775  C   ALA A 105     -22.344  20.453   5.344  1.00 97.06           C  
ATOM    776  CB  ALA A 105     -22.375  22.094   3.455  1.00 97.06           C  
ATOM    777  O   ALA A 105     -21.297  20.203   5.949  1.00 97.06           O  
ATOM    778  N   TYR A 106     -23.500  20.562   5.922  1.00 96.75           N  
ATOM    779  CA  TYR A 106     -23.641  20.453   7.367  1.00 96.75           C  
ATOM    780  C   TYR A 106     -23.328  19.047   7.852  1.00 96.75           C  
ATOM    781  CB  TYR A 106     -25.062  20.844   7.793  1.00 96.75           C  
ATOM    782  O   TYR A 106     -22.750  18.875   8.930  1.00 96.75           O  
ATOM    783  CG  TYR A 106     -25.234  20.938   9.289  1.00 96.75           C  
ATOM    784  CD1 TYR A 106     -26.031  20.016   9.969  1.00 96.75           C  
ATOM    785  CD2 TYR A 106     -24.625  21.938  10.023  1.00 96.75           C  
ATOM    786  CE1 TYR A 106     -26.203  20.094  11.344  1.00 96.75           C  
ATOM    787  CE2 TYR A 106     -24.797  22.031  11.406  1.00 96.75           C  
ATOM    788  OH  TYR A 106     -25.750  21.188  13.422  1.00 96.75           O  
ATOM    789  CZ  TYR A 106     -25.578  21.109  12.055  1.00 96.75           C  
ATOM    790  N   ARG A 107     -23.625  18.016   7.137  1.00 95.56           N  
ATOM    791  CA  ARG A 107     -23.453  16.625   7.520  1.00 95.56           C  
ATOM    792  C   ARG A 107     -22.031  16.141   7.230  1.00 95.56           C  
ATOM    793  CB  ARG A 107     -24.453  15.734   6.785  1.00 95.56           C  
ATOM    794  O   ARG A 107     -21.641  15.055   7.648  1.00 95.56           O  
ATOM    795  CG  ARG A 107     -25.875  15.867   7.301  1.00 95.56           C  
ATOM    796  CD  ARG A 107     -26.844  14.953   6.547  1.00 95.56           C  
ATOM    797  NE  ARG A 107     -28.188  15.023   7.086  1.00 95.56           N  
ATOM    798  NH1 ARG A 107     -29.125  13.609   5.516  1.00 95.56           N  
ATOM    799  NH2 ARG A 107     -30.438  14.531   7.156  1.00 95.56           N  
ATOM    800  CZ  ARG A 107     -29.250  14.391   6.586  1.00 95.56           C  
ATOM    801  N   THR A 108     -21.281  16.859   6.480  1.00 96.19           N  
ATOM    802  CA  THR A 108     -19.953  16.422   6.074  1.00 96.19           C  
ATOM    803  C   THR A 108     -18.859  17.234   6.777  1.00 96.19           C  
ATOM    804  CB  THR A 108     -19.766  16.531   4.547  1.00 96.19           C  
ATOM    805  O   THR A 108     -18.484  16.922   7.906  1.00 96.19           O  
ATOM    806  CG2 THR A 108     -20.641  15.508   3.816  1.00 96.19           C  
ATOM    807  OG1 THR A 108     -20.125  17.844   4.121  1.00 96.19           O  
ATOM    808  N   TRP A 109     -18.484  18.422   6.188  1.00 96.81           N  
ATOM    809  CA  TRP A 109     -17.281  19.109   6.660  1.00 96.81           C  
ATOM    810  C   TRP A 109     -17.609  20.078   7.781  1.00 96.81           C  
ATOM    811  CB  TRP A 109     -16.594  19.844   5.508  1.00 96.81           C  
ATOM    812  O   TRP A 109     -16.719  20.516   8.516  1.00 96.81           O  
ATOM    813  CG  TRP A 109     -17.484  20.828   4.797  1.00 96.81           C  
ATOM    814  CD1 TRP A 109     -18.125  20.641   3.607  1.00 96.81           C  
ATOM    815  CD2 TRP A 109     -17.812  22.141   5.230  1.00 96.81           C  
ATOM    816  CE2 TRP A 109     -18.672  22.703   4.254  1.00 96.81           C  
ATOM    817  CE3 TRP A 109     -17.469  22.906   6.352  1.00 96.81           C  
ATOM    818  NE1 TRP A 109     -18.844  21.766   3.275  1.00 96.81           N  
ATOM    819  CH2 TRP A 109     -18.844  24.719   5.473  1.00 96.81           C  
ATOM    820  CZ2 TRP A 109     -19.188  23.984   4.367  1.00 96.81           C  
ATOM    821  CZ3 TRP A 109     -17.984  24.203   6.461  1.00 96.81           C  
ATOM    822  N   SER A 110     -18.828  20.484   8.055  1.00 95.81           N  
ATOM    823  CA  SER A 110     -19.188  21.500   9.031  1.00 95.81           C  
ATOM    824  C   SER A 110     -18.781  21.094  10.445  1.00 95.81           C  
ATOM    825  CB  SER A 110     -20.703  21.781   8.992  1.00 95.81           C  
ATOM    826  O   SER A 110     -18.422  21.938  11.266  1.00 95.81           O  
ATOM    827  OG  SER A 110     -21.422  20.750   9.625  1.00 95.81           O  
ATOM    828  N   LYS A 111     -18.766  19.859  10.695  1.00 90.19           N  
ATOM    829  CA  LYS A 111     -18.453  19.344  12.031  1.00 90.19           C  
ATOM    830  C   LYS A 111     -16.953  19.391  12.305  1.00 90.19           C  
ATOM    831  CB  LYS A 111     -18.984  17.906  12.172  1.00 90.19           C  
ATOM    832  O   LYS A 111     -16.531  19.281  13.461  1.00 90.19           O  
ATOM    833  CG  LYS A 111     -20.484  17.781  12.094  1.00 90.19           C  
ATOM    834  CD  LYS A 111     -20.953  16.344  12.289  1.00 90.19           C  
ATOM    835  CE  LYS A 111     -22.469  16.219  12.219  1.00 90.19           C  
ATOM    836  NZ  LYS A 111     -22.906  14.805  12.367  1.00 90.19           N  
ATOM    837  N   THR A 112     -16.172  19.531  11.375  1.00 94.06           N  
ATOM    838  CA  THR A 112     -14.727  19.531  11.531  1.00 94.06           C  
ATOM    839  C   THR A 112     -14.211  20.938  11.828  1.00 94.06           C  
ATOM    840  CB  THR A 112     -14.031  18.984  10.281  1.00 94.06           C  
ATOM    841  O   THR A 112     -13.047  21.125  12.180  1.00 94.06           O  
ATOM    842  CG2 THR A 112     -14.570  17.609   9.906  1.00 94.06           C  
ATOM    843  OG1 THR A 112     -14.242  19.875   9.180  1.00 94.06           O  
ATOM    844  N   ILE A 113     -15.039  21.938  11.719  1.00 96.31           N  
ATOM    845  CA  ILE A 113     -14.641  23.344  11.875  1.00 96.31           C  
ATOM    846  C   ILE A 113     -14.523  23.672  13.359  1.00 96.31           C  
ATOM    847  CB  ILE A 113     -15.641  24.297  11.188  1.00 96.31           C  
ATOM    848  O   ILE A 113     -15.453  23.438  14.133  1.00 96.31           O  
ATOM    849  CG1 ILE A 113     -15.688  24.016   9.680  1.00 96.31           C  
ATOM    850  CG2 ILE A 113     -15.281  25.750  11.469  1.00 96.31           C  
ATOM    851  CD1 ILE A 113     -14.367  24.281   8.961  1.00 96.31           C  
ATOM    852  N   PRO A 114     -13.328  24.172  13.812  1.00 93.94           N  
ATOM    853  CA  PRO A 114     -13.195  24.641  15.195  1.00 93.94           C  
ATOM    854  C   PRO A 114     -13.891  25.969  15.438  1.00 93.94           C  
ATOM    855  CB  PRO A 114     -11.680  24.766  15.367  1.00 93.94           C  
ATOM    856  O   PRO A 114     -13.234  27.000  15.602  1.00 93.94           O  
ATOM    857  CG  PRO A 114     -11.172  25.141  14.016  1.00 93.94           C  
ATOM    858  CD  PRO A 114     -12.031  24.469  12.984  1.00 93.94           C  
ATOM    859  N   GLY A 115     -15.109  26.000  15.578  1.00 95.56           N  
ATOM    860  CA  GLY A 115     -15.945  27.172  15.734  1.00 95.56           C  
ATOM    861  C   GLY A 115     -17.406  26.938  15.375  1.00 95.56           C  
ATOM    862  O   GLY A 115     -17.984  25.938  15.797  1.00 95.56           O  
ATOM    863  N   LYS A 116     -17.953  27.844  14.641  1.00 96.38           N  
ATOM    864  CA  LYS A 116     -19.391  27.812  14.336  1.00 96.38           C  
ATOM    865  C   LYS A 116     -19.625  27.969  12.836  1.00 96.38           C  
ATOM    866  CB  LYS A 116     -20.141  28.891  15.102  1.00 96.38           C  
ATOM    867  O   LYS A 116     -18.906  28.703  12.164  1.00 96.38           O  
ATOM    868  CG  LYS A 116     -21.641  28.797  15.016  1.00 96.38           C  
ATOM    869  CD  LYS A 116     -22.328  29.828  15.898  1.00 96.38           C  
ATOM    870  CE  LYS A 116     -23.844  29.672  15.875  1.00 96.38           C  
ATOM    871  NZ  LYS A 116     -24.516  30.594  16.828  1.00 96.38           N  
ATOM    872  N   VAL A 117     -20.609  27.234  12.359  1.00 97.88           N  
ATOM    873  CA  VAL A 117     -21.016  27.328  10.961  1.00 97.88           C  
ATOM    874  C   VAL A 117     -22.500  27.672  10.883  1.00 97.88           C  
ATOM    875  CB  VAL A 117     -20.734  26.000  10.211  1.00 97.88           C  
ATOM    876  O   VAL A 117     -23.328  27.016  11.516  1.00 97.88           O  
ATOM    877  CG1 VAL A 117     -21.156  26.125   8.742  1.00 97.88           C  
ATOM    878  CG2 VAL A 117     -19.266  25.625  10.320  1.00 97.88           C  
ATOM    879  N   GLN A 118     -22.859  28.656  10.148  1.00 98.00           N  
ATOM    880  CA  GLN A 118     -24.250  29.062   9.922  1.00 98.00           C  
ATOM    881  C   GLN A 118     -24.531  29.250   8.438  1.00 98.00           C  
ATOM    882  CB  GLN A 118     -24.578  30.344  10.695  1.00 98.00           C  
ATOM    883  O   GLN A 118     -23.641  29.625   7.676  1.00 98.00           O  
ATOM    884  CG  GLN A 118     -24.656  30.141  12.203  1.00 98.00           C  
ATOM    885  CD  GLN A 118     -25.156  31.391  12.922  1.00 98.00           C  
ATOM    886  NE2 GLN A 118     -25.750  31.188  14.094  1.00 98.00           N  
ATOM    887  OE1 GLN A 118     -25.000  32.500  12.438  1.00 98.00           O  
ATOM    888  N   PHE A 119     -25.797  29.000   8.078  1.00 98.25           N  
ATOM    889  CA  PHE A 119     -26.234  29.109   6.688  1.00 98.25           C  
ATOM    890  C   PHE A 119     -27.141  30.328   6.508  1.00 98.25           C  
ATOM    891  CB  PHE A 119     -26.953  27.844   6.242  1.00 98.25           C  
ATOM    892  O   PHE A 119     -28.141  30.469   7.207  1.00 98.25           O  
ATOM    893  CG  PHE A 119     -26.094  26.625   6.219  1.00 98.25           C  
ATOM    894  CD1 PHE A 119     -25.484  26.203   5.035  1.00 98.25           C  
ATOM    895  CD2 PHE A 119     -25.859  25.891   7.379  1.00 98.25           C  
ATOM    896  CE1 PHE A 119     -24.688  25.062   5.012  1.00 98.25           C  
ATOM    897  CE2 PHE A 119     -25.047  24.750   7.359  1.00 98.25           C  
ATOM    898  CZ  PHE A 119     -24.469  24.344   6.176  1.00 98.25           C  
ATOM    899  N   PHE A 120     -26.734  31.188   5.602  1.00 98.00           N  
ATOM    900  CA  PHE A 120     -27.453  32.438   5.363  1.00 98.00           C  
ATOM    901  C   PHE A 120     -28.266  32.344   4.082  1.00 98.00           C  
ATOM    902  CB  PHE A 120     -26.469  33.625   5.281  1.00 98.00           C  
ATOM    903  O   PHE A 120     -27.734  32.094   3.006  1.00 98.00           O  
ATOM    904  CG  PHE A 120     -25.781  33.906   6.582  1.00 98.00           C  
ATOM    905  CD1 PHE A 120     -26.266  34.906   7.438  1.00 98.00           C  
ATOM    906  CD2 PHE A 120     -24.641  33.219   6.949  1.00 98.00           C  
ATOM    907  CE1 PHE A 120     -25.625  35.188   8.641  1.00 98.00           C  
ATOM    908  CE2 PHE A 120     -23.984  33.500   8.148  1.00 98.00           C  
ATOM    909  CZ  PHE A 120     -24.484  34.469   8.992  1.00 98.00           C  
ATOM    910  N   SER A 121     -29.531  32.594   4.168  1.00 97.00           N  
ATOM    911  CA  SER A 121     -30.469  32.531   3.053  1.00 97.00           C  
ATOM    912  C   SER A 121     -31.344  33.781   2.990  1.00 97.00           C  
ATOM    913  CB  SER A 121     -31.344  31.281   3.168  1.00 97.00           C  
ATOM    914  O   SER A 121     -31.094  34.750   3.695  1.00 97.00           O  
ATOM    915  OG  SER A 121     -32.156  31.109   2.004  1.00 97.00           O  
ATOM    916  N   SER A 122     -32.250  33.812   2.018  1.00 95.56           N  
ATOM    917  CA  SER A 122     -33.156  34.969   1.805  1.00 95.56           C  
ATOM    918  C   SER A 122     -34.188  35.062   2.920  1.00 95.56           C  
ATOM    919  CB  SER A 122     -33.844  34.844   0.453  1.00 95.56           C  
ATOM    920  O   SER A 122     -34.375  34.125   3.707  1.00 95.56           O  
ATOM    921  OG  SER A 122     -34.594  33.625   0.368  1.00 95.56           O  
ATOM    922  N   GLU A 123     -34.719  36.281   2.846  1.00 95.19           N  
ATOM    923  CA  GLU A 123     -35.781  36.500   3.818  1.00 95.19           C  
ATOM    924  C   GLU A 123     -36.938  35.531   3.631  1.00 95.19           C  
ATOM    925  CB  GLU A 123     -36.312  37.938   3.709  1.00 95.19           C  
ATOM    926  O   GLU A 123     -37.344  35.250   2.500  1.00 95.19           O  
ATOM    927  CG  GLU A 123     -37.312  38.312   4.773  1.00 95.19           C  
ATOM    928  CD  GLU A 123     -37.719  39.781   4.746  1.00 95.19           C  
ATOM    929  OE1 GLU A 123     -38.344  40.281   5.719  1.00 95.19           O  
ATOM    930  OE2 GLU A 123     -37.375  40.469   3.748  1.00 95.19           O  
ATOM    931  N   GLY A 124     -37.469  34.812   4.711  1.00 91.62           N  
ATOM    932  CA  GLY A 124     -38.594  33.938   4.641  1.00 91.62           C  
ATOM    933  C   GLY A 124     -38.219  32.500   4.363  1.00 91.62           C  
ATOM    934  O   GLY A 124     -39.094  31.641   4.133  1.00 91.62           O  
ATOM    935  N   SER A 125     -37.000  32.250   4.223  1.00 92.44           N  
ATOM    936  CA  SER A 125     -36.531  30.891   3.980  1.00 92.44           C  
ATOM    937  C   SER A 125     -36.938  29.953   5.109  1.00 92.44           C  
ATOM    938  CB  SER A 125     -35.000  30.859   3.828  1.00 92.44           C  
ATOM    939  O   SER A 125     -37.156  30.391   6.246  1.00 92.44           O  
ATOM    940  OG  SER A 125     -34.625  31.500   2.621  1.00 92.44           O  
ATOM    941  N   ASP A 126     -37.125  28.656   4.828  1.00 90.69           N  
ATOM    942  CA  ASP A 126     -37.562  27.609   5.742  1.00 90.69           C  
ATOM    943  C   ASP A 126     -36.531  27.328   6.816  1.00 90.69           C  
ATOM    944  CB  ASP A 126     -37.906  26.328   4.977  1.00 90.69           C  
ATOM    945  O   ASP A 126     -35.438  26.859   6.508  1.00 90.69           O  
ATOM    946  CG  ASP A 126     -38.469  25.234   5.863  1.00 90.69           C  
ATOM    947  OD1 ASP A 126     -38.750  25.500   7.051  1.00 90.69           O  
ATOM    948  OD2 ASP A 126     -38.625  24.094   5.371  1.00 90.69           O  
ATOM    949  N   THR A 127     -36.844  27.594   8.023  1.00 91.00           N  
ATOM    950  CA  THR A 127     -35.906  27.406   9.141  1.00 91.00           C  
ATOM    951  C   THR A 127     -36.156  26.078   9.844  1.00 91.00           C  
ATOM    952  CB  THR A 127     -36.031  28.562  10.156  1.00 91.00           C  
ATOM    953  O   THR A 127     -35.531  25.766  10.844  1.00 91.00           O  
ATOM    954  CG2 THR A 127     -35.625  29.891   9.531  1.00 91.00           C  
ATOM    955  OG1 THR A 127     -37.375  28.641  10.625  1.00 91.00           O  
ATOM    956  N   SER A 128     -37.094  25.281   9.406  1.00 91.44           N  
ATOM    957  CA  SER A 128     -37.438  24.000  10.023  1.00 91.44           C  
ATOM    958  C   SER A 128     -36.406  22.938   9.664  1.00 91.44           C  
ATOM    959  CB  SER A 128     -38.844  23.562   9.594  1.00 91.44           C  
ATOM    960  O   SER A 128     -36.406  21.844  10.250  1.00 91.44           O  
ATOM    961  OG  SER A 128     -38.875  23.266   8.211  1.00 91.44           O  
ATOM    962  N   VAL A 129     -35.594  23.234   8.664  1.00 90.38           N  
ATOM    963  CA  VAL A 129     -34.562  22.312   8.258  1.00 90.38           C  
ATOM    964  C   VAL A 129     -33.562  22.125   9.398  1.00 90.38           C  
ATOM    965  CB  VAL A 129     -33.812  22.812   6.988  1.00 90.38           C  
ATOM    966  O   VAL A 129     -33.250  23.062  10.125  1.00 90.38           O  
ATOM    967  CG1 VAL A 129     -32.812  21.766   6.508  1.00 90.38           C  
ATOM    968  CG2 VAL A 129     -34.844  23.125   5.883  1.00 90.38           C  
ATOM    969  N   PRO A 130     -33.062  20.953   9.750  1.00 89.94           N  
ATOM    970  CA  PRO A 130     -32.188  20.641  10.875  1.00 89.94           C  
ATOM    971  C   PRO A 130     -30.797  21.219  10.703  1.00 89.94           C  
ATOM    972  CB  PRO A 130     -32.156  19.109  10.883  1.00 89.94           C  
ATOM    973  O   PRO A 130     -29.797  20.516  10.922  1.00 89.94           O  
ATOM    974  CG  PRO A 130     -32.344  18.719   9.453  1.00 89.94           C  
ATOM    975  CD  PRO A 130     -33.219  19.750   8.789  1.00 89.94           C  
ATOM    976  N   ILE A 131     -30.656  22.359  10.188  1.00 94.31           N  
ATOM    977  CA  ILE A 131     -29.391  23.062  10.062  1.00 94.31           C  
ATOM    978  C   ILE A 131     -29.547  24.484  10.578  1.00 94.31           C  
ATOM    979  CB  ILE A 131     -28.891  23.078   8.602  1.00 94.31           C  
ATOM    980  O   ILE A 131     -30.656  25.031  10.633  1.00 94.31           O  
ATOM    981  CG1 ILE A 131     -29.922  23.750   7.688  1.00 94.31           C  
ATOM    982  CG2 ILE A 131     -28.594  21.641   8.117  1.00 94.31           C  
ATOM    983  CD1 ILE A 131     -29.438  23.969   6.262  1.00 94.31           C  
ATOM    984  N   PRO A 132     -28.500  25.094  11.086  1.00 96.25           N  
ATOM    985  CA  PRO A 132     -28.562  26.469  11.570  1.00 96.25           C  
ATOM    986  C   PRO A 132     -28.703  27.484  10.445  1.00 96.25           C  
ATOM    987  CB  PRO A 132     -27.234  26.641  12.305  1.00 96.25           C  
ATOM    988  O   PRO A 132     -27.688  28.031   9.969  1.00 96.25           O  
ATOM    989  CG  PRO A 132     -26.297  25.688  11.633  1.00 96.25           C  
ATOM    990  CD  PRO A 132     -27.094  24.516  11.117  1.00 96.25           C  
ATOM    991  N   VAL A 133     -29.922  27.922  10.148  1.00 97.06           N  
ATOM    992  CA  VAL A 133     -30.219  28.828   9.047  1.00 97.06           C  
ATOM    993  C   VAL A 133     -30.531  30.219   9.602  1.00 97.06           C  
ATOM    994  CB  VAL A 133     -31.391  28.328   8.188  1.00 97.06           C  
ATOM    995  O   VAL A 133     -31.250  30.359  10.594  1.00 97.06           O  
ATOM    996  CG1 VAL A 133     -31.719  29.312   7.070  1.00 97.06           C  
ATOM    997  CG2 VAL A 133     -31.062  26.953   7.605  1.00 97.06           C  
ATOM    998  N   VAL A 134     -29.953  31.203   8.977  1.00 97.44           N  
ATOM    999  CA  VAL A 134     -30.219  32.594   9.297  1.00 97.44           C  
ATOM   1000  C   VAL A 134     -30.844  33.312   8.102  1.00 97.44           C  
ATOM   1001  CB  VAL A 134     -28.922  33.344   9.727  1.00 97.44           C  
ATOM   1002  O   VAL A 134     -30.172  33.594   7.113  1.00 97.44           O  
ATOM   1003  CG1 VAL A 134     -29.234  34.812  10.055  1.00 97.44           C  
ATOM   1004  CG2 VAL A 134     -28.281  32.625  10.922  1.00 97.44           C  
ATOM   1005  N   PRO A 135     -32.125  33.594   8.148  1.00 96.81           N  
ATOM   1006  CA  PRO A 135     -32.750  34.375   7.102  1.00 96.81           C  
ATOM   1007  C   PRO A 135     -32.375  35.875   7.207  1.00 96.81           C  
ATOM   1008  CB  PRO A 135     -34.250  34.188   7.336  1.00 96.81           C  
ATOM   1009  O   PRO A 135     -32.625  36.500   8.234  1.00 96.81           O  
ATOM   1010  CG  PRO A 135     -34.375  33.844   8.789  1.00 96.81           C  
ATOM   1011  CD  PRO A 135     -33.062  33.250   9.250  1.00 96.81           C  
ATOM   1012  N   LEU A 136     -31.812  36.406   6.195  1.00 96.31           N  
ATOM   1013  CA  LEU A 136     -31.406  37.812   6.176  1.00 96.31           C  
ATOM   1014  C   LEU A 136     -32.562  38.719   5.793  1.00 96.31           C  
ATOM   1015  CB  LEU A 136     -30.250  38.031   5.195  1.00 96.31           C  
ATOM   1016  O   LEU A 136     -33.156  38.562   4.727  1.00 96.31           O  
ATOM   1017  CG  LEU A 136     -28.922  37.344   5.570  1.00 96.31           C  
ATOM   1018  CD1 LEU A 136     -27.953  37.406   4.391  1.00 96.31           C  
ATOM   1019  CD2 LEU A 136     -28.312  38.031   6.793  1.00 96.31           C  
ATOM   1020  N   ARG A 137     -32.781  39.688   6.566  1.00 93.25           N  
ATOM   1021  CA  ARG A 137     -33.875  40.625   6.340  1.00 93.25           C  
ATOM   1022  C   ARG A 137     -33.625  41.469   5.098  1.00 93.25           C  
ATOM   1023  CB  ARG A 137     -34.094  41.500   7.559  1.00 93.25           C  
ATOM   1024  O   ARG A 137     -32.562  42.031   4.930  1.00 93.25           O  
ATOM   1025  CG  ARG A 137     -34.625  40.781   8.781  1.00 93.25           C  
ATOM   1026  CD  ARG A 137     -34.906  41.750   9.930  1.00 93.25           C  
ATOM   1027  NE  ARG A 137     -35.406  41.031  11.109  1.00 93.25           N  
ATOM   1028  NH1 ARG A 137     -35.625  42.938  12.406  1.00 93.25           N  
ATOM   1029  NH2 ARG A 137     -36.188  40.906  13.266  1.00 93.25           N  
ATOM   1030  CZ  ARG A 137     -35.719  41.625  12.258  1.00 93.25           C  
ATOM   1031  N   GLY A 138     -34.625  41.594   4.195  1.00 92.31           N  
ATOM   1032  CA  GLY A 138     -34.562  42.438   3.025  1.00 92.31           C  
ATOM   1033  C   GLY A 138     -33.750  41.875   1.893  1.00 92.31           C  
ATOM   1034  O   GLY A 138     -33.406  42.562   0.937  1.00 92.31           O  
ATOM   1035  N   VAL A 139     -33.281  40.656   2.043  1.00 94.00           N  
ATOM   1036  CA  VAL A 139     -32.438  40.031   1.049  1.00 94.00           C  
ATOM   1037  C   VAL A 139     -33.219  38.938   0.294  1.00 94.00           C  
ATOM   1038  CB  VAL A 139     -31.172  39.406   1.696  1.00 94.00           C  
ATOM   1039  O   VAL A 139     -34.000  38.188   0.896  1.00 94.00           O  
ATOM   1040  CG1 VAL A 139     -30.344  38.656   0.655  1.00 94.00           C  
ATOM   1041  CG2 VAL A 139     -30.344  40.500   2.377  1.00 94.00           C  
ATOM   1042  N   ASP A 140     -33.125  38.875  -1.014  1.00 92.62           N  
ATOM   1043  CA  ASP A 140     -33.719  37.844  -1.858  1.00 92.62           C  
ATOM   1044  C   ASP A 140     -32.688  36.906  -2.461  1.00 92.62           C  
ATOM   1045  CB  ASP A 140     -34.562  38.500  -2.971  1.00 92.62           C  
ATOM   1046  O   ASP A 140     -31.516  36.969  -2.076  1.00 92.62           O  
ATOM   1047  CG  ASP A 140     -33.719  39.406  -3.865  1.00 92.62           C  
ATOM   1048  OD1 ASP A 140     -32.469  39.406  -3.762  1.00 92.62           O  
ATOM   1049  OD2 ASP A 140     -34.312  40.156  -4.676  1.00 92.62           O  
ATOM   1050  N   ASP A 141     -33.188  35.938  -3.305  1.00 89.12           N  
ATOM   1051  CA  ASP A 141     -32.281  34.938  -3.877  1.00 89.12           C  
ATOM   1052  C   ASP A 141     -31.906  35.281  -5.312  1.00 89.12           C  
ATOM   1053  CB  ASP A 141     -32.938  33.562  -3.838  1.00 89.12           C  
ATOM   1054  O   ASP A 141     -31.703  34.406  -6.145  1.00 89.12           O  
ATOM   1055  CG  ASP A 141     -32.906  32.906  -2.461  1.00 89.12           C  
ATOM   1056  OD1 ASP A 141     -31.984  33.219  -1.674  1.00 89.12           O  
ATOM   1057  OD2 ASP A 141     -33.781  32.094  -2.164  1.00 89.12           O  
ATOM   1058  N   SER A 142     -31.844  36.625  -5.516  1.00 90.25           N  
ATOM   1059  CA  SER A 142     -31.391  37.062  -6.832  1.00 90.25           C  
ATOM   1060  C   SER A 142     -29.922  36.750  -7.051  1.00 90.25           C  
ATOM   1061  CB  SER A 142     -31.641  38.562  -6.988  1.00 90.25           C  
ATOM   1062  O   SER A 142     -29.125  36.781  -6.105  1.00 90.25           O  
ATOM   1063  OG  SER A 142     -31.109  39.281  -5.891  1.00 90.25           O  
ATOM   1064  N   TYR A 143     -29.594  36.406  -8.320  1.00 88.44           N  
ATOM   1065  CA  TYR A 143     -28.219  36.094  -8.711  1.00 88.44           C  
ATOM   1066  C   TYR A 143     -27.672  37.125  -9.688  1.00 88.44           C  
ATOM   1067  CB  TYR A 143     -28.141  34.719  -9.344  1.00 88.44           C  
ATOM   1068  O   TYR A 143     -28.328  37.469 -10.680  1.00 88.44           O  
ATOM   1069  CG  TYR A 143     -26.734  34.219  -9.547  1.00 88.44           C  
ATOM   1070  CD1 TYR A 143     -26.078  34.375 -10.766  1.00 88.44           C  
ATOM   1071  CD2 TYR A 143     -26.062  33.562  -8.531  1.00 88.44           C  
ATOM   1072  CE1 TYR A 143     -24.781  33.938 -10.961  1.00 88.44           C  
ATOM   1073  CE2 TYR A 143     -24.766  33.094  -8.711  1.00 88.44           C  
ATOM   1074  OH  TYR A 143     -22.844  32.812 -10.117  1.00 88.44           O  
ATOM   1075  CZ  TYR A 143     -24.141  33.281  -9.930  1.00 88.44           C  
ATOM   1076  N   PRO A 144     -26.500  37.688  -9.422  1.00 88.88           N  
ATOM   1077  CA  PRO A 144     -25.500  37.438  -8.383  1.00 88.88           C  
ATOM   1078  C   PRO A 144     -25.891  38.031  -7.031  1.00 88.88           C  
ATOM   1079  CB  PRO A 144     -24.250  38.156  -8.930  1.00 88.88           C  
ATOM   1080  O   PRO A 144     -26.609  39.031  -6.969  1.00 88.88           O  
ATOM   1081  CG  PRO A 144     -24.516  38.312 -10.391  1.00 88.88           C  
ATOM   1082  CD  PRO A 144     -26.000  38.406 -10.602  1.00 88.88           C  
ATOM   1083  N   PRO A 145     -25.438  37.438  -6.004  1.00 92.12           N  
ATOM   1084  CA  PRO A 145     -25.938  37.750  -4.664  1.00 92.12           C  
ATOM   1085  C   PRO A 145     -25.109  38.812  -3.951  1.00 92.12           C  
ATOM   1086  CB  PRO A 145     -25.828  36.406  -3.938  1.00 92.12           C  
ATOM   1087  O   PRO A 145     -24.625  38.594  -2.844  1.00 92.12           O  
ATOM   1088  CG  PRO A 145     -24.609  35.750  -4.516  1.00 92.12           C  
ATOM   1089  CD  PRO A 145     -24.516  36.125  -5.965  1.00 92.12           C  
ATOM   1090  N   GLN A 146     -25.078  39.938  -4.465  1.00 93.06           N  
ATOM   1091  CA  GLN A 146     -24.297  41.031  -3.887  1.00 93.06           C  
ATOM   1092  C   GLN A 146     -24.844  41.438  -2.518  1.00 93.06           C  
ATOM   1093  CB  GLN A 146     -24.297  42.250  -4.820  1.00 93.06           C  
ATOM   1094  O   GLN A 146     -24.125  41.375  -1.520  1.00 93.06           O  
ATOM   1095  CG  GLN A 146     -23.641  41.969  -6.172  1.00 93.06           C  
ATOM   1096  CD  GLN A 146     -24.625  41.469  -7.211  1.00 93.06           C  
ATOM   1097  NE2 GLN A 146     -24.188  41.406  -8.461  1.00 93.06           N  
ATOM   1098  OE1 GLN A 146     -25.781  41.156  -6.898  1.00 93.06           O  
ATOM   1099  N   LYS A 147     -26.141  41.750  -2.521  1.00 93.56           N  
ATOM   1100  CA  LYS A 147     -26.766  42.156  -1.271  1.00 93.56           C  
ATOM   1101  C   LYS A 147     -26.672  41.094  -0.207  1.00 93.56           C  
ATOM   1102  CB  LYS A 147     -28.219  42.562  -1.502  1.00 93.56           C  
ATOM   1103  O   LYS A 147     -26.422  41.375   0.964  1.00 93.56           O  
ATOM   1104  CG  LYS A 147     -28.875  43.219  -0.307  1.00 93.56           C  
ATOM   1105  CD  LYS A 147     -30.297  43.688  -0.629  1.00 93.56           C  
ATOM   1106  CE  LYS A 147     -30.953  44.344   0.565  1.00 93.56           C  
ATOM   1107  NZ  LYS A 147     -32.344  44.781   0.256  1.00 93.56           N  
ATOM   1108  N   LYS A 148     -26.891  39.875  -0.570  1.00 94.94           N  
ATOM   1109  CA  LYS A 148     -26.828  38.750   0.358  1.00 94.94           C  
ATOM   1110  C   LYS A 148     -25.438  38.625   0.980  1.00 94.94           C  
ATOM   1111  CB  LYS A 148     -27.203  37.469  -0.351  1.00 94.94           C  
ATOM   1112  O   LYS A 148     -25.312  38.469   2.193  1.00 94.94           O  
ATOM   1113  CG  LYS A 148     -27.406  36.281   0.587  1.00 94.94           C  
ATOM   1114  CD  LYS A 148     -27.781  35.031  -0.175  1.00 94.94           C  
ATOM   1115  CE  LYS A 148     -29.203  35.125  -0.734  1.00 94.94           C  
ATOM   1116  NZ  LYS A 148     -29.578  33.875  -1.498  1.00 94.94           N  
ATOM   1117  N   SER A 149     -24.422  38.688   0.198  1.00 95.94           N  
ATOM   1118  CA  SER A 149     -23.047  38.594   0.669  1.00 95.94           C  
ATOM   1119  C   SER A 149     -22.719  39.688   1.652  1.00 95.94           C  
ATOM   1120  CB  SER A 149     -22.078  38.625  -0.509  1.00 95.94           C  
ATOM   1121  O   SER A 149     -22.203  39.438   2.740  1.00 95.94           O  
ATOM   1122  OG  SER A 149     -20.750  38.438  -0.065  1.00 95.94           O  
ATOM   1123  N   PHE A 150     -23.047  40.938   1.335  1.00 96.56           N  
ATOM   1124  CA  PHE A 150     -22.734  42.094   2.176  1.00 96.56           C  
ATOM   1125  C   PHE A 150     -23.547  42.031   3.467  1.00 96.56           C  
ATOM   1126  CB  PHE A 150     -23.016  43.375   1.424  1.00 96.56           C  
ATOM   1127  O   PHE A 150     -23.016  42.344   4.543  1.00 96.56           O  
ATOM   1128  CG  PHE A 150     -21.875  43.844   0.551  1.00 96.56           C  
ATOM   1129  CD1 PHE A 150     -20.844  44.625   1.070  1.00 96.56           C  
ATOM   1130  CD2 PHE A 150     -21.828  43.469  -0.790  1.00 96.56           C  
ATOM   1131  CE1 PHE A 150     -19.797  45.031   0.265  1.00 96.56           C  
ATOM   1132  CE2 PHE A 150     -20.766  43.906  -1.602  1.00 96.56           C  
ATOM   1133  CZ  PHE A 150     -19.766  44.688  -1.072  1.00 96.56           C  
ATOM   1134  N   MET A 151     -24.781  41.688   3.365  1.00 96.94           N  
ATOM   1135  CA  MET A 151     -25.625  41.625   4.551  1.00 96.94           C  
ATOM   1136  C   MET A 151     -25.203  40.469   5.461  1.00 96.94           C  
ATOM   1137  CB  MET A 151     -27.094  41.438   4.152  1.00 96.94           C  
ATOM   1138  O   MET A 151     -25.344  40.562   6.684  1.00 96.94           O  
ATOM   1139  CG  MET A 151     -27.703  42.656   3.475  1.00 96.94           C  
ATOM   1140  SD  MET A 151     -27.500  44.188   4.477  1.00 96.94           S  
ATOM   1141  CE  MET A 151     -28.516  43.750   5.918  1.00 96.94           C  
ATOM   1142  N   MET A 152     -24.719  39.344   4.902  1.00 97.62           N  
ATOM   1143  CA  MET A 152     -24.156  38.250   5.684  1.00 97.62           C  
ATOM   1144  C   MET A 152     -22.938  38.719   6.465  1.00 97.62           C  
ATOM   1145  CB  MET A 152     -23.781  37.094   4.777  1.00 97.62           C  
ATOM   1146  O   MET A 152     -22.812  38.469   7.660  1.00 97.62           O  
ATOM   1147  CG  MET A 152     -23.156  35.906   5.516  1.00 97.62           C  
ATOM   1148  SD  MET A 152     -22.609  34.594   4.383  1.00 97.62           S  
ATOM   1149  CE  MET A 152     -21.172  35.375   3.629  1.00 97.62           C  
ATOM   1150  N   LEU A 153     -22.031  39.438   5.770  1.00 97.81           N  
ATOM   1151  CA  LEU A 153     -20.844  39.969   6.426  1.00 97.81           C  
ATOM   1152  C   LEU A 153     -21.203  40.938   7.535  1.00 97.81           C  
ATOM   1153  CB  LEU A 153     -19.922  40.656   5.410  1.00 97.81           C  
ATOM   1154  O   LEU A 153     -20.578  40.969   8.594  1.00 97.81           O  
ATOM   1155  CG  LEU A 153     -19.234  39.719   4.395  1.00 97.81           C  
ATOM   1156  CD1 LEU A 153     -18.484  40.562   3.355  1.00 97.81           C  
ATOM   1157  CD2 LEU A 153     -18.281  38.750   5.094  1.00 97.81           C  
ATOM   1158  N   LYS A 154     -22.172  41.781   7.285  1.00 97.31           N  
ATOM   1159  CA  LYS A 154     -22.672  42.719   8.305  1.00 97.31           C  
ATOM   1160  C   LYS A 154     -23.219  41.938   9.516  1.00 97.31           C  
ATOM   1161  CB  LYS A 154     -23.766  43.594   7.727  1.00 97.31           C  
ATOM   1162  O   LYS A 154     -22.953  42.312  10.656  1.00 97.31           O  
ATOM   1163  CG  LYS A 154     -24.250  44.688   8.688  1.00 97.31           C  
ATOM   1164  CD  LYS A 154     -25.344  45.531   8.062  1.00 97.31           C  
ATOM   1165  CE  LYS A 154     -25.828  46.625   9.023  1.00 97.31           C  
ATOM   1166  NZ  LYS A 154     -26.359  46.031  10.289  1.00 97.31           N  
ATOM   1167  N   TYR A 155     -24.031  40.938   9.273  1.00 97.56           N  
ATOM   1168  CA  TYR A 155     -24.547  40.094  10.336  1.00 97.56           C  
ATOM   1169  C   TYR A 155     -23.422  39.469  11.156  1.00 97.56           C  
ATOM   1170  CB  TYR A 155     -25.422  38.969   9.758  1.00 97.56           C  
ATOM   1171  O   TYR A 155     -23.469  39.469  12.391  1.00 97.56           O  
ATOM   1172  CG  TYR A 155     -26.109  38.125  10.812  1.00 97.56           C  
ATOM   1173  CD1 TYR A 155     -25.453  37.062  11.406  1.00 97.56           C  
ATOM   1174  CD2 TYR A 155     -27.422  38.406  11.203  1.00 97.56           C  
ATOM   1175  CE1 TYR A 155     -26.094  36.281  12.375  1.00 97.56           C  
ATOM   1176  CE2 TYR A 155     -28.062  37.625  12.164  1.00 97.56           C  
ATOM   1177  OH  TYR A 155     -28.016  35.812  13.703  1.00 97.56           O  
ATOM   1178  CZ  TYR A 155     -27.391  36.562  12.750  1.00 97.56           C  
ATOM   1179  N   MET A 156     -22.406  38.906  10.516  1.00 98.06           N  
ATOM   1180  CA  MET A 156     -21.250  38.312  11.180  1.00 98.06           C  
ATOM   1181  C   MET A 156     -20.562  39.344  12.070  1.00 98.06           C  
ATOM   1182  CB  MET A 156     -20.266  37.781  10.148  1.00 98.06           C  
ATOM   1183  O   MET A 156     -20.172  39.031  13.195  1.00 98.06           O  
ATOM   1184  CG  MET A 156     -20.797  36.594   9.352  1.00 98.06           C  
ATOM   1185  SD  MET A 156     -19.688  36.125   7.969  1.00 98.06           S  
ATOM   1186  CE  MET A 156     -18.281  35.438   8.906  1.00 98.06           C  
ATOM   1187  N   HIS A 157     -20.359  40.500  11.523  1.00 97.44           N  
ATOM   1188  CA  HIS A 157     -19.750  41.594  12.266  1.00 97.44           C  
ATOM   1189  C   HIS A 157     -20.594  41.969  13.477  1.00 97.44           C  
ATOM   1190  CB  HIS A 157     -19.547  42.812  11.367  1.00 97.44           C  
ATOM   1191  O   HIS A 157     -20.078  42.031  14.602  1.00 97.44           O  
ATOM   1192  CG  HIS A 157     -19.094  44.031  12.094  1.00 97.44           C  
ATOM   1193  CD2 HIS A 157     -17.859  44.562  12.305  1.00 97.44           C  
ATOM   1194  ND1 HIS A 157     -19.984  44.875  12.727  1.00 97.44           N  
ATOM   1195  CE1 HIS A 157     -19.297  45.875  13.281  1.00 97.44           C  
ATOM   1196  NE2 HIS A 157     -18.016  45.688  13.047  1.00 97.44           N  
ATOM   1197  N   ASP A 158     -21.859  42.219  13.297  1.00 97.25           N  
ATOM   1198  CA  ASP A 158     -22.750  42.750  14.320  1.00 97.25           C  
ATOM   1199  C   ASP A 158     -22.938  41.750  15.453  1.00 97.25           C  
ATOM   1200  CB  ASP A 158     -24.094  43.125  13.719  1.00 97.25           C  
ATOM   1201  O   ASP A 158     -23.078  42.125  16.609  1.00 97.25           O  
ATOM   1202  CG  ASP A 158     -24.016  44.344  12.797  1.00 97.25           C  
ATOM   1203  OD1 ASP A 158     -22.953  45.031  12.773  1.00 97.25           O  
ATOM   1204  OD2 ASP A 158     -25.000  44.625  12.094  1.00 97.25           O  
ATOM   1205  N   HIS A 159     -22.906  40.531  15.234  1.00 97.31           N  
ATOM   1206  CA  HIS A 159     -23.266  39.500  16.219  1.00 97.31           C  
ATOM   1207  C   HIS A 159     -22.016  38.812  16.766  1.00 97.31           C  
ATOM   1208  CB  HIS A 159     -24.219  38.469  15.617  1.00 97.31           C  
ATOM   1209  O   HIS A 159     -22.016  38.375  17.922  1.00 97.31           O  
ATOM   1210  CG  HIS A 159     -25.578  39.031  15.328  1.00 97.31           C  
ATOM   1211  CD2 HIS A 159     -26.750  38.844  15.977  1.00 97.31           C  
ATOM   1212  ND1 HIS A 159     -25.844  39.844  14.266  1.00 97.31           N  
ATOM   1213  CE1 HIS A 159     -27.125  40.156  14.266  1.00 97.31           C  
ATOM   1214  NE2 HIS A 159     -27.703  39.562  15.297  1.00 97.31           N  
ATOM   1215  N   TYR A 160     -20.891  38.750  16.000  1.00 97.38           N  
ATOM   1216  CA  TYR A 160     -19.875  37.781  16.391  1.00 97.38           C  
ATOM   1217  C   TYR A 160     -18.484  38.406  16.297  1.00 97.38           C  
ATOM   1218  CB  TYR A 160     -19.938  36.531  15.508  1.00 97.38           C  
ATOM   1219  O   TYR A 160     -17.484  37.688  16.484  1.00 97.38           O  
ATOM   1220  CG  TYR A 160     -21.219  35.750  15.656  1.00 97.38           C  
ATOM   1221  CD1 TYR A 160     -21.516  35.094  16.844  1.00 97.38           C  
ATOM   1222  CD2 TYR A 160     -22.141  35.656  14.617  1.00 97.38           C  
ATOM   1223  CE1 TYR A 160     -22.703  34.344  17.000  1.00 97.38           C  
ATOM   1224  CE2 TYR A 160     -23.328  34.938  14.750  1.00 97.38           C  
ATOM   1225  OH  TYR A 160     -24.766  33.594  16.078  1.00 97.38           O  
ATOM   1226  CZ  TYR A 160     -23.594  34.312  15.945  1.00 97.38           C  
ATOM   1227  N   LEU A 161     -18.266  39.594  16.031  1.00 96.44           N  
ATOM   1228  CA  LEU A 161     -16.984  40.219  15.773  1.00 96.44           C  
ATOM   1229  C   LEU A 161     -16.000  39.969  16.906  1.00 96.44           C  
ATOM   1230  CB  LEU A 161     -17.172  41.750  15.586  1.00 96.44           C  
ATOM   1231  O   LEU A 161     -14.852  39.594  16.672  1.00 96.44           O  
ATOM   1232  CG  LEU A 161     -15.906  42.531  15.227  1.00 96.44           C  
ATOM   1233  CD1 LEU A 161     -15.422  42.156  13.836  1.00 96.44           C  
ATOM   1234  CD2 LEU A 161     -16.188  44.031  15.320  1.00 96.44           C  
ATOM   1235  N   ASP A 162     -16.469  40.062  18.172  1.00 94.62           N  
ATOM   1236  CA  ASP A 162     -15.578  39.969  19.328  1.00 94.62           C  
ATOM   1237  C   ASP A 162     -15.516  38.531  19.844  1.00 94.62           C  
ATOM   1238  CB  ASP A 162     -16.031  40.906  20.438  1.00 94.62           C  
ATOM   1239  O   ASP A 162     -14.828  38.250  20.828  1.00 94.62           O  
ATOM   1240  CG  ASP A 162     -15.922  42.375  20.047  1.00 94.62           C  
ATOM   1241  OD1 ASP A 162     -14.906  42.781  19.422  1.00 94.62           O  
ATOM   1242  OD2 ASP A 162     -16.844  43.156  20.375  1.00 94.62           O  
ATOM   1243  N   LYS A 163     -16.156  37.656  19.219  1.00 95.00           N  
ATOM   1244  CA  LYS A 163     -16.234  36.281  19.703  1.00 95.00           C  
ATOM   1245  C   LYS A 163     -15.242  35.375  18.969  1.00 95.00           C  
ATOM   1246  CB  LYS A 163     -17.641  35.719  19.547  1.00 95.00           C  
ATOM   1247  O   LYS A 163     -14.727  34.406  19.547  1.00 95.00           O  
ATOM   1248  CG  LYS A 163     -18.672  36.375  20.469  1.00 95.00           C  
ATOM   1249  CD  LYS A 163     -20.031  35.750  20.344  1.00 95.00           C  
ATOM   1250  CE  LYS A 163     -21.078  36.469  21.188  1.00 95.00           C  
ATOM   1251  NZ  LYS A 163     -22.438  35.875  21.016  1.00 95.00           N  
ATOM   1252  N   TYR A 164     -14.930  35.688  17.734  1.00 96.62           N  
ATOM   1253  CA  TYR A 164     -14.102  34.812  16.922  1.00 96.62           C  
ATOM   1254  C   TYR A 164     -12.883  35.562  16.391  1.00 96.62           C  
ATOM   1255  CB  TYR A 164     -14.914  34.250  15.750  1.00 96.62           C  
ATOM   1256  O   TYR A 164     -12.891  36.812  16.297  1.00 96.62           O  
ATOM   1257  CG  TYR A 164     -16.031  33.344  16.172  1.00 96.62           C  
ATOM   1258  CD1 TYR A 164     -15.805  31.984  16.391  1.00 96.62           C  
ATOM   1259  CD2 TYR A 164     -17.312  33.844  16.359  1.00 96.62           C  
ATOM   1260  CE1 TYR A 164     -16.844  31.141  16.781  1.00 96.62           C  
ATOM   1261  CE2 TYR A 164     -18.359  33.000  16.766  1.00 96.62           C  
ATOM   1262  OH  TYR A 164     -19.125  30.812  17.344  1.00 96.62           O  
ATOM   1263  CZ  TYR A 164     -18.109  31.656  16.953  1.00 96.62           C  
ATOM   1264  N   GLU A 165     -11.812  34.875  16.109  1.00 95.44           N  
ATOM   1265  CA  GLU A 165     -10.578  35.438  15.586  1.00 95.44           C  
ATOM   1266  C   GLU A 165     -10.633  35.562  14.062  1.00 95.44           C  
ATOM   1267  CB  GLU A 165      -9.375  34.562  16.000  1.00 95.44           C  
ATOM   1268  O   GLU A 165     -10.078  36.500  13.484  1.00 95.44           O  
ATOM   1269  CG  GLU A 165      -9.125  34.562  17.500  1.00 95.44           C  
ATOM   1270  CD  GLU A 165      -7.895  33.750  17.891  1.00 95.44           C  
ATOM   1271  OE1 GLU A 165      -7.816  33.281  19.047  1.00 95.44           O  
ATOM   1272  OE2 GLU A 165      -7.000  33.594  17.031  1.00 95.44           O  
ATOM   1273  N   TRP A 166     -11.250  34.562  13.453  1.00 97.94           N  
ATOM   1274  CA  TRP A 166     -11.305  34.469  12.000  1.00 97.94           C  
ATOM   1275  C   TRP A 166     -12.742  34.375  11.508  1.00 97.94           C  
ATOM   1276  CB  TRP A 166     -10.492  33.281  11.500  1.00 97.94           C  
ATOM   1277  O   TRP A 166     -13.602  33.812  12.195  1.00 97.94           O  
ATOM   1278  CG  TRP A 166      -9.031  33.344  11.852  1.00 97.94           C  
ATOM   1279  CD1 TRP A 166      -8.422  32.781  12.938  1.00 97.94           C  
ATOM   1280  CD2 TRP A 166      -8.008  34.000  11.109  1.00 97.94           C  
ATOM   1281  CE2 TRP A 166      -6.793  33.812  11.805  1.00 97.94           C  
ATOM   1282  CE3 TRP A 166      -7.992  34.719   9.914  1.00 97.94           C  
ATOM   1283  NE1 TRP A 166      -7.074  33.062  12.914  1.00 97.94           N  
ATOM   1284  CH2 TRP A 166      -5.590  35.031  10.180  1.00 97.94           C  
ATOM   1285  CZ2 TRP A 166      -5.578  34.312  11.352  1.00 97.94           C  
ATOM   1286  CZ3 TRP A 166      -6.781  35.250   9.469  1.00 97.94           C  
ATOM   1287  N   PHE A 167     -13.000  34.844  10.305  1.00 98.62           N  
ATOM   1288  CA  PHE A 167     -14.297  34.781   9.633  1.00 98.62           C  
ATOM   1289  C   PHE A 167     -14.148  34.312   8.203  1.00 98.62           C  
ATOM   1290  CB  PHE A 167     -14.961  36.188   9.648  1.00 98.62           C  
ATOM   1291  O   PHE A 167     -13.266  34.750   7.473  1.00 98.62           O  
ATOM   1292  CG  PHE A 167     -15.266  36.688  11.031  1.00 98.62           C  
ATOM   1293  CD1 PHE A 167     -16.516  36.469  11.602  1.00 98.62           C  
ATOM   1294  CD2 PHE A 167     -14.312  37.375  11.758  1.00 98.62           C  
ATOM   1295  CE1 PHE A 167     -16.812  36.938  12.875  1.00 98.62           C  
ATOM   1296  CE2 PHE A 167     -14.594  37.844  13.039  1.00 98.62           C  
ATOM   1297  CZ  PHE A 167     -15.844  37.625  13.594  1.00 98.62           C  
ATOM   1298  N   MET A 168     -14.906  33.406   7.816  1.00 98.62           N  
ATOM   1299  CA  MET A 168     -14.844  32.844   6.473  1.00 98.62           C  
ATOM   1300  C   MET A 168     -16.188  32.969   5.766  1.00 98.62           C  
ATOM   1301  CB  MET A 168     -14.422  31.359   6.520  1.00 98.62           C  
ATOM   1302  O   MET A 168     -17.234  32.656   6.344  1.00 98.62           O  
ATOM   1303  CG  MET A 168     -14.289  30.719   5.152  1.00 98.62           C  
ATOM   1304  SD  MET A 168     -13.633  29.000   5.242  1.00 98.62           S  
ATOM   1305  CE  MET A 168     -13.578  28.594   3.477  1.00 98.62           C  
ATOM   1306  N   ARG A 169     -16.234  33.469   4.629  1.00 97.94           N  
ATOM   1307  CA  ARG A 169     -17.359  33.469   3.693  1.00 97.94           C  
ATOM   1308  C   ARG A 169     -17.250  32.281   2.736  1.00 97.94           C  
ATOM   1309  CB  ARG A 169     -17.438  34.750   2.902  1.00 97.94           C  
ATOM   1310  O   ARG A 169     -16.297  32.188   1.960  1.00 97.94           O  
ATOM   1311  CG  ARG A 169     -18.547  34.812   1.865  1.00 97.94           C  
ATOM   1312  CD  ARG A 169     -18.000  34.594   0.455  1.00 97.94           C  
ATOM   1313  NE  ARG A 169     -19.062  34.688  -0.544  1.00 97.94           N  
ATOM   1314  NH1 ARG A 169     -17.891  33.562  -2.186  1.00 97.94           N  
ATOM   1315  NH2 ARG A 169     -20.016  34.312  -2.604  1.00 97.94           N  
ATOM   1316  CZ  ARG A 169     -18.984  34.188  -1.774  1.00 97.94           C  
ATOM   1317  N   ALA A 170     -18.219  31.484   2.734  1.00 98.00           N  
ATOM   1318  CA  ALA A 170     -18.188  30.281   1.904  1.00 98.00           C  
ATOM   1319  C   ALA A 170     -19.484  30.109   1.122  1.00 98.00           C  
ATOM   1320  CB  ALA A 170     -17.922  29.047   2.766  1.00 98.00           C  
ATOM   1321  O   ALA A 170     -20.516  30.656   1.504  1.00 98.00           O  
ATOM   1322  N   ASP A 171     -19.375  29.359   0.048  1.00 96.19           N  
ATOM   1323  CA  ASP A 171     -20.547  28.938  -0.719  1.00 96.19           C  
ATOM   1324  C   ASP A 171     -21.047  27.578  -0.248  1.00 96.19           C  
ATOM   1325  CB  ASP A 171     -20.219  28.891  -2.213  1.00 96.19           C  
ATOM   1326  O   ASP A 171     -20.344  26.859   0.471  1.00 96.19           O  
ATOM   1327  CG  ASP A 171     -20.078  30.266  -2.836  1.00 96.19           C  
ATOM   1328  OD1 ASP A 171     -20.422  31.281  -2.180  1.00 96.19           O  
ATOM   1329  OD2 ASP A 171     -19.609  30.359  -3.994  1.00 96.19           O  
ATOM   1330  N   ASP A 172     -22.297  27.188  -0.622  1.00 95.94           N  
ATOM   1331  CA  ASP A 172     -22.922  25.938  -0.195  1.00 95.94           C  
ATOM   1332  C   ASP A 172     -22.422  24.766  -1.041  1.00 95.94           C  
ATOM   1333  CB  ASP A 172     -24.438  26.031  -0.272  1.00 95.94           C  
ATOM   1334  O   ASP A 172     -22.734  23.609  -0.761  1.00 95.94           O  
ATOM   1335  CG  ASP A 172     -24.938  26.422  -1.649  1.00 95.94           C  
ATOM   1336  OD1 ASP A 172     -24.125  26.562  -2.584  1.00 95.94           O  
ATOM   1337  OD2 ASP A 172     -26.172  26.625  -1.801  1.00 95.94           O  
ATOM   1338  N   ASP A 173     -21.641  25.000  -2.070  1.00 95.81           N  
ATOM   1339  CA  ASP A 173     -21.109  23.938  -2.928  1.00 95.81           C  
ATOM   1340  C   ASP A 173     -19.594  23.812  -2.758  1.00 95.81           C  
ATOM   1341  CB  ASP A 173     -21.453  24.219  -4.395  1.00 95.81           C  
ATOM   1342  O   ASP A 173     -18.922  23.266  -3.633  1.00 95.81           O  
ATOM   1343  CG  ASP A 173     -20.938  25.562  -4.875  1.00 95.81           C  
ATOM   1344  OD1 ASP A 173     -20.312  26.312  -4.082  1.00 95.81           O  
ATOM   1345  OD2 ASP A 173     -21.172  25.891  -6.062  1.00 95.81           O  
ATOM   1346  N   VAL A 174     -19.000  24.328  -1.665  1.00 97.19           N  
ATOM   1347  CA  VAL A 174     -17.578  24.172  -1.342  1.00 97.19           C  
ATOM   1348  C   VAL A 174     -17.406  23.078  -0.296  1.00 97.19           C  
ATOM   1349  CB  VAL A 174     -16.984  25.500  -0.832  1.00 97.19           C  
ATOM   1350  O   VAL A 174     -18.266  22.891   0.567  1.00 97.19           O  
ATOM   1351  CG1 VAL A 174     -17.562  25.875   0.533  1.00 97.19           C  
ATOM   1352  CG2 VAL A 174     -15.453  25.406  -0.761  1.00 97.19           C  
ATOM   1353  N   TYR A 175     -16.375  22.297  -0.379  1.00 97.88           N  
ATOM   1354  CA  TYR A 175     -15.938  21.359   0.642  1.00 97.88           C  
ATOM   1355  C   TYR A 175     -14.734  21.891   1.398  1.00 97.88           C  
ATOM   1356  CB  TYR A 175     -15.602  20.000   0.012  1.00 97.88           C  
ATOM   1357  O   TYR A 175     -13.734  22.281   0.789  1.00 97.88           O  
ATOM   1358  CG  TYR A 175     -15.266  18.922   1.020  1.00 97.88           C  
ATOM   1359  CD1 TYR A 175     -13.961  18.750   1.464  1.00 97.88           C  
ATOM   1360  CD2 TYR A 175     -16.250  18.094   1.529  1.00 97.88           C  
ATOM   1361  CE1 TYR A 175     -13.641  17.766   2.391  1.00 97.88           C  
ATOM   1362  CE2 TYR A 175     -15.953  17.109   2.457  1.00 97.88           C  
ATOM   1363  OH  TYR A 175     -14.344  15.961   3.801  1.00 97.88           O  
ATOM   1364  CZ  TYR A 175     -14.648  16.938   2.883  1.00 97.88           C  
ATOM   1365  N   ILE A 176     -14.711  21.891   2.701  1.00 98.50           N  
ATOM   1366  CA  ILE A 176     -13.656  22.469   3.527  1.00 98.50           C  
ATOM   1367  C   ILE A 176     -13.070  21.406   4.449  1.00 98.50           C  
ATOM   1368  CB  ILE A 176     -14.195  23.656   4.355  1.00 98.50           C  
ATOM   1369  O   ILE A 176     -13.805  20.719   5.160  1.00 98.50           O  
ATOM   1370  CG1 ILE A 176     -14.844  24.703   3.438  1.00 98.50           C  
ATOM   1371  CG2 ILE A 176     -13.070  24.297   5.184  1.00 98.50           C  
ATOM   1372  CD1 ILE A 176     -15.594  25.797   4.180  1.00 98.50           C  
ATOM   1373  N   LYS A 177     -11.836  21.312   4.398  1.00 97.81           N  
ATOM   1374  CA  LYS A 177     -11.109  20.484   5.363  1.00 97.81           C  
ATOM   1375  C   LYS A 177     -10.781  21.281   6.625  1.00 97.81           C  
ATOM   1376  CB  LYS A 177      -9.828  19.938   4.738  1.00 97.81           C  
ATOM   1377  O   LYS A 177      -9.758  21.969   6.684  1.00 97.81           O  
ATOM   1378  CG  LYS A 177     -10.062  19.062   3.512  1.00 97.81           C  
ATOM   1379  CD  LYS A 177      -8.742  18.578   2.918  1.00 97.81           C  
ATOM   1380  CE  LYS A 177      -8.961  17.891   1.573  1.00 97.81           C  
ATOM   1381  NZ  LYS A 177      -7.664  17.531   0.921  1.00 97.81           N  
ATOM   1382  N   GLY A 178     -11.539  21.094   7.625  1.00 96.75           N  
ATOM   1383  CA  GLY A 178     -11.461  21.875   8.844  1.00 96.75           C  
ATOM   1384  C   GLY A 178     -10.117  21.781   9.531  1.00 96.75           C  
ATOM   1385  O   GLY A 178      -9.578  22.781  10.008  1.00 96.75           O  
ATOM   1386  N   ASP A 179      -9.500  20.609   9.586  1.00 94.75           N  
ATOM   1387  CA  ASP A 179      -8.219  20.406  10.258  1.00 94.75           C  
ATOM   1388  C   ASP A 179      -7.094  21.141   9.539  1.00 94.75           C  
ATOM   1389  CB  ASP A 179      -7.898  18.906  10.352  1.00 94.75           C  
ATOM   1390  O   ASP A 179      -6.262  21.781  10.180  1.00 94.75           O  
ATOM   1391  CG  ASP A 179      -8.945  18.125  11.125  1.00 94.75           C  
ATOM   1392  OD1 ASP A 179      -9.625  18.703  11.992  1.00 94.75           O  
ATOM   1393  OD2 ASP A 179      -9.086  16.906  10.859  1.00 94.75           O  
ATOM   1394  N   ARG A 180      -7.066  21.047   8.258  1.00 96.50           N  
ATOM   1395  CA  ARG A 180      -6.047  21.734   7.469  1.00 96.50           C  
ATOM   1396  C   ARG A 180      -6.223  23.250   7.547  1.00 96.50           C  
ATOM   1397  CB  ARG A 180      -6.098  21.281   6.012  1.00 96.50           C  
ATOM   1398  O   ARG A 180      -5.238  23.984   7.578  1.00 96.50           O  
ATOM   1399  CG  ARG A 180      -5.555  19.875   5.789  1.00 96.50           C  
ATOM   1400  CD  ARG A 180      -5.035  19.688   4.371  1.00 96.50           C  
ATOM   1401  NE  ARG A 180      -4.348  18.406   4.207  1.00 96.50           N  
ATOM   1402  NH1 ARG A 180      -3.658  18.828   2.041  1.00 96.50           N  
ATOM   1403  NH2 ARG A 180      -3.119  16.844   3.066  1.00 96.50           N  
ATOM   1404  CZ  ARG A 180      -3.711  18.031   3.105  1.00 96.50           C  
ATOM   1405  N   LEU A 181      -7.461  23.609   7.559  1.00 97.94           N  
ATOM   1406  CA  LEU A 181      -7.758  25.047   7.672  1.00 97.94           C  
ATOM   1407  C   LEU A 181      -7.281  25.594   9.008  1.00 97.94           C  
ATOM   1408  CB  LEU A 181      -9.266  25.281   7.512  1.00 97.94           C  
ATOM   1409  O   LEU A 181      -6.656  26.656   9.062  1.00 97.94           O  
ATOM   1410  CG  LEU A 181      -9.727  26.734   7.613  1.00 97.94           C  
ATOM   1411  CD1 LEU A 181      -9.008  27.594   6.574  1.00 97.94           C  
ATOM   1412  CD2 LEU A 181     -11.234  26.828   7.434  1.00 97.94           C  
ATOM   1413  N   GLU A 182      -7.555  24.938  10.062  1.00 96.50           N  
ATOM   1414  CA  GLU A 182      -7.094  25.359  11.383  1.00 96.50           C  
ATOM   1415  C   GLU A 182      -5.574  25.438  11.438  1.00 96.50           C  
ATOM   1416  CB  GLU A 182      -7.609  24.391  12.453  1.00 96.50           C  
ATOM   1417  O   GLU A 182      -5.016  26.422  11.914  1.00 96.50           O  
ATOM   1418  CG  GLU A 182      -7.207  24.781  13.875  1.00 96.50           C  
ATOM   1419  CD  GLU A 182      -7.723  23.812  14.922  1.00 96.50           C  
ATOM   1420  OE1 GLU A 182      -7.602  24.109  16.141  1.00 96.50           O  
ATOM   1421  OE2 GLU A 182      -8.250  22.734  14.539  1.00 96.50           O  
ATOM   1422  N   ASN A 183      -4.926  24.438  10.977  1.00 95.12           N  
ATOM   1423  CA  ASN A 183      -3.469  24.406  10.977  1.00 95.12           C  
ATOM   1424  C   ASN A 183      -2.885  25.578  10.203  1.00 95.12           C  
ATOM   1425  CB  ASN A 183      -2.961  23.078  10.391  1.00 95.12           C  
ATOM   1426  O   ASN A 183      -1.891  26.172  10.625  1.00 95.12           O  
ATOM   1427  CG  ASN A 183      -1.486  22.859  10.656  1.00 95.12           C  
ATOM   1428  ND2 ASN A 183      -0.908  21.875   9.977  1.00 95.12           N  
ATOM   1429  OD1 ASN A 183      -0.873  23.562  11.461  1.00 95.12           O  
ATOM   1430  N   PHE A 184      -3.525  25.891   9.086  1.00 96.25           N  
ATOM   1431  CA  PHE A 184      -3.098  27.016   8.258  1.00 96.25           C  
ATOM   1432  C   PHE A 184      -3.299  28.328   8.992  1.00 96.25           C  
ATOM   1433  CB  PHE A 184      -3.865  27.031   6.934  1.00 96.25           C  
ATOM   1434  O   PHE A 184      -2.369  29.141   9.109  1.00 96.25           O  
ATOM   1435  CG  PHE A 184      -3.559  28.219   6.066  1.00 96.25           C  
ATOM   1436  CD1 PHE A 184      -4.527  29.188   5.820  1.00 96.25           C  
ATOM   1437  CD2 PHE A 184      -2.301  28.375   5.500  1.00 96.25           C  
ATOM   1438  CE1 PHE A 184      -4.246  30.297   5.020  1.00 96.25           C  
ATOM   1439  CE2 PHE A 184      -2.012  29.484   4.699  1.00 96.25           C  
ATOM   1440  CZ  PHE A 184      -2.986  30.438   4.457  1.00 96.25           C  
ATOM   1441  N   LEU A 185      -4.449  28.500   9.625  1.00 96.75           N  
ATOM   1442  CA  LEU A 185      -4.805  29.766  10.266  1.00 96.75           C  
ATOM   1443  C   LEU A 185      -4.051  29.953  11.578  1.00 96.75           C  
ATOM   1444  CB  LEU A 185      -6.312  29.844  10.516  1.00 96.75           C  
ATOM   1445  O   LEU A 185      -3.738  31.078  11.969  1.00 96.75           O  
ATOM   1446  CG  LEU A 185      -7.203  29.938   9.273  1.00 96.75           C  
ATOM   1447  CD1 LEU A 185      -8.672  29.953   9.672  1.00 96.75           C  
ATOM   1448  CD2 LEU A 185      -6.848  31.188   8.461  1.00 96.75           C  
ATOM   1449  N   ARG A 186      -3.729  28.891  12.289  1.00 94.75           N  
ATOM   1450  CA  ARG A 186      -2.980  28.938  13.539  1.00 94.75           C  
ATOM   1451  C   ARG A 186      -1.532  29.359  13.297  1.00 94.75           C  
ATOM   1452  CB  ARG A 186      -3.027  27.594  14.258  1.00 94.75           C  
ATOM   1453  O   ARG A 186      -0.827  29.750  14.227  1.00 94.75           O  
ATOM   1454  CG  ARG A 186      -4.398  27.234  14.812  1.00 94.75           C  
ATOM   1455  CD  ARG A 186      -4.758  28.094  16.016  1.00 94.75           C  
ATOM   1456  NE  ARG A 186      -5.973  27.609  16.672  1.00 94.75           N  
ATOM   1457  NH1 ARG A 186      -6.000  29.266  18.281  1.00 94.75           N  
ATOM   1458  NH2 ARG A 186      -7.641  27.656  18.250  1.00 94.75           N  
ATOM   1459  CZ  ARG A 186      -6.535  28.188  17.734  1.00 94.75           C  
ATOM   1460  N   SER A 187      -1.067  29.344  12.133  1.00 93.44           N  
ATOM   1461  CA  SER A 187       0.292  29.734  11.773  1.00 93.44           C  
ATOM   1462  C   SER A 187       0.370  31.219  11.453  1.00 93.44           C  
ATOM   1463  CB  SER A 187       0.792  28.922  10.578  1.00 93.44           C  
ATOM   1464  O   SER A 187       1.448  31.750  11.164  1.00 93.44           O  
ATOM   1465  OG  SER A 187       0.133  29.312   9.391  1.00 93.44           O  
ATOM   1466  N   LEU A 188      -0.773  31.891  11.484  1.00 95.31           N  
ATOM   1467  CA  LEU A 188      -0.831  33.312  11.148  1.00 95.31           C  
ATOM   1468  C   LEU A 188      -1.246  34.156  12.359  1.00 95.31           C  
ATOM   1469  CB  LEU A 188      -1.808  33.562   9.992  1.00 95.31           C  
ATOM   1470  O   LEU A 188      -1.853  33.625  13.297  1.00 95.31           O  
ATOM   1471  CG  LEU A 188      -1.556  32.750   8.719  1.00 95.31           C  
ATOM   1472  CD1 LEU A 188      -2.686  32.969   7.719  1.00 95.31           C  
ATOM   1473  CD2 LEU A 188      -0.211  33.125   8.102  1.00 95.31           C  
ATOM   1474  N   ASN A 189      -0.848  35.375  12.281  1.00 92.81           N  
ATOM   1475  CA  ASN A 189      -1.229  36.312  13.328  1.00 92.81           C  
ATOM   1476  C   ASN A 189      -2.623  36.875  13.094  1.00 92.81           C  
ATOM   1477  CB  ASN A 189      -0.203  37.438  13.438  1.00 92.81           C  
ATOM   1478  O   ASN A 189      -2.812  37.719  12.211  1.00 92.81           O  
ATOM   1479  CG  ASN A 189      -0.433  38.344  14.641  1.00 92.81           C  
ATOM   1480  ND2 ASN A 189       0.545  39.188  14.953  1.00 92.81           N  
ATOM   1481  OD1 ASN A 189      -1.482  38.281  15.289  1.00 92.81           O  
ATOM   1482  N   SER A 190      -3.566  36.531  13.883  1.00 91.94           N  
ATOM   1483  CA  SER A 190      -4.973  36.906  13.719  1.00 91.94           C  
ATOM   1484  C   SER A 190      -5.207  38.375  14.047  1.00 91.94           C  
ATOM   1485  CB  SER A 190      -5.855  36.031  14.609  1.00 91.94           C  
ATOM   1486  O   SER A 190      -6.266  38.906  13.727  1.00 91.94           O  
ATOM   1487  OG  SER A 190      -5.500  36.156  15.969  1.00 91.94           O  
ATOM   1488  N   SER A 191      -4.309  39.000  14.680  1.00 92.12           N  
ATOM   1489  CA  SER A 191      -4.469  40.438  15.023  1.00 92.12           C  
ATOM   1490  C   SER A 191      -4.148  41.312  13.844  1.00 92.12           C  
ATOM   1491  CB  SER A 191      -3.572  40.781  16.219  1.00 92.12           C  
ATOM   1492  O   SER A 191      -4.500  42.500  13.844  1.00 92.12           O  
ATOM   1493  OG  SER A 191      -3.846  39.938  17.328  1.00 92.12           O  
ATOM   1494  N   GLU A 192      -3.521  40.875  12.875  1.00 94.06           N  
ATOM   1495  CA  GLU A 192      -3.193  41.594  11.656  1.00 94.06           C  
ATOM   1496  C   GLU A 192      -4.328  41.531  10.641  1.00 94.06           C  
ATOM   1497  CB  GLU A 192      -1.898  41.062  11.039  1.00 94.06           C  
ATOM   1498  O   GLU A 192      -5.066  40.562  10.602  1.00 94.06           O  
ATOM   1499  CG  GLU A 192      -0.664  41.312  11.898  1.00 94.06           C  
ATOM   1500  CD  GLU A 192       0.622  40.844  11.242  1.00 94.06           C  
ATOM   1501  OE1 GLU A 192       1.715  41.062  11.805  1.00 94.06           O  
ATOM   1502  OE2 GLU A 192       0.537  40.219  10.156  1.00 94.06           O  
ATOM   1503  N   PRO A 193      -4.559  42.625   9.945  1.00 97.19           N  
ATOM   1504  CA  PRO A 193      -5.551  42.562   8.875  1.00 97.19           C  
ATOM   1505  C   PRO A 193      -5.109  41.656   7.715  1.00 97.19           C  
ATOM   1506  CB  PRO A 193      -5.676  44.031   8.422  1.00 97.19           C  
ATOM   1507  O   PRO A 193      -4.254  42.062   6.922  1.00 97.19           O  
ATOM   1508  CG  PRO A 193      -4.352  44.625   8.734  1.00 97.19           C  
ATOM   1509  CD  PRO A 193      -3.766  43.906   9.922  1.00 97.19           C  
ATOM   1510  N   LEU A 194      -5.707  40.594   7.590  1.00 97.25           N  
ATOM   1511  CA  LEU A 194      -5.379  39.594   6.559  1.00 97.25           C  
ATOM   1512  C   LEU A 194      -6.617  39.250   5.746  1.00 97.25           C  
ATOM   1513  CB  LEU A 194      -4.773  38.344   7.184  1.00 97.25           C  
ATOM   1514  O   LEU A 194      -7.699  39.062   6.305  1.00 97.25           O  
ATOM   1515  CG  LEU A 194      -3.445  38.531   7.918  1.00 97.25           C  
ATOM   1516  CD1 LEU A 194      -3.076  37.250   8.664  1.00 97.25           C  
ATOM   1517  CD2 LEU A 194      -2.342  38.906   6.941  1.00 97.25           C  
ATOM   1518  N   PHE A 195      -6.516  39.219   4.484  1.00 98.06           N  
ATOM   1519  CA  PHE A 195      -7.520  38.844   3.500  1.00 98.06           C  
ATOM   1520  C   PHE A 195      -7.012  37.688   2.652  1.00 98.06           C  
ATOM   1521  CB  PHE A 195      -7.895  40.031   2.604  1.00 98.06           C  
ATOM   1522  O   PHE A 195      -6.180  37.875   1.763  1.00 98.06           O  
ATOM   1523  CG  PHE A 195      -9.117  39.781   1.761  1.00 98.06           C  
ATOM   1524  CD1 PHE A 195      -9.102  40.031   0.395  1.00 98.06           C  
ATOM   1525  CD2 PHE A 195     -10.281  39.281   2.334  1.00 98.06           C  
ATOM   1526  CE1 PHE A 195     -10.234  39.812  -0.387  1.00 98.06           C  
ATOM   1527  CE2 PHE A 195     -11.422  39.062   1.560  1.00 98.06           C  
ATOM   1528  CZ  PHE A 195     -11.391  39.312   0.199  1.00 98.06           C  
ATOM   1529  N   LEU A 196      -7.547  36.469   2.920  1.00 98.25           N  
ATOM   1530  CA  LEU A 196      -6.961  35.250   2.398  1.00 98.25           C  
ATOM   1531  C   LEU A 196      -7.934  34.531   1.463  1.00 98.25           C  
ATOM   1532  CB  LEU A 196      -6.566  34.312   3.547  1.00 98.25           C  
ATOM   1533  O   LEU A 196      -9.141  34.500   1.714  1.00 98.25           O  
ATOM   1534  CG  LEU A 196      -5.719  34.938   4.660  1.00 98.25           C  
ATOM   1535  CD1 LEU A 196      -5.648  33.969   5.855  1.00 98.25           C  
ATOM   1536  CD2 LEU A 196      -4.320  35.250   4.148  1.00 98.25           C  
ATOM   1537  N   GLY A 197      -7.512  33.844   0.436  1.00 97.75           N  
ATOM   1538  CA  GLY A 197      -8.234  33.094  -0.576  1.00 97.75           C  
ATOM   1539  C   GLY A 197      -7.438  32.906  -1.854  1.00 97.75           C  
ATOM   1540  O   GLY A 197      -6.219  33.094  -1.871  1.00 97.75           O  
ATOM   1541  N   GLN A 198      -8.102  32.375  -2.789  1.00 96.81           N  
ATOM   1542  CA  GLN A 198      -7.457  32.250  -4.094  1.00 96.81           C  
ATOM   1543  C   GLN A 198      -7.488  33.562  -4.859  1.00 96.81           C  
ATOM   1544  CB  GLN A 198      -8.133  31.156  -4.914  1.00 96.81           C  
ATOM   1545  O   GLN A 198      -8.547  34.188  -5.020  1.00 96.81           O  
ATOM   1546  CG  GLN A 198      -7.473  30.891  -6.262  1.00 96.81           C  
ATOM   1547  CD  GLN A 198      -8.148  29.781  -7.047  1.00 96.81           C  
ATOM   1548  NE2 GLN A 198      -7.727  29.594  -8.289  1.00 96.81           N  
ATOM   1549  OE1 GLN A 198      -9.039  29.109  -6.535  1.00 96.81           O  
ATOM   1550  N   THR A 199      -6.375  33.969  -5.379  1.00 95.06           N  
ATOM   1551  CA  THR A 199      -6.227  35.219  -6.102  1.00 95.06           C  
ATOM   1552  C   THR A 199      -7.012  35.188  -7.414  1.00 95.06           C  
ATOM   1553  CB  THR A 199      -4.746  35.531  -6.395  1.00 95.06           C  
ATOM   1554  O   THR A 199      -6.812  34.281  -8.234  1.00 95.06           O  
ATOM   1555  CG2 THR A 199      -4.582  36.938  -6.988  1.00 95.06           C  
ATOM   1556  OG1 THR A 199      -4.000  35.438  -5.176  1.00 95.06           O  
ATOM   1557  N   GLY A 200      -7.855  36.125  -7.570  1.00 93.06           N  
ATOM   1558  CA  GLY A 200      -8.609  36.312  -8.797  1.00 93.06           C  
ATOM   1559  C   GLY A 200      -8.188  37.531  -9.594  1.00 93.06           C  
ATOM   1560  O   GLY A 200      -7.977  38.594  -9.031  1.00 93.06           O  
ATOM   1561  N   LEU A 201      -7.973  37.312 -10.844  1.00 88.12           N  
ATOM   1562  CA  LEU A 201      -7.637  38.438 -11.742  1.00 88.12           C  
ATOM   1563  C   LEU A 201      -8.688  38.562 -12.844  1.00 88.12           C  
ATOM   1564  CB  LEU A 201      -6.254  38.188 -12.367  1.00 88.12           C  
ATOM   1565  O   LEU A 201      -8.648  39.531 -13.625  1.00 88.12           O  
ATOM   1566  CG  LEU A 201      -5.074  38.188 -11.398  1.00 88.12           C  
ATOM   1567  CD1 LEU A 201      -3.809  37.719 -12.117  1.00 88.12           C  
ATOM   1568  CD2 LEU A 201      -4.863  39.562 -10.773  1.00 88.12           C  
ATOM   1569  N   GLY A 202      -9.672  37.688 -12.812  1.00 85.19           N  
ATOM   1570  CA  GLY A 202     -10.672  37.656 -13.867  1.00 85.19           C  
ATOM   1571  C   GLY A 202     -10.305  36.719 -15.016  1.00 85.19           C  
ATOM   1572  O   GLY A 202      -9.125  36.469 -15.242  1.00 85.19           O  
ATOM   1573  N   THR A 203     -11.305  36.250 -15.641  1.00 79.69           N  
ATOM   1574  CA  THR A 203     -11.094  35.406 -16.812  1.00 79.69           C  
ATOM   1575  C   THR A 203     -10.555  36.219 -17.984  1.00 79.69           C  
ATOM   1576  CB  THR A 203     -12.391  34.688 -17.234  1.00 79.69           C  
ATOM   1577  O   THR A 203     -10.516  37.469 -17.906  1.00 79.69           O  
ATOM   1578  CG2 THR A 203     -12.969  33.875 -16.094  1.00 79.69           C  
ATOM   1579  OG1 THR A 203     -13.352  35.688 -17.641  1.00 79.69           O  
ATOM   1580  N   THR A 204     -10.062  35.562 -18.984  1.00 77.75           N  
ATOM   1581  CA  THR A 204      -9.531  36.250 -20.172  1.00 77.75           C  
ATOM   1582  C   THR A 204     -10.594  37.125 -20.812  1.00 77.75           C  
ATOM   1583  CB  THR A 204      -9.023  35.219 -21.219  1.00 77.75           C  
ATOM   1584  O   THR A 204     -10.289  38.219 -21.297  1.00 77.75           O  
ATOM   1585  CG2 THR A 204      -7.598  34.781 -20.891  1.00 77.75           C  
ATOM   1586  OG1 THR A 204      -9.883  34.094 -21.219  1.00 77.75           O  
ATOM   1587  N   GLU A 205     -11.898  36.812 -20.656  1.00 79.75           N  
ATOM   1588  CA  GLU A 205     -13.008  37.562 -21.250  1.00 79.75           C  
ATOM   1589  C   GLU A 205     -13.375  38.750 -20.391  1.00 79.75           C  
ATOM   1590  CB  GLU A 205     -14.234  36.656 -21.422  1.00 79.75           C  
ATOM   1591  O   GLU A 205     -13.883  39.750 -20.906  1.00 79.75           O  
ATOM   1592  CG  GLU A 205     -14.047  35.562 -22.469  1.00 79.75           C  
ATOM   1593  CD  GLU A 205     -15.062  34.438 -22.359  1.00 79.75           C  
ATOM   1594  OE1 GLU A 205     -14.977  33.438 -23.125  1.00 79.75           O  
ATOM   1595  OE2 GLU A 205     -15.961  34.531 -21.484  1.00 79.75           O  
ATOM   1596  N   GLU A 206     -13.039  38.625 -19.172  1.00 76.69           N  
ATOM   1597  CA  GLU A 206     -13.445  39.656 -18.234  1.00 76.69           C  
ATOM   1598  C   GLU A 206     -12.289  40.594 -17.938  1.00 76.69           C  
ATOM   1599  CB  GLU A 206     -13.977  39.031 -16.938  1.00 76.69           C  
ATOM   1600  O   GLU A 206     -12.438  41.531 -17.141  1.00 76.69           O  
ATOM   1601  CG  GLU A 206     -15.320  38.344 -17.109  1.00 76.69           C  
ATOM   1602  CD  GLU A 206     -15.773  37.625 -15.844  1.00 76.69           C  
ATOM   1603  OE1 GLU A 206     -16.984  37.344 -15.703  1.00 76.69           O  
ATOM   1604  OE2 GLU A 206     -14.906  37.312 -14.992  1.00 76.69           O  
ATOM   1605  N   MET A 207     -11.266  40.312 -18.672  1.00 76.12           N  
ATOM   1606  CA  MET A 207     -10.109  41.156 -18.422  1.00 76.12           C  
ATOM   1607  C   MET A 207     -10.406  42.594 -18.828  1.00 76.12           C  
ATOM   1608  CB  MET A 207      -8.883  40.656 -19.172  1.00 76.12           C  
ATOM   1609  O   MET A 207     -10.828  42.875 -19.953  1.00 76.12           O  
ATOM   1610  CG  MET A 207      -7.906  39.875 -18.281  1.00 76.12           C  
ATOM   1611  SD  MET A 207      -6.156  40.250 -18.703  1.00 76.12           S  
ATOM   1612  CE  MET A 207      -5.672  38.656 -19.453  1.00 76.12           C  
ATOM   1613  N   GLY A 208     -10.305  43.531 -17.875  1.00 73.75           N  
ATOM   1614  CA  GLY A 208     -10.555  44.938 -18.125  1.00 73.75           C  
ATOM   1615  C   GLY A 208     -11.961  45.375 -17.766  1.00 73.75           C  
ATOM   1616  O   GLY A 208     -12.258  46.562 -17.734  1.00 73.75           O  
ATOM   1617  N   LYS A 209     -12.789  44.344 -17.609  1.00 80.94           N  
ATOM   1618  CA  LYS A 209     -14.195  44.656 -17.344  1.00 80.94           C  
ATOM   1619  C   LYS A 209     -14.477  44.625 -15.844  1.00 80.94           C  
ATOM   1620  CB  LYS A 209     -15.109  43.656 -18.062  1.00 80.94           C  
ATOM   1621  O   LYS A 209     -15.570  45.000 -15.414  1.00 80.94           O  
ATOM   1622  CG  LYS A 209     -15.023  43.719 -19.578  1.00 80.94           C  
ATOM   1623  CD  LYS A 209     -15.992  42.750 -20.234  1.00 80.94           C  
ATOM   1624  CE  LYS A 209     -15.859  42.750 -21.750  1.00 80.94           C  
ATOM   1625  NZ  LYS A 209     -16.688  41.688 -22.391  1.00 80.94           N  
ATOM   1626  N   LEU A 210     -13.586  44.281 -15.039  1.00 88.00           N  
ATOM   1627  CA  LEU A 210     -13.812  44.125 -13.609  1.00 88.00           C  
ATOM   1628  C   LEU A 210     -13.375  45.375 -12.852  1.00 88.00           C  
ATOM   1629  CB  LEU A 210     -13.055  42.906 -13.078  1.00 88.00           C  
ATOM   1630  O   LEU A 210     -13.352  45.375 -11.617  1.00 88.00           O  
ATOM   1631  CG  LEU A 210     -13.562  41.531 -13.539  1.00 88.00           C  
ATOM   1632  CD1 LEU A 210     -12.586  40.438 -13.133  1.00 88.00           C  
ATOM   1633  CD2 LEU A 210     -14.945  41.250 -12.961  1.00 88.00           C  
ATOM   1634  N   ALA A 211     -13.078  46.438 -13.594  1.00 88.50           N  
ATOM   1635  CA  ALA A 211     -12.680  47.688 -12.992  1.00 88.50           C  
ATOM   1636  C   ALA A 211     -11.555  47.500 -11.984  1.00 88.50           C  
ATOM   1637  CB  ALA A 211     -13.883  48.375 -12.328  1.00 88.50           C  
ATOM   1638  O   ALA A 211     -11.609  48.031 -10.875  1.00 88.50           O  
ATOM   1639  N   LEU A 212     -10.562  46.688 -12.258  1.00 88.06           N  
ATOM   1640  CA  LEU A 212      -9.375  46.469 -11.445  1.00 88.06           C  
ATOM   1641  C   LEU A 212      -8.164  47.188 -12.039  1.00 88.06           C  
ATOM   1642  CB  LEU A 212      -9.086  44.969 -11.328  1.00 88.06           C  
ATOM   1643  O   LEU A 212      -7.859  47.031 -13.219  1.00 88.06           O  
ATOM   1644  CG  LEU A 212     -10.109  44.125 -10.555  1.00 88.06           C  
ATOM   1645  CD1 LEU A 212      -9.891  42.656 -10.805  1.00 88.06           C  
ATOM   1646  CD2 LEU A 212     -10.031  44.438  -9.062  1.00 88.06           C  
ATOM   1647  N   GLU A 213      -7.500  48.000 -11.320  1.00 85.00           N  
ATOM   1648  CA  GLU A 213      -6.254  48.625 -11.719  1.00 85.00           C  
ATOM   1649  C   GLU A 213      -5.090  47.656 -11.695  1.00 85.00           C  
ATOM   1650  CB  GLU A 213      -5.953  49.844 -10.820  1.00 85.00           C  
ATOM   1651  O   GLU A 213      -5.191  46.562 -11.102  1.00 85.00           O  
ATOM   1652  CG  GLU A 213      -7.039  50.906 -10.828  1.00 85.00           C  
ATOM   1653  CD  GLU A 213      -7.074  51.719 -12.109  1.00 85.00           C  
ATOM   1654  OE1 GLU A 213      -8.094  52.375 -12.375  1.00 85.00           O  
ATOM   1655  OE2 GLU A 213      -6.070  51.688 -12.852  1.00 85.00           O  
ATOM   1656  N   PRO A 214      -4.027  48.000 -12.445  1.00 82.19           N  
ATOM   1657  CA  PRO A 214      -2.852  47.156 -12.398  1.00 82.19           C  
ATOM   1658  C   PRO A 214      -2.305  46.969 -10.977  1.00 82.19           C  
ATOM   1659  CB  PRO A 214      -1.836  47.875 -13.289  1.00 82.19           C  
ATOM   1660  O   PRO A 214      -2.064  47.969 -10.281  1.00 82.19           O  
ATOM   1661  CG  PRO A 214      -2.662  48.719 -14.180  1.00 82.19           C  
ATOM   1662  CD  PRO A 214      -3.896  49.156 -13.438  1.00 82.19           C  
ATOM   1663  N   GLY A 215      -2.203  45.750 -10.539  1.00 85.75           N  
ATOM   1664  CA  GLY A 215      -1.719  45.469  -9.195  1.00 85.75           C  
ATOM   1665  C   GLY A 215      -2.834  45.188  -8.211  1.00 85.75           C  
ATOM   1666  O   GLY A 215      -2.574  44.938  -7.027  1.00 85.75           O  
ATOM   1667  N   GLU A 216      -3.986  45.281  -8.641  1.00 90.50           N  
ATOM   1668  CA  GLU A 216      -5.141  45.000  -7.793  1.00 90.50           C  
ATOM   1669  C   GLU A 216      -5.707  43.625  -8.086  1.00 90.50           C  
ATOM   1670  CB  GLU A 216      -6.223  46.062  -7.977  1.00 90.50           C  
ATOM   1671  O   GLU A 216      -5.605  43.125  -9.211  1.00 90.50           O  
ATOM   1672  CG  GLU A 216      -5.816  47.438  -7.496  1.00 90.50           C  
ATOM   1673  CD  GLU A 216      -6.914  48.500  -7.656  1.00 90.50           C  
ATOM   1674  OE1 GLU A 216      -6.773  49.594  -7.109  1.00 90.50           O  
ATOM   1675  OE2 GLU A 216      -7.922  48.188  -8.328  1.00 90.50           O  
ATOM   1676  N   ASN A 217      -6.164  43.000  -7.113  1.00 94.19           N  
ATOM   1677  CA  ASN A 217      -6.781  41.656  -7.227  1.00 94.19           C  
ATOM   1678  C   ASN A 217      -7.973  41.531  -6.285  1.00 94.19           C  
ATOM   1679  CB  ASN A 217      -5.754  40.562  -6.957  1.00 94.19           C  
ATOM   1680  O   ASN A 217      -8.422  42.500  -5.695  1.00 94.19           O  
ATOM   1681  CG  ASN A 217      -5.238  40.594  -5.531  1.00 94.19           C  
ATOM   1682  ND2 ASN A 217      -4.098  39.938  -5.305  1.00 94.19           N  
ATOM   1683  OD1 ASN A 217      -5.867  41.156  -4.641  1.00 94.19           O  
ATOM   1684  N   PHE A 218      -8.625  40.438  -6.281  1.00 95.25           N  
ATOM   1685  CA  PHE A 218      -9.703  40.062  -5.375  1.00 95.25           C  
ATOM   1686  C   PHE A 218      -9.602  38.594  -4.977  1.00 95.25           C  
ATOM   1687  CB  PHE A 218     -11.062  40.344  -6.023  1.00 95.25           C  
ATOM   1688  O   PHE A 218      -8.789  37.844  -5.535  1.00 95.25           O  
ATOM   1689  CG  PHE A 218     -11.359  39.469  -7.211  1.00 95.25           C  
ATOM   1690  CD1 PHE A 218     -10.836  39.781  -8.461  1.00 95.25           C  
ATOM   1691  CD2 PHE A 218     -12.156  38.344  -7.078  1.00 95.25           C  
ATOM   1692  CE1 PHE A 218     -11.102  38.969  -9.562  1.00 95.25           C  
ATOM   1693  CE2 PHE A 218     -12.430  37.531  -8.180  1.00 95.25           C  
ATOM   1694  CZ  PHE A 218     -11.906  37.844  -9.422  1.00 95.25           C  
ATOM   1695  N   CYS A 219     -10.242  38.188  -3.920  1.00 97.44           N  
ATOM   1696  CA  CYS A 219     -10.320  36.781  -3.539  1.00 97.44           C  
ATOM   1697  C   CYS A 219     -11.523  36.125  -4.180  1.00 97.44           C  
ATOM   1698  CB  CYS A 219     -10.398  36.656  -2.020  1.00 97.44           C  
ATOM   1699  O   CYS A 219     -12.664  36.562  -4.000  1.00 97.44           O  
ATOM   1700  SG  CYS A 219      -8.867  37.094  -1.169  1.00 97.44           S  
ATOM   1701  N   MET A 220     -11.258  35.062  -4.938  1.00 96.19           N  
ATOM   1702  CA  MET A 220     -12.352  34.312  -5.570  1.00 96.19           C  
ATOM   1703  C   MET A 220     -13.336  33.812  -4.523  1.00 96.19           C  
ATOM   1704  CB  MET A 220     -11.812  33.156  -6.395  1.00 96.19           C  
ATOM   1705  O   MET A 220     -12.938  33.188  -3.537  1.00 96.19           O  
ATOM   1706  CG  MET A 220     -11.070  33.562  -7.652  1.00 96.19           C  
ATOM   1707  SD  MET A 220     -10.430  32.156  -8.609  1.00 96.19           S  
ATOM   1708  CE  MET A 220     -11.992  31.375  -9.117  1.00 96.19           C  
ATOM   1709  N   GLY A 221     -14.609  33.969  -4.688  1.00 95.00           N  
ATOM   1710  CA  GLY A 221     -15.641  33.594  -3.734  1.00 95.00           C  
ATOM   1711  C   GLY A 221     -15.891  32.125  -3.666  1.00 95.00           C  
ATOM   1712  O   GLY A 221     -16.219  31.578  -2.602  1.00 95.00           O  
ATOM   1713  N   GLY A 222     -15.789  31.344  -4.785  1.00 94.25           N  
ATOM   1714  CA  GLY A 222     -16.109  29.938  -4.906  1.00 94.25           C  
ATOM   1715  C   GLY A 222     -15.391  29.062  -3.900  1.00 94.25           C  
ATOM   1716  O   GLY A 222     -16.016  28.406  -3.070  1.00 94.25           O  
ATOM   1717  N   PRO A 223     -14.047  29.172  -3.875  1.00 96.44           N  
ATOM   1718  CA  PRO A 223     -13.258  28.344  -2.959  1.00 96.44           C  
ATOM   1719  C   PRO A 223     -13.336  28.828  -1.513  1.00 96.44           C  
ATOM   1720  CB  PRO A 223     -11.836  28.469  -3.502  1.00 96.44           C  
ATOM   1721  O   PRO A 223     -12.828  28.156  -0.606  1.00 96.44           O  
ATOM   1722  CG  PRO A 223     -12.008  28.844  -4.938  1.00 96.44           C  
ATOM   1723  CD  PRO A 223     -13.250  29.672  -5.062  1.00 96.44           C  
ATOM   1724  N   GLY A 224     -13.938  30.047  -1.322  1.00 97.81           N  
ATOM   1725  CA  GLY A 224     -14.039  30.594   0.018  1.00 97.81           C  
ATOM   1726  C   GLY A 224     -13.078  31.750   0.261  1.00 97.81           C  
ATOM   1727  O   GLY A 224     -12.000  31.797  -0.330  1.00 97.81           O  
ATOM   1728  N   VAL A 225     -13.477  32.625   1.146  1.00 98.38           N  
ATOM   1729  CA  VAL A 225     -12.711  33.812   1.479  1.00 98.38           C  
ATOM   1730  C   VAL A 225     -12.594  33.969   2.996  1.00 98.38           C  
ATOM   1731  CB  VAL A 225     -13.352  35.094   0.882  1.00 98.38           C  
ATOM   1732  O   VAL A 225     -13.594  33.875   3.713  1.00 98.38           O  
ATOM   1733  CG1 VAL A 225     -12.492  36.312   1.174  1.00 98.38           C  
ATOM   1734  CG2 VAL A 225     -13.562  34.938  -0.622  1.00 98.38           C  
ATOM   1735  N   ILE A 226     -11.406  34.219   3.455  1.00 98.69           N  
ATOM   1736  CA  ILE A 226     -11.156  34.312   4.887  1.00 98.69           C  
ATOM   1737  C   ILE A 226     -10.734  35.750   5.238  1.00 98.69           C  
ATOM   1738  CB  ILE A 226     -10.078  33.312   5.348  1.00 98.69           C  
ATOM   1739  O   ILE A 226      -9.930  36.375   4.527  1.00 98.69           O  
ATOM   1740  CG1 ILE A 226     -10.531  31.891   5.074  1.00 98.69           C  
ATOM   1741  CG2 ILE A 226      -9.750  33.531   6.828  1.00 98.69           C  
ATOM   1742  CD1 ILE A 226      -9.414  30.859   5.160  1.00 98.69           C  
ATOM   1743  N   MET A 227     -11.250  36.250   6.297  1.00 98.38           N  
ATOM   1744  CA  MET A 227     -10.953  37.594   6.809  1.00 98.38           C  
ATOM   1745  C   MET A 227     -10.594  37.531   8.289  1.00 98.38           C  
ATOM   1746  CB  MET A 227     -12.148  38.531   6.594  1.00 98.38           C  
ATOM   1747  O   MET A 227     -11.211  36.812   9.055  1.00 98.38           O  
ATOM   1748  CG  MET A 227     -12.578  38.656   5.141  1.00 98.38           C  
ATOM   1749  SD  MET A 227     -14.117  39.625   4.945  1.00 98.38           S  
ATOM   1750  CE  MET A 227     -14.445  39.375   3.182  1.00 98.38           C  
ATOM   1751  N   SER A 228      -9.602  38.281   8.617  1.00 97.62           N  
ATOM   1752  CA  SER A 228      -9.312  38.438  10.039  1.00 97.62           C  
ATOM   1753  C   SER A 228     -10.328  39.375  10.703  1.00 97.62           C  
ATOM   1754  CB  SER A 228      -7.898  39.000  10.234  1.00 97.62           C  
ATOM   1755  O   SER A 228     -11.070  40.062  10.031  1.00 97.62           O  
ATOM   1756  OG  SER A 228      -7.809  40.312   9.727  1.00 97.62           O  
ATOM   1757  N   ARG A 229     -10.406  39.344  11.961  1.00 96.62           N  
ATOM   1758  CA  ARG A 229     -11.281  40.188  12.742  1.00 96.62           C  
ATOM   1759  C   ARG A 229     -11.062  41.656  12.391  1.00 96.62           C  
ATOM   1760  CB  ARG A 229     -11.062  39.969  14.234  1.00 96.62           C  
ATOM   1761  O   ARG A 229     -12.016  42.438  12.234  1.00 96.62           O  
ATOM   1762  CG  ARG A 229     -11.945  40.844  15.125  1.00 96.62           C  
ATOM   1763  CD  ARG A 229     -11.562  40.719  16.594  1.00 96.62           C  
ATOM   1764  NE  ARG A 229     -11.750  39.344  17.078  1.00 96.62           N  
ATOM   1765  NH1 ARG A 229     -10.617  39.688  19.062  1.00 96.62           N  
ATOM   1766  NH2 ARG A 229     -11.523  37.625  18.578  1.00 96.62           N  
ATOM   1767  CZ  ARG A 229     -11.297  38.875  18.234  1.00 96.62           C  
ATOM   1768  N   GLU A 230      -9.812  42.094  12.188  1.00 96.94           N  
ATOM   1769  CA  GLU A 230      -9.453  43.469  11.898  1.00 96.94           C  
ATOM   1770  C   GLU A 230      -9.992  43.906  10.531  1.00 96.94           C  
ATOM   1771  CB  GLU A 230      -7.934  43.656  11.945  1.00 96.94           C  
ATOM   1772  O   GLU A 230     -10.438  45.031  10.367  1.00 96.94           O  
ATOM   1773  CG  GLU A 230      -7.488  45.094  11.836  1.00 96.94           C  
ATOM   1774  CD  GLU A 230      -8.070  46.000  12.922  1.00 96.94           C  
ATOM   1775  OE1 GLU A 230      -8.164  47.219  12.719  1.00 96.94           O  
ATOM   1776  OE2 GLU A 230      -8.438  45.469  13.992  1.00 96.94           O  
ATOM   1777  N   VAL A 231      -9.992  43.031   9.602  1.00 98.00           N  
ATOM   1778  CA  VAL A 231     -10.523  43.375   8.281  1.00 98.00           C  
ATOM   1779  C   VAL A 231     -12.031  43.594   8.367  1.00 98.00           C  
ATOM   1780  CB  VAL A 231     -10.219  42.250   7.258  1.00 98.00           C  
ATOM   1781  O   VAL A 231     -12.547  44.594   7.832  1.00 98.00           O  
ATOM   1782  CG1 VAL A 231     -11.039  42.438   5.984  1.00 98.00           C  
ATOM   1783  CG2 VAL A 231      -8.719  42.219   6.938  1.00 98.00           C  
ATOM   1784  N   LEU A 232     -12.742  42.750   9.008  1.00 97.69           N  
ATOM   1785  CA  LEU A 232     -14.188  42.906   9.172  1.00 97.69           C  
ATOM   1786  C   LEU A 232     -14.539  44.156   9.961  1.00 97.69           C  
ATOM   1787  CB  LEU A 232     -14.766  41.656   9.875  1.00 97.69           C  
ATOM   1788  O   LEU A 232     -15.492  44.844   9.625  1.00 97.69           O  
ATOM   1789  CG  LEU A 232     -16.234  41.344   9.586  1.00 97.69           C  
ATOM   1790  CD1 LEU A 232     -16.359  40.562   8.273  1.00 97.69           C  
ATOM   1791  CD2 LEU A 232     -16.844  40.562  10.742  1.00 97.69           C  
ATOM   1792  N   ARG A 233     -13.758  44.438  10.953  1.00 97.69           N  
ATOM   1793  CA  ARG A 233     -13.969  45.625  11.789  1.00 97.69           C  
ATOM   1794  C   ARG A 233     -13.828  46.906  10.969  1.00 97.69           C  
ATOM   1795  CB  ARG A 233     -12.977  45.656  12.953  1.00 97.69           C  
ATOM   1796  O   ARG A 233     -14.633  47.844  11.125  1.00 97.69           O  
ATOM   1797  CG  ARG A 233     -13.219  46.750  13.953  1.00 97.69           C  
ATOM   1798  CD  ARG A 233     -12.164  46.781  15.055  1.00 97.69           C  
ATOM   1799  NE  ARG A 233     -12.250  45.562  15.891  1.00 97.69           N  
ATOM   1800  NH1 ARG A 233     -10.109  44.844  15.422  1.00 97.69           N  
ATOM   1801  NH2 ARG A 233     -11.461  43.625  16.828  1.00 97.69           N  
ATOM   1802  CZ  ARG A 233     -11.273  44.688  16.047  1.00 97.69           C  
ATOM   1803  N   ARG A 234     -12.953  47.000  10.102  1.00 97.56           N  
ATOM   1804  CA  ARG A 234     -12.648  48.188   9.312  1.00 97.56           C  
ATOM   1805  C   ARG A 234     -13.594  48.312   8.133  1.00 97.56           C  
ATOM   1806  CB  ARG A 234     -11.195  48.156   8.828  1.00 97.56           C  
ATOM   1807  O   ARG A 234     -13.938  49.438   7.715  1.00 97.56           O  
ATOM   1808  CG  ARG A 234     -10.164  48.250   9.938  1.00 97.56           C  
ATOM   1809  CD  ARG A 234      -8.750  48.250   9.391  1.00 97.56           C  
ATOM   1810  NE  ARG A 234      -7.758  48.188  10.469  1.00 97.56           N  
ATOM   1811  NH1 ARG A 234      -5.930  48.438   9.078  1.00 97.56           N  
ATOM   1812  NH2 ARG A 234      -5.633  48.219  11.336  1.00 97.56           N  
ATOM   1813  CZ  ARG A 234      -6.441  48.281  10.289  1.00 97.56           C  
ATOM   1814  N   MET A 235     -14.078  47.312   7.590  1.00 96.44           N  
ATOM   1815  CA  MET A 235     -14.812  47.281   6.324  1.00 96.44           C  
ATOM   1816  C   MET A 235     -16.312  47.469   6.562  1.00 96.44           C  
ATOM   1817  CB  MET A 235     -14.539  46.000   5.555  1.00 96.44           C  
ATOM   1818  O   MET A 235     -16.984  48.188   5.844  1.00 96.44           O  
ATOM   1819  CG  MET A 235     -15.391  45.844   4.305  1.00 96.44           C  
ATOM   1820  SD  MET A 235     -15.375  44.125   3.666  1.00 96.44           S  
ATOM   1821  CE  MET A 235     -16.844  44.156   2.607  1.00 96.44           C  
ATOM   1822  N   VAL A 236     -16.938  46.812   7.555  1.00 95.56           N  
ATOM   1823  CA  VAL A 236     -18.375  46.594   7.688  1.00 95.56           C  
ATOM   1824  C   VAL A 236     -19.062  47.938   7.973  1.00 95.56           C  
ATOM   1825  CB  VAL A 236     -18.688  45.562   8.805  1.00 95.56           C  
ATOM   1826  O   VAL A 236     -20.172  48.188   7.488  1.00 95.56           O  
ATOM   1827  CG1 VAL A 236     -20.172  45.625   9.172  1.00 95.56           C  
ATOM   1828  CG2 VAL A 236     -18.297  44.156   8.367  1.00 95.56           C  
ATOM   1829  N   PRO A 237     -18.484  48.875   8.727  1.00 95.88           N  
ATOM   1830  CA  PRO A 237     -19.141  50.156   8.906  1.00 95.88           C  
ATOM   1831  C   PRO A 237     -19.359  50.906   7.582  1.00 95.88           C  
ATOM   1832  CB  PRO A 237     -18.141  50.938   9.781  1.00 95.88           C  
ATOM   1833  O   PRO A 237     -20.203  51.781   7.508  1.00 95.88           O  
ATOM   1834  CG  PRO A 237     -17.406  49.875  10.539  1.00 95.88           C  
ATOM   1835  CD  PRO A 237     -17.234  48.688   9.641  1.00 95.88           C  
ATOM   1836  N   HIS A 238     -18.734  50.531   6.555  1.00 96.19           N  
ATOM   1837  CA  HIS A 238     -18.812  51.219   5.273  1.00 96.19           C  
ATOM   1838  C   HIS A 238     -19.516  50.344   4.230  1.00 96.19           C  
ATOM   1839  CB  HIS A 238     -17.422  51.594   4.777  1.00 96.19           C  
ATOM   1840  O   HIS A 238     -19.406  50.594   3.029  1.00 96.19           O  
ATOM   1841  CG  HIS A 238     -16.641  52.438   5.746  1.00 96.19           C  
ATOM   1842  CD2 HIS A 238     -15.578  52.156   6.531  1.00 96.19           C  
ATOM   1843  ND1 HIS A 238     -16.953  53.750   5.988  1.00 96.19           N  
ATOM   1844  CE1 HIS A 238     -16.109  54.250   6.883  1.00 96.19           C  
ATOM   1845  NE2 HIS A 238     -15.266  53.281   7.230  1.00 96.19           N  
ATOM   1846  N   ILE A 239     -20.172  49.344   4.629  1.00 94.38           N  
ATOM   1847  CA  ILE A 239     -20.797  48.375   3.719  1.00 94.38           C  
ATOM   1848  C   ILE A 239     -21.891  49.062   2.914  1.00 94.38           C  
ATOM   1849  CB  ILE A 239     -21.375  47.156   4.480  1.00 94.38           C  
ATOM   1850  O   ILE A 239     -22.094  48.750   1.736  1.00 94.38           O  
ATOM   1851  CG1 ILE A 239     -20.406  45.969   4.410  1.00 94.38           C  
ATOM   1852  CG2 ILE A 239     -22.750  46.781   3.928  1.00 94.38           C  
ATOM   1853  CD1 ILE A 239     -20.797  44.812   5.305  1.00 94.38           C  
ATOM   1854  N   GLY A 240     -22.656  49.969   3.475  1.00 93.69           N  
ATOM   1855  CA  GLY A 240     -23.672  50.719   2.750  1.00 93.69           C  
ATOM   1856  C   GLY A 240     -23.094  51.500   1.581  1.00 93.69           C  
ATOM   1857  O   GLY A 240     -23.656  51.469   0.481  1.00 93.69           O  
ATOM   1858  N   LYS A 241     -22.047  52.125   1.859  1.00 94.50           N  
ATOM   1859  CA  LYS A 241     -21.359  52.906   0.818  1.00 94.50           C  
ATOM   1860  C   LYS A 241     -20.859  51.969  -0.290  1.00 94.50           C  
ATOM   1861  CB  LYS A 241     -20.188  53.688   1.410  1.00 94.50           C  
ATOM   1862  O   LYS A 241     -20.953  52.312  -1.474  1.00 94.50           O  
ATOM   1863  CG  LYS A 241     -19.547  54.656   0.435  1.00 94.50           C  
ATOM   1864  CD  LYS A 241     -18.469  55.500   1.110  1.00 94.50           C  
ATOM   1865  CE  LYS A 241     -17.797  56.469   0.128  1.00 94.50           C  
ATOM   1866  NZ  LYS A 241     -16.719  57.250   0.776  1.00 94.50           N  
ATOM   1867  N   CYS A 242     -20.312  50.875   0.040  1.00 95.25           N  
ATOM   1868  CA  CYS A 242     -19.781  49.906  -0.924  1.00 95.25           C  
ATOM   1869  C   CYS A 242     -20.891  49.375  -1.832  1.00 95.25           C  
ATOM   1870  CB  CYS A 242     -19.109  48.719  -0.205  1.00 95.25           C  
ATOM   1871  O   CYS A 242     -20.703  49.250  -3.041  1.00 95.25           O  
ATOM   1872  SG  CYS A 242     -17.562  49.156   0.612  1.00 95.25           S  
ATOM   1873  N   LEU A 243     -22.062  49.125  -1.272  1.00 94.06           N  
ATOM   1874  CA  LEU A 243     -23.188  48.562  -2.033  1.00 94.06           C  
ATOM   1875  C   LEU A 243     -23.734  49.625  -2.996  1.00 94.06           C  
ATOM   1876  CB  LEU A 243     -24.281  48.094  -1.088  1.00 94.06           C  
ATOM   1877  O   LEU A 243     -24.219  49.281  -4.078  1.00 94.06           O  
ATOM   1878  CG  LEU A 243     -24.156  46.688  -0.546  1.00 94.06           C  
ATOM   1879  CD1 LEU A 243     -25.094  46.469   0.639  1.00 94.06           C  
ATOM   1880  CD2 LEU A 243     -24.438  45.656  -1.644  1.00 94.06           C  
ATOM   1881  N   ARG A 244     -23.578  50.875  -2.686  1.00 93.69           N  
ATOM   1882  CA  ARG A 244     -24.125  51.938  -3.510  1.00 93.69           C  
ATOM   1883  C   ARG A 244     -23.125  52.375  -4.562  1.00 93.69           C  
ATOM   1884  CB  ARG A 244     -24.531  53.125  -2.639  1.00 93.69           C  
ATOM   1885  O   ARG A 244     -23.469  53.094  -5.504  1.00 93.69           O  
ATOM   1886  CG  ARG A 244     -25.781  52.875  -1.806  1.00 93.69           C  
ATOM   1887  CD  ARG A 244     -26.266  54.156  -1.120  1.00 93.69           C  
ATOM   1888  NE  ARG A 244     -25.328  54.594  -0.088  1.00 93.69           N  
ATOM   1889  NH1 ARG A 244     -26.875  54.594   1.619  1.00 93.69           N  
ATOM   1890  NH2 ARG A 244     -24.719  55.188   2.045  1.00 93.69           N  
ATOM   1891  CZ  ARG A 244     -25.641  54.781   1.189  1.00 93.69           C  
ATOM   1892  N   GLU A 245     -21.938  51.938  -4.410  1.00 92.12           N  
ATOM   1893  CA  GLU A 245     -20.875  52.344  -5.316  1.00 92.12           C  
ATOM   1894  C   GLU A 245     -20.188  51.156  -5.945  1.00 92.12           C  
ATOM   1895  CB  GLU A 245     -19.844  53.219  -4.582  1.00 92.12           C  
ATOM   1896  O   GLU A 245     -18.953  51.062  -5.961  1.00 92.12           O  
ATOM   1897  CG  GLU A 245     -20.406  54.531  -4.070  1.00 92.12           C  
ATOM   1898  CD  GLU A 245     -19.391  55.375  -3.311  1.00 92.12           C  
ATOM   1899  OE1 GLU A 245     -19.766  56.469  -2.787  1.00 92.12           O  
ATOM   1900  OE2 GLU A 245     -18.219  54.969  -3.242  1.00 92.12           O  
ATOM   1901  N   MET A 246     -20.875  50.250  -6.395  1.00 93.44           N  
ATOM   1902  CA  MET A 246     -20.328  49.062  -7.059  1.00 93.44           C  
ATOM   1903  C   MET A 246     -19.984  49.375  -8.516  1.00 93.44           C  
ATOM   1904  CB  MET A 246     -21.312  47.906  -6.988  1.00 93.44           C  
ATOM   1905  O   MET A 246     -20.641  50.219  -9.148  1.00 93.44           O  
ATOM   1906  CG  MET A 246     -21.594  47.406  -5.574  1.00 93.44           C  
ATOM   1907  SD  MET A 246     -22.547  45.844  -5.539  1.00 93.44           S  
ATOM   1908  CE  MET A 246     -24.125  46.438  -6.223  1.00 93.44           C  
ATOM   1909  N   TYR A 247     -19.000  48.719  -9.055  1.00 92.38           N  
ATOM   1910  CA  TYR A 247     -18.594  48.906 -10.445  1.00 92.38           C  
ATOM   1911  C   TYR A 247     -18.984  47.719 -11.297  1.00 92.38           C  
ATOM   1912  CB  TYR A 247     -17.078  49.125 -10.531  1.00 92.38           C  
ATOM   1913  O   TYR A 247     -19.078  47.812 -12.523  1.00 92.38           O  
ATOM   1914  CG  TYR A 247     -16.625  50.438  -9.898  1.00 92.38           C  
ATOM   1915  CD1 TYR A 247     -17.312  51.625 -10.117  1.00 92.38           C  
ATOM   1916  CD2 TYR A 247     -15.492  50.469  -9.086  1.00 92.38           C  
ATOM   1917  CE1 TYR A 247     -16.891  52.812  -9.539  1.00 92.38           C  
ATOM   1918  CE2 TYR A 247     -15.062  51.656  -8.500  1.00 92.38           C  
ATOM   1919  OH  TYR A 247     -15.344  54.000  -8.156  1.00 92.38           O  
ATOM   1920  CZ  TYR A 247     -15.766  52.812  -8.734  1.00 92.38           C  
ATOM   1921  N   THR A 248     -19.156  46.594 -10.664  1.00 92.31           N  
ATOM   1922  CA  THR A 248     -19.516  45.375 -11.359  1.00 92.31           C  
ATOM   1923  C   THR A 248     -20.625  44.625 -10.609  1.00 92.31           C  
ATOM   1924  CB  THR A 248     -18.297  44.469 -11.523  1.00 92.31           C  
ATOM   1925  O   THR A 248     -21.031  45.062  -9.531  1.00 92.31           O  
ATOM   1926  CG2 THR A 248     -17.094  45.219 -12.055  1.00 92.31           C  
ATOM   1927  OG1 THR A 248     -17.953  43.875 -10.250  1.00 92.31           O  
ATOM   1928  N   THR A 249     -21.062  43.562 -11.242  1.00 91.06           N  
ATOM   1929  CA  THR A 249     -22.109  42.750 -10.641  1.00 91.06           C  
ATOM   1930  C   THR A 249     -21.516  41.562  -9.891  1.00 91.06           C  
ATOM   1931  CB  THR A 249     -23.109  42.250 -11.695  1.00 91.06           C  
ATOM   1932  O   THR A 249     -22.219  40.844  -9.180  1.00 91.06           O  
ATOM   1933  CG2 THR A 249     -23.844  43.406 -12.367  1.00 91.06           C  
ATOM   1934  OG1 THR A 249     -22.391  41.500 -12.695  1.00 91.06           O  
ATOM   1935  N   HIS A 250     -20.234  41.312 -10.125  1.00 92.19           N  
ATOM   1936  CA  HIS A 250     -19.562  40.219  -9.438  1.00 92.19           C  
ATOM   1937  C   HIS A 250     -19.453  40.500  -7.941  1.00 92.19           C  
ATOM   1938  CB  HIS A 250     -18.172  39.969 -10.039  1.00 92.19           C  
ATOM   1939  O   HIS A 250     -18.734  41.406  -7.520  1.00 92.19           O  
ATOM   1940  CG  HIS A 250     -18.203  39.344 -11.391  1.00 92.19           C  
ATOM   1941  CD2 HIS A 250     -18.234  39.906 -12.625  1.00 92.19           C  
ATOM   1942  ND1 HIS A 250     -18.203  38.000 -11.578  1.00 92.19           N  
ATOM   1943  CE1 HIS A 250     -18.234  37.719 -12.875  1.00 92.19           C  
ATOM   1944  NE2 HIS A 250     -18.250  38.875 -13.531  1.00 92.19           N  
ATOM   1945  N   GLU A 251     -20.047  39.781  -7.164  1.00 93.00           N  
ATOM   1946  CA  GLU A 251     -20.141  39.969  -5.719  1.00 93.00           C  
ATOM   1947  C   GLU A 251     -18.750  39.906  -5.078  1.00 93.00           C  
ATOM   1948  CB  GLU A 251     -21.047  38.906  -5.090  1.00 93.00           C  
ATOM   1949  O   GLU A 251     -18.406  40.781  -4.266  1.00 93.00           O  
ATOM   1950  CG  GLU A 251     -21.000  38.875  -3.570  1.00 93.00           C  
ATOM   1951  CD  GLU A 251     -19.922  37.938  -3.031  1.00 93.00           C  
ATOM   1952  OE1 GLU A 251     -19.609  38.000  -1.819  1.00 93.00           O  
ATOM   1953  OE2 GLU A 251     -19.375  37.156  -3.828  1.00 93.00           O  
ATOM   1954  N   ASP A 252     -17.891  38.844  -5.312  1.00 93.12           N  
ATOM   1955  CA  ASP A 252     -16.578  38.656  -4.707  1.00 93.12           C  
ATOM   1956  C   ASP A 252     -15.641  39.812  -5.090  1.00 93.12           C  
ATOM   1957  CB  ASP A 252     -15.977  37.312  -5.129  1.00 93.12           C  
ATOM   1958  O   ASP A 252     -14.852  40.281  -4.262  1.00 93.12           O  
ATOM   1959  CG  ASP A 252     -16.047  37.094  -6.625  1.00 93.12           C  
ATOM   1960  OD1 ASP A 252     -16.547  37.969  -7.363  1.00 93.12           O  
ATOM   1961  OD2 ASP A 252     -15.625  36.000  -7.074  1.00 93.12           O  
ATOM   1962  N   VAL A 253     -15.734  40.344  -6.348  1.00 95.25           N  
ATOM   1963  CA  VAL A 253     -14.914  41.469  -6.789  1.00 95.25           C  
ATOM   1964  C   VAL A 253     -15.258  42.719  -5.965  1.00 95.25           C  
ATOM   1965  CB  VAL A 253     -15.117  41.750  -8.297  1.00 95.25           C  
ATOM   1966  O   VAL A 253     -14.367  43.438  -5.520  1.00 95.25           O  
ATOM   1967  CG1 VAL A 253     -14.328  43.000  -8.711  1.00 95.25           C  
ATOM   1968  CG2 VAL A 253     -14.703  40.562  -9.133  1.00 95.25           C  
ATOM   1969  N   GLU A 254     -16.516  42.938  -5.762  1.00 95.88           N  
ATOM   1970  CA  GLU A 254     -16.953  44.125  -5.039  1.00 95.88           C  
ATOM   1971  C   GLU A 254     -16.641  44.031  -3.549  1.00 95.88           C  
ATOM   1972  CB  GLU A 254     -18.469  44.344  -5.242  1.00 95.88           C  
ATOM   1973  O   GLU A 254     -16.359  45.031  -2.895  1.00 95.88           O  
ATOM   1974  CG  GLU A 254     -18.844  44.688  -6.672  1.00 95.88           C  
ATOM   1975  CD  GLU A 254     -18.109  45.906  -7.219  1.00 95.88           C  
ATOM   1976  OE1 GLU A 254     -17.688  45.875  -8.398  1.00 95.88           O  
ATOM   1977  OE2 GLU A 254     -17.953  46.875  -6.461  1.00 95.88           O  
ATOM   1978  N   VAL A 255     -16.750  42.844  -3.018  1.00 96.44           N  
ATOM   1979  CA  VAL A 255     -16.297  42.625  -1.646  1.00 96.44           C  
ATOM   1980  C   VAL A 255     -14.812  42.938  -1.533  1.00 96.44           C  
ATOM   1981  CB  VAL A 255     -16.594  41.188  -1.172  1.00 96.44           C  
ATOM   1982  O   VAL A 255     -14.383  43.625  -0.595  1.00 96.44           O  
ATOM   1983  CG1 VAL A 255     -15.883  40.906   0.154  1.00 96.44           C  
ATOM   1984  CG2 VAL A 255     -18.094  40.969  -1.041  1.00 96.44           C  
ATOM   1985  N   GLY A 256     -14.047  42.406  -2.467  1.00 96.69           N  
ATOM   1986  CA  GLY A 256     -12.617  42.688  -2.496  1.00 96.69           C  
ATOM   1987  C   GLY A 256     -12.305  44.156  -2.605  1.00 96.69           C  
ATOM   1988  O   GLY A 256     -11.375  44.656  -1.964  1.00 96.69           O  
ATOM   1989  N   ARG A 257     -13.000  44.875  -3.439  1.00 95.38           N  
ATOM   1990  CA  ARG A 257     -12.836  46.312  -3.598  1.00 95.38           C  
ATOM   1991  C   ARG A 257     -13.133  47.031  -2.293  1.00 95.38           C  
ATOM   1992  CB  ARG A 257     -13.742  46.844  -4.715  1.00 95.38           C  
ATOM   1993  O   ARG A 257     -12.414  47.969  -1.919  1.00 95.38           O  
ATOM   1994  CG  ARG A 257     -13.391  48.250  -5.180  1.00 95.38           C  
ATOM   1995  CD  ARG A 257     -14.320  48.719  -6.289  1.00 95.38           C  
ATOM   1996  NE  ARG A 257     -14.273  47.812  -7.445  1.00 95.38           N  
ATOM   1997  NH1 ARG A 257     -16.562  47.594  -7.621  1.00 95.38           N  
ATOM   1998  NH2 ARG A 257     -15.188  46.500  -9.094  1.00 95.38           N  
ATOM   1999  CZ  ARG A 257     -15.344  47.312  -8.055  1.00 95.38           C  
ATOM   2000  N   CYS A 258     -14.219  46.656  -1.646  1.00 96.75           N  
ATOM   2001  CA  CYS A 258     -14.602  47.250  -0.370  1.00 96.75           C  
ATOM   2002  C   CYS A 258     -13.516  47.031   0.678  1.00 96.75           C  
ATOM   2003  CB  CYS A 258     -15.922  46.656   0.125  1.00 96.75           C  
ATOM   2004  O   CYS A 258     -13.172  47.969   1.416  1.00 96.75           O  
ATOM   2005  SG  CYS A 258     -16.656  47.562   1.495  1.00 96.75           S  
ATOM   2006  N   VAL A 259     -12.914  45.844   0.757  1.00 97.81           N  
ATOM   2007  CA  VAL A 259     -11.844  45.500   1.688  1.00 97.81           C  
ATOM   2008  C   VAL A 259     -10.602  46.344   1.370  1.00 97.81           C  
ATOM   2009  CB  VAL A 259     -11.492  44.000   1.643  1.00 97.81           C  
ATOM   2010  O   VAL A 259      -9.961  46.875   2.275  1.00 97.81           O  
ATOM   2011  CG1 VAL A 259     -10.219  43.719   2.432  1.00 97.81           C  
ATOM   2012  CG2 VAL A 259     -12.656  43.156   2.184  1.00 97.81           C  
ATOM   2013  N   ARG A 260     -10.281  46.438   0.165  1.00 96.00           N  
ATOM   2014  CA  ARG A 260      -9.117  47.219  -0.245  1.00 96.00           C  
ATOM   2015  C   ARG A 260      -9.297  48.688   0.110  1.00 96.00           C  
ATOM   2016  CB  ARG A 260      -8.875  47.062  -1.748  1.00 96.00           C  
ATOM   2017  O   ARG A 260      -8.367  49.344   0.612  1.00 96.00           O  
ATOM   2018  CG  ARG A 260      -7.590  47.719  -2.230  1.00 96.00           C  
ATOM   2019  CD  ARG A 260      -7.328  47.438  -3.703  1.00 96.00           C  
ATOM   2020  NE  ARG A 260      -8.406  47.938  -4.551  1.00 96.00           N  
ATOM   2021  NH1 ARG A 260      -8.664  45.969  -5.730  1.00 96.00           N  
ATOM   2022  NH2 ARG A 260      -9.992  47.781  -6.207  1.00 96.00           N  
ATOM   2023  CZ  ARG A 260      -9.016  47.219  -5.492  1.00 96.00           C  
ATOM   2024  N   ARG A 261     -10.406  49.250  -0.049  1.00 95.44           N  
ATOM   2025  CA  ARG A 261     -10.703  50.688   0.158  1.00 95.44           C  
ATOM   2026  C   ARG A 261     -10.688  51.031   1.642  1.00 95.44           C  
ATOM   2027  CB  ARG A 261     -12.062  51.031  -0.447  1.00 95.44           C  
ATOM   2028  O   ARG A 261     -10.125  52.062   2.033  1.00 95.44           O  
ATOM   2029  CG  ARG A 261     -12.359  52.531  -0.459  1.00 95.44           C  
ATOM   2030  CD  ARG A 261     -13.672  52.844  -1.167  1.00 95.44           C  
ATOM   2031  NE  ARG A 261     -13.977  54.281  -1.127  1.00 95.44           N  
ATOM   2032  NH1 ARG A 261     -15.953  54.094  -2.309  1.00 95.44           N  
ATOM   2033  NH2 ARG A 261     -15.242  56.125  -1.575  1.00 95.44           N  
ATOM   2034  CZ  ARG A 261     -15.055  54.812  -1.671  1.00 95.44           C  
ATOM   2035  N   PHE A 262     -11.203  50.156   2.459  1.00 97.06           N  
ATOM   2036  CA  PHE A 262     -11.453  50.562   3.834  1.00 97.06           C  
ATOM   2037  C   PHE A 262     -10.547  49.812   4.801  1.00 97.06           C  
ATOM   2038  CB  PHE A 262     -12.922  50.344   4.207  1.00 97.06           C  
ATOM   2039  O   PHE A 262     -10.289  50.281   5.910  1.00 97.06           O  
ATOM   2040  CG  PHE A 262     -13.883  51.250   3.498  1.00 97.06           C  
ATOM   2041  CD1 PHE A 262     -13.922  52.625   3.812  1.00 97.06           C  
ATOM   2042  CD2 PHE A 262     -14.734  50.781   2.520  1.00 97.06           C  
ATOM   2043  CE1 PHE A 262     -14.812  53.469   3.158  1.00 97.06           C  
ATOM   2044  CE2 PHE A 262     -15.625  51.625   1.862  1.00 97.06           C  
ATOM   2045  CZ  PHE A 262     -15.656  52.969   2.184  1.00 97.06           C  
ATOM   2046  N   ALA A 263     -10.086  48.656   4.480  1.00 96.81           N  
ATOM   2047  CA  ALA A 263      -9.164  47.906   5.336  1.00 96.81           C  
ATOM   2048  C   ALA A 263      -7.723  48.062   4.848  1.00 96.81           C  
ATOM   2049  CB  ALA A 263      -9.555  46.438   5.391  1.00 96.81           C  
ATOM   2050  O   ALA A 263      -6.781  47.719   5.559  1.00 96.81           O  
ATOM   2051  N   GLY A 264      -7.496  48.469   3.646  1.00 95.62           N  
ATOM   2052  CA  GLY A 264      -6.164  48.750   3.137  1.00 95.62           C  
ATOM   2053  C   GLY A 264      -5.387  47.500   2.781  1.00 95.62           C  
ATOM   2054  O   GLY A 264      -4.152  47.500   2.828  1.00 95.62           O  
ATOM   2055  N   VAL A 265      -5.988  46.438   2.658  1.00 96.25           N  
ATOM   2056  CA  VAL A 265      -5.348  45.156   2.307  1.00 96.25           C  
ATOM   2057  C   VAL A 265      -6.051  44.531   1.102  1.00 96.25           C  
ATOM   2058  CB  VAL A 265      -5.348  44.188   3.492  1.00 96.25           C  
ATOM   2059  O   VAL A 265      -7.172  44.938   0.761  1.00 96.25           O  
ATOM   2060  CG1 VAL A 265      -4.488  44.688   4.637  1.00 96.25           C  
ATOM   2061  CG2 VAL A 265      -6.777  43.906   3.969  1.00 96.25           C  
ATOM   2062  N   GLN A 266      -5.418  43.719   0.399  1.00 95.44           N  
ATOM   2063  CA  GLN A 266      -5.973  43.000  -0.731  1.00 95.44           C  
ATOM   2064  C   GLN A 266      -5.707  41.500  -0.597  1.00 95.44           C  
ATOM   2065  CB  GLN A 266      -5.398  43.531  -2.049  1.00 95.44           C  
ATOM   2066  O   GLN A 266      -5.035  41.062   0.341  1.00 95.44           O  
ATOM   2067  CG  GLN A 266      -3.883  43.406  -2.141  1.00 95.44           C  
ATOM   2068  CD  GLN A 266      -3.324  44.062  -3.398  1.00 95.44           C  
ATOM   2069  NE2 GLN A 266      -2.002  44.125  -3.496  1.00 95.44           N  
ATOM   2070  OE1 GLN A 266      -4.078  44.500  -4.273  1.00 95.44           O  
ATOM   2071  N   CYS A 267      -6.242  40.719  -1.465  1.00 96.94           N  
ATOM   2072  CA  CYS A 267      -6.078  39.281  -1.434  1.00 96.94           C  
ATOM   2073  C   CYS A 267      -4.617  38.875  -1.626  1.00 96.94           C  
ATOM   2074  CB  CYS A 267      -6.938  38.594  -2.512  1.00 96.94           C  
ATOM   2075  O   CYS A 267      -3.887  39.531  -2.363  1.00 96.94           O  
ATOM   2076  SG  CYS A 267      -7.102  36.812  -2.312  1.00 96.94           S  
ATOM   2077  N   VAL A 268      -4.176  37.875  -1.035  1.00 96.38           N  
ATOM   2078  CA  VAL A 268      -2.807  37.375  -1.145  1.00 96.38           C  
ATOM   2079  C   VAL A 268      -2.498  37.031  -2.598  1.00 96.38           C  
ATOM   2080  CB  VAL A 268      -2.570  36.156  -0.236  1.00 96.38           C  
ATOM   2081  O   VAL A 268      -3.408  36.719  -3.375  1.00 96.38           O  
ATOM   2082  CG1 VAL A 268      -2.631  36.562   1.237  1.00 96.38           C  
ATOM   2083  CG2 VAL A 268      -3.596  35.062  -0.539  1.00 96.38           C  
ATOM   2084  N   TRP A 269      -1.250  37.031  -2.959  1.00 95.19           N  
ATOM   2085  CA  TRP A 269      -0.822  36.906  -4.348  1.00 95.19           C  
ATOM   2086  C   TRP A 269      -0.186  35.562  -4.609  1.00 95.19           C  
ATOM   2087  CB  TRP A 269       0.166  38.031  -4.703  1.00 95.19           C  
ATOM   2088  O   TRP A 269      -0.002  35.156  -5.762  1.00 95.19           O  
ATOM   2089  CG  TRP A 269      -0.481  39.344  -4.961  1.00 95.19           C  
ATOM   2090  CD1 TRP A 269      -0.592  40.406  -4.090  1.00 95.19           C  
ATOM   2091  CD2 TRP A 269      -1.111  39.781  -6.176  1.00 95.19           C  
ATOM   2092  CE2 TRP A 269      -1.583  41.094  -5.969  1.00 95.19           C  
ATOM   2093  CE3 TRP A 269      -1.323  39.156  -7.422  1.00 95.19           C  
ATOM   2094  NE1 TRP A 269      -1.253  41.438  -4.688  1.00 95.19           N  
ATOM   2095  CH2 TRP A 269      -2.447  41.188  -8.172  1.00 95.19           C  
ATOM   2096  CZ2 TRP A 269      -2.254  41.812  -6.961  1.00 95.19           C  
ATOM   2097  CZ3 TRP A 269      -1.991  39.875  -8.406  1.00 95.19           C  
ATOM   2098  N   SER A 270       0.167  34.781  -3.609  1.00 94.00           N  
ATOM   2099  CA  SER A 270       0.979  33.594  -3.725  1.00 94.00           C  
ATOM   2100  C   SER A 270       0.323  32.562  -4.645  1.00 94.00           C  
ATOM   2101  CB  SER A 270       1.217  32.969  -2.348  1.00 94.00           C  
ATOM   2102  O   SER A 270      -0.894  32.375  -4.602  1.00 94.00           O  
ATOM   2103  OG  SER A 270       1.843  31.703  -2.467  1.00 94.00           O  
ATOM   2104  N   TYR A 271       1.171  31.859  -5.465  1.00 92.38           N  
ATOM   2105  CA  TYR A 271       0.690  30.812  -6.367  1.00 92.38           C  
ATOM   2106  C   TYR A 271       0.204  29.594  -5.586  1.00 92.38           C  
ATOM   2107  CB  TYR A 271       1.792  30.391  -7.348  1.00 92.38           C  
ATOM   2108  O   TYR A 271      -0.685  28.875  -6.043  1.00 92.38           O  
ATOM   2109  CG  TYR A 271       2.023  31.391  -8.461  1.00 92.38           C  
ATOM   2110  CD1 TYR A 271       1.064  31.594  -9.445  1.00 92.38           C  
ATOM   2111  CD2 TYR A 271       3.199  32.125  -8.523  1.00 92.38           C  
ATOM   2112  CE1 TYR A 271       1.273  32.500 -10.477  1.00 92.38           C  
ATOM   2113  CE2 TYR A 271       3.420  33.062  -9.539  1.00 92.38           C  
ATOM   2114  OH  TYR A 271       2.664  34.125 -11.523  1.00 92.38           O  
ATOM   2115  CZ  TYR A 271       2.453  33.219 -10.516  1.00 92.38           C  
ATOM   2116  N   GLU A 272       0.761  29.406  -4.457  1.00 92.75           N  
ATOM   2117  CA  GLU A 272       0.401  28.250  -3.623  1.00 92.75           C  
ATOM   2118  C   GLU A 272      -1.081  28.281  -3.258  1.00 92.75           C  
ATOM   2119  CB  GLU A 272       1.254  28.219  -2.352  1.00 92.75           C  
ATOM   2120  O   GLU A 272      -1.683  27.234  -3.002  1.00 92.75           O  
ATOM   2121  CG  GLU A 272       1.093  26.953  -1.532  1.00 92.75           C  
ATOM   2122  CD  GLU A 272       1.968  26.922  -0.290  1.00 92.75           C  
ATOM   2123  OE1 GLU A 272       2.121  25.844   0.320  1.00 92.75           O  
ATOM   2124  OE2 GLU A 272       2.504  28.000   0.078  1.00 92.75           O  
ATOM   2125  N   MET A 273      -1.667  29.469  -3.207  1.00 96.50           N  
ATOM   2126  CA  MET A 273      -3.061  29.625  -2.805  1.00 96.50           C  
ATOM   2127  C   MET A 273      -4.000  28.984  -3.824  1.00 96.50           C  
ATOM   2128  CB  MET A 273      -3.400  31.109  -2.635  1.00 96.50           C  
ATOM   2129  O   MET A 273      -5.141  28.656  -3.498  1.00 96.50           O  
ATOM   2130  CG  MET A 273      -2.680  31.766  -1.473  1.00 96.50           C  
ATOM   2131  SD  MET A 273      -3.074  30.984   0.140  1.00 96.50           S  
ATOM   2132  CE  MET A 273      -4.758  31.625   0.398  1.00 96.50           C  
ATOM   2133  N   GLN A 274      -3.574  28.812  -5.086  1.00 94.75           N  
ATOM   2134  CA  GLN A 274      -4.348  28.109  -6.102  1.00 94.75           C  
ATOM   2135  C   GLN A 274      -4.500  26.641  -5.750  1.00 94.75           C  
ATOM   2136  CB  GLN A 274      -3.691  28.266  -7.477  1.00 94.75           C  
ATOM   2137  O   GLN A 274      -5.512  26.016  -6.078  1.00 94.75           O  
ATOM   2138  CG  GLN A 274      -3.736  29.688  -8.031  1.00 94.75           C  
ATOM   2139  CD  GLN A 274      -3.033  29.812  -9.367  1.00 94.75           C  
ATOM   2140  NE2 GLN A 274      -3.027  31.016  -9.914  1.00 94.75           N  
ATOM   2141  OE1 GLN A 274      -2.496  28.828  -9.898  1.00 94.75           O  
ATOM   2142  N   GLN A 275      -3.482  26.109  -5.102  1.00 93.81           N  
ATOM   2143  CA  GLN A 275      -3.502  24.703  -4.699  1.00 93.81           C  
ATOM   2144  C   GLN A 275      -4.246  24.531  -3.379  1.00 93.81           C  
ATOM   2145  CB  GLN A 275      -2.080  24.156  -4.578  1.00 93.81           C  
ATOM   2146  O   GLN A 275      -4.961  23.547  -3.191  1.00 93.81           O  
ATOM   2147  CG  GLN A 275      -1.332  24.094  -5.902  1.00 93.81           C  
ATOM   2148  CD  GLN A 275       0.086  23.578  -5.754  1.00 93.81           C  
ATOM   2149  NE2 GLN A 275       0.781  23.422  -6.875  1.00 93.81           N  
ATOM   2150  OE1 GLN A 275       0.552  23.328  -4.637  1.00 93.81           O  
ATOM   2151  N   LEU A 276      -4.113  25.484  -2.441  1.00 97.00           N  
ATOM   2152  CA  LEU A 276      -4.742  25.391  -1.127  1.00 97.00           C  
ATOM   2153  C   LEU A 276      -6.238  25.672  -1.220  1.00 97.00           C  
ATOM   2154  CB  LEU A 276      -4.090  26.375  -0.155  1.00 97.00           C  
ATOM   2155  O   LEU A 276      -7.039  25.000  -0.559  1.00 97.00           O  
ATOM   2156  CG  LEU A 276      -2.629  26.109   0.208  1.00 97.00           C  
ATOM   2157  CD1 LEU A 276      -2.107  27.188   1.154  1.00 97.00           C  
ATOM   2158  CD2 LEU A 276      -2.482  24.719   0.832  1.00 97.00           C  
ATOM   2159  N   PHE A 277      -6.594  26.641  -1.958  1.00 97.94           N  
ATOM   2160  CA  PHE A 277      -7.980  26.953  -2.273  1.00 97.94           C  
ATOM   2161  C   PHE A 277      -8.320  26.547  -3.703  1.00 97.94           C  
ATOM   2162  CB  PHE A 277      -8.242  28.453  -2.078  1.00 97.94           C  
ATOM   2163  O   PHE A 277      -8.430  27.406  -4.586  1.00 97.94           O  
ATOM   2164  CG  PHE A 277      -8.195  28.891  -0.641  1.00 97.94           C  
ATOM   2165  CD1 PHE A 277      -9.367  29.062   0.087  1.00 97.94           C  
ATOM   2166  CD2 PHE A 277      -6.980  29.141  -0.016  1.00 97.94           C  
ATOM   2167  CE1 PHE A 277      -9.328  29.469   1.418  1.00 97.94           C  
ATOM   2168  CE2 PHE A 277      -6.934  29.547   1.313  1.00 97.94           C  
ATOM   2169  CZ  PHE A 277      -8.109  29.719   2.029  1.00 97.94           C  
ATOM   2170  N   TYR A 278      -8.625  25.297  -3.852  1.00 95.69           N  
ATOM   2171  CA  TYR A 278      -8.641  24.594  -5.137  1.00 95.69           C  
ATOM   2172  C   TYR A 278      -9.945  24.875  -5.883  1.00 95.69           C  
ATOM   2173  CB  TYR A 278      -8.461  23.094  -4.934  1.00 95.69           C  
ATOM   2174  O   TYR A 278     -11.031  24.703  -5.324  1.00 95.69           O  
ATOM   2175  CG  TYR A 278      -8.492  22.297  -6.219  1.00 95.69           C  
ATOM   2176  CD1 TYR A 278      -9.664  21.688  -6.656  1.00 95.69           C  
ATOM   2177  CD2 TYR A 278      -7.348  22.172  -7.000  1.00 95.69           C  
ATOM   2178  CE1 TYR A 278      -9.695  20.953  -7.840  1.00 95.69           C  
ATOM   2179  CE2 TYR A 278      -7.367  21.438  -8.188  1.00 95.69           C  
ATOM   2180  OH  TYR A 278      -8.562  20.109  -9.766  1.00 95.69           O  
ATOM   2181  CZ  TYR A 278      -8.539  20.844  -8.594  1.00 95.69           C  
ATOM   2182  N   GLU A 279      -9.797  25.281  -7.066  1.00 92.69           N  
ATOM   2183  CA  GLU A 279     -10.883  25.422  -8.031  1.00 92.69           C  
ATOM   2184  C   GLU A 279     -10.711  24.469  -9.203  1.00 92.69           C  
ATOM   2185  CB  GLU A 279     -10.969  26.859  -8.539  1.00 92.69           C  
ATOM   2186  O   GLU A 279      -9.656  24.438  -9.836  1.00 92.69           O  
ATOM   2187  CG  GLU A 279     -11.992  27.062  -9.648  1.00 92.69           C  
ATOM   2188  CD  GLU A 279     -13.430  26.984  -9.156  1.00 92.69           C  
ATOM   2189  OE1 GLU A 279     -14.352  26.859 -10.000  1.00 92.69           O  
ATOM   2190  OE2 GLU A 279     -13.633  27.031  -7.926  1.00 92.69           O  
ATOM   2191  N   ASN A 280     -11.617  23.578  -9.328  1.00 86.50           N  
ATOM   2192  CA  ASN A 280     -11.570  22.625 -10.438  1.00 86.50           C  
ATOM   2193  C   ASN A 280     -11.867  23.312 -11.773  1.00 86.50           C  
ATOM   2194  CB  ASN A 280     -12.555  21.469 -10.203  1.00 86.50           C  
ATOM   2195  O   ASN A 280     -12.992  23.734 -12.023  1.00 86.50           O  
ATOM   2196  CG  ASN A 280     -12.414  20.375 -11.227  1.00 86.50           C  
ATOM   2197  ND2 ASN A 280     -13.328  19.406 -11.195  1.00 86.50           N  
ATOM   2198  OD1 ASN A 280     -11.484  20.375 -12.047  1.00 86.50           O  
ATOM   2199  N   TYR A 281     -10.930  23.391 -12.609  1.00 77.25           N  
ATOM   2200  CA  TYR A 281     -11.055  24.047 -13.906  1.00 77.25           C  
ATOM   2201  C   TYR A 281     -11.258  23.016 -15.023  1.00 77.25           C  
ATOM   2202  CB  TYR A 281      -9.812  24.891 -14.203  1.00 77.25           C  
ATOM   2203  O   TYR A 281     -11.109  23.344 -16.203  1.00 77.25           O  
ATOM   2204  CG  TYR A 281      -9.641  26.062 -13.258  1.00 77.25           C  
ATOM   2205  CD1 TYR A 281     -10.430  27.203 -13.383  1.00 77.25           C  
ATOM   2206  CD2 TYR A 281      -8.695  26.031 -12.242  1.00 77.25           C  
ATOM   2207  CE1 TYR A 281     -10.273  28.281 -12.523  1.00 77.25           C  
ATOM   2208  CE2 TYR A 281      -8.523  27.094 -11.375  1.00 77.25           C  
ATOM   2209  OH  TYR A 281      -9.164  29.281 -10.664  1.00 77.25           O  
ATOM   2210  CZ  TYR A 281      -9.320  28.219 -11.523  1.00 77.25           C  
ATOM   2211  N   GLU A 282     -11.492  21.766 -14.688  1.00 73.06           N  
ATOM   2212  CA  GLU A 282     -11.672  20.750 -15.719  1.00 73.06           C  
ATOM   2213  C   GLU A 282     -12.781  21.141 -16.688  1.00 73.06           C  
ATOM   2214  CB  GLU A 282     -11.992  19.391 -15.086  1.00 73.06           C  
ATOM   2215  O   GLU A 282     -13.727  21.828 -16.312  1.00 73.06           O  
ATOM   2216  CG  GLU A 282     -10.797  18.734 -14.406  1.00 73.06           C  
ATOM   2217  CD  GLU A 282     -11.125  17.391 -13.773  1.00 73.06           C  
ATOM   2218  OE1 GLU A 282     -10.227  16.766 -13.180  1.00 73.06           O  
ATOM   2219  OE2 GLU A 282     -12.305  16.969 -13.875  1.00 73.06           O  
ATOM   2220  N   GLN A 283     -12.523  21.000 -18.047  1.00 61.88           N  
ATOM   2221  CA  GLN A 283     -13.375  21.422 -19.156  1.00 61.88           C  
ATOM   2222  C   GLN A 283     -14.789  20.844 -19.000  1.00 61.88           C  
ATOM   2223  CB  GLN A 283     -12.781  21.000 -20.500  1.00 61.88           C  
ATOM   2224  O   GLN A 283     -15.773  21.531 -19.312  1.00 61.88           O  
ATOM   2225  CG  GLN A 283     -11.656  21.906 -20.984  1.00 61.88           C  
ATOM   2226  CD  GLN A 283     -11.172  21.547 -22.375  1.00 61.88           C  
ATOM   2227  NE2 GLN A 283     -10.273  22.359 -22.922  1.00 61.88           N  
ATOM   2228  OE1 GLN A 283     -11.602  20.547 -22.953  1.00 61.88           O  
ATOM   2229  N   ASN A 284     -14.898  19.469 -18.719  1.00 60.84           N  
ATOM   2230  CA  ASN A 284     -16.203  18.844 -18.547  1.00 60.84           C  
ATOM   2231  C   ASN A 284     -16.719  18.984 -17.125  1.00 60.84           C  
ATOM   2232  CB  ASN A 284     -16.141  17.359 -18.953  1.00 60.84           C  
ATOM   2233  O   ASN A 284     -16.703  18.031 -16.344  1.00 60.84           O  
ATOM   2234  CG  ASN A 284     -16.156  17.156 -20.453  1.00 60.84           C  
ATOM   2235  ND2 ASN A 284     -15.789  15.961 -20.891  1.00 60.84           N  
ATOM   2236  OD1 ASN A 284     -16.484  18.078 -21.219  1.00 60.84           O  
ATOM   2237  N   LYS A 285     -17.062  20.266 -16.750  1.00 66.75           N  
ATOM   2238  CA  LYS A 285     -17.500  20.625 -15.406  1.00 66.75           C  
ATOM   2239  C   LYS A 285     -18.859  20.016 -15.086  1.00 66.75           C  
ATOM   2240  CB  LYS A 285     -17.562  22.141 -15.250  1.00 66.75           C  
ATOM   2241  O   LYS A 285     -19.875  20.406 -15.672  1.00 66.75           O  
ATOM   2242  CG  LYS A 285     -16.188  22.812 -15.234  1.00 66.75           C  
ATOM   2243  CD  LYS A 285     -16.312  24.328 -15.008  1.00 66.75           C  
ATOM   2244  CE  LYS A 285     -14.953  25.000 -15.016  1.00 66.75           C  
ATOM   2245  NZ  LYS A 285     -15.070  26.469 -14.805  1.00 66.75           N  
ATOM   2246  N   LYS A 286     -18.844  18.828 -14.570  1.00 74.62           N  
ATOM   2247  CA  LYS A 286     -20.078  18.188 -14.148  1.00 74.62           C  
ATOM   2248  C   LYS A 286     -20.516  18.688 -12.773  1.00 74.62           C  
ATOM   2249  CB  LYS A 286     -19.906  16.656 -14.109  1.00 74.62           C  
ATOM   2250  O   LYS A 286     -21.500  18.188 -12.211  1.00 74.62           O  
ATOM   2251  CG  LYS A 286     -19.688  16.031 -15.477  1.00 74.62           C  
ATOM   2252  CD  LYS A 286     -19.703  14.516 -15.406  1.00 74.62           C  
ATOM   2253  CE  LYS A 286     -19.484  13.883 -16.781  1.00 74.62           C  
ATOM   2254  NZ  LYS A 286     -19.484  12.391 -16.703  1.00 74.62           N  
ATOM   2255  N   GLY A 287     -19.859  19.812 -12.266  1.00 82.50           N  
ATOM   2256  CA  GLY A 287     -20.250  20.406 -11.008  1.00 82.50           C  
ATOM   2257  C   GLY A 287     -19.734  19.656  -9.797  1.00 82.50           C  
ATOM   2258  O   GLY A 287     -20.219  19.875  -8.680  1.00 82.50           O  
ATOM   2259  N   TYR A 288     -18.969  18.531 -10.055  1.00 84.81           N  
ATOM   2260  CA  TYR A 288     -18.344  17.797  -8.961  1.00 84.81           C  
ATOM   2261  C   TYR A 288     -16.938  17.359  -9.336  1.00 84.81           C  
ATOM   2262  CB  TYR A 288     -19.188  16.578  -8.578  1.00 84.81           C  
ATOM   2263  O   TYR A 288     -16.562  17.375 -10.508  1.00 84.81           O  
ATOM   2264  CG  TYR A 288     -19.391  15.602  -9.711  1.00 84.81           C  
ATOM   2265  CD1 TYR A 288     -20.453  15.734 -10.602  1.00 84.81           C  
ATOM   2266  CD2 TYR A 288     -18.516  14.531  -9.883  1.00 84.81           C  
ATOM   2267  CE1 TYR A 288     -20.625  14.828 -11.641  1.00 84.81           C  
ATOM   2268  CE2 TYR A 288     -18.688  13.625 -10.922  1.00 84.81           C  
ATOM   2269  OH  TYR A 288     -19.922  12.883 -12.820  1.00 84.81           O  
ATOM   2270  CZ  TYR A 288     -19.750  13.781 -11.797  1.00 84.81           C  
ATOM   2271  N   ILE A 289     -16.109  17.000  -8.430  1.00 85.12           N  
ATOM   2272  CA  ILE A 289     -14.742  16.547  -8.633  1.00 85.12           C  
ATOM   2273  C   ILE A 289     -14.742  15.039  -8.883  1.00 85.12           C  
ATOM   2274  CB  ILE A 289     -13.844  16.891  -7.422  1.00 85.12           C  
ATOM   2275  O   ILE A 289     -15.031  14.250  -7.977  1.00 85.12           O  
ATOM   2276  CG1 ILE A 289     -13.875  18.391  -7.152  1.00 85.12           C  
ATOM   2277  CG2 ILE A 289     -12.414  16.406  -7.656  1.00 85.12           C  
ATOM   2278  CD1 ILE A 289     -13.203  18.797  -5.844  1.00 85.12           C  
ATOM   2279  N   ARG A 290     -14.383  14.672  -9.992  1.00 83.00           N  
ATOM   2280  CA  ARG A 290     -14.438  13.273 -10.414  1.00 83.00           C  
ATOM   2281  C   ARG A 290     -13.203  12.516  -9.945  1.00 83.00           C  
ATOM   2282  CB  ARG A 290     -14.562  13.180 -11.938  1.00 83.00           C  
ATOM   2283  O   ARG A 290     -13.328  11.477  -9.281  1.00 83.00           O  
ATOM   2284  CG  ARG A 290     -14.828  11.773 -12.445  1.00 83.00           C  
ATOM   2285  CD  ARG A 290     -15.016  11.750 -13.953  1.00 83.00           C  
ATOM   2286  NE  ARG A 290     -15.109  10.383 -14.461  1.00 83.00           N  
ATOM   2287  NH1 ARG A 290     -15.445  11.000 -16.672  1.00 83.00           N  
ATOM   2288  NH2 ARG A 290     -15.375   8.781 -16.094  1.00 83.00           N  
ATOM   2289  CZ  ARG A 290     -15.312  10.055 -15.734  1.00 83.00           C  
ATOM   2290  N   ASP A 291     -12.039  13.023 -10.281  1.00 84.56           N  
ATOM   2291  CA  ASP A 291     -10.789  12.367  -9.922  1.00 84.56           C  
ATOM   2292  C   ASP A 291     -10.336  12.773  -8.516  1.00 84.56           C  
ATOM   2293  CB  ASP A 291      -9.695  12.695 -10.938  1.00 84.56           C  
ATOM   2294  O   ASP A 291      -9.812  13.875  -8.320  1.00 84.56           O  
ATOM   2295  CG  ASP A 291      -8.422  11.898 -10.719  1.00 84.56           C  
ATOM   2296  OD1 ASP A 291      -8.438  10.914  -9.945  1.00 84.56           O  
ATOM   2297  OD2 ASP A 291      -7.387  12.250 -11.328  1.00 84.56           O  
ATOM   2298  N   LEU A 292     -10.531  11.922  -7.594  1.00 89.62           N  
ATOM   2299  CA  LEU A 292     -10.211  12.234  -6.203  1.00 89.62           C  
ATOM   2300  C   LEU A 292      -8.781  11.828  -5.871  1.00 89.62           C  
ATOM   2301  CB  LEU A 292     -11.188  11.531  -5.258  1.00 89.62           C  
ATOM   2302  O   LEU A 292      -8.203  12.328  -4.906  1.00 89.62           O  
ATOM   2303  CG  LEU A 292     -12.664  11.922  -5.391  1.00 89.62           C  
ATOM   2304  CD1 LEU A 292     -13.516  11.117  -4.414  1.00 89.62           C  
ATOM   2305  CD2 LEU A 292     -12.844  13.422  -5.156  1.00 89.62           C  
ATOM   2306  N   HIS A 293      -8.250  10.891  -6.645  1.00 87.56           N  
ATOM   2307  CA  HIS A 293      -6.910  10.391  -6.371  1.00 87.56           C  
ATOM   2308  C   HIS A 293      -5.852  11.242  -7.055  1.00 87.56           C  
ATOM   2309  CB  HIS A 293      -6.777   8.930  -6.820  1.00 87.56           C  
ATOM   2310  O   HIS A 293      -5.207  10.797  -8.008  1.00 87.56           O  
ATOM   2311  CG  HIS A 293      -5.602   8.227  -6.230  1.00 87.56           C  
ATOM   2312  CD2 HIS A 293      -4.551   7.605  -6.816  1.00 87.56           C  
ATOM   2313  ND1 HIS A 293      -5.414   8.094  -4.871  1.00 87.56           N  
ATOM   2314  CE1 HIS A 293      -4.297   7.426  -4.648  1.00 87.56           C  
ATOM   2315  NE2 HIS A 293      -3.754   7.117  -5.812  1.00 87.56           N  
ATOM   2316  N   ASN A 294      -5.613  12.352  -6.512  1.00 87.88           N  
ATOM   2317  CA  ASN A 294      -4.684  13.344  -7.023  1.00 87.88           C  
ATOM   2318  C   ASN A 294      -4.031  14.141  -5.891  1.00 87.88           C  
ATOM   2319  CB  ASN A 294      -5.391  14.297  -7.992  1.00 87.88           C  
ATOM   2320  O   ASN A 294      -4.672  14.422  -4.879  1.00 87.88           O  
ATOM   2321  CG  ASN A 294      -4.438  15.258  -8.672  1.00 87.88           C  
ATOM   2322  ND2 ASN A 294      -4.852  15.805  -9.805  1.00 87.88           N  
ATOM   2323  OD1 ASN A 294      -3.336  15.516  -8.172  1.00 87.88           O  
ATOM   2324  N   SER A 295      -2.750  14.445  -6.098  1.00 87.56           N  
ATOM   2325  CA  SER A 295      -1.988  15.133  -5.066  1.00 87.56           C  
ATOM   2326  C   SER A 295      -2.551  16.531  -4.801  1.00 87.56           C  
ATOM   2327  CB  SER A 295      -0.515  15.234  -5.465  1.00 87.56           C  
ATOM   2328  O   SER A 295      -2.490  17.016  -3.674  1.00 87.56           O  
ATOM   2329  OG  SER A 295      -0.367  16.000  -6.648  1.00 87.56           O  
ATOM   2330  N   LYS A 296      -3.100  17.141  -5.809  1.00 90.25           N  
ATOM   2331  CA  LYS A 296      -3.695  18.469  -5.652  1.00 90.25           C  
ATOM   2332  C   LYS A 296      -4.898  18.422  -4.715  1.00 90.25           C  
ATOM   2333  CB  LYS A 296      -4.109  19.031  -7.012  1.00 90.25           C  
ATOM   2334  O   LYS A 296      -5.070  19.312  -3.875  1.00 90.25           O  
ATOM   2335  CG  LYS A 296      -2.945  19.297  -7.949  1.00 90.25           C  
ATOM   2336  CD  LYS A 296      -3.422  19.859  -9.289  1.00 90.25           C  
ATOM   2337  CE  LYS A 296      -2.262  20.078 -10.250  1.00 90.25           C  
ATOM   2338  NZ  LYS A 296      -2.730  20.578 -11.578  1.00 90.25           N  
ATOM   2339  N   ILE A 297      -5.691  17.453  -4.832  1.00 92.00           N  
ATOM   2340  CA  ILE A 297      -6.871  17.266  -3.994  1.00 92.00           C  
ATOM   2341  C   ILE A 297      -6.445  16.969  -2.559  1.00 92.00           C  
ATOM   2342  CB  ILE A 297      -7.777  16.141  -4.531  1.00 92.00           C  
ATOM   2343  O   ILE A 297      -7.055  17.469  -1.608  1.00 92.00           O  
ATOM   2344  CG1 ILE A 297      -8.273  16.469  -5.941  1.00 92.00           C  
ATOM   2345  CG2 ILE A 297      -8.953  15.891  -3.582  1.00 92.00           C  
ATOM   2346  CD1 ILE A 297      -9.117  17.734  -6.016  1.00 92.00           C  
ATOM   2347  N   HIS A 298      -5.340  16.312  -2.385  1.00 92.31           N  
ATOM   2348  CA  HIS A 298      -4.848  15.922  -1.066  1.00 92.31           C  
ATOM   2349  C   HIS A 298      -4.320  17.125  -0.299  1.00 92.31           C  
ATOM   2350  CB  HIS A 298      -3.756  14.859  -1.193  1.00 92.31           C  
ATOM   2351  O   HIS A 298      -4.520  17.234   0.913  1.00 92.31           O  
ATOM   2352  CG  HIS A 298      -4.242  13.562  -1.757  1.00 92.31           C  
ATOM   2353  CD2 HIS A 298      -5.492  13.125  -2.029  1.00 92.31           C  
ATOM   2354  ND1 HIS A 298      -3.389  12.539  -2.105  1.00 92.31           N  
ATOM   2355  CE1 HIS A 298      -4.098  11.523  -2.570  1.00 92.31           C  
ATOM   2356  NE2 HIS A 298      -5.379  11.852  -2.535  1.00 92.31           N  
ATOM   2357  N   GLN A 299      -3.732  18.047  -0.972  1.00 92.69           N  
ATOM   2358  CA  GLN A 299      -3.084  19.188  -0.338  1.00 92.69           C  
ATOM   2359  C   GLN A 299      -4.066  20.344  -0.143  1.00 92.69           C  
ATOM   2360  CB  GLN A 299      -1.885  19.656  -1.166  1.00 92.69           C  
ATOM   2361  O   GLN A 299      -3.809  21.250   0.643  1.00 92.69           O  
ATOM   2362  CG  GLN A 299      -0.710  18.688  -1.147  1.00 92.69           C  
ATOM   2363  CD  GLN A 299       0.431  19.125  -2.043  1.00 92.69           C  
ATOM   2364  NE2 GLN A 299       1.488  18.328  -2.098  1.00 92.69           N  
ATOM   2365  OE1 GLN A 299       0.363  20.188  -2.682  1.00 92.69           O  
ATOM   2366  N   ALA A 300      -5.129  20.328  -0.775  1.00 97.06           N  
ATOM   2367  CA  ALA A 300      -6.078  21.422  -0.789  1.00 97.06           C  
ATOM   2368  C   ALA A 300      -6.766  21.578   0.565  1.00 97.06           C  
ATOM   2369  CB  ALA A 300      -7.117  21.219  -1.889  1.00 97.06           C  
ATOM   2370  O   ALA A 300      -6.969  20.594   1.279  1.00 97.06           O  
ATOM   2371  N   ILE A 301      -7.059  22.766   0.985  1.00 98.12           N  
ATOM   2372  CA  ILE A 301      -7.852  23.094   2.164  1.00 98.12           C  
ATOM   2373  C   ILE A 301      -9.328  23.156   1.789  1.00 98.12           C  
ATOM   2374  CB  ILE A 301      -7.402  24.438   2.791  1.00 98.12           C  
ATOM   2375  O   ILE A 301     -10.180  22.641   2.512  1.00 98.12           O  
ATOM   2376  CG1 ILE A 301      -5.969  24.328   3.324  1.00 98.12           C  
ATOM   2377  CG2 ILE A 301      -8.367  24.859   3.900  1.00 98.12           C  
ATOM   2378  CD1 ILE A 301      -5.363  25.656   3.766  1.00 98.12           C  
ATOM   2379  N   THR A 302      -9.594  23.781   0.667  1.00 98.31           N  
ATOM   2380  CA  THR A 302     -10.953  23.859   0.141  1.00 98.31           C  
ATOM   2381  C   THR A 302     -11.023  23.266  -1.266  1.00 98.31           C  
ATOM   2382  CB  THR A 302     -11.469  25.312   0.116  1.00 98.31           C  
ATOM   2383  O   THR A 302     -10.039  23.328  -2.014  1.00 98.31           O  
ATOM   2384  CG2 THR A 302     -11.398  25.938   1.504  1.00 98.31           C  
ATOM   2385  OG1 THR A 302     -10.656  26.078  -0.783  1.00 98.31           O  
ATOM   2386  N   LEU A 303     -12.117  22.672  -1.630  1.00 97.12           N  
ATOM   2387  CA  LEU A 303     -12.367  22.062  -2.932  1.00 97.12           C  
ATOM   2388  C   LEU A 303     -13.680  22.547  -3.523  1.00 97.12           C  
ATOM   2389  CB  LEU A 303     -12.391  20.531  -2.809  1.00 97.12           C  
ATOM   2390  O   LEU A 303     -14.750  22.344  -2.938  1.00 97.12           O  
ATOM   2391  CG  LEU A 303     -11.086  19.859  -2.367  1.00 97.12           C  
ATOM   2392  CD1 LEU A 303     -11.359  18.469  -1.832  1.00 97.12           C  
ATOM   2393  CD2 LEU A 303     -10.086  19.812  -3.521  1.00 97.12           C  
ATOM   2394  N   HIS A 304     -13.695  23.203  -4.559  1.00 95.44           N  
ATOM   2395  CA  HIS A 304     -14.828  23.797  -5.266  1.00 95.44           C  
ATOM   2396  C   HIS A 304     -14.805  23.422  -6.746  1.00 95.44           C  
ATOM   2397  CB  HIS A 304     -14.836  25.312  -5.102  1.00 95.44           C  
ATOM   2398  O   HIS A 304     -13.727  23.328  -7.348  1.00 95.44           O  
ATOM   2399  CG  HIS A 304     -15.961  25.984  -5.812  1.00 95.44           C  
ATOM   2400  CD2 HIS A 304     -17.219  26.312  -5.398  1.00 95.44           C  
ATOM   2401  ND1 HIS A 304     -15.867  26.422  -7.121  1.00 95.44           N  
ATOM   2402  CE1 HIS A 304     -17.016  26.969  -7.480  1.00 95.44           C  
ATOM   2403  NE2 HIS A 304     -17.844  26.922  -6.453  1.00 95.44           N  
ATOM   2404  N   PRO A 305     -15.922  23.094  -7.293  1.00 94.38           N  
ATOM   2405  CA  PRO A 305     -17.297  23.078  -6.773  1.00 94.38           C  
ATOM   2406  C   PRO A 305     -17.797  21.672  -6.500  1.00 94.38           C  
ATOM   2407  CB  PRO A 305     -18.094  23.750  -7.895  1.00 94.38           C  
ATOM   2408  O   PRO A 305     -17.250  20.703  -7.027  1.00 94.38           O  
ATOM   2409  CG  PRO A 305     -17.406  23.328  -9.156  1.00 94.38           C  
ATOM   2410  CD  PRO A 305     -15.938  23.234  -8.883  1.00 94.38           C  
ATOM   2411  N   ASN A 306     -18.797  21.562  -5.641  1.00 93.19           N  
ATOM   2412  CA  ASN A 306     -19.562  20.359  -5.375  1.00 93.19           C  
ATOM   2413  C   ASN A 306     -21.062  20.625  -5.336  1.00 93.19           C  
ATOM   2414  CB  ASN A 306     -19.109  19.703  -4.062  1.00 93.19           C  
ATOM   2415  O   ASN A 306     -21.672  20.641  -4.262  1.00 93.19           O  
ATOM   2416  CG  ASN A 306     -17.672  19.234  -4.117  1.00 93.19           C  
ATOM   2417  ND2 ASN A 306     -16.859  19.719  -3.197  1.00 93.19           N  
ATOM   2418  OD1 ASN A 306     -17.312  18.422  -4.977  1.00 93.19           O  
ATOM   2419  N   LYS A 307     -21.609  20.641  -6.484  1.00 93.62           N  
ATOM   2420  CA  LYS A 307     -23.000  21.078  -6.641  1.00 93.62           C  
ATOM   2421  C   LYS A 307     -23.969  19.922  -6.426  1.00 93.62           C  
ATOM   2422  CB  LYS A 307     -23.219  21.688  -8.023  1.00 93.62           C  
ATOM   2423  O   LYS A 307     -25.156  20.141  -6.160  1.00 93.62           O  
ATOM   2424  CG  LYS A 307     -22.438  22.984  -8.258  1.00 93.62           C  
ATOM   2425  CD  LYS A 307     -22.812  23.625  -9.586  1.00 93.62           C  
ATOM   2426  CE  LYS A 307     -22.094  24.953  -9.797  1.00 93.62           C  
ATOM   2427  NZ  LYS A 307     -22.578  25.672 -11.008  1.00 93.62           N  
ATOM   2428  N   ASN A 308     -23.531  18.766  -6.594  1.00 93.44           N  
ATOM   2429  CA  ASN A 308     -24.344  17.562  -6.422  1.00 93.44           C  
ATOM   2430  C   ASN A 308     -24.094  16.906  -5.074  1.00 93.44           C  
ATOM   2431  CB  ASN A 308     -24.078  16.562  -7.559  1.00 93.44           C  
ATOM   2432  O   ASN A 308     -23.016  16.328  -4.848  1.00 93.44           O  
ATOM   2433  CG  ASN A 308     -25.078  15.430  -7.582  1.00 93.44           C  
ATOM   2434  ND2 ASN A 308     -25.172  14.750  -8.719  1.00 93.44           N  
ATOM   2435  OD1 ASN A 308     -25.750  15.156  -6.582  1.00 93.44           O  
ATOM   2436  N   PRO A 309     -25.109  16.906  -4.164  1.00 95.50           N  
ATOM   2437  CA  PRO A 309     -24.938  16.406  -2.799  1.00 95.50           C  
ATOM   2438  C   PRO A 309     -24.375  14.992  -2.754  1.00 95.50           C  
ATOM   2439  CB  PRO A 309     -26.344  16.453  -2.219  1.00 95.50           C  
ATOM   2440  O   PRO A 309     -23.453  14.711  -1.986  1.00 95.50           O  
ATOM   2441  CG  PRO A 309     -27.000  17.609  -2.893  1.00 95.50           C  
ATOM   2442  CD  PRO A 309     -26.547  17.656  -4.320  1.00 95.50           C  
ATOM   2443  N   PRO A 310     -24.844  13.984  -3.541  1.00 95.94           N  
ATOM   2444  CA  PRO A 310     -24.266  12.633  -3.490  1.00 95.94           C  
ATOM   2445  C   PRO A 310     -22.766  12.633  -3.723  1.00 95.94           C  
ATOM   2446  CB  PRO A 310     -25.000  11.898  -4.617  1.00 95.94           C  
ATOM   2447  O   PRO A 310     -22.047  11.836  -3.115  1.00 95.94           O  
ATOM   2448  CG  PRO A 310     -26.344  12.539  -4.684  1.00 95.94           C  
ATOM   2449  CD  PRO A 310     -26.188  14.008  -4.426  1.00 95.94           C  
ATOM   2450  N   TYR A 311     -22.312  13.492  -4.535  1.00 94.88           N  
ATOM   2451  CA  TYR A 311     -20.891  13.555  -4.832  1.00 94.88           C  
ATOM   2452  C   TYR A 311     -20.125  14.250  -3.711  1.00 94.88           C  
ATOM   2453  CB  TYR A 311     -20.641  14.281  -6.160  1.00 94.88           C  
ATOM   2454  O   TYR A 311     -18.922  14.039  -3.543  1.00 94.88           O  
ATOM   2455  CG  TYR A 311     -20.938  13.430  -7.375  1.00 94.88           C  
ATOM   2456  CD1 TYR A 311     -19.953  12.586  -7.898  1.00 94.88           C  
ATOM   2457  CD2 TYR A 311     -22.172  13.477  -8.008  1.00 94.88           C  
ATOM   2458  CE1 TYR A 311     -20.219  11.805  -9.023  1.00 94.88           C  
ATOM   2459  CE2 TYR A 311     -22.438  12.703  -9.125  1.00 94.88           C  
ATOM   2460  OH  TYR A 311     -21.703  11.102 -10.742  1.00 94.88           O  
ATOM   2461  CZ  TYR A 311     -21.453  11.867  -9.625  1.00 94.88           C  
ATOM   2462  N   GLN A 312     -20.812  15.117  -2.965  1.00 95.50           N  
ATOM   2463  CA  GLN A 312     -20.219  15.680  -1.756  1.00 95.50           C  
ATOM   2464  C   GLN A 312     -19.969  14.594  -0.707  1.00 95.50           C  
ATOM   2465  CB  GLN A 312     -21.109  16.781  -1.179  1.00 95.50           C  
ATOM   2466  O   GLN A 312     -18.922  14.562  -0.068  1.00 95.50           O  
ATOM   2467  CG  GLN A 312     -20.562  17.391   0.104  1.00 95.50           C  
ATOM   2468  CD  GLN A 312     -20.516  18.906   0.049  1.00 95.50           C  
ATOM   2469  NE2 GLN A 312     -20.391  19.547   1.211  1.00 95.50           N  
ATOM   2470  OE1 GLN A 312     -20.578  19.516  -1.030  1.00 95.50           O  
ATOM   2471  N   TYR A 313     -21.000  13.789  -0.560  1.00 96.56           N  
ATOM   2472  CA  TYR A 313     -20.859  12.680   0.379  1.00 96.56           C  
ATOM   2473  C   TYR A 313     -19.766  11.727  -0.055  1.00 96.56           C  
ATOM   2474  CB  TYR A 313     -22.188  11.930   0.504  1.00 96.56           C  
ATOM   2475  O   TYR A 313     -19.016  11.203   0.781  1.00 96.56           O  
ATOM   2476  CG  TYR A 313     -23.281  12.734   1.159  1.00 96.56           C  
ATOM   2477  CD1 TYR A 313     -23.141  13.234   2.449  1.00 96.56           C  
ATOM   2478  CD2 TYR A 313     -24.484  12.984   0.491  1.00 96.56           C  
ATOM   2479  CE1 TYR A 313     -24.141  13.977   3.057  1.00 96.56           C  
ATOM   2480  CE2 TYR A 313     -25.500  13.727   1.090  1.00 96.56           C  
ATOM   2481  OH  TYR A 313     -26.312  14.945   2.969  1.00 96.56           O  
ATOM   2482  CZ  TYR A 313     -25.312  14.219   2.371  1.00 96.56           C  
ATOM   2483  N   ARG A 314     -19.672  11.422  -1.374  1.00 95.50           N  
ATOM   2484  CA  ARG A 314     -18.609  10.586  -1.909  1.00 95.50           C  
ATOM   2485  C   ARG A 314     -17.234  11.203  -1.622  1.00 95.50           C  
ATOM   2486  CB  ARG A 314     -18.781  10.391  -3.416  1.00 95.50           C  
ATOM   2487  O   ARG A 314     -16.312  10.492  -1.229  1.00 95.50           O  
ATOM   2488  CG  ARG A 314     -17.750   9.469  -4.043  1.00 95.50           C  
ATOM   2489  CD  ARG A 314     -17.984   9.281  -5.531  1.00 95.50           C  
ATOM   2490  NE  ARG A 314     -17.609  10.461  -6.297  1.00 95.50           N  
ATOM   2491  NH1 ARG A 314     -18.078   9.531  -8.359  1.00 95.50           N  
ATOM   2492  NH2 ARG A 314     -17.297  11.688  -8.219  1.00 95.50           N  
ATOM   2493  CZ  ARG A 314     -17.672  10.555  -7.625  1.00 95.50           C  
ATOM   2494  N   LEU A 315     -17.078  12.492  -1.847  1.00 96.38           N  
ATOM   2495  CA  LEU A 315     -15.836  13.211  -1.568  1.00 96.38           C  
ATOM   2496  C   LEU A 315     -15.477  13.117  -0.090  1.00 96.38           C  
ATOM   2497  CB  LEU A 315     -15.969  14.680  -1.979  1.00 96.38           C  
ATOM   2498  O   LEU A 315     -14.312  12.875   0.253  1.00 96.38           O  
ATOM   2499  CG  LEU A 315     -14.805  15.594  -1.616  1.00 96.38           C  
ATOM   2500  CD1 LEU A 315     -13.516  15.086  -2.254  1.00 96.38           C  
ATOM   2501  CD2 LEU A 315     -15.086  17.031  -2.051  1.00 96.38           C  
ATOM   2502  N   HIS A 316     -16.453  13.336   0.795  1.00 97.06           N  
ATOM   2503  CA  HIS A 316     -16.219  13.242   2.232  1.00 97.06           C  
ATOM   2504  C   HIS A 316     -15.781  11.844   2.633  1.00 97.06           C  
ATOM   2505  CB  HIS A 316     -17.484  13.641   3.000  1.00 97.06           C  
ATOM   2506  O   HIS A 316     -14.852  11.680   3.430  1.00 97.06           O  
ATOM   2507  CG  HIS A 316     -17.266  13.773   4.477  1.00 97.06           C  
ATOM   2508  CD2 HIS A 316     -17.812  13.102   5.516  1.00 97.06           C  
ATOM   2509  ND1 HIS A 316     -16.406  14.695   5.023  1.00 97.06           N  
ATOM   2510  CE1 HIS A 316     -16.422  14.578   6.340  1.00 97.06           C  
ATOM   2511  NE2 HIS A 316     -17.281  13.617   6.664  1.00 97.06           N  
ATOM   2512  N   SER A 317     -16.438  10.852   2.123  1.00 96.44           N  
ATOM   2513  CA  SER A 317     -16.062   9.461   2.379  1.00 96.44           C  
ATOM   2514  C   SER A 317     -14.633   9.188   1.949  1.00 96.44           C  
ATOM   2515  CB  SER A 317     -17.016   8.508   1.651  1.00 96.44           C  
ATOM   2516  O   SER A 317     -13.898   8.477   2.639  1.00 96.44           O  
ATOM   2517  OG  SER A 317     -16.781   7.164   2.039  1.00 96.44           O  
ATOM   2518  N   TYR A 318     -14.281   9.727   0.806  1.00 96.19           N  
ATOM   2519  CA  TYR A 318     -12.914   9.594   0.324  1.00 96.19           C  
ATOM   2520  C   TYR A 318     -11.930  10.227   1.299  1.00 96.19           C  
ATOM   2521  CB  TYR A 318     -12.766  10.234  -1.059  1.00 96.19           C  
ATOM   2522  O   TYR A 318     -10.875   9.648   1.591  1.00 96.19           O  
ATOM   2523  CG  TYR A 318     -11.352  10.203  -1.593  1.00 96.19           C  
ATOM   2524  CD1 TYR A 318     -10.531  11.328  -1.521  1.00 96.19           C  
ATOM   2525  CD2 TYR A 318     -10.836   9.047  -2.170  1.00 96.19           C  
ATOM   2526  CE1 TYR A 318      -9.234  11.305  -2.014  1.00 96.19           C  
ATOM   2527  CE2 TYR A 318      -9.539   9.008  -2.666  1.00 96.19           C  
ATOM   2528  OH  TYR A 318      -7.457  10.109  -3.072  1.00 96.19           O  
ATOM   2529  CZ  TYR A 318      -8.742  10.141  -2.582  1.00 96.19           C  
ATOM   2530  N   MET A 319     -12.211  11.367   1.809  1.00 97.06           N  
ATOM   2531  CA  MET A 319     -11.336  12.055   2.758  1.00 97.06           C  
ATOM   2532  C   MET A 319     -11.219  11.266   4.059  1.00 97.06           C  
ATOM   2533  CB  MET A 319     -11.859  13.461   3.049  1.00 97.06           C  
ATOM   2534  O   MET A 319     -10.148  11.195   4.652  1.00 97.06           O  
ATOM   2535  CG  MET A 319     -11.797  14.398   1.850  1.00 97.06           C  
ATOM   2536  SD  MET A 319     -10.094  14.594   1.195  1.00 97.06           S  
ATOM   2537  CE  MET A 319     -10.438  15.578  -0.293  1.00 97.06           C  
ATOM   2538  N   LEU A 320     -12.336  10.711   4.520  1.00 97.56           N  
ATOM   2539  CA  LEU A 320     -12.297   9.867   5.707  1.00 97.56           C  
ATOM   2540  C   LEU A 320     -11.430   8.633   5.473  1.00 97.56           C  
ATOM   2541  CB  LEU A 320     -13.719   9.438   6.105  1.00 97.56           C  
ATOM   2542  O   LEU A 320     -10.680   8.219   6.359  1.00 97.56           O  
ATOM   2543  CG  LEU A 320     -14.672  10.555   6.520  1.00 97.56           C  
ATOM   2544  CD1 LEU A 320     -16.047   9.984   6.852  1.00 97.56           C  
ATOM   2545  CD2 LEU A 320     -14.102  11.328   7.711  1.00 97.56           C  
ATOM   2546  N   SER A 321     -11.492   7.996   4.320  1.00 96.88           N  
ATOM   2547  CA  SER A 321     -10.672   6.840   3.973  1.00 96.88           C  
ATOM   2548  C   SER A 321      -9.188   7.199   3.973  1.00 96.88           C  
ATOM   2549  CB  SER A 321     -11.070   6.289   2.602  1.00 96.88           C  
ATOM   2550  O   SER A 321      -8.352   6.391   4.375  1.00 96.88           O  
ATOM   2551  OG  SER A 321     -12.383   5.750   2.641  1.00 96.88           O  
ATOM   2552  N   ARG A 322      -8.836   8.289   3.498  1.00 96.56           N  
ATOM   2553  CA  ARG A 322      -7.453   8.750   3.531  1.00 96.56           C  
ATOM   2554  C   ARG A 322      -6.957   8.891   4.965  1.00 96.56           C  
ATOM   2555  CB  ARG A 322      -7.312  10.078   2.795  1.00 96.56           C  
ATOM   2556  O   ARG A 322      -5.816   8.531   5.270  1.00 96.56           O  
ATOM   2557  CG  ARG A 322      -7.355   9.953   1.279  1.00 96.56           C  
ATOM   2558  CD  ARG A 322      -6.902  11.242   0.595  1.00 96.56           C  
ATOM   2559  NE  ARG A 322      -5.480  11.492   0.807  1.00 96.56           N  
ATOM   2560  NH1 ARG A 322      -5.570  13.719   0.204  1.00 96.56           N  
ATOM   2561  NH2 ARG A 322      -3.580  12.781   0.839  1.00 96.56           N  
ATOM   2562  CZ  ARG A 322      -4.879  12.664   0.616  1.00 96.56           C  
ATOM   2563  N   LYS A 323      -7.828   9.453   5.820  1.00 97.44           N  
ATOM   2564  CA  LYS A 323      -7.477   9.562   7.234  1.00 97.44           C  
ATOM   2565  C   LYS A 323      -7.242   8.195   7.855  1.00 97.44           C  
ATOM   2566  CB  LYS A 323      -8.578  10.305   8.000  1.00 97.44           C  
ATOM   2567  O   LYS A 323      -6.332   8.023   8.664  1.00 97.44           O  
ATOM   2568  CG  LYS A 323      -8.219  10.617   9.445  1.00 97.44           C  
ATOM   2569  CD  LYS A 323      -7.020  11.547   9.539  1.00 97.44           C  
ATOM   2570  CE  LYS A 323      -6.703  11.906  10.984  1.00 97.44           C  
ATOM   2571  NZ  LYS A 323      -5.523  12.820  11.086  1.00 97.44           N  
ATOM   2572  N   ILE A 324      -8.047   7.258   7.516  1.00 98.25           N  
ATOM   2573  CA  ILE A 324      -7.875   5.883   7.980  1.00 98.25           C  
ATOM   2574  C   ILE A 324      -6.523   5.352   7.520  1.00 98.25           C  
ATOM   2575  CB  ILE A 324      -9.016   4.969   7.477  1.00 98.25           C  
ATOM   2576  O   ILE A 324      -5.809   4.699   8.289  1.00 98.25           O  
ATOM   2577  CG1 ILE A 324     -10.328   5.309   8.188  1.00 98.25           C  
ATOM   2578  CG2 ILE A 324      -8.648   3.496   7.668  1.00 98.25           C  
ATOM   2579  CD1 ILE A 324     -11.547   4.598   7.617  1.00 98.25           C  
ATOM   2580  N   SER A 325      -6.152   5.582   6.250  1.00 97.19           N  
ATOM   2581  CA  SER A 325      -4.863   5.156   5.715  1.00 97.19           C  
ATOM   2582  C   SER A 325      -3.711   5.746   6.520  1.00 97.19           C  
ATOM   2583  CB  SER A 325      -4.734   5.559   4.246  1.00 97.19           C  
ATOM   2584  O   SER A 325      -2.740   5.051   6.824  1.00 97.19           O  
ATOM   2585  OG  SER A 325      -3.484   5.148   3.721  1.00 97.19           O  
ATOM   2586  N   GLU A 326      -3.811   6.980   6.863  1.00 97.31           N  
ATOM   2587  CA  GLU A 326      -2.791   7.641   7.676  1.00 97.31           C  
ATOM   2588  C   GLU A 326      -2.697   7.012   9.062  1.00 97.31           C  
ATOM   2589  CB  GLU A 326      -3.082   9.141   7.793  1.00 97.31           C  
ATOM   2590  O   GLU A 326      -1.600   6.773   9.570  1.00 97.31           O  
ATOM   2591  CG  GLU A 326      -2.852   9.914   6.500  1.00 97.31           C  
ATOM   2592  CD  GLU A 326      -3.299  11.359   6.586  1.00 97.31           C  
ATOM   2593  OE1 GLU A 326      -3.209  12.086   5.566  1.00 97.31           O  
ATOM   2594  OE2 GLU A 326      -3.738  11.781   7.680  1.00 97.31           O  
ATOM   2595  N   LEU A 327      -3.838   6.801   9.688  1.00 98.25           N  
ATOM   2596  CA  LEU A 327      -3.883   6.211  11.016  1.00 98.25           C  
ATOM   2597  C   LEU A 327      -3.320   4.793  11.008  1.00 98.25           C  
ATOM   2598  CB  LEU A 327      -5.316   6.199  11.555  1.00 98.25           C  
ATOM   2599  O   LEU A 327      -2.609   4.395  11.930  1.00 98.25           O  
ATOM   2600  CG  LEU A 327      -5.887   7.547  12.000  1.00 98.25           C  
ATOM   2601  CD1 LEU A 327      -7.391   7.434  12.227  1.00 98.25           C  
ATOM   2602  CD2 LEU A 327      -5.184   8.031  13.258  1.00 98.25           C  
ATOM   2603  N   ARG A 328      -3.641   4.008  10.023  1.00 98.00           N  
ATOM   2604  CA  ARG A 328      -3.096   2.658   9.898  1.00 98.00           C  
ATOM   2605  C   ARG A 328      -1.573   2.688   9.820  1.00 98.00           C  
ATOM   2606  CB  ARG A 328      -3.670   1.957   8.664  1.00 98.00           C  
ATOM   2607  O   ARG A 328      -0.899   1.853  10.430  1.00 98.00           O  
ATOM   2608  CG  ARG A 328      -5.117   1.517   8.828  1.00 98.00           C  
ATOM   2609  CD  ARG A 328      -5.664   0.913   7.543  1.00 98.00           C  
ATOM   2610  NE  ARG A 328      -4.914  -0.273   7.137  1.00 98.00           N  
ATOM   2611  NH1 ARG A 328      -5.051   0.157   4.871  1.00 98.00           N  
ATOM   2612  NH2 ARG A 328      -3.949  -1.707   5.625  1.00 98.00           N  
ATOM   2613  CZ  ARG A 328      -4.641  -0.605   5.879  1.00 98.00           C  
ATOM   2614  N   HIS A 329      -1.051   3.598   9.008  1.00 97.69           N  
ATOM   2615  CA  HIS A 329       0.398   3.752   8.945  1.00 97.69           C  
ATOM   2616  C   HIS A 329       0.971   4.141  10.305  1.00 97.69           C  
ATOM   2617  CB  HIS A 329       0.779   4.801   7.898  1.00 97.69           C  
ATOM   2618  O   HIS A 329       2.020   3.633  10.711  1.00 97.69           O  
ATOM   2619  CG  HIS A 329       2.252   4.898   7.656  1.00 97.69           C  
ATOM   2620  CD2 HIS A 329       3.111   5.934   7.816  1.00 97.69           C  
ATOM   2621  ND1 HIS A 329       3.000   3.844   7.184  1.00 97.69           N  
ATOM   2622  CE1 HIS A 329       4.262   4.223   7.066  1.00 97.69           C  
ATOM   2623  NE2 HIS A 329       4.355   5.488   7.445  1.00 97.69           N  
ATOM   2624  N   ARG A 330       0.237   4.988  11.023  1.00 97.94           N  
ATOM   2625  CA  ARG A 330       0.650   5.406  12.359  1.00 97.94           C  
ATOM   2626  C   ARG A 330       0.697   4.215  13.312  1.00 97.94           C  
ATOM   2627  CB  ARG A 330      -0.296   6.477  12.906  1.00 97.94           C  
ATOM   2628  O   ARG A 330       1.564   4.145  14.188  1.00 97.94           O  
ATOM   2629  CG  ARG A 330       0.082   6.984  14.289  1.00 97.94           C  
ATOM   2630  CD  ARG A 330       1.434   7.688  14.281  1.00 97.94           C  
ATOM   2631  NE  ARG A 330       1.773   8.219  15.602  1.00 97.94           N  
ATOM   2632  NH1 ARG A 330       3.941   8.789  15.039  1.00 97.94           N  
ATOM   2633  NH2 ARG A 330       3.158   9.180  17.156  1.00 97.94           N  
ATOM   2634  CZ  ARG A 330       2.957   8.727  15.930  1.00 97.94           C  
ATOM   2635  N   THR A 331      -0.209   3.291  13.203  1.00 98.44           N  
ATOM   2636  CA  THR A 331      -0.205   2.098  14.047  1.00 98.44           C  
ATOM   2637  C   THR A 331       1.070   1.289  13.828  1.00 98.44           C  
ATOM   2638  CB  THR A 331      -1.433   1.212  13.766  1.00 98.44           C  
ATOM   2639  O   THR A 331       1.643   0.758  14.789  1.00 98.44           O  
ATOM   2640  CG2 THR A 331      -2.729   1.993  13.953  1.00 98.44           C  
ATOM   2641  OG1 THR A 331      -1.368   0.730  12.414  1.00 98.44           O  
ATOM   2642  N   ILE A 332       1.512   1.196  12.633  1.00 97.88           N  
ATOM   2643  CA  ILE A 332       2.746   0.476  12.336  1.00 97.88           C  
ATOM   2644  C   ILE A 332       3.922   1.159  13.031  1.00 97.88           C  
ATOM   2645  CB  ILE A 332       2.998   0.391  10.812  1.00 97.88           C  
ATOM   2646  O   ILE A 332       4.766   0.493  13.641  1.00 97.88           O  
ATOM   2647  CG1 ILE A 332       1.909  -0.450  10.141  1.00 97.88           C  
ATOM   2648  CG2 ILE A 332       4.391  -0.182  10.531  1.00 97.88           C  
ATOM   2649  CD1 ILE A 332       1.960  -0.421   8.617  1.00 97.88           C  
ATOM   2650  N   GLN A 333       3.992   2.467  12.938  1.00 97.44           N  
ATOM   2651  CA  GLN A 333       5.055   3.227  13.594  1.00 97.44           C  
ATOM   2652  C   GLN A 333       5.027   3.023  15.102  1.00 97.44           C  
ATOM   2653  CB  GLN A 333       4.930   4.715  13.258  1.00 97.44           C  
ATOM   2654  O   GLN A 333       6.078   2.906  15.734  1.00 97.44           O  
ATOM   2655  CG  GLN A 333       5.176   5.043  11.789  1.00 97.44           C  
ATOM   2656  CD  GLN A 333       4.922   6.500  11.461  1.00 97.44           C  
ATOM   2657  NE2 GLN A 333       5.598   7.004  10.438  1.00 97.44           N  
ATOM   2658  OE1 GLN A 333       4.125   7.172  12.133  1.00 97.44           O  
ATOM   2659  N   LEU A 334       3.840   3.000  15.680  1.00 98.00           N  
ATOM   2660  CA  LEU A 334       3.688   2.811  17.109  1.00 98.00           C  
ATOM   2661  C   LEU A 334       4.125   1.408  17.531  1.00 98.00           C  
ATOM   2662  CB  LEU A 334       2.234   3.047  17.531  1.00 98.00           C  
ATOM   2663  O   LEU A 334       4.762   1.233  18.578  1.00 98.00           O  
ATOM   2664  CG  LEU A 334       1.745   4.496  17.500  1.00 98.00           C  
ATOM   2665  CD1 LEU A 334       0.227   4.547  17.641  1.00 98.00           C  
ATOM   2666  CD2 LEU A 334       2.414   5.316  18.594  1.00 98.00           C  
ATOM   2667  N   HIS A 335       3.785   0.403  16.750  1.00 98.25           N  
ATOM   2668  CA  HIS A 335       4.285  -0.942  17.016  1.00 98.25           C  
ATOM   2669  C   HIS A 335       5.809  -0.973  17.016  1.00 98.25           C  
ATOM   2670  CB  HIS A 335       3.740  -1.928  15.977  1.00 98.25           C  
ATOM   2671  O   HIS A 335       6.422  -1.641  17.859  1.00 98.25           O  
ATOM   2672  CG  HIS A 335       2.342  -2.379  16.266  1.00 98.25           C  
ATOM   2673  CD2 HIS A 335       1.181  -2.137  15.602  1.00 98.25           C  
ATOM   2674  ND1 HIS A 335       2.020  -3.182  17.328  1.00 98.25           N  
ATOM   2675  CE1 HIS A 335       0.717  -3.414  17.328  1.00 98.25           C  
ATOM   2676  NE2 HIS A 335       0.185  -2.793  16.281  1.00 98.25           N  
ATOM   2677  N   ARG A 336       6.418  -0.286  16.094  1.00 97.44           N  
ATOM   2678  CA  ARG A 336       7.875  -0.217  16.016  1.00 97.44           C  
ATOM   2679  C   ARG A 336       8.461   0.409  17.281  1.00 97.44           C  
ATOM   2680  CB  ARG A 336       8.312   0.580  14.781  1.00 97.44           C  
ATOM   2681  O   ARG A 336       9.477  -0.059  17.797  1.00 97.44           O  
ATOM   2682  CG  ARG A 336       8.062  -0.136  13.461  1.00 97.44           C  
ATOM   2683  CD  ARG A 336       8.328   0.769  12.273  1.00 97.44           C  
ATOM   2684  NE  ARG A 336       8.000   0.112  11.008  1.00 97.44           N  
ATOM   2685  NH1 ARG A 336       7.996   2.055   9.758  1.00 97.44           N  
ATOM   2686  NH2 ARG A 336       7.543   0.042   8.758  1.00 97.44           N  
ATOM   2687  CZ  ARG A 336       7.848   0.738   9.844  1.00 97.44           C  
ATOM   2688  N   GLU A 337       7.809   1.464  17.719  1.00 97.25           N  
ATOM   2689  CA  GLU A 337       8.250   2.123  18.938  1.00 97.25           C  
ATOM   2690  C   GLU A 337       8.156   1.181  20.141  1.00 97.25           C  
ATOM   2691  CB  GLU A 337       7.426   3.385  19.203  1.00 97.25           C  
ATOM   2692  O   GLU A 337       9.078   1.118  20.953  1.00 97.25           O  
ATOM   2693  CG  GLU A 337       7.688   4.508  18.203  1.00 97.25           C  
ATOM   2694  CD  GLU A 337       7.070   5.832  18.625  1.00 97.25           C  
ATOM   2695  OE1 GLU A 337       7.141   6.809  17.844  1.00 97.25           O  
ATOM   2696  OE2 GLU A 337       6.516   5.898  19.734  1.00 97.25           O  
ATOM   2697  N   ILE A 338       7.145   0.485  20.250  1.00 97.94           N  
ATOM   2698  CA  ILE A 338       6.926  -0.450  21.344  1.00 97.94           C  
ATOM   2699  C   ILE A 338       8.016  -1.522  21.328  1.00 97.94           C  
ATOM   2700  CB  ILE A 338       5.527  -1.103  21.266  1.00 97.94           C  
ATOM   2701  O   ILE A 338       8.586  -1.851  22.375  1.00 97.94           O  
ATOM   2702  CG1 ILE A 338       4.438  -0.067  21.562  1.00 97.94           C  
ATOM   2703  CG2 ILE A 338       5.430  -2.293  22.219  1.00 97.94           C  
ATOM   2704  CD1 ILE A 338       3.029  -0.537  21.219  1.00 97.94           C  
ATOM   2705  N   VAL A 339       8.258  -2.045  20.172  1.00 97.94           N  
ATOM   2706  CA  VAL A 339       9.281  -3.080  20.062  1.00 97.94           C  
ATOM   2707  C   VAL A 339      10.641  -2.512  20.453  1.00 97.94           C  
ATOM   2708  CB  VAL A 339       9.336  -3.662  18.625  1.00 97.94           C  
ATOM   2709  O   VAL A 339      11.383  -3.133  21.203  1.00 97.94           O  
ATOM   2710  CG1 VAL A 339      10.578  -4.531  18.453  1.00 97.94           C  
ATOM   2711  CG2 VAL A 339       8.070  -4.461  18.328  1.00 97.94           C  
ATOM   2712  N   LEU A 340      11.023  -1.334  19.969  1.00 97.12           N  
ATOM   2713  CA  LEU A 340      12.305  -0.704  20.266  1.00 97.12           C  
ATOM   2714  C   LEU A 340      12.445  -0.425  21.750  1.00 97.12           C  
ATOM   2715  CB  LEU A 340      12.453   0.598  19.469  1.00 97.12           C  
ATOM   2716  O   LEU A 340      13.484  -0.709  22.344  1.00 97.12           O  
ATOM   2717  CG  LEU A 340      13.797   1.323  19.609  1.00 97.12           C  
ATOM   2718  CD1 LEU A 340      14.930   0.442  19.094  1.00 97.12           C  
ATOM   2719  CD2 LEU A 340      13.766   2.650  18.859  1.00 97.12           C  
ATOM   2720  N   MET A 341      11.391   0.091  22.391  1.00 97.19           N  
ATOM   2721  CA  MET A 341      11.414   0.416  23.812  1.00 97.19           C  
ATOM   2722  C   MET A 341      11.453  -0.852  24.656  1.00 97.19           C  
ATOM   2723  CB  MET A 341      10.195   1.256  24.203  1.00 97.19           C  
ATOM   2724  O   MET A 341      12.047  -0.863  25.734  1.00 97.19           O  
ATOM   2725  CG  MET A 341      10.180   2.641  23.562  1.00 97.19           C  
ATOM   2726  SD  MET A 341      11.656   3.629  24.016  1.00 97.19           S  
ATOM   2727  CE  MET A 341      12.609   3.510  22.469  1.00 97.19           C  
ATOM   2728  N   SER A 342      10.797  -1.894  24.188  1.00 97.00           N  
ATOM   2729  CA  SER A 342      10.867  -3.174  24.875  1.00 97.00           C  
ATOM   2730  C   SER A 342      12.289  -3.725  24.875  1.00 97.00           C  
ATOM   2731  CB  SER A 342       9.922  -4.188  24.234  1.00 97.00           C  
ATOM   2732  O   SER A 342      12.750  -4.266  25.891  1.00 97.00           O  
ATOM   2733  OG  SER A 342       8.578  -3.768  24.359  1.00 97.00           O  
ATOM   2734  N   LYS A 343      12.977  -3.537  23.812  1.00 96.38           N  
ATOM   2735  CA  LYS A 343      14.367  -3.971  23.719  1.00 96.38           C  
ATOM   2736  C   LYS A 343      15.258  -3.156  24.656  1.00 96.38           C  
ATOM   2737  CB  LYS A 343      14.875  -3.857  22.281  1.00 96.38           C  
ATOM   2738  O   LYS A 343      16.094  -3.715  25.375  1.00 96.38           O  
ATOM   2739  CG  LYS A 343      14.305  -4.906  21.344  1.00 96.38           C  
ATOM   2740  CD  LYS A 343      14.875  -4.762  19.938  1.00 96.38           C  
ATOM   2741  CE  LYS A 343      14.258  -5.773  18.969  1.00 96.38           C  
ATOM   2742  NZ  LYS A 343      14.734  -5.570  17.578  1.00 96.38           N  
ATOM   2743  N   TYR A 344      15.039  -1.840  24.734  1.00 96.06           N  
ATOM   2744  CA  TYR A 344      15.836  -0.954  25.578  1.00 96.06           C  
ATOM   2745  C   TYR A 344      15.547  -1.186  27.047  1.00 96.06           C  
ATOM   2746  CB  TYR A 344      15.578   0.511  25.219  1.00 96.06           C  
ATOM   2747  O   TYR A 344      16.422  -1.006  27.906  1.00 96.06           O  
ATOM   2748  CG  TYR A 344      16.219   0.942  23.922  1.00 96.06           C  
ATOM   2749  CD1 TYR A 344      17.422   0.388  23.500  1.00 96.06           C  
ATOM   2750  CD2 TYR A 344      15.625   1.903  23.109  1.00 96.06           C  
ATOM   2751  CE1 TYR A 344      18.031   0.784  22.312  1.00 96.06           C  
ATOM   2752  CE2 TYR A 344      16.219   2.307  21.922  1.00 96.06           C  
ATOM   2753  OH  TYR A 344      18.000   2.137  20.344  1.00 96.06           O  
ATOM   2754  CZ  TYR A 344      17.406   1.742  21.531  1.00 96.06           C  
ATOM   2755  N   SER A 345      14.320  -1.557  27.422  1.00 94.88           N  
ATOM   2756  CA  SER A 345      13.914  -1.737  28.812  1.00 94.88           C  
ATOM   2757  C   SER A 345      13.953  -3.209  29.203  1.00 94.88           C  
ATOM   2758  CB  SER A 345      12.516  -1.173  29.031  1.00 94.88           C  
ATOM   2759  O   SER A 345      13.656  -3.555  30.359  1.00 94.88           O  
ATOM   2760  OG  SER A 345      11.570  -1.826  28.219  1.00 94.88           O  
ATOM   2761  N   ASN A 346      14.250  -4.113  28.219  1.00 94.94           N  
ATOM   2762  CA  ASN A 346      14.289  -5.551  28.484  1.00 94.94           C  
ATOM   2763  C   ASN A 346      12.961  -6.055  29.047  1.00 94.94           C  
ATOM   2764  CB  ASN A 346      15.430  -5.895  29.438  1.00 94.94           C  
ATOM   2765  O   ASN A 346      12.938  -6.762  30.047  1.00 94.94           O  
ATOM   2766  CG  ASN A 346      15.844  -7.352  29.359  1.00 94.94           C  
ATOM   2767  ND2 ASN A 346      16.422  -7.867  30.438  1.00 94.94           N  
ATOM   2768  OD1 ASN A 346      15.641  -8.008  28.328  1.00 94.94           O  
ATOM   2769  N   THR A 347      11.914  -5.586  28.438  1.00 93.31           N  
ATOM   2770  CA  THR A 347      10.578  -6.027  28.797  1.00 93.31           C  
ATOM   2771  C   THR A 347      10.016  -6.980  27.750  1.00 93.31           C  
ATOM   2772  CB  THR A 347       9.617  -4.828  28.969  1.00 93.31           C  
ATOM   2773  O   THR A 347      10.594  -7.129  26.656  1.00 93.31           O  
ATOM   2774  CG2 THR A 347      10.094  -3.898  30.078  1.00 93.31           C  
ATOM   2775  OG1 THR A 347       9.562  -4.094  27.734  1.00 93.31           O  
ATOM   2776  N   GLU A 348       8.977  -7.641  28.078  1.00 92.50           N  
ATOM   2777  CA  GLU A 348       8.352  -8.625  27.203  1.00 92.50           C  
ATOM   2778  C   GLU A 348       7.715  -7.949  25.984  1.00 92.50           C  
ATOM   2779  CB  GLU A 348       7.297  -9.430  27.953  1.00 92.50           C  
ATOM   2780  O   GLU A 348       7.188  -6.840  26.078  1.00 92.50           O  
ATOM   2781  CG  GLU A 348       6.785 -10.641  27.188  1.00 92.50           C  
ATOM   2782  CD  GLU A 348       5.723 -11.422  27.953  1.00 92.50           C  
ATOM   2783  OE1 GLU A 348       5.215 -12.438  27.406  1.00 92.50           O  
ATOM   2784  OE2 GLU A 348       5.395 -11.023  29.094  1.00 92.50           O  
ATOM   2785  N   ILE A 349       7.840  -8.625  24.844  1.00 93.06           N  
ATOM   2786  CA  ILE A 349       7.262  -8.141  23.594  1.00 93.06           C  
ATOM   2787  C   ILE A 349       6.129  -9.062  23.156  1.00 93.06           C  
ATOM   2788  CB  ILE A 349       8.328  -8.039  22.469  1.00 93.06           C  
ATOM   2789  O   ILE A 349       6.316 -10.281  23.047  1.00 93.06           O  
ATOM   2790  CG1 ILE A 349       9.531  -7.219  22.953  1.00 93.06           C  
ATOM   2791  CG2 ILE A 349       7.730  -7.426  21.203  1.00 93.06           C  
ATOM   2792  CD1 ILE A 349      10.727  -7.250  22.016  1.00 93.06           C  
ATOM   2793  N   HIS A 350       5.047  -8.492  22.906  1.00 91.75           N  
ATOM   2794  CA  HIS A 350       3.908  -9.258  22.406  1.00 91.75           C  
ATOM   2795  C   HIS A 350       4.129  -9.695  20.969  1.00 91.75           C  
ATOM   2796  CB  HIS A 350       2.623  -8.430  22.516  1.00 91.75           C  
ATOM   2797  O   HIS A 350       4.836  -9.023  20.203  1.00 91.75           O  
ATOM   2798  CG  HIS A 350       2.176  -8.195  23.922  1.00 91.75           C  
ATOM   2799  CD2 HIS A 350       2.246  -7.094  24.703  1.00 91.75           C  
ATOM   2800  ND1 HIS A 350       1.573  -9.172  24.688  1.00 91.75           N  
ATOM   2801  CE1 HIS A 350       1.291  -8.680  25.875  1.00 91.75           C  
ATOM   2802  NE2 HIS A 350       1.688  -7.418  25.922  1.00 91.75           N  
ATOM   2803  N   LYS A 351       3.539 -10.789  20.609  1.00 90.75           N  
ATOM   2804  CA  LYS A 351       3.703 -11.375  19.297  1.00 90.75           C  
ATOM   2805  C   LYS A 351       3.264 -10.398  18.203  1.00 90.75           C  
ATOM   2806  CB  LYS A 351       2.912 -12.680  19.172  1.00 90.75           C  
ATOM   2807  O   LYS A 351       3.945 -10.250  17.188  1.00 90.75           O  
ATOM   2808  CG  LYS A 351       3.076 -13.391  17.844  1.00 90.75           C  
ATOM   2809  CD  LYS A 351       2.186 -14.625  17.750  1.00 90.75           C  
ATOM   2810  CE  LYS A 351       2.250 -15.266  16.375  1.00 90.75           C  
ATOM   2811  NZ  LYS A 351       1.293 -16.406  16.250  1.00 90.75           N  
ATOM   2812  N   GLU A 352       2.137  -9.797  18.391  1.00 91.06           N  
ATOM   2813  CA  GLU A 352       1.604  -8.867  17.391  1.00 91.06           C  
ATOM   2814  C   GLU A 352       2.555  -7.691  17.188  1.00 91.06           C  
ATOM   2815  CB  GLU A 352       0.227  -8.352  17.828  1.00 91.06           C  
ATOM   2816  O   GLU A 352       2.730  -7.230  16.047  1.00 91.06           O  
ATOM   2817  CG  GLU A 352      -0.501  -7.566  16.750  1.00 91.06           C  
ATOM   2818  CD  GLU A 352      -1.896  -7.125  17.172  1.00 91.06           C  
ATOM   2819  OE1 GLU A 352      -2.676  -6.680  16.297  1.00 91.06           O  
ATOM   2820  OE2 GLU A 352      -2.211  -7.230  18.375  1.00 91.06           O  
ATOM   2821  N   ASP A 353       3.141  -7.184  18.234  1.00 95.62           N  
ATOM   2822  CA  ASP A 353       4.098  -6.086  18.141  1.00 95.62           C  
ATOM   2823  C   ASP A 353       5.359  -6.520  17.391  1.00 95.62           C  
ATOM   2824  CB  ASP A 353       4.465  -5.578  19.531  1.00 95.62           C  
ATOM   2825  O   ASP A 353       5.914  -5.750  16.594  1.00 95.62           O  
ATOM   2826  CG  ASP A 353       3.316  -4.863  20.219  1.00 95.62           C  
ATOM   2827  OD1 ASP A 353       2.525  -4.180  19.547  1.00 95.62           O  
ATOM   2828  OD2 ASP A 353       3.205  -4.988  21.469  1.00 95.62           O  
ATOM   2829  N   LEU A 354       5.750  -7.719  17.641  1.00 93.69           N  
ATOM   2830  CA  LEU A 354       6.941  -8.234  16.969  1.00 93.69           C  
ATOM   2831  C   LEU A 354       6.711  -8.359  15.469  1.00 93.69           C  
ATOM   2832  CB  LEU A 354       7.336  -9.594  17.562  1.00 93.69           C  
ATOM   2833  O   LEU A 354       7.598  -8.055  14.672  1.00 93.69           O  
ATOM   2834  CG  LEU A 354       8.766 -10.062  17.281  1.00 93.69           C  
ATOM   2835  CD1 LEU A 354       9.695  -9.617  18.391  1.00 93.69           C  
ATOM   2836  CD2 LEU A 354       8.805 -11.578  17.109  1.00 93.69           C  
ATOM   2837  N   GLN A 355       5.613  -8.781  15.062  1.00 92.06           N  
ATOM   2838  CA  GLN A 355       5.293  -8.992  13.656  1.00 92.06           C  
ATOM   2839  C   GLN A 355       5.121  -7.664  12.930  1.00 92.06           C  
ATOM   2840  CB  GLN A 355       4.027  -9.844  13.516  1.00 92.06           C  
ATOM   2841  O   GLN A 355       5.652  -7.477  11.828  1.00 92.06           O  
ATOM   2842  CG  GLN A 355       3.756 -10.305  12.086  1.00 92.06           C  
ATOM   2843  CD  GLN A 355       2.531 -11.195  11.984  1.00 92.06           C  
ATOM   2844  NE2 GLN A 355       2.148 -11.531  10.758  1.00 92.06           N  
ATOM   2845  OE1 GLN A 355       1.937 -11.570  13.000  1.00 92.06           O  
ATOM   2846  N   LEU A 356       4.398  -6.699  13.555  1.00 95.19           N  
ATOM   2847  CA  LEU A 356       4.062  -5.445  12.898  1.00 95.19           C  
ATOM   2848  C   LEU A 356       5.148  -4.398  13.133  1.00 95.19           C  
ATOM   2849  CB  LEU A 356       2.713  -4.918  13.398  1.00 95.19           C  
ATOM   2850  O   LEU A 356       5.238  -3.418  12.391  1.00 95.19           O  
ATOM   2851  CG  LEU A 356       1.481  -5.742  13.023  1.00 95.19           C  
ATOM   2852  CD1 LEU A 356       0.248  -5.211  13.750  1.00 95.19           C  
ATOM   2853  CD2 LEU A 356       1.270  -5.734  11.516  1.00 95.19           C  
ATOM   2854  N   GLY A 357       5.957  -4.617  14.133  1.00 95.56           N  
ATOM   2855  CA  GLY A 357       6.914  -3.600  14.539  1.00 95.56           C  
ATOM   2856  C   GLY A 357       8.305  -3.826  13.961  1.00 95.56           C  
ATOM   2857  O   GLY A 357       9.289  -3.303  14.484  1.00 95.56           O  
ATOM   2858  N   ILE A 358       8.469  -4.723  12.992  1.00 92.31           N  
ATOM   2859  CA  ILE A 358       9.750  -4.938  12.328  1.00 92.31           C  
ATOM   2860  C   ILE A 358      10.086  -3.736  11.453  1.00 92.31           C  
ATOM   2861  CB  ILE A 358       9.742  -6.234  11.484  1.00 92.31           C  
ATOM   2862  O   ILE A 358       9.281  -3.322  10.617  1.00 92.31           O  
ATOM   2863  CG1 ILE A 358       9.391  -7.441  12.367  1.00 92.31           C  
ATOM   2864  CG2 ILE A 358      11.086  -6.434  10.781  1.00 92.31           C  
ATOM   2865  CD1 ILE A 358       9.188  -8.734  11.586  1.00 92.31           C  
ATOM   2866  N   PRO A 359      11.219  -3.121  11.648  1.00 93.44           N  
ATOM   2867  CA  PRO A 359      11.602  -1.988  10.805  1.00 93.44           C  
ATOM   2868  C   PRO A 359      11.703  -2.363   9.328  1.00 93.44           C  
ATOM   2869  CB  PRO A 359      12.969  -1.573  11.359  1.00 93.44           C  
ATOM   2870  O   PRO A 359      11.930  -3.529   9.000  1.00 93.44           O  
ATOM   2871  CG  PRO A 359      13.492  -2.801  12.031  1.00 93.44           C  
ATOM   2872  CD  PRO A 359      12.328  -3.621  12.508  1.00 93.44           C  
ATOM   2873  N   PRO A 360      11.500  -1.434   8.484  1.00 93.38           N  
ATOM   2874  CA  PRO A 360      11.578  -1.704   7.047  1.00 93.38           C  
ATOM   2875  C   PRO A 360      12.969  -2.143   6.598  1.00 93.38           C  
ATOM   2876  CB  PRO A 360      11.195  -0.363   6.414  1.00 93.38           C  
ATOM   2877  O   PRO A 360      13.961  -1.496   6.941  1.00 93.38           O  
ATOM   2878  CG  PRO A 360      11.461   0.650   7.480  1.00 93.38           C  
ATOM   2879  CD  PRO A 360      11.359  -0.027   8.820  1.00 93.38           C  
ATOM   2880  N   SER A 361      13.047  -3.215   5.914  1.00 94.94           N  
ATOM   2881  CA  SER A 361      14.273  -3.801   5.391  1.00 94.94           C  
ATOM   2882  C   SER A 361      13.977  -4.906   4.387  1.00 94.94           C  
ATOM   2883  CB  SER A 361      15.133  -4.355   6.531  1.00 94.94           C  
ATOM   2884  O   SER A 361      12.984  -5.629   4.523  1.00 94.94           O  
ATOM   2885  OG  SER A 361      16.266  -5.043   6.023  1.00 94.94           O  
ATOM   2886  N   PHE A 362      14.859  -5.035   3.428  1.00 95.12           N  
ATOM   2887  CA  PHE A 362      14.727  -6.137   2.484  1.00 95.12           C  
ATOM   2888  C   PHE A 362      15.133  -7.457   3.129  1.00 95.12           C  
ATOM   2889  CB  PHE A 362      15.570  -5.883   1.231  1.00 95.12           C  
ATOM   2890  O   PHE A 362      14.969  -8.523   2.533  1.00 95.12           O  
ATOM   2891  CG  PHE A 362      15.000  -4.828   0.320  1.00 95.12           C  
ATOM   2892  CD1 PHE A 362      13.633  -4.609   0.259  1.00 95.12           C  
ATOM   2893  CD2 PHE A 362      15.836  -4.055  -0.477  1.00 95.12           C  
ATOM   2894  CE1 PHE A 362      13.102  -3.635  -0.584  1.00 95.12           C  
ATOM   2895  CE2 PHE A 362      15.312  -3.080  -1.321  1.00 95.12           C  
ATOM   2896  CZ  PHE A 362      13.945  -2.873  -1.374  1.00 95.12           C  
ATOM   2897  N   MET A 363      15.617  -7.391   4.367  1.00 94.25           N  
ATOM   2898  CA  MET A 363      16.172  -8.562   5.043  1.00 94.25           C  
ATOM   2899  C   MET A 363      15.203  -9.078   6.105  1.00 94.25           C  
ATOM   2900  CB  MET A 363      17.516  -8.234   5.680  1.00 94.25           C  
ATOM   2901  O   MET A 363      15.617  -9.750   7.051  1.00 94.25           O  
ATOM   2902  CG  MET A 363      18.609  -7.926   4.672  1.00 94.25           C  
ATOM   2903  SD  MET A 363      19.109  -9.398   3.689  1.00 94.25           S  
ATOM   2904  CE  MET A 363      20.141 -10.258   4.906  1.00 94.25           C  
ATOM   2905  N   ARG A 364      13.930  -8.688   6.055  1.00 92.44           N  
ATOM   2906  CA  ARG A 364      12.961  -9.164   7.039  1.00 92.44           C  
ATOM   2907  C   ARG A 364      12.812 -10.680   6.969  1.00 92.44           C  
ATOM   2908  CB  ARG A 364      11.609  -8.484   6.824  1.00 92.44           C  
ATOM   2909  O   ARG A 364      12.539 -11.328   7.980  1.00 92.44           O  
ATOM   2910  CG  ARG A 364      11.594  -7.008   7.168  1.00 92.44           C  
ATOM   2911  CD  ARG A 364      10.203  -6.410   7.039  1.00 92.44           C  
ATOM   2912  NE  ARG A 364      10.219  -4.961   7.227  1.00 92.44           N  
ATOM   2913  NH1 ARG A 364       7.973  -4.668   6.750  1.00 92.44           N  
ATOM   2914  NH2 ARG A 364       9.281  -2.863   7.277  1.00 92.44           N  
ATOM   2915  CZ  ARG A 364       9.156  -4.168   7.082  1.00 92.44           C  
ATOM   2916  N   PHE A 365      12.883 -11.164   5.789  1.00 92.94           N  
ATOM   2917  CA  PHE A 365      12.945 -12.609   5.574  1.00 92.94           C  
ATOM   2918  C   PHE A 365      14.273 -13.000   4.930  1.00 92.94           C  
ATOM   2919  CB  PHE A 365      11.773 -13.078   4.707  1.00 92.94           C  
ATOM   2920  O   PHE A 365      14.617 -12.492   3.859  1.00 92.94           O  
ATOM   2921  CG  PHE A 365      11.844 -14.539   4.336  1.00 92.94           C  
ATOM   2922  CD1 PHE A 365      12.242 -14.930   3.064  1.00 92.94           C  
ATOM   2923  CD2 PHE A 365      11.508 -15.516   5.262  1.00 92.94           C  
ATOM   2924  CE1 PHE A 365      12.312 -16.281   2.721  1.00 92.94           C  
ATOM   2925  CE2 PHE A 365      11.570 -16.859   4.926  1.00 92.94           C  
ATOM   2926  CZ  PHE A 365      11.969 -17.250   3.652  1.00 92.94           C  
ATOM   2927  N   GLN A 366      14.992 -13.867   5.547  1.00 93.25           N  
ATOM   2928  CA  GLN A 366      16.281 -14.352   5.047  1.00 93.25           C  
ATOM   2929  C   GLN A 366      16.188 -15.820   4.629  1.00 93.25           C  
ATOM   2930  CB  GLN A 366      17.359 -14.172   6.102  1.00 93.25           C  
ATOM   2931  O   GLN A 366      16.141 -16.703   5.480  1.00 93.25           O  
ATOM   2932  CG  GLN A 366      17.734 -12.719   6.363  1.00 93.25           C  
ATOM   2933  CD  GLN A 366      18.891 -12.570   7.340  1.00 93.25           C  
ATOM   2934  NE2 GLN A 366      19.297 -11.328   7.590  1.00 93.25           N  
ATOM   2935  OE1 GLN A 366      19.406 -13.562   7.863  1.00 93.25           O  
ATOM   2936  N   PRO A 367      16.234 -15.984   3.338  1.00 94.62           N  
ATOM   2937  CA  PRO A 367      16.203 -17.375   2.867  1.00 94.62           C  
ATOM   2938  C   PRO A 367      17.469 -18.156   3.236  1.00 94.62           C  
ATOM   2939  CB  PRO A 367      16.078 -17.234   1.349  1.00 94.62           C  
ATOM   2940  O   PRO A 367      18.547 -17.578   3.287  1.00 94.62           O  
ATOM   2941  CG  PRO A 367      16.703 -15.914   1.036  1.00 94.62           C  
ATOM   2942  CD  PRO A 367      16.547 -15.008   2.227  1.00 94.62           C  
ATOM   2943  N   ARG A 368      17.344 -19.422   3.408  1.00 90.19           N  
ATOM   2944  CA  ARG A 368      18.453 -20.297   3.744  1.00 90.19           C  
ATOM   2945  C   ARG A 368      18.688 -21.328   2.643  1.00 90.19           C  
ATOM   2946  CB  ARG A 368      18.203 -21.016   5.074  1.00 90.19           C  
ATOM   2947  O   ARG A 368      19.797 -21.875   2.518  1.00 90.19           O  
ATOM   2948  CG  ARG A 368      18.141 -20.078   6.273  1.00 90.19           C  
ATOM   2949  CD  ARG A 368      18.172 -20.844   7.586  1.00 90.19           C  
ATOM   2950  NE  ARG A 368      18.156 -19.938   8.734  1.00 90.19           N  
ATOM   2951  NH1 ARG A 368      18.328 -21.609  10.320  1.00 90.19           N  
ATOM   2952  NH2 ARG A 368      18.219 -19.422  10.977  1.00 90.19           N  
ATOM   2953  CZ  ARG A 368      18.234 -20.328  10.008  1.00 90.19           C  
ATOM   2954  N   GLN A 369      17.672 -21.562   1.925  1.00 92.81           N  
ATOM   2955  CA  GLN A 369      17.734 -22.484   0.799  1.00 92.81           C  
ATOM   2956  C   GLN A 369      17.281 -21.812  -0.493  1.00 92.81           C  
ATOM   2957  CB  GLN A 369      16.875 -23.734   1.073  1.00 92.81           C  
ATOM   2958  O   GLN A 369      16.578 -20.812  -0.458  1.00 92.81           O  
ATOM   2959  CG  GLN A 369      17.297 -24.500   2.314  1.00 92.81           C  
ATOM   2960  CD  GLN A 369      16.406 -25.703   2.590  1.00 92.81           C  
ATOM   2961  NE2 GLN A 369      16.734 -26.453   3.631  1.00 92.81           N  
ATOM   2962  OE1 GLN A 369      15.438 -25.953   1.872  1.00 92.81           O  
ATOM   2963  N   ARG A 370      17.719 -22.391  -1.579  1.00 93.31           N  
ATOM   2964  CA  ARG A 370      17.438 -21.828  -2.896  1.00 93.31           C  
ATOM   2965  C   ARG A 370      15.945 -21.719  -3.145  1.00 93.31           C  
ATOM   2966  CB  ARG A 370      18.094 -22.672  -3.992  1.00 93.31           C  
ATOM   2967  O   ARG A 370      15.477 -20.734  -3.727  1.00 93.31           O  
ATOM   2968  CG  ARG A 370      19.609 -22.500  -4.078  1.00 93.31           C  
ATOM   2969  CD  ARG A 370      20.188 -23.234  -5.285  1.00 93.31           C  
ATOM   2970  NE  ARG A 370      21.625 -23.000  -5.418  1.00 93.31           N  
ATOM   2971  NH1 ARG A 370      21.641 -23.094  -7.727  1.00 93.31           N  
ATOM   2972  NH2 ARG A 370      23.578 -22.719  -6.578  1.00 93.31           N  
ATOM   2973  CZ  ARG A 370      22.281 -22.938  -6.574  1.00 93.31           C  
ATOM   2974  N   GLU A 371      15.188 -22.719  -2.635  1.00 91.69           N  
ATOM   2975  CA  GLU A 371      13.750 -22.781  -2.896  1.00 91.69           C  
ATOM   2976  C   GLU A 371      12.992 -21.719  -2.111  1.00 91.69           C  
ATOM   2977  CB  GLU A 371      13.203 -24.172  -2.553  1.00 91.69           C  
ATOM   2978  O   GLU A 371      11.844 -21.406  -2.422  1.00 91.69           O  
ATOM   2979  CG  GLU A 371      13.781 -25.297  -3.408  1.00 91.69           C  
ATOM   2980  CD  GLU A 371      15.172 -25.719  -2.969  1.00 91.69           C  
ATOM   2981  OE1 GLU A 371      15.875 -26.406  -3.754  1.00 91.69           O  
ATOM   2982  OE2 GLU A 371      15.570 -25.375  -1.832  1.00 91.69           O  
ATOM   2983  N   GLU A 372      13.680 -21.109  -1.172  1.00 94.38           N  
ATOM   2984  CA  GLU A 372      13.039 -20.109  -0.314  1.00 94.38           C  
ATOM   2985  C   GLU A 372      13.266 -18.703  -0.837  1.00 94.38           C  
ATOM   2986  CB  GLU A 372      13.547 -20.234   1.123  1.00 94.38           C  
ATOM   2987  O   GLU A 372      12.688 -17.734  -0.326  1.00 94.38           O  
ATOM   2988  CG  GLU A 372      13.164 -21.531   1.807  1.00 94.38           C  
ATOM   2989  CD  GLU A 372      13.742 -21.672   3.205  1.00 94.38           C  
ATOM   2990  OE1 GLU A 372      13.461 -22.688   3.881  1.00 94.38           O  
ATOM   2991  OE2 GLU A 372      14.484 -20.766   3.629  1.00 94.38           O  
ATOM   2992  N   ILE A 373      14.141 -18.562  -1.836  1.00 95.69           N  
ATOM   2993  CA  ILE A 373      14.492 -17.250  -2.355  1.00 95.69           C  
ATOM   2994  C   ILE A 373      13.273 -16.609  -3.008  1.00 95.69           C  
ATOM   2995  CB  ILE A 373      15.656 -17.328  -3.369  1.00 95.69           C  
ATOM   2996  O   ILE A 373      12.625 -17.219  -3.865  1.00 95.69           O  
ATOM   2997  CG1 ILE A 373      16.938 -17.828  -2.676  1.00 95.69           C  
ATOM   2998  CG2 ILE A 373      15.891 -15.977  -4.035  1.00 95.69           C  
ATOM   2999  CD1 ILE A 373      18.062 -18.172  -3.635  1.00 95.69           C  
ATOM   3000  N   LEU A 374      12.938 -15.422  -2.588  1.00 95.81           N  
ATOM   3001  CA  LEU A 374      11.914 -14.625  -3.256  1.00 95.81           C  
ATOM   3002  C   LEU A 374      12.516 -13.812  -4.398  1.00 95.81           C  
ATOM   3003  CB  LEU A 374      11.227 -13.688  -2.256  1.00 95.81           C  
ATOM   3004  O   LEU A 374      13.094 -12.750  -4.172  1.00 95.81           O  
ATOM   3005  CG  LEU A 374      10.523 -14.359  -1.076  1.00 95.81           C  
ATOM   3006  CD1 LEU A 374      10.039 -13.305  -0.084  1.00 95.81           C  
ATOM   3007  CD2 LEU A 374       9.359 -15.211  -1.566  1.00 95.81           C  
ATOM   3008  N   GLU A 375      12.336 -14.219  -5.566  1.00 96.56           N  
ATOM   3009  CA  GLU A 375      12.930 -13.594  -6.742  1.00 96.56           C  
ATOM   3010  C   GLU A 375      12.219 -12.289  -7.094  1.00 96.56           C  
ATOM   3011  CB  GLU A 375      12.891 -14.555  -7.938  1.00 96.56           C  
ATOM   3012  O   GLU A 375      11.031 -12.133  -6.820  1.00 96.56           O  
ATOM   3013  CG  GLU A 375      13.766 -15.789  -7.766  1.00 96.56           C  
ATOM   3014  CD  GLU A 375      13.570 -16.812  -8.867  1.00 96.56           C  
ATOM   3015  OE1 GLU A 375      14.320 -17.812  -8.898  1.00 96.56           O  
ATOM   3016  OE2 GLU A 375      12.648 -16.625  -9.695  1.00 96.56           O  
ATOM   3017  N   TRP A 376      12.961 -11.414  -7.703  1.00 98.06           N  
ATOM   3018  CA  TRP A 376      12.445 -10.117  -8.141  1.00 98.06           C  
ATOM   3019  C   TRP A 376      12.055 -10.164  -9.617  1.00 98.06           C  
ATOM   3020  CB  TRP A 376      13.477  -9.016  -7.902  1.00 98.06           C  
ATOM   3021  O   TRP A 376      12.773 -10.734 -10.438  1.00 98.06           O  
ATOM   3022  CG  TRP A 376      13.773  -8.758  -6.457  1.00 98.06           C  
ATOM   3023  CD1 TRP A 376      14.523  -9.539  -5.621  1.00 98.06           C  
ATOM   3024  CD2 TRP A 376      13.312  -7.656  -5.672  1.00 98.06           C  
ATOM   3025  CE2 TRP A 376      13.828  -7.824  -4.367  1.00 98.06           C  
ATOM   3026  CE3 TRP A 376      12.516  -6.535  -5.945  1.00 98.06           C  
ATOM   3027  NE1 TRP A 376      14.570  -8.977  -4.363  1.00 98.06           N  
ATOM   3028  CH2 TRP A 376      12.789  -5.828  -3.633  1.00 98.06           C  
ATOM   3029  CZ2 TRP A 376      13.578  -6.914  -3.340  1.00 98.06           C  
ATOM   3030  CZ3 TRP A 376      12.266  -5.633  -4.918  1.00 98.06           C  
ATOM   3031  N   GLU A 377      10.953  -9.617  -9.883  1.00 97.69           N  
ATOM   3032  CA  GLU A 377      10.555  -9.359 -11.266  1.00 97.69           C  
ATOM   3033  C   GLU A 377      11.070  -8.008 -11.750  1.00 97.69           C  
ATOM   3034  CB  GLU A 377       9.031  -9.422 -11.398  1.00 97.69           C  
ATOM   3035  O   GLU A 377      11.352  -7.121 -10.945  1.00 97.69           O  
ATOM   3036  CG  GLU A 377       8.430 -10.781 -11.078  1.00 97.69           C  
ATOM   3037  CD  GLU A 377       6.922 -10.828 -11.227  1.00 97.69           C  
ATOM   3038  OE1 GLU A 377       6.402 -11.789 -11.844  1.00 97.69           O  
ATOM   3039  OE2 GLU A 377       6.250  -9.898 -10.727  1.00 97.69           O  
ATOM   3040  N   PHE A 378      11.258  -7.926 -13.008  1.00 98.31           N  
ATOM   3041  CA  PHE A 378      11.727  -6.703 -13.648  1.00 98.31           C  
ATOM   3042  C   PHE A 378      10.578  -5.969 -14.328  1.00 98.31           C  
ATOM   3043  CB  PHE A 378      12.828  -7.020 -14.664  1.00 98.31           C  
ATOM   3044  O   PHE A 378       9.695  -6.598 -14.922  1.00 98.31           O  
ATOM   3045  CG  PHE A 378      13.438  -5.797 -15.305  1.00 98.31           C  
ATOM   3046  CD1 PHE A 378      12.883  -5.246 -16.453  1.00 98.31           C  
ATOM   3047  CD2 PHE A 378      14.562  -5.203 -14.750  1.00 98.31           C  
ATOM   3048  CE1 PHE A 378      13.445  -4.117 -17.047  1.00 98.31           C  
ATOM   3049  CE2 PHE A 378      15.133  -4.074 -15.336  1.00 98.31           C  
ATOM   3050  CZ  PHE A 378      14.570  -3.531 -16.484  1.00 98.31           C  
ATOM   3051  N   LEU A 379      10.555  -4.652 -14.172  1.00 97.81           N  
ATOM   3052  CA  LEU A 379       9.477  -3.895 -14.805  1.00 97.81           C  
ATOM   3053  C   LEU A 379      10.016  -2.621 -15.445  1.00 97.81           C  
ATOM   3054  CB  LEU A 379       8.398  -3.543 -13.773  1.00 97.81           C  
ATOM   3055  O   LEU A 379      11.062  -2.113 -15.047  1.00 97.81           O  
ATOM   3056  CG  LEU A 379       8.859  -2.738 -12.555  1.00 97.81           C  
ATOM   3057  CD1 LEU A 379       8.859  -1.247 -12.875  1.00 97.81           C  
ATOM   3058  CD2 LEU A 379       7.969  -3.033 -11.352  1.00 97.81           C  
ATOM   3059  N   THR A 380       9.359  -2.170 -16.422  1.00 95.75           N  
ATOM   3060  CA  THR A 380       9.500  -0.858 -17.031  1.00 95.75           C  
ATOM   3061  C   THR A 380       8.203  -0.067 -16.938  1.00 95.75           C  
ATOM   3062  CB  THR A 380       9.914  -0.980 -18.516  1.00 95.75           C  
ATOM   3063  O   THR A 380       7.285  -0.460 -16.203  1.00 95.75           O  
ATOM   3064  CG2 THR A 380      11.148  -1.864 -18.672  1.00 95.75           C  
ATOM   3065  OG1 THR A 380       8.836  -1.552 -19.266  1.00 95.75           O  
ATOM   3066  N   GLY A 381       8.156   1.083 -17.469  1.00 90.62           N  
ATOM   3067  CA  GLY A 381       6.922   1.849 -17.469  1.00 90.62           C  
ATOM   3068  C   GLY A 381       5.781   1.148 -18.172  1.00 90.62           C  
ATOM   3069  O   GLY A 381       4.609   1.392 -17.875  1.00 90.62           O  
ATOM   3070  N   LYS A 382       6.109   0.159 -18.969  1.00 92.69           N  
ATOM   3071  CA  LYS A 382       5.074  -0.423 -19.812  1.00 92.69           C  
ATOM   3072  C   LYS A 382       5.012  -1.938 -19.641  1.00 92.69           C  
ATOM   3073  CB  LYS A 382       5.332  -0.073 -21.281  1.00 92.69           C  
ATOM   3074  O   LYS A 382       3.959  -2.547 -19.859  1.00 92.69           O  
ATOM   3075  CG  LYS A 382       5.164   1.405 -21.609  1.00 92.69           C  
ATOM   3076  CD  LYS A 382       5.395   1.686 -23.094  1.00 92.69           C  
ATOM   3077  CE  LYS A 382       5.273   3.170 -23.406  1.00 92.69           C  
ATOM   3078  NZ  LYS A 382       5.562   3.457 -24.844  1.00 92.69           N  
ATOM   3079  N   TYR A 383       6.086  -2.572 -19.297  1.00 95.50           N  
ATOM   3080  CA  TYR A 383       6.145  -4.027 -19.375  1.00 95.50           C  
ATOM   3081  C   TYR A 383       6.574  -4.621 -18.031  1.00 95.50           C  
ATOM   3082  CB  TYR A 383       7.102  -4.477 -20.469  1.00 95.50           C  
ATOM   3083  O   TYR A 383       7.195  -3.936 -17.219  1.00 95.50           O  
ATOM   3084  CG  TYR A 383       6.668  -4.066 -21.859  1.00 95.50           C  
ATOM   3085  CD1 TYR A 383       5.652  -4.750 -22.531  1.00 95.50           C  
ATOM   3086  CD2 TYR A 383       7.273  -2.996 -22.516  1.00 95.50           C  
ATOM   3087  CE1 TYR A 383       5.250  -4.379 -23.797  1.00 95.50           C  
ATOM   3088  CE2 TYR A 383       6.879  -2.613 -23.781  1.00 95.50           C  
ATOM   3089  OH  TYR A 383       5.469  -2.936 -25.688  1.00 95.50           O  
ATOM   3090  CZ  TYR A 383       5.867  -3.311 -24.422  1.00 95.50           C  
ATOM   3091  N   LEU A 384       6.168  -5.863 -17.891  1.00 94.94           N  
ATOM   3092  CA  LEU A 384       6.582  -6.695 -16.766  1.00 94.94           C  
ATOM   3093  C   LEU A 384       7.301  -7.949 -17.266  1.00 94.94           C  
ATOM   3094  CB  LEU A 384       5.375  -7.086 -15.914  1.00 94.94           C  
ATOM   3095  O   LEU A 384       6.844  -8.602 -18.203  1.00 94.94           O  
ATOM   3096  CG  LEU A 384       5.684  -7.773 -14.586  1.00 94.94           C  
ATOM   3097  CD1 LEU A 384       6.309  -6.781 -13.609  1.00 94.94           C  
ATOM   3098  CD2 LEU A 384       4.418  -8.383 -13.992  1.00 94.94           C  
ATOM   3099  N   TYR A 385       8.461  -8.258 -16.719  1.00 96.69           N  
ATOM   3100  CA  TYR A 385       9.258  -9.445 -17.031  1.00 96.69           C  
ATOM   3101  C   TYR A 385       9.281 -10.398 -15.844  1.00 96.69           C  
ATOM   3102  CB  TYR A 385      10.688  -9.047 -17.406  1.00 96.69           C  
ATOM   3103  O   TYR A 385       9.586 -10.000 -14.719  1.00 96.69           O  
ATOM   3104  CG  TYR A 385      10.766  -8.125 -18.594  1.00 96.69           C  
ATOM   3105  CD1 TYR A 385      11.133  -8.602 -19.844  1.00 96.69           C  
ATOM   3106  CD2 TYR A 385      10.484  -6.766 -18.469  1.00 96.69           C  
ATOM   3107  CE1 TYR A 385      11.211  -7.758 -20.953  1.00 96.69           C  
ATOM   3108  CE2 TYR A 385      10.555  -5.910 -19.562  1.00 96.69           C  
ATOM   3109  OH  TYR A 385      10.992  -5.574 -21.891  1.00 96.69           O  
ATOM   3110  CZ  TYR A 385      10.922  -6.414 -20.797  1.00 96.69           C  
ATOM   3111  N   SER A 386       8.969 -11.617 -16.125  1.00 93.94           N  
ATOM   3112  CA  SER A 386       8.859 -12.602 -15.047  1.00 93.94           C  
ATOM   3113  C   SER A 386       9.453 -13.945 -15.469  1.00 93.94           C  
ATOM   3114  CB  SER A 386       7.398 -12.789 -14.633  1.00 93.94           C  
ATOM   3115  O   SER A 386       9.398 -14.312 -16.656  1.00 93.94           O  
ATOM   3116  OG  SER A 386       7.281 -13.797 -13.641  1.00 93.94           O  
ATOM   3117  N   ALA A 387      10.016 -14.648 -14.469  1.00 93.19           N  
ATOM   3118  CA  ALA A 387      10.594 -15.969 -14.703  1.00 93.19           C  
ATOM   3119  C   ALA A 387       9.617 -17.078 -14.320  1.00 93.19           C  
ATOM   3120  CB  ALA A 387      11.898 -16.125 -13.930  1.00 93.19           C  
ATOM   3121  O   ALA A 387       9.945 -18.266 -14.398  1.00 93.19           O  
ATOM   3122  N   VAL A 388       8.422 -16.750 -13.914  1.00 85.19           N  
ATOM   3123  CA  VAL A 388       7.430 -17.734 -13.492  1.00 85.19           C  
ATOM   3124  C   VAL A 388       6.945 -18.531 -14.711  1.00 85.19           C  
ATOM   3125  CB  VAL A 388       6.234 -17.062 -12.781  1.00 85.19           C  
ATOM   3126  O   VAL A 388       6.590 -17.938 -15.734  1.00 85.19           O  
ATOM   3127  CG1 VAL A 388       5.188 -18.109 -12.398  1.00 85.19           C  
ATOM   3128  CG2 VAL A 388       6.711 -16.312 -11.539  1.00 85.19           C  
ATOM   3129  N   ASP A 389       6.941 -19.781 -14.430  1.00 77.56           N  
ATOM   3130  CA  ASP A 389       6.527 -20.672 -15.516  1.00 77.56           C  
ATOM   3131  C   ASP A 389       5.031 -20.547 -15.781  1.00 77.56           C  
ATOM   3132  CB  ASP A 389       6.887 -22.125 -15.188  1.00 77.56           C  
ATOM   3133  O   ASP A 389       4.246 -20.344 -14.859  1.00 77.56           O  
ATOM   3134  CG  ASP A 389       8.234 -22.547 -15.750  1.00 77.56           C  
ATOM   3135  OD1 ASP A 389       8.828 -21.781 -16.547  1.00 77.56           O  
ATOM   3136  OD2 ASP A 389       8.703 -23.656 -15.414  1.00 77.56           O  
ATOM   3137  N   GLY A 390       4.699 -20.562 -16.984  1.00 70.75           N  
ATOM   3138  CA  GLY A 390       3.299 -20.453 -17.375  1.00 70.75           C  
ATOM   3139  C   GLY A 390       2.918 -19.078 -17.859  1.00 70.75           C  
ATOM   3140  O   GLY A 390       1.869 -18.891 -18.484  1.00 70.75           O  
ATOM   3141  N   GLN A 391       3.764 -18.172 -17.500  1.00 78.06           N  
ATOM   3142  CA  GLN A 391       3.555 -16.797 -17.984  1.00 78.06           C  
ATOM   3143  C   GLN A 391       4.594 -16.422 -19.031  1.00 78.06           C  
ATOM   3144  CB  GLN A 391       3.604 -15.812 -16.812  1.00 78.06           C  
ATOM   3145  O   GLN A 391       5.711 -16.938 -19.031  1.00 78.06           O  
ATOM   3146  CG  GLN A 391       2.514 -16.031 -15.781  1.00 78.06           C  
ATOM   3147  CD  GLN A 391       2.281 -14.812 -14.906  1.00 78.06           C  
ATOM   3148  NE2 GLN A 391       1.311 -14.906 -14.000  1.00 78.06           N  
ATOM   3149  OE1 GLN A 391       2.967 -13.797 -15.039  1.00 78.06           O  
ATOM   3150  N   PRO A 392       4.125 -15.586 -19.938  1.00 85.88           N  
ATOM   3151  CA  PRO A 392       5.113 -15.102 -20.906  1.00 85.88           C  
ATOM   3152  C   PRO A 392       6.258 -14.336 -20.234  1.00 85.88           C  
ATOM   3153  CB  PRO A 392       4.297 -14.172 -21.812  1.00 85.88           C  
ATOM   3154  O   PRO A 392       6.051 -13.648 -19.234  1.00 85.88           O  
ATOM   3155  CG  PRO A 392       3.086 -13.828 -21.000  1.00 85.88           C  
ATOM   3156  CD  PRO A 392       2.885 -14.891 -19.953  1.00 85.88           C  
ATOM   3157  N   PRO A 393       7.438 -14.586 -20.734  1.00 91.69           N  
ATOM   3158  CA  PRO A 393       8.586 -13.898 -20.141  1.00 91.69           C  
ATOM   3159  C   PRO A 393       8.438 -12.383 -20.156  1.00 91.69           C  
ATOM   3160  CB  PRO A 393       9.758 -14.336 -21.031  1.00 91.69           C  
ATOM   3161  O   PRO A 393       8.992 -11.695 -19.297  1.00 91.69           O  
ATOM   3162  CG  PRO A 393       9.109 -14.836 -22.297  1.00 91.69           C  
ATOM   3163  CD  PRO A 393       7.715 -15.289 -21.969  1.00 91.69           C  
ATOM   3164  N   ARG A 394       7.742 -11.867 -21.109  1.00 93.50           N  
ATOM   3165  CA  ARG A 394       7.426 -10.445 -21.203  1.00 93.50           C  
ATOM   3166  C   ARG A 394       5.930 -10.227 -21.406  1.00 93.50           C  
ATOM   3167  CB  ARG A 394       8.219  -9.789 -22.328  1.00 93.50           C  
ATOM   3168  O   ARG A 394       5.344 -10.797 -22.328  1.00 93.50           O  
ATOM   3169  CG  ARG A 394       7.949  -8.297 -22.484  1.00 93.50           C  
ATOM   3170  CD  ARG A 394       8.703  -7.711 -23.672  1.00 93.50           C  
ATOM   3171  NE  ARG A 394       7.801  -7.082 -24.625  1.00 93.50           N  
ATOM   3172  NH1 ARG A 394       9.461  -6.488 -26.109  1.00 93.50           N  
ATOM   3173  NH2 ARG A 394       7.277  -5.973 -26.562  1.00 93.50           N  
ATOM   3174  CZ  ARG A 394       8.180  -6.516 -25.766  1.00 93.50           C  
ATOM   3175  N   ARG A 395       5.363  -9.375 -20.594  1.00 89.81           N  
ATOM   3176  CA  ARG A 395       3.943  -9.062 -20.750  1.00 89.81           C  
ATOM   3177  C   ARG A 395       3.664  -7.602 -20.438  1.00 89.81           C  
ATOM   3178  CB  ARG A 395       3.100  -9.961 -19.844  1.00 89.81           C  
ATOM   3179  O   ARG A 395       4.465  -6.938 -19.781  1.00 89.81           O  
ATOM   3180  CG  ARG A 395       3.410  -9.812 -18.359  1.00 89.81           C  
ATOM   3181  CD  ARG A 395       2.574 -10.758 -17.516  1.00 89.81           C  
ATOM   3182  NE  ARG A 395       2.859 -10.594 -16.094  1.00 89.81           N  
ATOM   3183  NH1 ARG A 395       0.934 -11.648 -15.367  1.00 89.81           N  
ATOM   3184  NH2 ARG A 395       2.428 -10.812 -13.844  1.00 89.81           N  
ATOM   3185  CZ  ARG A 395       2.072 -11.016 -15.102  1.00 89.81           C  
ATOM   3186  N   GLY A 396       2.545  -7.125 -21.031  1.00 91.69           N  
ATOM   3187  CA  GLY A 396       2.113  -5.781 -20.688  1.00 91.69           C  
ATOM   3188  C   GLY A 396       1.753  -5.637 -19.219  1.00 91.69           C  
ATOM   3189  O   GLY A 396       1.257  -6.582 -18.594  1.00 91.69           O  
ATOM   3190  N   MET A 397       1.993  -4.492 -18.750  1.00 91.25           N  
ATOM   3191  CA  MET A 397       1.654  -4.246 -17.344  1.00 91.25           C  
ATOM   3192  C   MET A 397       0.143  -4.254 -17.141  1.00 91.25           C  
ATOM   3193  CB  MET A 397       2.238  -2.912 -16.875  1.00 91.25           C  
ATOM   3194  O   MET A 397      -0.583  -3.525 -17.828  1.00 91.25           O  
ATOM   3195  CG  MET A 397       2.162  -2.701 -15.375  1.00 91.25           C  
ATOM   3196  SD  MET A 397       3.756  -2.139 -14.664  1.00 91.25           S  
ATOM   3197  CE  MET A 397       4.141  -0.765 -15.781  1.00 91.25           C  
ATOM   3198  N   ASP A 398      -0.322  -5.016 -16.188  1.00 88.94           N  
ATOM   3199  CA  ASP A 398      -1.743  -5.051 -15.852  1.00 88.94           C  
ATOM   3200  C   ASP A 398      -2.195  -3.730 -15.234  1.00 88.94           C  
ATOM   3201  CB  ASP A 398      -2.047  -6.207 -14.898  1.00 88.94           C  
ATOM   3202  O   ASP A 398      -1.385  -2.996 -14.664  1.00 88.94           O  
ATOM   3203  CG  ASP A 398      -1.485  -7.535 -15.383  1.00 88.94           C  
ATOM   3204  OD1 ASP A 398      -1.533  -7.812 -16.594  1.00 88.94           O  
ATOM   3205  OD2 ASP A 398      -0.994  -8.312 -14.539  1.00 88.94           O  
ATOM   3206  N   SER A 399      -3.473  -3.438 -15.375  1.00 93.06           N  
ATOM   3207  CA  SER A 399      -4.020  -2.182 -14.875  1.00 93.06           C  
ATOM   3208  C   SER A 399      -3.906  -2.096 -13.359  1.00 93.06           C  
ATOM   3209  CB  SER A 399      -5.480  -2.027 -15.297  1.00 93.06           C  
ATOM   3210  O   SER A 399      -3.686  -1.014 -12.805  1.00 93.06           O  
ATOM   3211  OG  SER A 399      -6.242  -3.154 -14.891  1.00 93.06           O  
ATOM   3212  N   ALA A 400      -4.129  -3.186 -12.688  1.00 93.94           N  
ATOM   3213  CA  ALA A 400      -4.004  -3.201 -11.234  1.00 93.94           C  
ATOM   3214  C   ALA A 400      -2.613  -2.754 -10.797  1.00 93.94           C  
ATOM   3215  CB  ALA A 400      -4.309  -4.594 -10.688  1.00 93.94           C  
ATOM   3216  O   ALA A 400      -2.475  -1.945  -9.875  1.00 93.94           O  
ATOM   3217  N   GLN A 401      -1.577  -3.330 -11.430  1.00 94.75           N  
ATOM   3218  CA  GLN A 401      -0.197  -2.975 -11.117  1.00 94.75           C  
ATOM   3219  C   GLN A 401       0.105  -1.534 -11.523  1.00 94.75           C  
ATOM   3220  CB  GLN A 401       0.775  -3.930 -11.805  1.00 94.75           C  
ATOM   3221  O   GLN A 401       0.861  -0.838 -10.844  1.00 94.75           O  
ATOM   3222  CG  GLN A 401       2.238  -3.662 -11.484  1.00 94.75           C  
ATOM   3223  CD  GLN A 401       2.566  -3.902 -10.023  1.00 94.75           C  
ATOM   3224  NE2 GLN A 401       3.260  -2.951  -9.406  1.00 94.75           N  
ATOM   3225  OE1 GLN A 401       2.199  -4.934  -9.453  1.00 94.75           O  
ATOM   3226  N   ARG A 402      -0.367  -1.072 -12.586  1.00 95.31           N  
ATOM   3227  CA  ARG A 402      -0.182   0.306 -13.023  1.00 95.31           C  
ATOM   3228  C   ARG A 402      -0.768   1.288 -12.016  1.00 95.31           C  
ATOM   3229  CB  ARG A 402      -0.822   0.521 -14.398  1.00 95.31           C  
ATOM   3230  O   ARG A 402      -0.123   2.275 -11.656  1.00 95.31           O  
ATOM   3231  CG  ARG A 402      -0.546   1.890 -15.000  1.00 95.31           C  
ATOM   3232  CD  ARG A 402      -1.090   2.004 -16.422  1.00 95.31           C  
ATOM   3233  NE  ARG A 402      -0.352   1.154 -17.344  1.00 95.31           N  
ATOM   3234  NH1 ARG A 402      -1.981   1.177 -18.984  1.00 95.31           N  
ATOM   3235  NH2 ARG A 402      -0.038   0.006 -19.312  1.00 95.31           N  
ATOM   3236  CZ  ARG A 402      -0.792   0.781 -18.547  1.00 95.31           C  
ATOM   3237  N   GLU A 403      -1.973   1.010 -11.617  1.00 93.62           N  
ATOM   3238  CA  GLU A 403      -2.619   1.851 -10.617  1.00 93.62           C  
ATOM   3239  C   GLU A 403      -1.806   1.893  -9.328  1.00 93.62           C  
ATOM   3240  CB  GLU A 403      -4.039   1.353 -10.328  1.00 93.62           C  
ATOM   3241  O   GLU A 403      -1.647   2.955  -8.719  1.00 93.62           O  
ATOM   3242  CG  GLU A 403      -4.840   2.270  -9.422  1.00 93.62           C  
ATOM   3243  CD  GLU A 403      -6.242   1.759  -9.133  1.00 93.62           C  
ATOM   3244  OE1 GLU A 403      -6.930   2.324  -8.250  1.00 93.62           O  
ATOM   3245  OE2 GLU A 403      -6.660   0.786  -9.805  1.00 93.62           O  
ATOM   3246  N   ALA A 404      -1.323   0.792  -8.867  1.00 96.25           N  
ATOM   3247  CA  ALA A 404      -0.495   0.712  -7.664  1.00 96.25           C  
ATOM   3248  C   ALA A 404       0.788   1.521  -7.828  1.00 96.25           C  
ATOM   3249  CB  ALA A 404      -0.166  -0.743  -7.340  1.00 96.25           C  
ATOM   3250  O   ALA A 404       1.197   2.240  -6.914  1.00 96.25           O  
ATOM   3251  N   LEU A 405       1.446   1.414  -8.992  1.00 97.19           N  
ATOM   3252  CA  LEU A 405       2.682   2.143  -9.250  1.00 97.19           C  
ATOM   3253  C   LEU A 405       2.430   3.646  -9.281  1.00 97.19           C  
ATOM   3254  CB  LEU A 405       3.303   1.689 -10.578  1.00 97.19           C  
ATOM   3255  O   LEU A 405       3.234   4.426  -8.766  1.00 97.19           O  
ATOM   3256  CG  LEU A 405       4.070   0.366 -10.547  1.00 97.19           C  
ATOM   3257  CD1 LEU A 405       4.477  -0.042 -11.961  1.00 97.19           C  
ATOM   3258  CD2 LEU A 405       5.293   0.476  -9.641  1.00 97.19           C  
ATOM   3259  N   ASP A 406       1.366   4.016  -9.875  1.00 95.69           N  
ATOM   3260  CA  ASP A 406       1.004   5.430  -9.898  1.00 95.69           C  
ATOM   3261  C   ASP A 406       0.816   5.973  -8.484  1.00 95.69           C  
ATOM   3262  CB  ASP A 406      -0.272   5.645 -10.719  1.00 95.69           C  
ATOM   3263  O   ASP A 406       1.260   7.082  -8.180  1.00 95.69           O  
ATOM   3264  CG  ASP A 406      -0.052   5.484 -12.211  1.00 95.69           C  
ATOM   3265  OD1 ASP A 406       1.114   5.492 -12.664  1.00 95.69           O  
ATOM   3266  OD2 ASP A 406      -1.054   5.355 -12.953  1.00 95.69           O  
ATOM   3267  N   ASP A 407       0.147   5.301  -7.684  1.00 96.06           N  
ATOM   3268  CA  ASP A 407      -0.059   5.684  -6.289  1.00 96.06           C  
ATOM   3269  C   ASP A 407       1.267   5.750  -5.535  1.00 96.06           C  
ATOM   3270  CB  ASP A 407      -1.010   4.707  -5.598  1.00 96.06           C  
ATOM   3271  O   ASP A 407       1.510   6.691  -4.773  1.00 96.06           O  
ATOM   3272  CG  ASP A 407      -1.422   5.160  -4.207  1.00 96.06           C  
ATOM   3273  OD1 ASP A 407      -1.788   6.344  -4.035  1.00 96.06           O  
ATOM   3274  OD2 ASP A 407      -1.377   4.328  -3.275  1.00 96.06           O  
ATOM   3275  N   ILE A 408       2.119   4.793  -5.734  1.00 97.38           N  
ATOM   3276  CA  ILE A 408       3.428   4.730  -5.094  1.00 97.38           C  
ATOM   3277  C   ILE A 408       4.258   5.945  -5.492  1.00 97.38           C  
ATOM   3278  CB  ILE A 408       4.176   3.428  -5.453  1.00 97.38           C  
ATOM   3279  O   ILE A 408       4.844   6.617  -4.641  1.00 97.38           O  
ATOM   3280  CG1 ILE A 408       3.518   2.227  -4.762  1.00 97.38           C  
ATOM   3281  CG2 ILE A 408       5.656   3.531  -5.082  1.00 97.38           C  
ATOM   3282  CD1 ILE A 408       3.969   0.877  -5.305  1.00 97.38           C  
ATOM   3283  N   VAL A 409       4.328   6.207  -6.770  1.00 97.12           N  
ATOM   3284  CA  VAL A 409       5.094   7.340  -7.277  1.00 97.12           C  
ATOM   3285  C   VAL A 409       4.539   8.641  -6.707  1.00 97.12           C  
ATOM   3286  CB  VAL A 409       5.082   7.387  -8.820  1.00 97.12           C  
ATOM   3287  O   VAL A 409       5.297   9.531  -6.320  1.00 97.12           O  
ATOM   3288  CG1 VAL A 409       5.668   8.703  -9.328  1.00 97.12           C  
ATOM   3289  CG2 VAL A 409       5.852   6.199  -9.398  1.00 97.12           C  
ATOM   3290  N   MET A 410       3.223   8.750  -6.664  1.00 96.06           N  
ATOM   3291  CA  MET A 410       2.586   9.922  -6.086  1.00 96.06           C  
ATOM   3292  C   MET A 410       3.020  10.125  -4.641  1.00 96.06           C  
ATOM   3293  CB  MET A 410       1.062   9.805  -6.164  1.00 96.06           C  
ATOM   3294  O   MET A 410       3.406  11.227  -4.250  1.00 96.06           O  
ATOM   3295  CG  MET A 410       0.323  11.023  -5.633  1.00 96.06           C  
ATOM   3296  SD  MET A 410      -1.498  10.797  -5.637  1.00 96.06           S  
ATOM   3297  CE  MET A 410      -1.662   9.516  -4.359  1.00 96.06           C  
ATOM   3298  N   GLN A 411       2.988   9.148  -3.824  1.00 96.44           N  
ATOM   3299  CA  GLN A 411       3.398   9.219  -2.426  1.00 96.44           C  
ATOM   3300  C   GLN A 411       4.879   9.570  -2.305  1.00 96.44           C  
ATOM   3301  CB  GLN A 411       3.113   7.891  -1.716  1.00 96.44           C  
ATOM   3302  O   GLN A 411       5.262  10.367  -1.449  1.00 96.44           O  
ATOM   3303  CG  GLN A 411       1.632   7.609  -1.509  1.00 96.44           C  
ATOM   3304  CD  GLN A 411       1.376   6.285  -0.819  1.00 96.44           C  
ATOM   3305  NE2 GLN A 411       0.532   5.457  -1.423  1.00 96.44           N  
ATOM   3306  OE1 GLN A 411       1.935   6.008   0.247  1.00 96.44           O  
ATOM   3307  N   VAL A 412       5.688   8.961  -3.146  1.00 96.75           N  
ATOM   3308  CA  VAL A 412       7.121   9.227  -3.129  1.00 96.75           C  
ATOM   3309  C   VAL A 412       7.375  10.695  -3.467  1.00 96.75           C  
ATOM   3310  CB  VAL A 412       7.883   8.312  -4.113  1.00 96.75           C  
ATOM   3311  O   VAL A 412       8.188  11.359  -2.820  1.00 96.75           O  
ATOM   3312  CG1 VAL A 412       9.320   8.789  -4.289  1.00 96.75           C  
ATOM   3313  CG2 VAL A 412       7.848   6.863  -3.631  1.00 96.75           C  
ATOM   3314  N   MET A 413       6.684  11.172  -4.449  1.00 95.50           N  
ATOM   3315  CA  MET A 413       6.836  12.570  -4.840  1.00 95.50           C  
ATOM   3316  C   MET A 413       6.391  13.500  -3.719  1.00 95.50           C  
ATOM   3317  CB  MET A 413       6.035  12.859  -6.109  1.00 95.50           C  
ATOM   3318  O   MET A 413       7.004  14.547  -3.490  1.00 95.50           O  
ATOM   3319  CG  MET A 413       6.562  12.148  -7.344  1.00 95.50           C  
ATOM   3320  SD  MET A 413       8.367  12.383  -7.582  1.00 95.50           S  
ATOM   3321  CE  MET A 413       8.422  14.188  -7.777  1.00 95.50           C  
ATOM   3322  N   GLU A 414       5.320  13.148  -3.053  1.00 92.75           N  
ATOM   3323  CA  GLU A 414       4.863  13.930  -1.905  1.00 92.75           C  
ATOM   3324  C   GLU A 414       5.918  13.961  -0.805  1.00 92.75           C  
ATOM   3325  CB  GLU A 414       3.551  13.359  -1.357  1.00 92.75           C  
ATOM   3326  O   GLU A 414       6.156  15.008  -0.200  1.00 92.75           O  
ATOM   3327  CG  GLU A 414       2.338  13.672  -2.223  1.00 92.75           C  
ATOM   3328  CD  GLU A 414       1.058  13.023  -1.715  1.00 92.75           C  
ATOM   3329  OE1 GLU A 414      -0.022  13.273  -2.295  1.00 92.75           O  
ATOM   3330  OE2 GLU A 414       1.136  12.258  -0.727  1.00 92.75           O  
ATOM   3331  N   MET A 415       6.602  12.930  -0.550  1.00 93.38           N  
ATOM   3332  CA  MET A 415       7.648  12.836   0.467  1.00 93.38           C  
ATOM   3333  C   MET A 415       8.875  13.648   0.062  1.00 93.38           C  
ATOM   3334  CB  MET A 415       8.039  11.375   0.706  1.00 93.38           C  
ATOM   3335  O   MET A 415       9.453  14.352   0.886  1.00 93.38           O  
ATOM   3336  CG  MET A 415       6.996  10.578   1.469  1.00 93.38           C  
ATOM   3337  SD  MET A 415       7.570   8.883   1.884  1.00 93.38           S  
ATOM   3338  CE  MET A 415       7.328   8.062   0.284  1.00 93.38           C  
ATOM   3339  N   ILE A 416       9.227  13.555  -1.188  1.00 92.06           N  
ATOM   3340  CA  ILE A 416      10.414  14.250  -1.687  1.00 92.06           C  
ATOM   3341  C   ILE A 416      10.180  15.758  -1.650  1.00 92.06           C  
ATOM   3342  CB  ILE A 416      10.773  13.797  -3.119  1.00 92.06           C  
ATOM   3343  O   ILE A 416      11.094  16.531  -1.340  1.00 92.06           O  
ATOM   3344  CG1 ILE A 416      11.305  12.359  -3.105  1.00 92.06           C  
ATOM   3345  CG2 ILE A 416      11.781  14.750  -3.752  1.00 92.06           C  
ATOM   3346  CD1 ILE A 416      11.508  11.758  -4.492  1.00 92.06           C  
ATOM   3347  N   ASN A 417       8.953  16.188  -1.871  1.00 90.44           N  
ATOM   3348  CA  ASN A 417       8.641  17.609  -1.968  1.00 90.44           C  
ATOM   3349  C   ASN A 417       8.094  18.156  -0.654  1.00 90.44           C  
ATOM   3350  CB  ASN A 417       7.656  17.859  -3.107  1.00 90.44           C  
ATOM   3351  O   ASN A 417       7.609  19.281  -0.601  1.00 90.44           O  
ATOM   3352  CG  ASN A 417       8.312  17.812  -4.473  1.00 90.44           C  
ATOM   3353  ND2 ASN A 417       7.582  17.312  -5.465  1.00 90.44           N  
ATOM   3354  OD1 ASN A 417       9.469  18.219  -4.637  1.00 90.44           O  
ATOM   3355  N   ALA A 418       8.102  17.391   0.374  1.00 84.81           N  
ATOM   3356  CA  ALA A 418       7.586  17.812   1.672  1.00 84.81           C  
ATOM   3357  C   ALA A 418       8.320  19.062   2.178  1.00 84.81           C  
ATOM   3358  CB  ALA A 418       7.695  16.688   2.688  1.00 84.81           C  
ATOM   3359  O   ALA A 418       7.707  19.969   2.744  1.00 84.81           O  
ATOM   3360  N   ASN A 419       9.633  19.156   1.991  1.00 80.19           N  
ATOM   3361  CA  ASN A 419      10.414  20.297   2.441  1.00 80.19           C  
ATOM   3362  C   ASN A 419      10.930  21.125   1.266  1.00 80.19           C  
ATOM   3363  CB  ASN A 419      11.586  19.844   3.316  1.00 80.19           C  
ATOM   3364  O   ASN A 419      12.062  21.625   1.294  1.00 80.19           O  
ATOM   3365  CG  ASN A 419      11.133  19.188   4.605  1.00 80.19           C  
ATOM   3366  ND2 ASN A 419      11.914  18.234   5.105  1.00 80.19           N  
ATOM   3367  OD1 ASN A 419      10.078  19.531   5.152  1.00 80.19           O  
ATOM   3368  N   ALA A 420      10.109  21.203   0.331  1.00 77.88           N  
ATOM   3369  CA  ALA A 420      10.492  21.922  -0.886  1.00 77.88           C  
ATOM   3370  C   ALA A 420      10.727  23.406  -0.604  1.00 77.88           C  
ATOM   3371  CB  ALA A 420       9.422  21.750  -1.960  1.00 77.88           C  
ATOM   3372  O   ALA A 420      11.656  24.000  -1.150  1.00 77.88           O  
ATOM   3373  N   LYS A 421       9.984  23.969   0.273  1.00 72.94           N  
ATOM   3374  CA  LYS A 421      10.125  25.375   0.605  1.00 72.94           C  
ATOM   3375  C   LYS A 421      11.477  25.656   1.263  1.00 72.94           C  
ATOM   3376  CB  LYS A 421       8.992  25.828   1.525  1.00 72.94           C  
ATOM   3377  O   LYS A 421      12.203  26.547   0.837  1.00 72.94           O  
ATOM   3378  CG  LYS A 421       9.086  27.297   1.948  1.00 72.94           C  
ATOM   3379  CD  LYS A 421       8.055  27.625   3.020  1.00 72.94           C  
ATOM   3380  CE  LYS A 421       8.289  29.016   3.604  1.00 72.94           C  
ATOM   3381  NZ  LYS A 421       7.375  29.297   4.750  1.00 72.94           N  
ATOM   3382  N   THR A 422      11.766  24.828   2.291  1.00 74.75           N  
ATOM   3383  CA  THR A 422      13.008  25.031   3.033  1.00 74.75           C  
ATOM   3384  C   THR A 422      14.219  24.766   2.141  1.00 74.75           C  
ATOM   3385  CB  THR A 422      13.070  24.109   4.266  1.00 74.75           C  
ATOM   3386  O   THR A 422      15.219  25.484   2.217  1.00 74.75           O  
ATOM   3387  CG2 THR A 422      12.164  24.625   5.379  1.00 74.75           C  
ATOM   3388  OG1 THR A 422      12.656  22.781   3.893  1.00 74.75           O  
ATOM   3389  N   ARG A 423      14.078  23.984   1.205  1.00 75.62           N  
ATOM   3390  CA  ARG A 423      15.188  23.609   0.336  1.00 75.62           C  
ATOM   3391  C   ARG A 423      15.242  24.500  -0.897  1.00 75.62           C  
ATOM   3392  CB  ARG A 423      15.070  22.141  -0.086  1.00 75.62           C  
ATOM   3393  O   ARG A 423      16.266  24.547  -1.586  1.00 75.62           O  
ATOM   3394  CG  ARG A 423      15.289  21.156   1.048  1.00 75.62           C  
ATOM   3395  CD  ARG A 423      15.297  19.719   0.549  1.00 75.62           C  
ATOM   3396  NE  ARG A 423      15.523  18.766   1.638  1.00 75.62           N  
ATOM   3397  NH1 ARG A 423      15.375  16.875   0.308  1.00 75.62           N  
ATOM   3398  NH2 ARG A 423      15.766  16.672   2.557  1.00 75.62           N  
ATOM   3399  CZ  ARG A 423      15.555  17.438   1.498  1.00 75.62           C  
ATOM   3400  N   GLY A 424      14.117  25.188  -1.161  1.00 80.00           N  
ATOM   3401  CA  GLY A 424      14.086  26.109  -2.287  1.00 80.00           C  
ATOM   3402  C   GLY A 424      14.078  25.406  -3.631  1.00 80.00           C  
ATOM   3403  O   GLY A 424      14.688  25.891  -4.590  1.00 80.00           O  
ATOM   3404  N   ARG A 425      13.641  24.203  -3.717  1.00 85.38           N  
ATOM   3405  CA  ARG A 425      13.594  23.406  -4.941  1.00 85.38           C  
ATOM   3406  C   ARG A 425      12.328  22.562  -4.996  1.00 85.38           C  
ATOM   3407  CB  ARG A 425      14.836  22.516  -5.055  1.00 85.38           C  
ATOM   3408  O   ARG A 425      11.766  22.219  -3.959  1.00 85.38           O  
ATOM   3409  CG  ARG A 425      14.914  21.438  -3.984  1.00 85.38           C  
ATOM   3410  CD  ARG A 425      16.188  20.609  -4.109  1.00 85.38           C  
ATOM   3411  NE  ARG A 425      16.219  19.531  -3.141  1.00 85.38           N  
ATOM   3412  NH1 ARG A 425      18.281  18.719  -3.807  1.00 85.38           N  
ATOM   3413  NH2 ARG A 425      17.141  17.688  -2.105  1.00 85.38           N  
ATOM   3414  CZ  ARG A 425      17.219  18.641  -3.020  1.00 85.38           C  
ATOM   3415  N   ILE A 426      11.836  22.344  -6.242  1.00 88.69           N  
ATOM   3416  CA  ILE A 426      10.719  21.438  -6.512  1.00 88.69           C  
ATOM   3417  C   ILE A 426      11.148  20.359  -7.492  1.00 88.69           C  
ATOM   3418  CB  ILE A 426       9.500  22.219  -7.062  1.00 88.69           C  
ATOM   3419  O   ILE A 426      11.859  20.641  -8.461  1.00 88.69           O  
ATOM   3420  CG1 ILE A 426       8.961  23.188  -6.012  1.00 88.69           C  
ATOM   3421  CG2 ILE A 426       8.398  21.234  -7.504  1.00 88.69           C  
ATOM   3422  CD1 ILE A 426       7.941  24.188  -6.555  1.00 88.69           C  
ATOM   3423  N   ILE A 427      10.797  19.203  -7.195  1.00 93.38           N  
ATOM   3424  CA  ILE A 427      11.133  18.062  -8.031  1.00 93.38           C  
ATOM   3425  C   ILE A 427       9.867  17.516  -8.688  1.00 93.38           C  
ATOM   3426  CB  ILE A 427      11.836  16.953  -7.219  1.00 93.38           C  
ATOM   3427  O   ILE A 427       8.875  17.234  -8.000  1.00 93.38           O  
ATOM   3428  CG1 ILE A 427      13.133  17.484  -6.598  1.00 93.38           C  
ATOM   3429  CG2 ILE A 427      12.117  15.727  -8.102  1.00 93.38           C  
ATOM   3430  CD1 ILE A 427      13.828  16.500  -5.676  1.00 93.38           C  
ATOM   3431  N   ASP A 428       9.875  17.359  -9.984  1.00 94.62           N  
ATOM   3432  CA  ASP A 428       8.750  16.828 -10.750  1.00 94.62           C  
ATOM   3433  C   ASP A 428       9.055  15.438 -11.281  1.00 94.62           C  
ATOM   3434  CB  ASP A 428       8.398  17.766 -11.906  1.00 94.62           C  
ATOM   3435  O   ASP A 428      10.188  15.156 -11.695  1.00 94.62           O  
ATOM   3436  CG  ASP A 428       7.762  19.062 -11.438  1.00 94.62           C  
ATOM   3437  OD1 ASP A 428       7.172  19.109 -10.336  1.00 94.62           O  
ATOM   3438  OD2 ASP A 428       7.848  20.078 -12.180  1.00 94.62           O  
ATOM   3439  N   PHE A 429       8.070  14.617 -11.289  1.00 95.88           N  
ATOM   3440  CA  PHE A 429       8.188  13.266 -11.812  1.00 95.88           C  
ATOM   3441  C   PHE A 429       8.008  13.250 -13.320  1.00 95.88           C  
ATOM   3442  CB  PHE A 429       7.156  12.336 -11.148  1.00 95.88           C  
ATOM   3443  O   PHE A 429       7.098  13.891 -13.852  1.00 95.88           O  
ATOM   3444  CG  PHE A 429       7.070  10.977 -11.781  1.00 95.88           C  
ATOM   3445  CD1 PHE A 429       5.988  10.633 -12.586  1.00 95.88           C  
ATOM   3446  CD2 PHE A 429       8.070  10.039 -11.570  1.00 95.88           C  
ATOM   3447  CE1 PHE A 429       5.906   9.375 -13.172  1.00 95.88           C  
ATOM   3448  CE2 PHE A 429       7.996   8.773 -12.156  1.00 95.88           C  
ATOM   3449  CZ  PHE A 429       6.914   8.445 -12.953  1.00 95.88           C  
ATOM   3450  N   LYS A 430       8.828  12.453 -14.016  1.00 95.62           N  
ATOM   3451  CA  LYS A 430       8.719  12.289 -15.461  1.00 95.62           C  
ATOM   3452  C   LYS A 430       8.297  10.867 -15.828  1.00 95.62           C  
ATOM   3453  CB  LYS A 430      10.047  12.633 -16.141  1.00 95.62           C  
ATOM   3454  O   LYS A 430       7.172  10.641 -16.281  1.00 95.62           O  
ATOM   3455  CG  LYS A 430      10.375  14.117 -16.125  1.00 95.62           C  
ATOM   3456  CD  LYS A 430       9.445  14.906 -17.047  1.00 95.62           C  
ATOM   3457  CE  LYS A 430       9.836  16.375 -17.109  1.00 95.62           C  
ATOM   3458  NZ  LYS A 430       8.891  17.172 -17.953  1.00 95.62           N  
ATOM   3459  N   GLU A 431       9.141   9.930 -15.508  1.00 96.06           N  
ATOM   3460  CA  GLU A 431       8.805   8.547 -15.852  1.00 96.06           C  
ATOM   3461  C   GLU A 431       9.633   7.559 -15.039  1.00 96.06           C  
ATOM   3462  CB  GLU A 431       9.016   8.305 -17.359  1.00 96.06           C  
ATOM   3463  O   GLU A 431      10.648   7.926 -14.453  1.00 96.06           O  
ATOM   3464  CG  GLU A 431      10.453   8.461 -17.812  1.00 96.06           C  
ATOM   3465  CD  GLU A 431      10.648   8.188 -19.297  1.00 96.06           C  
ATOM   3466  OE1 GLU A 431      11.797   8.320 -19.781  1.00 96.06           O  
ATOM   3467  OE2 GLU A 431       9.656   7.848 -19.969  1.00 96.06           O  
ATOM   3468  N   ILE A 432       9.180   6.367 -15.070  1.00 96.75           N  
ATOM   3469  CA  ILE A 432       9.938   5.238 -14.531  1.00 96.75           C  
ATOM   3470  C   ILE A 432      10.836   4.652 -15.617  1.00 96.75           C  
ATOM   3471  CB  ILE A 432       8.992   4.148 -13.969  1.00 96.75           C  
ATOM   3472  O   ILE A 432      10.344   4.148 -16.641  1.00 96.75           O  
ATOM   3473  CG1 ILE A 432       8.094   4.734 -12.875  1.00 96.75           C  
ATOM   3474  CG2 ILE A 432       9.797   2.961 -13.438  1.00 96.75           C  
ATOM   3475  CD1 ILE A 432       6.996   3.791 -12.406  1.00 96.75           C  
ATOM   3476  N   GLN A 433      12.070   4.672 -15.391  1.00 96.06           N  
ATOM   3477  CA  GLN A 433      13.000   4.082 -16.344  1.00 96.06           C  
ATOM   3478  C   GLN A 433      12.961   2.557 -16.281  1.00 96.06           C  
ATOM   3479  CB  GLN A 433      14.422   4.578 -16.094  1.00 96.06           C  
ATOM   3480  O   GLN A 433      12.750   1.893 -17.297  1.00 96.06           O  
ATOM   3481  CG  GLN A 433      14.617   6.062 -16.375  1.00 96.06           C  
ATOM   3482  CD  GLN A 433      14.641   6.379 -17.859  1.00 96.06           C  
ATOM   3483  NE2 GLN A 433      14.125   7.543 -18.219  1.00 96.06           N  
ATOM   3484  OE1 GLN A 433      15.125   5.578 -18.672  1.00 96.06           O  
ATOM   3485  N   TYR A 434      13.109   2.031 -15.156  1.00 97.12           N  
ATOM   3486  CA  TYR A 434      12.969   0.610 -14.859  1.00 97.12           C  
ATOM   3487  C   TYR A 434      12.812   0.377 -13.359  1.00 97.12           C  
ATOM   3488  CB  TYR A 434      14.180  -0.169 -15.383  1.00 97.12           C  
ATOM   3489  O   TYR A 434      12.883   1.320 -12.570  1.00 97.12           O  
ATOM   3490  CG  TYR A 434      15.438   0.060 -14.594  1.00 97.12           C  
ATOM   3491  CD1 TYR A 434      16.266   1.143 -14.867  1.00 97.12           C  
ATOM   3492  CD2 TYR A 434      15.805  -0.806 -13.562  1.00 97.12           C  
ATOM   3493  CE1 TYR A 434      17.438   1.355 -14.133  1.00 97.12           C  
ATOM   3494  CE2 TYR A 434      16.969  -0.602 -12.828  1.00 97.12           C  
ATOM   3495  OH  TYR A 434      18.922   0.687 -12.398  1.00 97.12           O  
ATOM   3496  CZ  TYR A 434      17.781   0.480 -13.117  1.00 97.12           C  
ATOM   3497  N   GLY A 435      12.578  -0.800 -13.047  1.00 98.00           N  
ATOM   3498  CA  GLY A 435      12.453  -1.135 -11.641  1.00 98.00           C  
ATOM   3499  C   GLY A 435      12.305  -2.623 -11.391  1.00 98.00           C  
ATOM   3500  O   GLY A 435      12.445  -3.430 -12.312  1.00 98.00           O  
ATOM   3501  N   TYR A 436      12.164  -2.953 -10.117  1.00 98.44           N  
ATOM   3502  CA  TYR A 436      11.977  -4.320  -9.641  1.00 98.44           C  
ATOM   3503  C   TYR A 436      10.844  -4.395  -8.625  1.00 98.44           C  
ATOM   3504  CB  TYR A 436      13.266  -4.859  -9.023  1.00 98.44           C  
ATOM   3505  O   TYR A 436      10.578  -3.424  -7.914  1.00 98.44           O  
ATOM   3506  CG  TYR A 436      14.461  -4.801  -9.945  1.00 98.44           C  
ATOM   3507  CD1 TYR A 436      14.797  -5.887 -10.750  1.00 98.44           C  
ATOM   3508  CD2 TYR A 436      15.250  -3.658 -10.023  1.00 98.44           C  
ATOM   3509  CE1 TYR A 436      15.891  -5.840 -11.602  1.00 98.44           C  
ATOM   3510  CE2 TYR A 436      16.344  -3.598 -10.875  1.00 98.44           C  
ATOM   3511  OH  TYR A 436      17.750  -4.637 -12.500  1.00 98.44           O  
ATOM   3512  CZ  TYR A 436      16.656  -4.691 -11.656  1.00 98.44           C  
ATOM   3513  N   ARG A 437      10.227  -5.484  -8.586  1.00 98.06           N  
ATOM   3514  CA  ARG A 437       9.156  -5.699  -7.613  1.00 98.06           C  
ATOM   3515  C   ARG A 437       9.188  -7.125  -7.078  1.00 98.06           C  
ATOM   3516  CB  ARG A 437       7.793  -5.402  -8.234  1.00 98.06           C  
ATOM   3517  O   ARG A 437       9.555  -8.055  -7.797  1.00 98.06           O  
ATOM   3518  CG  ARG A 437       7.305  -6.480  -9.188  1.00 98.06           C  
ATOM   3519  CD  ARG A 437       5.879  -6.215  -9.656  1.00 98.06           C  
ATOM   3520  NE  ARG A 437       5.336  -7.348 -10.398  1.00 98.06           N  
ATOM   3521  NH1 ARG A 437       3.189  -6.500 -10.531  1.00 98.06           N  
ATOM   3522  NH2 ARG A 437       3.682  -8.531 -11.469  1.00 98.06           N  
ATOM   3523  CZ  ARG A 437       4.070  -7.457 -10.797  1.00 98.06           C  
ATOM   3524  N   ARG A 438       8.820  -7.281  -5.855  1.00 97.31           N  
ATOM   3525  CA  ARG A 438       8.633  -8.570  -5.207  1.00 97.31           C  
ATOM   3526  C   ARG A 438       7.621  -8.469  -4.066  1.00 97.31           C  
ATOM   3527  CB  ARG A 438       9.961  -9.117  -4.680  1.00 97.31           C  
ATOM   3528  O   ARG A 438       7.410  -7.383  -3.518  1.00 97.31           O  
ATOM   3529  CG  ARG A 438      10.469  -8.406  -3.434  1.00 97.31           C  
ATOM   3530  CD  ARG A 438      11.742  -9.047  -2.898  1.00 97.31           C  
ATOM   3531  NE  ARG A 438      12.219  -8.367  -1.696  1.00 97.31           N  
ATOM   3532  NH1 ARG A 438      14.148  -9.625  -1.506  1.00 97.31           N  
ATOM   3533  NH2 ARG A 438      13.688  -7.980   0.023  1.00 97.31           N  
ATOM   3534  CZ  ARG A 438      13.352  -8.656  -1.062  1.00 97.31           C  
ATOM   3535  N   VAL A 439       6.949  -9.523  -3.811  1.00 97.00           N  
ATOM   3536  CA  VAL A 439       5.980  -9.570  -2.719  1.00 97.00           C  
ATOM   3537  C   VAL A 439       6.445 -10.578  -1.664  1.00 97.00           C  
ATOM   3538  CB  VAL A 439       4.574  -9.945  -3.229  1.00 97.00           C  
ATOM   3539  O   VAL A 439       6.684 -11.742  -1.972  1.00 97.00           O  
ATOM   3540  CG1 VAL A 439       3.588 -10.047  -2.064  1.00 97.00           C  
ATOM   3541  CG2 VAL A 439       4.086  -8.930  -4.254  1.00 97.00           C  
ATOM   3542  N   ASN A 440       6.707 -10.102  -0.499  1.00 96.62           N  
ATOM   3543  CA  ASN A 440       6.844 -10.953   0.683  1.00 96.62           C  
ATOM   3544  C   ASN A 440       5.484 -11.266   1.306  1.00 96.62           C  
ATOM   3545  CB  ASN A 440       7.762 -10.289   1.714  1.00 96.62           C  
ATOM   3546  O   ASN A 440       4.828 -10.375   1.850  1.00 96.62           O  
ATOM   3547  CG  ASN A 440       8.070 -11.203   2.887  1.00 96.62           C  
ATOM   3548  ND2 ASN A 440       9.305 -11.133   3.379  1.00 96.62           N  
ATOM   3549  OD1 ASN A 440       7.211 -11.961   3.346  1.00 96.62           O  
ATOM   3550  N   PRO A 441       5.012 -12.461   1.223  1.00 95.56           N  
ATOM   3551  CA  PRO A 441       3.654 -12.781   1.670  1.00 95.56           C  
ATOM   3552  C   PRO A 441       3.430 -12.461   3.146  1.00 95.56           C  
ATOM   3553  CB  PRO A 441       3.543 -14.281   1.415  1.00 95.56           C  
ATOM   3554  O   PRO A 441       2.287 -12.273   3.574  1.00 95.56           O  
ATOM   3555  CG  PRO A 441       4.957 -14.758   1.333  1.00 95.56           C  
ATOM   3556  CD  PRO A 441       5.816 -13.625   0.855  1.00 95.56           C  
ATOM   3557  N   MET A 442       4.449 -12.398   3.957  1.00 94.44           N  
ATOM   3558  CA  MET A 442       4.328 -12.164   5.395  1.00 94.44           C  
ATOM   3559  C   MET A 442       4.379 -10.672   5.707  1.00 94.44           C  
ATOM   3560  CB  MET A 442       5.434 -12.898   6.156  1.00 94.44           C  
ATOM   3561  O   MET A 442       3.711 -10.211   6.629  1.00 94.44           O  
ATOM   3562  CG  MET A 442       5.219 -12.938   7.660  1.00 94.44           C  
ATOM   3563  SD  MET A 442       3.689 -13.836   8.125  1.00 94.44           S  
ATOM   3564  CE  MET A 442       3.438 -13.188   9.805  1.00 94.44           C  
ATOM   3565  N   TYR A 443       5.125  -9.867   4.848  1.00 96.12           N  
ATOM   3566  CA  TYR A 443       5.480  -8.547   5.359  1.00 96.12           C  
ATOM   3567  C   TYR A 443       5.039  -7.453   4.395  1.00 96.12           C  
ATOM   3568  CB  TYR A 443       6.988  -8.453   5.598  1.00 96.12           C  
ATOM   3569  O   TYR A 443       4.945  -6.281   4.773  1.00 96.12           O  
ATOM   3570  CG  TYR A 443       7.488  -9.367   6.691  1.00 96.12           C  
ATOM   3571  CD1 TYR A 443       7.027  -9.242   7.996  1.00 96.12           C  
ATOM   3572  CD2 TYR A 443       8.430 -10.359   6.418  1.00 96.12           C  
ATOM   3573  CE1 TYR A 443       7.484 -10.078   9.008  1.00 96.12           C  
ATOM   3574  CE2 TYR A 443       8.891 -11.203   7.418  1.00 96.12           C  
ATOM   3575  OH  TYR A 443       8.875 -11.891   9.703  1.00 96.12           O  
ATOM   3576  CZ  TYR A 443       8.414 -11.055   8.711  1.00 96.12           C  
ATOM   3577  N   GLY A 444       4.844  -7.766   3.152  1.00 97.00           N  
ATOM   3578  CA  GLY A 444       4.328  -6.734   2.268  1.00 97.00           C  
ATOM   3579  C   GLY A 444       4.984  -6.738   0.899  1.00 97.00           C  
ATOM   3580  O   GLY A 444       5.516  -7.762   0.463  1.00 97.00           O  
ATOM   3581  N   ALA A 445       4.797  -5.641   0.179  1.00 98.31           N  
ATOM   3582  CA  ALA A 445       5.328  -5.469  -1.170  1.00 98.31           C  
ATOM   3583  C   ALA A 445       6.590  -4.613  -1.157  1.00 98.31           C  
ATOM   3584  CB  ALA A 445       4.273  -4.840  -2.080  1.00 98.31           C  
ATOM   3585  O   ALA A 445       6.695  -3.660  -0.380  1.00 98.31           O  
ATOM   3586  N   GLU A 446       7.504  -4.930  -1.966  1.00 98.44           N  
ATOM   3587  CA  GLU A 446       8.797  -4.266  -2.057  1.00 98.44           C  
ATOM   3588  C   GLU A 446       9.102  -3.832  -3.488  1.00 98.44           C  
ATOM   3589  CB  GLU A 446       9.914  -5.180  -1.539  1.00 98.44           C  
ATOM   3590  O   GLU A 446       8.766  -4.543  -4.441  1.00 98.44           O  
ATOM   3591  CG  GLU A 446       9.695  -5.672  -0.116  1.00 98.44           C  
ATOM   3592  CD  GLU A 446      10.680  -6.746   0.308  1.00 98.44           C  
ATOM   3593  OE1 GLU A 446      10.852  -6.965   1.528  1.00 98.44           O  
ATOM   3594  OE2 GLU A 446      11.297  -7.371  -0.588  1.00 98.44           O  
ATOM   3595  N   TYR A 447       9.695  -2.643  -3.646  1.00 98.44           N  
ATOM   3596  CA  TYR A 447       9.984  -2.072  -4.957  1.00 98.44           C  
ATOM   3597  C   TYR A 447      11.367  -1.434  -4.973  1.00 98.44           C  
ATOM   3598  CB  TYR A 447       8.930  -1.034  -5.340  1.00 98.44           C  
ATOM   3599  O   TYR A 447      11.820  -0.891  -3.965  1.00 98.44           O  
ATOM   3600  CG  TYR A 447       7.527  -1.594  -5.418  1.00 98.44           C  
ATOM   3601  CD1 TYR A 447       6.992  -2.021  -6.629  1.00 98.44           C  
ATOM   3602  CD2 TYR A 447       6.738  -1.694  -4.277  1.00 98.44           C  
ATOM   3603  CE1 TYR A 447       5.703  -2.537  -6.703  1.00 98.44           C  
ATOM   3604  CE2 TYR A 447       5.445  -2.207  -4.340  1.00 98.44           C  
ATOM   3605  OH  TYR A 447       3.662  -3.135  -5.625  1.00 98.44           O  
ATOM   3606  CZ  TYR A 447       4.938  -2.627  -5.555  1.00 98.44           C  
ATOM   3607  N   ILE A 448      12.070  -1.525  -6.031  1.00 98.19           N  
ATOM   3608  CA  ILE A 448      13.219  -0.716  -6.426  1.00 98.19           C  
ATOM   3609  C   ILE A 448      12.914   0.007  -7.734  1.00 98.19           C  
ATOM   3610  CB  ILE A 448      14.492  -1.576  -6.574  1.00 98.19           C  
ATOM   3611  O   ILE A 448      12.711  -0.631  -8.773  1.00 98.19           O  
ATOM   3612  CG1 ILE A 448      14.766  -2.355  -5.281  1.00 98.19           C  
ATOM   3613  CG2 ILE A 448      15.695  -0.703  -6.949  1.00 98.19           C  
ATOM   3614  CD1 ILE A 448      15.867  -3.395  -5.402  1.00 98.19           C  
ATOM   3615  N   LEU A 449      12.836   1.287  -7.703  1.00 97.81           N  
ATOM   3616  CA  LEU A 449      12.438   2.059  -8.875  1.00 97.81           C  
ATOM   3617  C   LEU A 449      13.523   3.051  -9.266  1.00 97.81           C  
ATOM   3618  CB  LEU A 449      11.125   2.803  -8.609  1.00 97.81           C  
ATOM   3619  O   LEU A 449      14.039   3.783  -8.422  1.00 97.81           O  
ATOM   3620  CG  LEU A 449       9.914   1.939  -8.242  1.00 97.81           C  
ATOM   3621  CD1 LEU A 449       8.695   2.816  -7.984  1.00 97.81           C  
ATOM   3622  CD2 LEU A 449       9.625   0.929  -9.352  1.00 97.81           C  
ATOM   3623  N   ASP A 450      13.906   3.027 -10.430  1.00 96.88           N  
ATOM   3624  CA  ASP A 450      14.734   4.062 -11.039  1.00 96.88           C  
ATOM   3625  C   ASP A 450      13.867   5.117 -11.734  1.00 96.88           C  
ATOM   3626  CB  ASP A 450      15.719   3.449 -12.031  1.00 96.88           C  
ATOM   3627  O   ASP A 450      13.258   4.844 -12.766  1.00 96.88           O  
ATOM   3628  CG  ASP A 450      16.875   4.375 -12.375  1.00 96.88           C  
ATOM   3629  OD1 ASP A 450      16.656   5.605 -12.461  1.00 96.88           O  
ATOM   3630  OD2 ASP A 450      18.000   3.871 -12.562  1.00 96.88           O  
ATOM   3631  N   LEU A 451      13.875   6.297 -11.164  1.00 96.94           N  
ATOM   3632  CA  LEU A 451      12.953   7.352 -11.586  1.00 96.94           C  
ATOM   3633  C   LEU A 451      13.711   8.477 -12.289  1.00 96.94           C  
ATOM   3634  CB  LEU A 451      12.188   7.906 -10.383  1.00 96.94           C  
ATOM   3635  O   LEU A 451      14.773   8.898 -11.828  1.00 96.94           O  
ATOM   3636  CG  LEU A 451      11.438   6.883  -9.531  1.00 96.94           C  
ATOM   3637  CD1 LEU A 451      10.914   7.535  -8.250  1.00 96.94           C  
ATOM   3638  CD2 LEU A 451      10.289   6.266 -10.320  1.00 96.94           C  
ATOM   3639  N   LEU A 452      13.180   8.938 -13.336  1.00 97.00           N  
ATOM   3640  CA  LEU A 452      13.617  10.172 -13.977  1.00 97.00           C  
ATOM   3641  C   LEU A 452      12.836  11.367 -13.438  1.00 97.00           C  
ATOM   3642  CB  LEU A 452      13.453  10.086 -15.492  1.00 97.00           C  
ATOM   3643  O   LEU A 452      11.609  11.414 -13.547  1.00 97.00           O  
ATOM   3644  CG  LEU A 452      13.977  11.273 -16.297  1.00 97.00           C  
ATOM   3645  CD1 LEU A 452      15.484  11.398 -16.141  1.00 97.00           C  
ATOM   3646  CD2 LEU A 452      13.602  11.117 -17.781  1.00 97.00           C  
ATOM   3647  N   LEU A 453      13.523  12.266 -12.852  1.00 96.56           N  
ATOM   3648  CA  LEU A 453      12.922  13.422 -12.195  1.00 96.56           C  
ATOM   3649  C   LEU A 453      13.422  14.719 -12.820  1.00 96.56           C  
ATOM   3650  CB  LEU A 453      13.234  13.406 -10.695  1.00 96.56           C  
ATOM   3651  O   LEU A 453      14.430  14.727 -13.523  1.00 96.56           O  
ATOM   3652  CG  LEU A 453      12.891  12.125  -9.938  1.00 96.56           C  
ATOM   3653  CD1 LEU A 453      13.430  12.180  -8.516  1.00 96.56           C  
ATOM   3654  CD2 LEU A 453      11.383  11.898  -9.930  1.00 96.56           C  
ATOM   3655  N   LEU A 454      12.656  15.750 -12.656  1.00 95.94           N  
ATOM   3656  CA  LEU A 454      13.031  17.094 -13.070  1.00 95.94           C  
ATOM   3657  C   LEU A 454      13.234  18.000 -11.852  1.00 95.94           C  
ATOM   3658  CB  LEU A 454      11.961  17.688 -13.984  1.00 95.94           C  
ATOM   3659  O   LEU A 454      12.281  18.297 -11.133  1.00 95.94           O  
ATOM   3660  CG  LEU A 454      12.359  18.938 -14.766  1.00 95.94           C  
ATOM   3661  CD1 LEU A 454      13.422  18.609 -15.805  1.00 95.94           C  
ATOM   3662  CD2 LEU A 454      11.141  19.578 -15.430  1.00 95.94           C  
ATOM   3663  N   TYR A 455      14.477  18.359 -11.625  1.00 92.25           N  
ATOM   3664  CA  TYR A 455      14.867  19.266 -10.547  1.00 92.25           C  
ATOM   3665  C   TYR A 455      14.711  20.719 -10.961  1.00 92.25           C  
ATOM   3666  CB  TYR A 455      16.312  18.984 -10.117  1.00 92.25           C  
ATOM   3667  O   TYR A 455      15.406  21.188 -11.867  1.00 92.25           O  
ATOM   3668  CG  TYR A 455      16.750  19.797  -8.930  1.00 92.25           C  
ATOM   3669  CD1 TYR A 455      17.359  21.047  -9.094  1.00 92.25           C  
ATOM   3670  CD2 TYR A 455      16.578  19.328  -7.633  1.00 92.25           C  
ATOM   3671  CE1 TYR A 455      17.766  21.797  -8.000  1.00 92.25           C  
ATOM   3672  CE2 TYR A 455      17.000  20.062  -6.531  1.00 92.25           C  
ATOM   3673  OH  TYR A 455      18.000  22.047  -5.637  1.00 92.25           O  
ATOM   3674  CZ  TYR A 455      17.578  21.297  -6.727  1.00 92.25           C  
ATOM   3675  N   LYS A 456      13.883  21.469 -10.266  1.00 90.81           N  
ATOM   3676  CA  LYS A 456      13.625  22.875 -10.523  1.00 90.81           C  
ATOM   3677  C   LYS A 456      13.977  23.734  -9.305  1.00 90.81           C  
ATOM   3678  CB  LYS A 456      12.164  23.094 -10.922  1.00 90.81           C  
ATOM   3679  O   LYS A 456      13.281  23.672  -8.289  1.00 90.81           O  
ATOM   3680  CG  LYS A 456      11.750  22.359 -12.180  1.00 90.81           C  
ATOM   3681  CD  LYS A 456      10.281  22.609 -12.516  1.00 90.81           C  
ATOM   3682  CE  LYS A 456       9.844  21.812 -13.734  1.00 90.81           C  
ATOM   3683  NZ  LYS A 456       8.383  21.969 -14.008  1.00 90.81           N  
ATOM   3684  N   LYS A 457      14.992  24.500  -9.477  1.00 87.81           N  
ATOM   3685  CA  LYS A 457      15.414  25.406  -8.398  1.00 87.81           C  
ATOM   3686  C   LYS A 457      14.734  26.766  -8.531  1.00 87.81           C  
ATOM   3687  CB  LYS A 457      16.938  25.562  -8.398  1.00 87.81           C  
ATOM   3688  O   LYS A 457      14.789  27.391  -9.594  1.00 87.81           O  
ATOM   3689  CG  LYS A 457      17.484  26.234  -7.148  1.00 87.81           C  
ATOM   3690  CD  LYS A 457      19.000  26.344  -7.191  1.00 87.81           C  
ATOM   3691  CE  LYS A 457      19.547  27.047  -5.949  1.00 87.81           C  
ATOM   3692  NZ  LYS A 457      21.031  27.188  -6.008  1.00 87.81           N  
ATOM   3693  N   HIS A 458      14.125  27.281  -7.512  1.00 79.19           N  
ATOM   3694  CA  HIS A 458      13.430  28.562  -7.566  1.00 79.19           C  
ATOM   3695  C   HIS A 458      14.078  29.578  -6.633  1.00 79.19           C  
ATOM   3696  CB  HIS A 458      11.953  28.391  -7.211  1.00 79.19           C  
ATOM   3697  O   HIS A 458      13.797  30.781  -6.719  1.00 79.19           O  
ATOM   3698  CG  HIS A 458      11.727  27.703  -5.906  1.00 79.19           C  
ATOM   3699  CD2 HIS A 458      11.453  28.188  -4.676  1.00 79.19           C  
ATOM   3700  ND1 HIS A 458      11.773  26.328  -5.777  1.00 79.19           N  
ATOM   3701  CE1 HIS A 458      11.539  26.000  -4.516  1.00 79.19           C  
ATOM   3702  NE2 HIS A 458      11.344  27.109  -3.826  1.00 79.19           N  
ATOM   3703  N   LYS A 459      14.836  29.141  -5.594  1.00 77.56           N  
ATOM   3704  CA  LYS A 459      15.609  30.062  -4.762  1.00 77.56           C  
ATOM   3705  C   LYS A 459      17.016  30.266  -5.328  1.00 77.56           C  
ATOM   3706  CB  LYS A 459      15.695  29.531  -3.328  1.00 77.56           C  
ATOM   3707  O   LYS A 459      17.703  29.297  -5.652  1.00 77.56           O  
ATOM   3708  CG  LYS A 459      15.945  30.625  -2.289  1.00 77.56           C  
ATOM   3709  CD  LYS A 459      15.922  30.062  -0.875  1.00 77.56           C  
ATOM   3710  CE  LYS A 459      16.250  31.125   0.161  1.00 77.56           C  
ATOM   3711  NZ  LYS A 459      16.203  30.578   1.552  1.00 77.56           N  
ATOM   3712  N   GLY A 460      17.531  31.406  -5.609  1.00 77.56           N  
ATOM   3713  CA  GLY A 460      18.812  31.719  -6.242  1.00 77.56           C  
ATOM   3714  C   GLY A 460      18.750  31.688  -7.758  1.00 77.56           C  
ATOM   3715  O   GLY A 460      17.781  32.188  -8.352  1.00 77.56           O  
ATOM   3716  N   LYS A 461      19.734  31.047  -8.375  1.00 81.75           N  
ATOM   3717  CA  LYS A 461      19.750  30.938  -9.836  1.00 81.75           C  
ATOM   3718  C   LYS A 461      18.797  29.844 -10.312  1.00 81.75           C  
ATOM   3719  CB  LYS A 461      21.172  30.656 -10.336  1.00 81.75           C  
ATOM   3720  O   LYS A 461      18.922  28.688  -9.922  1.00 81.75           O  
ATOM   3721  CG  LYS A 461      21.375  30.938 -11.820  1.00 81.75           C  
ATOM   3722  CD  LYS A 461      22.812  30.703 -12.242  1.00 81.75           C  
ATOM   3723  CE  LYS A 461      23.000  30.922 -13.734  1.00 81.75           C  
ATOM   3724  NZ  LYS A 461      24.406  30.672 -14.164  1.00 81.75           N  
ATOM   3725  N   LYS A 462      17.750  30.266 -11.055  1.00 82.50           N  
ATOM   3726  CA  LYS A 462      16.750  29.328 -11.594  1.00 82.50           C  
ATOM   3727  C   LYS A 462      17.406  28.297 -12.508  1.00 82.50           C  
ATOM   3728  CB  LYS A 462      15.656  30.094 -12.352  1.00 82.50           C  
ATOM   3729  O   LYS A 462      18.203  28.656 -13.375  1.00 82.50           O  
ATOM   3730  CG  LYS A 462      14.711  30.875 -11.453  1.00 82.50           C  
ATOM   3731  CD  LYS A 462      13.578  31.500 -12.250  1.00 82.50           C  
ATOM   3732  CE  LYS A 462      12.648  32.312 -11.359  1.00 82.50           C  
ATOM   3733  NZ  LYS A 462      11.539  32.938 -12.141  1.00 82.50           N  
ATOM   3734  N   MET A 463      17.312  27.000 -12.172  1.00 89.62           N  
ATOM   3735  CA  MET A 463      17.891  25.906 -12.961  1.00 89.62           C  
ATOM   3736  C   MET A 463      16.938  24.734 -13.023  1.00 89.62           C  
ATOM   3737  CB  MET A 463      19.234  25.469 -12.367  1.00 89.62           C  
ATOM   3738  O   MET A 463      16.266  24.406 -12.031  1.00 89.62           O  
ATOM   3739  CG  MET A 463      19.938  24.391 -13.180  1.00 89.62           C  
ATOM   3740  SD  MET A 463      21.531  23.875 -12.430  1.00 89.62           S  
ATOM   3741  CE  MET A 463      20.922  22.906 -11.023  1.00 89.62           C  
ATOM   3742  N   THR A 464      16.719  24.156 -14.195  1.00 90.31           N  
ATOM   3743  CA  THR A 464      15.969  22.938 -14.430  1.00 90.31           C  
ATOM   3744  C   THR A 464      16.875  21.844 -15.000  1.00 90.31           C  
ATOM   3745  CB  THR A 464      14.789  23.172 -15.383  1.00 90.31           C  
ATOM   3746  O   THR A 464      17.406  21.984 -16.094  1.00 90.31           O  
ATOM   3747  CG2 THR A 464      13.922  21.922 -15.523  1.00 90.31           C  
ATOM   3748  OG1 THR A 464      13.977  24.250 -14.867  1.00 90.31           O  
ATOM   3749  N   VAL A 465      17.094  20.797 -14.258  1.00 94.00           N  
ATOM   3750  CA  VAL A 465      18.000  19.734 -14.664  1.00 94.00           C  
ATOM   3751  C   VAL A 465      17.328  18.375 -14.430  1.00 94.00           C  
ATOM   3752  CB  VAL A 465      19.344  19.812 -13.914  1.00 94.00           C  
ATOM   3753  O   VAL A 465      16.750  18.141 -13.367  1.00 94.00           O  
ATOM   3754  CG1 VAL A 465      20.297  18.719 -14.406  1.00 94.00           C  
ATOM   3755  CG2 VAL A 465      19.969  21.188 -14.094  1.00 94.00           C  
ATOM   3756  N   PRO A 466      17.391  17.562 -15.438  1.00 94.25           N  
ATOM   3757  CA  PRO A 466      16.922  16.188 -15.203  1.00 94.25           C  
ATOM   3758  C   PRO A 466      17.844  15.398 -14.273  1.00 94.25           C  
ATOM   3759  CB  PRO A 466      16.906  15.578 -16.609  1.00 94.25           C  
ATOM   3760  O   PRO A 466      19.062  15.461 -14.414  1.00 94.25           O  
ATOM   3761  CG  PRO A 466      17.922  16.359 -17.375  1.00 94.25           C  
ATOM   3762  CD  PRO A 466      18.000  17.734 -16.797  1.00 94.25           C  
ATOM   3763  N   VAL A 467      17.234  14.773 -13.320  1.00 92.56           N  
ATOM   3764  CA  VAL A 467      17.984  13.961 -12.367  1.00 92.56           C  
ATOM   3765  C   VAL A 467      17.359  12.570 -12.266  1.00 92.56           C  
ATOM   3766  CB  VAL A 467      18.031  14.625 -10.977  1.00 92.56           C  
ATOM   3767  O   VAL A 467      16.141  12.414 -12.438  1.00 92.56           O  
ATOM   3768  CG1 VAL A 467      18.875  13.789 -10.008  1.00 92.56           C  
ATOM   3769  CG2 VAL A 467      18.594  16.047 -11.078  1.00 92.56           C  
ATOM   3770  N   ARG A 468      18.234  11.641 -12.023  1.00 92.38           N  
ATOM   3771  CA  ARG A 468      17.797  10.258 -11.828  1.00 92.38           C  
ATOM   3772  C   ARG A 468      17.891   9.859 -10.359  1.00 92.38           C  
ATOM   3773  CB  ARG A 468      18.641   9.305 -12.680  1.00 92.38           C  
ATOM   3774  O   ARG A 468      18.844  10.203  -9.672  1.00 92.38           O  
ATOM   3775  CG  ARG A 468      17.922   8.766 -13.906  1.00 92.38           C  
ATOM   3776  CD  ARG A 468      18.797   7.793 -14.695  1.00 92.38           C  
ATOM   3777  NE  ARG A 468      18.234   6.445 -14.688  1.00 92.38           N  
ATOM   3778  NH1 ARG A 468      19.844   5.555 -16.078  1.00 92.38           N  
ATOM   3779  NH2 ARG A 468      18.156   4.227 -15.273  1.00 92.38           N  
ATOM   3780  CZ  ARG A 468      18.750   5.410 -15.352  1.00 92.38           C  
ATOM   3781  N   ARG A 469      16.844   9.219  -9.898  1.00 93.06           N  
ATOM   3782  CA  ARG A 469      16.797   8.750  -8.516  1.00 93.06           C  
ATOM   3783  C   ARG A 469      16.500   7.254  -8.461  1.00 93.06           C  
ATOM   3784  CB  ARG A 469      15.758   9.531  -7.715  1.00 93.06           C  
ATOM   3785  O   ARG A 469      15.484   6.801  -9.000  1.00 93.06           O  
ATOM   3786  CG  ARG A 469      15.648   9.094  -6.262  1.00 93.06           C  
ATOM   3787  CD  ARG A 469      14.945  10.141  -5.410  1.00 93.06           C  
ATOM   3788  NE  ARG A 469      14.812   9.711  -4.023  1.00 93.06           N  
ATOM   3789  NH1 ARG A 469      14.398  11.828  -3.189  1.00 93.06           N  
ATOM   3790  NH2 ARG A 469      14.461  10.023  -1.774  1.00 93.06           N  
ATOM   3791  CZ  ARG A 469      14.555  10.523  -2.998  1.00 93.06           C  
ATOM   3792  N   HIS A 470      17.391   6.469  -7.852  1.00 94.88           N  
ATOM   3793  CA  HIS A 470      17.188   5.059  -7.543  1.00 94.88           C  
ATOM   3794  C   HIS A 470      16.609   4.875  -6.148  1.00 94.88           C  
ATOM   3795  CB  HIS A 470      18.516   4.297  -7.656  1.00 94.88           C  
ATOM   3796  O   HIS A 470      17.312   4.980  -5.148  1.00 94.88           O  
ATOM   3797  CG  HIS A 470      18.344   2.816  -7.805  1.00 94.88           C  
ATOM   3798  CD2 HIS A 470      18.484   1.812  -6.906  1.00 94.88           C  
ATOM   3799  ND1 HIS A 470      18.000   2.225  -9.000  1.00 94.88           N  
ATOM   3800  CE1 HIS A 470      17.922   0.916  -8.828  1.00 94.88           C  
ATOM   3801  NE2 HIS A 470      18.219   0.639  -7.566  1.00 94.88           N  
ATOM   3802  N   ALA A 471      15.289   4.609  -6.078  1.00 96.81           N  
ATOM   3803  CA  ALA A 471      14.562   4.594  -4.812  1.00 96.81           C  
ATOM   3804  C   ALA A 471      14.266   3.166  -4.367  1.00 96.81           C  
ATOM   3805  CB  ALA A 471      13.266   5.391  -4.934  1.00 96.81           C  
ATOM   3806  O   ALA A 471      13.820   2.342  -5.164  1.00 96.81           O  
ATOM   3807  N   TYR A 472      14.531   2.814  -3.148  1.00 97.75           N  
ATOM   3808  CA  TYR A 472      14.188   1.562  -2.482  1.00 97.75           C  
ATOM   3809  C   TYR A 472      12.938   1.729  -1.623  1.00 97.75           C  
ATOM   3810  CB  TYR A 472      15.352   1.071  -1.621  1.00 97.75           C  
ATOM   3811  O   TYR A 472      12.938   2.504  -0.662  1.00 97.75           O  
ATOM   3812  CG  TYR A 472      16.656   0.929  -2.379  1.00 97.75           C  
ATOM   3813  CD1 TYR A 472      17.031  -0.299  -2.912  1.00 97.75           C  
ATOM   3814  CD2 TYR A 472      17.500   2.020  -2.562  1.00 97.75           C  
ATOM   3815  CE1 TYR A 472      18.234  -0.436  -3.611  1.00 97.75           C  
ATOM   3816  CE2 TYR A 472      18.688   1.895  -3.260  1.00 97.75           C  
ATOM   3817  OH  TYR A 472      20.234   0.536  -4.469  1.00 97.75           O  
ATOM   3818  CZ  TYR A 472      19.047   0.666  -3.779  1.00 97.75           C  
ATOM   3819  N   LEU A 473      11.906   1.059  -1.911  1.00 98.31           N  
ATOM   3820  CA  LEU A 473      10.594   1.305  -1.333  1.00 98.31           C  
ATOM   3821  C   LEU A 473      10.016   0.027  -0.733  1.00 98.31           C  
ATOM   3822  CB  LEU A 473       9.641   1.863  -2.391  1.00 98.31           C  
ATOM   3823  O   LEU A 473      10.312  -1.073  -1.201  1.00 98.31           O  
ATOM   3824  CG  LEU A 473      10.148   3.059  -3.199  1.00 98.31           C  
ATOM   3825  CD1 LEU A 473       9.203   3.352  -4.363  1.00 98.31           C  
ATOM   3826  CD2 LEU A 473      10.297   4.285  -2.305  1.00 98.31           C  
ATOM   3827  N   GLN A 474       9.188   0.198   0.242  1.00 98.00           N  
ATOM   3828  CA  GLN A 474       8.500  -0.914   0.892  1.00 98.00           C  
ATOM   3829  C   GLN A 474       7.117  -0.499   1.375  1.00 98.00           C  
ATOM   3830  CB  GLN A 474       9.328  -1.443   2.064  1.00 98.00           C  
ATOM   3831  O   GLN A 474       6.941   0.601   1.902  1.00 98.00           O  
ATOM   3832  CG  GLN A 474       8.789  -2.732   2.668  1.00 98.00           C  
ATOM   3833  CD  GLN A 474       9.695  -3.307   3.736  1.00 98.00           C  
ATOM   3834  NE2 GLN A 474       9.438  -4.551   4.129  1.00 98.00           N  
ATOM   3835  OE1 GLN A 474      10.625  -2.641   4.207  1.00 98.00           O  
ATOM   3836  N   GLN A 475       6.117  -1.261   1.131  1.00 97.75           N  
ATOM   3837  CA  GLN A 475       4.777  -1.163   1.699  1.00 97.75           C  
ATOM   3838  C   GLN A 475       4.508  -2.301   2.680  1.00 97.75           C  
ATOM   3839  CB  GLN A 475       3.721  -1.166   0.591  1.00 97.75           C  
ATOM   3840  O   GLN A 475       4.199  -3.422   2.270  1.00 97.75           O  
ATOM   3841  CG  GLN A 475       3.773   0.059  -0.312  1.00 97.75           C  
ATOM   3842  CD  GLN A 475       2.674   0.065  -1.357  1.00 97.75           C  
ATOM   3843  NE2 GLN A 475       1.704   0.958  -1.192  1.00 97.75           N  
ATOM   3844  OE1 GLN A 475       2.697  -0.726  -2.307  1.00 97.75           O  
ATOM   3845  N   THR A 476       4.531  -1.970   3.896  1.00 97.81           N  
ATOM   3846  CA  THR A 476       4.375  -2.953   4.965  1.00 97.81           C  
ATOM   3847  C   THR A 476       2.902  -3.289   5.176  1.00 97.81           C  
ATOM   3848  CB  THR A 476       4.984  -2.447   6.285  1.00 97.81           C  
ATOM   3849  O   THR A 476       2.043  -2.408   5.113  1.00 97.81           O  
ATOM   3850  CG2 THR A 476       4.832  -3.482   7.391  1.00 97.81           C  
ATOM   3851  OG1 THR A 476       6.379  -2.176   6.086  1.00 97.81           O  
ATOM   3852  N   PHE A 477       2.576  -4.609   5.383  1.00 97.75           N  
ATOM   3853  CA  PHE A 477       1.227  -5.020   5.750  1.00 97.75           C  
ATOM   3854  C   PHE A 477       0.855  -4.484   7.129  1.00 97.75           C  
ATOM   3855  CB  PHE A 477       1.104  -6.547   5.730  1.00 97.75           C  
ATOM   3856  O   PHE A 477       1.669  -4.520   8.055  1.00 97.75           O  
ATOM   3857  CG  PHE A 477       1.037  -7.133   4.348  1.00 97.75           C  
ATOM   3858  CD1 PHE A 477       0.205  -6.578   3.381  1.00 97.75           C  
ATOM   3859  CD2 PHE A 477       1.809  -8.234   4.008  1.00 97.75           C  
ATOM   3860  CE1 PHE A 477       0.141  -7.121   2.100  1.00 97.75           C  
ATOM   3861  CE2 PHE A 477       1.750  -8.781   2.730  1.00 97.75           C  
ATOM   3862  CZ  PHE A 477       0.916  -8.227   1.776  1.00 97.75           C  
ATOM   3863  N   SER A 478      -0.271  -3.951   7.250  1.00 97.06           N  
ATOM   3864  CA  SER A 478      -0.802  -3.521   8.539  1.00 97.06           C  
ATOM   3865  C   SER A 478      -1.622  -4.629   9.195  1.00 97.06           C  
ATOM   3866  CB  SER A 478      -1.662  -2.268   8.375  1.00 97.06           C  
ATOM   3867  O   SER A 478      -1.562  -5.785   8.773  1.00 97.06           O  
ATOM   3868  OG  SER A 478      -2.824  -2.551   7.617  1.00 97.06           O  
ATOM   3869  N   LYS A 479      -2.252  -4.344  10.305  1.00 96.44           N  
ATOM   3870  CA  LYS A 479      -3.014  -5.316  11.086  1.00 96.44           C  
ATOM   3871  C   LYS A 479      -4.016  -6.062  10.203  1.00 96.44           C  
ATOM   3872  CB  LYS A 479      -3.744  -4.625  12.234  1.00 96.44           C  
ATOM   3873  O   LYS A 479      -4.715  -5.453   9.398  1.00 96.44           O  
ATOM   3874  CG  LYS A 479      -4.488  -5.582  13.164  1.00 96.44           C  
ATOM   3875  CD  LYS A 479      -5.141  -4.844  14.320  1.00 96.44           C  
ATOM   3876  CE  LYS A 479      -5.871  -5.801  15.258  1.00 96.44           C  
ATOM   3877  NZ  LYS A 479      -6.465  -5.090  16.422  1.00 96.44           N  
ATOM   3878  N   ILE A 480      -4.098  -7.328  10.367  1.00 96.81           N  
ATOM   3879  CA  ILE A 480      -4.957  -8.203   9.578  1.00 96.81           C  
ATOM   3880  C   ILE A 480      -6.422  -7.898   9.875  1.00 96.81           C  
ATOM   3881  CB  ILE A 480      -4.652  -9.695   9.844  1.00 96.81           C  
ATOM   3882  O   ILE A 480      -6.793  -7.691  11.039  1.00 96.81           O  
ATOM   3883  CG1 ILE A 480      -3.277 -10.070   9.281  1.00 96.81           C  
ATOM   3884  CG2 ILE A 480      -5.746 -10.586   9.258  1.00 96.81           C  
ATOM   3885  CD1 ILE A 480      -2.846 -11.492   9.602  1.00 96.81           C  
ATOM   3886  N   GLN A 481      -7.254  -7.789   8.852  1.00 97.69           N  
ATOM   3887  CA  GLN A 481      -8.703  -7.641   8.938  1.00 97.69           C  
ATOM   3888  C   GLN A 481      -9.406  -8.984   8.812  1.00 97.69           C  
ATOM   3889  CB  GLN A 481      -9.211  -6.680   7.859  1.00 97.69           C  
ATOM   3890  O   GLN A 481      -8.984  -9.844   8.031  1.00 97.69           O  
ATOM   3891  CG  GLN A 481      -8.523  -5.324   7.871  1.00 97.69           C  
ATOM   3892  CD  GLN A 481      -8.875  -4.492   9.094  1.00 97.69           C  
ATOM   3893  NE2 GLN A 481      -7.879  -3.836   9.672  1.00 97.69           N  
ATOM   3894  OE1 GLN A 481     -10.039  -4.441   9.508  1.00 97.69           O  
ATOM   3895  N   PHE A 482     -10.438  -9.203   9.555  1.00 97.62           N  
ATOM   3896  CA  PHE A 482     -11.117 -10.492   9.641  1.00 97.62           C  
ATOM   3897  C   PHE A 482     -12.625 -10.328   9.492  1.00 97.62           C  
ATOM   3898  CB  PHE A 482     -10.797 -11.180  10.977  1.00 97.62           C  
ATOM   3899  O   PHE A 482     -13.211  -9.398  10.055  1.00 97.62           O  
ATOM   3900  CG  PHE A 482     -11.594 -12.438  11.211  1.00 97.62           C  
ATOM   3901  CD1 PHE A 482     -12.805 -12.398  11.891  1.00 97.62           C  
ATOM   3902  CD2 PHE A 482     -11.125 -13.664  10.750  1.00 97.62           C  
ATOM   3903  CE1 PHE A 482     -13.539 -13.562  12.109  1.00 97.62           C  
ATOM   3904  CE2 PHE A 482     -11.852 -14.828  10.969  1.00 97.62           C  
ATOM   3905  CZ  PHE A 482     -13.062 -14.773  11.648  1.00 97.62           C  
ATOM   3906  N   VAL A 483     -13.273 -11.219   8.695  1.00 96.75           N  
ATOM   3907  CA  VAL A 483     -14.727 -11.219   8.555  1.00 96.75           C  
ATOM   3908  C   VAL A 483     -15.234 -12.648   8.367  1.00 96.75           C  
ATOM   3909  CB  VAL A 483     -15.180 -10.336   7.367  1.00 96.75           C  
ATOM   3910  O   VAL A 483     -14.570 -13.469   7.727  1.00 96.75           O  
ATOM   3911  CG1 VAL A 483     -14.758 -10.953   6.035  1.00 96.75           C  
ATOM   3912  CG2 VAL A 483     -16.688 -10.125   7.402  1.00 96.75           C  
ATOM   3913  N   GLU A 484     -16.328 -12.953   8.945  1.00 95.62           N  
ATOM   3914  CA  GLU A 484     -17.016 -14.227   8.742  1.00 95.62           C  
ATOM   3915  C   GLU A 484     -18.078 -14.109   7.656  1.00 95.62           C  
ATOM   3916  CB  GLU A 484     -17.641 -14.711  10.047  1.00 95.62           C  
ATOM   3917  O   GLU A 484     -18.750 -13.078   7.555  1.00 95.62           O  
ATOM   3918  CG  GLU A 484     -16.625 -15.000  11.148  1.00 95.62           C  
ATOM   3919  CD  GLU A 484     -17.281 -15.406  12.461  1.00 95.62           C  
ATOM   3920  OE1 GLU A 484     -17.328 -14.570  13.391  1.00 95.62           O  
ATOM   3921  OE2 GLU A 484     -17.719 -16.562  12.562  1.00 95.62           O  
ATOM   3922  N   HIS A 485     -18.203 -15.039   6.840  1.00 90.88           N  
ATOM   3923  CA  HIS A 485     -19.219 -15.016   5.797  1.00 90.88           C  
ATOM   3924  C   HIS A 485     -20.625 -15.125   6.391  1.00 90.88           C  
ATOM   3925  CB  HIS A 485     -18.984 -16.141   4.789  1.00 90.88           C  
ATOM   3926  O   HIS A 485     -21.547 -14.445   5.934  1.00 90.88           O  
ATOM   3927  CG  HIS A 485     -17.922 -15.844   3.791  1.00 90.88           C  
ATOM   3928  CD2 HIS A 485     -16.703 -15.266   3.939  1.00 90.88           C  
ATOM   3929  ND1 HIS A 485     -18.047 -16.141   2.451  1.00 90.88           N  
ATOM   3930  CE1 HIS A 485     -16.953 -15.758   1.817  1.00 90.88           C  
ATOM   3931  NE2 HIS A 485     -16.109 -15.227   2.697  1.00 90.88           N  
ATOM   3932  N   GLU A 486     -20.766 -15.992   7.406  1.00 89.62           N  
ATOM   3933  CA  GLU A 486     -22.000 -16.141   8.156  1.00 89.62           C  
ATOM   3934  C   GLU A 486     -21.766 -16.016   9.656  1.00 89.62           C  
ATOM   3935  CB  GLU A 486     -22.672 -17.484   7.840  1.00 89.62           C  
ATOM   3936  O   GLU A 486     -21.062 -16.828  10.250  1.00 89.62           O  
ATOM   3937  CG  GLU A 486     -23.172 -17.594   6.410  1.00 89.62           C  
ATOM   3938  CD  GLU A 486     -23.781 -18.953   6.098  1.00 89.62           C  
ATOM   3939  OE1 GLU A 486     -24.234 -19.172   4.949  1.00 89.62           O  
ATOM   3940  OE2 GLU A 486     -23.828 -19.812   7.016  1.00 89.62           O  
ATOM   3941  N   GLU A 487     -22.359 -15.055  10.219  1.00 89.38           N  
ATOM   3942  CA  GLU A 487     -22.219 -14.867  11.656  1.00 89.38           C  
ATOM   3943  C   GLU A 487     -23.016 -15.906  12.438  1.00 89.38           C  
ATOM   3944  CB  GLU A 487     -22.656 -13.453  12.062  1.00 89.38           C  
ATOM   3945  O   GLU A 487     -24.078 -16.328  12.008  1.00 89.38           O  
ATOM   3946  CG  GLU A 487     -21.703 -12.359  11.602  1.00 89.38           C  
ATOM   3947  CD  GLU A 487     -22.078 -10.977  12.102  1.00 89.38           C  
ATOM   3948  OE1 GLU A 487     -21.344 -10.008  11.828  1.00 89.38           O  
ATOM   3949  OE2 GLU A 487     -23.125 -10.867  12.781  1.00 89.38           O  
ATOM   3950  N   LEU A 488     -22.453 -16.312  13.500  1.00 90.50           N  
ATOM   3951  CA  LEU A 488     -23.062 -17.359  14.312  1.00 90.50           C  
ATOM   3952  C   LEU A 488     -23.797 -16.750  15.508  1.00 90.50           C  
ATOM   3953  CB  LEU A 488     -22.000 -18.344  14.812  1.00 90.50           C  
ATOM   3954  O   LEU A 488     -23.344 -15.766  16.094  1.00 90.50           O  
ATOM   3955  CG  LEU A 488     -21.297 -19.172  13.734  1.00 90.50           C  
ATOM   3956  CD1 LEU A 488     -19.953 -19.672  14.258  1.00 90.50           C  
ATOM   3957  CD2 LEU A 488     -22.172 -20.328  13.281  1.00 90.50           C  
ATOM   3958  N   ASP A 489     -24.906 -17.297  15.727  1.00 92.19           N  
ATOM   3959  CA  ASP A 489     -25.547 -17.047  17.016  1.00 92.19           C  
ATOM   3960  C   ASP A 489     -25.016 -17.984  18.094  1.00 92.19           C  
ATOM   3961  CB  ASP A 489     -27.062 -17.203  16.875  1.00 92.19           C  
ATOM   3962  O   ASP A 489     -25.422 -19.141  18.172  1.00 92.19           O  
ATOM   3963  CG  ASP A 489     -27.812 -16.719  18.109  1.00 92.19           C  
ATOM   3964  OD1 ASP A 489     -27.203 -16.578  19.188  1.00 92.19           O  
ATOM   3965  OD2 ASP A 489     -29.047 -16.484  18.000  1.00 92.19           O  
ATOM   3966  N   ALA A 490     -24.156 -17.531  18.844  1.00 92.25           N  
ATOM   3967  CA  ALA A 490     -23.422 -18.328  19.828  1.00 92.25           C  
ATOM   3968  C   ALA A 490     -24.375 -18.984  20.828  1.00 92.25           C  
ATOM   3969  CB  ALA A 490     -22.406 -17.453  20.562  1.00 92.25           C  
ATOM   3970  O   ALA A 490     -24.172 -20.125  21.234  1.00 92.25           O  
ATOM   3971  N   GLN A 491     -25.328 -18.281  21.281  1.00 93.12           N  
ATOM   3972  CA  GLN A 491     -26.281 -18.797  22.250  1.00 93.12           C  
ATOM   3973  C   GLN A 491     -27.094 -19.953  21.672  1.00 93.12           C  
ATOM   3974  CB  GLN A 491     -27.219 -17.688  22.734  1.00 93.12           C  
ATOM   3975  O   GLN A 491     -27.234 -21.000  22.297  1.00 93.12           O  
ATOM   3976  CG  GLN A 491     -27.984 -18.016  24.000  1.00 93.12           C  
ATOM   3977  CD  GLN A 491     -28.688 -16.828  24.594  1.00 93.12           C  
ATOM   3978  NE2 GLN A 491     -29.312 -17.016  25.766  1.00 93.12           N  
ATOM   3979  OE1 GLN A 491     -28.688 -15.727  24.016  1.00 93.12           O  
ATOM   3980  N   GLU A 492     -27.641 -19.750  20.469  1.00 93.50           N  
ATOM   3981  CA  GLU A 492     -28.438 -20.781  19.812  1.00 93.50           C  
ATOM   3982  C   GLU A 492     -27.609 -22.016  19.500  1.00 93.50           C  
ATOM   3983  CB  GLU A 492     -29.078 -20.234  18.547  1.00 93.50           C  
ATOM   3984  O   GLU A 492     -28.062 -23.141  19.672  1.00 93.50           O  
ATOM   3985  CG  GLU A 492     -30.047 -21.203  17.859  1.00 93.50           C  
ATOM   3986  CD  GLU A 492     -30.781 -20.594  16.688  1.00 93.50           C  
ATOM   3987  OE1 GLU A 492     -31.625 -21.281  16.078  1.00 93.50           O  
ATOM   3988  OE2 GLU A 492     -30.500 -19.422  16.359  1.00 93.50           O  
ATOM   3989  N   LEU A 493     -26.422 -21.828  19.062  1.00 92.62           N  
ATOM   3990  CA  LEU A 493     -25.547 -22.938  18.719  1.00 92.62           C  
ATOM   3991  C   LEU A 493     -25.125 -23.719  19.953  1.00 92.62           C  
ATOM   3992  CB  LEU A 493     -24.312 -22.438  17.969  1.00 92.62           C  
ATOM   3993  O   LEU A 493     -25.094 -24.953  19.938  1.00 92.62           O  
ATOM   3994  CG  LEU A 493     -23.359 -23.516  17.438  1.00 92.62           C  
ATOM   3995  CD1 LEU A 493     -24.062 -24.391  16.422  1.00 92.62           C  
ATOM   3996  CD2 LEU A 493     -22.109 -22.875  16.828  1.00 92.62           C  
ATOM   3997  N   ALA A 494     -24.828 -23.062  21.047  1.00 93.50           N  
ATOM   3998  CA  ALA A 494     -24.453 -23.719  22.297  1.00 93.50           C  
ATOM   3999  C   ALA A 494     -25.609 -24.562  22.844  1.00 93.50           C  
ATOM   4000  CB  ALA A 494     -24.031 -22.688  23.344  1.00 93.50           C  
ATOM   4001  O   ALA A 494     -25.406 -25.672  23.328  1.00 93.50           O  
ATOM   4002  N   LYS A 495     -26.812 -24.016  22.750  1.00 92.81           N  
ATOM   4003  CA  LYS A 495     -28.000 -24.734  23.203  1.00 92.81           C  
ATOM   4004  C   LYS A 495     -28.219 -26.000  22.375  1.00 92.81           C  
ATOM   4005  CB  LYS A 495     -29.234 -23.844  23.109  1.00 92.81           C  
ATOM   4006  O   LYS A 495     -28.500 -27.078  22.922  1.00 92.81           O  
ATOM   4007  CG  LYS A 495     -29.391 -22.891  24.281  1.00 92.81           C  
ATOM   4008  CD  LYS A 495     -30.656 -22.047  24.156  1.00 92.81           C  
ATOM   4009  CE  LYS A 495     -30.750 -21.000  25.266  1.00 92.81           C  
ATOM   4010  NZ  LYS A 495     -31.953 -20.141  25.125  1.00 92.81           N  
ATOM   4011  N   ARG A 496     -28.094 -25.859  21.031  1.00 91.69           N  
ATOM   4012  CA  ARG A 496     -28.281 -27.000  20.141  1.00 91.69           C  
ATOM   4013  C   ARG A 496     -27.250 -28.094  20.422  1.00 91.69           C  
ATOM   4014  CB  ARG A 496     -28.172 -26.562  18.672  1.00 91.69           C  
ATOM   4015  O   ARG A 496     -27.578 -29.281  20.469  1.00 91.69           O  
ATOM   4016  CG  ARG A 496     -29.531 -26.297  18.016  1.00 91.69           C  
ATOM   4017  CD  ARG A 496     -29.375 -25.984  16.547  1.00 91.69           C  
ATOM   4018  NE  ARG A 496     -30.000 -24.703  16.203  1.00 91.69           N  
ATOM   4019  NH1 ARG A 496     -29.281 -24.703  14.008  1.00 91.69           N  
ATOM   4020  NH2 ARG A 496     -30.547 -22.953  14.812  1.00 91.69           N  
ATOM   4021  CZ  ARG A 496     -29.938 -24.125  15.008  1.00 91.69           C  
ATOM   4022  N   ILE A 497     -25.969 -27.719  20.719  1.00 91.06           N  
ATOM   4023  CA  ILE A 497     -24.906 -28.672  20.984  1.00 91.06           C  
ATOM   4024  C   ILE A 497     -25.141 -29.359  22.328  1.00 91.06           C  
ATOM   4025  CB  ILE A 497     -23.516 -27.984  20.984  1.00 91.06           C  
ATOM   4026  O   ILE A 497     -24.938 -30.562  22.469  1.00 91.06           O  
ATOM   4027  CG1 ILE A 497     -23.188 -27.453  19.578  1.00 91.06           C  
ATOM   4028  CG2 ILE A 497     -22.438 -28.938  21.469  1.00 91.06           C  
ATOM   4029  CD1 ILE A 497     -21.953 -26.578  19.516  1.00 91.06           C  
ATOM   4030  N   ASN A 498     -25.594 -28.688  23.297  1.00 90.44           N  
ATOM   4031  CA  ASN A 498     -25.859 -29.219  24.625  1.00 90.44           C  
ATOM   4032  C   ASN A 498     -27.062 -30.156  24.609  1.00 90.44           C  
ATOM   4033  CB  ASN A 498     -26.062 -28.094  25.625  1.00 90.44           C  
ATOM   4034  O   ASN A 498     -27.109 -31.141  25.344  1.00 90.44           O  
ATOM   4035  CG  ASN A 498     -24.766 -27.359  25.953  1.00 90.44           C  
ATOM   4036  ND2 ASN A 498     -24.891 -26.141  26.453  1.00 90.44           N  
ATOM   4037  OD1 ASN A 498     -23.672 -27.875  25.734  1.00 90.44           O  
ATOM   4038  N   GLN A 499     -28.125 -29.828  23.875  1.00 89.69           N  
ATOM   4039  CA  GLN A 499     -29.328 -30.656  23.781  1.00 89.69           C  
ATOM   4040  C   GLN A 499     -29.016 -31.969  23.062  1.00 89.69           C  
ATOM   4041  CB  GLN A 499     -30.438 -29.906  23.047  1.00 89.69           C  
ATOM   4042  O   GLN A 499     -29.531 -33.031  23.453  1.00 89.69           O  
ATOM   4043  CG  GLN A 499     -31.188 -28.906  23.922  1.00 89.69           C  
ATOM   4044  CD  GLN A 499     -32.219 -28.094  23.156  1.00 89.69           C  
ATOM   4045  NE2 GLN A 499     -32.938 -27.250  23.859  1.00 89.69           N  
ATOM   4046  OE1 GLN A 499     -32.344 -28.234  21.938  1.00 89.69           O  
ATOM   4047  N   GLU A 500     -28.234 -31.922  22.047  1.00 82.69           N  
ATOM   4048  CA  GLU A 500     -27.875 -33.125  21.281  1.00 82.69           C  
ATOM   4049  C   GLU A 500     -27.000 -34.062  22.109  1.00 82.69           C  
ATOM   4050  CB  GLU A 500     -27.172 -32.750  19.984  1.00 82.69           C  
ATOM   4051  O   GLU A 500     -27.094 -35.281  21.984  1.00 82.69           O  
ATOM   4052  CG  GLU A 500     -28.109 -32.250  18.891  1.00 82.69           C  
ATOM   4053  CD  GLU A 500     -27.375 -31.766  17.641  1.00 82.69           C  
ATOM   4054  OE1 GLU A 500     -28.047 -31.297  16.688  1.00 82.69           O  
ATOM   4055  OE2 GLU A 500     -26.141 -31.875  17.609  1.00 82.69           O  
ATOM   4056  N   SER A 501     -26.141 -33.625  23.016  1.00 75.69           N  
ATOM   4057  CA  SER A 501     -25.281 -34.438  23.859  1.00 75.69           C  
ATOM   4058  C   SER A 501     -26.047 -35.000  25.062  1.00 75.69           C  
ATOM   4059  CB  SER A 501     -24.078 -33.625  24.344  1.00 75.69           C  
ATOM   4060  O   SER A 501     -25.719 -36.094  25.547  1.00 75.69           O  
ATOM   4061  OG  SER A 501     -23.250 -33.250  23.266  1.00 75.69           O  
ATOM   4062  N   GLY A 502     -27.016 -34.344  25.719  1.00 63.41           N  
ATOM   4063  CA  GLY A 502     -27.828 -34.812  26.828  1.00 63.41           C  
ATOM   4064  C   GLY A 502     -28.719 -36.000  26.453  1.00 63.41           C  
ATOM   4065  O   GLY A 502     -28.984 -36.844  27.297  1.00 63.41           O  
ATOM   4066  N   SER A 503     -29.328 -35.969  25.359  1.00 57.19           N  
ATOM   4067  CA  SER A 503     -30.234 -37.062  25.031  1.00 57.19           C  
ATOM   4068  C   SER A 503     -29.484 -38.375  24.969  1.00 57.19           C  
ATOM   4069  CB  SER A 503     -30.922 -36.812  23.688  1.00 57.19           C  
ATOM   4070  O   SER A 503     -30.094 -39.438  25.062  1.00 57.19           O  
ATOM   4071  OG  SER A 503     -30.703 -37.875  22.797  1.00 57.19           O  
ATOM   4072  N   LEU A 504     -28.188 -38.375  24.688  1.00 48.00           N  
ATOM   4073  CA  LEU A 504     -27.500 -39.656  24.625  1.00 48.00           C  
ATOM   4074  C   LEU A 504     -27.078 -40.125  26.016  1.00 48.00           C  
ATOM   4075  CB  LEU A 504     -26.266 -39.562  23.719  1.00 48.00           C  
ATOM   4076  O   LEU A 504     -26.703 -41.281  26.203  1.00 48.00           O  
ATOM   4077  CG  LEU A 504     -26.469 -39.906  22.250  1.00 48.00           C  
ATOM   4078  CD1 LEU A 504     -25.609 -39.000  21.359  1.00 48.00           C  
ATOM   4079  CD2 LEU A 504     -26.156 -41.375  22.000  1.00 48.00           C  
ATOM   4080  N   SER A 505     -26.891 -39.250  27.047  1.00 44.31           N  
ATOM   4081  CA  SER A 505     -26.422 -39.750  28.344  1.00 44.31           C  
ATOM   4082  C   SER A 505     -27.531 -40.438  29.109  1.00 44.31           C  
ATOM   4083  CB  SER A 505     -25.859 -38.594  29.172  1.00 44.31           C  
ATOM   4084  O   SER A 505     -27.266 -41.125  30.094  1.00 44.31           O  
ATOM   4085  OG  SER A 505     -26.891 -37.688  29.547  1.00 44.31           O  
ATOM   4086  N   PHE A 506     -28.781 -40.031  29.047  1.00 38.19           N  
ATOM   4087  CA  PHE A 506     -29.781 -40.688  29.891  1.00 38.19           C  
ATOM   4088  C   PHE A 506     -30.078 -42.094  29.391  1.00 38.19           C  
ATOM   4089  CB  PHE A 506     -31.078 -39.844  29.922  1.00 38.19           C  
ATOM   4090  O   PHE A 506     -30.656 -42.906  30.109  1.00 38.19           O  
ATOM   4091  CG  PHE A 506     -31.375 -39.219  31.250  1.00 38.19           C  
ATOM   4092  CD1 PHE A 506     -32.125 -39.906  32.188  1.00 38.19           C  
ATOM   4093  CD2 PHE A 506     -30.891 -37.969  31.578  1.00 38.19           C  
ATOM   4094  CE1 PHE A 506     -32.406 -39.344  33.438  1.00 38.19           C  
ATOM   4095  CE2 PHE A 506     -31.156 -37.406  32.812  1.00 38.19           C  
ATOM   4096  CZ  PHE A 506     -31.922 -38.094  33.750  1.00 38.19           C  
ATOM   4097  N   LEU A 507     -30.078 -42.219  28.078  1.00 35.16           N  
ATOM   4098  CA  LEU A 507     -30.516 -43.562  27.656  1.00 35.16           C  
ATOM   4099  C   LEU A 507     -29.469 -44.625  28.031  1.00 35.16           C  
ATOM   4100  CB  LEU A 507     -30.781 -43.594  26.156  1.00 35.16           C  
ATOM   4101  O   LEU A 507     -29.641 -45.781  27.719  1.00 35.16           O  
ATOM   4102  CG  LEU A 507     -32.188 -43.188  25.703  1.00 35.16           C  
ATOM   4103  CD1 LEU A 507     -32.125 -42.562  24.312  1.00 35.16           C  
ATOM   4104  CD2 LEU A 507     -33.125 -44.375  25.734  1.00 35.16           C  
ATOM   4105  N   SER A 508     -28.250 -44.281  28.469  1.00 36.84           N  
ATOM   4106  CA  SER A 508     -27.375 -45.438  28.672  1.00 36.84           C  
ATOM   4107  C   SER A 508     -27.750 -46.219  29.938  1.00 36.84           C  
ATOM   4108  CB  SER A 508     -25.922 -44.969  28.766  1.00 36.84           C  
ATOM   4109  O   SER A 508     -27.312 -47.344  30.125  1.00 36.84           O  
ATOM   4110  OG  SER A 508     -25.703 -44.219  29.938  1.00 36.84           O  
ATOM   4111  N   ASN A 509     -28.078 -45.656  31.031  1.00 33.00           N  
ATOM   4112  CA  ASN A 509     -28.078 -46.594  32.156  1.00 33.00           C  
ATOM   4113  C   ASN A 509     -29.297 -47.500  32.125  1.00 33.00           C  
ATOM   4114  CB  ASN A 509     -28.031 -45.844  33.469  1.00 33.00           C  
ATOM   4115  O   ASN A 509     -29.188 -48.688  32.406  1.00 33.00           O  
ATOM   4116  CG  ASN A 509     -26.609 -45.656  34.000  1.00 33.00           C  
ATOM   4117  ND2 ASN A 509     -26.453 -44.844  35.031  1.00 33.00           N  
ATOM   4118  OD1 ASN A 509     -25.672 -46.281  33.500  1.00 33.00           O  
ATOM   4119  N   SER A 510     -30.531 -47.062  32.312  1.00 31.06           N  
ATOM   4120  CA  SER A 510     -31.562 -47.906  32.844  1.00 31.06           C  
ATOM   4121  C   SER A 510     -32.031 -48.938  31.828  1.00 31.06           C  
ATOM   4122  CB  SER A 510     -32.750 -47.094  33.344  1.00 31.06           C  
ATOM   4123  O   SER A 510     -32.250 -50.094  32.156  1.00 31.06           O  
ATOM   4124  OG  SER A 510     -32.312 -46.062  34.250  1.00 31.06           O  
ATOM   4125  N   LEU A 511     -32.875 -48.594  30.859  1.00 29.55           N  
ATOM   4126  CA  LEU A 511     -33.812 -49.438  30.156  1.00 29.55           C  
ATOM   4127  C   LEU A 511     -33.094 -50.344  29.172  1.00 29.55           C  
ATOM   4128  CB  LEU A 511     -34.875 -48.625  29.422  1.00 29.55           C  
ATOM   4129  O   LEU A 511     -32.781 -49.938  28.047  1.00 29.55           O  
ATOM   4130  CG  LEU A 511     -36.094 -48.188  30.250  1.00 29.55           C  
ATOM   4131  CD1 LEU A 511     -36.625 -46.844  29.766  1.00 29.55           C  
ATOM   4132  CD2 LEU A 511     -37.188 -49.250  30.172  1.00 29.55           C  
ATOM   4133  N   LYS A 512     -31.875 -51.000  29.531  1.00 29.69           N  
ATOM   4134  CA  LYS A 512     -31.344 -52.000  28.625  1.00 29.69           C  
ATOM   4135  C   LYS A 512     -32.344 -53.125  28.406  1.00 29.69           C  
ATOM   4136  CB  LYS A 512     -30.031 -52.594  29.188  1.00 29.69           C  
ATOM   4137  O   LYS A 512     -32.125 -54.000  27.562  1.00 29.69           O  
ATOM   4138  CG  LYS A 512     -28.781 -51.906  28.641  1.00 29.69           C  
ATOM   4139  CD  LYS A 512     -27.516 -52.562  29.188  1.00 29.69           C  
ATOM   4140  CE  LYS A 512     -26.266 -51.875  28.656  1.00 29.69           C  
ATOM   4141  NZ  LYS A 512     -25.016 -52.469  29.266  1.00 29.69           N  
ATOM   4142  N   LYS A 513     -33.125 -53.594  29.562  1.00 27.84           N  
ATOM   4143  CA  LYS A 513     -33.688 -54.938  29.406  1.00 27.84           C  
ATOM   4144  C   LYS A 513     -34.781 -54.938  28.359  1.00 27.84           C  
ATOM   4145  CB  LYS A 513     -34.250 -55.438  30.750  1.00 27.84           C  
ATOM   4146  O   LYS A 513     -34.844 -55.844  27.531  1.00 27.84           O  
ATOM   4147  CG  LYS A 513     -33.312 -56.375  31.484  1.00 27.84           C  
ATOM   4148  CD  LYS A 513     -33.969 -56.906  32.781  1.00 27.84           C  
ATOM   4149  CE  LYS A 513     -33.031 -57.844  33.500  1.00 27.84           C  
ATOM   4150  NZ  LYS A 513     -33.625 -58.312  34.812  1.00 27.84           N  
ATOM   4151  N   LEU A 514     -36.094 -54.594  28.828  1.00 24.91           N  
ATOM   4152  CA  LEU A 514     -37.344 -55.219  28.359  1.00 24.91           C  
ATOM   4153  C   LEU A 514     -37.594 -54.844  26.906  1.00 24.91           C  
ATOM   4154  CB  LEU A 514     -38.531 -54.844  29.234  1.00 24.91           C  
ATOM   4155  O   LEU A 514     -37.906 -55.719  26.078  1.00 24.91           O  
ATOM   4156  CG  LEU A 514     -38.844 -55.750  30.406  1.00 24.91           C  
ATOM   4157  CD1 LEU A 514     -39.219 -54.938  31.641  1.00 24.91           C  
ATOM   4158  CD2 LEU A 514     -39.969 -56.719  30.031  1.00 24.91           C  
ATOM   4159  N   VAL A 515     -38.500 -53.906  26.672  1.00 26.33           N  
ATOM   4160  CA  VAL A 515     -39.438 -53.844  25.547  1.00 26.33           C  
ATOM   4161  C   VAL A 515     -38.688 -53.500  24.266  1.00 26.33           C  
ATOM   4162  CB  VAL A 515     -40.562 -52.812  25.797  1.00 26.33           C  
ATOM   4163  O   VAL A 515     -38.031 -52.438  24.172  1.00 26.33           O  
ATOM   4164  CG1 VAL A 515     -41.625 -52.938  24.719  1.00 26.33           C  
ATOM   4165  CG2 VAL A 515     -41.156 -53.000  27.188  1.00 26.33           C  
ATOM   4166  N   PRO A 516     -38.281 -54.625  23.438  1.00 26.61           N  
ATOM   4167  CA  PRO A 516     -37.562 -54.375  22.172  1.00 26.61           C  
ATOM   4168  C   PRO A 516     -38.219 -53.312  21.328  1.00 26.61           C  
ATOM   4169  CB  PRO A 516     -37.594 -55.750  21.469  1.00 26.61           C  
ATOM   4170  O   PRO A 516     -37.875 -53.125  20.156  1.00 26.61           O  
ATOM   4171  CG  PRO A 516     -38.531 -56.562  22.312  1.00 26.61           C  
ATOM   4172  CD  PRO A 516     -38.969 -55.750  23.484  1.00 26.61           C  
ATOM   4173  N   PHE A 517     -39.562 -53.000  21.688  1.00 25.91           N  
ATOM   4174  CA  PHE A 517     -40.312 -52.500  20.547  1.00 25.91           C  
ATOM   4175  C   PHE A 517     -39.719 -51.188  20.031  1.00 25.91           C  
ATOM   4176  CB  PHE A 517     -41.781 -52.312  20.922  1.00 25.91           C  
ATOM   4177  O   PHE A 517     -39.469 -50.281  20.812  1.00 25.91           O  
ATOM   4178  CG  PHE A 517     -42.688 -53.438  20.484  1.00 25.91           C  
ATOM   4179  CD1 PHE A 517     -43.281 -53.438  19.234  1.00 25.91           C  
ATOM   4180  CD2 PHE A 517     -42.938 -54.500  21.344  1.00 25.91           C  
ATOM   4181  CE1 PHE A 517     -44.125 -54.469  18.844  1.00 25.91           C  
ATOM   4182  CE2 PHE A 517     -43.750 -55.562  20.953  1.00 25.91           C  
ATOM   4183  CZ  PHE A 517     -44.344 -55.531  19.703  1.00 25.91           C  
ATOM   4184  N   GLN A 518     -39.000 -51.375  18.922  1.00 25.78           N  
ATOM   4185  CA  GLN A 518     -38.344 -50.281  18.188  1.00 25.78           C  
ATOM   4186  C   GLN A 518     -39.344 -49.125  17.953  1.00 25.78           C  
ATOM   4187  CB  GLN A 518     -37.812 -50.781  16.859  1.00 25.78           C  
ATOM   4188  O   GLN A 518     -40.312 -49.281  17.203  1.00 25.78           O  
ATOM   4189  CG  GLN A 518     -36.406 -51.375  16.953  1.00 25.78           C  
ATOM   4190  CD  GLN A 518     -35.906 -51.906  15.625  1.00 25.78           C  
ATOM   4191  NE2 GLN A 518     -34.625 -52.281  15.586  1.00 25.78           N  
ATOM   4192  OE1 GLN A 518     -36.656 -51.969  14.641  1.00 25.78           O  
ATOM   4193  N   LEU A 519     -39.875 -48.531  19.078  1.00 26.12           N  
ATOM   4194  CA  LEU A 519     -40.875 -47.531  18.703  1.00 26.12           C  
ATOM   4195  C   LEU A 519     -40.344 -46.625  17.578  1.00 26.12           C  
ATOM   4196  CB  LEU A 519     -41.219 -46.656  19.922  1.00 26.12           C  
ATOM   4197  O   LEU A 519     -39.219 -46.125  17.656  1.00 26.12           O  
ATOM   4198  CG  LEU A 519     -42.406 -47.156  20.766  1.00 26.12           C  
ATOM   4199  CD1 LEU A 519     -42.062 -47.000  22.250  1.00 26.12           C  
ATOM   4200  CD2 LEU A 519     -43.656 -46.375  20.422  1.00 26.12           C  
ATOM   4201  N   PRO A 520     -40.938 -46.719  16.375  1.00 27.03           N  
ATOM   4202  CA  PRO A 520     -40.531 -46.031  15.156  1.00 27.03           C  
ATOM   4203  C   PRO A 520     -40.406 -44.500  15.352  1.00 27.03           C  
ATOM   4204  CB  PRO A 520     -41.656 -46.375  14.172  1.00 27.03           C  
ATOM   4205  O   PRO A 520     -40.312 -43.781  14.375  1.00 27.03           O  
ATOM   4206  CG  PRO A 520     -42.688 -47.031  15.000  1.00 27.03           C  
ATOM   4207  CD  PRO A 520     -42.188 -47.156  16.406  1.00 27.03           C  
ATOM   4208  N   GLY A 521     -40.781 -44.062  16.594  1.00 25.52           N  
ATOM   4209  CA  GLY A 521     -41.188 -42.688  16.500  1.00 25.52           C  
ATOM   4210  C   GLY A 521     -40.156 -41.781  15.844  1.00 25.52           C  
ATOM   4211  O   GLY A 521     -40.094 -41.688  14.617  1.00 25.52           O  
ATOM   4212  N   SER A 522     -39.469 -40.906  16.797  1.00 27.19           N  
ATOM   4213  CA  SER A 522     -39.156 -39.500  16.547  1.00 27.19           C  
ATOM   4214  C   SER A 522     -38.031 -39.344  15.547  1.00 27.19           C  
ATOM   4215  CB  SER A 522     -38.812 -38.781  17.859  1.00 27.19           C  
ATOM   4216  O   SER A 522     -36.844 -39.531  15.891  1.00 27.19           O  
ATOM   4217  OG  SER A 522     -37.406 -38.656  18.000  1.00 27.19           O  
ATOM   4218  N   LYS A 523     -38.031 -39.938  14.445  1.00 28.64           N  
ATOM   4219  CA  LYS A 523     -37.062 -39.625  13.422  1.00 28.64           C  
ATOM   4220  C   LYS A 523     -36.906 -38.094  13.289  1.00 28.64           C  
ATOM   4221  CB  LYS A 523     -37.469 -40.219  12.070  1.00 28.64           C  
ATOM   4222  O   LYS A 523     -37.656 -37.438  12.586  1.00 28.64           O  
ATOM   4223  CG  LYS A 523     -37.062 -41.656  11.898  1.00 28.64           C  
ATOM   4224  CD  LYS A 523     -37.406 -42.188  10.508  1.00 28.64           C  
ATOM   4225  CE  LYS A 523     -37.000 -43.625  10.328  1.00 28.64           C  
ATOM   4226  NZ  LYS A 523     -37.406 -44.156   8.992  1.00 28.64           N  
ATOM   4227  N   SER A 524     -36.938 -37.250  14.328  1.00 29.34           N  
ATOM   4228  CA  SER A 524     -36.625 -35.906  13.930  1.00 29.34           C  
ATOM   4229  C   SER A 524     -35.438 -35.844  12.969  1.00 29.34           C  
ATOM   4230  CB  SER A 524     -36.344 -35.031  15.156  1.00 29.34           C  
ATOM   4231  O   SER A 524     -34.312 -36.125  13.359  1.00 29.34           O  
ATOM   4232  OG  SER A 524     -35.219 -35.500  15.852  1.00 29.34           O  
ATOM   4233  N   GLU A 525     -35.531 -36.312  11.844  1.00 30.06           N  
ATOM   4234  CA  GLU A 525     -34.562 -36.094  10.773  1.00 30.06           C  
ATOM   4235  C   GLU A 525     -33.969 -34.688  10.836  1.00 30.06           C  
ATOM   4236  CB  GLU A 525     -35.188 -36.344   9.406  1.00 30.06           C  
ATOM   4237  O   GLU A 525     -34.688 -33.688  10.664  1.00 30.06           O  
ATOM   4238  CG  GLU A 525     -35.156 -37.781   8.969  1.00 30.06           C  
ATOM   4239  CD  GLU A 525     -35.750 -38.000   7.590  1.00 30.06           C  
ATOM   4240  OE1 GLU A 525     -35.625 -39.125   7.047  1.00 30.06           O  
ATOM   4241  OE2 GLU A 525     -36.375 -37.062   7.047  1.00 30.06           O  
ATOM   4242  N   HIS A 526     -33.312 -34.219  11.859  1.00 32.56           N  
ATOM   4243  CA  HIS A 526     -32.594 -32.969  11.836  1.00 32.56           C  
ATOM   4244  C   HIS A 526     -32.156 -32.594  10.422  1.00 32.56           C  
ATOM   4245  CB  HIS A 526     -31.375 -33.000  12.766  1.00 32.56           C  
ATOM   4246  O   HIS A 526     -31.281 -33.281   9.852  1.00 32.56           O  
ATOM   4247  CG  HIS A 526     -31.688 -32.562  14.164  1.00 32.56           C  
ATOM   4248  CD2 HIS A 526     -31.594 -33.219  15.344  1.00 32.56           C  
ATOM   4249  ND1 HIS A 526     -32.156 -31.312  14.469  1.00 32.56           N  
ATOM   4250  CE1 HIS A 526     -32.344 -31.219  15.773  1.00 32.56           C  
ATOM   4251  NE2 HIS A 526     -32.000 -32.375  16.328  1.00 32.56           N  
ATOM   4252  N   LYS A 527     -33.000 -32.188   9.641  1.00 35.31           N  
ATOM   4253  CA  LYS A 527     -32.719 -31.734   8.289  1.00 35.31           C  
ATOM   4254  C   LYS A 527     -31.438 -30.906   8.258  1.00 35.31           C  
ATOM   4255  CB  LYS A 527     -33.875 -30.906   7.738  1.00 35.31           C  
ATOM   4256  O   LYS A 527     -31.391 -29.781   8.766  1.00 35.31           O  
ATOM   4257  CG  LYS A 527     -34.875 -31.719   6.938  1.00 35.31           C  
ATOM   4258  CD  LYS A 527     -35.969 -30.844   6.348  1.00 35.31           C  
ATOM   4259  CE  LYS A 527     -37.000 -31.656   5.578  1.00 35.31           C  
ATOM   4260  NZ  LYS A 527     -38.094 -30.797   5.027  1.00 35.31           N  
ATOM   4261  N   GLU A 528     -30.250 -31.297   8.695  1.00 43.00           N  
ATOM   4262  CA  GLU A 528     -29.062 -30.531   8.297  1.00 43.00           C  
ATOM   4263  C   GLU A 528     -29.344 -29.688   7.059  1.00 43.00           C  
ATOM   4264  CB  GLU A 528     -27.891 -31.469   8.031  1.00 43.00           C  
ATOM   4265  O   GLU A 528     -30.047 -30.125   6.145  1.00 43.00           O  
ATOM   4266  CG  GLU A 528     -27.094 -31.844   9.281  1.00 43.00           C  
ATOM   4267  CD  GLU A 528     -25.828 -32.625   8.984  1.00 43.00           C  
ATOM   4268  OE1 GLU A 528     -25.016 -32.844   9.914  1.00 43.00           O  
ATOM   4269  OE2 GLU A 528     -25.641 -33.000   7.812  1.00 43.00           O  
ATOM   4270  N   PRO A 529     -29.438 -28.438   7.184  1.00 49.56           N  
ATOM   4271  CA  PRO A 529     -29.688 -27.688   5.949  1.00 49.56           C  
ATOM   4272  C   PRO A 529     -29.188 -28.422   4.707  1.00 49.56           C  
ATOM   4273  CB  PRO A 529     -28.922 -26.391   6.168  1.00 49.56           C  
ATOM   4274  O   PRO A 529     -28.047 -28.922   4.691  1.00 49.56           O  
ATOM   4275  CG  PRO A 529     -28.234 -26.562   7.484  1.00 49.56           C  
ATOM   4276  CD  PRO A 529     -28.562 -27.922   8.023  1.00 49.56           C  
ATOM   4277  N   LYS A 530     -30.047 -29.109   3.861  1.00 63.06           N  
ATOM   4278  CA  LYS A 530     -29.797 -29.797   2.592  1.00 63.06           C  
ATOM   4279  C   LYS A 530     -28.875 -28.969   1.693  1.00 63.06           C  
ATOM   4280  CB  LYS A 530     -31.125 -30.062   1.873  1.00 63.06           C  
ATOM   4281  O   LYS A 530     -29.047 -27.750   1.562  1.00 63.06           O  
ATOM   4282  CG  LYS A 530     -31.781 -31.391   2.262  1.00 63.06           C  
ATOM   4283  CD  LYS A 530     -33.031 -31.641   1.444  1.00 63.06           C  
ATOM   4284  CE  LYS A 530     -33.719 -32.938   1.861  1.00 63.06           C  
ATOM   4285  NZ  LYS A 530     -34.969 -33.188   1.090  1.00 63.06           N  
ATOM   4286  N   ASP A 531     -27.641 -29.469   1.504  1.00 82.81           N  
ATOM   4287  CA  ASP A 531     -26.734 -28.859   0.535  1.00 82.81           C  
ATOM   4288  C   ASP A 531     -27.500 -28.422  -0.716  1.00 82.81           C  
ATOM   4289  CB  ASP A 531     -25.625 -29.844   0.157  1.00 82.81           C  
ATOM   4290  O   ASP A 531     -28.484 -29.047  -1.104  1.00 82.81           O  
ATOM   4291  CG  ASP A 531     -24.594 -30.031   1.267  1.00 82.81           C  
ATOM   4292  OD1 ASP A 531     -24.500 -29.156   2.162  1.00 82.81           O  
ATOM   4293  OD2 ASP A 531     -23.891 -31.047   1.244  1.00 82.81           O  
ATOM   4294  N   LYS A 532     -27.234 -27.281  -1.192  1.00 92.31           N  
ATOM   4295  CA  LYS A 532     -27.797 -26.781  -2.439  1.00 92.31           C  
ATOM   4296  C   LYS A 532     -27.641 -27.797  -3.568  1.00 92.31           C  
ATOM   4297  CB  LYS A 532     -27.125 -25.453  -2.830  1.00 92.31           C  
ATOM   4298  O   LYS A 532     -26.578 -28.391  -3.730  1.00 92.31           O  
ATOM   4299  CG  LYS A 532     -27.812 -24.734  -3.984  1.00 92.31           C  
ATOM   4300  CD  LYS A 532     -29.125 -24.109  -3.549  1.00 92.31           C  
ATOM   4301  CE  LYS A 532     -29.781 -23.328  -4.688  1.00 92.31           C  
ATOM   4302  NZ  LYS A 532     -31.062 -22.703  -4.262  1.00 92.31           N  
ATOM   4303  N   LYS A 533     -28.688 -28.031  -4.297  1.00 97.00           N  
ATOM   4304  CA  LYS A 533     -28.688 -28.984  -5.398  1.00 97.00           C  
ATOM   4305  C   LYS A 533     -27.844 -28.484  -6.562  1.00 97.00           C  
ATOM   4306  CB  LYS A 533     -30.125 -29.250  -5.871  1.00 97.00           C  
ATOM   4307  O   LYS A 533     -27.984 -27.344  -7.000  1.00 97.00           O  
ATOM   4308  CG  LYS A 533     -30.234 -30.406  -6.852  1.00 97.00           C  
ATOM   4309  CD  LYS A 533     -31.688 -30.766  -7.133  1.00 97.00           C  
ATOM   4310  CE  LYS A 533     -31.812 -32.000  -8.000  1.00 97.00           C  
ATOM   4311  NZ  LYS A 533     -33.219 -32.438  -8.141  1.00 97.00           N  
ATOM   4312  N   ILE A 534     -26.984 -29.281  -7.035  1.00 98.31           N  
ATOM   4313  CA  ILE A 534     -26.172 -28.969  -8.203  1.00 98.31           C  
ATOM   4314  C   ILE A 534     -26.750 -29.672  -9.438  1.00 98.31           C  
ATOM   4315  CB  ILE A 534     -24.703 -29.391  -7.992  1.00 98.31           C  
ATOM   4316  O   ILE A 534     -26.938 -30.891  -9.430  1.00 98.31           O  
ATOM   4317  CG1 ILE A 534     -24.109 -28.656  -6.773  1.00 98.31           C  
ATOM   4318  CG2 ILE A 534     -23.875 -29.094  -9.250  1.00 98.31           C  
ATOM   4319  CD1 ILE A 534     -22.719 -29.141  -6.375  1.00 98.31           C  
ATOM   4320  N   ASN A 535     -27.078 -29.000 -10.469  1.00 98.50           N  
ATOM   4321  CA  ASN A 535     -27.531 -29.531 -11.750  1.00 98.50           C  
ATOM   4322  C   ASN A 535     -26.391 -29.656 -12.742  1.00 98.50           C  
ATOM   4323  CB  ASN A 535     -28.656 -28.656 -12.328  1.00 98.50           C  
ATOM   4324  O   ASN A 535     -25.953 -28.656 -13.312  1.00 98.50           O  
ATOM   4325  CG  ASN A 535     -29.797 -28.438 -11.344  1.00 98.50           C  
ATOM   4326  ND2 ASN A 535     -29.797 -27.266 -10.711  1.00 98.50           N  
ATOM   4327  OD1 ASN A 535     -30.641 -29.297 -11.164  1.00 98.50           O  
ATOM   4328  N   ILE A 536     -26.000 -30.844 -13.016  1.00 98.56           N  
ATOM   4329  CA  ILE A 536     -24.859 -31.109 -13.875  1.00 98.56           C  
ATOM   4330  C   ILE A 536     -25.328 -31.250 -15.320  1.00 98.56           C  
ATOM   4331  CB  ILE A 536     -24.125 -32.406 -13.430  1.00 98.56           C  
ATOM   4332  O   ILE A 536     -26.141 -32.125 -15.641  1.00 98.56           O  
ATOM   4333  CG1 ILE A 536     -23.719 -32.312 -11.953  1.00 98.56           C  
ATOM   4334  CG2 ILE A 536     -22.891 -32.625 -14.305  1.00 98.56           C  
ATOM   4335  CD1 ILE A 536     -23.141 -33.594 -11.383  1.00 98.56           C  
ATOM   4336  N   LEU A 537     -24.781 -30.469 -16.188  1.00 98.38           N  
ATOM   4337  CA  LEU A 537     -25.125 -30.484 -17.609  1.00 98.38           C  
ATOM   4338  C   LEU A 537     -23.953 -31.000 -18.438  1.00 98.38           C  
ATOM   4339  CB  LEU A 537     -25.516 -29.078 -18.078  1.00 98.38           C  
ATOM   4340  O   LEU A 537     -22.875 -30.391 -18.438  1.00 98.38           O  
ATOM   4341  CG  LEU A 537     -26.734 -28.453 -17.406  1.00 98.38           C  
ATOM   4342  CD1 LEU A 537     -26.766 -26.953 -17.641  1.00 98.38           C  
ATOM   4343  CD2 LEU A 537     -28.016 -29.109 -17.906  1.00 98.38           C  
ATOM   4344  N   ILE A 538     -24.203 -31.984 -19.250  1.00 97.25           N  
ATOM   4345  CA  ILE A 538     -23.125 -32.594 -20.031  1.00 97.25           C  
ATOM   4346  C   ILE A 538     -23.531 -32.688 -21.500  1.00 97.25           C  
ATOM   4347  CB  ILE A 538     -22.734 -33.969 -19.484  1.00 97.25           C  
ATOM   4348  O   ILE A 538     -24.359 -33.531 -21.859  1.00 97.25           O  
ATOM   4349  CG1 ILE A 538     -22.031 -33.844 -18.125  1.00 97.25           C  
ATOM   4350  CG2 ILE A 538     -21.859 -34.719 -20.484  1.00 97.25           C  
ATOM   4351  CD1 ILE A 538     -21.797 -35.188 -17.406  1.00 97.25           C  
ATOM   4352  N   PRO A 539     -22.984 -31.938 -22.375  1.00 94.62           N  
ATOM   4353  CA  PRO A 539     -23.188 -32.156 -23.812  1.00 94.62           C  
ATOM   4354  C   PRO A 539     -22.500 -33.406 -24.344  1.00 94.62           C  
ATOM   4355  CB  PRO A 539     -22.578 -30.891 -24.453  1.00 94.62           C  
ATOM   4356  O   PRO A 539     -21.312 -33.625 -24.078  1.00 94.62           O  
ATOM   4357  CG  PRO A 539     -22.391 -29.953 -23.297  1.00 94.62           C  
ATOM   4358  CD  PRO A 539     -22.234 -30.750 -22.047  1.00 94.62           C  
ATOM   4359  N   LEU A 540     -23.203 -34.156 -25.078  1.00 93.94           N  
ATOM   4360  CA  LEU A 540     -22.656 -35.438 -25.500  1.00 93.94           C  
ATOM   4361  C   LEU A 540     -23.000 -35.750 -26.953  1.00 93.94           C  
ATOM   4362  CB  LEU A 540     -23.203 -36.562 -24.594  1.00 93.94           C  
ATOM   4363  O   LEU A 540     -24.141 -35.594 -27.375  1.00 93.94           O  
ATOM   4364  CG  LEU A 540     -22.656 -37.969 -24.859  1.00 93.94           C  
ATOM   4365  CD1 LEU A 540     -21.172 -38.031 -24.484  1.00 93.94           C  
ATOM   4366  CD2 LEU A 540     -23.453 -39.000 -24.078  1.00 93.94           C  
ATOM   4367  N   SER A 541     -22.094 -36.062 -27.703  1.00 90.31           N  
ATOM   4368  CA  SER A 541     -22.219 -36.594 -29.047  1.00 90.31           C  
ATOM   4369  C   SER A 541     -21.125 -37.625 -29.344  1.00 90.31           C  
ATOM   4370  CB  SER A 541     -22.172 -35.469 -30.078  1.00 90.31           C  
ATOM   4371  O   SER A 541     -19.938 -37.281 -29.344  1.00 90.31           O  
ATOM   4372  OG  SER A 541     -22.328 -35.969 -31.391  1.00 90.31           O  
ATOM   4373  N   GLY A 542     -21.516 -38.875 -29.453  1.00 88.94           N  
ATOM   4374  CA  GLY A 542     -20.547 -39.906 -29.641  1.00 88.94           C  
ATOM   4375  C   GLY A 542     -19.734 -40.188 -28.391  1.00 88.94           C  
ATOM   4376  O   GLY A 542     -20.234 -40.094 -27.266  1.00 88.94           O  
ATOM   4377  N   ARG A 543     -18.578 -40.844 -28.516  1.00 88.38           N  
ATOM   4378  CA  ARG A 543     -17.641 -41.062 -27.422  1.00 88.38           C  
ATOM   4379  C   ARG A 543     -18.266 -41.906 -26.328  1.00 88.38           C  
ATOM   4380  CB  ARG A 543     -17.172 -39.719 -26.844  1.00 88.38           C  
ATOM   4381  O   ARG A 543     -18.234 -41.531 -25.156  1.00 88.38           O  
ATOM   4382  CG  ARG A 543     -16.438 -38.844 -27.844  1.00 88.38           C  
ATOM   4383  CD  ARG A 543     -15.766 -37.656 -27.156  1.00 88.38           C  
ATOM   4384  NE  ARG A 543     -15.094 -36.781 -28.125  1.00 88.38           N  
ATOM   4385  NH1 ARG A 543     -14.195 -35.375 -26.547  1.00 88.38           N  
ATOM   4386  NH2 ARG A 543     -13.797 -35.000 -28.781  1.00 88.38           N  
ATOM   4387  CZ  ARG A 543     -14.367 -35.719 -27.812  1.00 88.38           C  
ATOM   4388  N   PHE A 544     -18.781 -42.938 -26.688  1.00 93.88           N  
ATOM   4389  CA  PHE A 544     -19.500 -43.844 -25.781  1.00 93.88           C  
ATOM   4390  C   PHE A 544     -18.562 -44.344 -24.672  1.00 93.88           C  
ATOM   4391  CB  PHE A 544     -20.094 -45.031 -26.547  1.00 93.88           C  
ATOM   4392  O   PHE A 544     -18.953 -44.406 -23.500  1.00 93.88           O  
ATOM   4393  CG  PHE A 544     -20.812 -46.000 -25.656  1.00 93.88           C  
ATOM   4394  CD1 PHE A 544     -20.281 -47.281 -25.406  1.00 93.88           C  
ATOM   4395  CD2 PHE A 544     -22.031 -45.688 -25.078  1.00 93.88           C  
ATOM   4396  CE1 PHE A 544     -20.953 -48.188 -24.594  1.00 93.88           C  
ATOM   4397  CE2 PHE A 544     -22.703 -46.594 -24.266  1.00 93.88           C  
ATOM   4398  CZ  PHE A 544     -22.156 -47.844 -24.031  1.00 93.88           C  
ATOM   4399  N   ASP A 545     -17.328 -44.656 -24.984  1.00 92.81           N  
ATOM   4400  CA  ASP A 545     -16.375 -45.156 -24.000  1.00 92.81           C  
ATOM   4401  C   ASP A 545     -16.109 -44.125 -22.922  1.00 92.81           C  
ATOM   4402  CB  ASP A 545     -15.062 -45.562 -24.672  1.00 92.81           C  
ATOM   4403  O   ASP A 545     -15.977 -44.438 -21.734  1.00 92.81           O  
ATOM   4404  CG  ASP A 545     -15.227 -46.750 -25.609  1.00 92.81           C  
ATOM   4405  OD1 ASP A 545     -16.156 -47.562 -25.406  1.00 92.81           O  
ATOM   4406  OD2 ASP A 545     -14.414 -46.875 -26.547  1.00 92.81           O  
ATOM   4407  N   MET A 546     -15.953 -42.875 -23.312  1.00 94.00           N  
ATOM   4408  CA  MET A 546     -15.742 -41.781 -22.375  1.00 94.00           C  
ATOM   4409  C   MET A 546     -16.969 -41.594 -21.484  1.00 94.00           C  
ATOM   4410  CB  MET A 546     -15.422 -40.500 -23.125  1.00 94.00           C  
ATOM   4411  O   MET A 546     -16.828 -41.250 -20.312  1.00 94.00           O  
ATOM   4412  CG  MET A 546     -14.047 -40.500 -23.781  1.00 94.00           C  
ATOM   4413  SD  MET A 546     -14.008 -41.469 -25.328  1.00 94.00           S  
ATOM   4414  CE  MET A 546     -12.570 -40.719 -26.141  1.00 94.00           C  
ATOM   4415  N   PHE A 547     -18.156 -41.781 -22.094  1.00 96.50           N  
ATOM   4416  CA  PHE A 547     -19.391 -41.656 -21.344  1.00 96.50           C  
ATOM   4417  C   PHE A 547     -19.516 -42.750 -20.281  1.00 96.50           C  
ATOM   4418  CB  PHE A 547     -20.609 -41.688 -22.281  1.00 96.50           C  
ATOM   4419  O   PHE A 547     -19.984 -42.500 -19.172  1.00 96.50           O  
ATOM   4420  CG  PHE A 547     -21.922 -41.406 -21.594  1.00 96.50           C  
ATOM   4421  CD1 PHE A 547     -22.984 -42.281 -21.703  1.00 96.50           C  
ATOM   4422  CD2 PHE A 547     -22.078 -40.250 -20.844  1.00 96.50           C  
ATOM   4423  CE1 PHE A 547     -24.203 -42.031 -21.078  1.00 96.50           C  
ATOM   4424  CE2 PHE A 547     -23.281 -39.969 -20.219  1.00 96.50           C  
ATOM   4425  CZ  PHE A 547     -24.344 -40.875 -20.328  1.00 96.50           C  
ATOM   4426  N   VAL A 548     -19.125 -43.969 -20.672  1.00 96.94           N  
ATOM   4427  CA  VAL A 548     -19.125 -45.094 -19.719  1.00 96.94           C  
ATOM   4428  C   VAL A 548     -18.219 -44.750 -18.531  1.00 96.94           C  
ATOM   4429  CB  VAL A 548     -18.656 -46.406 -20.375  1.00 96.94           C  
ATOM   4430  O   VAL A 548     -18.578 -44.969 -17.375  1.00 96.94           O  
ATOM   4431  CG1 VAL A 548     -18.438 -47.500 -19.328  1.00 96.94           C  
ATOM   4432  CG2 VAL A 548     -19.688 -46.875 -21.406  1.00 96.94           C  
ATOM   4433  N   ARG A 549     -17.031 -44.219 -18.781  1.00 95.12           N  
ATOM   4434  CA  ARG A 549     -16.109 -43.812 -17.734  1.00 95.12           C  
ATOM   4435  C   ARG A 549     -16.719 -42.719 -16.859  1.00 95.12           C  
ATOM   4436  CB  ARG A 549     -14.781 -43.344 -18.328  1.00 95.12           C  
ATOM   4437  O   ARG A 549     -16.609 -42.750 -15.641  1.00 95.12           O  
ATOM   4438  CG  ARG A 549     -13.719 -43.000 -17.297  1.00 95.12           C  
ATOM   4439  CD  ARG A 549     -12.438 -42.500 -17.953  1.00 95.12           C  
ATOM   4440  NE  ARG A 549     -12.641 -41.250 -18.656  1.00 95.12           N  
ATOM   4441  NH1 ARG A 549     -11.117 -41.688 -20.328  1.00 95.12           N  
ATOM   4442  NH2 ARG A 549     -12.266 -39.688 -20.312  1.00 95.12           N  
ATOM   4443  CZ  ARG A 549     -12.008 -40.875 -19.766  1.00 95.12           C  
ATOM   4444  N   PHE A 550     -17.297 -41.781 -17.484  1.00 97.19           N  
ATOM   4445  CA  PHE A 550     -17.938 -40.656 -16.781  1.00 97.19           C  
ATOM   4446  C   PHE A 550     -19.016 -41.188 -15.836  1.00 97.19           C  
ATOM   4447  CB  PHE A 550     -18.547 -39.656 -17.781  1.00 97.19           C  
ATOM   4448  O   PHE A 550     -19.062 -40.781 -14.664  1.00 97.19           O  
ATOM   4449  CG  PHE A 550     -19.344 -38.562 -17.125  1.00 97.19           C  
ATOM   4450  CD1 PHE A 550     -20.719 -38.688 -16.969  1.00 97.19           C  
ATOM   4451  CD2 PHE A 550     -18.703 -37.406 -16.672  1.00 97.19           C  
ATOM   4452  CE1 PHE A 550     -21.453 -37.656 -16.375  1.00 97.19           C  
ATOM   4453  CE2 PHE A 550     -19.438 -36.406 -16.062  1.00 97.19           C  
ATOM   4454  CZ  PHE A 550     -20.812 -36.531 -15.922  1.00 97.19           C  
ATOM   4455  N   MET A 551     -19.891 -42.031 -16.375  1.00 97.62           N  
ATOM   4456  CA  MET A 551     -20.984 -42.562 -15.570  1.00 97.62           C  
ATOM   4457  C   MET A 551     -20.438 -43.375 -14.406  1.00 97.62           C  
ATOM   4458  CB  MET A 551     -21.922 -43.406 -16.422  1.00 97.62           C  
ATOM   4459  O   MET A 551     -21.031 -43.406 -13.328  1.00 97.62           O  
ATOM   4460  CG  MET A 551     -22.781 -42.625 -17.391  1.00 97.62           C  
ATOM   4461  SD  MET A 551     -23.766 -41.312 -16.547  1.00 97.62           S  
ATOM   4462  CE  MET A 551     -24.875 -42.375 -15.555  1.00 97.62           C  
ATOM   4463  N   GLY A 552     -19.359 -44.125 -14.625  1.00 96.75           N  
ATOM   4464  CA  GLY A 552     -18.703 -44.844 -13.531  1.00 96.75           C  
ATOM   4465  C   GLY A 552     -18.234 -43.906 -12.422  1.00 96.75           C  
ATOM   4466  O   GLY A 552     -18.406 -44.188 -11.242  1.00 96.75           O  
ATOM   4467  N   ASN A 553     -17.562 -42.844 -12.812  1.00 96.88           N  
ATOM   4468  CA  ASN A 553     -17.156 -41.812 -11.844  1.00 96.88           C  
ATOM   4469  C   ASN A 553     -18.359 -41.188 -11.164  1.00 96.88           C  
ATOM   4470  CB  ASN A 553     -16.297 -40.750 -12.523  1.00 96.88           C  
ATOM   4471  O   ASN A 553     -18.344 -40.969  -9.945  1.00 96.88           O  
ATOM   4472  CG  ASN A 553     -15.852 -39.656 -11.570  1.00 96.88           C  
ATOM   4473  ND2 ASN A 553     -14.805 -39.938 -10.805  1.00 96.88           N  
ATOM   4474  OD1 ASN A 553     -16.453 -38.594 -11.523  1.00 96.88           O  
ATOM   4475  N   PHE A 554     -19.406 -40.812 -11.938  1.00 97.62           N  
ATOM   4476  CA  PHE A 554     -20.641 -40.219 -11.414  1.00 97.62           C  
ATOM   4477  C   PHE A 554     -21.266 -41.125 -10.375  1.00 97.62           C  
ATOM   4478  CB  PHE A 554     -21.641 -39.938 -12.547  1.00 97.62           C  
ATOM   4479  O   PHE A 554     -21.766 -40.656  -9.344  1.00 97.62           O  
ATOM   4480  CG  PHE A 554     -22.906 -39.281 -12.086  1.00 97.62           C  
ATOM   4481  CD1 PHE A 554     -24.078 -40.000 -11.977  1.00 97.62           C  
ATOM   4482  CD2 PHE A 554     -22.922 -37.938 -11.766  1.00 97.62           C  
ATOM   4483  CE1 PHE A 554     -25.266 -39.406 -11.555  1.00 97.62           C  
ATOM   4484  CE2 PHE A 554     -24.094 -37.312 -11.344  1.00 97.62           C  
ATOM   4485  CZ  PHE A 554     -25.266 -38.062 -11.242  1.00 97.62           C  
ATOM   4486  N   GLU A 555     -21.344 -42.438 -10.633  1.00 97.38           N  
ATOM   4487  CA  GLU A 555     -21.875 -43.406  -9.688  1.00 97.38           C  
ATOM   4488  C   GLU A 555     -21.094 -43.406  -8.375  1.00 97.38           C  
ATOM   4489  CB  GLU A 555     -21.859 -44.812 -10.297  1.00 97.38           C  
ATOM   4490  O   GLU A 555     -21.688 -43.281  -7.301  1.00 97.38           O  
ATOM   4491  CG  GLU A 555     -22.438 -45.875  -9.383  1.00 97.38           C  
ATOM   4492  CD  GLU A 555     -22.406 -47.281 -10.008  1.00 97.38           C  
ATOM   4493  OE1 GLU A 555     -23.156 -48.156  -9.539  1.00 97.38           O  
ATOM   4494  OE2 GLU A 555     -21.641 -47.469 -10.961  1.00 97.38           O  
ATOM   4495  N   LYS A 556     -19.828 -43.438  -8.422  1.00 96.44           N  
ATOM   4496  CA  LYS A 556     -18.953 -43.500  -7.254  1.00 96.44           C  
ATOM   4497  C   LYS A 556     -19.000 -42.219  -6.457  1.00 96.44           C  
ATOM   4498  CB  LYS A 556     -17.516 -43.812  -7.676  1.00 96.44           C  
ATOM   4499  O   LYS A 556     -18.969 -42.219  -5.227  1.00 96.44           O  
ATOM   4500  CG  LYS A 556     -16.625 -44.312  -6.543  1.00 96.44           C  
ATOM   4501  CD  LYS A 556     -15.211 -44.594  -7.020  1.00 96.44           C  
ATOM   4502  CE  LYS A 556     -14.305 -45.000  -5.871  1.00 96.44           C  
ATOM   4503  NZ  LYS A 556     -12.898 -45.219  -6.324  1.00 96.44           N  
ATOM   4504  N   THR A 557     -19.062 -41.062  -7.117  1.00 96.75           N  
ATOM   4505  CA  THR A 557     -18.891 -39.781  -6.500  1.00 96.75           C  
ATOM   4506  C   THR A 557     -20.234 -39.188  -6.102  1.00 96.75           C  
ATOM   4507  CB  THR A 557     -18.156 -38.781  -7.445  1.00 96.75           C  
ATOM   4508  O   THR A 557     -20.328 -38.438  -5.117  1.00 96.75           O  
ATOM   4509  CG2 THR A 557     -17.219 -37.875  -6.668  1.00 96.75           C  
ATOM   4510  OG1 THR A 557     -17.391 -39.562  -8.398  1.00 96.75           O  
ATOM   4511  N   CYS A 558     -21.312 -39.438  -6.824  1.00 96.62           N  
ATOM   4512  CA  CYS A 558     -22.578 -38.750  -6.609  1.00 96.62           C  
ATOM   4513  C   CYS A 558     -23.656 -39.750  -6.156  1.00 96.62           C  
ATOM   4514  CB  CYS A 558     -23.031 -38.062  -7.883  1.00 96.62           C  
ATOM   4515  O   CYS A 558     -24.328 -39.531  -5.148  1.00 96.62           O  
ATOM   4516  SG  CYS A 558     -21.906 -36.750  -8.430  1.00 96.62           S  
ATOM   4517  N   LEU A 559     -23.859 -40.938  -6.828  1.00 96.69           N  
ATOM   4518  CA  LEU A 559     -24.984 -41.844  -6.590  1.00 96.69           C  
ATOM   4519  C   LEU A 559     -24.766 -42.656  -5.309  1.00 96.69           C  
ATOM   4520  CB  LEU A 559     -25.156 -42.812  -7.777  1.00 96.69           C  
ATOM   4521  O   LEU A 559     -25.641 -42.656  -4.434  1.00 96.69           O  
ATOM   4522  CG  LEU A 559     -25.500 -42.156  -9.117  1.00 96.69           C  
ATOM   4523  CD1 LEU A 559     -25.656 -43.219 -10.195  1.00 96.69           C  
ATOM   4524  CD2 LEU A 559     -26.781 -41.344  -8.992  1.00 96.69           C  
ATOM   4525  N   ILE A 560     -23.625 -43.219  -5.156  1.00 96.19           N  
ATOM   4526  CA  ILE A 560     -23.359 -44.031  -3.994  1.00 96.19           C  
ATOM   4527  C   ILE A 560     -23.375 -43.188  -2.729  1.00 96.19           C  
ATOM   4528  CB  ILE A 560     -22.000 -44.750  -4.125  1.00 96.19           C  
ATOM   4529  O   ILE A 560     -24.094 -43.500  -1.773  1.00 96.19           O  
ATOM   4530  CG1 ILE A 560     -22.062 -45.812  -5.227  1.00 96.19           C  
ATOM   4531  CG2 ILE A 560     -21.578 -45.375  -2.789  1.00 96.19           C  
ATOM   4532  CD1 ILE A 560     -20.719 -46.469  -5.551  1.00 96.19           C  
ATOM   4533  N   PRO A 561     -22.688 -42.094  -2.611  1.00 94.50           N  
ATOM   4534  CA  PRO A 561     -22.734 -41.250  -1.415  1.00 94.50           C  
ATOM   4535  C   PRO A 561     -24.016 -40.438  -1.301  1.00 94.50           C  
ATOM   4536  CB  PRO A 561     -21.516 -40.344  -1.600  1.00 94.50           C  
ATOM   4537  O   PRO A 561     -24.188 -39.688  -0.345  1.00 94.50           O  
ATOM   4538  CG  PRO A 561     -20.812 -40.875  -2.795  1.00 94.50           C  
ATOM   4539  CD  PRO A 561     -21.719 -41.812  -3.514  1.00 94.50           C  
ATOM   4540  N   ASN A 562     -24.969 -40.562  -2.273  1.00 93.62           N  
ATOM   4541  CA  ASN A 562     -26.266 -39.906  -2.279  1.00 93.62           C  
ATOM   4542  C   ASN A 562     -26.109 -38.375  -2.211  1.00 93.62           C  
ATOM   4543  CB  ASN A 562     -27.141 -40.406  -1.121  1.00 93.62           C  
ATOM   4544  O   ASN A 562     -26.719 -37.750  -1.354  1.00 93.62           O  
ATOM   4545  CG  ASN A 562     -28.609 -40.219  -1.370  1.00 93.62           C  
ATOM   4546  ND2 ASN A 562     -29.391 -40.156  -0.297  1.00 93.62           N  
ATOM   4547  OD1 ASN A 562     -29.062 -40.094  -2.518  1.00 93.62           O  
ATOM   4548  N   GLN A 563     -25.328 -37.812  -3.053  1.00 95.06           N  
ATOM   4549  CA  GLN A 563     -25.172 -36.375  -3.166  1.00 95.06           C  
ATOM   4550  C   GLN A 563     -26.406 -35.719  -3.766  1.00 95.06           C  
ATOM   4551  CB  GLN A 563     -23.938 -36.031  -4.016  1.00 95.06           C  
ATOM   4552  O   GLN A 563     -27.141 -36.344  -4.520  1.00 95.06           O  
ATOM   4553  CG  GLN A 563     -22.625 -36.469  -3.375  1.00 95.06           C  
ATOM   4554  CD  GLN A 563     -22.297 -35.656  -2.125  1.00 95.06           C  
ATOM   4555  NE2 GLN A 563     -21.641 -36.312  -1.162  1.00 95.06           N  
ATOM   4556  OE1 GLN A 563     -22.625 -34.469  -2.023  1.00 95.06           O  
ATOM   4557  N   ASN A 564     -26.766 -34.531  -3.338  1.00 96.44           N  
ATOM   4558  CA  ASN A 564     -27.891 -33.750  -3.875  1.00 96.44           C  
ATOM   4559  C   ASN A 564     -27.562 -33.156  -5.234  1.00 96.44           C  
ATOM   4560  CB  ASN A 564     -28.328 -32.656  -2.895  1.00 96.44           C  
ATOM   4561  O   ASN A 564     -27.312 -31.953  -5.340  1.00 96.44           O  
ATOM   4562  CG  ASN A 564     -29.688 -32.125  -3.213  1.00 96.44           C  
ATOM   4563  ND2 ASN A 564     -29.984 -30.922  -2.689  1.00 96.44           N  
ATOM   4564  OD1 ASN A 564     -30.484 -32.750  -3.922  1.00 96.44           O  
ATOM   4565  N   VAL A 565     -27.688 -34.000  -6.262  1.00 97.75           N  
ATOM   4566  CA  VAL A 565     -27.312 -33.562  -7.605  1.00 97.75           C  
ATOM   4567  C   VAL A 565     -28.344 -34.031  -8.617  1.00 97.75           C  
ATOM   4568  CB  VAL A 565     -25.906 -34.125  -7.988  1.00 97.75           C  
ATOM   4569  O   VAL A 565     -29.125 -34.938  -8.328  1.00 97.75           O  
ATOM   4570  CG1 VAL A 565     -24.844 -33.625  -7.004  1.00 97.75           C  
ATOM   4571  CG2 VAL A 565     -25.922 -35.625  -8.039  1.00 97.75           C  
ATOM   4572  N   LYS A 566     -28.484 -33.406  -9.711  1.00 97.56           N  
ATOM   4573  CA  LYS A 566     -29.250 -33.781 -10.898  1.00 97.56           C  
ATOM   4574  C   LYS A 566     -28.344 -33.875 -12.125  1.00 97.56           C  
ATOM   4575  CB  LYS A 566     -30.391 -32.812 -11.148  1.00 97.56           C  
ATOM   4576  O   LYS A 566     -27.562 -32.938 -12.383  1.00 97.56           O  
ATOM   4577  CG  LYS A 566     -31.203 -33.094 -12.391  1.00 97.56           C  
ATOM   4578  CD  LYS A 566     -32.406 -32.156 -12.516  1.00 97.56           C  
ATOM   4579  CE  LYS A 566     -33.250 -32.469 -13.742  1.00 97.56           C  
ATOM   4580  NZ  LYS A 566     -34.562 -31.781 -13.711  1.00 97.56           N  
ATOM   4581  N   LEU A 567     -28.453 -34.969 -12.836  1.00 98.19           N  
ATOM   4582  CA  LEU A 567     -27.672 -35.125 -14.055  1.00 98.19           C  
ATOM   4583  C   LEU A 567     -28.531 -34.938 -15.297  1.00 98.19           C  
ATOM   4584  CB  LEU A 567     -27.000 -36.500 -14.086  1.00 98.19           C  
ATOM   4585  O   LEU A 567     -29.562 -35.625 -15.445  1.00 98.19           O  
ATOM   4586  CG  LEU A 567     -26.203 -36.844 -15.344  1.00 98.19           C  
ATOM   4587  CD1 LEU A 567     -25.000 -35.906 -15.484  1.00 98.19           C  
ATOM   4588  CD2 LEU A 567     -25.750 -38.312 -15.312  1.00 98.19           C  
ATOM   4589  N   VAL A 568     -28.188 -34.062 -16.125  1.00 98.06           N  
ATOM   4590  CA  VAL A 568     -28.859 -33.844 -17.406  1.00 98.06           C  
ATOM   4591  C   VAL A 568     -27.891 -34.094 -18.547  1.00 98.06           C  
ATOM   4592  CB  VAL A 568     -29.438 -32.406 -17.484  1.00 98.06           C  
ATOM   4593  O   VAL A 568     -26.969 -33.312 -18.781  1.00 98.06           O  
ATOM   4594  CG1 VAL A 568     -30.219 -32.219 -18.797  1.00 98.06           C  
ATOM   4595  CG2 VAL A 568     -30.328 -32.125 -16.281  1.00 98.06           C  
ATOM   4596  N   VAL A 569     -28.125 -35.125 -19.297  1.00 97.44           N  
ATOM   4597  CA  VAL A 569     -27.312 -35.438 -20.469  1.00 97.44           C  
ATOM   4598  C   VAL A 569     -27.938 -34.812 -21.719  1.00 97.44           C  
ATOM   4599  CB  VAL A 569     -27.156 -36.969 -20.656  1.00 97.44           C  
ATOM   4600  O   VAL A 569     -29.047 -35.156 -22.109  1.00 97.44           O  
ATOM   4601  CG1 VAL A 569     -26.312 -37.281 -21.891  1.00 97.44           C  
ATOM   4602  CG2 VAL A 569     -26.547 -37.594 -19.422  1.00 97.44           C  
ATOM   4603  N   LEU A 570     -27.281 -33.906 -22.281  1.00 97.00           N  
ATOM   4604  CA  LEU A 570     -27.703 -33.219 -23.516  1.00 97.00           C  
ATOM   4605  C   LEU A 570     -27.219 -33.969 -24.750  1.00 97.00           C  
ATOM   4606  CB  LEU A 570     -27.203 -31.781 -23.547  1.00 97.00           C  
ATOM   4607  O   LEU A 570     -26.109 -33.719 -25.234  1.00 97.00           O  
ATOM   4608  CG  LEU A 570     -27.500 -30.938 -22.312  1.00 97.00           C  
ATOM   4609  CD1 LEU A 570     -26.672 -29.656 -22.328  1.00 97.00           C  
ATOM   4610  CD2 LEU A 570     -29.000 -30.609 -22.234  1.00 97.00           C  
ATOM   4611  N   LEU A 571     -28.047 -34.844 -25.281  1.00 94.94           N  
ATOM   4612  CA  LEU A 571     -27.688 -35.781 -26.328  1.00 94.94           C  
ATOM   4613  C   LEU A 571     -28.078 -35.250 -27.703  1.00 94.94           C  
ATOM   4614  CB  LEU A 571     -28.344 -37.156 -26.078  1.00 94.94           C  
ATOM   4615  O   LEU A 571     -29.250 -35.000 -27.953  1.00 94.94           O  
ATOM   4616  CG  LEU A 571     -27.922 -38.281 -27.000  1.00 94.94           C  
ATOM   4617  CD1 LEU A 571     -26.453 -38.656 -26.750  1.00 94.94           C  
ATOM   4618  CD2 LEU A 571     -28.828 -39.500 -26.797  1.00 94.94           C  
ATOM   4619  N   PHE A 572     -27.141 -35.094 -28.547  1.00 91.00           N  
ATOM   4620  CA  PHE A 572     -27.406 -34.688 -29.906  1.00 91.00           C  
ATOM   4621  C   PHE A 572     -27.938 -35.844 -30.750  1.00 91.00           C  
ATOM   4622  CB  PHE A 572     -26.141 -34.094 -30.547  1.00 91.00           C  
ATOM   4623  O   PHE A 572     -27.281 -36.906 -30.844  1.00 91.00           O  
ATOM   4624  CG  PHE A 572     -25.859 -32.688 -30.172  1.00 91.00           C  
ATOM   4625  CD1 PHE A 572     -26.297 -31.641 -30.984  1.00 91.00           C  
ATOM   4626  CD2 PHE A 572     -25.156 -32.375 -29.016  1.00 91.00           C  
ATOM   4627  CE1 PHE A 572     -26.047 -30.312 -30.641  1.00 91.00           C  
ATOM   4628  CE2 PHE A 572     -24.906 -31.047 -28.656  1.00 91.00           C  
ATOM   4629  CZ  PHE A 572     -25.344 -30.016 -29.469  1.00 91.00           C  
ATOM   4630  N   ASN A 573     -29.078 -35.688 -31.266  1.00 79.06           N  
ATOM   4631  CA  ASN A 573     -29.797 -36.719 -32.000  1.00 79.06           C  
ATOM   4632  C   ASN A 573     -29.531 -36.625 -33.500  1.00 79.06           C  
ATOM   4633  CB  ASN A 573     -31.297 -36.625 -31.734  1.00 79.06           C  
ATOM   4634  O   ASN A 573     -30.391 -36.906 -34.312  1.00 79.06           O  
ATOM   4635  CG  ASN A 573     -31.750 -37.562 -30.641  1.00 79.06           C  
ATOM   4636  ND2 ASN A 573     -33.031 -37.531 -30.328  1.00 79.06           N  
ATOM   4637  OD1 ASN A 573     -30.953 -38.312 -30.094  1.00 79.06           O  
ATOM   4638  N   SER A 574     -28.500 -36.188 -33.906  1.00 75.75           N  
ATOM   4639  CA  SER A 574     -28.203 -36.125 -35.312  1.00 75.75           C  
ATOM   4640  C   SER A 574     -27.719 -37.469 -35.844  1.00 75.75           C  
ATOM   4641  CB  SER A 574     -27.141 -35.062 -35.594  1.00 75.75           C  
ATOM   4642  O   SER A 574     -27.328 -38.344 -35.062  1.00 75.75           O  
ATOM   4643  OG  SER A 574     -25.844 -35.594 -35.375  1.00 75.75           O  
ATOM   4644  N   ASP A 575     -27.953 -37.812 -37.062  1.00 70.19           N  
ATOM   4645  CA  ASP A 575     -27.500 -39.062 -37.719  1.00 70.19           C  
ATOM   4646  C   ASP A 575     -26.000 -39.219 -37.625  1.00 70.19           C  
ATOM   4647  CB  ASP A 575     -27.922 -39.062 -39.219  1.00 70.19           C  
ATOM   4648  O   ASP A 575     -25.469 -40.344 -37.750  1.00 70.19           O  
ATOM   4649  CG  ASP A 575     -29.422 -39.250 -39.406  1.00 70.19           C  
ATOM   4650  OD1 ASP A 575     -30.078 -39.812 -38.500  1.00 70.19           O  
ATOM   4651  OD2 ASP A 575     -29.938 -38.844 -40.469  1.00 70.19           O  
ATOM   4652  N   SER A 576     -25.422 -38.312 -37.156  1.00 69.62           N  
ATOM   4653  CA  SER A 576     -23.969 -38.312 -37.031  1.00 69.62           C  
ATOM   4654  C   SER A 576     -23.547 -38.875 -35.688  1.00 69.62           C  
ATOM   4655  CB  SER A 576     -23.422 -36.875 -37.156  1.00 69.62           C  
ATOM   4656  O   SER A 576     -22.359 -39.156 -35.469  1.00 69.62           O  
ATOM   4657  OG  SER A 576     -23.953 -36.031 -36.188  1.00 69.62           O  
ATOM   4658  N   ASN A 577     -24.516 -39.156 -34.812  1.00 75.94           N  
ATOM   4659  CA  ASN A 577     -24.188 -39.781 -33.531  1.00 75.94           C  
ATOM   4660  C   ASN A 577     -24.453 -41.281 -33.562  1.00 75.94           C  
ATOM   4661  CB  ASN A 577     -24.953 -39.125 -32.375  1.00 75.94           C  
ATOM   4662  O   ASN A 577     -25.562 -41.719 -33.250  1.00 75.94           O  
ATOM   4663  CG  ASN A 577     -24.500 -39.625 -31.016  1.00 75.94           C  
ATOM   4664  ND2 ASN A 577     -25.031 -39.000 -29.969  1.00 75.94           N  
ATOM   4665  OD1 ASN A 577     -23.703 -40.562 -30.922  1.00 75.94           O  
ATOM   4666  N   PRO A 578     -23.469 -42.094 -33.906  1.00 79.38           N  
ATOM   4667  CA  PRO A 578     -23.656 -43.531 -34.062  1.00 79.38           C  
ATOM   4668  C   PRO A 578     -23.906 -44.219 -32.719  1.00 79.38           C  
ATOM   4669  CB  PRO A 578     -22.344 -44.000 -34.688  1.00 79.38           C  
ATOM   4670  O   PRO A 578     -24.500 -45.312 -32.688  1.00 79.38           O  
ATOM   4671  CG  PRO A 578     -21.359 -42.938 -34.344  1.00 79.38           C  
ATOM   4672  CD  PRO A 578     -22.109 -41.625 -34.125  1.00 79.38           C  
ATOM   4673  N   ASP A 579     -23.562 -43.594 -31.672  1.00 87.25           N  
ATOM   4674  CA  ASP A 579     -23.609 -44.219 -30.359  1.00 87.25           C  
ATOM   4675  C   ASP A 579     -24.875 -43.875 -29.594  1.00 87.25           C  
ATOM   4676  CB  ASP A 579     -22.375 -43.844 -29.531  1.00 87.25           C  
ATOM   4677  O   ASP A 579     -25.016 -44.188 -28.406  1.00 87.25           O  
ATOM   4678  CG  ASP A 579     -21.078 -44.375 -30.109  1.00 87.25           C  
ATOM   4679  OD1 ASP A 579     -21.094 -45.438 -30.750  1.00 87.25           O  
ATOM   4680  OD2 ASP A 579     -20.031 -43.719 -29.906  1.00 87.25           O  
ATOM   4681  N   LYS A 580     -25.812 -43.250 -30.141  1.00 89.12           N  
ATOM   4682  CA  LYS A 580     -27.016 -42.719 -29.500  1.00 89.12           C  
ATOM   4683  C   LYS A 580     -27.797 -43.844 -28.781  1.00 89.12           C  
ATOM   4684  CB  LYS A 580     -27.906 -42.031 -30.516  1.00 89.12           C  
ATOM   4685  O   LYS A 580     -28.188 -43.688 -27.625  1.00 89.12           O  
ATOM   4686  CG  LYS A 580     -29.406 -42.219 -30.250  1.00 89.12           C  
ATOM   4687  CD  LYS A 580     -30.234 -41.594 -31.359  1.00 89.12           C  
ATOM   4688  CE  LYS A 580     -31.719 -41.875 -31.172  1.00 89.12           C  
ATOM   4689  NZ  LYS A 580     -32.531 -41.375 -32.312  1.00 89.12           N  
ATOM   4690  N   ALA A 581     -27.953 -44.938 -29.438  1.00 91.06           N  
ATOM   4691  CA  ALA A 581     -28.734 -46.031 -28.875  1.00 91.06           C  
ATOM   4692  C   ALA A 581     -28.031 -46.625 -27.641  1.00 91.06           C  
ATOM   4693  CB  ALA A 581     -28.969 -47.094 -29.922  1.00 91.06           C  
ATOM   4694  O   ALA A 581     -28.672 -46.875 -26.625  1.00 91.06           O  
ATOM   4695  N   LYS A 582     -26.812 -46.812 -27.797  1.00 93.75           N  
ATOM   4696  CA  LYS A 582     -26.031 -47.344 -26.688  1.00 93.75           C  
ATOM   4697  C   LYS A 582     -26.000 -46.406 -25.500  1.00 93.75           C  
ATOM   4698  CB  LYS A 582     -24.594 -47.656 -27.156  1.00 93.75           C  
ATOM   4699  O   LYS A 582     -26.000 -46.812 -24.359  1.00 93.75           O  
ATOM   4700  CG  LYS A 582     -24.500 -48.812 -28.156  1.00 93.75           C  
ATOM   4701  CD  LYS A 582     -23.062 -49.062 -28.547  1.00 93.75           C  
ATOM   4702  CE  LYS A 582     -22.969 -50.188 -29.578  1.00 93.75           C  
ATOM   4703  NZ  LYS A 582     -21.547 -50.469 -29.984  1.00 93.75           N  
ATOM   4704  N   GLN A 583     -25.953 -45.188 -25.781  1.00 94.00           N  
ATOM   4705  CA  GLN A 583     -25.922 -44.156 -24.734  1.00 94.00           C  
ATOM   4706  C   GLN A 583     -27.234 -44.125 -23.969  1.00 94.00           C  
ATOM   4707  CB  GLN A 583     -25.609 -42.781 -25.344  1.00 94.00           C  
ATOM   4708  O   GLN A 583     -27.250 -44.031 -22.750  1.00 94.00           O  
ATOM   4709  CG  GLN A 583     -24.188 -42.656 -25.844  1.00 94.00           C  
ATOM   4710  CD  GLN A 583     -24.000 -41.438 -26.734  1.00 94.00           C  
ATOM   4711  NE2 GLN A 583     -22.750 -41.000 -26.891  1.00 94.00           N  
ATOM   4712  OE1 GLN A 583     -24.953 -40.906 -27.281  1.00 94.00           O  
ATOM   4713  N   VAL A 584     -28.312 -44.219 -24.672  1.00 94.69           N  
ATOM   4714  CA  VAL A 584     -29.625 -44.219 -24.047  1.00 94.69           C  
ATOM   4715  C   VAL A 584     -29.812 -45.469 -23.234  1.00 94.69           C  
ATOM   4716  CB  VAL A 584     -30.750 -44.094 -25.109  1.00 94.69           C  
ATOM   4717  O   VAL A 584     -30.406 -45.438 -22.141  1.00 94.69           O  
ATOM   4718  CG1 VAL A 584     -32.125 -44.281 -24.469  1.00 94.69           C  
ATOM   4719  CG2 VAL A 584     -30.672 -42.750 -25.828  1.00 94.69           C  
ATOM   4720  N   GLU A 585     -29.312 -46.562 -23.750  1.00 95.56           N  
ATOM   4721  CA  GLU A 585     -29.406 -47.844 -23.047  1.00 95.56           C  
ATOM   4722  C   GLU A 585     -28.609 -47.812 -21.750  1.00 95.56           C  
ATOM   4723  CB  GLU A 585     -28.906 -48.969 -23.938  1.00 95.56           C  
ATOM   4724  O   GLU A 585     -29.062 -48.312 -20.719  1.00 95.56           O  
ATOM   4725  CG  GLU A 585     -29.562 -50.312 -23.625  1.00 95.56           C  
ATOM   4726  CD  GLU A 585     -29.250 -51.375 -24.656  1.00 95.56           C  
ATOM   4727  OE1 GLU A 585     -29.766 -52.531 -24.531  1.00 95.56           O  
ATOM   4728  OE2 GLU A 585     -28.484 -51.094 -25.609  1.00 95.56           O  
ATOM   4729  N   LEU A 586     -27.469 -47.250 -21.797  1.00 96.31           N  
ATOM   4730  CA  LEU A 586     -26.641 -47.125 -20.594  1.00 96.31           C  
ATOM   4731  C   LEU A 586     -27.344 -46.312 -19.531  1.00 96.31           C  
ATOM   4732  CB  LEU A 586     -25.281 -46.500 -20.938  1.00 96.31           C  
ATOM   4733  O   LEU A 586     -27.328 -46.656 -18.344  1.00 96.31           O  
ATOM   4734  CG  LEU A 586     -24.266 -46.406 -19.812  1.00 96.31           C  
ATOM   4735  CD1 LEU A 586     -23.719 -47.781 -19.469  1.00 96.31           C  
ATOM   4736  CD2 LEU A 586     -23.141 -45.438 -20.172  1.00 96.31           C  
ATOM   4737  N   MET A 587     -27.938 -45.188 -19.922  1.00 95.94           N  
ATOM   4738  CA  MET A 587     -28.672 -44.344 -18.984  1.00 95.94           C  
ATOM   4739  C   MET A 587     -29.875 -45.062 -18.406  1.00 95.94           C  
ATOM   4740  CB  MET A 587     -29.125 -43.062 -19.688  1.00 95.94           C  
ATOM   4741  O   MET A 587     -30.219 -44.875 -17.234  1.00 95.94           O  
ATOM   4742  CG  MET A 587     -28.156 -41.906 -19.516  1.00 95.94           C  
ATOM   4743  SD  MET A 587     -27.922 -41.406 -17.766  1.00 95.94           S  
ATOM   4744  CE  MET A 587     -29.531 -40.656 -17.438  1.00 95.94           C  
ATOM   4745  N   ARG A 588     -30.500 -45.875 -19.188  1.00 95.38           N  
ATOM   4746  CA  ARG A 588     -31.641 -46.656 -18.719  1.00 95.38           C  
ATOM   4747  C   ARG A 588     -31.188 -47.688 -17.672  1.00 95.38           C  
ATOM   4748  CB  ARG A 588     -32.312 -47.406 -19.891  1.00 95.38           C  
ATOM   4749  O   ARG A 588     -31.875 -47.875 -16.656  1.00 95.38           O  
ATOM   4750  CG  ARG A 588     -33.812 -47.500 -19.781  1.00 95.38           C  
ATOM   4751  CD  ARG A 588     -34.406 -48.281 -20.922  1.00 95.38           C  
ATOM   4752  NE  ARG A 588     -35.844 -48.000 -21.109  1.00 95.38           N  
ATOM   4753  NH1 ARG A 588     -36.062 -49.219 -23.047  1.00 95.38           N  
ATOM   4754  NH2 ARG A 588     -37.875 -48.094 -22.172  1.00 95.38           N  
ATOM   4755  CZ  ARG A 588     -36.594 -48.438 -22.109  1.00 95.38           C  
ATOM   4756  N   ASP A 589     -30.109 -48.219 -17.891  1.00 96.56           N  
ATOM   4757  CA  ASP A 589     -29.562 -49.188 -16.938  1.00 96.56           C  
ATOM   4758  C   ASP A 589     -29.281 -48.500 -15.586  1.00 96.56           C  
ATOM   4759  CB  ASP A 589     -28.281 -49.812 -17.484  1.00 96.56           C  
ATOM   4760  O   ASP A 589     -29.562 -49.094 -14.531  1.00 96.56           O  
ATOM   4761  CG  ASP A 589     -28.547 -50.750 -18.641  1.00 96.56           C  
ATOM   4762  OD1 ASP A 589     -29.719 -51.125 -18.891  1.00 96.56           O  
ATOM   4763  OD2 ASP A 589     -27.562 -51.156 -19.312  1.00 96.56           O  
ATOM   4764  N   TYR A 590     -28.734 -47.344 -15.648  1.00 96.88           N  
ATOM   4765  CA  TYR A 590     -28.438 -46.625 -14.422  1.00 96.88           C  
ATOM   4766  C   TYR A 590     -29.703 -46.156 -13.734  1.00 96.88           C  
ATOM   4767  CB  TYR A 590     -27.531 -45.406 -14.719  1.00 96.88           C  
ATOM   4768  O   TYR A 590     -29.781 -46.094 -12.500  1.00 96.88           O  
ATOM   4769  CG  TYR A 590     -26.062 -45.750 -14.656  1.00 96.88           C  
ATOM   4770  CD1 TYR A 590     -25.359 -45.688 -13.453  1.00 96.88           C  
ATOM   4771  CD2 TYR A 590     -25.359 -46.094 -15.805  1.00 96.88           C  
ATOM   4772  CE1 TYR A 590     -24.000 -45.969 -13.391  1.00 96.88           C  
ATOM   4773  CE2 TYR A 590     -24.000 -46.406 -15.750  1.00 96.88           C  
ATOM   4774  OH  TYR A 590     -21.984 -46.625 -14.484  1.00 96.88           O  
ATOM   4775  CZ  TYR A 590     -23.328 -46.312 -14.539  1.00 96.88           C  
ATOM   4776  N   ARG A 591     -30.750 -45.844 -14.414  1.00 95.12           N  
ATOM   4777  CA  ARG A 591     -32.031 -45.438 -13.844  1.00 95.12           C  
ATOM   4778  C   ARG A 591     -32.719 -46.594 -13.133  1.00 95.12           C  
ATOM   4779  CB  ARG A 591     -32.938 -44.875 -14.930  1.00 95.12           C  
ATOM   4780  O   ARG A 591     -33.375 -46.375 -12.117  1.00 95.12           O  
ATOM   4781  CG  ARG A 591     -33.062 -43.344 -14.922  1.00 95.12           C  
ATOM   4782  CD  ARG A 591     -34.062 -42.844 -15.969  1.00 95.12           C  
ATOM   4783  NE  ARG A 591     -34.188 -41.406 -15.945  1.00 95.12           N  
ATOM   4784  NH1 ARG A 591     -35.594 -41.281 -17.766  1.00 95.12           N  
ATOM   4785  NH2 ARG A 591     -34.938 -39.375 -16.688  1.00 95.12           N  
ATOM   4786  CZ  ARG A 591     -34.906 -40.688 -16.797  1.00 95.12           C  
ATOM   4787  N   ILE A 592     -32.531 -47.719 -13.703  1.00 96.00           N  
ATOM   4788  CA  ILE A 592     -33.094 -48.906 -13.094  1.00 96.00           C  
ATOM   4789  C   ILE A 592     -32.344 -49.250 -11.812  1.00 96.00           C  
ATOM   4790  CB  ILE A 592     -33.062 -50.125 -14.070  1.00 96.00           C  
ATOM   4791  O   ILE A 592     -32.969 -49.594 -10.797  1.00 96.00           O  
ATOM   4792  CG1 ILE A 592     -33.938 -49.844 -15.305  1.00 96.00           C  
ATOM   4793  CG2 ILE A 592     -33.531 -51.406 -13.367  1.00 96.00           C  
ATOM   4794  CD1 ILE A 592     -33.844 -50.906 -16.375  1.00 96.00           C  
ATOM   4795  N   LYS A 593     -31.078 -49.125 -11.859  1.00 96.06           N  
ATOM   4796  CA  LYS A 593     -30.234 -49.406 -10.711  1.00 96.06           C  
ATOM   4797  C   LYS A 593     -30.422 -48.406  -9.594  1.00 96.06           C  
ATOM   4798  CB  LYS A 593     -28.766 -49.469 -11.133  1.00 96.06           C  
ATOM   4799  O   LYS A 593     -30.391 -48.750  -8.414  1.00 96.06           O  
ATOM   4800  CG  LYS A 593     -27.844 -50.062 -10.070  1.00 96.06           C  
ATOM   4801  CD  LYS A 593     -26.391 -50.094 -10.547  1.00 96.06           C  
ATOM   4802  CE  LYS A 593     -25.453 -50.594  -9.461  1.00 96.06           C  
ATOM   4803  NZ  LYS A 593     -24.031 -50.500  -9.875  1.00 96.06           N  
ATOM   4804  N   TYR A 594     -30.562 -47.156  -9.992  1.00 96.38           N  
ATOM   4805  CA  TYR A 594     -30.750 -46.062  -9.039  1.00 96.38           C  
ATOM   4806  C   TYR A 594     -32.031 -45.281  -9.328  1.00 96.38           C  
ATOM   4807  CB  TYR A 594     -29.547 -45.094  -9.070  1.00 96.38           C  
ATOM   4808  O   TYR A 594     -31.969 -44.125  -9.773  1.00 96.38           O  
ATOM   4809  CG  TYR A 594     -28.234 -45.750  -8.680  1.00 96.38           C  
ATOM   4810  CD1 TYR A 594     -27.844 -45.844  -7.348  1.00 96.38           C  
ATOM   4811  CD2 TYR A 594     -27.391 -46.312  -9.648  1.00 96.38           C  
ATOM   4812  CE1 TYR A 594     -26.656 -46.438  -6.984  1.00 96.38           C  
ATOM   4813  CE2 TYR A 594     -26.203 -46.906  -9.297  1.00 96.38           C  
ATOM   4814  OH  TYR A 594     -24.641 -47.562  -7.605  1.00 96.38           O  
ATOM   4815  CZ  TYR A 594     -25.828 -46.969  -7.961  1.00 96.38           C  
ATOM   4816  N   PRO A 595     -33.188 -45.750  -9.000  1.00 93.88           N  
ATOM   4817  CA  PRO A 595     -34.469 -45.156  -9.359  1.00 93.88           C  
ATOM   4818  C   PRO A 595     -34.688 -43.812  -8.672  1.00 93.88           C  
ATOM   4819  CB  PRO A 595     -35.469 -46.219  -8.891  1.00 93.88           C  
ATOM   4820  O   PRO A 595     -35.438 -43.000  -9.188  1.00 93.88           O  
ATOM   4821  CG  PRO A 595     -34.656 -47.250  -8.188  1.00 93.88           C  
ATOM   4822  CD  PRO A 595     -33.219 -46.938  -8.391  1.00 93.88           C  
ATOM   4823  N   LYS A 596     -34.094 -43.500  -7.527  1.00 93.44           N  
ATOM   4824  CA  LYS A 596     -34.312 -42.250  -6.793  1.00 93.44           C  
ATOM   4825  C   LYS A 596     -33.375 -41.156  -7.309  1.00 93.44           C  
ATOM   4826  CB  LYS A 596     -34.062 -42.469  -5.297  1.00 93.44           C  
ATOM   4827  O   LYS A 596     -33.531 -40.000  -6.941  1.00 93.44           O  
ATOM   4828  CG  LYS A 596     -35.125 -43.375  -4.637  1.00 93.44           C  
ATOM   4829  CD  LYS A 596     -34.938 -43.375  -3.121  1.00 93.44           C  
ATOM   4830  CE  LYS A 596     -36.000 -44.281  -2.457  1.00 93.44           C  
ATOM   4831  NZ  LYS A 596     -35.812 -44.312  -0.973  1.00 93.44           N  
ATOM   4832  N   ALA A 597     -32.438 -41.531  -8.117  1.00 94.25           N  
ATOM   4833  CA  ALA A 597     -31.500 -40.562  -8.648  1.00 94.25           C  
ATOM   4834  C   ALA A 597     -32.156 -39.688  -9.695  1.00 94.25           C  
ATOM   4835  CB  ALA A 597     -30.281 -41.281  -9.242  1.00 94.25           C  
ATOM   4836  O   ALA A 597     -32.969 -40.156 -10.484  1.00 94.25           O  
ATOM   4837  N   ASP A 598     -31.891 -38.406  -9.672  1.00 95.19           N  
ATOM   4838  CA  ASP A 598     -32.438 -37.438 -10.625  1.00 95.19           C  
ATOM   4839  C   ASP A 598     -31.547 -37.375 -11.875  1.00 95.19           C  
ATOM   4840  CB  ASP A 598     -32.531 -36.062  -9.969  1.00 95.19           C  
ATOM   4841  O   ASP A 598     -30.609 -36.594 -11.922  1.00 95.19           O  
ATOM   4842  CG  ASP A 598     -33.625 -35.188 -10.609  1.00 95.19           C  
ATOM   4843  OD1 ASP A 598     -34.188 -35.594 -11.656  1.00 95.19           O  
ATOM   4844  OD2 ASP A 598     -33.906 -34.125 -10.055  1.00 95.19           O  
ATOM   4845  N   MET A 599     -31.859 -38.125 -12.820  1.00 96.75           N  
ATOM   4846  CA  MET A 599     -31.141 -38.188 -14.086  1.00 96.75           C  
ATOM   4847  C   MET A 599     -32.094 -38.031 -15.266  1.00 96.75           C  
ATOM   4848  CB  MET A 599     -30.359 -39.500 -14.203  1.00 96.75           C  
ATOM   4849  O   MET A 599     -33.156 -38.656 -15.289  1.00 96.75           O  
ATOM   4850  CG  MET A 599     -29.328 -39.719 -13.102  1.00 96.75           C  
ATOM   4851  SD  MET A 599     -28.422 -41.312 -13.273  1.00 96.75           S  
ATOM   4852  CE  MET A 599     -29.734 -42.469 -12.805  1.00 96.75           C  
ATOM   4853  N   GLN A 600     -31.672 -37.281 -16.219  1.00 95.12           N  
ATOM   4854  CA  GLN A 600     -32.531 -37.000 -17.375  1.00 95.12           C  
ATOM   4855  C   GLN A 600     -31.703 -36.906 -18.656  1.00 95.12           C  
ATOM   4856  CB  GLN A 600     -33.344 -35.750 -17.156  1.00 95.12           C  
ATOM   4857  O   GLN A 600     -30.531 -36.531 -18.609  1.00 95.12           O  
ATOM   4858  CG  GLN A 600     -33.938 -35.188 -18.438  1.00 95.12           C  
ATOM   4859  CD  GLN A 600     -34.688 -33.875 -18.219  1.00 95.12           C  
ATOM   4860  NE2 GLN A 600     -35.312 -33.344 -19.266  1.00 95.12           N  
ATOM   4861  OE1 GLN A 600     -34.750 -33.344 -17.094  1.00 95.12           O  
ATOM   4862  N   ILE A 601     -32.281 -37.406 -19.719  1.00 95.69           N  
ATOM   4863  CA  ILE A 601     -31.719 -37.219 -21.047  1.00 95.69           C  
ATOM   4864  C   ILE A 601     -32.562 -36.188 -21.812  1.00 95.69           C  
ATOM   4865  CB  ILE A 601     -31.641 -38.531 -21.844  1.00 95.69           C  
ATOM   4866  O   ILE A 601     -33.781 -36.312 -21.906  1.00 95.69           O  
ATOM   4867  CG1 ILE A 601     -30.750 -39.531 -21.125  1.00 95.69           C  
ATOM   4868  CG2 ILE A 601     -31.156 -38.281 -23.266  1.00 95.69           C  
ATOM   4869  CD1 ILE A 601     -30.734 -40.938 -21.750  1.00 95.69           C  
ATOM   4870  N   LEU A 602     -31.953 -35.156 -22.281  1.00 95.38           N  
ATOM   4871  CA  LEU A 602     -32.594 -34.125 -23.109  1.00 95.38           C  
ATOM   4872  C   LEU A 602     -32.031 -34.156 -24.531  1.00 95.38           C  
ATOM   4873  CB  LEU A 602     -32.375 -32.750 -22.500  1.00 95.38           C  
ATOM   4874  O   LEU A 602     -30.859 -33.812 -24.734  1.00 95.38           O  
ATOM   4875  CG  LEU A 602     -33.469 -31.703 -22.797  1.00 95.38           C  
ATOM   4876  CD1 LEU A 602     -34.188 -31.312 -21.516  1.00 95.38           C  
ATOM   4877  CD2 LEU A 602     -32.875 -30.484 -23.484  1.00 95.38           C  
ATOM   4878  N   PRO A 603     -32.812 -34.531 -25.484  1.00 93.19           N  
ATOM   4879  CA  PRO A 603     -32.344 -34.562 -26.875  1.00 93.19           C  
ATOM   4880  C   PRO A 603     -32.156 -33.156 -27.453  1.00 93.19           C  
ATOM   4881  CB  PRO A 603     -33.438 -35.312 -27.609  1.00 93.19           C  
ATOM   4882  O   PRO A 603     -33.000 -32.281 -27.219  1.00 93.19           O  
ATOM   4883  CG  PRO A 603     -34.625 -35.188 -26.734  1.00 93.19           C  
ATOM   4884  CD  PRO A 603     -34.188 -34.875 -25.344  1.00 93.19           C  
ATOM   4885  N   VAL A 604     -31.125 -32.906 -28.078  1.00 92.19           N  
ATOM   4886  CA  VAL A 604     -30.828 -31.641 -28.750  1.00 92.19           C  
ATOM   4887  C   VAL A 604     -30.688 -31.875 -30.250  1.00 92.19           C  
ATOM   4888  CB  VAL A 604     -29.531 -31.000 -28.203  1.00 92.19           C  
ATOM   4889  O   VAL A 604     -29.984 -32.781 -30.688  1.00 92.19           O  
ATOM   4890  CG1 VAL A 604     -29.328 -29.609 -28.812  1.00 92.19           C  
ATOM   4891  CG2 VAL A 604     -29.594 -30.906 -26.672  1.00 92.19           C  
ATOM   4892  N   SER A 605     -31.250 -31.078 -31.016  1.00 87.81           N  
ATOM   4893  CA  SER A 605     -31.250 -31.234 -32.469  1.00 87.81           C  
ATOM   4894  C   SER A 605     -30.062 -30.500 -33.094  1.00 87.81           C  
ATOM   4895  CB  SER A 605     -32.562 -30.734 -33.062  1.00 87.81           C  
ATOM   4896  O   SER A 605     -29.562 -29.531 -32.531  1.00 87.81           O  
ATOM   4897  OG  SER A 605     -32.844 -29.422 -32.625  1.00 87.81           O  
ATOM   4898  N   GLY A 606     -29.609 -31.078 -34.250  1.00 83.94           N  
ATOM   4899  CA  GLY A 606     -28.547 -30.422 -35.000  1.00 83.94           C  
ATOM   4900  C   GLY A 606     -27.188 -31.047 -34.812  1.00 83.94           C  
ATOM   4901  O   GLY A 606     -27.078 -32.156 -34.281  1.00 83.94           O  
ATOM   4902  N   GLU A 607     -26.125 -30.328 -35.344  1.00 82.81           N  
ATOM   4903  CA  GLU A 607     -24.750 -30.766 -35.188  1.00 82.81           C  
ATOM   4904  C   GLU A 607     -24.203 -30.375 -33.812  1.00 82.81           C  
ATOM   4905  CB  GLU A 607     -23.859 -30.188 -36.281  1.00 82.81           C  
ATOM   4906  O   GLU A 607     -24.734 -29.469 -33.156  1.00 82.81           O  
ATOM   4907  CG  GLU A 607     -24.062 -30.828 -37.656  1.00 82.81           C  
ATOM   4908  CD  GLU A 607     -22.969 -31.828 -38.000  1.00 82.81           C  
ATOM   4909  OE1 GLU A 607     -23.188 -32.688 -38.906  1.00 82.81           O  
ATOM   4910  OE2 GLU A 607     -21.875 -31.766 -37.375  1.00 82.81           O  
ATOM   4911  N   PHE A 608     -23.312 -31.078 -33.375  1.00 85.75           N  
ATOM   4912  CA  PHE A 608     -22.766 -30.875 -32.031  1.00 85.75           C  
ATOM   4913  C   PHE A 608     -22.312 -29.438 -31.859  1.00 85.75           C  
ATOM   4914  CB  PHE A 608     -21.594 -31.844 -31.781  1.00 85.75           C  
ATOM   4915  O   PHE A 608     -21.500 -28.938 -32.625  1.00 85.75           O  
ATOM   4916  CG  PHE A 608     -20.969 -31.688 -30.422  1.00 85.75           C  
ATOM   4917  CD1 PHE A 608     -19.797 -30.953 -30.266  1.00 85.75           C  
ATOM   4918  CD2 PHE A 608     -21.547 -32.281 -29.312  1.00 85.75           C  
ATOM   4919  CE1 PHE A 608     -19.219 -30.812 -29.000  1.00 85.75           C  
ATOM   4920  CE2 PHE A 608     -20.969 -32.156 -28.062  1.00 85.75           C  
ATOM   4921  CZ  PHE A 608     -19.812 -31.422 -27.906  1.00 85.75           C  
ATOM   4922  N   SER A 609     -22.859 -28.781 -30.969  1.00 87.56           N  
ATOM   4923  CA  SER A 609     -22.500 -27.453 -30.500  1.00 87.56           C  
ATOM   4924  C   SER A 609     -22.625 -27.344 -28.984  1.00 87.56           C  
ATOM   4925  CB  SER A 609     -23.391 -26.406 -31.172  1.00 87.56           C  
ATOM   4926  O   SER A 609     -23.734 -27.375 -28.438  1.00 87.56           O  
ATOM   4927  OG  SER A 609     -23.234 -25.141 -30.547  1.00 87.56           O  
ATOM   4928  N   ARG A 610     -21.547 -27.203 -28.391  1.00 89.38           N  
ATOM   4929  CA  ARG A 610     -21.531 -27.125 -26.922  1.00 89.38           C  
ATOM   4930  C   ARG A 610     -22.375 -25.953 -26.438  1.00 89.38           C  
ATOM   4931  CB  ARG A 610     -20.094 -26.969 -26.422  1.00 89.38           C  
ATOM   4932  O   ARG A 610     -23.156 -26.109 -25.500  1.00 89.38           O  
ATOM   4933  CG  ARG A 610     -19.984 -26.875 -24.906  1.00 89.38           C  
ATOM   4934  CD  ARG A 610     -18.531 -26.781 -24.453  1.00 89.38           C  
ATOM   4935  NE  ARG A 610     -18.438 -26.531 -23.016  1.00 89.38           N  
ATOM   4936  NH1 ARG A 610     -18.344 -28.766 -22.438  1.00 89.38           N  
ATOM   4937  NH2 ARG A 610     -18.266 -27.141 -20.812  1.00 89.38           N
[truncated: 614,710 more chars]
