# Supplementary material for: Structural basis for human chondroitin sulfate chain polymerization
Source: Nat Commun. 2025 Nov 26;16:11663. doi: 10.1038/s41467-025-66787-5 (PMC12748766; doi:10.1038/s41467-025-66787-5)
Supplement: Supplementary file 4 — Source Data [file 41467_2025_66787_MOESM4_ESM.zip › Additional Source Data - AF models/AF2_CHSY1_CHPF_full-length.pdb]

MODEL     1                                                                     
ATOM      1  N   MET A   1      13.219  14.297 -84.312  1.00 20.39           N  
ATOM      2  CA  MET A   1      14.281  14.594 -83.375  1.00 20.39           C  
ATOM      3  C   MET A   1      13.688  15.031 -82.062  1.00 20.39           C  
ATOM      4  CB  MET A   1      15.219  15.672 -83.938  1.00 20.39           C  
ATOM      5  O   MET A   1      14.156  14.609 -81.000  1.00 20.39           O  
ATOM      6  CG  MET A   1      16.422  15.125 -84.625  1.00 20.39           C  
ATOM      7  SD  MET A   1      17.625  16.438 -85.125  1.00 20.39           S  
ATOM      8  CE  MET A   1      18.891  15.430 -85.938  1.00 20.39           C  
ATOM      9  N   ALA A   2      12.836  16.031 -82.125  1.00 15.77           N  
ATOM     10  CA  ALA A   2      12.625  17.000 -81.062  1.00 15.77           C  
ATOM     11  C   ALA A   2      11.727  16.438 -80.000  1.00 15.77           C  
ATOM     12  CB  ALA A   2      12.039  18.297 -81.625  1.00 15.77           C  
ATOM     13  O   ALA A   2      11.859  16.781 -78.812  1.00 15.77           O  
ATOM     14  N   ALA A   3      10.633  15.984 -80.438  1.00 17.56           N  
ATOM     15  CA  ALA A   3       9.375  16.172 -79.750  1.00 17.56           C  
ATOM     16  C   ALA A   3       9.344  15.359 -78.438  1.00 17.56           C  
ATOM     17  CB  ALA A   3       8.195  15.789 -80.625  1.00 17.56           C  
ATOM     18  O   ALA A   3       9.055  14.156 -78.438  1.00 17.56           O  
ATOM     19  N   ARG A   4      10.445  15.359 -77.438  1.00 20.47           N  
ATOM     20  CA  ARG A   4      11.156  14.578 -76.438  1.00 20.47           C  
ATOM     21  C   ARG A   4      10.352  14.492 -75.125  1.00 20.47           C  
ATOM     22  CB  ARG A   4      12.531  15.180 -76.188  1.00 20.47           C  
ATOM     23  O   ARG A   4      10.477  13.523 -74.375  1.00 20.47           O  
ATOM     24  CG  ARG A   4      13.664  14.500 -76.938  1.00 20.47           C  
ATOM     25  CD  ARG A   4      15.016  15.094 -76.562  1.00 20.47           C  
ATOM     26  NE  ARG A   4      16.109  14.398 -77.250  1.00 20.47           N  
ATOM     27  NH1 ARG A   4      17.781  15.727 -76.375  1.00 20.47           N  
ATOM     28  NH2 ARG A   4      18.297  14.016 -77.812  1.00 20.47           N  
ATOM     29  CZ  ARG A   4      17.391  14.719 -77.188  1.00 20.47           C  
ATOM     30  N   GLY A   5       9.656  15.695 -74.625  1.00 20.36           N  
ATOM     31  CA  GLY A   5       9.695  16.188 -73.250  1.00 20.36           C  
ATOM     32  C   GLY A   5       8.758  15.461 -72.312  1.00 20.36           C  
ATOM     33  O   GLY A   5       9.047  15.297 -71.125  1.00 20.36           O  
ATOM     34  N   ARG A   6       7.473  15.242 -72.625  1.00 18.97           N  
ATOM     35  CA  ARG A   6       6.363  15.383 -71.688  1.00 18.97           C  
ATOM     36  C   ARG A   6       6.215  14.141 -70.812  1.00 18.97           C  
ATOM     37  CB  ARG A   6       5.055  15.656 -72.438  1.00 18.97           C  
ATOM     38  O   ARG A   6       5.160  13.906 -70.250  1.00 18.97           O  
ATOM     39  CG  ARG A   6       4.832  17.125 -72.812  1.00 18.97           C  
ATOM     40  CD  ARG A   6       3.471  17.359 -73.438  1.00 18.97           C  
ATOM     41  NE  ARG A   6       3.238  18.766 -73.688  1.00 18.97           N  
ATOM     42  NH1 ARG A   6       1.151  18.453 -74.625  1.00 18.97           N  
ATOM     43  NH2 ARG A   6       2.031  20.562 -74.500  1.00 18.97           N  
ATOM     44  CZ  ARG A   6       2.141  19.266 -74.250  1.00 18.97           C  
ATOM     45  N   ARG A   7       7.102  13.156 -70.750  1.00 21.48           N  
ATOM     46  CA  ARG A   7       6.914  11.797 -70.250  1.00 21.48           C  
ATOM     47  C   ARG A   7       6.836  11.758 -68.750  1.00 21.48           C  
ATOM     48  CB  ARG A   7       8.047  10.891 -70.750  1.00 21.48           C  
ATOM     49  O   ARG A   7       6.520  10.727 -68.188  1.00 21.48           O  
ATOM     50  CG  ARG A   7       7.715  10.109 -72.000  1.00 21.48           C  
ATOM     51  CD  ARG A   7       8.844   9.172 -72.438  1.00 21.48           C  
ATOM     52  NE  ARG A   7       8.500   8.375 -73.625  1.00 21.48           N  
ATOM     53  NH1 ARG A   7      10.531   7.285 -73.688  1.00 21.48           N  
ATOM     54  NH2 ARG A   7       8.891   6.832 -75.250  1.00 21.48           N  
ATOM     55  CZ  ARG A   7       9.312   7.500 -74.188  1.00 21.48           C  
ATOM     56  N   ALA A   8       7.422  12.852 -68.000  1.00 21.91           N  
ATOM     57  CA  ALA A   8       7.930  12.633 -66.688  1.00 21.91           C  
ATOM     58  C   ALA A   8       6.785  12.461 -65.688  1.00 21.91           C  
ATOM     59  CB  ALA A   8       8.820  13.797 -66.250  1.00 21.91           C  
ATOM     60  O   ALA A   8       6.879  11.656 -64.750  1.00 21.91           O  
ATOM     61  N   TRP A   9       5.664  13.289 -65.875  1.00 21.44           N  
ATOM     62  CA  TRP A   9       4.812  13.594 -64.688  1.00 21.44           C  
ATOM     63  C   TRP A   9       3.939  12.398 -64.312  1.00 21.44           C  
ATOM     64  CB  TRP A   9       3.932  14.812 -65.000  1.00 21.44           C  
ATOM     65  O   TRP A   9       3.145  12.469 -63.406  1.00 21.44           O  
ATOM     66  CG  TRP A   9       4.520  16.109 -64.562  1.00 21.44           C  
ATOM     67  CD1 TRP A   9       5.641  16.719 -65.062  1.00 21.44           C  
ATOM     68  CD2 TRP A   9       4.016  16.969 -63.531  1.00 21.44           C  
ATOM     69  CE2 TRP A   9       4.883  18.078 -63.438  1.00 21.44           C  
ATOM     70  CE3 TRP A   9       2.912  16.906 -62.656  1.00 21.44           C  
ATOM     71  NE1 TRP A   9       5.867  17.906 -64.375  1.00 21.44           N  
ATOM     72  CH2 TRP A   9       3.596  19.031 -61.688  1.00 21.44           C  
ATOM     73  CZ2 TRP A   9       4.680  19.109 -62.531  1.00 21.44           C  
ATOM     74  CZ3 TRP A   9       2.713  17.938 -61.750  1.00 21.44           C  
ATOM     75  N   LEU A  10       3.918  11.305 -65.062  1.00 26.58           N  
ATOM     76  CA  LEU A  10       2.982  10.195 -64.875  1.00 26.58           C  
ATOM     77  C   LEU A  10       3.178   9.547 -63.500  1.00 26.58           C  
ATOM     78  CB  LEU A  10       3.156   9.148 -66.000  1.00 26.58           C  
ATOM     79  O   LEU A  10       2.242   8.977 -62.969  1.00 26.58           O  
ATOM     80  CG  LEU A  10       2.133   9.188 -67.125  1.00 26.58           C  
ATOM     81  CD1 LEU A  10       2.805   8.867 -68.438  1.00 26.58           C  
ATOM     82  CD2 LEU A  10       0.995   8.211 -66.812  1.00 26.58           C  
ATOM     83  N   SER A  11       4.496   9.492 -63.094  1.00 23.59           N  
ATOM     84  CA  SER A  11       4.836   8.492 -62.062  1.00 23.59           C  
ATOM     85  C   SER A  11       4.270   8.875 -60.719  1.00 23.59           C  
ATOM     86  CB  SER A  11       6.355   8.328 -61.969  1.00 23.59           C  
ATOM     87  O   SER A  11       3.916   8.000 -59.906  1.00 23.59           O  
ATOM     88  OG  SER A  11       6.973   9.555 -61.625  1.00 23.59           O  
ATOM     89  N   VAL A  12       4.293  10.258 -60.375  1.00 24.09           N  
ATOM     90  CA  VAL A  12       4.242  10.586 -58.938  1.00 24.09           C  
ATOM     91  C   VAL A  12       2.822  10.398 -58.438  1.00 24.09           C  
ATOM     92  CB  VAL A  12       4.727  12.031 -58.688  1.00 24.09           C  
ATOM     93  O   VAL A  12       2.623   9.891 -57.312  1.00 24.09           O  
ATOM     94  CG1 VAL A  12       4.516  12.406 -57.219  1.00 24.09           C  
ATOM     95  CG2 VAL A  12       6.195  12.180 -59.062  1.00 24.09           C  
ATOM     96  N   LEU A  13       1.729  10.742 -59.219  1.00 22.56           N  
ATOM     97  CA  LEU A  13       0.423  10.859 -58.562  1.00 22.56           C  
ATOM     98  C   LEU A  13      -0.129   9.492 -58.188  1.00 22.56           C  
ATOM     99  CB  LEU A  13      -0.560  11.586 -59.500  1.00 22.56           C  
ATOM    100  O   LEU A  13      -1.135   9.398 -57.500  1.00 22.56           O  
ATOM    101  CG  LEU A  13      -0.917  13.023 -59.125  1.00 22.56           C  
ATOM    102  CD1 LEU A  13      -1.036  13.883 -60.375  1.00 22.56           C  
ATOM    103  CD2 LEU A  13      -2.211  13.055 -58.312  1.00 22.56           C  
ATOM    104  N   LEU A  14       0.437   8.367 -58.656  1.00 27.28           N  
ATOM    105  CA  LEU A  14      -0.160   7.074 -58.312  1.00 27.28           C  
ATOM    106  C   LEU A  14      -0.048   6.789 -56.844  1.00 27.28           C  
ATOM    107  CB  LEU A  14       0.512   5.957 -59.125  1.00 27.28           C  
ATOM    108  O   LEU A  14      -0.797   5.969 -56.281  1.00 27.28           O  
ATOM    109  CG  LEU A  14      -0.422   4.992 -59.844  1.00 27.28           C  
ATOM    110  CD1 LEU A  14      -0.230   5.117 -61.375  1.00 27.28           C  
ATOM    111  CD2 LEU A  14      -0.181   3.561 -59.406  1.00 27.28           C  
ATOM    112  N   GLY A  15       0.929   7.430 -56.156  1.00 24.08           N  
ATOM    113  CA  GLY A  15       1.158   7.059 -54.781  1.00 24.08           C  
ATOM    114  C   GLY A  15       0.056   7.520 -53.844  1.00 24.08           C  
ATOM    115  O   GLY A  15       0.122   7.293 -52.625  1.00 24.08           O  
ATOM    116  N   LEU A  16      -0.805   8.531 -54.438  1.00 22.75           N  
ATOM    117  CA  LEU A  16      -1.805   9.000 -53.500  1.00 22.75           C  
ATOM    118  C   LEU A  16      -2.629   7.828 -52.938  1.00 22.75           C  
ATOM    119  CB  LEU A  16      -2.727  10.031 -54.125  1.00 22.75           C  
ATOM    120  O   LEU A  16      -2.812   6.824 -53.656  1.00 22.75           O  
ATOM    121  CG  LEU A  16      -2.430  11.500 -53.812  1.00 22.75           C  
ATOM    122  CD1 LEU A  16      -2.717  12.375 -55.031  1.00 22.75           C  
ATOM    123  CD2 LEU A  16      -3.246  11.961 -52.594  1.00 22.75           C  
ATOM    124  N   VAL A  17      -3.572   7.961 -52.031  1.00 23.58           N  
ATOM    125  CA  VAL A  17      -4.340   7.520 -50.875  1.00 23.58           C  
ATOM    126  C   VAL A  17      -5.520   6.668 -51.312  1.00 23.58           C  
ATOM    127  CB  VAL A  17      -4.840   8.719 -50.031  1.00 23.58           C  
ATOM    128  O   VAL A  17      -6.398   7.145 -52.031  1.00 23.58           O  
ATOM    129  CG1 VAL A  17      -5.738   8.250 -48.875  1.00 23.58           C  
ATOM    130  CG2 VAL A  17      -3.656   9.523 -49.500  1.00 23.58           C  
ATOM    131  N   LEU A  18      -5.438   5.336 -51.781  1.00 25.34           N  
ATOM    132  CA  LEU A  18      -5.898   4.016 -51.375  1.00 25.34           C  
ATOM    133  C   LEU A  18      -6.191   3.986 -49.875  1.00 25.34           C  
ATOM    134  CB  LEU A  18      -4.855   2.949 -51.719  1.00 25.34           C  
ATOM    135  O   LEU A  18      -6.773   3.025 -49.375  1.00 25.34           O  
ATOM    136  CG  LEU A  18      -5.137   2.111 -52.969  1.00 25.34           C  
ATOM    137  CD1 LEU A  18      -3.842   1.847 -53.719  1.00 25.34           C  
ATOM    138  CD2 LEU A  18      -5.816   0.800 -52.594  1.00 25.34           C  
ATOM    139  N   GLY A  19      -5.562   4.918 -49.094  1.00 22.17           N  
ATOM    140  CA  GLY A  19      -5.781   4.793 -47.656  1.00 22.17           C  
ATOM    141  C   GLY A  19      -7.227   5.000 -47.250  1.00 22.17           C  
ATOM    142  O   GLY A  19      -7.762   4.254 -46.438  1.00 22.17           O  
ATOM    143  N   PHE A  20      -7.863   6.059 -47.781  1.00 22.44           N  
ATOM    144  CA  PHE A  20      -9.094   6.406 -47.062  1.00 22.44           C  
ATOM    145  C   PHE A  20     -10.227   5.457 -47.438  1.00 22.44           C  
ATOM    146  CB  PHE A  20      -9.500   7.852 -47.375  1.00 22.44           C  
ATOM    147  O   PHE A  20     -11.336   5.574 -46.938  1.00 22.44           O  
ATOM    148  CG  PHE A  20      -9.500   8.750 -46.156  1.00 22.44           C  
ATOM    149  CD1 PHE A  20     -10.641   8.883 -45.375  1.00 22.44           C  
ATOM    150  CD2 PHE A  20      -8.367   9.461 -45.812  1.00 22.44           C  
ATOM    151  CE1 PHE A  20     -10.648   9.711 -44.250  1.00 22.44           C  
ATOM    152  CE2 PHE A  20      -8.359  10.297 -44.688  1.00 22.44           C  
ATOM    153  CZ  PHE A  20      -9.508  10.422 -43.938  1.00 22.44           C  
ATOM    154  N   VAL A  21     -10.141   4.605 -48.375  1.00 24.73           N  
ATOM    155  CA  VAL A  21     -11.328   3.842 -48.750  1.00 24.73           C  
ATOM    156  C   VAL A  21     -11.789   2.988 -47.562  1.00 24.73           C  
ATOM    157  CB  VAL A  21     -11.070   2.949 -50.000  1.00 24.73           C  
ATOM    158  O   VAL A  21     -12.984   2.812 -47.344  1.00 24.73           O  
ATOM    159  CG1 VAL A  21     -12.250   2.020 -50.250  1.00 24.73           C  
ATOM    160  CG2 VAL A  21     -10.781   3.809 -51.219  1.00 24.73           C  
ATOM    161  N   LEU A  22     -10.805   2.514 -46.750  1.00 20.88           N  
ATOM    162  CA  LEU A  22     -11.258   1.426 -45.906  1.00 20.88           C  
ATOM    163  C   LEU A  22     -12.219   1.941 -44.844  1.00 20.88           C  
ATOM    164  CB  LEU A  22     -10.070   0.726 -45.250  1.00 20.88           C  
ATOM    165  O   LEU A  22     -12.914   1.156 -44.188  1.00 20.88           O  
ATOM    166  CG  LEU A  22      -9.531  -0.515 -45.969  1.00 20.88           C  
ATOM    167  CD1 LEU A  22      -8.023  -0.637 -45.750  1.00 20.88           C  
ATOM    168  CD2 LEU A  22     -10.250  -1.768 -45.469  1.00 20.88           C  
ATOM    169  N   ALA A  23     -12.102   3.240 -44.438  1.00 20.22           N  
ATOM    170  CA  ALA A  23     -12.773   3.516 -43.188  1.00 20.22           C  
ATOM    171  C   ALA A  23     -14.289   3.473 -43.344  1.00 20.22           C  
ATOM    172  CB  ALA A  23     -12.336   4.871 -42.625  1.00 20.22           C  
ATOM    173  O   ALA A  23     -15.008   3.068 -42.406  1.00 20.22           O  
ATOM    174  N   SER A  24     -14.812   4.090 -44.344  1.00 20.16           N  
ATOM    175  CA  SER A  24     -16.188   4.527 -44.156  1.00 20.16           C  
ATOM    176  C   SER A  24     -17.156   3.355 -44.250  1.00 20.16           C  
ATOM    177  CB  SER A  24     -16.562   5.594 -45.188  1.00 20.16           C  
ATOM    178  O   SER A  24     -18.375   3.551 -44.406  1.00 20.16           O  
ATOM    179  OG  SER A  24     -16.219   5.172 -46.500  1.00 20.16           O  
ATOM    180  N   ARG A  25     -16.781   2.127 -44.344  1.00 18.66           N  
ATOM    181  CA  ARG A  25     -17.875   1.221 -44.719  1.00 18.66           C  
ATOM    182  C   ARG A  25     -18.906   1.150 -43.594  1.00 18.66           C  
ATOM    183  CB  ARG A  25     -17.328  -0.178 -45.000  1.00 18.66           C  
ATOM    184  O   ARG A  25     -19.844   0.340 -43.656  1.00 18.66           O  
ATOM    185  CG  ARG A  25     -17.141  -0.461 -46.500  1.00 18.66           C  
ATOM    186  CD  ARG A  25     -16.766  -1.916 -46.750  1.00 18.66           C  
ATOM    187  NE  ARG A  25     -16.703  -2.215 -48.156  1.00 18.66           N  
ATOM    188  NH1 ARG A  25     -16.125  -4.438 -47.875  1.00 18.66           N  
ATOM    189  NH2 ARG A  25     -16.375  -3.568 -50.000  1.00 18.66           N  
ATOM    190  CZ  ARG A  25     -16.391  -3.406 -48.688  1.00 18.66           C  
ATOM    191  N   LEU A  26     -18.641   1.820 -42.469  1.00 18.45           N  
ATOM    192  CA  LEU A  26     -19.422   1.203 -41.406  1.00 18.45           C  
ATOM    193  C   LEU A  26     -20.891   1.558 -41.531  1.00 18.45           C  
ATOM    194  CB  LEU A  26     -18.906   1.645 -40.031  1.00 18.45           C  
ATOM    195  O   LEU A  26     -21.703   1.210 -40.688  1.00 18.45           O  
ATOM    196  CG  LEU A  26     -17.828   0.766 -39.406  1.00 18.45           C  
ATOM    197  CD1 LEU A  26     -16.906   1.604 -38.500  1.00 18.45           C  
ATOM    198  CD2 LEU A  26     -18.453  -0.370 -38.594  1.00 18.45           C  
ATOM    199  N   VAL A  27     -21.297   2.412 -42.469  1.00 18.41           N  
ATOM    200  CA  VAL A  27     -22.609   2.939 -42.062  1.00 18.41           C  
ATOM    201  C   VAL A  27     -23.672   1.866 -42.250  1.00 18.41           C  
ATOM    202  CB  VAL A  27     -22.969   4.207 -42.875  1.00 18.41           C  
ATOM    203  O   VAL A  27     -23.984   1.478 -43.375  1.00 18.41           O  
ATOM    204  CG1 VAL A  27     -24.375   4.691 -42.500  1.00 18.41           C  
ATOM    205  CG2 VAL A  27     -21.938   5.309 -42.656  1.00 18.41           C  
ATOM    206  N   LEU A  28     -23.703   0.841 -41.531  1.00 18.30           N  
ATOM    207  CA  LEU A  28     -24.703  -0.223 -41.625  1.00 18.30           C  
ATOM    208  C   LEU A  28     -26.109   0.334 -41.500  1.00 18.30           C  
ATOM    209  CB  LEU A  28     -24.453  -1.299 -40.562  1.00 18.30           C  
ATOM    210  O   LEU A  28     -26.500   0.797 -40.438  1.00 18.30           O  
ATOM    211  CG  LEU A  28     -23.469  -2.408 -40.938  1.00 18.30           C  
ATOM    212  CD1 LEU A  28     -22.781  -2.947 -39.688  1.00 18.30           C  
ATOM    213  CD2 LEU A  28     -24.188  -3.527 -41.688  1.00 18.30           C  
ATOM    214  N   PRO A  29     -26.562   1.001 -42.625  1.00 16.84           N  
ATOM    215  CA  PRO A  29     -27.812   1.698 -42.312  1.00 16.84           C  
ATOM    216  C   PRO A  29     -28.891   0.766 -41.781  1.00 16.84           C  
ATOM    217  CB  PRO A  29     -28.250   2.268 -43.688  1.00 16.84           C  
ATOM    218  O   PRO A  29     -29.422   1.011 -40.688  1.00 16.84           O  
ATOM    219  CG  PRO A  29     -27.344   1.607 -44.688  1.00 16.84           C  
ATOM    220  CD  PRO A  29     -26.359   0.751 -43.938  1.00 16.84           C  
ATOM    221  N   ARG A  30     -29.984   0.608 -42.625  1.00 16.55           N  
ATOM    222  CA  ARG A  30     -31.375   0.991 -42.469  1.00 16.55           C  
ATOM    223  C   ARG A  30     -32.250  -0.221 -42.125  1.00 16.55           C  
ATOM    224  CB  ARG A  30     -31.891   1.680 -43.719  1.00 16.55           C  
ATOM    225  O   ARG A  30     -33.125  -0.596 -42.938  1.00 16.55           O  
ATOM    226  CG  ARG A  30     -31.750   3.193 -43.719  1.00 16.55           C  
ATOM    227  CD  ARG A  30     -32.344   3.830 -44.969  1.00 16.55           C  
ATOM    228  NE  ARG A  30     -32.312   5.289 -44.875  1.00 16.55           N  
ATOM    229  NH1 ARG A  30     -33.219   5.621 -47.000  1.00 16.55           N  
ATOM    230  NH2 ARG A  30     -32.688   7.418 -45.656  1.00 16.55           N  
ATOM    231  CZ  ARG A  30     -32.719   6.105 -45.844  1.00 16.55           C  
ATOM    232  N   ALA A  31     -31.734  -1.271 -41.688  1.00 17.73           N  
ATOM    233  CA  ALA A  31     -32.656  -2.395 -41.844  1.00 17.73           C  
ATOM    234  C   ALA A  31     -34.031  -2.025 -41.312  1.00 17.73           C  
ATOM    235  CB  ALA A  31     -32.125  -3.613 -41.094  1.00 17.73           C  
ATOM    236  O   ALA A  31     -34.188  -1.509 -40.219  1.00 17.73           O  
ATOM    237  N   SER A  32     -35.000  -1.774 -42.375  1.00 17.14           N  
ATOM    238  CA  SER A  32     -36.438  -1.433 -42.375  1.00 17.14           C  
ATOM    239  C   SER A  32     -37.188  -2.209 -41.281  1.00 17.14           C  
ATOM    240  CB  SER A  32     -37.062  -1.709 -43.750  1.00 17.14           C  
ATOM    241  O   SER A  32     -36.625  -3.129 -40.688  1.00 17.14           O  
ATOM    242  OG  SER A  32     -36.875  -3.066 -44.094  1.00 17.14           O  
ATOM    243  N   GLU A  33     -38.375  -2.713 -41.719  1.00 16.69           N  
ATOM    244  CA  GLU A  33     -39.781  -2.654 -41.312  1.00 16.69           C  
ATOM    245  C   GLU A  33     -40.156  -3.846 -40.438  1.00 16.69           C  
ATOM    246  CB  GLU A  33     -40.688  -2.602 -42.562  1.00 16.69           C  
ATOM    247  O   GLU A  33     -41.312  -4.238 -40.375  1.00 16.69           O  
ATOM    248  CG  GLU A  33     -40.969  -1.192 -43.062  1.00 16.69           C  
ATOM    249  CD  GLU A  33     -41.875  -1.154 -44.250  1.00 16.69           C  
ATOM    250  OE1 GLU A  33     -42.312  -0.049 -44.656  1.00 16.69           O  
ATOM    251  OE2 GLU A  33     -42.188  -2.240 -44.812  1.00 16.69           O  
ATOM    252  N   LEU A  34     -39.344  -4.582 -39.812  1.00 16.16           N  
ATOM    253  CA  LEU A  34     -39.812  -5.906 -39.438  1.00 16.16           C  
ATOM    254  C   LEU A  34     -40.969  -5.801 -38.438  1.00 16.16           C  
ATOM    255  CB  LEU A  34     -38.688  -6.727 -38.812  1.00 16.16           C  
ATOM    256  O   LEU A  34     -40.969  -6.457 -37.406  1.00 16.16           O  
ATOM    257  CG  LEU A  34     -38.000  -7.727 -39.750  1.00 16.16           C  
ATOM    258  CD1 LEU A  34     -36.469  -7.625 -39.594  1.00 16.16           C  
ATOM    259  CD2 LEU A  34     -38.469  -9.148 -39.438  1.00 16.16           C  
ATOM    260  N   LYS A  35     -41.812  -4.703 -38.625  1.00 15.33           N  
ATOM    261  CA  LYS A  35     -42.344  -4.660 -37.250  1.00 15.33           C  
ATOM    262  C   LYS A  35     -43.094  -5.957 -36.906  1.00 15.33           C  
ATOM    263  CB  LYS A  35     -43.312  -3.471 -37.094  1.00 15.33           C  
ATOM    264  O   LYS A  35     -43.375  -6.766 -37.812  1.00 15.33           O  
ATOM    265  CG  LYS A  35     -42.656  -2.236 -36.500  1.00 15.33           C  
ATOM    266  CD  LYS A  35     -43.656  -1.117 -36.281  1.00 15.33           C  
ATOM    267  CE  LYS A  35     -43.000   0.119 -35.688  1.00 15.33           C  
ATOM    268  NZ  LYS A  35     -44.000   1.234 -35.500  1.00 15.33           N  
ATOM    269  N   ARG A  36     -44.469  -5.777 -36.375  1.00 15.02           N  
ATOM    270  CA  ARG A  36     -45.062  -6.133 -35.094  1.00 15.02           C  
ATOM    271  C   ARG A  36     -45.938  -7.379 -35.219  1.00 15.02           C  
ATOM    272  CB  ARG A  36     -45.906  -4.969 -34.562  1.00 15.02           C  
ATOM    273  O   ARG A  36     -46.969  -7.363 -35.938  1.00 15.02           O  
ATOM    274  CG  ARG A  36     -45.156  -4.059 -33.594  1.00 15.02           C  
ATOM    275  CD  ARG A  36     -46.062  -2.945 -33.062  1.00 15.02           C  
ATOM    276  NE  ARG A  36     -45.344  -2.088 -32.125  1.00 15.02           N  
ATOM    277  NH1 ARG A  36     -47.094  -0.608 -31.812  1.00 15.02           N  
ATOM    278  NH2 ARG A  36     -45.094  -0.292 -30.703  1.00 15.02           N  
ATOM    279  CZ  ARG A  36     -45.844  -0.998 -31.547  1.00 15.02           C  
ATOM    280  N   ALA A  37     -45.438  -8.539 -35.250  1.00 15.73           N  
ATOM    281  CA  ALA A  37     -45.969  -9.906 -35.281  1.00 15.73           C  
ATOM    282  C   ALA A  37     -47.125 -10.086 -34.312  1.00 15.73           C  
ATOM    283  CB  ALA A  37     -44.844 -10.906 -34.969  1.00 15.73           C  
ATOM    284  O   ALA A  37     -48.094 -10.789 -34.594  1.00 15.73           O  
ATOM    285  N   GLY A  38     -47.031  -9.852 -33.062  1.00 15.11           N  
ATOM    286  CA  GLY A  38     -47.281 -11.008 -32.219  1.00 15.11           C  
ATOM    287  C   GLY A  38     -48.750 -11.297 -31.984  1.00 15.11           C  
ATOM    288  O   GLY A  38     -49.531 -10.383 -31.688  1.00 15.11           O  
ATOM    289  N   PRO A  39     -49.344 -12.266 -32.594  1.00 17.02           N  
ATOM    290  CA  PRO A  39     -50.719 -12.625 -32.281  1.00 17.02           C  
ATOM    291  C   PRO A  39     -50.969 -12.680 -30.766  1.00 17.02           C  
ATOM    292  CB  PRO A  39     -50.875 -14.008 -32.906  1.00 17.02           C  
ATOM    293  O   PRO A  39     -50.156 -13.242 -30.031  1.00 17.02           O  
ATOM    294  CG  PRO A  39     -49.500 -14.430 -33.281  1.00 17.02           C  
ATOM    295  CD  PRO A  39     -48.562 -13.289 -33.000  1.00 17.02           C  
ATOM    296  N   ARG A  40     -51.469 -11.711 -30.281  1.00 15.23           N  
ATOM    297  CA  ARG A  40     -51.844 -11.812 -28.875  1.00 15.23           C  
ATOM    298  C   ARG A  40     -52.688 -13.070 -28.609  1.00 15.23           C  
ATOM    299  CB  ARG A  40     -52.625 -10.570 -28.438  1.00 15.23           C  
ATOM    300  O   ARG A  40     -53.594 -13.367 -29.375  1.00 15.23           O  
ATOM    301  CG  ARG A  40     -51.750  -9.430 -27.938  1.00 15.23           C  
ATOM    302  CD  ARG A  40     -52.594  -8.242 -27.469  1.00 15.23           C  
ATOM    303  NE  ARG A  40     -51.750  -7.172 -26.953  1.00 15.23           N  
ATOM    304  NH1 ARG A  40     -53.469  -5.676 -26.656  1.00 15.23           N  
ATOM    305  NH2 ARG A  40     -51.344  -5.074 -26.109  1.00 15.23           N  
ATOM    306  CZ  ARG A  40     -52.188  -5.977 -26.578  1.00 15.23           C  
ATOM    307  N   ARG A  41     -52.406 -13.641 -27.453  1.00 14.15           N  
ATOM    308  CA  ARG A  41     -52.562 -14.820 -26.609  1.00 14.15           C  
ATOM    309  C   ARG A  41     -54.031 -15.102 -26.297  1.00 14.15           C  
ATOM    310  CB  ARG A  41     -51.750 -14.656 -25.312  1.00 14.15           C  
ATOM    311  O   ARG A  41     -54.844 -14.180 -26.312  1.00 14.15           O  
ATOM    312  CG  ARG A  41     -50.344 -15.180 -25.391  1.00 14.15           C  
ATOM    313  CD  ARG A  41     -49.625 -15.078 -24.047  1.00 14.15           C  
ATOM    314  NE  ARG A  41     -48.281 -15.633 -24.109  1.00 14.15           N  
ATOM    315  NH1 ARG A  41     -47.812 -15.258 -21.875  1.00 14.15           N  
ATOM    316  NH2 ARG A  41     -46.250 -16.219 -23.234  1.00 14.15           N  
ATOM    317  CZ  ARG A  41     -47.438 -15.703 -23.078  1.00 14.15           C  
ATOM    318  N   ARG A  42     -54.281 -16.125 -25.438  1.00 14.25           N  
ATOM    319  CA  ARG A  42     -54.969 -17.375 -25.172  1.00 14.25           C  
ATOM    320  C   ARG A  42     -56.188 -17.125 -24.250  1.00 14.25           C  
ATOM    321  CB  ARG A  42     -54.031 -18.406 -24.562  1.00 14.25           C  
ATOM    322  O   ARG A  42     -57.219 -17.750 -24.406  1.00 14.25           O  
ATOM    323  CG  ARG A  42     -53.531 -19.438 -25.547  1.00 14.25           C  
ATOM    324  CD  ARG A  42     -52.625 -20.469 -24.891  1.00 14.25           C  
ATOM    325  NE  ARG A  42     -52.188 -21.484 -25.828  1.00 14.25           N  
ATOM    326  NH1 ARG A  42     -50.906 -22.641 -24.297  1.00 14.25           N  
ATOM    327  NH2 ARG A  42     -51.000 -23.359 -26.469  1.00 14.25           N  
ATOM    328  CZ  ARG A  42     -51.375 -22.484 -25.531  1.00 14.25           C  
ATOM    329  N   ALA A  43     -56.125 -16.312 -23.172  1.00 14.12           N  
ATOM    330  CA  ALA A  43     -56.406 -17.141 -22.000  1.00 14.12           C  
ATOM    331  C   ALA A  43     -57.906 -17.391 -21.844  1.00 14.12           C  
ATOM    332  CB  ALA A  43     -55.844 -16.500 -20.734  1.00 14.12           C  
ATOM    333  O   ALA A  43     -58.719 -16.453 -21.891  1.00 14.12           O  
ATOM    334  N   SER A  44     -58.344 -18.578 -21.672  1.00 14.89           N  
ATOM    335  CA  SER A  44     -59.656 -19.141 -21.406  1.00 14.89           C  
ATOM    336  C   SER A  44     -60.219 -18.641 -20.078  1.00 14.89           C  
ATOM    337  CB  SER A  44     -59.562 -20.672 -21.375  1.00 14.89           C  
ATOM    338  O   SER A  44     -59.469 -18.094 -19.250  1.00 14.89           O  
ATOM    339  OG  SER A  44     -59.156 -21.172 -22.641  1.00 14.89           O  
ATOM    340  N   PRO A  45     -61.188 -19.547 -19.422  1.00 15.59           N  
ATOM    341  CA  PRO A  45     -62.438 -19.391 -18.672  1.00 15.59           C  
ATOM    342  C   PRO A  45     -62.219 -19.250 -17.172  1.00 15.59           C  
ATOM    343  CB  PRO A  45     -63.219 -20.688 -18.984  1.00 15.59           C  
ATOM    344  O   PRO A  45     -62.750 -18.328 -16.547  1.00 15.59           O  
ATOM    345  CG  PRO A  45     -62.188 -21.594 -19.594  1.00 15.59           C  
ATOM    346  CD  PRO A  45     -60.938 -20.812 -19.797  1.00 15.59           C  
ATOM    347  N   GLU A  46     -61.875 -20.422 -16.328  1.00 14.54           N  
ATOM    348  CA  GLU A  46     -62.719 -21.312 -15.500  1.00 14.54           C  
ATOM    349  C   GLU A  46     -62.750 -20.828 -14.055  1.00 14.54           C  
ATOM    350  CB  GLU A  46     -62.188 -22.750 -15.562  1.00 14.54           C  
ATOM    351  O   GLU A  46     -61.938 -20.000 -13.641  1.00 14.54           O  
ATOM    352  CG  GLU A  46     -62.812 -23.578 -16.672  1.00 14.54           C  
ATOM    353  CD  GLU A  46     -62.344 -25.031 -16.672  1.00 14.54           C  
ATOM    354  OE1 GLU A  46     -62.938 -25.859 -17.391  1.00 14.54           O  
ATOM    355  OE2 GLU A  46     -61.375 -25.344 -15.938  1.00 14.54           O  
ATOM    356  N   GLY A  47     -62.438 -21.797 -12.898  1.00 14.88           N  
ATOM    357  CA  GLY A  47     -63.312 -22.562 -12.023  1.00 14.88           C  
ATOM    358  C   GLY A  47     -63.469 -21.938 -10.648  1.00 14.88           C  
ATOM    359  O   GLY A  47     -64.312 -21.078 -10.453  1.00 14.88           O  
ATOM    360  N   CYS A  48     -62.969 -22.688  -9.344  1.00 14.37           N  
ATOM    361  CA  CYS A  48     -63.531 -23.609  -8.367  1.00 14.37           C  
ATOM    362  C   CYS A  48     -63.656 -22.953  -7.004  1.00 14.37           C  
ATOM    363  CB  CYS A  48     -62.656 -24.875  -8.258  1.00 14.37           C  
ATOM    364  O   CYS A  48     -63.000 -21.953  -6.730  1.00 14.37           O  
ATOM    365  SG  CYS A  48     -62.938 -26.062  -9.586  1.00 14.37           S  
ATOM    366  N   ARG A  49     -63.688 -23.797  -5.832  1.00 15.37           N  
ATOM    367  CA  ARG A  49     -64.500 -24.203  -4.695  1.00 15.37           C  
ATOM    368  C   ARG A  49     -64.125 -23.438  -3.436  1.00 15.37           C  
ATOM    369  CB  ARG A  49     -64.375 -25.703  -4.461  1.00 15.37           C  
ATOM    370  O   ARG A  49     -63.031 -22.812  -3.393  1.00 15.37           O  
ATOM    371  CG  ARG A  49     -65.438 -26.531  -5.223  1.00 15.37           C  
ATOM    372  CD  ARG A  49     -65.312 -28.016  -4.910  1.00 15.37           C  
ATOM    373  NE  ARG A  49     -66.312 -28.797  -5.648  1.00 15.37           N  
ATOM    374  NH1 ARG A  49     -65.500 -30.844  -4.926  1.00 15.37           N  
ATOM    375  NH2 ARG A  49     -67.312 -30.734  -6.352  1.00 15.37           N  
ATOM    376  CZ  ARG A  49     -66.375 -30.125  -5.641  1.00 15.37           C  
ATOM    377  N   SER A  50     -63.938 -24.188  -2.143  1.00 15.68           N  
ATOM    378  CA  SER A  50     -64.688 -24.375  -0.892  1.00 15.68           C  
ATOM    379  C   SER A  50     -63.969 -23.641   0.258  1.00 15.68           C  
ATOM    380  CB  SER A  50     -64.812 -25.859  -0.559  1.00 15.68           C  
ATOM    381  O   SER A  50     -64.625 -22.844   0.949  1.00 15.68           O  
ATOM    382  OG  SER A  50     -63.531 -26.422  -0.283  1.00 15.68           O  
ATOM    383  N   GLY A  51     -63.125 -24.344   1.158  1.00 15.85           N  
ATOM    384  CA  GLY A  51     -63.438 -24.797   2.506  1.00 15.85           C  
ATOM    385  C   GLY A  51     -62.969 -23.828   3.578  1.00 15.85           C  
ATOM    386  O   GLY A  51     -62.250 -22.859   3.287  1.00 15.85           O  
ATOM    387  N   GLN A  52     -62.406 -24.344   4.875  1.00 15.73           N  
ATOM    388  CA  GLN A  52     -62.781 -24.453   6.285  1.00 15.73           C  
ATOM    389  C   GLN A  52     -61.969 -23.469   7.137  1.00 15.73           C  
ATOM    390  CB  GLN A  52     -62.562 -25.891   6.785  1.00 15.73           C  
ATOM    391  O   GLN A  52     -62.562 -22.656   7.852  1.00 15.73           O  
ATOM    392  CG  GLN A  52     -63.781 -26.781   6.676  1.00 15.73           C  
ATOM    393  CD  GLN A  52     -63.500 -28.219   7.055  1.00 15.73           C  
ATOM    394  NE2 GLN A  52     -64.562 -29.016   7.156  1.00 15.73           N  
ATOM    395  OE1 GLN A  52     -62.344 -28.609   7.258  1.00 15.73           O  
ATOM    396  N   ALA A  53     -60.844 -23.891   7.914  1.00 15.67           N  
ATOM    397  CA  ALA A  53     -60.875 -24.219   9.336  1.00 15.67           C  
ATOM    398  C   ALA A  53     -60.344 -23.078  10.180  1.00 15.67           C  
ATOM    399  CB  ALA A  53     -60.062 -25.484   9.594  1.00 15.67           C  
ATOM    400  O   ALA A  53     -59.750 -22.125   9.656  1.00 15.67           O  
ATOM    401  N   ALA A  54     -59.312 -23.312  11.227  1.00 16.08           N  
ATOM    402  CA  ALA A  54     -59.344 -23.422  12.680  1.00 16.08           C  
ATOM    403  C   ALA A  54     -58.750 -22.172  13.336  1.00 16.08           C  
ATOM    404  CB  ALA A  54     -58.594 -24.672  13.148  1.00 16.08           C  
ATOM    405  O   ALA A  54     -59.406 -21.484  14.102  1.00 16.08           O  
ATOM    406  N   ALA A  55     -57.469 -22.266  14.023  1.00 16.39           N  
ATOM    407  CA  ALA A  55     -57.188 -22.312  15.453  1.00 16.39           C  
ATOM    408  C   ALA A  55     -56.781 -20.938  15.984  1.00 16.39           C  
ATOM    409  CB  ALA A  55     -56.094 -23.344  15.750  1.00 16.39           C  
ATOM    410  O   ALA A  55     -56.406 -20.062  15.219  1.00 16.39           O  
ATOM    411  N   SER A  56     -56.031 -20.906  17.266  1.00 17.16           N  
ATOM    412  CA  SER A  56     -56.094 -20.391  18.625  1.00 17.16           C  
ATOM    413  C   SER A  56     -55.312 -19.094  18.766  1.00 17.16           C  
ATOM    414  CB  SER A  56     -55.562 -21.422  19.625  1.00 17.16           C  
ATOM    415  O   SER A  56     -54.625 -18.672  17.812  1.00 17.16           O  
ATOM    416  OG  SER A  56     -54.375 -22.000  19.141  1.00 17.16           O  
ATOM    417  N   GLN A  57     -54.344 -19.125  19.797  1.00 16.98           N  
ATOM    418  CA  GLN A  57     -54.031 -18.391  21.016  1.00 16.98           C  
ATOM    419  C   GLN A  57     -52.938 -17.344  20.766  1.00 16.98           C  
ATOM    420  CB  GLN A  57     -53.594 -19.344  22.125  1.00 16.98           C  
ATOM    421  O   GLN A  57     -51.875 -17.672  20.281  1.00 16.98           O  
ATOM    422  CG  GLN A  57     -54.750 -19.922  22.938  1.00 16.98           C  
ATOM    423  CD  GLN A  57     -54.281 -20.781  24.094  1.00 16.98           C  
ATOM    424  NE2 GLN A  57     -55.250 -21.234  24.906  1.00 16.98           N  
ATOM    425  OE1 GLN A  57     -53.094 -21.016  24.266  1.00 16.98           O  
ATOM    426  N   ALA A  58     -53.250 -16.094  20.656  1.00 17.69           N  
ATOM    427  CA  ALA A  58     -52.500 -15.008  20.031  1.00 17.69           C  
ATOM    428  C   ALA A  58     -51.312 -14.578  20.891  1.00 17.69           C  
ATOM    429  CB  ALA A  58     -53.406 -13.820  19.750  1.00 17.69           C  
ATOM    430  O   ALA A  58     -50.719 -13.523  20.656  1.00 17.69           O  
ATOM    431  N   GLY A  59     -51.000 -15.359  21.969  1.00 17.05           N  
ATOM    432  CA  GLY A  59     -50.562 -14.500  23.047  1.00 17.05           C  
ATOM    433  C   GLY A  59     -49.250 -13.758  22.750  1.00 17.05           C  
ATOM    434  O   GLY A  59     -49.094 -12.594  23.125  1.00 17.05           O  
ATOM    435  N   GLY A  60     -48.156 -14.531  22.328  1.00 16.61           N  
ATOM    436  CA  GLY A  60     -46.875 -14.508  23.031  1.00 16.61           C  
ATOM    437  C   GLY A  60     -46.125 -13.195  22.875  1.00 16.61           C  
ATOM    438  O   GLY A  60     -46.469 -12.383  22.000  1.00 16.61           O  
ATOM    439  N   ALA A  61     -44.844 -13.094  23.531  1.00 17.20           N  
ATOM    440  CA  ALA A  61     -43.875 -12.281  24.234  1.00 17.20           C  
ATOM    441  C   ALA A  61     -42.906 -11.602  23.266  1.00 17.20           C  
ATOM    442  CB  ALA A  61     -43.094 -13.141  25.234  1.00 17.20           C  
ATOM    443  O   ALA A  61     -42.094 -10.781  23.672  1.00 17.20           O  
ATOM    444  N   ARG A  62     -42.906 -12.023  21.906  1.00 16.06           N  
ATOM    445  CA  ARG A  62     -41.500 -12.086  21.516  1.00 16.06           C  
ATOM    446  C   ARG A  62     -40.875 -10.703  21.594  1.00 16.06           C  
ATOM    447  CB  ARG A  62     -41.344 -12.656  20.109  1.00 16.06           C  
ATOM    448  O   ARG A  62     -39.750 -10.555  22.141  1.00 16.06           O  
ATOM    449  CG  ARG A  62     -41.094 -14.156  20.078  1.00 16.06           C  
ATOM    450  CD  ARG A  62     -40.906 -14.664  18.656  1.00 16.06           C  
ATOM    451  NE  ARG A  62     -40.656 -16.109  18.625  1.00 16.06           N  
ATOM    452  NH1 ARG A  62     -40.531 -16.250  16.328  1.00 16.06           N  
ATOM    453  NH2 ARG A  62     -40.250 -18.125  17.609  1.00 16.06           N  
ATOM    454  CZ  ARG A  62     -40.469 -16.812  17.516  1.00 16.06           C  
ATOM    455  N   GLY A  63     -41.031  -9.711  20.609  1.00 17.11           N  
ATOM    456  CA  GLY A  63     -39.938  -9.320  19.734  1.00 17.11           C  
ATOM    457  C   GLY A  63     -39.156  -8.117  20.250  1.00 17.11           C  
ATOM    458  O   GLY A  63     -39.719  -7.020  20.359  1.00 17.11           O  
ATOM    459  N   ASP A  64     -38.188  -8.172  21.203  1.00 19.38           N  
ATOM    460  CA  ASP A  64     -37.438  -7.039  21.750  1.00 19.38           C  
ATOM    461  C   ASP A  64     -36.812  -6.227  20.625  1.00 19.38           C  
ATOM    462  CB  ASP A  64     -36.375  -7.520  22.734  1.00 19.38           C  
ATOM    463  O   ASP A  64     -35.750  -6.598  20.109  1.00 19.38           O  
ATOM    464  CG  ASP A  64     -36.781  -7.316  24.172  1.00 19.38           C  
ATOM    465  OD1 ASP A  64     -37.781  -6.621  24.438  1.00 19.38           O  
ATOM    466  OD2 ASP A  64     -36.062  -7.852  25.062  1.00 19.38           O  
ATOM    467  N   ALA A  65     -37.406  -5.957  19.516  1.00 19.41           N  
ATOM    468  CA  ALA A  65     -36.594  -5.398  18.422  1.00 19.41           C  
ATOM    469  C   ALA A  65     -35.875  -4.129  18.859  1.00 19.41           C  
ATOM    470  CB  ALA A  65     -37.500  -5.105  17.219  1.00 19.41           C  
ATOM    471  O   ALA A  65     -36.500  -3.098  19.109  1.00 19.41           O  
ATOM    472  N   ARG A  66     -34.812  -4.246  19.719  1.00 22.02           N  
ATOM    473  CA  ARG A  66     -34.000  -3.104  20.141  1.00 22.02           C  
ATOM    474  C   ARG A  66     -33.625  -2.242  18.938  1.00 22.02           C  
ATOM    475  CB  ARG A  66     -32.750  -3.568  20.875  1.00 22.02           C  
ATOM    476  O   ARG A  66     -32.938  -2.709  18.016  1.00 22.02           O  
ATOM    477  CG  ARG A  66     -32.969  -3.906  22.328  1.00 22.02           C  
ATOM    478  CD  ARG A  66     -31.688  -4.270  23.031  1.00 22.02           C  
ATOM    479  NE  ARG A  66     -31.922  -4.816  24.375  1.00 22.02           N  
ATOM    480  NH1 ARG A  66     -29.688  -4.965  24.938  1.00 22.02           N  
ATOM    481  NH2 ARG A  66     -31.312  -5.629  26.422  1.00 22.02           N  
ATOM    482  CZ  ARG A  66     -30.969  -5.137  25.234  1.00 22.02           C  
ATOM    483  N   GLY A  67     -34.469  -1.523  18.391  1.00 23.27           N  
ATOM    484  CA  GLY A  67     -34.219  -0.634  17.266  1.00 23.27           C  
ATOM    485  C   GLY A  67     -32.875   0.043  17.312  1.00 23.27           C  
ATOM    486  O   GLY A  67     -32.312   0.217  18.391  1.00 23.27           O  
ATOM    487  N   ALA A  68     -32.125  -0.043  16.188  1.00 24.50           N  
ATOM    488  CA  ALA A  68     -30.812   0.504  15.852  1.00 24.50           C  
ATOM    489  C   ALA A  68     -30.719   1.979  16.234  1.00 24.50           C  
ATOM    490  CB  ALA A  68     -30.516   0.328  14.359  1.00 24.50           C  
ATOM    491  O   ALA A  68     -31.281   2.840  15.555  1.00 24.50           O  
ATOM    492  N   GLN A  69     -31.047   2.336  17.422  1.00 27.14           N  
ATOM    493  CA  GLN A  69     -30.797   3.760  17.641  1.00 27.14           C  
ATOM    494  C   GLN A  69     -29.469   4.188  17.016  1.00 27.14           C  
ATOM    495  CB  GLN A  69     -30.812   4.090  19.125  1.00 27.14           C  
ATOM    496  O   GLN A  69     -28.422   3.697  17.406  1.00 27.14           O  
ATOM    497  CG  GLN A  69     -32.156   4.551  19.641  1.00 27.14           C  
ATOM    498  CD  GLN A  69     -32.156   4.832  21.141  1.00 27.14           C  
ATOM    499  NE2 GLN A  69     -33.250   5.410  21.641  1.00 27.14           N  
ATOM    500  OE1 GLN A  69     -31.188   4.535  21.844  1.00 27.14           O  
ATOM    501  N   LEU A  70     -29.438   4.625  15.812  1.00 27.33           N  
ATOM    502  CA  LEU A  70     -28.297   5.129  15.070  1.00 27.33           C  
ATOM    503  C   LEU A  70     -27.344   5.895  15.984  1.00 27.33           C  
ATOM    504  CB  LEU A  70     -28.766   6.031  13.922  1.00 27.33           C  
ATOM    505  O   LEU A  70     -27.641   6.105  17.156  1.00 27.33           O  
ATOM    506  CG  LEU A  70     -29.125   5.332  12.609  1.00 27.33           C  
ATOM    507  CD1 LEU A  70     -30.250   6.082  11.906  1.00 27.33           C  
ATOM    508  CD2 LEU A  70     -27.891   5.219  11.711  1.00 27.33           C  
ATOM    509  N   TRP A  71     -26.953   7.141  15.555  1.00 31.23           N  
ATOM    510  CA  TRP A  71     -25.672   7.809  15.766  1.00 31.23           C  
ATOM    511  C   TRP A  71     -25.547   8.312  17.188  1.00 31.23           C  
ATOM    512  CB  TRP A  71     -25.516   8.977  14.781  1.00 31.23           C  
ATOM    513  O   TRP A  71     -26.312   9.172  17.625  1.00 31.23           O  
ATOM    514  CG  TRP A  71     -25.109   8.555  13.398  1.00 31.23           C  
ATOM    515  CD1 TRP A  71     -25.906   7.996  12.445  1.00 31.23           C  
ATOM    516  CD2 TRP A  71     -23.797   8.656  12.820  1.00 31.23           C  
ATOM    517  CE2 TRP A  71     -23.891   8.141  11.508  1.00 31.23           C  
ATOM    518  CE3 TRP A  71     -22.562   9.133  13.281  1.00 31.23           C  
ATOM    519  NE1 TRP A  71     -25.188   7.742  11.305  1.00 31.23           N  
ATOM    520  CH2 TRP A  71     -21.594   8.562  11.133  1.00 31.23           C  
ATOM    521  CZ2 TRP A  71     -22.781   8.086  10.656  1.00 31.23           C  
ATOM    522  CZ3 TRP A  71     -21.469   9.078  12.438  1.00 31.23           C  
ATOM    523  N   PRO A  72     -25.531   7.527  18.250  1.00 32.81           N  
ATOM    524  CA  PRO A  72     -25.484   8.453  19.375  1.00 32.81           C  
ATOM    525  C   PRO A  72     -24.562   9.641  19.141  1.00 32.81           C  
ATOM    526  CB  PRO A  72     -24.969   7.586  20.531  1.00 32.81           C  
ATOM    527  O   PRO A  72     -23.609   9.539  18.359  1.00 32.81           O  
ATOM    528  CG  PRO A  72     -24.500   6.328  19.875  1.00 32.81           C  
ATOM    529  CD  PRO A  72     -24.875   6.375  18.422  1.00 32.81           C  
ATOM    530  N   PRO A  73     -24.938  10.812  19.469  1.00 31.34           N  
ATOM    531  CA  PRO A  73     -24.000  11.930  19.312  1.00 31.34           C  
ATOM    532  C   PRO A  73     -22.641  11.664  19.953  1.00 31.34           C  
ATOM    533  CB  PRO A  73     -24.719  13.094  20.000  1.00 31.34           C  
ATOM    534  O   PRO A  73     -22.562  10.945  20.969  1.00 31.34           O  
ATOM    535  CG  PRO A  73     -25.859  12.453  20.734  1.00 31.34           C  
ATOM    536  CD  PRO A  73     -25.906  11.000  20.359  1.00 31.34           C  
ATOM    537  N   GLY A  74     -21.531  11.359  19.188  1.00 31.39           N  
ATOM    538  CA  GLY A  74     -20.172  11.227  19.688  1.00 31.39           C  
ATOM    539  C   GLY A  74     -19.922  12.055  20.938  1.00 31.39           C  
ATOM    540  O   GLY A  74     -20.016  13.281  20.906  1.00 31.39           O  
ATOM    541  N   SER A  75     -20.328  11.602  22.031  1.00 31.34           N  
ATOM    542  CA  SER A  75     -19.828  12.320  23.188  1.00 31.34           C  
ATOM    543  C   SER A  75     -18.312  12.516  23.109  1.00 31.34           C  
ATOM    544  CB  SER A  75     -20.172  11.562  24.484  1.00 31.34           C  
ATOM    545  O   SER A  75     -17.562  11.555  22.906  1.00 31.34           O  
ATOM    546  OG  SER A  75     -19.906  10.180  24.344  1.00 31.34           O  
ATOM    547  N   ASP A  76     -17.703  13.516  22.641  1.00 31.45           N  
ATOM    548  CA  ASP A  76     -16.266  13.828  22.641  1.00 31.45           C  
ATOM    549  C   ASP A  76     -15.641  13.469  23.984  1.00 31.45           C  
ATOM    550  CB  ASP A  76     -16.047  15.305  22.328  1.00 31.45           C  
ATOM    551  O   ASP A  76     -15.953  14.094  25.016  1.00 31.45           O  
ATOM    552  CG  ASP A  76     -15.781  15.562  20.859  1.00 31.45           C  
ATOM    553  OD1 ASP A  76     -15.453  14.609  20.109  1.00 31.45           O  
ATOM    554  OD2 ASP A  76     -15.898  16.734  20.422  1.00 31.45           O  
ATOM    555  N   PRO A  77     -15.500  12.289  24.422  1.00 31.53           N  
ATOM    556  CA  PRO A  77     -14.977  12.188  25.781  1.00 31.53           C  
ATOM    557  C   PRO A  77     -14.023  13.328  26.141  1.00 31.53           C  
ATOM    558  CB  PRO A  77     -14.250  10.844  25.797  1.00 31.53           C  
ATOM    559  O   PRO A  77     -14.383  14.234  26.875  1.00 31.53           O  
ATOM    560  CG  PRO A  77     -14.180  10.438  24.359  1.00 31.53           C  
ATOM    561  CD  PRO A  77     -14.938  11.453  23.547  1.00 31.53           C  
ATOM    562  N   ASP A  78     -12.594  12.953  26.297  1.00 29.92           N  
ATOM    563  CA  ASP A  78     -11.578  13.875  26.781  1.00 29.92           C  
ATOM    564  C   ASP A  78     -11.383  15.039  25.812  1.00 29.92           C  
ATOM    565  CB  ASP A  78     -10.250  13.148  27.000  1.00 29.92           C  
ATOM    566  O   ASP A  78     -10.453  15.031  25.000  1.00 29.92           O  
ATOM    567  CG  ASP A  78     -10.164  12.477  28.359  1.00 29.92           C  
ATOM    568  OD1 ASP A  78     -10.953  12.828  29.266  1.00 29.92           O  
ATOM    569  OD2 ASP A  78      -9.297  11.602  28.531  1.00 29.92           O  
ATOM    570  N   GLY A  79     -12.312  15.391  24.922  1.00 34.22           N  
ATOM    571  CA  GLY A  79     -12.281  16.344  23.844  1.00 34.22           C  
ATOM    572  C   GLY A  79     -11.586  17.641  24.203  1.00 34.22           C  
ATOM    573  O   GLY A  79     -11.984  18.328  25.156  1.00 34.22           O  
ATOM    574  N   GLY A  80     -10.430  17.828  24.125  1.00 40.12           N  
ATOM    575  CA  GLY A  80      -9.969  19.188  24.328  1.00 40.12           C  
ATOM    576  C   GLY A  80     -10.977  20.234  23.891  1.00 40.12           C  
ATOM    577  O   GLY A  80     -11.867  19.938  23.078  1.00 40.12           O  
ATOM    578  N   PRO A  81     -11.492  21.188  24.750  1.00 41.53           N  
ATOM    579  CA  PRO A  81     -12.445  22.250  24.422  1.00 41.53           C  
ATOM    580  C   PRO A  81     -12.297  22.750  23.000  1.00 41.53           C  
ATOM    581  CB  PRO A  81     -12.109  23.344  25.438  1.00 41.53           C  
ATOM    582  O   PRO A  81     -11.188  23.094  22.562  1.00 41.53           O  
ATOM    583  CG  PRO A  81     -10.836  22.906  26.078  1.00 41.53           C  
ATOM    584  CD  PRO A  81     -10.516  21.516  25.594  1.00 41.53           C  
ATOM    585  N   ARG A  82     -12.789  22.094  21.922  1.00 50.69           N  
ATOM    586  CA  ARG A  82     -12.820  22.844  20.672  1.00 50.69           C  
ATOM    587  C   ARG A  82     -13.062  24.328  20.922  1.00 50.69           C  
ATOM    588  CB  ARG A  82     -13.898  22.297  19.734  1.00 50.69           C  
ATOM    589  O   ARG A  82     -13.961  24.688  21.688  1.00 50.69           O  
ATOM    590  CG  ARG A  82     -13.406  21.188  18.812  1.00 50.69           C  
ATOM    591  CD  ARG A  82     -14.492  20.719  17.859  1.00 50.69           C  
ATOM    592  NE  ARG A  82     -14.055  19.578  17.047  1.00 50.69           N  
ATOM    593  NH1 ARG A  82     -16.078  19.312  15.969  1.00 50.69           N  
ATOM    594  NH2 ARG A  82     -14.312  17.922  15.484  1.00 50.69           N  
ATOM    595  CZ  ARG A  82     -14.812  18.938  16.172  1.00 50.69           C  
ATOM    596  N   ASP A  83     -12.000  25.031  20.812  1.00 59.53           N  
ATOM    597  CA  ASP A  83     -12.164  26.469  20.906  1.00 59.53           C  
ATOM    598  C   ASP A  83     -13.453  26.922  20.219  1.00 59.53           C  
ATOM    599  CB  ASP A  83     -10.961  27.188  20.281  1.00 59.53           C  
ATOM    600  O   ASP A  83     -13.586  26.797  18.984  1.00 59.53           O  
ATOM    601  CG  ASP A  83     -10.555  28.422  21.062  1.00 59.53           C  
ATOM    602  OD1 ASP A  83     -11.312  28.875  21.953  1.00 59.53           O  
ATOM    603  OD2 ASP A  83      -9.453  28.969  20.797  1.00 59.53           O  
ATOM    604  N   ARG A  84     -14.562  26.984  20.938  1.00 66.00           N  
ATOM    605  CA  ARG A  84     -15.922  27.297  20.500  1.00 66.00           C  
ATOM    606  C   ARG A  84     -16.000  28.703  19.922  1.00 66.00           C  
ATOM    607  CB  ARG A  84     -16.906  27.156  21.656  1.00 66.00           C  
ATOM    608  O   ARG A  84     -17.016  29.094  19.344  1.00 66.00           O  
ATOM    609  CG  ARG A  84     -17.219  25.703  22.016  1.00 66.00           C  
ATOM    610  CD  ARG A  84     -18.312  25.609  23.062  1.00 66.00           C  
ATOM    611  NE  ARG A  84     -18.656  24.219  23.375  1.00 66.00           N  
ATOM    612  NH1 ARG A  84     -20.250  24.750  24.953  1.00 66.00           N  
ATOM    613  NH2 ARG A  84     -19.797  22.547  24.453  1.00 66.00           N  
ATOM    614  CZ  ARG A  84     -19.562  23.844  24.266  1.00 66.00           C  
ATOM    615  N   ASN A  85     -14.797  29.422  19.953  1.00 85.25           N  
ATOM    616  CA  ASN A  85     -14.953  30.797  19.516  1.00 85.25           C  
ATOM    617  C   ASN A  85     -13.883  31.188  18.500  1.00 85.25           C  
ATOM    618  CB  ASN A  85     -14.906  31.750  20.719  1.00 85.25           C  
ATOM    619  O   ASN A  85     -13.344  32.281  18.547  1.00 85.25           O  
ATOM    620  CG  ASN A  85     -16.062  31.531  21.672  1.00 85.25           C  
ATOM    621  ND2 ASN A  85     -15.969  32.125  22.859  1.00 85.25           N  
ATOM    622  OD1 ASN A  85     -17.031  30.844  21.344  1.00 85.25           O  
ATOM    623  N   PHE A  86     -13.523  30.266  17.594  1.00 93.94           N  
ATOM    624  CA  PHE A  86     -12.414  30.531  16.688  1.00 93.94           C  
ATOM    625  C   PHE A  86     -12.922  30.922  15.297  1.00 93.94           C  
ATOM    626  CB  PHE A  86     -11.500  29.312  16.578  1.00 93.94           C  
ATOM    627  O   PHE A  86     -12.531  31.953  14.750  1.00 93.94           O  
ATOM    628  CG  PHE A  86     -10.320  29.516  15.664  1.00 93.94           C  
ATOM    629  CD1 PHE A  86     -10.219  28.812  14.469  1.00 93.94           C  
ATOM    630  CD2 PHE A  86      -9.305  30.391  16.000  1.00 93.94           C  
ATOM    631  CE1 PHE A  86      -9.133  29.000  13.617  1.00 93.94           C  
ATOM    632  CE2 PHE A  86      -8.211  30.594  15.164  1.00 93.94           C  
ATOM    633  CZ  PHE A  86      -8.125  29.875  13.969  1.00 93.94           C  
ATOM    634  N   LEU A  87     -13.891  30.125  14.711  1.00 97.25           N  
ATOM    635  CA  LEU A  87     -14.328  30.328  13.336  1.00 97.25           C  
ATOM    636  C   LEU A  87     -15.844  30.250  13.234  1.00 97.25           C  
ATOM    637  CB  LEU A  87     -13.688  29.281  12.414  1.00 97.25           C  
ATOM    638  O   LEU A  87     -16.469  29.328  13.750  1.00 97.25           O  
ATOM    639  CG  LEU A  87     -14.180  29.266  10.961  1.00 97.25           C  
ATOM    640  CD1 LEU A  87     -13.812  30.578  10.266  1.00 97.25           C  
ATOM    641  CD2 LEU A  87     -13.594  28.078  10.211  1.00 97.25           C  
ATOM    642  N   PHE A  88     -16.500  31.203  12.664  1.00 98.19           N  
ATOM    643  CA  PHE A  88     -17.922  31.188  12.328  1.00 98.19           C  
ATOM    644  C   PHE A  88     -18.109  31.047  10.820  1.00 98.19           C  
ATOM    645  CB  PHE A  88     -18.594  32.469  12.812  1.00 98.19           C  
ATOM    646  O   PHE A  88     -17.594  31.844  10.039  1.00 98.19           O  
ATOM    647  CG  PHE A  88     -20.094  32.469  12.656  1.00 98.19           C  
ATOM    648  CD1 PHE A  88     -20.672  32.875  11.461  1.00 98.19           C  
ATOM    649  CD2 PHE A  88     -20.906  32.062  13.695  1.00 98.19           C  
ATOM    650  CE1 PHE A  88     -22.062  32.875  11.312  1.00 98.19           C  
ATOM    651  CE2 PHE A  88     -22.297  32.062  13.547  1.00 98.19           C  
ATOM    652  CZ  PHE A  88     -22.859  32.469  12.359  1.00 98.19           C  
ATOM    653  N   VAL A  89     -18.812  30.062  10.414  1.00 98.62           N  
ATOM    654  CA  VAL A  89     -19.062  29.828   8.992  1.00 98.62           C  
ATOM    655  C   VAL A  89     -20.531  30.078   8.672  1.00 98.62           C  
ATOM    656  CB  VAL A  89     -18.656  28.375   8.594  1.00 98.62           C  
ATOM    657  O   VAL A  89     -21.406  29.406   9.211  1.00 98.62           O  
ATOM    658  CG1 VAL A  89     -18.922  28.141   7.105  1.00 98.62           C  
ATOM    659  CG2 VAL A  89     -17.203  28.125   8.930  1.00 98.62           C  
ATOM    660  N   GLY A  90     -20.812  31.016   7.859  1.00 98.50           N  
ATOM    661  CA  GLY A  90     -22.125  31.250   7.297  1.00 98.50           C  
ATOM    662  C   GLY A  90     -22.297  30.656   5.918  1.00 98.50           C  
ATOM    663  O   GLY A  90     -21.672  31.094   4.953  1.00 98.50           O  
ATOM    664  N   VAL A  91     -23.219  29.734   5.840  1.00 98.50           N  
ATOM    665  CA  VAL A  91     -23.469  29.047   4.574  1.00 98.50           C  
ATOM    666  C   VAL A  91     -24.703  29.641   3.898  1.00 98.50           C  
ATOM    667  CB  VAL A  91     -23.641  27.531   4.777  1.00 98.50           C  
ATOM    668  O   VAL A  91     -25.797  29.625   4.473  1.00 98.50           O  
ATOM    669  CG1 VAL A  91     -23.875  26.828   3.439  1.00 98.50           C  
ATOM    670  CG2 VAL A  91     -22.422  26.938   5.488  1.00 98.50           C  
ATOM    671  N   MET A  92     -24.516  30.156   2.689  1.00 97.19           N  
ATOM    672  CA  MET A  92     -25.625  30.672   1.893  1.00 97.19           C  
ATOM    673  C   MET A  92     -26.359  29.562   1.165  1.00 97.19           C  
ATOM    674  CB  MET A  92     -25.109  31.703   0.885  1.00 97.19           C  
ATOM    675  O   MET A  92     -25.750  28.812   0.400  1.00 97.19           O  
ATOM    676  CG  MET A  92     -26.203  32.594   0.304  1.00 97.19           C  
ATOM    677  SD  MET A  92     -25.531  33.938  -0.736  1.00 97.19           S  
ATOM    678  CE  MET A  92     -23.922  33.250  -1.167  1.00 97.19           C  
ATOM    679  N   THR A  93     -27.672  29.438   1.455  1.00 97.19           N  
ATOM    680  CA  THR A  93     -28.500  28.406   0.824  1.00 97.19           C  
ATOM    681  C   THR A  93     -29.875  28.969   0.442  1.00 97.19           C  
ATOM    682  CB  THR A  93     -28.688  27.188   1.749  1.00 97.19           C  
ATOM    683  O   THR A  93     -30.078  30.188   0.495  1.00 97.19           O  
ATOM    684  CG2 THR A  93     -29.531  27.547   2.967  1.00 97.19           C  
ATOM    685  OG1 THR A  93     -29.328  26.141   1.022  1.00 97.19           O  
ATOM    686  N   ALA A  94     -30.672  28.188  -0.146  1.00 96.38           N  
ATOM    687  CA  ALA A  94     -32.031  28.531  -0.558  1.00 96.38           C  
ATOM    688  C   ALA A  94     -33.031  27.500  -0.035  1.00 96.38           C  
ATOM    689  CB  ALA A  94     -32.125  28.625  -2.078  1.00 96.38           C  
ATOM    690  O   ALA A  94     -32.656  26.406   0.353  1.00 96.38           O  
ATOM    691  N   GLN A  95     -34.250  27.906  -0.089  1.00 95.62           N  
ATOM    692  CA  GLN A  95     -35.312  27.047   0.407  1.00 95.62           C  
ATOM    693  C   GLN A  95     -35.281  25.688  -0.290  1.00 95.62           C  
ATOM    694  CB  GLN A  95     -36.656  27.703   0.217  1.00 95.62           C  
ATOM    695  O   GLN A  95     -35.406  24.641   0.362  1.00 95.62           O  
ATOM    696  CG  GLN A  95     -37.844  26.828   0.591  1.00 95.62           C  
ATOM    697  CD  GLN A  95     -37.969  26.578   2.086  1.00 95.62           C  
ATOM    698  NE2 GLN A  95     -38.562  25.453   2.465  1.00 95.62           N  
ATOM    699  OE1 GLN A  95     -37.500  27.391   2.893  1.00 95.62           O  
ATOM    700  N   LYS A  96     -35.062  25.609  -1.521  1.00 95.06           N  
ATOM    701  CA  LYS A  96     -35.125  24.391  -2.318  1.00 95.06           C  
ATOM    702  C   LYS A  96     -33.969  23.469  -1.982  1.00 95.06           C  
ATOM    703  CB  LYS A  96     -35.125  24.719  -3.811  1.00 95.06           C  
ATOM    704  O   LYS A  96     -34.000  22.266  -2.271  1.00 95.06           O  
ATOM    705  CG  LYS A  96     -33.875  25.438  -4.281  1.00 95.06           C  
ATOM    706  CD  LYS A  96     -33.938  25.766  -5.766  1.00 95.06           C  
ATOM    707  CE  LYS A  96     -32.656  26.484  -6.238  1.00 95.06           C  
ATOM    708  NZ  LYS A  96     -32.750  26.828  -7.688  1.00 95.06           N  
ATOM    709  N   TYR A  97     -32.969  23.953  -1.407  1.00 96.12           N  
ATOM    710  CA  TYR A  97     -31.750  23.156  -1.166  1.00 96.12           C  
ATOM    711  C   TYR A  97     -31.625  22.797   0.310  1.00 96.12           C  
ATOM    712  CB  TYR A  97     -30.516  23.922  -1.633  1.00 96.12           C  
ATOM    713  O   TYR A  97     -30.672  22.125   0.709  1.00 96.12           O  
ATOM    714  CG  TYR A  97     -30.500  24.219  -3.111  1.00 96.12           C  
ATOM    715  CD1 TYR A  97     -30.734  23.219  -4.047  1.00 96.12           C  
ATOM    716  CD2 TYR A  97     -30.266  25.516  -3.576  1.00 96.12           C  
ATOM    717  CE1 TYR A  97     -30.719  23.484  -5.414  1.00 96.12           C  
ATOM    718  CE2 TYR A  97     -30.250  25.797  -4.938  1.00 96.12           C  
ATOM    719  OH  TYR A  97     -30.469  25.047  -7.195  1.00 96.12           O  
ATOM    720  CZ  TYR A  97     -30.484  24.781  -5.848  1.00 96.12           C  
ATOM    721  N   LEU A  98     -32.500  23.219   1.202  1.00 96.12           N  
ATOM    722  CA  LEU A  98     -32.438  23.047   2.648  1.00 96.12           C  
ATOM    723  C   LEU A  98     -32.438  21.562   3.018  1.00 96.12           C  
ATOM    724  CB  LEU A  98     -33.594  23.750   3.340  1.00 96.12           C  
ATOM    725  O   LEU A  98     -31.672  21.141   3.896  1.00 96.12           O  
ATOM    726  CG  LEU A  98     -33.469  25.266   3.535  1.00 96.12           C  
ATOM    727  CD1 LEU A  98     -34.750  25.844   4.109  1.00 96.12           C  
ATOM    728  CD2 LEU A  98     -32.281  25.578   4.441  1.00 96.12           C  
ATOM    729  N   GLN A  99     -33.125  20.719   2.312  1.00 95.44           N  
ATOM    730  CA  GLN A  99     -33.281  19.297   2.658  1.00 95.44           C  
ATOM    731  C   GLN A  99     -32.250  18.453   1.902  1.00 95.44           C  
ATOM    732  CB  GLN A  99     -34.688  18.812   2.363  1.00 95.44           C  
ATOM    733  O   GLN A  99     -32.219  17.234   2.076  1.00 95.44           O  
ATOM    734  CG  GLN A  99     -35.750  19.453   3.240  1.00 95.44           C  
ATOM    735  CD  GLN A  99     -35.844  18.828   4.617  1.00 95.44           C  
ATOM    736  NE2 GLN A  99     -36.625  19.422   5.500  1.00 95.44           N  
ATOM    737  OE1 GLN A  99     -35.219  17.797   4.883  1.00 95.44           O  
ATOM    738  N   THR A 100     -31.547  19.031   0.999  1.00 95.19           N  
ATOM    739  CA  THR A 100     -30.594  18.297   0.172  1.00 95.19           C  
ATOM    740  C   THR A 100     -29.172  18.750   0.443  1.00 95.19           C  
ATOM    741  CB  THR A 100     -30.922  18.453  -1.325  1.00 95.19           C  
ATOM    742  O   THR A 100     -28.531  18.297   1.395  1.00 95.19           O  
ATOM    743  CG2 THR A 100     -32.219  17.781  -1.682  1.00 95.19           C  
ATOM    744  OG1 THR A 100     -31.000  19.844  -1.641  1.00 95.19           O  
ATOM    745  N   ARG A 101     -28.781  19.891  -0.210  1.00 95.94           N  
ATOM    746  CA  ARG A 101     -27.406  20.359  -0.142  1.00 95.94           C  
ATOM    747  C   ARG A 101     -27.047  20.812   1.271  1.00 95.94           C  
ATOM    748  CB  ARG A 101     -27.172  21.516  -1.132  1.00 95.94           C  
ATOM    749  O   ARG A 101     -25.984  20.484   1.784  1.00 95.94           O  
ATOM    750  CG  ARG A 101     -27.312  21.094  -2.590  1.00 95.94           C  
ATOM    751  CD  ARG A 101     -26.984  22.250  -3.531  1.00 95.94           C  
ATOM    752  NE  ARG A 101     -27.453  21.984  -4.891  1.00 95.94           N  
ATOM    753  NH1 ARG A 101     -26.719  24.000  -5.758  1.00 95.94           N  
ATOM    754  NH2 ARG A 101     -27.781  22.469  -7.109  1.00 95.94           N  
ATOM    755  CZ  ARG A 101     -27.312  22.812  -5.914  1.00 95.94           C  
ATOM    756  N   ALA A 102     -27.891  21.484   1.954  1.00 97.25           N  
ATOM    757  CA  ALA A 102     -27.625  22.016   3.285  1.00 97.25           C  
ATOM    758  C   ALA A 102     -27.469  20.891   4.309  1.00 97.25           C  
ATOM    759  CB  ALA A 102     -28.750  22.969   3.707  1.00 97.25           C  
ATOM    760  O   ALA A 102     -26.547  20.922   5.129  1.00 97.25           O  
ATOM    761  N   VAL A 103     -28.312  19.984   4.262  1.00 96.50           N  
ATOM    762  CA  VAL A 103     -28.266  18.859   5.188  1.00 96.50           C  
ATOM    763  C   VAL A 103     -26.984  18.062   4.953  1.00 96.50           C  
ATOM    764  CB  VAL A 103     -29.500  17.953   5.039  1.00 96.50           C  
ATOM    765  O   VAL A 103     -26.344  17.625   5.906  1.00 96.50           O  
ATOM    766  CG1 VAL A 103     -29.281  16.625   5.789  1.00 96.50           C  
ATOM    767  CG2 VAL A 103     -30.750  18.656   5.547  1.00 96.50           C  
ATOM    768  N   ALA A 104     -26.641  17.812   3.695  1.00 96.44           N  
ATOM    769  CA  ALA A 104     -25.422  17.078   3.359  1.00 96.44           C  
ATOM    770  C   ALA A 104     -24.188  17.797   3.908  1.00 96.44           C  
ATOM    771  CB  ALA A 104     -25.297  16.906   1.848  1.00 96.44           C  
ATOM    772  O   ALA A 104     -23.281  17.156   4.449  1.00 96.44           O  
ATOM    773  N   ALA A 105     -24.141  19.109   3.781  1.00 96.94           N  
ATOM    774  CA  ALA A 105     -23.031  19.891   4.316  1.00 96.94           C  
ATOM    775  C   ALA A 105     -22.969  19.766   5.836  1.00 96.94           C  
ATOM    776  CB  ALA A 105     -23.172  21.359   3.906  1.00 96.94           C  
ATOM    777  O   ALA A 105     -21.875  19.594   6.398  1.00 96.94           O  
ATOM    778  N   TYR A 106     -24.078  19.812   6.469  1.00 96.62           N  
ATOM    779  CA  TYR A 106     -24.156  19.766   7.922  1.00 96.62           C  
ATOM    780  C   TYR A 106     -23.734  18.391   8.430  1.00 96.62           C  
ATOM    781  CB  TYR A 106     -25.578  20.078   8.398  1.00 96.62           C  
ATOM    782  O   TYR A 106     -23.094  18.266   9.477  1.00 96.62           O  
ATOM    783  CG  TYR A 106     -25.688  20.219   9.898  1.00 96.62           C  
ATOM    784  CD1 TYR A 106     -26.406  19.297  10.648  1.00 96.62           C  
ATOM    785  CD2 TYR A 106     -25.094  21.281  10.570  1.00 96.62           C  
ATOM    786  CE1 TYR A 106     -26.516  19.406  12.031  1.00 96.62           C  
ATOM    787  CE2 TYR A 106     -25.203  21.422  11.945  1.00 96.62           C  
ATOM    788  OH  TYR A 106     -26.016  20.609  14.039  1.00 96.62           O  
ATOM    789  CZ  TYR A 106     -25.906  20.484  12.672  1.00 96.62           C  
ATOM    790  N   ARG A 107     -24.047  17.312   7.770  1.00 95.56           N  
ATOM    791  CA  ARG A 107     -23.797  15.945   8.188  1.00 95.56           C  
ATOM    792  C   ARG A 107     -22.375  15.531   7.840  1.00 95.56           C  
ATOM    793  CB  ARG A 107     -24.797  14.984   7.543  1.00 95.56           C  
ATOM    794  O   ARG A 107     -21.906  14.477   8.281  1.00 95.56           O  
ATOM    795  CG  ARG A 107     -26.203  15.078   8.125  1.00 95.56           C  
ATOM    796  CD  ARG A 107     -27.141  14.070   7.480  1.00 95.56           C  
ATOM    797  NE  ARG A 107     -28.469  14.102   8.094  1.00 95.56           N  
ATOM    798  NH1 ARG A 107     -29.391  12.539   6.668  1.00 95.56           N  
ATOM    799  NH2 ARG A 107     -30.656  13.484   8.320  1.00 95.56           N  
ATOM    800  CZ  ARG A 107     -29.500  13.375   7.695  1.00 95.56           C  
ATOM    801  N   THR A 108     -21.688  16.266   7.027  1.00 95.75           N  
ATOM    802  CA  THR A 108     -20.344  15.859   6.574  1.00 95.75           C  
ATOM    803  C   THR A 108     -19.281  16.719   7.230  1.00 95.75           C  
ATOM    804  CB  THR A 108     -20.234  15.961   5.043  1.00 95.75           C  
ATOM    805  O   THR A 108     -18.828  16.438   8.344  1.00 95.75           O  
ATOM    806  CG2 THR A 108     -21.094  14.906   4.352  1.00 95.75           C  
ATOM    807  OG1 THR A 108     -20.656  17.266   4.621  1.00 95.75           O  
ATOM    808  N   TRP A 109     -18.984  17.938   6.637  1.00 96.69           N  
ATOM    809  CA  TRP A 109     -17.797  18.672   7.059  1.00 96.69           C  
ATOM    810  C   TRP A 109     -18.125  19.641   8.195  1.00 96.69           C  
ATOM    811  CB  TRP A 109     -17.188  19.438   5.879  1.00 96.69           C  
ATOM    812  O   TRP A 109     -17.219  20.141   8.875  1.00 96.69           O  
ATOM    813  CG  TRP A 109     -18.141  20.359   5.188  1.00 96.69           C  
ATOM    814  CD1 TRP A 109     -18.812  20.125   4.020  1.00 96.69           C  
ATOM    815  CD2 TRP A 109     -18.547  21.656   5.621  1.00 96.69           C  
ATOM    816  CE2 TRP A 109     -19.453  22.156   4.668  1.00 96.69           C  
ATOM    817  CE3 TRP A 109     -18.203  22.453   6.727  1.00 96.69           C  
ATOM    818  NE1 TRP A 109     -19.609  21.203   3.701  1.00 96.69           N  
ATOM    819  CH2 TRP A 109     -19.703  24.188   5.875  1.00 96.69           C  
ATOM    820  CZ2 TRP A 109     -20.047  23.422   4.785  1.00 96.69           C  
ATOM    821  CZ3 TRP A 109     -18.797  23.719   6.844  1.00 96.69           C  
ATOM    822  N   SER A 110     -19.344  19.969   8.547  1.00 95.69           N  
ATOM    823  CA  SER A 110     -19.719  20.984   9.523  1.00 95.69           C  
ATOM    824  C   SER A 110     -19.219  20.609  10.922  1.00 95.69           C  
ATOM    825  CB  SER A 110     -21.234  21.172   9.555  1.00 95.69           C  
ATOM    826  O   SER A 110     -18.844  21.484  11.703  1.00 95.69           O  
ATOM    827  OG  SER A 110     -21.859  20.109  10.242  1.00 95.69           O  
ATOM    828  N   LYS A 111     -19.125  19.375  11.211  1.00 90.69           N  
ATOM    829  CA  LYS A 111     -18.734  18.891  12.531  1.00 90.69           C  
ATOM    830  C   LYS A 111     -17.234  19.109  12.758  1.00 90.69           C  
ATOM    831  CB  LYS A 111     -19.078  17.422  12.695  1.00 90.69           C  
ATOM    832  O   LYS A 111     -16.766  19.094  13.898  1.00 90.69           O  
ATOM    833  CG  LYS A 111     -20.578  17.125  12.656  1.00 90.69           C  
ATOM    834  CD  LYS A 111     -20.859  15.641  12.781  1.00 90.69           C  
ATOM    835  CE  LYS A 111     -22.359  15.344  12.672  1.00 90.69           C  
ATOM    836  NZ  LYS A 111     -22.625  13.883  12.719  1.00 90.69           N  
ATOM    837  N   THR A 112     -16.484  19.281  11.773  1.00 94.06           N  
ATOM    838  CA  THR A 112     -15.039  19.391  11.875  1.00 94.06           C  
ATOM    839  C   THR A 112     -14.617  20.844  12.102  1.00 94.06           C  
ATOM    840  CB  THR A 112     -14.344  18.844  10.609  1.00 94.06           C  
ATOM    841  O   THR A 112     -13.453  21.109  12.398  1.00 94.06           O  
ATOM    842  CG2 THR A 112     -14.789  17.422  10.312  1.00 94.06           C  
ATOM    843  OG1 THR A 112     -14.680  19.688   9.492  1.00 94.06           O  
ATOM    844  N   ILE A 113     -15.523  21.781  12.000  1.00 96.38           N  
ATOM    845  CA  ILE A 113     -15.227  23.203  12.109  1.00 96.38           C  
ATOM    846  C   ILE A 113     -15.055  23.594  13.578  1.00 96.38           C  
ATOM    847  CB  ILE A 113     -16.328  24.062  11.453  1.00 96.38           C  
ATOM    848  O   ILE A 113     -15.914  23.297  14.406  1.00 96.38           O  
ATOM    849  CG1 ILE A 113     -16.422  23.766   9.953  1.00 96.38           C  
ATOM    850  CG2 ILE A 113     -16.062  25.547  11.695  1.00 96.38           C  
ATOM    851  CD1 ILE A 113     -15.164  24.094   9.172  1.00 96.38           C  
ATOM    852  N   PRO A 114     -13.859  24.156  13.945  1.00 93.19           N  
ATOM    853  CA  PRO A 114     -13.672  24.672  15.312  1.00 93.19           C  
ATOM    854  C   PRO A 114     -14.469  25.938  15.578  1.00 93.19           C  
ATOM    855  CB  PRO A 114     -12.172  24.938  15.383  1.00 93.19           C  
ATOM    856  O   PRO A 114     -13.883  27.016  15.719  1.00 93.19           O  
ATOM    857  CG  PRO A 114     -11.781  25.328  13.992  1.00 93.19           C  
ATOM    858  CD  PRO A 114     -12.633  24.562  13.031  1.00 93.19           C  
ATOM    859  N   GLY A 115     -15.664  25.875  15.750  1.00 95.31           N  
ATOM    860  CA  GLY A 115     -16.578  26.984  15.938  1.00 95.31           C  
ATOM    861  C   GLY A 115     -18.031  26.641  15.625  1.00 95.31           C  
ATOM    862  O   GLY A 115     -18.531  25.609  16.078  1.00 95.31           O  
ATOM    863  N   LYS A 116     -18.703  27.500  14.875  1.00 96.44           N  
ATOM    864  CA  LYS A 116     -20.125  27.359  14.625  1.00 96.44           C  
ATOM    865  C   LYS A 116     -20.438  27.484  13.133  1.00 96.44           C  
ATOM    866  CB  LYS A 116     -20.922  28.406  15.406  1.00 96.44           C  
ATOM    867  O   LYS A 116     -19.781  28.250  12.422  1.00 96.44           O  
ATOM    868  CG  LYS A 116     -22.422  28.203  15.367  1.00 96.44           C  
ATOM    869  CD  LYS A 116     -23.141  29.203  16.266  1.00 96.44           C  
ATOM    870  CE  LYS A 116     -24.656  28.953  16.297  1.00 96.44           C  
ATOM    871  NZ  LYS A 116     -25.344  29.828  17.281  1.00 96.44           N  
ATOM    872  N   VAL A 117     -21.406  26.688  12.711  1.00 97.94           N  
ATOM    873  CA  VAL A 117     -21.875  26.734  11.336  1.00 97.94           C  
ATOM    874  C   VAL A 117     -23.375  27.000  11.312  1.00 97.94           C  
ATOM    875  CB  VAL A 117     -21.562  25.406  10.586  1.00 97.94           C  
ATOM    876  O   VAL A 117     -24.156  26.328  11.992  1.00 97.94           O  
ATOM    877  CG1 VAL A 117     -22.047  25.484   9.141  1.00 97.94           C  
ATOM    878  CG2 VAL A 117     -20.062  25.109  10.641  1.00 97.94           C  
ATOM    879  N   GLN A 118     -23.828  27.969  10.570  1.00 98.06           N  
ATOM    880  CA  GLN A 118     -25.234  28.266  10.391  1.00 98.06           C  
ATOM    881  C   GLN A 118     -25.578  28.422   8.906  1.00 98.06           C  
ATOM    882  CB  GLN A 118     -25.609  29.547  11.148  1.00 98.06           C  
ATOM    883  O   GLN A 118     -24.734  28.828   8.109  1.00 98.06           O  
ATOM    884  CG  GLN A 118     -25.625  29.375  12.664  1.00 98.06           C  
ATOM    885  CD  GLN A 118     -26.172  30.594  13.383  1.00 98.06           C  
ATOM    886  NE2 GLN A 118     -26.766  30.375  14.555  1.00 98.06           N  
ATOM    887  OE1 GLN A 118     -26.062  31.719  12.898  1.00 98.06           O  
ATOM    888  N   PHE A 119     -26.844  28.094   8.586  1.00 98.31           N  
ATOM    889  CA  PHE A 119     -27.328  28.172   7.219  1.00 98.31           C  
ATOM    890  C   PHE A 119     -28.312  29.328   7.051  1.00 98.31           C  
ATOM    891  CB  PHE A 119     -28.000  26.859   6.816  1.00 98.31           C  
ATOM    892  O   PHE A 119     -29.297  29.438   7.785  1.00 98.31           O  
ATOM    893  CG  PHE A 119     -27.062  25.688   6.766  1.00 98.31           C  
ATOM    894  CD1 PHE A 119     -26.500  25.281   5.562  1.00 98.31           C  
ATOM    895  CD2 PHE A 119     -26.734  24.984   7.922  1.00 98.31           C  
ATOM    896  CE1 PHE A 119     -25.641  24.188   5.512  1.00 98.31           C  
ATOM    897  CE2 PHE A 119     -25.875  23.906   7.883  1.00 98.31           C  
ATOM    898  CZ  PHE A 119     -25.328  23.500   6.676  1.00 98.31           C  
ATOM    899  N   PHE A 120     -27.969  30.188   6.098  1.00 98.06           N  
ATOM    900  CA  PHE A 120     -28.766  31.391   5.863  1.00 98.06           C  
ATOM    901  C   PHE A 120     -29.625  31.234   4.613  1.00 98.06           C  
ATOM    902  CB  PHE A 120     -27.859  32.625   5.727  1.00 98.06           C  
ATOM    903  O   PHE A 120     -29.094  30.984   3.523  1.00 98.06           O  
ATOM    904  CG  PHE A 120     -27.141  32.969   7.000  1.00 98.06           C  
ATOM    905  CD1 PHE A 120     -27.656  33.969   7.848  1.00 98.06           C  
ATOM    906  CD2 PHE A 120     -25.953  32.344   7.344  1.00 98.06           C  
ATOM    907  CE1 PHE A 120     -26.984  34.281   9.023  1.00 98.06           C  
ATOM    908  CE2 PHE A 120     -25.281  32.688   8.516  1.00 98.06           C  
ATOM    909  CZ  PHE A 120     -25.797  33.656   9.359  1.00 98.06           C  
ATOM    910  N   SER A 121     -30.906  31.406   4.750  1.00 97.19           N  
ATOM    911  CA  SER A 121     -31.875  31.266   3.670  1.00 97.19           C  
ATOM    912  C   SER A 121     -32.812  32.438   3.617  1.00 97.19           C  
ATOM    913  CB  SER A 121     -32.656  29.969   3.836  1.00 97.19           C  
ATOM    914  O   SER A 121     -32.594  33.469   4.297  1.00 97.19           O  
ATOM    915  OG  SER A 121     -33.469  29.719   2.699  1.00 97.19           O  
ATOM    916  N   SER A 122     -33.750  32.406   2.670  1.00 95.81           N  
ATOM    917  CA  SER A 122     -34.719  33.500   2.469  1.00 95.81           C  
ATOM    918  C   SER A 122     -35.719  33.562   3.617  1.00 95.81           C  
ATOM    919  CB  SER A 122     -35.469  33.312   1.145  1.00 95.81           C  
ATOM    920  O   SER A 122     -35.812  32.625   4.418  1.00 95.81           O  
ATOM    921  OG  SER A 122     -36.125  32.062   1.104  1.00 95.81           O  
ATOM    922  N   GLU A 123     -36.344  34.719   3.574  1.00 95.50           N  
ATOM    923  CA  GLU A 123     -37.375  34.938   4.578  1.00 95.50           C  
ATOM    924  C   GLU A 123     -38.469  33.875   4.449  1.00 95.50           C  
ATOM    925  CB  GLU A 123     -38.000  36.312   4.465  1.00 95.50           C  
ATOM    926  O   GLU A 123     -38.906  33.531   3.338  1.00 95.50           O  
ATOM    927  CG  GLU A 123     -39.000  36.656   5.555  1.00 95.50           C  
ATOM    928  CD  GLU A 123     -39.469  38.094   5.520  1.00 95.50           C  
ATOM    929  OE1 GLU A 123     -40.094  38.562   6.504  1.00 95.50           O  
ATOM    930  OE2 GLU A 123     -39.219  38.781   4.504  1.00 95.50           O  
ATOM    931  N   GLY A 124     -38.906  33.156   5.559  1.00 92.19           N  
ATOM    932  CA  GLY A 124     -40.000  32.188   5.543  1.00 92.19           C  
ATOM    933  C   GLY A 124     -39.531  30.781   5.281  1.00 92.19           C  
ATOM    934  O   GLY A 124     -40.344  29.875   5.117  1.00 92.19           O  
ATOM    935  N   SER A 125     -38.312  30.609   5.082  1.00 93.19           N  
ATOM    936  CA  SER A 125     -37.781  29.281   4.852  1.00 93.19           C  
ATOM    937  C   SER A 125     -38.094  28.344   6.012  1.00 93.19           C  
ATOM    938  CB  SER A 125     -36.250  29.344   4.648  1.00 93.19           C  
ATOM    939  O   SER A 125     -38.281  28.797   7.148  1.00 93.19           O  
ATOM    940  OG  SER A 125     -35.938  29.969   3.412  1.00 93.19           O  
ATOM    941  N   ASP A 126     -38.188  27.031   5.758  1.00 91.44           N  
ATOM    942  CA  ASP A 126     -38.531  25.984   6.711  1.00 91.44           C  
ATOM    943  C   ASP A 126     -37.438  25.797   7.746  1.00 91.44           C  
ATOM    944  CB  ASP A 126     -38.812  24.672   5.980  1.00 91.44           C  
ATOM    945  O   ASP A 126     -36.344  25.359   7.410  1.00 91.44           O  
ATOM    946  CG  ASP A 126     -39.281  23.562   6.910  1.00 91.44           C  
ATOM    947  OD1 ASP A 126     -39.531  23.844   8.102  1.00 91.44           O  
ATOM    948  OD2 ASP A 126     -39.375  22.406   6.449  1.00 91.44           O  
ATOM    949  N   THR A 127     -37.719  26.094   8.961  1.00 92.00           N  
ATOM    950  CA  THR A 127     -36.750  25.984  10.039  1.00 92.00           C  
ATOM    951  C   THR A 127     -36.906  24.656  10.773  1.00 92.00           C  
ATOM    952  CB  THR A 127     -36.906  27.141  11.047  1.00 92.00           C  
ATOM    953  O   THR A 127     -36.188  24.391  11.750  1.00 92.00           O  
ATOM    954  CG2 THR A 127     -36.625  28.484  10.375  1.00 92.00           C  
ATOM    955  OG1 THR A 127     -38.250  27.156  11.562  1.00 92.00           O  
ATOM    956  N   SER A 128     -37.781  23.781  10.391  1.00 92.19           N  
ATOM    957  CA  SER A 128     -38.031  22.484  11.039  1.00 92.19           C  
ATOM    958  C   SER A 128     -36.969  21.469  10.633  1.00 92.19           C  
ATOM    959  CB  SER A 128     -39.406  21.953  10.695  1.00 92.19           C  
ATOM    960  O   SER A 128     -36.875  20.391  11.227  1.00 92.19           O  
ATOM    961  OG  SER A 128     -39.500  21.641   9.312  1.00 92.19           O  
ATOM    962  N   VAL A 129     -36.250  21.828   9.594  1.00 91.12           N  
ATOM    963  CA  VAL A 129     -35.156  20.953   9.141  1.00 91.12           C  
ATOM    964  C   VAL A 129     -34.125  20.828  10.242  1.00 91.12           C  
ATOM    965  CB  VAL A 129     -34.500  21.484   7.844  1.00 91.12           C  
ATOM    966  O   VAL A 129     -33.844  21.781  10.961  1.00 91.12           O  
ATOM    967  CG1 VAL A 129     -33.469  20.500   7.316  1.00 91.12           C  
ATOM    968  CG2 VAL A 129     -35.562  21.781   6.785  1.00 91.12           C  
ATOM    969  N   PRO A 130     -33.531  19.672  10.555  1.00 90.75           N  
ATOM    970  CA  PRO A 130     -32.594  19.391  11.648  1.00 90.75           C  
ATOM    971  C   PRO A 130     -31.234  20.062  11.438  1.00 90.75           C  
ATOM    972  CB  PRO A 130     -32.469  17.875  11.633  1.00 90.75           C  
ATOM    973  O   PRO A 130     -30.188  19.422  11.617  1.00 90.75           O  
ATOM    974  CG  PRO A 130     -32.656  17.484  10.203  1.00 90.75           C  
ATOM    975  CD  PRO A 130     -33.625  18.469   9.578  1.00 90.75           C  
ATOM    976  N   ILE A 131     -31.203  21.234  10.945  1.00 94.69           N  
ATOM    977  CA  ILE A 131     -29.969  22.016  10.781  1.00 94.69           C  
ATOM    978  C   ILE A 131     -30.203  23.438  11.281  1.00 94.69           C  
ATOM    979  CB  ILE A 131     -29.500  22.031   9.312  1.00 94.69           C  
ATOM    980  O   ILE A 131     -31.344  23.906  11.359  1.00 94.69           O  
ATOM    981  CG1 ILE A 131     -30.562  22.688   8.414  1.00 94.69           C  
ATOM    982  CG2 ILE A 131     -29.188  20.609   8.836  1.00 94.69           C  
ATOM    983  CD1 ILE A 131     -30.109  22.891   6.977  1.00 94.69           C  
ATOM    984  N   PRO A 132     -29.172  24.094  11.750  1.00 96.56           N  
ATOM    985  CA  PRO A 132     -29.312  25.469  12.219  1.00 96.56           C  
ATOM    986  C   PRO A 132     -29.547  26.453  11.078  1.00 96.56           C  
ATOM    987  CB  PRO A 132     -27.969  25.734  12.906  1.00 96.56           C  
ATOM    988  O   PRO A 132     -28.578  27.031  10.555  1.00 96.56           O  
ATOM    989  CG  PRO A 132     -27.000  24.828  12.227  1.00 96.56           C  
ATOM    990  CD  PRO A 132     -27.734  23.609  11.750  1.00 96.56           C  
ATOM    991  N   VAL A 133     -30.812  26.828  10.805  1.00 97.25           N  
ATOM    992  CA  VAL A 133     -31.203  27.703   9.703  1.00 97.25           C  
ATOM    993  C   VAL A 133     -31.578  29.094  10.234  1.00 97.25           C  
ATOM    994  CB  VAL A 133     -32.375  27.109   8.898  1.00 97.25           C  
ATOM    995  O   VAL A 133     -32.281  29.203  11.250  1.00 97.25           O  
ATOM    996  CG1 VAL A 133     -32.812  28.062   7.777  1.00 97.25           C  
ATOM    997  CG2 VAL A 133     -32.000  25.750   8.328  1.00 97.25           C  
ATOM    998  N   VAL A 134     -31.062  30.078   9.578  1.00 97.56           N  
ATOM    999  CA  VAL A 134     -31.406  31.469   9.883  1.00 97.56           C  
ATOM   1000  C   VAL A 134     -32.125  32.094   8.695  1.00 97.56           C  
ATOM   1001  CB  VAL A 134     -30.141  32.281  10.250  1.00 97.56           C  
ATOM   1002  O   VAL A 134     -31.484  32.406   7.680  1.00 97.56           O  
ATOM   1003  CG1 VAL A 134     -30.516  33.750  10.555  1.00 97.56           C  
ATOM   1004  CG2 VAL A 134     -29.422  31.656  11.438  1.00 97.56           C  
ATOM   1005  N   PRO A 135     -33.406  32.312   8.789  1.00 97.06           N  
ATOM   1006  CA  PRO A 135     -34.125  33.062   7.746  1.00 97.06           C  
ATOM   1007  C   PRO A 135     -33.844  34.562   7.812  1.00 97.06           C  
ATOM   1008  CB  PRO A 135     -35.594  32.750   8.031  1.00 97.06           C  
ATOM   1009  O   PRO A 135     -34.156  35.188   8.828  1.00 97.06           O  
ATOM   1010  CG  PRO A 135     -35.656  32.438   9.492  1.00 97.06           C  
ATOM   1011  CD  PRO A 135     -34.312  31.938   9.922  1.00 97.06           C  
ATOM   1012  N   LEU A 136     -33.344  35.125   6.785  1.00 96.56           N  
ATOM   1013  CA  LEU A 136     -33.000  36.531   6.734  1.00 96.56           C  
ATOM   1014  C   LEU A 136     -34.250  37.375   6.375  1.00 96.56           C  
ATOM   1015  CB  LEU A 136     -31.891  36.812   5.719  1.00 96.56           C  
ATOM   1016  O   LEU A 136     -34.844  37.156   5.332  1.00 96.56           O  
ATOM   1017  CG  LEU A 136     -30.516  36.219   6.062  1.00 96.56           C  
ATOM   1018  CD1 LEU A 136     -29.594  36.312   4.852  1.00 96.56           C  
ATOM   1019  CD2 LEU A 136     -29.906  36.969   7.254  1.00 96.56           C  
ATOM   1020  N   ARG A 137     -34.469  38.312   7.156  1.00 93.62           N  
ATOM   1021  CA  ARG A 137     -35.625  39.188   6.949  1.00 93.62           C  
ATOM   1022  C   ARG A 137     -35.469  40.031   5.688  1.00 93.62           C  
ATOM   1023  CB  ARG A 137     -35.844  40.094   8.164  1.00 93.62           C  
ATOM   1024  O   ARG A 137     -34.438  40.656   5.480  1.00 93.62           O  
ATOM   1025  CG  ARG A 137     -36.312  39.344   9.406  1.00 93.62           C  
ATOM   1026  CD  ARG A 137     -36.594  40.312  10.555  1.00 93.62           C  
ATOM   1027  NE  ARG A 137     -37.031  39.594  11.766  1.00 93.62           N  
ATOM   1028  NH1 ARG A 137     -37.312  41.500  13.039  1.00 93.62           N  
ATOM   1029  NH2 ARG A 137     -37.719  39.438  13.945  1.00 93.62           N  
ATOM   1030  CZ  ARG A 137     -37.344  40.188  12.914  1.00 93.62           C  
ATOM   1031  N   GLY A 138     -36.500  40.062   4.797  1.00 92.62           N  
ATOM   1032  CA  GLY A 138     -36.531  40.906   3.611  1.00 92.62           C  
ATOM   1033  C   GLY A 138     -35.719  40.344   2.461  1.00 92.62           C  
ATOM   1034  O   GLY A 138     -35.438  41.062   1.479  1.00 92.62           O  
ATOM   1035  N   VAL A 139     -35.188  39.188   2.617  1.00 94.19           N  
ATOM   1036  CA  VAL A 139     -34.312  38.594   1.608  1.00 94.19           C  
ATOM   1037  C   VAL A 139     -35.062  37.469   0.897  1.00 94.19           C  
ATOM   1038  CB  VAL A 139     -33.000  38.062   2.229  1.00 94.19           C  
ATOM   1039  O   VAL A 139     -35.750  36.656   1.535  1.00 94.19           O  
ATOM   1040  CG1 VAL A 139     -32.156  37.344   1.176  1.00 94.19           C  
ATOM   1041  CG2 VAL A 139     -32.219  39.188   2.859  1.00 94.19           C  
ATOM   1042  N   ASP A 140     -35.000  37.344  -0.402  1.00 92.75           N  
ATOM   1043  CA  ASP A 140     -35.562  36.281  -1.206  1.00 92.75           C  
ATOM   1044  C   ASP A 140     -34.500  35.406  -1.816  1.00 92.75           C  
ATOM   1045  CB  ASP A 140     -36.469  36.844  -2.309  1.00 92.75           C  
ATOM   1046  O   ASP A 140     -33.312  35.500  -1.445  1.00 92.75           O  
ATOM   1047  CG  ASP A 140     -35.719  37.781  -3.242  1.00 92.75           C  
ATOM   1048  OD1 ASP A 140     -34.469  37.844  -3.182  1.00 92.75           O  
ATOM   1049  OD2 ASP A 140     -36.375  38.469  -4.043  1.00 92.75           O  
ATOM   1050  N   ASP A 141     -34.938  34.375  -2.652  1.00 89.12           N  
ATOM   1051  CA  ASP A 141     -34.031  33.406  -3.229  1.00 89.12           C  
ATOM   1052  C   ASP A 141     -33.688  33.781  -4.676  1.00 89.12           C  
ATOM   1053  CB  ASP A 141     -34.594  32.000  -3.152  1.00 89.12           C  
ATOM   1054  O   ASP A 141     -33.469  32.875  -5.504  1.00 89.12           O  
ATOM   1055  CG  ASP A 141     -34.500  31.391  -1.764  1.00 89.12           C  
ATOM   1056  OD1 ASP A 141     -33.562  31.766  -1.005  1.00 89.12           O  
ATOM   1057  OD2 ASP A 141     -35.344  30.531  -1.428  1.00 89.12           O  
ATOM   1058  N   SER A 142     -33.688  35.094  -4.906  1.00 90.12           N  
ATOM   1059  CA  SER A 142     -33.281  35.531  -6.234  1.00 90.12           C  
ATOM   1060  C   SER A 142     -31.812  35.281  -6.488  1.00 90.12           C  
ATOM   1061  CB  SER A 142     -33.594  37.031  -6.402  1.00 90.12           C  
ATOM   1062  O   SER A 142     -31.000  35.344  -5.562  1.00 90.12           O  
ATOM   1063  OG  SER A 142     -33.125  37.781  -5.293  1.00 90.12           O  
ATOM   1064  N   TYR A 143     -31.500  34.969  -7.773  1.00 88.69           N  
ATOM   1065  CA  TYR A 143     -30.125  34.688  -8.195  1.00 88.69           C  
ATOM   1066  C   TYR A 143     -29.672  35.719  -9.219  1.00 88.69           C  
ATOM   1067  CB  TYR A 143     -30.000  33.281  -8.773  1.00 88.69           C  
ATOM   1068  O   TYR A 143     -30.359  35.969 -10.203  1.00 88.69           O  
ATOM   1069  CG  TYR A 143     -28.578  32.844  -9.008  1.00 88.69           C  
ATOM   1070  CD1 TYR A 143     -27.969  33.000 -10.250  1.00 88.69           C  
ATOM   1071  CD2 TYR A 143     -27.828  32.281  -7.984  1.00 88.69           C  
ATOM   1072  CE1 TYR A 143     -26.656  32.594 -10.469  1.00 88.69           C  
ATOM   1073  CE2 TYR A 143     -26.516  31.859  -8.195  1.00 88.69           C  
ATOM   1074  OH  TYR A 143     -24.641  31.641  -9.648  1.00 88.69           O  
ATOM   1075  CZ  TYR A 143     -25.938  32.031  -9.438  1.00 88.69           C  
ATOM   1076  N   PRO A 144     -28.516  36.375  -9.000  1.00 88.94           N  
ATOM   1077  CA  PRO A 144     -27.469  36.219  -7.980  1.00 88.94           C  
ATOM   1078  C   PRO A 144     -27.875  36.812  -6.629  1.00 88.94           C  
ATOM   1079  CB  PRO A 144     -26.281  36.969  -8.578  1.00 88.94           C  
ATOM   1080  O   PRO A 144     -28.641  37.750  -6.578  1.00 88.94           O  
ATOM   1081  CG  PRO A 144     -26.594  37.062 -10.039  1.00 88.94           C  
ATOM   1082  CD  PRO A 144     -28.078  37.062 -10.211  1.00 88.94           C  
ATOM   1083  N   PRO A 145     -27.328  36.281  -5.594  1.00 92.25           N  
ATOM   1084  CA  PRO A 145     -27.828  36.562  -4.250  1.00 92.25           C  
ATOM   1085  C   PRO A 145     -27.047  37.719  -3.578  1.00 92.25           C  
ATOM   1086  CB  PRO A 145     -27.625  35.250  -3.496  1.00 92.25           C  
ATOM   1087  O   PRO A 145     -26.531  37.531  -2.475  1.00 92.25           O  
ATOM   1088  CG  PRO A 145     -26.375  34.656  -4.086  1.00 92.25           C  
ATOM   1089  CD  PRO A 145     -26.328  35.000  -5.547  1.00 92.25           C  
ATOM   1090  N   GLN A 146     -27.109  38.812  -4.133  1.00 93.12           N  
ATOM   1091  CA  GLN A 146     -26.391  39.969  -3.594  1.00 93.12           C  
ATOM   1092  C   GLN A 146     -26.922  40.375  -2.217  1.00 93.12           C  
ATOM   1093  CB  GLN A 146     -26.500  41.156  -4.547  1.00 93.12           C  
ATOM   1094  O   GLN A 146     -26.172  40.375  -1.237  1.00 93.12           O  
ATOM   1095  CG  GLN A 146     -25.859  40.938  -5.910  1.00 93.12           C  
ATOM   1096  CD  GLN A 146     -26.828  40.312  -6.910  1.00 93.12           C  
ATOM   1097  NE2 GLN A 146     -26.406  40.219  -8.164  1.00 93.12           N  
ATOM   1098  OE1 GLN A 146     -27.953  39.969  -6.562  1.00 93.12           O  
ATOM   1099  N   LYS A 147     -28.234  40.562  -2.184  1.00 93.62           N  
ATOM   1100  CA  LYS A 147     -28.859  41.000  -0.930  1.00 93.62           C  
ATOM   1101  C   LYS A 147     -28.672  39.938   0.156  1.00 93.62           C  
ATOM   1102  CB  LYS A 147     -30.344  41.281  -1.135  1.00 93.62           C  
ATOM   1103  O   LYS A 147     -28.391  40.281   1.311  1.00 93.62           O  
ATOM   1104  CG  LYS A 147     -31.016  41.938   0.055  1.00 93.62           C  
ATOM   1105  CD  LYS A 147     -32.469  42.281  -0.238  1.00 93.62           C  
ATOM   1106  CE  LYS A 147     -33.156  42.969   0.941  1.00 93.62           C  
ATOM   1107  NZ  LYS A 147     -34.562  43.312   0.654  1.00 93.62           N  
ATOM   1108  N   LYS A 148     -28.828  38.719  -0.182  1.00 95.12           N  
ATOM   1109  CA  LYS A 148     -28.656  37.625   0.768  1.00 95.12           C  
ATOM   1110  C   LYS A 148     -27.250  37.594   1.348  1.00 95.12           C  
ATOM   1111  CB  LYS A 148     -28.984  36.281   0.099  1.00 95.12           C  
ATOM   1112  O   LYS A 148     -27.078  37.469   2.559  1.00 95.12           O  
ATOM   1113  CG  LYS A 148     -29.062  35.125   1.068  1.00 95.12           C  
ATOM   1114  CD  LYS A 148     -29.406  33.812   0.347  1.00 95.12           C  
ATOM   1115  CE  LYS A 148     -30.844  33.812  -0.175  1.00 95.12           C  
ATOM   1116  NZ  LYS A 148     -31.172  32.562  -0.908  1.00 95.12           N  
ATOM   1117  N   SER A 149     -26.266  37.688   0.530  1.00 96.00           N  
ATOM   1118  CA  SER A 149     -24.875  37.688   0.959  1.00 96.00           C  
ATOM   1119  C   SER A 149     -24.578  38.844   1.907  1.00 96.00           C  
ATOM   1120  CB  SER A 149     -23.938  37.750  -0.250  1.00 96.00           C  
ATOM   1121  O   SER A 149     -24.016  38.625   2.982  1.00 96.00           O  
ATOM   1122  OG  SER A 149     -22.594  37.656   0.156  1.00 96.00           O  
ATOM   1123  N   PHE A 150     -25.000  40.031   1.578  1.00 96.38           N  
ATOM   1124  CA  PHE A 150     -24.719  41.219   2.387  1.00 96.38           C  
ATOM   1125  C   PHE A 150     -25.484  41.156   3.705  1.00 96.38           C  
ATOM   1126  CB  PHE A 150     -25.094  42.500   1.620  1.00 96.38           C  
ATOM   1127  O   PHE A 150     -24.938  41.500   4.754  1.00 96.38           O  
ATOM   1128  CG  PHE A 150     -24.016  43.000   0.698  1.00 96.38           C  
ATOM   1129  CD1 PHE A 150     -23.000  43.812   1.171  1.00 96.38           C  
ATOM   1130  CD2 PHE A 150     -24.000  42.625  -0.642  1.00 96.38           C  
ATOM   1131  CE1 PHE A 150     -22.000  44.281   0.321  1.00 96.38           C  
ATOM   1132  CE2 PHE A 150     -23.016  43.062  -1.498  1.00 96.38           C  
ATOM   1133  CZ  PHE A 150     -22.000  43.906  -1.015  1.00 96.38           C  
ATOM   1134  N   MET A 151     -26.703  40.719   3.664  1.00 96.81           N  
ATOM   1135  CA  MET A 151     -27.500  40.625   4.879  1.00 96.81           C  
ATOM   1136  C   MET A 151     -26.969  39.531   5.793  1.00 96.81           C  
ATOM   1137  CB  MET A 151     -28.969  40.344   4.539  1.00 96.81           C  
ATOM   1138  O   MET A 151     -27.078  39.625   7.020  1.00 96.81           O  
ATOM   1139  CG  MET A 151     -29.688  41.531   3.910  1.00 96.81           C  
ATOM   1140  SD  MET A 151     -29.625  43.031   4.977  1.00 96.81           S  
ATOM   1141  CE  MET A 151     -28.250  43.938   4.207  1.00 96.81           C  
ATOM   1142  N   MET A 152     -26.469  38.438   5.223  1.00 97.50           N  
ATOM   1143  CA  MET A 152     -25.797  37.406   6.000  1.00 97.50           C  
ATOM   1144  C   MET A 152     -24.578  37.938   6.723  1.00 97.50           C  
ATOM   1145  CB  MET A 152     -25.406  36.219   5.098  1.00 97.50           C  
ATOM   1146  O   MET A 152     -24.391  37.719   7.918  1.00 97.50           O  
ATOM   1147  CG  MET A 152     -24.672  35.125   5.832  1.00 97.50           C  
ATOM   1148  SD  MET A 152     -24.109  33.781   4.703  1.00 97.50           S  
ATOM   1149  CE  MET A 152     -22.750  34.625   3.861  1.00 97.50           C  
ATOM   1150  N   LEU A 153     -23.750  38.719   5.984  1.00 97.75           N  
ATOM   1151  CA  LEU A 153     -22.562  39.312   6.590  1.00 97.75           C  
ATOM   1152  C   LEU A 153     -22.938  40.281   7.695  1.00 97.75           C  
ATOM   1153  CB  LEU A 153     -21.719  40.031   5.527  1.00 97.75           C  
ATOM   1154  O   LEU A 153     -22.266  40.344   8.727  1.00 97.75           O  
ATOM   1155  CG  LEU A 153     -21.031  39.125   4.496  1.00 97.75           C  
ATOM   1156  CD1 LEU A 153     -20.375  39.969   3.412  1.00 97.75           C  
ATOM   1157  CD2 LEU A 153     -20.000  38.219   5.168  1.00 97.75           C  
ATOM   1158  N   LYS A 154     -23.938  41.062   7.488  1.00 97.12           N  
ATOM   1159  CA  LYS A 154     -24.453  41.938   8.523  1.00 97.12           C  
ATOM   1160  C   LYS A 154     -24.891  41.188   9.758  1.00 97.12           C  
ATOM   1161  CB  LYS A 154     -25.609  42.781   7.977  1.00 97.12           C  
ATOM   1162  O   LYS A 154     -24.609  41.562  10.883  1.00 97.12           O  
ATOM   1163  CG  LYS A 154     -26.125  43.844   8.953  1.00 97.12           C  
ATOM   1164  CD  LYS A 154     -27.297  44.625   8.359  1.00 97.12           C  
ATOM   1165  CE  LYS A 154     -27.797  45.688   9.328  1.00 97.12           C  
ATOM   1166  NZ  LYS A 154     -28.234  45.094  10.625  1.00 97.12           N  
ATOM   1167  N   TYR A 155     -25.656  40.125   9.547  1.00 97.50           N  
ATOM   1168  CA  TYR A 155     -26.094  39.281  10.641  1.00 97.50           C  
ATOM   1169  C   TYR A 155     -24.906  38.750  11.422  1.00 97.50           C  
ATOM   1170  CB  TYR A 155     -26.938  38.094  10.109  1.00 97.50           C  
ATOM   1171  O   TYR A 155     -24.891  38.750  12.656  1.00 97.50           O  
ATOM   1172  CG  TYR A 155     -27.531  37.250  11.195  1.00 97.50           C  
ATOM   1173  CD1 TYR A 155     -26.797  36.219  11.789  1.00 97.50           C  
ATOM   1174  CD2 TYR A 155     -28.828  37.438  11.633  1.00 97.50           C  
ATOM   1175  CE1 TYR A 155     -27.344  35.406  12.789  1.00 97.50           C  
ATOM   1176  CE2 TYR A 155     -29.391  36.656  12.633  1.00 97.50           C  
ATOM   1177  OH  TYR A 155     -29.188  34.844  14.188  1.00 97.50           O  
ATOM   1178  CZ  TYR A 155     -28.641  35.656  13.203  1.00 97.50           C  
ATOM   1179  N   MET A 156     -23.891  38.219  10.750  1.00 98.00           N  
ATOM   1180  CA  MET A 156     -22.688  37.688  11.375  1.00 98.00           C  
ATOM   1181  C   MET A 156     -22.016  38.781  12.227  1.00 98.00           C  
ATOM   1182  CB  MET A 156     -21.703  37.188  10.320  1.00 98.00           C  
ATOM   1183  O   MET A 156     -21.562  38.500  13.336  1.00 98.00           O  
ATOM   1184  CG  MET A 156     -22.203  35.969   9.562  1.00 98.00           C  
ATOM   1185  SD  MET A 156     -21.125  35.531   8.148  1.00 98.00           S  
ATOM   1186  CE  MET A 156     -19.656  34.938   9.039  1.00 98.00           C  
ATOM   1187  N   HIS A 157     -21.906  39.938  11.641  1.00 97.12           N  
ATOM   1188  CA  HIS A 157     -21.328  41.062  12.344  1.00 97.12           C  
ATOM   1189  C   HIS A 157     -22.141  41.438  13.586  1.00 97.12           C  
ATOM   1190  CB  HIS A 157     -21.234  42.281  11.414  1.00 97.12           C  
ATOM   1191  O   HIS A 157     -21.594  41.500  14.688  1.00 97.12           O  
ATOM   1192  CG  HIS A 157     -20.828  43.531  12.117  1.00 97.12           C  
ATOM   1193  CD2 HIS A 157     -19.609  44.125  12.266  1.00 97.12           C  
ATOM   1194  ND1 HIS A 157     -21.719  44.375  12.766  1.00 97.12           N  
ATOM   1195  CE1 HIS A 157     -21.078  45.375  13.289  1.00 97.12           C  
ATOM   1196  NE2 HIS A 157     -19.797  45.281  13.000  1.00 97.12           N  
ATOM   1197  N   ASP A 158     -23.438  41.594  13.445  1.00 97.12           N  
ATOM   1198  CA  ASP A 158     -24.312  42.094  14.508  1.00 97.12           C  
ATOM   1199  C   ASP A 158     -24.406  41.094  15.656  1.00 97.12           C  
ATOM   1200  CB  ASP A 158     -25.703  42.406  13.953  1.00 97.12           C  
ATOM   1201  O   ASP A 158     -24.516  41.469  16.812  1.00 97.12           O  
ATOM   1202  CG  ASP A 158     -25.719  43.594  13.016  1.00 97.12           C  
ATOM   1203  OD1 ASP A 158     -24.703  44.312  12.930  1.00 97.12           O  
ATOM   1204  OD2 ASP A 158     -26.766  43.812  12.359  1.00 97.12           O  
ATOM   1205  N   HIS A 159     -24.312  39.875  15.445  1.00 97.25           N  
ATOM   1206  CA  HIS A 159     -24.562  38.844  16.453  1.00 97.25           C  
ATOM   1207  C   HIS A 159     -23.266  38.219  16.969  1.00 97.25           C  
ATOM   1208  CB  HIS A 159     -25.484  37.750  15.906  1.00 97.25           C  
ATOM   1209  O   HIS A 159     -23.203  37.781  18.109  1.00 97.25           O  
ATOM   1210  CG  HIS A 159     -26.891  38.219  15.672  1.00 97.25           C  
ATOM   1211  CD2 HIS A 159     -28.031  38.000  16.375  1.00 97.25           C  
ATOM   1212  ND1 HIS A 159     -27.250  39.031  14.609  1.00 97.25           N  
ATOM   1213  CE1 HIS A 159     -28.547  39.250  14.656  1.00 97.25           C  
ATOM   1214  NE2 HIS A 159     -29.047  38.656  15.719  1.00 97.25           N  
ATOM   1215  N   TYR A 160     -22.172  38.219  16.156  1.00 97.12           N  
ATOM   1216  CA  TYR A 160     -21.094  37.312  16.516  1.00 97.12           C  
ATOM   1217  C   TYR A 160     -19.734  38.000  16.391  1.00 97.12           C  
ATOM   1218  CB  TYR A 160     -21.125  36.062  15.648  1.00 97.12           C  
ATOM   1219  O   TYR A 160     -18.688  37.375  16.562  1.00 97.12           O  
ATOM   1220  CG  TYR A 160     -22.359  35.219  15.844  1.00 97.12           C  
ATOM   1221  CD1 TYR A 160     -22.594  34.562  17.062  1.00 97.12           C  
ATOM   1222  CD2 TYR A 160     -23.281  35.031  14.820  1.00 97.12           C  
ATOM   1223  CE1 TYR A 160     -23.734  33.781  17.250  1.00 97.12           C  
ATOM   1224  CE2 TYR A 160     -24.422  34.250  15.000  1.00 97.12           C  
ATOM   1225  OH  TYR A 160     -25.766  32.875  16.391  1.00 97.12           O  
ATOM   1226  CZ  TYR A 160     -24.641  33.625  16.203  1.00 97.12           C  
ATOM   1227  N   LEU A 161     -19.594  39.250  16.094  1.00 95.81           N  
ATOM   1228  CA  LEU A 161     -18.359  39.938  15.805  1.00 95.81           C  
ATOM   1229  C   LEU A 161     -17.359  39.750  16.938  1.00 95.81           C  
ATOM   1230  CB  LEU A 161     -18.625  41.438  15.570  1.00 95.81           C  
ATOM   1231  O   LEU A 161     -16.188  39.469  16.703  1.00 95.81           O  
ATOM   1232  CG  LEU A 161     -17.422  42.281  15.188  1.00 95.81           C  
ATOM   1233  CD1 LEU A 161     -16.906  41.906  13.805  1.00 95.81           C  
ATOM   1234  CD2 LEU A 161     -17.781  43.781  15.234  1.00 95.81           C  
ATOM   1235  N   ASP A 162     -17.844  39.844  18.203  1.00 93.31           N  
ATOM   1236  CA  ASP A 162     -16.938  39.844  19.359  1.00 93.31           C  
ATOM   1237  C   ASP A 162     -16.766  38.406  19.906  1.00 93.31           C  
ATOM   1238  CB  ASP A 162     -17.453  40.750  20.453  1.00 93.31           C  
ATOM   1239  O   ASP A 162     -16.031  38.188  20.859  1.00 93.31           O  
ATOM   1240  CG  ASP A 162     -17.469  42.219  20.047  1.00 93.31           C  
ATOM   1241  OD1 ASP A 162     -16.516  42.656  19.375  1.00 93.31           O  
ATOM   1242  OD2 ASP A 162     -18.438  42.938  20.406  1.00 93.31           O  
ATOM   1243  N   LYS A 163     -17.375  37.469  19.281  1.00 94.25           N  
ATOM   1244  CA  LYS A 163     -17.344  36.094  19.781  1.00 94.25           C  
ATOM   1245  C   LYS A 163     -16.344  35.250  19.016  1.00 94.25           C  
ATOM   1246  CB  LYS A 163     -18.734  35.469  19.703  1.00 94.25           C  
ATOM   1247  O   LYS A 163     -15.742  34.344  19.578  1.00 94.25           O  
ATOM   1248  CG  LYS A 163     -19.734  36.031  20.719  1.00 94.25           C  
ATOM   1249  CD  LYS A 163     -21.062  35.312  20.641  1.00 94.25           C  
ATOM   1250  CE  LYS A 163     -22.094  35.969  21.578  1.00 94.25           C  
ATOM   1251  NZ  LYS A 163     -23.422  35.281  21.453  1.00 94.25           N  
ATOM   1252  N   TYR A 164     -16.125  35.562  17.766  1.00 96.19           N  
ATOM   1253  CA  TYR A 164     -15.266  34.750  16.906  1.00 96.19           C  
ATOM   1254  C   TYR A 164     -14.133  35.562  16.312  1.00 96.19           C  
ATOM   1255  CB  TYR A 164     -16.078  34.094  15.789  1.00 96.19           C  
ATOM   1256  O   TYR A 164     -14.234  36.812  16.219  1.00 96.19           O  
ATOM   1257  CG  TYR A 164     -17.125  33.125  16.281  1.00 96.19           C  
ATOM   1258  CD1 TYR A 164     -16.797  31.781  16.469  1.00 96.19           C  
ATOM   1259  CD2 TYR A 164     -18.422  33.531  16.547  1.00 96.19           C  
ATOM   1260  CE1 TYR A 164     -17.734  30.859  16.922  1.00 96.19           C  
ATOM   1261  CE2 TYR A 164     -19.375  32.625  16.984  1.00 96.19           C  
ATOM   1262  OH  TYR A 164     -19.969  30.391  17.609  1.00 96.19           O  
ATOM   1263  CZ  TYR A 164     -19.031  31.297  17.172  1.00 96.19           C  
ATOM   1264  N   GLU A 165     -13.039  34.938  15.953  1.00 95.25           N  
ATOM   1265  CA  GLU A 165     -11.867  35.594  15.383  1.00 95.25           C  
ATOM   1266  C   GLU A 165     -11.953  35.656  13.859  1.00 95.25           C  
ATOM   1267  CB  GLU A 165     -10.586  34.844  15.812  1.00 95.25           C  
ATOM   1268  O   GLU A 165     -11.469  36.594  13.242  1.00 95.25           O  
ATOM   1269  CG  GLU A 165     -10.305  34.938  17.297  1.00 95.25           C  
ATOM   1270  CD  GLU A 165      -8.945  34.375  17.688  1.00 95.25           C  
ATOM   1271  OE1 GLU A 165      -8.742  34.031  18.875  1.00 95.25           O  
ATOM   1272  OE2 GLU A 165      -8.070  34.281  16.797  1.00 95.25           O  
ATOM   1273  N   TRP A 166     -12.508  34.594  13.320  1.00 98.00           N  
ATOM   1274  CA  TRP A 166     -12.578  34.438  11.867  1.00 98.00           C  
ATOM   1275  C   TRP A 166     -14.016  34.219  11.414  1.00 98.00           C  
ATOM   1276  CB  TRP A 166     -11.703  33.281  11.391  1.00 98.00           C  
ATOM   1277  O   TRP A 166     -14.812  33.625  12.117  1.00 98.00           O  
ATOM   1278  CG  TRP A 166     -10.242  33.438  11.711  1.00 98.00           C  
ATOM   1279  CD1 TRP A 166      -9.586  32.969  12.812  1.00 98.00           C  
ATOM   1280  CD2 TRP A 166      -9.273  34.125  10.922  1.00 98.00           C  
ATOM   1281  CE2 TRP A 166      -8.039  34.031  11.609  1.00 98.00           C  
ATOM   1282  CE3 TRP A 166      -9.320  34.812   9.703  1.00 98.00           C  
ATOM   1283  NE1 TRP A 166      -8.258  33.312  12.750  1.00 98.00           N  
ATOM   1284  CH2 TRP A 166      -6.938  35.281   9.914  1.00 98.00           C  
ATOM   1285  CZ2 TRP A 166      -6.863  34.594  11.109  1.00 98.00           C  
ATOM   1286  CZ3 TRP A 166      -8.148  35.406   9.211  1.00 98.00           C  
ATOM   1287  N   PHE A 167     -14.367  34.688  10.203  1.00 98.56           N  
ATOM   1288  CA  PHE A 167     -15.680  34.594   9.586  1.00 98.56           C  
ATOM   1289  C   PHE A 167     -15.562  34.062   8.156  1.00 98.56           C  
ATOM   1290  CB  PHE A 167     -16.406  35.938   9.609  1.00 98.56           C  
ATOM   1291  O   PHE A 167     -14.773  34.594   7.367  1.00 98.56           O  
ATOM   1292  CG  PHE A 167     -16.688  36.438  10.992  1.00 98.56           C  
ATOM   1293  CD1 PHE A 167     -17.891  36.188  11.625  1.00 98.56           C  
ATOM   1294  CD2 PHE A 167     -15.734  37.219  11.664  1.00 98.56           C  
ATOM   1295  CE1 PHE A 167     -18.156  36.656  12.906  1.00 98.56           C  
ATOM   1296  CE2 PHE A 167     -15.984  37.688  12.945  1.00 98.56           C  
ATOM   1297  CZ  PHE A 167     -17.203  37.406  13.562  1.00 98.56           C  
ATOM   1298  N   MET A 168     -16.250  33.094   7.832  1.00 98.62           N  
ATOM   1299  CA  MET A 168     -16.203  32.500   6.496  1.00 98.62           C  
ATOM   1300  C   MET A 168     -17.578  32.562   5.840  1.00 98.62           C  
ATOM   1301  CB  MET A 168     -15.703  31.062   6.559  1.00 98.62           C  
ATOM   1302  O   MET A 168     -18.578  32.188   6.453  1.00 98.62           O  
ATOM   1303  CG  MET A 168     -15.586  30.391   5.199  1.00 98.62           C  
ATOM   1304  SD  MET A 168     -14.844  28.719   5.301  1.00 98.62           S  
ATOM   1305  CE  MET A 168     -14.844  28.266   3.543  1.00 98.62           C  
ATOM   1306  N   ARG A 169     -17.688  33.062   4.695  1.00 97.94           N  
ATOM   1307  CA  ARG A 169     -18.828  32.938   3.797  1.00 97.94           C  
ATOM   1308  C   ARG A 169     -18.672  31.750   2.865  1.00 97.94           C  
ATOM   1309  CB  ARG A 169     -19.000  34.219   2.979  1.00 97.94           C  
ATOM   1310  O   ARG A 169     -17.750  31.703   2.049  1.00 97.94           O  
ATOM   1311  CG  ARG A 169     -20.141  34.188   1.982  1.00 97.94           C  
ATOM   1312  CD  ARG A 169     -19.641  33.938   0.563  1.00 97.94           C  
ATOM   1313  NE  ARG A 169     -20.750  33.969  -0.400  1.00 97.94           N  
ATOM   1314  NH1 ARG A 169     -19.594  32.812  -2.049  1.00 97.94           N  
ATOM   1315  NH2 ARG A 169     -21.750  33.500  -2.414  1.00 97.94           N  
ATOM   1316  CZ  ARG A 169     -20.688  33.438  -1.619  1.00 97.94           C  
ATOM   1317  N   ALA A 170     -19.609  30.859   2.916  1.00 98.12           N  
ATOM   1318  CA  ALA A 170     -19.516  29.641   2.117  1.00 98.12           C  
ATOM   1319  C   ALA A 170     -20.828  29.375   1.380  1.00 98.12           C  
ATOM   1320  CB  ALA A 170     -19.172  28.453   3.002  1.00 98.12           C  
ATOM   1321  O   ALA A 170     -21.891  29.875   1.777  1.00 98.12           O  
ATOM   1322  N   ASP A 171     -20.703  28.609   0.319  1.00 96.50           N  
ATOM   1323  CA  ASP A 171     -21.859  28.109  -0.397  1.00 96.50           C  
ATOM   1324  C   ASP A 171     -22.281  26.734   0.138  1.00 96.50           C  
ATOM   1325  CB  ASP A 171     -21.578  28.016  -1.897  1.00 96.50           C  
ATOM   1326  O   ASP A 171     -21.516  26.078   0.842  1.00 96.50           O  
ATOM   1327  CG  ASP A 171     -21.531  29.375  -2.574  1.00 96.50           C  
ATOM   1328  OD1 ASP A 171     -21.875  30.391  -1.928  1.00 96.50           O  
ATOM   1329  OD2 ASP A 171     -21.156  29.438  -3.766  1.00 96.50           O  
ATOM   1330  N   ASP A 172     -23.531  26.281  -0.170  1.00 96.38           N  
ATOM   1331  CA  ASP A 172     -24.062  25.016   0.310  1.00 96.38           C  
ATOM   1332  C   ASP A 172     -23.531  23.844  -0.525  1.00 96.38           C  
ATOM   1333  CB  ASP A 172     -25.594  25.031   0.287  1.00 96.38           C  
ATOM   1334  O   ASP A 172     -23.797  22.688  -0.214  1.00 96.38           O  
ATOM   1335  CG  ASP A 172     -26.156  25.359  -1.080  1.00 96.38           C  
ATOM   1336  OD1 ASP A 172     -25.391  25.500  -2.049  1.00 96.38           O  
ATOM   1337  OD2 ASP A 172     -27.406  25.500  -1.188  1.00 96.38           O  
ATOM   1338  N   ASP A 173     -22.797  24.109  -1.578  1.00 96.31           N  
ATOM   1339  CA  ASP A 173     -22.234  23.062  -2.436  1.00 96.31           C  
ATOM   1340  C   ASP A 173     -20.719  23.000  -2.324  1.00 96.31           C  
ATOM   1341  CB  ASP A 173     -22.656  23.281  -3.891  1.00 96.31           C  
ATOM   1342  O   ASP A 173     -20.047  22.516  -3.232  1.00 96.31           O  
ATOM   1343  CG  ASP A 173     -22.250  24.656  -4.414  1.00 96.31           C  
ATOM   1344  OD1 ASP A 173     -21.609  25.422  -3.674  1.00 96.31           O  
ATOM   1345  OD2 ASP A 173     -22.578  24.953  -5.582  1.00 96.31           O  
ATOM   1346  N   VAL A 174     -20.109  23.562  -1.254  1.00 97.38           N  
ATOM   1347  CA  VAL A 174     -18.672  23.500  -0.986  1.00 97.38           C  
ATOM   1348  C   VAL A 174     -18.391  22.438   0.065  1.00 97.38           C  
ATOM   1349  CB  VAL A 174     -18.125  24.875  -0.519  1.00 97.38           C  
ATOM   1350  O   VAL A 174     -19.219  22.188   0.953  1.00 97.38           O  
ATOM   1351  CG1 VAL A 174     -18.672  25.234   0.858  1.00 97.38           C  
ATOM   1352  CG2 VAL A 174     -16.594  24.844  -0.496  1.00 97.38           C  
ATOM   1353  N   TYR A 175     -17.312  21.719  -0.020  1.00 98.00           N  
ATOM   1354  CA  TYR A 175     -16.781  20.828   1.002  1.00 98.00           C  
ATOM   1355  C   TYR A 175     -15.586  21.453   1.700  1.00 98.00           C  
ATOM   1356  CB  TYR A 175     -16.391  19.484   0.385  1.00 98.00           C  
ATOM   1357  O   TYR A 175     -14.625  21.875   1.046  1.00 98.00           O  
ATOM   1358  CG  TYR A 175     -15.969  18.438   1.403  1.00 98.00           C  
ATOM   1359  CD1 TYR A 175     -14.648  18.344   1.830  1.00 98.00           C  
ATOM   1360  CD2 TYR A 175     -16.906  17.562   1.938  1.00 98.00           C  
ATOM   1361  CE1 TYR A 175     -14.266  17.391   2.766  1.00 98.00           C  
ATOM   1362  CE2 TYR A 175     -16.531  16.594   2.875  1.00 98.00           C  
ATOM   1363  OH  TYR A 175     -14.836  15.578   4.211  1.00 98.00           O  
ATOM   1364  CZ  TYR A 175     -15.211  16.531   3.283  1.00 98.00           C  
ATOM   1365  N   ILE A 176     -15.531  21.484   3.006  1.00 98.50           N  
ATOM   1366  CA  ILE A 176     -14.484  22.156   3.779  1.00 98.50           C  
ATOM   1367  C   ILE A 176     -13.797  21.141   4.699  1.00 98.50           C  
ATOM   1368  CB  ILE A 176     -15.062  23.328   4.602  1.00 98.50           C  
ATOM   1369  O   ILE A 176     -14.461  20.438   5.453  1.00 98.50           O  
ATOM   1370  CG1 ILE A 176     -15.812  24.297   3.686  1.00 98.50           C  
ATOM   1371  CG2 ILE A 176     -13.945  24.047   5.371  1.00 98.50           C  
ATOM   1372  CD1 ILE A 176     -16.609  25.375   4.434  1.00 98.50           C  
ATOM   1373  N   LYS A 177     -12.562  21.125   4.605  1.00 97.75           N  
ATOM   1374  CA  LYS A 177     -11.750  20.359   5.551  1.00 97.75           C  
ATOM   1375  C   LYS A 177     -11.422  21.203   6.785  1.00 97.75           C  
ATOM   1376  CB  LYS A 177     -10.461  19.875   4.891  1.00 97.75           C  
ATOM   1377  O   LYS A 177     -10.438  21.953   6.789  1.00 97.75           O  
ATOM   1378  CG  LYS A 177     -10.688  18.953   3.695  1.00 97.75           C  
ATOM   1379  CD  LYS A 177      -9.367  18.531   3.061  1.00 97.75           C  
ATOM   1380  CE  LYS A 177      -9.594  17.828   1.732  1.00 97.75           C  
ATOM   1381  NZ  LYS A 177      -8.297  17.516   1.045  1.00 97.75           N  
ATOM   1382  N   GLY A 178     -12.117  20.953   7.824  1.00 96.56           N  
ATOM   1383  CA  GLY A 178     -12.047  21.781   9.023  1.00 96.56           C  
ATOM   1384  C   GLY A 178     -10.672  21.766   9.664  1.00 96.56           C  
ATOM   1385  O   GLY A 178     -10.180  22.812  10.109  1.00 96.56           O  
ATOM   1386  N   ASP A 179      -9.977  20.641   9.711  1.00 94.00           N  
ATOM   1387  CA  ASP A 179      -8.664  20.531  10.336  1.00 94.00           C  
ATOM   1388  C   ASP A 179      -7.621  21.344   9.570  1.00 94.00           C  
ATOM   1389  CB  ASP A 179      -8.242  19.062  10.422  1.00 94.00           C  
ATOM   1390  O   ASP A 179      -6.805  22.047  10.172  1.00 94.00           O  
ATOM   1391  CG  ASP A 179      -9.195  18.219  11.242  1.00 94.00           C  
ATOM   1392  OD1 ASP A 179      -9.891  18.766  12.133  1.00 94.00           O  
ATOM   1393  OD2 ASP A 179      -9.258  17.000  11.008  1.00 94.00           O  
ATOM   1394  N   ARG A 180      -7.629  21.250   8.289  1.00 96.38           N  
ATOM   1395  CA  ARG A 180      -6.691  22.000   7.457  1.00 96.38           C  
ATOM   1396  C   ARG A 180      -6.973  23.500   7.527  1.00 96.38           C  
ATOM   1397  CB  ARG A 180      -6.762  21.516   6.008  1.00 96.38           C  
ATOM   1398  O   ARG A 180      -6.043  24.312   7.520  1.00 96.38           O  
ATOM   1399  CG  ARG A 180      -6.141  20.156   5.781  1.00 96.38           C  
ATOM   1400  CD  ARG A 180      -5.672  19.984   4.344  1.00 96.38           C  
ATOM   1401  NE  ARG A 180      -4.891  18.750   4.176  1.00 96.38           N  
ATOM   1402  NH1 ARG A 180      -4.211  19.234   2.021  1.00 96.38           N  
ATOM   1403  NH2 ARG A 180      -3.531  17.297   3.033  1.00 96.38           N  
ATOM   1404  CZ  ARG A 180      -4.211  18.438   3.078  1.00 96.38           C  
ATOM   1405  N   LEU A 181      -8.227  23.766   7.574  1.00 97.94           N  
ATOM   1406  CA  LEU A 181      -8.625  25.156   7.684  1.00 97.94           C  
ATOM   1407  C   LEU A 181      -8.148  25.766   9.000  1.00 97.94           C  
ATOM   1408  CB  LEU A 181     -10.148  25.297   7.562  1.00 97.94           C  
ATOM   1409  O   LEU A 181      -7.609  26.875   9.023  1.00 97.94           O  
ATOM   1410  CG  LEU A 181     -10.711  26.719   7.656  1.00 97.94           C  
ATOM   1411  CD1 LEU A 181     -10.062  27.609   6.605  1.00 97.94           C  
ATOM   1412  CD2 LEU A 181     -12.227  26.703   7.500  1.00 97.94           C  
ATOM   1413  N   GLU A 182      -8.352  25.094  10.055  1.00 96.00           N  
ATOM   1414  CA  GLU A 182      -7.879  25.547  11.359  1.00 96.00           C  
ATOM   1415  C   GLU A 182      -6.367  25.750  11.359  1.00 96.00           C  
ATOM   1416  CB  GLU A 182      -8.273  24.547  12.445  1.00 96.00           C  
ATOM   1417  O   GLU A 182      -5.879  26.797  11.812  1.00 96.00           O  
ATOM   1418  CG  GLU A 182      -7.836  24.953  13.844  1.00 96.00           C  
ATOM   1419  CD  GLU A 182      -8.242  23.953  14.922  1.00 96.00           C  
ATOM   1420  OE1 GLU A 182      -8.070  24.250  16.125  1.00 96.00           O  
ATOM   1421  OE2 GLU A 182      -8.742  22.859  14.555  1.00 96.00           O  
ATOM   1422  N   ASN A 183      -5.652  24.812  10.898  1.00 95.19           N  
ATOM   1423  CA  ASN A 183      -4.195  24.906  10.852  1.00 95.19           C  
ATOM   1424  C   ASN A 183      -3.729  26.109  10.047  1.00 95.19           C  
ATOM   1425  CB  ASN A 183      -3.602  23.625  10.266  1.00 95.19           C  
ATOM   1426  O   ASN A 183      -2.773  26.797  10.438  1.00 95.19           O  
ATOM   1427  CG  ASN A 183      -2.104  23.516  10.477  1.00 95.19           C  
ATOM   1428  ND2 ASN A 183      -1.457  22.641   9.727  1.00 95.19           N  
ATOM   1429  OD1 ASN A 183      -1.532  24.234  11.305  1.00 95.19           O  
ATOM   1430  N   PHE A 184      -4.406  26.359   8.953  1.00 96.62           N  
ATOM   1431  CA  PHE A 184      -4.086  27.500   8.102  1.00 96.62           C  
ATOM   1432  C   PHE A 184      -4.371  28.812   8.820  1.00 96.62           C  
ATOM   1433  CB  PHE A 184      -4.883  27.438   6.793  1.00 96.62           C  
ATOM   1434  O   PHE A 184      -3.502  29.688   8.891  1.00 96.62           O  
ATOM   1435  CG  PHE A 184      -4.664  28.625   5.887  1.00 96.62           C  
ATOM   1436  CD1 PHE A 184      -5.711  29.469   5.578  1.00 96.62           C  
ATOM   1437  CD2 PHE A 184      -3.410  28.875   5.352  1.00 96.62           C  
ATOM   1438  CE1 PHE A 184      -5.512  30.578   4.742  1.00 96.62           C  
ATOM   1439  CE2 PHE A 184      -3.203  29.969   4.516  1.00 96.62           C  
ATOM   1440  CZ  PHE A 184      -4.258  30.812   4.211  1.00 96.62           C  
ATOM   1441  N   LEU A 185      -5.512  28.906   9.492  1.00 97.06           N  
ATOM   1442  CA  LEU A 185      -5.945  30.156  10.117  1.00 97.06           C  
ATOM   1443  C   LEU A 185      -5.168  30.406  11.406  1.00 97.06           C  
ATOM   1444  CB  LEU A 185      -7.449  30.109  10.414  1.00 97.06           C  
ATOM   1445  O   LEU A 185      -4.949  31.562  11.781  1.00 97.06           O  
ATOM   1446  CG  LEU A 185      -8.383  30.109   9.203  1.00 97.06           C  
ATOM   1447  CD1 LEU A 185      -9.836  30.031   9.656  1.00 97.06           C  
ATOM   1448  CD2 LEU A 185      -8.148  31.359   8.359  1.00 97.06           C  
ATOM   1449  N   ARG A 186      -4.734  29.391  12.070  1.00 94.81           N  
ATOM   1450  CA  ARG A 186      -3.955  29.531  13.297  1.00 94.81           C  
ATOM   1451  C   ARG A 186      -2.541  30.016  12.992  1.00 94.81           C  
ATOM   1452  CB  ARG A 186      -3.904  28.219  14.062  1.00 94.81           C  
ATOM   1453  O   ARG A 186      -1.805  30.422  13.898  1.00 94.81           O  
ATOM   1454  CG  ARG A 186      -5.230  27.812  14.688  1.00 94.81           C  
ATOM   1455  CD  ARG A 186      -5.035  27.016  15.969  1.00 94.81           C  
ATOM   1456  NE  ARG A 186      -6.309  26.562  16.531  1.00 94.81           N  
ATOM   1457  NH1 ARG A 186      -6.305  28.047  18.297  1.00 94.81           N  
ATOM   1458  NH2 ARG A 186      -8.039  26.578  18.031  1.00 94.81           N  
ATOM   1459  CZ  ARG A 186      -6.879  27.062  17.609  1.00 94.81           C  
ATOM   1460  N   SER A 187      -2.139  30.047  11.828  1.00 95.00           N  
ATOM   1461  CA  SER A 187      -0.835  30.562  11.406  1.00 95.00           C  
ATOM   1462  C   SER A 187      -0.907  32.031  11.062  1.00 95.00           C  
ATOM   1463  CB  SER A 187      -0.311  29.781  10.211  1.00 95.00           C  
ATOM   1464  O   SER A 187       0.097  32.656  10.680  1.00 95.00           O  
ATOM   1465  OG  SER A 187      -1.114  30.016   9.062  1.00 95.00           O  
ATOM   1466  N   LEU A 188      -2.098  32.594  11.164  1.00 95.69           N  
ATOM   1467  CA  LEU A 188      -2.316  34.000  10.844  1.00 95.69           C  
ATOM   1468  C   LEU A 188      -2.850  34.750  12.055  1.00 95.69           C  
ATOM   1469  CB  LEU A 188      -3.295  34.125   9.672  1.00 95.69           C  
ATOM   1470  O   LEU A 188      -3.383  34.156  12.992  1.00 95.69           O  
ATOM   1471  CG  LEU A 188      -2.889  33.469   8.367  1.00 95.69           C  
ATOM   1472  CD1 LEU A 188      -4.055  33.438   7.391  1.00 95.69           C  
ATOM   1473  CD2 LEU A 188      -1.675  34.156   7.758  1.00 95.69           C  
ATOM   1474  N   ASN A 189      -2.650  36.000  12.016  1.00 92.69           N  
ATOM   1475  CA  ASN A 189      -3.127  36.875  13.078  1.00 92.69           C  
ATOM   1476  C   ASN A 189      -4.449  37.562  12.703  1.00 92.69           C  
ATOM   1477  CB  ASN A 189      -2.074  37.938  13.406  1.00 92.69           C  
ATOM   1478  O   ASN A 189      -4.484  38.438  11.844  1.00 92.69           O  
ATOM   1479  CG  ASN A 189      -2.418  38.750  14.656  1.00 92.69           C  
ATOM   1480  ND2 ASN A 189      -1.431  39.438  15.203  1.00 92.69           N  
ATOM   1481  OD1 ASN A 189      -3.559  38.719  15.117  1.00 92.69           O  
ATOM   1482  N   SER A 190      -5.504  37.219  13.383  1.00 91.38           N  
ATOM   1483  CA  SER A 190      -6.855  37.688  13.086  1.00 91.38           C  
ATOM   1484  C   SER A 190      -7.020  39.156  13.406  1.00 91.38           C  
ATOM   1485  CB  SER A 190      -7.887  36.875  13.867  1.00 91.38           C  
ATOM   1486  O   SER A 190      -8.008  39.781  13.016  1.00 91.38           O  
ATOM   1487  OG  SER A 190      -7.688  37.000  15.258  1.00 91.38           O  
ATOM   1488  N   SER A 191      -6.148  39.781  14.141  1.00 91.81           N  
ATOM   1489  CA  SER A 191      -6.223  41.188  14.445  1.00 91.81           C  
ATOM   1490  C   SER A 191      -5.844  42.031  13.234  1.00 91.81           C  
ATOM   1491  CB  SER A 191      -5.309  41.531  15.625  1.00 91.81           C  
ATOM   1492  O   SER A 191      -6.145  43.250  13.188  1.00 91.81           O  
ATOM   1493  OG  SER A 191      -5.637  40.750  16.766  1.00 91.81           O  
ATOM   1494  N   GLU A 192      -5.199  41.500  12.328  1.00 94.06           N  
ATOM   1495  CA  GLU A 192      -4.871  42.125  11.062  1.00 94.06           C  
ATOM   1496  C   GLU A 192      -6.000  41.969  10.047  1.00 94.06           C  
ATOM   1497  CB  GLU A 192      -3.566  41.562  10.492  1.00 94.06           C  
ATOM   1498  O   GLU A 192      -6.684  40.938  10.031  1.00 94.06           O  
ATOM   1499  CG  GLU A 192      -2.350  41.844  11.367  1.00 94.06           C  
ATOM   1500  CD  GLU A 192      -1.060  41.281  10.773  1.00 94.06           C  
ATOM   1501  OE1 GLU A 192       0.018  41.500  11.383  1.00 94.06           O  
ATOM   1502  OE2 GLU A 192      -1.125  40.656   9.703  1.00 94.06           O  
ATOM   1503  N   PRO A 193      -6.305  43.031   9.320  1.00 97.12           N  
ATOM   1504  CA  PRO A 193      -7.312  42.875   8.273  1.00 97.12           C  
ATOM   1505  C   PRO A 193      -6.863  41.938   7.148  1.00 97.12           C  
ATOM   1506  CB  PRO A 193      -7.500  44.312   7.754  1.00 97.12           C  
ATOM   1507  O   PRO A 193      -6.055  42.344   6.301  1.00 97.12           O  
ATOM   1508  CG  PRO A 193      -6.191  44.969   8.016  1.00 97.12           C  
ATOM   1509  CD  PRO A 193      -5.559  44.344   9.219  1.00 97.12           C  
ATOM   1510  N   LEU A 194      -7.398  40.812   7.078  1.00 97.62           N  
ATOM   1511  CA  LEU A 194      -7.062  39.812   6.086  1.00 97.62           C  
ATOM   1512  C   LEU A 194      -8.305  39.344   5.336  1.00 97.62           C  
ATOM   1513  CB  LEU A 194      -6.379  38.594   6.754  1.00 97.62           C  
ATOM   1514  O   LEU A 194      -9.352  39.094   5.945  1.00 97.62           O  
ATOM   1515  CG  LEU A 194      -5.047  38.875   7.445  1.00 97.62           C  
ATOM   1516  CD1 LEU A 194      -4.613  37.688   8.273  1.00 97.62           C  
ATOM   1517  CD2 LEU A 194      -3.977  39.250   6.422  1.00 97.62           C  
ATOM   1518  N   PHE A 195      -8.266  39.312   4.078  1.00 98.12           N  
ATOM   1519  CA  PHE A 195      -9.289  38.844   3.154  1.00 98.12           C  
ATOM   1520  C   PHE A 195      -8.758  37.688   2.314  1.00 98.12           C  
ATOM   1521  CB  PHE A 195      -9.758  39.969   2.242  1.00 98.12           C  
ATOM   1522  O   PHE A 195      -7.969  37.906   1.389  1.00 98.12           O  
ATOM   1523  CG  PHE A 195     -11.008  39.656   1.467  1.00 98.12           C  
ATOM   1524  CD1 PHE A 195     -11.070  39.875   0.097  1.00 98.12           C  
ATOM   1525  CD2 PHE A 195     -12.117  39.125   2.107  1.00 98.12           C  
ATOM   1526  CE1 PHE A 195     -12.227  39.594  -0.624  1.00 98.12           C  
ATOM   1527  CE2 PHE A 195     -13.273  38.812   1.393  1.00 98.12           C  
ATOM   1528  CZ  PHE A 195     -13.328  39.062   0.028  1.00 98.12           C  
ATOM   1529  N   LEU A 196      -9.219  36.469   2.625  1.00 98.38           N  
ATOM   1530  CA  LEU A 196      -8.594  35.250   2.121  1.00 98.38           C  
ATOM   1531  C   LEU A 196      -9.555  34.469   1.228  1.00 98.38           C  
ATOM   1532  CB  LEU A 196      -8.125  34.344   3.283  1.00 98.38           C  
ATOM   1533  O   LEU A 196     -10.750  34.375   1.508  1.00 98.38           O  
ATOM   1534  CG  LEU A 196      -7.293  35.031   4.363  1.00 98.38           C  
ATOM   1535  CD1 LEU A 196      -7.160  34.125   5.586  1.00 98.38           C  
ATOM   1536  CD2 LEU A 196      -5.922  35.438   3.820  1.00 98.38           C  
ATOM   1537  N   GLY A 197      -9.117  33.781   0.212  1.00 97.81           N  
ATOM   1538  CA  GLY A 197      -9.820  32.969  -0.763  1.00 97.81           C  
ATOM   1539  C   GLY A 197      -9.055  32.781  -2.061  1.00 97.81           C  
ATOM   1540  O   GLY A 197      -7.852  33.031  -2.117  1.00 97.81           O  
ATOM   1541  N   GLN A 198      -9.734  32.219  -2.982  1.00 96.81           N  
ATOM   1542  CA  GLN A 198      -9.117  32.125  -4.305  1.00 96.81           C  
ATOM   1543  C   GLN A 198      -9.258  33.406  -5.090  1.00 96.81           C  
ATOM   1544  CB  GLN A 198      -9.750  30.953  -5.086  1.00 96.81           C  
ATOM   1545  O   GLN A 198     -10.352  33.938  -5.227  1.00 96.81           O  
ATOM   1546  CG  GLN A 198      -9.117  30.719  -6.449  1.00 96.81           C  
ATOM   1547  CD  GLN A 198      -9.758  29.562  -7.203  1.00 96.81           C  
ATOM   1548  NE2 GLN A 198      -9.328  29.359  -8.445  1.00 96.81           N  
ATOM   1549  OE1 GLN A 198     -10.633  28.875  -6.676  1.00 96.81           O  
ATOM   1550  N   THR A 199      -8.180  33.844  -5.641  1.00 95.06           N  
ATOM   1551  CA  THR A 199      -8.133  35.094  -6.395  1.00 95.06           C  
ATOM   1552  C   THR A 199      -8.953  35.000  -7.672  1.00 95.06           C  
ATOM   1553  CB  THR A 199      -6.684  35.500  -6.746  1.00 95.06           C  
ATOM   1554  O   THR A 199      -8.742  34.094  -8.484  1.00 95.06           O  
ATOM   1555  CG2 THR A 199      -6.617  36.875  -7.355  1.00 95.06           C  
ATOM   1556  OG1 THR A 199      -5.883  35.469  -5.555  1.00 95.06           O  
ATOM   1557  N   GLY A 200      -9.867  35.906  -7.809  1.00 93.12           N  
ATOM   1558  CA  GLY A 200     -10.672  36.000  -9.016  1.00 93.12           C  
ATOM   1559  C   GLY A 200     -10.344  37.219  -9.852  1.00 93.12           C  
ATOM   1560  O   GLY A 200     -10.156  38.312  -9.305  1.00 93.12           O  
ATOM   1561  N   LEU A 201     -10.188  37.000 -11.102  1.00 88.19           N  
ATOM   1562  CA  LEU A 201      -9.945  38.094 -12.039  1.00 88.19           C  
ATOM   1563  C   LEU A 201     -11.047  38.156 -13.094  1.00 88.19           C  
ATOM   1564  CB  LEU A 201      -8.578  37.938 -12.719  1.00 88.19           C  
ATOM   1565  O   LEU A 201     -11.094  39.094 -13.891  1.00 88.19           O  
ATOM   1566  CG  LEU A 201      -7.359  38.000 -11.797  1.00 88.19           C  
ATOM   1567  CD1 LEU A 201      -6.105  37.562 -12.555  1.00 88.19           C  
ATOM   1568  CD2 LEU A 201      -7.191  39.375 -11.203  1.00 88.19           C  
ATOM   1569  N   GLY A 202     -11.969  37.219 -13.008  1.00 85.44           N  
ATOM   1570  CA  GLY A 202     -13.000  37.125 -14.023  1.00 85.44           C  
ATOM   1571  C   GLY A 202     -12.625  36.188 -15.164  1.00 85.44           C  
ATOM   1572  O   GLY A 202     -11.445  36.000 -15.438  1.00 85.44           O  
ATOM   1573  N   THR A 203     -13.617  35.625 -15.742  1.00 79.56           N  
ATOM   1574  CA  THR A 203     -13.398  34.812 -16.922  1.00 79.56           C  
ATOM   1575  C   THR A 203     -12.961  35.625 -18.109  1.00 79.56           C  
ATOM   1576  CB  THR A 203     -14.664  34.000 -17.281  1.00 79.56           C  
ATOM   1577  O   THR A 203     -12.984  36.875 -18.047  1.00 79.56           O  
ATOM   1578  CG2 THR A 203     -15.156  33.188 -16.094  1.00 79.56           C  
ATOM   1579  OG1 THR A 203     -15.695  34.906 -17.672  1.00 79.56           O  
ATOM   1580  N   THR A 204     -12.484  35.000 -19.125  1.00 77.75           N  
ATOM   1581  CA  THR A 204     -12.047  35.688 -20.328  1.00 77.75           C  
ATOM   1582  C   THR A 204     -13.188  36.500 -20.938  1.00 77.75           C  
ATOM   1583  CB  THR A 204     -11.508  34.688 -21.375  1.00 77.75           C  
ATOM   1584  O   THR A 204     -12.961  37.594 -21.453  1.00 77.75           O  
ATOM   1585  CG2 THR A 204     -10.055  34.312 -21.109  1.00 77.75           C  
ATOM   1586  OG1 THR A 204     -12.297  33.500 -21.344  1.00 77.75           O  
ATOM   1587  N   GLU A 205     -14.445  36.062 -20.734  1.00 79.69           N  
ATOM   1588  CA  GLU A 205     -15.625  36.719 -21.281  1.00 79.69           C  
ATOM   1589  C   GLU A 205     -16.031  37.938 -20.422  1.00 79.69           C  
ATOM   1590  CB  GLU A 205     -16.781  35.750 -21.391  1.00 79.69           C  
ATOM   1591  O   GLU A 205     -16.625  38.875 -20.938  1.00 79.69           O  
ATOM   1592  CG  GLU A 205     -16.578  34.656 -22.422  1.00 79.69           C  
ATOM   1593  CD  GLU A 205     -17.484  33.438 -22.219  1.00 79.69           C  
ATOM   1594  OE1 GLU A 205     -17.375  32.469 -22.984  1.00 79.69           O  
ATOM   1595  OE2 GLU A 205     -18.328  33.500 -21.297  1.00 79.69           O  
ATOM   1596  N   GLU A 206     -15.617  37.875 -19.219  1.00 76.38           N  
ATOM   1597  CA  GLU A 206     -16.062  38.906 -18.297  1.00 76.38           C  
ATOM   1598  C   GLU A 206     -14.961  39.938 -18.062  1.00 76.38           C  
ATOM   1599  CB  GLU A 206     -16.484  38.281 -16.953  1.00 76.38           C  
ATOM   1600  O   GLU A 206     -15.141  40.875 -17.281  1.00 76.38           O  
ATOM   1601  CG  GLU A 206     -17.766  37.469 -17.047  1.00 76.38           C  
ATOM   1602  CD  GLU A 206     -18.109  36.719 -15.750  1.00 76.38           C  
ATOM   1603  OE1 GLU A 206     -19.281  36.375 -15.539  1.00 76.38           O  
ATOM   1604  OE2 GLU A 206     -17.172  36.500 -14.953  1.00 76.38           O  
ATOM   1605  N   MET A 207     -13.945  39.688 -18.828  1.00 76.38           N  
ATOM   1606  CA  MET A 207     -12.836  40.625 -18.641  1.00 76.38           C  
ATOM   1607  C   MET A 207     -13.250  42.031 -19.078  1.00 76.38           C  
ATOM   1608  CB  MET A 207     -11.609  40.188 -19.438  1.00 76.38           C  
ATOM   1609  O   MET A 207     -13.750  42.219 -20.188  1.00 76.38           O  
ATOM   1610  CG  MET A 207     -10.539  39.531 -18.578  1.00 76.38           C  
ATOM   1611  SD  MET A 207      -8.844  39.844 -19.219  1.00 76.38           S  
ATOM   1612  CE  MET A 207      -8.445  38.219 -19.906  1.00 76.38           C  
ATOM   1613  N   GLY A 208     -13.156  42.969 -18.156  1.00 74.00           N  
ATOM   1614  CA  GLY A 208     -13.508  44.375 -18.422  1.00 74.00           C  
ATOM   1615  C   GLY A 208     -14.930  44.719 -18.016  1.00 74.00           C  
ATOM   1616  O   GLY A 208     -15.312  45.875 -17.984  1.00 74.00           O  
ATOM   1617  N   LYS A 209     -15.672  43.625 -17.812  1.00 80.62           N  
ATOM   1618  CA  LYS A 209     -17.078  43.844 -17.484  1.00 80.62           C  
ATOM   1619  C   LYS A 209     -17.297  43.844 -15.969  1.00 80.62           C  
ATOM   1620  CB  LYS A 209     -17.953  42.781 -18.141  1.00 80.62           C  
ATOM   1621  O   LYS A 209     -18.391  44.156 -15.492  1.00 80.62           O  
ATOM   1622  CG  LYS A 209     -17.938  42.812 -19.656  1.00 80.62           C  
ATOM   1623  CD  LYS A 209     -18.859  41.750 -20.250  1.00 80.62           C  
ATOM   1624  CE  LYS A 209     -18.781  41.719 -21.766  1.00 80.62           C  
ATOM   1625  NZ  LYS A 209     -19.578  40.594 -22.344  1.00 80.62           N  
ATOM   1626  N   LEU A 210     -16.344  43.562 -15.203  1.00 88.19           N  
ATOM   1627  CA  LEU A 210     -16.484  43.406 -13.758  1.00 88.19           C  
ATOM   1628  C   LEU A 210     -16.109  44.719 -13.039  1.00 88.19           C  
ATOM   1629  CB  LEU A 210     -15.633  42.250 -13.242  1.00 88.19           C  
ATOM   1630  O   LEU A 210     -16.031  44.750 -11.812  1.00 88.19           O  
ATOM   1631  CG  LEU A 210     -16.078  40.844 -13.656  1.00 88.19           C  
ATOM   1632  CD1 LEU A 210     -15.016  39.844 -13.273  1.00 88.19           C  
ATOM   1633  CD2 LEU A 210     -17.422  40.500 -13.023  1.00 88.19           C  
ATOM   1634  N   ALA A 211     -15.914  45.781 -13.836  1.00 89.06           N  
ATOM   1635  CA  ALA A 211     -15.578  47.094 -13.273  1.00 89.06           C  
ATOM   1636  C   ALA A 211     -14.406  47.000 -12.305  1.00 89.06           C  
ATOM   1637  CB  ALA A 211     -16.797  47.688 -12.578  1.00 89.06           C  
ATOM   1638  O   ALA A 211     -14.453  47.531 -11.195  1.00 89.06           O  
ATOM   1639  N   LEU A 212     -13.383  46.219 -12.609  1.00 88.44           N  
ATOM   1640  CA  LEU A 212     -12.148  46.094 -11.836  1.00 88.44           C  
ATOM   1641  C   LEU A 212     -11.008  46.844 -12.500  1.00 88.44           C  
ATOM   1642  CB  LEU A 212     -11.781  44.625 -11.688  1.00 88.44           C  
ATOM   1643  O   LEU A 212     -10.758  46.688 -13.695  1.00 88.44           O  
ATOM   1644  CG  LEU A 212     -12.727  43.750 -10.844  1.00 88.44           C  
ATOM   1645  CD1 LEU A 212     -12.438  42.281 -11.062  1.00 88.44           C  
ATOM   1646  CD2 LEU A 212     -12.602  44.125  -9.367  1.00 88.44           C  
ATOM   1647  N   GLU A 213     -10.344  47.719 -11.836  1.00 85.75           N  
ATOM   1648  CA  GLU A 213      -9.148  48.406 -12.305  1.00 85.75           C  
ATOM   1649  C   GLU A 213      -7.941  47.469 -12.312  1.00 85.75           C  
ATOM   1650  CB  GLU A 213      -8.852  49.625 -11.438  1.00 85.75           C  
ATOM   1651  O   GLU A 213      -7.973  46.375 -11.703  1.00 85.75           O  
ATOM   1652  CG  GLU A 213      -9.961  50.656 -11.461  1.00 85.75           C  
ATOM   1653  CD  GLU A 213      -9.539  52.000 -10.844  1.00 85.75           C  
ATOM   1654  OE1 GLU A 213     -10.328  52.969 -10.906  1.00 85.75           O  
ATOM   1655  OE2 GLU A 213      -8.422  52.062 -10.289  1.00 85.75           O  
ATOM   1656  N   PRO A 214      -6.926  47.844 -13.133  1.00 83.06           N  
ATOM   1657  CA  PRO A 214      -5.711  47.000 -13.117  1.00 83.06           C  
ATOM   1658  C   PRO A 214      -5.094  46.906 -11.727  1.00 83.06           C  
ATOM   1659  CB  PRO A 214      -4.773  47.750 -14.078  1.00 83.06           C  
ATOM   1660  O   PRO A 214      -4.914  47.906 -11.047  1.00 83.06           O  
ATOM   1661  CG  PRO A 214      -5.680  48.562 -14.961  1.00 83.06           C  
ATOM   1662  CD  PRO A 214      -6.895  48.938 -14.164  1.00 83.06           C  
ATOM   1663  N   GLY A 215      -4.891  45.688 -11.250  1.00 85.50           N  
ATOM   1664  CA  GLY A 215      -4.332  45.438  -9.930  1.00 85.50           C  
ATOM   1665  C   GLY A 215      -5.383  45.125  -8.883  1.00 85.50           C  
ATOM   1666  O   GLY A 215      -5.059  44.906  -7.719  1.00 85.50           O  
ATOM   1667  N   GLU A 216      -6.598  45.219  -9.258  1.00 91.06           N  
ATOM   1668  CA  GLU A 216      -7.691  44.875  -8.352  1.00 91.06           C  
ATOM   1669  C   GLU A 216      -8.195  43.469  -8.594  1.00 91.06           C  
ATOM   1670  CB  GLU A 216      -8.844  45.875  -8.516  1.00 91.06           C  
ATOM   1671  O   GLU A 216      -8.125  42.938  -9.711  1.00 91.06           O  
ATOM   1672  CG  GLU A 216      -8.492  47.281  -8.078  1.00 91.06           C  
ATOM   1673  CD  GLU A 216      -9.656  48.250  -8.219  1.00 91.06           C  
ATOM   1674  OE1 GLU A 216      -9.555  49.406  -7.699  1.00 91.06           O  
ATOM   1675  OE2 GLU A 216     -10.672  47.875  -8.836  1.00 91.06           O  
ATOM   1676  N   ASN A 217      -8.547  42.812  -7.590  1.00 94.44           N  
ATOM   1677  CA  ASN A 217      -9.094  41.469  -7.648  1.00 94.44           C  
ATOM   1678  C   ASN A 217     -10.234  41.281  -6.648  1.00 94.44           C  
ATOM   1679  CB  ASN A 217      -7.992  40.438  -7.402  1.00 94.44           C  
ATOM   1680  O   ASN A 217     -10.703  42.250  -6.043  1.00 94.44           O  
ATOM   1681  CG  ASN A 217      -7.430  40.500  -6.000  1.00 94.44           C  
ATOM   1682  ND2 ASN A 217      -6.191  40.062  -5.836  1.00 94.44           N  
ATOM   1683  OD1 ASN A 217      -8.102  40.969  -5.066  1.00 94.44           O  
ATOM   1684  N   PHE A 218     -10.828  40.156  -6.586  1.00 95.25           N  
ATOM   1685  CA  PHE A 218     -11.852  39.750  -5.629  1.00 95.25           C  
ATOM   1686  C   PHE A 218     -11.656  38.312  -5.211  1.00 95.25           C  
ATOM   1687  CB  PHE A 218     -13.250  39.938  -6.223  1.00 95.25           C  
ATOM   1688  O   PHE A 218     -10.836  37.594  -5.793  1.00 95.25           O  
ATOM   1689  CG  PHE A 218     -13.547  39.031  -7.383  1.00 95.25           C  
ATOM   1690  CD1 PHE A 218     -13.094  39.344  -8.656  1.00 95.25           C  
ATOM   1691  CD2 PHE A 218     -14.281  37.875  -7.195  1.00 95.25           C  
ATOM   1692  CE1 PHE A 218     -13.367  38.500  -9.734  1.00 95.25           C  
ATOM   1693  CE2 PHE A 218     -14.562  37.031  -8.266  1.00 95.25           C  
ATOM   1694  CZ  PHE A 218     -14.102  37.344  -9.531  1.00 95.25           C  
ATOM   1695  N   CYS A 219     -12.234  37.875  -4.121  1.00 97.50           N  
ATOM   1696  CA  CYS A 219     -12.219  36.500  -3.719  1.00 97.50           C  
ATOM   1697  C   CYS A 219     -13.414  35.750  -4.309  1.00 97.50           C  
ATOM   1698  CB  CYS A 219     -12.234  36.375  -2.195  1.00 97.50           C  
ATOM   1699  O   CYS A 219     -14.562  36.125  -4.102  1.00 97.50           O  
ATOM   1700  SG  CYS A 219     -10.695  36.906  -1.409  1.00 97.50           S  
ATOM   1701  N   MET A 220     -13.109  34.688  -5.043  1.00 96.38           N  
ATOM   1702  CA  MET A 220     -14.188  33.875  -5.621  1.00 96.38           C  
ATOM   1703  C   MET A 220     -15.102  33.344  -4.527  1.00 96.38           C  
ATOM   1704  CB  MET A 220     -13.617  32.719  -6.449  1.00 96.38           C  
ATOM   1705  O   MET A 220     -14.625  32.750  -3.549  1.00 96.38           O  
ATOM   1706  CG  MET A 220     -12.938  33.156  -7.734  1.00 96.38           C  
ATOM   1707  SD  MET A 220     -12.227  31.766  -8.672  1.00 96.38           S  
ATOM   1708  CE  MET A 220     -13.734  30.844  -9.070  1.00 96.38           C  
ATOM   1709  N   GLY A 221     -16.391  33.438  -4.637  1.00 95.50           N  
ATOM   1710  CA  GLY A 221     -17.375  33.031  -3.633  1.00 95.50           C  
ATOM   1711  C   GLY A 221     -17.531  31.516  -3.525  1.00 95.50           C  
ATOM   1712  O   GLY A 221     -17.750  30.984  -2.438  1.00 95.50           O  
ATOM   1713  N   GLY A 222     -17.422  30.750  -4.633  1.00 94.50           N  
ATOM   1714  CA  GLY A 222     -17.672  29.312  -4.719  1.00 94.50           C  
ATOM   1715  C   GLY A 222     -16.844  28.516  -3.732  1.00 94.50           C  
ATOM   1716  O   GLY A 222     -17.406  27.844  -2.859  1.00 94.50           O  
ATOM   1717  N   PRO A 223     -15.523  28.688  -3.770  1.00 96.56           N  
ATOM   1718  CA  PRO A 223     -14.648  27.922  -2.875  1.00 96.56           C  
ATOM   1719  C   PRO A 223     -14.695  28.422  -1.435  1.00 96.56           C  
ATOM   1720  CB  PRO A 223     -13.258  28.125  -3.482  1.00 96.56           C  
ATOM   1721  O   PRO A 223     -14.109  27.797  -0.542  1.00 96.56           O  
ATOM   1722  CG  PRO A 223     -13.516  28.469  -4.914  1.00 96.56           C  
ATOM   1723  CD  PRO A 223     -14.805  29.234  -5.000  1.00 96.56           C  
ATOM   1724  N   GLY A 224     -15.367  29.594  -1.235  1.00 97.88           N  
ATOM   1725  CA  GLY A 224     -15.445  30.172   0.100  1.00 97.88           C  
ATOM   1726  C   GLY A 224     -14.562  31.391   0.279  1.00 97.88           C  
ATOM   1727  O   GLY A 224     -13.500  31.484  -0.341  1.00 97.88           O  
ATOM   1728  N   VAL A 225     -14.992  32.281   1.144  1.00 98.38           N  
ATOM   1729  CA  VAL A 225     -14.297  33.531   1.429  1.00 98.38           C  
ATOM   1730  C   VAL A 225     -14.141  33.688   2.938  1.00 98.38           C  
ATOM   1731  CB  VAL A 225     -15.039  34.750   0.831  1.00 98.38           C  
ATOM   1732  O   VAL A 225     -15.102  33.562   3.689  1.00 98.38           O  
ATOM   1733  CG1 VAL A 225     -14.258  36.031   1.080  1.00 98.38           C  
ATOM   1734  CG2 VAL A 225     -15.281  34.531  -0.665  1.00 98.38           C  
ATOM   1735  N   ILE A 226     -12.945  34.031   3.346  1.00 98.69           N  
ATOM   1736  CA  ILE A 226     -12.664  34.188   4.770  1.00 98.69           C  
ATOM   1737  C   ILE A 226     -12.297  35.625   5.078  1.00 98.69           C  
ATOM   1738  CB  ILE A 226     -11.523  33.250   5.215  1.00 98.69           C  
ATOM   1739  O   ILE A 226     -11.531  36.250   4.336  1.00 98.69           O  
ATOM   1740  CG1 ILE A 226     -11.922  31.781   4.977  1.00 98.69           C  
ATOM   1741  CG2 ILE A 226     -11.172  33.469   6.688  1.00 98.69           C  
ATOM   1742  CD1 ILE A 226     -10.766  30.797   5.078  1.00 98.69           C  
ATOM   1743  N   MET A 227     -12.812  36.156   6.133  1.00 98.38           N  
ATOM   1744  CA  MET A 227     -12.555  37.500   6.617  1.00 98.38           C  
ATOM   1745  C   MET A 227     -12.109  37.469   8.078  1.00 98.38           C  
ATOM   1746  CB  MET A 227     -13.805  38.375   6.461  1.00 98.38           C  
ATOM   1747  O   MET A 227     -12.664  36.719   8.891  1.00 98.38           O  
ATOM   1748  CG  MET A 227     -14.312  38.469   5.031  1.00 98.38           C  
ATOM   1749  SD  MET A 227     -15.922  39.344   4.914  1.00 98.38           S  
ATOM   1750  CE  MET A 227     -16.344  38.969   3.188  1.00 98.38           C  
ATOM   1751  N   SER A 228     -11.125  38.219   8.336  1.00 97.75           N  
ATOM   1752  CA  SER A 228     -10.750  38.438   9.734  1.00 97.75           C  
ATOM   1753  C   SER A 228     -11.781  39.281  10.469  1.00 97.75           C  
ATOM   1754  CB  SER A 228      -9.367  39.062   9.844  1.00 97.75           C  
ATOM   1755  O   SER A 228     -12.594  39.969   9.836  1.00 97.75           O  
ATOM   1756  OG  SER A 228      -9.391  40.375   9.336  1.00 97.75           O  
ATOM   1757  N   ARG A 229     -11.805  39.219  11.727  1.00 95.31           N  
ATOM   1758  CA  ARG A 229     -12.672  40.062  12.547  1.00 95.31           C  
ATOM   1759  C   ARG A 229     -12.531  41.531  12.172  1.00 95.31           C  
ATOM   1760  CB  ARG A 229     -12.359  39.844  14.031  1.00 95.31           C  
ATOM   1761  O   ARG A 229     -13.523  42.250  12.062  1.00 95.31           O  
ATOM   1762  CG  ARG A 229     -13.227  40.688  14.961  1.00 95.31           C  
ATOM   1763  CD  ARG A 229     -12.773  40.594  16.406  1.00 95.31           C  
ATOM   1764  NE  ARG A 229     -12.922  39.219  16.906  1.00 95.31           N  
ATOM   1765  NH1 ARG A 229     -11.664  39.562  18.812  1.00 95.31           N  
ATOM   1766  NH2 ARG A 229     -12.594  37.500  18.406  1.00 95.31           N  
ATOM   1767  CZ  ARG A 229     -12.391  38.750  18.047  1.00 95.31           C  
ATOM   1768  N   GLU A 230     -11.312  41.969  11.891  1.00 95.88           N  
ATOM   1769  CA  GLU A 230     -11.031  43.375  11.570  1.00 95.88           C  
ATOM   1770  C   GLU A 230     -11.656  43.781  10.242  1.00 95.88           C  
ATOM   1771  CB  GLU A 230      -9.516  43.625  11.531  1.00 95.88           C  
ATOM   1772  O   GLU A 230     -12.180  44.875  10.102  1.00 95.88           O  
ATOM   1773  CG  GLU A 230      -9.133  45.094  11.367  1.00 95.88           C  
ATOM   1774  CD  GLU A 230      -9.688  45.969  12.469  1.00 95.88           C  
ATOM   1775  OE1 GLU A 230      -9.852  47.188  12.242  1.00 95.88           O  
ATOM   1776  OE2 GLU A 230      -9.953  45.438  13.578  1.00 95.88           O  
ATOM   1777  N   VAL A 231     -11.688  42.938   9.312  1.00 97.75           N  
ATOM   1778  CA  VAL A 231     -12.289  43.219   8.016  1.00 97.75           C  
ATOM   1779  C   VAL A 231     -13.797  43.375   8.164  1.00 97.75           C  
ATOM   1780  CB  VAL A 231     -11.969  42.125   6.977  1.00 97.75           C  
ATOM   1781  O   VAL A 231     -14.383  44.344   7.652  1.00 97.75           O  
ATOM   1782  CG1 VAL A 231     -12.883  42.250   5.758  1.00 97.75           C  
ATOM   1783  CG2 VAL A 231     -10.500  42.188   6.559  1.00 97.75           C  
ATOM   1784  N   LEU A 232     -14.445  42.500   8.836  1.00 97.19           N  
ATOM   1785  CA  LEU A 232     -15.891  42.562   9.047  1.00 97.19           C  
ATOM   1786  C   LEU A 232     -16.281  43.812   9.836  1.00 97.19           C  
ATOM   1787  CB  LEU A 232     -16.375  41.312   9.781  1.00 97.19           C  
ATOM   1788  O   LEU A 232     -17.281  44.438   9.539  1.00 97.19           O  
ATOM   1789  CG  LEU A 232     -17.859  40.969   9.633  1.00 97.19           C  
ATOM   1790  CD1 LEU A 232     -18.172  40.594   8.188  1.00 97.19           C  
ATOM   1791  CD2 LEU A 232     -18.234  39.812  10.570  1.00 97.19           C  
ATOM   1792  N   ARG A 233     -15.477  44.156  10.789  1.00 97.06           N  
ATOM   1793  CA  ARG A 233     -15.711  45.344  11.625  1.00 97.06           C  
ATOM   1794  C   ARG A 233     -15.680  46.594  10.789  1.00 97.06           C  
ATOM   1795  CB  ARG A 233     -14.672  45.406  12.750  1.00 97.06           C  
ATOM   1796  O   ARG A 233     -16.516  47.500  10.977  1.00 97.06           O  
ATOM   1797  CG  ARG A 233     -14.938  46.531  13.750  1.00 97.06           C  
ATOM   1798  CD  ARG A 233     -13.828  46.625  14.797  1.00 97.06           C  
ATOM   1799  NE  ARG A 233     -13.773  45.406  15.625  1.00 97.06           N  
ATOM   1800  NH1 ARG A 233     -11.648  44.812  14.953  1.00 97.06           N  
ATOM   1801  NH2 ARG A 233     -12.789  43.531  16.469  1.00 97.06           N  
ATOM   1802  CZ  ARG A 233     -12.734  44.594  15.680  1.00 97.06           C  
ATOM   1803  N   ARG A 234     -14.836  46.719   9.883  1.00 97.12           N  
ATOM   1804  CA  ARG A 234     -14.625  47.906   9.078  1.00 97.12           C  
ATOM   1805  C   ARG A 234     -15.633  48.000   7.938  1.00 97.12           C  
ATOM   1806  CB  ARG A 234     -13.203  47.938   8.523  1.00 97.12           C  
ATOM   1807  O   ARG A 234     -16.047  49.062   7.535  1.00 97.12           O  
ATOM   1808  CG  ARG A 234     -12.133  48.125   9.586  1.00 97.12           C  
ATOM   1809  CD  ARG A 234     -10.734  48.156   8.977  1.00 97.12           C  
ATOM   1810  NE  ARG A 234      -9.695  48.188  10.008  1.00 97.12           N  
ATOM   1811  NH1 ARG A 234      -7.953  48.531   8.531  1.00 97.12           N  
ATOM   1812  NH2 ARG A 234      -7.543  48.344  10.781  1.00 97.12           N  
ATOM   1813  CZ  ARG A 234      -8.398  48.344   9.773  1.00 97.12           C  
ATOM   1814  N   MET A 235     -16.078  46.969   7.410  1.00 96.06           N  
ATOM   1815  CA  MET A 235     -16.859  46.906   6.176  1.00 96.06           C  
ATOM   1816  C   MET A 235     -18.344  47.000   6.461  1.00 96.06           C  
ATOM   1817  CB  MET A 235     -16.547  45.625   5.406  1.00 96.06           C  
ATOM   1818  O   MET A 235     -19.078  47.688   5.762  1.00 96.06           O  
ATOM   1819  CG  MET A 235     -17.422  45.406   4.180  1.00 96.06           C  
ATOM   1820  SD  MET A 235     -17.375  43.688   3.572  1.00 96.06           S  
ATOM   1821  CE  MET A 235     -19.094  43.500   2.984  1.00 96.06           C  
ATOM   1822  N   VAL A 236     -18.906  46.312   7.492  1.00 95.00           N  
ATOM   1823  CA  VAL A 236     -20.328  46.031   7.672  1.00 95.00           C  
ATOM   1824  C   VAL A 236     -21.062  47.344   7.977  1.00 95.00           C  
ATOM   1825  CB  VAL A 236     -20.562  45.000   8.797  1.00 95.00           C  
ATOM   1826  O   VAL A 236     -22.203  47.531   7.535  1.00 95.00           O  
ATOM   1827  CG1 VAL A 236     -22.031  45.000   9.211  1.00 95.00           C  
ATOM   1828  CG2 VAL A 236     -20.109  43.625   8.352  1.00 95.00           C  
ATOM   1829  N   PRO A 237     -20.500  48.281   8.711  1.00 95.38           N  
ATOM   1830  CA  PRO A 237     -21.203  49.562   8.906  1.00 95.38           C  
ATOM   1831  C   PRO A 237     -21.531  50.281   7.590  1.00 95.38           C  
ATOM   1832  CB  PRO A 237     -20.219  50.375   9.734  1.00 95.38           C  
ATOM   1833  O   PRO A 237     -22.406  51.125   7.543  1.00 95.38           O  
ATOM   1834  CG  PRO A 237     -19.391  49.375  10.469  1.00 95.38           C  
ATOM   1835  CD  PRO A 237     -19.203  48.188   9.578  1.00 95.38           C  
ATOM   1836  N   HIS A 238     -20.906  49.906   6.527  1.00 95.75           N  
ATOM   1837  CA  HIS A 238     -21.078  50.594   5.242  1.00 95.75           C  
ATOM   1838  C   HIS A 238     -21.781  49.688   4.238  1.00 95.75           C  
ATOM   1839  CB  HIS A 238     -19.734  51.031   4.684  1.00 95.75           C  
ATOM   1840  O   HIS A 238     -21.734  49.906   3.031  1.00 95.75           O  
ATOM   1841  CG  HIS A 238     -18.969  51.906   5.609  1.00 95.75           C  
ATOM   1842  CD2 HIS A 238     -17.875  51.688   6.375  1.00 95.75           C  
ATOM   1843  ND1 HIS A 238     -19.297  53.250   5.824  1.00 95.75           N  
ATOM   1844  CE1 HIS A 238     -18.453  53.781   6.688  1.00 95.75           C  
ATOM   1845  NE2 HIS A 238     -17.578  52.844   7.035  1.00 95.75           N  
ATOM   1846  N   ILE A 239     -22.375  48.656   4.688  1.00 93.50           N  
ATOM   1847  CA  ILE A 239     -22.969  47.625   3.818  1.00 93.50           C  
ATOM   1848  C   ILE A 239     -24.141  48.250   3.043  1.00 93.50           C  
ATOM   1849  CB  ILE A 239     -23.453  46.406   4.625  1.00 93.50           C  
ATOM   1850  O   ILE A 239     -24.359  47.906   1.882  1.00 93.50           O  
ATOM   1851  CG1 ILE A 239     -22.578  45.188   4.332  1.00 93.50           C  
ATOM   1852  CG2 ILE A 239     -24.922  46.125   4.312  1.00 93.50           C  
ATOM   1853  CD1 ILE A 239     -22.812  44.031   5.266  1.00 93.50           C  
ATOM   1854  N   GLY A 240     -24.922  49.125   3.637  1.00 92.44           N  
ATOM   1855  CA  GLY A 240     -26.000  49.812   2.938  1.00 92.44           C  
ATOM   1856  C   GLY A 240     -25.516  50.594   1.729  1.00 92.44           C  
ATOM   1857  O   GLY A 240     -26.109  50.500   0.655  1.00 92.44           O  
ATOM   1858  N   LYS A 241     -24.484  51.281   1.931  1.00 93.88           N  
ATOM   1859  CA  LYS A 241     -23.875  52.031   0.844  1.00 93.88           C  
ATOM   1860  C   LYS A 241     -23.375  51.125  -0.262  1.00 93.88           C  
ATOM   1861  CB  LYS A 241     -22.734  52.906   1.369  1.00 93.88           C  
ATOM   1862  O   LYS A 241     -23.531  51.406  -1.447  1.00 93.88           O  
ATOM   1863  CG  LYS A 241     -22.188  53.906   0.352  1.00 93.88           C  
ATOM   1864  CD  LYS A 241     -21.141  54.812   0.969  1.00 93.88           C  
ATOM   1865  CE  LYS A 241     -20.594  55.812  -0.053  1.00 93.88           C  
ATOM   1866  NZ  LYS A 241     -19.547  56.688   0.542  1.00 93.88           N  
ATOM   1867  N   CYS A 242     -22.766  50.031   0.064  1.00 94.94           N  
ATOM   1868  CA  CYS A 242     -22.234  49.094  -0.897  1.00 94.94           C  
ATOM   1869  C   CYS A 242     -23.344  48.500  -1.754  1.00 94.94           C  
ATOM   1870  CB  CYS A 242     -21.484  47.969  -0.177  1.00 94.94           C  
ATOM   1871  O   CYS A 242     -23.188  48.344  -2.965  1.00 94.94           O  
ATOM   1872  SG  CYS A 242     -19.938  48.500   0.579  1.00 94.94           S  
ATOM   1873  N   LEU A 243     -24.469  48.188  -1.142  1.00 93.25           N  
ATOM   1874  CA  LEU A 243     -25.594  47.562  -1.848  1.00 93.25           C  
ATOM   1875  C   LEU A 243     -26.219  48.562  -2.822  1.00 93.25           C  
ATOM   1876  CB  LEU A 243     -26.641  47.094  -0.854  1.00 93.25           C  
ATOM   1877  O   LEU A 243     -26.734  48.188  -3.871  1.00 93.25           O  
ATOM   1878  CG  LEU A 243     -26.484  45.656  -0.350  1.00 93.25           C  
ATOM   1879  CD1 LEU A 243     -27.234  45.469   0.959  1.00 93.25           C  
ATOM   1880  CD2 LEU A 243     -26.969  44.656  -1.401  1.00 93.25           C  
ATOM   1881  N   ARG A 244     -26.109  49.844  -2.553  1.00 93.12           N  
ATOM   1882  CA  ARG A 244     -26.734  50.875  -3.385  1.00 93.12           C  
ATOM   1883  C   ARG A 244     -25.766  51.344  -4.473  1.00 93.12           C  
ATOM   1884  CB  ARG A 244     -27.172  52.062  -2.531  1.00 93.12           C  
ATOM   1885  O   ARG A 244     -26.188  52.000  -5.430  1.00 93.12           O  
ATOM   1886  CG  ARG A 244     -28.438  51.812  -1.732  1.00 93.12           C  
ATOM   1887  CD  ARG A 244     -28.938  53.062  -1.040  1.00 93.12           C  
ATOM   1888  NE  ARG A 244     -28.109  53.406   0.110  1.00 93.12           N  
ATOM   1889  NH1 ARG A 244     -29.781  54.500   1.259  1.00 93.12           N  
ATOM   1890  NH2 ARG A 244     -27.688  54.344   2.166  1.00 93.12           N  
ATOM   1891  CZ  ARG A 244     -28.531  54.094   1.176  1.00 93.12           C  
ATOM   1892  N   GLU A 245     -24.562  50.969  -4.332  1.00 91.88           N  
ATOM   1893  CA  GLU A 245     -23.547  51.406  -5.273  1.00 91.88           C  
ATOM   1894  C   GLU A 245     -22.828  50.219  -5.902  1.00 91.88           C  
ATOM   1895  CB  GLU A 245     -22.547  52.344  -4.582  1.00 91.88           C  
ATOM   1896  O   GLU A 245     -21.594  50.188  -5.934  1.00 91.88           O  
ATOM   1897  CG  GLU A 245     -23.156  53.625  -4.055  1.00 91.88           C  
ATOM   1898  CD  GLU A 245     -22.156  54.531  -3.348  1.00 91.88           C  
ATOM   1899  OE1 GLU A 245     -22.547  55.594  -2.820  1.00 91.88           O  
ATOM   1900  OE2 GLU A 245     -20.953  54.156  -3.322  1.00 91.88           O  
ATOM   1901  N   MET A 246     -23.516  49.312  -6.355  1.00 93.00           N  
ATOM   1902  CA  MET A 246     -22.922  48.188  -7.043  1.00 93.00           C  
ATOM   1903  C   MET A 246     -22.672  48.500  -8.508  1.00 93.00           C  
ATOM   1904  CB  MET A 246     -23.844  46.969  -6.922  1.00 93.00           C  
ATOM   1905  O   MET A 246     -23.328  49.375  -9.086  1.00 93.00           O  
ATOM   1906  CG  MET A 246     -24.062  46.500  -5.492  1.00 93.00           C  
ATOM   1907  SD  MET A 246     -24.953  44.875  -5.406  1.00 93.00           S  
ATOM   1908  CE  MET A 246     -26.562  45.375  -6.055  1.00 93.00           C  
ATOM   1909  N   TYR A 247     -21.750  47.781  -9.102  1.00 92.62           N  
ATOM   1910  CA  TYR A 247     -21.422  48.000 -10.508  1.00 92.62           C  
ATOM   1911  C   TYR A 247     -21.688  46.750 -11.328  1.00 92.62           C  
ATOM   1912  CB  TYR A 247     -19.953  48.406 -10.656  1.00 92.62           C  
ATOM   1913  O   TYR A 247     -21.719  46.812 -12.562  1.00 92.62           O  
ATOM   1914  CG  TYR A 247     -19.641  49.781 -10.078  1.00 92.62           C  
ATOM   1915  CD1 TYR A 247     -20.219  50.938 -10.602  1.00 92.62           C  
ATOM   1916  CD2 TYR A 247     -18.750  49.906  -9.016  1.00 92.62           C  
ATOM   1917  CE1 TYR A 247     -19.938  52.188 -10.078  1.00 92.62           C  
ATOM   1918  CE2 TYR A 247     -18.453  51.156  -8.484  1.00 92.62           C  
ATOM   1919  OH  TYR A 247     -18.766  53.531  -8.500  1.00 92.62           O  
ATOM   1920  CZ  TYR A 247     -19.047  52.281  -9.023  1.00 92.62           C  
ATOM   1921  N   THR A 248     -21.797  45.688 -10.672  1.00 92.38           N  
ATOM   1922  CA  THR A 248     -22.109  44.406 -11.312  1.00 92.38           C  
ATOM   1923  C   THR A 248     -23.156  43.625 -10.516  1.00 92.38           C  
ATOM   1924  CB  THR A 248     -20.844  43.531 -11.469  1.00 92.38           C  
ATOM   1925  O   THR A 248     -23.578  44.062  -9.445  1.00 92.38           O  
ATOM   1926  CG2 THR A 248     -19.688  44.344 -12.031  1.00 92.38           C  
ATOM   1927  OG1 THR A 248     -20.469  43.000 -10.195  1.00 92.38           O  
ATOM   1928  N   THR A 249     -23.562  42.531 -11.102  1.00 91.12           N  
ATOM   1929  CA  THR A 249     -24.547  41.656 -10.430  1.00 91.12           C  
ATOM   1930  C   THR A 249     -23.844  40.531  -9.703  1.00 91.12           C  
ATOM   1931  CB  THR A 249     -25.562  41.094 -11.430  1.00 91.12           C  
ATOM   1932  O   THR A 249     -24.484  39.781  -8.961  1.00 91.12           O  
ATOM   1933  CG2 THR A 249     -26.375  42.219 -12.078  1.00 91.12           C  
ATOM   1934  OG1 THR A 249     -24.875  40.375 -12.453  1.00 91.12           O  
ATOM   1935  N   HIS A 250     -22.562  40.344  -9.984  1.00 92.31           N  
ATOM   1936  CA  HIS A 250     -21.812  39.312  -9.312  1.00 92.31           C  
ATOM   1937  C   HIS A 250     -21.656  39.594  -7.828  1.00 92.31           C  
ATOM   1938  CB  HIS A 250     -20.438  39.125  -9.961  1.00 92.31           C  
ATOM   1939  O   HIS A 250     -20.984  40.562  -7.449  1.00 92.31           O  
ATOM   1940  CG  HIS A 250     -20.484  38.438 -11.289  1.00 92.31           C  
ATOM   1941  CD2 HIS A 250     -20.594  38.969 -12.547  1.00 92.31           C  
ATOM   1942  ND1 HIS A 250     -20.406  37.094 -11.430  1.00 92.31           N  
ATOM   1943  CE1 HIS A 250     -20.469  36.781 -12.719  1.00 92.31           C  
ATOM   1944  NE2 HIS A 250     -20.578  37.875 -13.414  1.00 92.31           N  
ATOM   1945  N   GLU A 251     -22.219  38.844  -7.031  1.00 93.31           N  
ATOM   1946  CA  GLU A 251     -22.250  39.062  -5.586  1.00 93.31           C  
ATOM   1947  C   GLU A 251     -20.844  39.125  -4.992  1.00 93.31           C  
ATOM   1948  CB  GLU A 251     -23.078  37.969  -4.910  1.00 93.31           C  
ATOM   1949  O   GLU A 251     -20.531  40.000  -4.219  1.00 93.31           O  
ATOM   1950  CG  GLU A 251     -22.984  37.969  -3.391  1.00 93.31           C  
ATOM   1951  CD  GLU A 251     -21.844  37.125  -2.854  1.00 93.31           C  
ATOM   1952  OE1 GLU A 251     -21.484  37.281  -1.657  1.00 93.31           O  
ATOM   1953  OE2 GLU A 251     -21.281  36.344  -3.633  1.00 93.31           O  
ATOM   1954  N   ASP A 252     -19.938  38.094  -5.230  1.00 93.44           N  
ATOM   1955  CA  ASP A 252     -18.594  38.000  -4.668  1.00 93.44           C  
ATOM   1956  C   ASP A 252     -17.734  39.188  -5.105  1.00 93.44           C  
ATOM   1957  CB  ASP A 252     -17.938  36.688  -5.074  1.00 93.44           C  
ATOM   1958  O   ASP A 252     -16.938  39.719  -4.324  1.00 93.44           O  
ATOM   1959  CG  ASP A 252     -18.047  36.406  -6.559  1.00 93.44           C  
ATOM   1960  OD1 ASP A 252     -18.594  37.250  -7.305  1.00 93.44           O  
ATOM   1961  OD2 ASP A 252     -17.594  35.312  -6.988  1.00 93.44           O  
ATOM   1962  N   VAL A 253     -17.922  39.688  -6.371  1.00 95.38           N  
ATOM   1963  CA  VAL A 253     -17.188  40.844  -6.863  1.00 95.38           C  
ATOM   1964  C   VAL A 253     -17.562  42.094  -6.043  1.00 95.38           C  
ATOM   1965  CB  VAL A 253     -17.469  41.094  -8.359  1.00 95.38           C  
ATOM   1966  O   VAL A 253     -16.703  42.875  -5.648  1.00 95.38           O  
ATOM   1967  CG1 VAL A 253     -16.781  42.375  -8.828  1.00 95.38           C  
ATOM   1968  CG2 VAL A 253     -17.000  39.906  -9.195  1.00 95.38           C  
ATOM   1969  N   GLU A 254     -18.812  42.250  -5.793  1.00 95.94           N  
ATOM   1970  CA  GLU A 254     -19.297  43.438  -5.074  1.00 95.94           C  
ATOM   1971  C   GLU A 254     -18.922  43.375  -3.598  1.00 95.94           C  
ATOM   1972  CB  GLU A 254     -20.812  43.562  -5.227  1.00 95.94           C  
ATOM   1973  O   GLU A 254     -18.672  44.406  -2.971  1.00 95.94           O  
ATOM   1974  CG  GLU A 254     -21.266  43.844  -6.652  1.00 95.94           C  
ATOM   1975  CD  GLU A 254     -20.609  45.062  -7.262  1.00 95.94           C  
ATOM   1976  OE1 GLU A 254     -20.234  45.031  -8.453  1.00 95.94           O  
ATOM   1977  OE2 GLU A 254     -20.469  46.094  -6.543  1.00 95.94           O  
ATOM   1978  N   VAL A 255     -18.953  42.188  -3.057  1.00 96.44           N  
ATOM   1979  CA  VAL A 255     -18.438  42.031  -1.698  1.00 96.44           C  
ATOM   1980  C   VAL A 255     -16.969  42.438  -1.649  1.00 96.44           C  
ATOM   1981  CB  VAL A 255     -18.625  40.594  -1.189  1.00 96.44           C  
ATOM   1982  O   VAL A 255     -16.531  43.156  -0.737  1.00 96.44           O  
ATOM   1983  CG1 VAL A 255     -17.859  40.375   0.114  1.00 96.44           C  
ATOM   1984  CG2 VAL A 255     -20.109  40.281  -1.000  1.00 96.44           C  
ATOM   1985  N   GLY A 256     -16.203  41.906  -2.592  1.00 96.62           N  
ATOM   1986  CA  GLY A 256     -14.797  42.281  -2.682  1.00 96.62           C  
ATOM   1987  C   GLY A 256     -14.570  43.781  -2.824  1.00 96.62           C  
ATOM   1988  O   GLY A 256     -13.648  44.312  -2.221  1.00 96.62           O  
ATOM   1989  N   ARG A 257     -15.344  44.406  -3.641  1.00 95.38           N  
ATOM   1990  CA  ARG A 257     -15.266  45.844  -3.822  1.00 95.38           C  
ATOM   1991  C   ARG A 257     -15.547  46.594  -2.516  1.00 95.38           C  
ATOM   1992  CB  ARG A 257     -16.250  46.312  -4.902  1.00 95.38           C  
ATOM   1993  O   ARG A 257     -14.867  47.562  -2.188  1.00 95.38           O  
ATOM   1994  CG  ARG A 257     -15.984  47.719  -5.414  1.00 95.38           C  
ATOM   1995  CD  ARG A 257     -16.984  48.125  -6.484  1.00 95.38           C  
ATOM   1996  NE  ARG A 257     -16.969  47.188  -7.613  1.00 95.38           N  
ATOM   1997  NH1 ARG A 257     -19.156  47.625  -8.242  1.00 95.38           N  
ATOM   1998  NH2 ARG A 257     -17.875  46.125  -9.422  1.00 95.38           N  
ATOM   1999  CZ  ARG A 257     -18.000  46.969  -8.422  1.00 95.38           C  
ATOM   2000  N   CYS A 258     -16.578  46.156  -1.827  1.00 96.69           N  
ATOM   2001  CA  CYS A 258     -16.938  46.750  -0.544  1.00 96.69           C  
ATOM   2002  C   CYS A 258     -15.789  46.594   0.457  1.00 96.69           C  
ATOM   2003  CB  CYS A 258     -18.188  46.094   0.016  1.00 96.69           C  
ATOM   2004  O   CYS A 258     -15.461  47.562   1.161  1.00 96.69           O  
ATOM   2005  SG  CYS A 258     -18.922  46.969   1.405  1.00 96.69           S  
ATOM   2006  N   VAL A 259     -15.133  45.438   0.526  1.00 97.75           N  
ATOM   2007  CA  VAL A 259     -14.008  45.188   1.416  1.00 97.75           C  
ATOM   2008  C   VAL A 259     -12.836  46.094   1.036  1.00 97.75           C  
ATOM   2009  CB  VAL A 259     -13.578  43.719   1.374  1.00 97.75           C  
ATOM   2010  O   VAL A 259     -12.188  46.688   1.905  1.00 97.75           O  
ATOM   2011  CG1 VAL A 259     -12.258  43.500   2.111  1.00 97.75           C  
ATOM   2012  CG2 VAL A 259     -14.672  42.812   1.975  1.00 97.75           C  
ATOM   2013  N   ARG A 260     -12.562  46.188  -0.192  1.00 96.25           N  
ATOM   2014  CA  ARG A 260     -11.469  47.031  -0.660  1.00 96.25           C  
ATOM   2015  C   ARG A 260     -11.711  48.469  -0.312  1.00 96.25           C  
ATOM   2016  CB  ARG A 260     -11.273  46.875  -2.170  1.00 96.25           C  
ATOM   2017  O   ARG A 260     -10.797  49.188   0.152  1.00 96.25           O  
ATOM   2018  CG  ARG A 260     -10.062  47.594  -2.719  1.00 96.25           C  
ATOM   2019  CD  ARG A 260      -9.867  47.344  -4.203  1.00 96.25           C  
ATOM   2020  NE  ARG A 260     -11.008  47.781  -4.992  1.00 96.25           N  
ATOM   2021  NH1 ARG A 260     -11.148  45.875  -6.273  1.00 96.25           N  
ATOM   2022  NH2 ARG A 260     -12.625  47.594  -6.609  1.00 96.25           N  
ATOM   2023  CZ  ARG A 260     -11.594  47.094  -5.957  1.00 96.25           C  
ATOM   2024  N   ARG A 261     -12.852  48.969  -0.426  1.00 95.69           N  
ATOM   2025  CA  ARG A 261     -13.211  50.375  -0.223  1.00 95.69           C  
ATOM   2026  C   ARG A 261     -13.148  50.750   1.255  1.00 95.69           C  
ATOM   2027  CB  ARG A 261     -14.609  50.656  -0.773  1.00 95.69           C  
ATOM   2028  O   ARG A 261     -12.633  51.812   1.610  1.00 95.69           O  
ATOM   2029  CG  ARG A 261     -14.977  52.125  -0.807  1.00 95.69           C  
ATOM   2030  CD  ARG A 261     -16.328  52.375  -1.464  1.00 95.69           C  
ATOM   2031  NE  ARG A 261     -16.703  53.781  -1.443  1.00 95.69           N  
ATOM   2032  NH1 ARG A 261     -18.734  53.469  -2.496  1.00 95.69           N  
ATOM   2033  NH2 ARG A 261     -18.078  55.562  -1.863  1.00 95.69           N  
ATOM   2034  CZ  ARG A 261     -17.844  54.281  -1.935  1.00 95.69           C  
ATOM   2035  N   PHE A 262     -13.578  49.875   2.082  1.00 97.00           N  
ATOM   2036  CA  PHE A 262     -13.797  50.281   3.459  1.00 97.00           C  
ATOM   2037  C   PHE A 262     -12.812  49.625   4.398  1.00 97.00           C  
ATOM   2038  CB  PHE A 262     -15.234  50.000   3.898  1.00 97.00           C  
ATOM   2039  O   PHE A 262     -12.547  50.094   5.496  1.00 97.00           O  
ATOM   2040  CG  PHE A 262     -16.266  50.844   3.223  1.00 97.00           C  
ATOM   2041  CD1 PHE A 262     -16.375  52.188   3.525  1.00 97.00           C  
ATOM   2042  CD2 PHE A 262     -17.141  50.281   2.283  1.00 97.00           C  
ATOM   2043  CE1 PHE A 262     -17.344  53.000   2.900  1.00 97.00           C  
ATOM   2044  CE2 PHE A 262     -18.094  51.094   1.655  1.00 97.00           C  
ATOM   2045  CZ  PHE A 262     -18.203  52.438   1.966  1.00 97.00           C  
ATOM   2046  N   ALA A 263     -12.312  48.469   4.086  1.00 96.56           N  
ATOM   2047  CA  ALA A 263     -11.305  47.812   4.910  1.00 96.56           C  
ATOM   2048  C   ALA A 263      -9.906  48.031   4.348  1.00 96.56           C  
ATOM   2049  CB  ALA A 263     -11.609  46.312   5.008  1.00 96.56           C  
ATOM   2050  O   ALA A 263      -8.906  47.719   5.016  1.00 96.56           O  
ATOM   2051  N   GLY A 264      -9.742  48.438   3.119  1.00 95.50           N  
ATOM   2052  CA  GLY A 264      -8.453  48.781   2.543  1.00 95.50           C  
ATOM   2053  C   GLY A 264      -7.617  47.562   2.164  1.00 95.50           C  
ATOM   2054  O   GLY A 264      -6.387  47.656   2.146  1.00 95.50           O  
ATOM   2055  N   VAL A 265      -8.180  46.469   2.074  1.00 96.25           N  
ATOM   2056  CA  VAL A 265      -7.477  45.219   1.701  1.00 96.25           C  
ATOM   2057  C   VAL A 265      -8.211  44.531   0.552  1.00 96.25           C  
ATOM   2058  CB  VAL A 265      -7.340  44.281   2.900  1.00 96.25           C  
ATOM   2059  O   VAL A 265      -9.367  44.875   0.268  1.00 96.25           O  
ATOM   2060  CG1 VAL A 265      -6.441  44.875   3.979  1.00 96.25           C  
ATOM   2061  CG2 VAL A 265      -8.719  43.938   3.473  1.00 96.25           C  
ATOM   2062  N   GLN A 266      -7.566  43.781  -0.166  1.00 95.56           N  
ATOM   2063  CA  GLN A 266      -8.141  42.969  -1.241  1.00 95.56           C  
ATOM   2064  C   GLN A 266      -7.797  41.500  -1.069  1.00 95.56           C  
ATOM   2065  CB  GLN A 266      -7.656  43.469  -2.602  1.00 95.56           C  
ATOM   2066  O   GLN A 266      -7.070  41.125  -0.144  1.00 95.56           O  
ATOM   2067  CG  GLN A 266      -6.141  43.469  -2.758  1.00 95.56           C  
ATOM   2068  CD  GLN A 266      -5.680  44.062  -4.062  1.00 95.56           C  
ATOM   2069  NE2 GLN A 266      -4.367  44.250  -4.203  1.00 95.56           N  
ATOM   2070  OE1 GLN A 266      -6.492  44.375  -4.938  1.00 95.56           O  
ATOM   2071  N   CYS A 267      -8.328  40.656  -1.888  1.00 96.94           N  
ATOM   2072  CA  CYS A 267      -8.078  39.219  -1.818  1.00 96.94           C  
ATOM   2073  C   CYS A 267      -6.598  38.938  -2.043  1.00 96.94           C  
ATOM   2074  CB  CYS A 267      -8.922  38.500  -2.850  1.00 96.94           C  
ATOM   2075  O   CYS A 267      -5.930  39.594  -2.822  1.00 96.94           O  
ATOM   2076  SG  CYS A 267      -8.961  36.688  -2.607  1.00 96.94           S  
ATOM   2077  N   VAL A 268      -6.074  37.938  -1.435  1.00 96.38           N  
ATOM   2078  CA  VAL A 268      -4.684  37.531  -1.584  1.00 96.38           C  
ATOM   2079  C   VAL A 268      -4.402  37.156  -3.043  1.00 96.38           C  
ATOM   2080  CB  VAL A 268      -4.355  36.312  -0.673  1.00 96.38           C  
ATOM   2081  O   VAL A 268      -5.316  36.781  -3.783  1.00 96.38           O  
ATOM   2082  CG1 VAL A 268      -4.398  36.719   0.798  1.00 96.38           C  
ATOM   2083  CG2 VAL A 268      -5.324  35.156  -0.941  1.00 96.38           C  
ATOM   2084  N   TRP A 269      -3.168  37.250  -3.438  1.00 95.06           N  
ATOM   2085  CA  TRP A 269      -2.779  37.156  -4.840  1.00 95.06           C  
ATOM   2086  C   TRP A 269      -2.082  35.812  -5.105  1.00 95.06           C  
ATOM   2087  CB  TRP A 269      -1.862  38.312  -5.238  1.00 95.06           C  
ATOM   2088  O   TRP A 269      -1.916  35.406  -6.258  1.00 95.06           O  
ATOM   2089  CG  TRP A 269      -2.586  39.594  -5.508  1.00 95.06           C  
ATOM   2090  CD1 TRP A 269      -2.760  40.625  -4.641  1.00 95.06           C  
ATOM   2091  CD2 TRP A 269      -3.242  39.969  -6.723  1.00 95.06           C  
ATOM   2092  CE2 TRP A 269      -3.791  41.250  -6.523  1.00 95.06           C  
ATOM   2093  CE3 TRP A 269      -3.418  39.344  -7.961  1.00 95.06           C  
ATOM   2094  NE1 TRP A 269      -3.482  41.625  -5.250  1.00 95.06           N  
ATOM   2095  CH2 TRP A 269      -4.660  41.281  -8.727  1.00 95.06           C  
ATOM   2096  CZ2 TRP A 269      -4.504  41.938  -7.523  1.00 95.06           C  
ATOM   2097  CZ3 TRP A 269      -4.129  40.000  -8.953  1.00 95.06           C  
ATOM   2098  N   SER A 270      -1.657  35.094  -4.109  1.00 94.31           N  
ATOM   2099  CA  SER A 270      -0.783  33.938  -4.234  1.00 94.31           C  
ATOM   2100  C   SER A 270      -1.408  32.844  -5.121  1.00 94.31           C  
ATOM   2101  CB  SER A 270      -0.471  33.344  -2.857  1.00 94.31           C  
ATOM   2102  O   SER A 270      -2.607  32.594  -5.027  1.00 94.31           O  
ATOM   2103  OG  SER A 270       0.202  32.094  -2.980  1.00 94.31           O  
ATOM   2104  N   TYR A 271      -0.552  32.188  -5.969  1.00 92.81           N  
ATOM   2105  CA  TYR A 271      -0.999  31.109  -6.832  1.00 92.81           C  
ATOM   2106  C   TYR A 271      -1.376  29.875  -6.012  1.00 92.81           C  
ATOM   2107  CB  TYR A 271       0.091  30.750  -7.844  1.00 92.81           C  
ATOM   2108  O   TYR A 271      -2.242  29.094  -6.414  1.00 92.81           O  
ATOM   2109  CG  TYR A 271       0.212  31.719  -8.984  1.00 92.81           C  
ATOM   2110  CD1 TYR A 271      -0.788  31.828  -9.953  1.00 92.81           C  
ATOM   2111  CD2 TYR A 271       1.325  32.562  -9.102  1.00 92.81           C  
ATOM   2112  CE1 TYR A 271      -0.680  32.719 -11.008  1.00 92.81           C  
ATOM   2113  CE2 TYR A 271       1.443  33.469 -10.148  1.00 92.81           C  
ATOM   2114  OH  TYR A 271       0.550  34.438 -12.141  1.00 92.81           O  
ATOM   2115  CZ  TYR A 271       0.438  33.531 -11.094  1.00 92.81           C  
ATOM   2116  N   GLU A 272      -0.749  29.750  -4.895  1.00 93.50           N  
ATOM   2117  CA  GLU A 272      -1.000  28.609  -4.023  1.00 93.50           C  
ATOM   2118  C   GLU A 272      -2.463  28.547  -3.598  1.00 93.50           C  
ATOM   2119  CB  GLU A 272      -0.094  28.656  -2.791  1.00 93.50           C  
ATOM   2120  O   GLU A 272      -2.984  27.469  -3.291  1.00 93.50           O  
ATOM   2121  CG  GLU A 272      -0.138  27.391  -1.939  1.00 93.50           C  
ATOM   2122  CD  GLU A 272       0.793  27.453  -0.739  1.00 93.50           C  
ATOM   2123  OE1 GLU A 272       1.035  26.391  -0.110  1.00 93.50           O  
ATOM   2124  OE2 GLU A 272       1.286  28.562  -0.425  1.00 93.50           O  
ATOM   2125  N   MET A 273      -3.129  29.688  -3.553  1.00 96.56           N  
ATOM   2126  CA  MET A 273      -4.512  29.766  -3.094  1.00 96.56           C  
ATOM   2127  C   MET A 273      -5.449  29.047  -4.062  1.00 96.56           C  
ATOM   2128  CB  MET A 273      -4.938  31.219  -2.932  1.00 96.56           C  
ATOM   2129  O   MET A 273      -6.555  28.656  -3.686  1.00 96.56           O  
ATOM   2130  CG  MET A 273      -4.223  31.953  -1.805  1.00 96.56           C  
ATOM   2131  SD  MET A 273      -4.523  31.172  -0.168  1.00 96.56           S  
ATOM   2132  CE  MET A 273      -6.227  31.719   0.137  1.00 96.56           C  
ATOM   2133  N   GLN A 274      -5.074  28.891  -5.344  1.00 94.81           N  
ATOM   2134  CA  GLN A 274      -5.844  28.109  -6.309  1.00 94.81           C  
ATOM   2135  C   GLN A 274      -5.895  26.641  -5.910  1.00 94.81           C  
ATOM   2136  CB  GLN A 274      -5.250  28.266  -7.711  1.00 94.81           C  
ATOM   2137  O   GLN A 274      -6.875  25.953  -6.191  1.00 94.81           O  
ATOM   2138  CG  GLN A 274      -5.391  29.656  -8.297  1.00 94.81           C  
ATOM   2139  CD  GLN A 274      -4.742  29.797  -9.656  1.00 94.81           C  
ATOM   2140  NE2 GLN A 274      -4.801  30.984 -10.227  1.00 94.81           N  
ATOM   2141  OE1 GLN A 274      -4.191  28.828 -10.195  1.00 94.81           O  
ATOM   2142  N   GLN A 275      -4.824  26.188  -5.277  1.00 94.12           N  
ATOM   2143  CA  GLN A 275      -4.750  24.812  -4.832  1.00 94.12           C  
ATOM   2144  C   GLN A 275      -5.434  24.625  -3.480  1.00 94.12           C  
ATOM   2145  CB  GLN A 275      -3.291  24.344  -4.750  1.00 94.12           C  
ATOM   2146  O   GLN A 275      -6.078  23.594  -3.240  1.00 94.12           O  
ATOM   2147  CG  GLN A 275      -2.584  24.297  -6.098  1.00 94.12           C  
ATOM   2148  CD  GLN A 275      -1.134  23.859  -5.980  1.00 94.12           C  
ATOM   2149  NE2 GLN A 275      -0.464  23.734  -7.121  1.00 94.12           N  
ATOM   2150  OE1 GLN A 275      -0.618  23.656  -4.879  1.00 94.12           O  
ATOM   2151  N   LEU A 276      -5.332  25.609  -2.582  1.00 97.19           N  
ATOM   2152  CA  LEU A 276      -5.902  25.516  -1.242  1.00 97.19           C  
ATOM   2153  C   LEU A 276      -7.414  25.703  -1.284  1.00 97.19           C  
ATOM   2154  CB  LEU A 276      -5.273  26.562  -0.322  1.00 97.19           C  
ATOM   2155  O   LEU A 276      -8.148  25.016  -0.571  1.00 97.19           O  
ATOM   2156  CG  LEU A 276      -3.785  26.391  -0.012  1.00 97.19           C  
ATOM   2157  CD1 LEU A 276      -3.293  27.531   0.877  1.00 97.19           C  
ATOM   2158  CD2 LEU A 276      -3.531  25.047   0.647  1.00 97.19           C  
ATOM   2159  N   PHE A 277      -7.855  26.609  -2.051  1.00 98.06           N  
ATOM   2160  CA  PHE A 277      -9.273  26.844  -2.320  1.00 98.06           C  
ATOM   2161  C   PHE A 277      -9.633  26.391  -3.727  1.00 98.06           C  
ATOM   2162  CB  PHE A 277      -9.617  28.328  -2.148  1.00 98.06           C  
ATOM   2163  O   PHE A 277      -9.828  27.203  -4.625  1.00 98.06           O  
ATOM   2164  CG  PHE A 277      -9.555  28.797  -0.722  1.00 98.06           C  
ATOM   2165  CD1 PHE A 277     -10.719  28.953   0.029  1.00 98.06           C  
ATOM   2166  CD2 PHE A 277      -8.336  29.109  -0.132  1.00 98.06           C  
ATOM   2167  CE1 PHE A 277     -10.664  29.391   1.350  1.00 98.06           C  
ATOM   2168  CE2 PHE A 277      -8.273  29.547   1.187  1.00 98.06           C  
ATOM   2169  CZ  PHE A 277      -9.438  29.688   1.926  1.00 98.06           C  
ATOM   2170  N   TYR A 278      -9.891  25.109  -3.842  1.00 96.25           N  
ATOM   2171  CA  TYR A 278      -9.930  24.391  -5.109  1.00 96.25           C  
ATOM   2172  C   TYR A 278     -11.266  24.578  -5.812  1.00 96.25           C  
ATOM   2173  CB  TYR A 278      -9.672  22.891  -4.879  1.00 96.25           C  
ATOM   2174  O   TYR A 278     -12.328  24.375  -5.215  1.00 96.25           O  
ATOM   2175  CG  TYR A 278      -9.727  22.062  -6.145  1.00 96.25           C  
ATOM   2176  CD1 TYR A 278     -10.898  21.422  -6.531  1.00 96.25           C  
ATOM   2177  CD2 TYR A 278      -8.602  21.922  -6.949  1.00 96.25           C  
ATOM   2178  CE1 TYR A 278     -10.953  20.672  -7.695  1.00 96.25           C  
ATOM   2179  CE2 TYR A 278      -8.648  21.172  -8.117  1.00 96.25           C  
ATOM   2180  OH  TYR A 278      -9.875  19.781  -9.633  1.00 96.25           O  
ATOM   2181  CZ  TYR A 278      -9.820  20.547  -8.477  1.00 96.25           C  
ATOM   2182  N   GLU A 279     -11.172  24.969  -7.016  1.00 93.56           N  
ATOM   2183  CA  GLU A 279     -12.289  25.031  -7.949  1.00 93.56           C  
ATOM   2184  C   GLU A 279     -12.109  24.062  -9.102  1.00 93.56           C  
ATOM   2185  CB  GLU A 279     -12.461  26.453  -8.484  1.00 93.56           C  
ATOM   2186  O   GLU A 279     -11.055  24.047  -9.750  1.00 93.56           O  
ATOM   2187  CG  GLU A 279     -13.523  26.578  -9.570  1.00 93.56           C  
ATOM   2188  CD  GLU A 279     -14.938  26.422  -9.047  1.00 93.56           C  
ATOM   2189  OE1 GLU A 279     -15.867  26.219  -9.859  1.00 93.56           O  
ATOM   2190  OE2 GLU A 279     -15.117  26.500  -7.809  1.00 93.56           O  
ATOM   2191  N   ASN A 280     -12.992  23.141  -9.203  1.00 88.19           N  
ATOM   2192  CA  ASN A 280     -12.938  22.172 -10.297  1.00 88.19           C  
ATOM   2193  C   ASN A 280     -13.250  22.828 -11.641  1.00 88.19           C  
ATOM   2194  CB  ASN A 280     -13.891  21.016 -10.039  1.00 88.19           C  
ATOM   2195  O   ASN A 280     -14.398  23.219 -11.898  1.00 88.19           O  
ATOM   2196  CG  ASN A 280     -13.750  19.891 -11.055  1.00 88.19           C  
ATOM   2197  ND2 ASN A 280     -14.672  18.938 -11.031  1.00 88.19           N  
ATOM   2198  OD1 ASN A 280     -12.812  19.891 -11.859  1.00 88.19           O  
ATOM   2199  N   TYR A 281     -12.312  22.938 -12.492  1.00 80.12           N  
ATOM   2200  CA  TYR A 281     -12.461  23.578 -13.789  1.00 80.12           C  
ATOM   2201  C   TYR A 281     -12.641  22.547 -14.891  1.00 80.12           C  
ATOM   2202  CB  TYR A 281     -11.250  24.453 -14.094  1.00 80.12           C  
ATOM   2203  O   TYR A 281     -12.484  22.859 -16.078  1.00 80.12           O  
ATOM   2204  CG  TYR A 281     -11.102  25.641 -13.156  1.00 80.12           C  
ATOM   2205  CD1 TYR A 281     -11.922  26.750 -13.289  1.00 80.12           C  
ATOM   2206  CD2 TYR A 281     -10.148  25.641 -12.148  1.00 80.12           C  
ATOM   2207  CE1 TYR A 281     -11.797  27.844 -12.430  1.00 80.12           C  
ATOM   2208  CE2 TYR A 281     -10.008  26.719 -11.289  1.00 80.12           C  
ATOM   2209  OH  TYR A 281     -10.703  28.891 -10.586  1.00 80.12           O  
ATOM   2210  CZ  TYR A 281     -10.836  27.812 -11.438  1.00 80.12           C  
ATOM   2211  N   GLU A 282     -12.875  21.297 -14.562  1.00 75.00           N  
ATOM   2212  CA  GLU A 282     -13.047  20.266 -15.586  1.00 75.00           C  
ATOM   2213  C   GLU A 282     -14.148  20.641 -16.562  1.00 75.00           C  
ATOM   2214  CB  GLU A 282     -13.344  18.922 -14.930  1.00 75.00           C  
ATOM   2215  O   GLU A 282     -15.109  21.328 -16.203  1.00 75.00           O  
ATOM   2216  CG  GLU A 282     -12.148  18.297 -14.234  1.00 75.00           C  
ATOM   2217  CD  GLU A 282     -12.469  16.953 -13.578  1.00 75.00           C  
ATOM   2218  OE1 GLU A 282     -11.562  16.344 -12.961  1.00 75.00           O  
ATOM   2219  OE2 GLU A 282     -13.641  16.516 -13.672  1.00 75.00           O  
ATOM   2220  N   GLN A 283     -13.898  20.469 -17.906  1.00 64.38           N  
ATOM   2221  CA  GLN A 283     -14.766  20.875 -19.016  1.00 64.38           C  
ATOM   2222  C   GLN A 283     -16.156  20.281 -18.859  1.00 64.38           C  
ATOM   2223  CB  GLN A 283     -14.164  20.438 -20.359  1.00 64.38           C  
ATOM   2224  O   GLN A 283     -17.156  20.938 -19.141  1.00 64.38           O  
ATOM   2225  CG  GLN A 283     -13.039  21.344 -20.844  1.00 64.38           C  
ATOM   2226  CD  GLN A 283     -12.562  20.984 -22.234  1.00 64.38           C  
ATOM   2227  NE2 GLN A 283     -11.656  21.781 -22.781  1.00 64.38           N  
ATOM   2228  OE1 GLN A 283     -13.008  19.984 -22.828  1.00 64.38           O  
ATOM   2229  N   ASN A 284     -16.234  18.938 -18.531  1.00 64.25           N  
ATOM   2230  CA  ASN A 284     -17.531  18.297 -18.328  1.00 64.25           C  
ATOM   2231  C   ASN A 284     -17.984  18.391 -16.875  1.00 64.25           C  
ATOM   2232  CB  ASN A 284     -17.484  16.828 -18.781  1.00 64.25           C  
ATOM   2233  O   ASN A 284     -17.984  17.391 -16.156  1.00 64.25           O  
ATOM   2234  CG  ASN A 284     -17.500  16.688 -20.281  1.00 64.25           C  
ATOM   2235  ND2 ASN A 284     -17.125  15.508 -20.766  1.00 64.25           N  
ATOM   2236  OD1 ASN A 284     -17.859  17.625 -21.000  1.00 64.25           O  
ATOM   2237  N   LYS A 285     -18.344  19.656 -16.484  1.00 70.31           N  
ATOM   2238  CA  LYS A 285     -18.734  19.953 -15.109  1.00 70.31           C  
ATOM   2239  C   LYS A 285     -20.078  19.312 -14.773  1.00 70.31           C  
ATOM   2240  CB  LYS A 285     -18.812  21.469 -14.883  1.00 70.31           C  
ATOM   2241  O   LYS A 285     -21.109  19.641 -15.367  1.00 70.31           O  
ATOM   2242  CG  LYS A 285     -17.469  22.172 -14.914  1.00 70.31           C  
ATOM   2243  CD  LYS A 285     -17.609  23.656 -14.625  1.00 70.31           C  
ATOM   2244  CE  LYS A 285     -16.266  24.359 -14.680  1.00 70.31           C  
ATOM   2245  NZ  LYS A 285     -16.391  25.828 -14.398  1.00 70.31           N  
ATOM   2246  N   LYS A 286     -20.031  18.219 -14.125  1.00 77.75           N  
ATOM   2247  CA  LYS A 286     -21.250  17.531 -13.688  1.00 77.75           C  
ATOM   2248  C   LYS A 286     -21.688  18.031 -12.320  1.00 77.75           C  
ATOM   2249  CB  LYS A 286     -21.031  16.016 -13.656  1.00 77.75           C  
ATOM   2250  O   LYS A 286     -22.656  17.516 -11.750  1.00 77.75           O  
ATOM   2251  CG  LYS A 286     -20.766  15.398 -15.023  1.00 77.75           C  
ATOM   2252  CD  LYS A 286     -20.719  13.875 -14.945  1.00 77.75           C  
ATOM   2253  CE  LYS A 286     -20.484  13.250 -16.312  1.00 77.75           C  
ATOM   2254  NZ  LYS A 286     -20.406  11.766 -16.234  1.00 77.75           N  
ATOM   2255  N   GLY A 287     -21.031  19.141 -11.797  1.00 85.62           N  
ATOM   2256  CA  GLY A 287     -21.422  19.719 -10.523  1.00 85.62           C  
ATOM   2257  C   GLY A 287     -20.844  18.984  -9.328  1.00 85.62           C  
ATOM   2258  O   GLY A 287     -21.312  19.156  -8.203  1.00 85.62           O  
ATOM   2259  N   TYR A 288     -20.047  17.922  -9.617  1.00 87.12           N  
ATOM   2260  CA  TYR A 288     -19.359  17.203  -8.547  1.00 87.12           C  
ATOM   2261  C   TYR A 288     -17.953  16.812  -8.969  1.00 87.12           C  
ATOM   2262  CB  TYR A 288     -20.156  15.938  -8.172  1.00 87.12           C  
ATOM   2263  O   TYR A 288     -17.609  16.875 -10.148  1.00 87.12           O  
ATOM   2264  CG  TYR A 288     -20.359  14.984  -9.320  1.00 87.12           C  
ATOM   2265  CD1 TYR A 288     -21.484  15.094 -10.141  1.00 87.12           C  
ATOM   2266  CD2 TYR A 288     -19.438  13.977  -9.586  1.00 87.12           C  
ATOM   2267  CE1 TYR A 288     -21.688  14.211 -11.203  1.00 87.12           C  
ATOM   2268  CE2 TYR A 288     -19.625  13.094 -10.648  1.00 87.12           C  
ATOM   2269  OH  TYR A 288     -20.953  12.352 -12.492  1.00 87.12           O  
ATOM   2270  CZ  TYR A 288     -20.750  13.219 -11.445  1.00 87.12           C  
ATOM   2271  N   ILE A 289     -17.078  16.484  -8.070  1.00 88.12           N  
ATOM   2272  CA  ILE A 289     -15.703  16.078  -8.320  1.00 88.12           C  
ATOM   2273  C   ILE A 289     -15.648  14.562  -8.555  1.00 88.12           C  
ATOM   2274  CB  ILE A 289     -14.773  16.469  -7.152  1.00 88.12           C  
ATOM   2275  O   ILE A 289     -15.867  13.781  -7.633  1.00 88.12           O  
ATOM   2276  CG1 ILE A 289     -14.859  17.984  -6.895  1.00 88.12           C  
ATOM   2277  CG2 ILE A 289     -13.336  16.047  -7.438  1.00 88.12           C  
ATOM   2278  CD1 ILE A 289     -14.180  18.422  -5.605  1.00 88.12           C  
ATOM   2279  N   ARG A 290     -15.305  14.219  -9.695  1.00 85.94           N  
ATOM   2280  CA  ARG A 290     -15.320  12.812 -10.094  1.00 85.94           C  
ATOM   2281  C   ARG A 290     -14.039  12.109  -9.656  1.00 85.94           C  
ATOM   2282  CB  ARG A 290     -15.492  12.688 -11.609  1.00 85.94           C  
ATOM   2283  O   ARG A 290     -14.094  11.086  -8.969  1.00 85.94           O  
ATOM   2284  CG  ARG A 290     -15.695  11.258 -12.086  1.00 85.94           C  
ATOM   2285  CD  ARG A 290     -15.945  11.195 -13.586  1.00 85.94           C  
ATOM   2286  NE  ARG A 290     -16.016   9.820 -14.070  1.00 85.94           N  
ATOM   2287  NH1 ARG A 290     -16.516  10.391 -16.250  1.00 85.94           N  
ATOM   2288  NH2 ARG A 290     -16.328   8.188 -15.648  1.00 85.94           N  
ATOM   2289  CZ  ARG A 290     -16.281   9.469 -15.320  1.00 85.94           C  
ATOM   2290  N   ASP A 291     -12.906  12.656 -10.039  1.00 87.06           N  
ATOM   2291  CA  ASP A 291     -11.617  12.055  -9.711  1.00 87.06           C  
ATOM   2292  C   ASP A 291     -11.117  12.523  -8.352  1.00 87.06           C  
ATOM   2293  CB  ASP A 291     -10.586  12.375 -10.789  1.00 87.06           C  
ATOM   2294  O   ASP A 291     -10.680  13.664  -8.203  1.00 87.06           O  
ATOM   2295  CG  ASP A 291      -9.266  11.641 -10.594  1.00 87.06           C  
ATOM   2296  OD1 ASP A 291      -9.219  10.680  -9.805  1.00 87.06           O  
ATOM   2297  OD2 ASP A 291      -8.266  12.039 -11.234  1.00 87.06           O  
ATOM   2298  N   LEU A 292     -11.188  11.664  -7.402  1.00 90.50           N  
ATOM   2299  CA  LEU A 292     -10.805  12.031  -6.043  1.00 90.50           C  
ATOM   2300  C   LEU A 292      -9.336  11.688  -5.789  1.00 90.50           C  
ATOM   2301  CB  LEU A 292     -11.688  11.305  -5.023  1.00 90.50           C  
ATOM   2302  O   LEU A 292      -8.727  12.219  -4.852  1.00 90.50           O  
ATOM   2303  CG  LEU A 292     -13.188  11.617  -5.090  1.00 90.50           C  
ATOM   2304  CD1 LEU A 292     -13.938  10.820  -4.031  1.00 90.50           C  
ATOM   2305  CD2 LEU A 292     -13.430  13.117  -4.910  1.00 90.50           C  
ATOM   2306  N   HIS A 293      -8.789  10.773  -6.582  1.00 88.44           N  
ATOM   2307  CA  HIS A 293      -7.414  10.336  -6.383  1.00 88.44           C  
ATOM   2308  C   HIS A 293      -6.430  11.273  -7.078  1.00 88.44           C  
ATOM   2309  CB  HIS A 293      -7.230   8.906  -6.898  1.00 88.44           C  
ATOM   2310  O   HIS A 293      -5.793  10.891  -8.062  1.00 88.44           O  
ATOM   2311  CG  HIS A 293      -5.977   8.250  -6.414  1.00 88.44           C  
ATOM   2312  CD2 HIS A 293      -4.988   7.617  -7.086  1.00 88.44           C  
ATOM   2313  ND1 HIS A 293      -5.629   8.203  -5.082  1.00 88.44           N  
ATOM   2314  CE1 HIS A 293      -4.477   7.566  -4.957  1.00 88.44           C  
ATOM   2315  NE2 HIS A 293      -4.066   7.199  -6.156  1.00 88.44           N  
ATOM   2316  N   ASN A 294      -6.258  12.383  -6.500  1.00 89.00           N  
ATOM   2317  CA  ASN A 294      -5.418  13.453  -7.023  1.00 89.00           C  
ATOM   2318  C   ASN A 294      -4.785  14.273  -5.902  1.00 89.00           C  
ATOM   2319  CB  ASN A 294      -6.227  14.367  -7.953  1.00 89.00           C  
ATOM   2320  O   ASN A 294      -5.438  14.570  -4.898  1.00 89.00           O  
ATOM   2321  CG  ASN A 294      -5.367  15.406  -8.641  1.00 89.00           C  
ATOM   2322  ND2 ASN A 294      -5.844  15.914  -9.766  1.00 89.00           N  
ATOM   2323  OD1 ASN A 294      -4.281  15.750  -8.164  1.00 89.00           O  
ATOM   2324  N   SER A 295      -3.508  14.617  -6.117  1.00 88.69           N  
ATOM   2325  CA  SER A 295      -2.762  15.336  -5.090  1.00 88.69           C  
ATOM   2326  C   SER A 295      -3.369  16.703  -4.828  1.00 88.69           C  
ATOM   2327  CB  SER A 295      -1.296  15.484  -5.500  1.00 88.69           C  
ATOM   2328  O   SER A 295      -3.305  17.219  -3.705  1.00 88.69           O  
ATOM   2329  OG  SER A 295      -1.182  16.250  -6.691  1.00 88.69           O  
ATOM   2330  N   LYS A 296      -3.955  17.297  -5.836  1.00 91.00           N  
ATOM   2331  CA  LYS A 296      -4.598  18.594  -5.676  1.00 91.00           C  
ATOM   2332  C   LYS A 296      -5.781  18.500  -4.719  1.00 91.00           C  
ATOM   2333  CB  LYS A 296      -5.055  19.141  -7.031  1.00 91.00           C  
ATOM   2334  O   LYS A 296      -5.980  19.391  -3.887  1.00 91.00           O  
ATOM   2335  CG  LYS A 296      -3.914  19.438  -7.992  1.00 91.00           C  
ATOM   2336  CD  LYS A 296      -4.434  19.969  -9.320  1.00 91.00           C  
ATOM   2337  CE  LYS A 296      -3.297  20.219 -10.305  1.00 91.00           C  
ATOM   2338  NZ  LYS A 296      -3.805  20.688 -11.633  1.00 91.00           N  
ATOM   2339  N   ILE A 297      -6.535  17.500  -4.828  1.00 92.75           N  
ATOM   2340  CA  ILE A 297      -7.691  17.281  -3.969  1.00 92.75           C  
ATOM   2341  C   ILE A 297      -7.227  17.016  -2.537  1.00 92.75           C  
ATOM   2342  CB  ILE A 297      -8.555  16.094  -4.473  1.00 92.75           C  
ATOM   2343  O   ILE A 297      -7.836  17.500  -1.581  1.00 92.75           O  
ATOM   2344  CG1 ILE A 297      -9.086  16.391  -5.883  1.00 92.75           C  
ATOM   2345  CG2 ILE A 297      -9.703  15.812  -3.502  1.00 92.75           C  
ATOM   2346  CD1 ILE A 297      -9.984  17.609  -5.961  1.00 92.75           C  
ATOM   2347  N   HIS A 298      -6.098  16.438  -2.357  1.00 92.94           N  
ATOM   2348  CA  HIS A 298      -5.566  16.078  -1.045  1.00 92.94           C  
ATOM   2349  C   HIS A 298      -5.066  17.312  -0.302  1.00 92.94           C  
ATOM   2350  CB  HIS A 298      -4.438  15.055  -1.183  1.00 92.94           C  
ATOM   2351  O   HIS A 298      -5.227  17.422   0.917  1.00 92.94           O  
ATOM   2352  CG  HIS A 298      -4.887  13.742  -1.738  1.00 92.94           C  
ATOM   2353  CD2 HIS A 298      -6.125  13.258  -1.999  1.00 92.94           C  
ATOM   2354  ND1 HIS A 298      -4.004  12.742  -2.092  1.00 92.94           N  
ATOM   2355  CE1 HIS A 298      -4.684  11.703  -2.547  1.00 92.94           C  
ATOM   2356  NE2 HIS A 298      -5.973  11.992  -2.502  1.00 92.94           N  
ATOM   2357  N   GLN A 299      -4.523  18.219  -1.001  1.00 93.12           N  
ATOM   2358  CA  GLN A 299      -3.904  19.391  -0.393  1.00 93.12           C  
ATOM   2359  C   GLN A 299      -4.926  20.516  -0.182  1.00 93.12           C  
ATOM   2360  CB  GLN A 299      -2.746  19.906  -1.257  1.00 93.12           C  
ATOM   2361  O   GLN A 299      -4.680  21.453   0.579  1.00 93.12           O  
ATOM   2362  CG  GLN A 299      -1.533  18.984  -1.260  1.00 93.12           C  
ATOM   2363  CD  GLN A 299      -0.434  19.469  -2.188  1.00 93.12           C  
ATOM   2364  NE2 GLN A 299       0.655  18.703  -2.262  1.00 93.12           N  
ATOM   2365  OE1 GLN A 299      -0.563  20.516  -2.836  1.00 93.12           O  
ATOM   2366  N   ALA A 300      -6.008  20.438  -0.771  1.00 97.31           N  
ATOM   2367  CA  ALA A 300      -7.008  21.500  -0.767  1.00 97.31           C  
ATOM   2368  C   ALA A 300      -7.652  21.641   0.609  1.00 97.31           C  
ATOM   2369  CB  ALA A 300      -8.078  21.234  -1.825  1.00 97.31           C  
ATOM   2370  O   ALA A 300      -7.773  20.656   1.350  1.00 97.31           O  
ATOM   2371  N   ILE A 301      -8.000  22.812   1.000  1.00 98.19           N  
ATOM   2372  CA  ILE A 301      -8.773  23.125   2.197  1.00 98.19           C  
ATOM   2373  C   ILE A 301     -10.266  23.094   1.873  1.00 98.19           C  
ATOM   2374  CB  ILE A 301      -8.383  24.516   2.775  1.00 98.19           C  
ATOM   2375  O   ILE A 301     -11.055  22.516   2.633  1.00 98.19           O  
ATOM   2376  CG1 ILE A 301      -6.930  24.500   3.256  1.00 98.19           C  
ATOM   2377  CG2 ILE A 301      -9.336  24.906   3.910  1.00 98.19           C  
ATOM   2378  CD1 ILE A 301      -6.398  25.875   3.646  1.00 98.19           C  
ATOM   2379  N   THR A 302     -10.609  23.656   0.750  1.00 98.38           N  
ATOM   2380  CA  THR A 302     -11.984  23.641   0.268  1.00 98.38           C  
ATOM   2381  C   THR A 302     -12.062  23.016  -1.123  1.00 98.38           C  
ATOM   2382  CB  THR A 302     -12.586  25.047   0.232  1.00 98.38           C  
ATOM   2383  O   THR A 302     -11.109  23.109  -1.902  1.00 98.38           O  
ATOM   2384  CG2 THR A 302     -12.508  25.719   1.603  1.00 98.38           C  
ATOM   2385  OG1 THR A 302     -11.867  25.859  -0.714  1.00 98.38           O  
ATOM   2386  N   LEU A 303     -13.141  22.344  -1.437  1.00 97.56           N  
ATOM   2387  CA  LEU A 303     -13.391  21.703  -2.717  1.00 97.56           C  
ATOM   2388  C   LEU A 303     -14.758  22.094  -3.270  1.00 97.56           C  
ATOM   2389  CB  LEU A 303     -13.320  20.172  -2.572  1.00 97.56           C  
ATOM   2390  O   LEU A 303     -15.789  21.828  -2.646  1.00 97.56           O  
ATOM   2391  CG  LEU A 303     -11.953  19.594  -2.176  1.00 97.56           C  
ATOM   2392  CD1 LEU A 303     -12.125  18.203  -1.581  1.00 97.56           C  
ATOM   2393  CD2 LEU A 303     -11.023  19.562  -3.379  1.00 97.56           C  
ATOM   2394  N   HIS A 304     -14.836  22.734  -4.316  1.00 95.75           N  
ATOM   2395  CA  HIS A 304     -16.031  23.250  -4.996  1.00 95.75           C  
ATOM   2396  C   HIS A 304     -16.031  22.859  -6.473  1.00 95.75           C  
ATOM   2397  CB  HIS A 304     -16.109  24.766  -4.848  1.00 95.75           C  
ATOM   2398  O   HIS A 304     -14.969  22.828  -7.105  1.00 95.75           O  
ATOM   2399  CG  HIS A 304     -17.297  25.375  -5.535  1.00 95.75           C  
ATOM   2400  CD2 HIS A 304     -18.547  25.625  -5.090  1.00 95.75           C  
ATOM   2401  ND1 HIS A 304     -17.250  25.781  -6.848  1.00 95.75           N  
ATOM   2402  CE1 HIS A 304     -18.438  26.281  -7.180  1.00 95.75           C  
ATOM   2403  NE2 HIS A 304     -19.234  26.188  -6.133  1.00 95.75           N  
ATOM   2404  N   PRO A 305     -17.172  22.500  -6.973  1.00 94.94           N  
ATOM   2405  CA  PRO A 305     -18.516  22.406  -6.406  1.00 94.94           C  
ATOM   2406  C   PRO A 305     -18.938  20.969  -6.109  1.00 94.94           C  
ATOM   2407  CB  PRO A 305     -19.406  23.016  -7.496  1.00 94.94           C  
ATOM   2408  O   PRO A 305     -18.328  20.016  -6.629  1.00 94.94           O  
ATOM   2409  CG  PRO A 305     -18.750  22.625  -8.781  1.00 94.94           C  
ATOM   2410  CD  PRO A 305     -17.250  22.609  -8.570  1.00 94.94           C  
ATOM   2411  N   ASN A 306     -19.906  20.797  -5.215  1.00 93.75           N  
ATOM   2412  CA  ASN A 306     -20.578  19.547  -4.926  1.00 93.75           C  
ATOM   2413  C   ASN A 306     -22.094  19.734  -4.820  1.00 93.75           C  
ATOM   2414  CB  ASN A 306     -20.031  18.922  -3.639  1.00 93.75           C  
ATOM   2415  O   ASN A 306     -22.656  19.672  -3.727  1.00 93.75           O  
ATOM   2416  CG  ASN A 306     -18.562  18.562  -3.742  1.00 93.75           C  
ATOM   2417  ND2 ASN A 306     -17.750  19.188  -2.895  1.00 93.75           N  
ATOM   2418  OD1 ASN A 306     -18.172  17.750  -4.574  1.00 93.75           O  
ATOM   2419  N   LYS A 307     -22.672  19.750  -5.957  1.00 94.06           N  
ATOM   2420  CA  LYS A 307     -24.094  20.109  -6.055  1.00 94.06           C  
ATOM   2421  C   LYS A 307     -24.984  18.891  -5.797  1.00 94.06           C  
ATOM   2422  CB  LYS A 307     -24.391  20.703  -7.430  1.00 94.06           C  
ATOM   2423  O   LYS A 307     -26.172  19.047  -5.488  1.00 94.06           O  
ATOM   2424  CG  LYS A 307     -23.719  22.031  -7.691  1.00 94.06           C  
ATOM   2425  CD  LYS A 307     -24.172  22.641  -9.016  1.00 94.06           C  
ATOM   2426  CE  LYS A 307     -23.531  24.000  -9.250  1.00 94.06           C  
ATOM   2427  NZ  LYS A 307     -24.125  24.688 -10.438  1.00 94.06           N  
ATOM   2428  N   ASN A 308     -24.484  17.766  -5.980  1.00 93.31           N  
ATOM   2429  CA  ASN A 308     -25.219  16.531  -5.770  1.00 93.31           C  
ATOM   2430  C   ASN A 308     -24.859  15.891  -4.430  1.00 93.31           C  
ATOM   2431  CB  ASN A 308     -24.938  15.547  -6.910  1.00 93.31           C  
ATOM   2432  O   ASN A 308     -23.734  15.398  -4.246  1.00 93.31           O  
ATOM   2433  CG  ASN A 308     -25.859  14.344  -6.887  1.00 93.31           C  
ATOM   2434  ND2 ASN A 308     -25.984  13.664  -8.023  1.00 93.31           N  
ATOM   2435  OD1 ASN A 308     -26.469  14.031  -5.859  1.00 93.31           O  
ATOM   2436  N   PRO A 309     -25.859  15.828  -3.496  1.00 94.88           N  
ATOM   2437  CA  PRO A 309     -25.594  15.344  -2.139  1.00 94.88           C  
ATOM   2438  C   PRO A 309     -24.938  13.969  -2.117  1.00 94.88           C  
ATOM   2439  CB  PRO A 309     -26.984  15.297  -1.502  1.00 94.88           C  
ATOM   2440  O   PRO A 309     -23.969  13.758  -1.379  1.00 94.88           O  
ATOM   2441  CG  PRO A 309     -27.750  16.406  -2.146  1.00 94.88           C  
ATOM   2442  CD  PRO A 309     -27.344  16.484  -3.592  1.00 94.88           C  
ATOM   2443  N   PRO A 310     -25.359  12.938  -2.889  1.00 94.75           N  
ATOM   2444  CA  PRO A 310     -24.688  11.641  -2.859  1.00 94.75           C  
ATOM   2445  C   PRO A 310     -23.188  11.742  -3.158  1.00 94.75           C  
ATOM   2446  CB  PRO A 310     -25.406  10.844  -3.951  1.00 94.75           C  
ATOM   2447  O   PRO A 310     -22.391  10.977  -2.605  1.00 94.75           O  
ATOM   2448  CG  PRO A 310     -26.797  11.398  -3.969  1.00 94.75           C  
ATOM   2449  CD  PRO A 310     -26.719  12.875  -3.725  1.00 94.75           C  
ATOM   2450  N   TYR A 311     -22.812  12.648  -3.988  1.00 94.12           N  
ATOM   2451  CA  TYR A 311     -21.406  12.828  -4.328  1.00 94.12           C  
ATOM   2452  C   TYR A 311     -20.672  13.555  -3.215  1.00 94.12           C  
ATOM   2453  CB  TYR A 311     -21.266  13.602  -5.645  1.00 94.12           C  
ATOM   2454  O   TYR A 311     -19.453  13.391  -3.061  1.00 94.12           O  
ATOM   2455  CG  TYR A 311     -21.484  12.750  -6.871  1.00 94.12           C  
ATOM   2456  CD1 TYR A 311     -20.422  12.047  -7.445  1.00 94.12           C  
ATOM   2457  CD2 TYR A 311     -22.734  12.648  -7.465  1.00 94.12           C  
ATOM   2458  CE1 TYR A 311     -20.609  11.266  -8.578  1.00 94.12           C  
ATOM   2459  CE2 TYR A 311     -22.922  11.867  -8.602  1.00 94.12           C  
ATOM   2460  OH  TYR A 311     -22.047  10.406 -10.273  1.00 94.12           O  
ATOM   2461  CZ  TYR A 311     -21.859  11.180  -9.148  1.00 94.12           C  
ATOM   2462  N   GLN A 312     -21.391  14.359  -2.441  1.00 95.00           N  
ATOM   2463  CA  GLN A 312     -20.797  14.969  -1.253  1.00 95.00           C  
ATOM   2464  C   GLN A 312     -20.453  13.914  -0.208  1.00 95.00           C  
ATOM   2465  CB  GLN A 312     -21.750  16.000  -0.652  1.00 95.00           C  
ATOM   2466  O   GLN A 312     -19.375  13.961   0.394  1.00 95.00           O  
ATOM   2467  CG  GLN A 312     -21.234  16.656   0.613  1.00 95.00           C  
ATOM   2468  CD  GLN A 312     -20.328  17.844   0.324  1.00 95.00           C  
ATOM   2469  NE2 GLN A 312     -20.188  18.734   1.297  1.00 95.00           N  
ATOM   2470  OE1 GLN A 312     -19.750  17.953  -0.764  1.00 95.00           O  
ATOM   2471  N   TYR A 313     -21.375  13.039  -0.028  1.00 95.62           N  
ATOM   2472  CA  TYR A 313     -21.141  11.953   0.922  1.00 95.62           C  
ATOM   2473  C   TYR A 313     -20.016  11.055   0.451  1.00 95.62           C  
ATOM   2474  CB  TYR A 313     -22.422  11.133   1.123  1.00 95.62           C  
ATOM   2475  O   TYR A 313     -19.219  10.570   1.261  1.00 95.62           O  
ATOM   2476  CG  TYR A 313     -23.500  11.852   1.896  1.00 95.62           C  
ATOM   2477  CD1 TYR A 313     -23.312  12.172   3.242  1.00 95.62           C  
ATOM   2478  CD2 TYR A 313     -24.688  12.227   1.284  1.00 95.62           C  
ATOM   2479  CE1 TYR A 313     -24.312  12.836   3.959  1.00 95.62           C  
ATOM   2480  CE2 TYR A 313     -25.688  12.891   1.991  1.00 95.62           C  
ATOM   2481  OH  TYR A 313     -26.469  13.852   4.031  1.00 95.62           O  
ATOM   2482  CZ  TYR A 313     -25.484  13.195   3.326  1.00 95.62           C  
ATOM   2483  N   ARG A 314     -19.953  10.734  -0.896  1.00 94.94           N  
ATOM   2484  CA  ARG A 314     -18.844   9.977  -1.458  1.00 94.94           C  
ATOM   2485  C   ARG A 314     -17.500  10.672  -1.193  1.00 94.94           C  
ATOM   2486  CB  ARG A 314     -19.031   9.766  -2.963  1.00 94.94           C  
ATOM   2487  O   ARG A 314     -16.531  10.031  -0.804  1.00 94.94           O  
ATOM   2488  CG  ARG A 314     -17.891   9.008  -3.633  1.00 94.94           C  
ATOM   2489  CD  ARG A 314     -18.062   8.977  -5.145  1.00 94.94           C  
ATOM   2490  NE  ARG A 314     -16.828   8.531  -5.809  1.00 94.94           N  
ATOM   2491  NH1 ARG A 314     -17.312   9.539  -7.828  1.00 94.94           N  
ATOM   2492  NH2 ARG A 314     -15.375   8.352  -7.570  1.00 94.94           N  
ATOM   2493  CZ  ARG A 314     -16.516   8.812  -7.066  1.00 94.94           C  
ATOM   2494  N   LEU A 315     -17.438  11.969  -1.412  1.00 95.44           N  
ATOM   2495  CA  LEU A 315     -16.250  12.781  -1.165  1.00 95.44           C  
ATOM   2496  C   LEU A 315     -15.852  12.727   0.308  1.00 95.44           C  
ATOM   2497  CB  LEU A 315     -16.469  14.227  -1.595  1.00 95.44           C  
ATOM   2498  O   LEU A 315     -14.672  12.578   0.637  1.00 95.44           O  
ATOM   2499  CG  LEU A 315     -15.352  15.219  -1.282  1.00 95.44           C  
ATOM   2500  CD1 LEU A 315     -14.055  14.773  -1.948  1.00 95.44           C  
ATOM   2501  CD2 LEU A 315     -15.734  16.625  -1.731  1.00 95.44           C  
ATOM   2502  N   HIS A 316     -16.812  12.852   1.204  1.00 95.75           N  
ATOM   2503  CA  HIS A 316     -16.594  12.797   2.643  1.00 95.75           C  
ATOM   2504  C   HIS A 316     -16.000  11.453   3.057  1.00 95.75           C  
ATOM   2505  CB  HIS A 316     -17.891  13.062   3.404  1.00 95.75           C  
ATOM   2506  O   HIS A 316     -15.016  11.406   3.799  1.00 95.75           O  
ATOM   2507  CG  HIS A 316     -17.703  13.180   4.883  1.00 95.75           C  
ATOM   2508  CD2 HIS A 316     -18.219  12.453   5.906  1.00 95.75           C  
ATOM   2509  ND1 HIS A 316     -16.906  14.148   5.461  1.00 95.75           N  
ATOM   2510  CE1 HIS A 316     -16.938  14.008   6.773  1.00 95.75           C  
ATOM   2511  NE2 HIS A 316     -17.719  12.992   7.070  1.00 95.75           N  
ATOM   2512  N   SER A 317     -16.578  10.391   2.611  1.00 94.62           N  
ATOM   2513  CA  SER A 317     -16.078   9.055   2.898  1.00 94.62           C  
ATOM   2514  C   SER A 317     -14.641   8.875   2.408  1.00 94.62           C  
ATOM   2515  CB  SER A 317     -16.969   7.996   2.254  1.00 94.62           C  
ATOM   2516  O   SER A 317     -13.812   8.266   3.088  1.00 94.62           O  
ATOM   2517  OG  SER A 317     -16.594   6.691   2.668  1.00 94.62           O  
ATOM   2518  N   TYR A 318     -14.398   9.422   1.230  1.00 94.50           N  
ATOM   2519  CA  TYR A 318     -13.055   9.352   0.675  1.00 94.50           C  
ATOM   2520  C   TYR A 318     -12.055  10.086   1.565  1.00 94.50           C  
ATOM   2521  CB  TYR A 318     -13.023   9.938  -0.738  1.00 94.50           C  
ATOM   2522  O   TYR A 318     -10.969   9.578   1.849  1.00 94.50           O  
ATOM   2523  CG  TYR A 318     -11.648   9.969  -1.354  1.00 94.50           C  
ATOM   2524  CD1 TYR A 318     -10.883  11.141  -1.343  1.00 94.50           C  
ATOM   2525  CD2 TYR A 318     -11.102   8.836  -1.950  1.00 94.50           C  
ATOM   2526  CE1 TYR A 318      -9.609  11.172  -1.911  1.00 94.50           C  
ATOM   2527  CE2 TYR A 318      -9.836   8.859  -2.521  1.00 94.50           C  
ATOM   2528  OH  TYR A 318      -7.844  10.062  -3.061  1.00 94.50           O  
ATOM   2529  CZ  TYR A 318      -9.102  10.031  -2.496  1.00 94.50           C  
ATOM   2530  N   MET A 319     -12.383  11.242   2.018  1.00 96.00           N  
ATOM   2531  CA  MET A 319     -11.500  12.039   2.865  1.00 96.00           C  
ATOM   2532  C   MET A 319     -11.266  11.352   4.203  1.00 96.00           C  
ATOM   2533  CB  MET A 319     -12.094  13.438   3.094  1.00 96.00           C  
ATOM   2534  O   MET A 319     -10.141  11.352   4.715  1.00 96.00           O  
ATOM   2535  CG  MET A 319     -12.133  14.297   1.842  1.00 96.00           C  
ATOM   2536  SD  MET A 319     -10.469  14.547   1.107  1.00 96.00           S  
ATOM   2537  CE  MET A 319     -10.922  15.438  -0.410  1.00 96.00           C  
ATOM   2538  N   LEU A 320     -12.328  10.789   4.762  1.00 96.50           N  
ATOM   2539  CA  LEU A 320     -12.180  10.055   6.016  1.00 96.50           C  
ATOM   2540  C   LEU A 320     -11.297   8.820   5.824  1.00 96.50           C  
ATOM   2541  CB  LEU A 320     -13.547   9.633   6.555  1.00 96.50           C  
ATOM   2542  O   LEU A 320     -10.477   8.500   6.691  1.00 96.50           O  
ATOM   2543  CG  LEU A 320     -14.492  10.766   6.969  1.00 96.50           C  
ATOM   2544  CD1 LEU A 320     -15.805  10.195   7.492  1.00 96.50           C  
ATOM   2545  CD2 LEU A 320     -13.836  11.656   8.016  1.00 96.50           C  
ATOM   2546  N   SER A 321     -11.406   8.094   4.738  1.00 95.38           N  
ATOM   2547  CA  SER A 321     -10.578   6.934   4.441  1.00 95.38           C  
ATOM   2548  C   SER A 321      -9.109   7.324   4.316  1.00 95.38           C  
ATOM   2549  CB  SER A 321     -11.039   6.254   3.152  1.00 95.38           C  
ATOM   2550  O   SER A 321      -8.227   6.582   4.758  1.00 95.38           O  
ATOM   2551  OG  SER A 321     -12.320   5.668   3.326  1.00 95.38           O  
ATOM   2552  N   ARG A 322      -8.828   8.375   3.727  1.00 95.44           N  
ATOM   2553  CA  ARG A 322      -7.457   8.867   3.627  1.00 95.44           C  
ATOM   2554  C   ARG A 322      -6.879   9.164   5.008  1.00 95.44           C  
ATOM   2555  CB  ARG A 322      -7.398  10.125   2.758  1.00 95.44           C  
ATOM   2556  O   ARG A 322      -5.719   8.852   5.281  1.00 95.44           O  
ATOM   2557  CG  ARG A 322      -7.457   9.844   1.264  1.00 95.44           C  
ATOM   2558  CD  ARG A 322      -7.078  11.070   0.444  1.00 95.44           C  
ATOM   2559  NE  ARG A 322      -5.645  11.344   0.520  1.00 95.44           N  
ATOM   2560  NH1 ARG A 322      -5.773  13.391  -0.547  1.00 95.44           N  
ATOM   2561  NH2 ARG A 322      -3.748  12.594   0.169  1.00 95.44           N  
ATOM   2562  CZ  ARG A 322      -5.059  12.445   0.047  1.00 95.44           C  
ATOM   2563  N   LYS A 323      -7.711   9.789   5.828  1.00 96.94           N  
ATOM   2564  CA  LYS A 323      -7.281  10.055   7.195  1.00 96.94           C  
ATOM   2565  C   LYS A 323      -6.984   8.758   7.941  1.00 96.94           C  
ATOM   2566  CB  LYS A 323      -8.344  10.859   7.945  1.00 96.94           C  
ATOM   2567  O   LYS A 323      -6.016   8.680   8.703  1.00 96.94           O  
ATOM   2568  CG  LYS A 323      -7.914  11.320   9.328  1.00 96.94           C  
ATOM   2569  CD  LYS A 323      -6.730  12.281   9.250  1.00 96.94           C  
ATOM   2570  CE  LYS A 323      -6.348  12.805  10.625  1.00 96.94           C  
ATOM   2571  NZ  LYS A 323      -5.199  13.766  10.555  1.00 96.94           N  
ATOM   2572  N   ILE A 324      -7.801   7.801   7.770  1.00 97.62           N  
ATOM   2573  CA  ILE A 324      -7.586   6.492   8.375  1.00 97.62           C  
ATOM   2574  C   ILE A 324      -6.254   5.914   7.895  1.00 97.62           C  
ATOM   2575  CB  ILE A 324      -8.742   5.520   8.047  1.00 97.62           C  
ATOM   2576  O   ILE A 324      -5.496   5.355   8.688  1.00 97.62           O  
ATOM   2577  CG1 ILE A 324     -10.008   5.922   8.805  1.00 97.62           C  
ATOM   2578  CG2 ILE A 324      -8.344   4.078   8.367  1.00 97.62           C  
ATOM   2579  CD1 ILE A 324     -11.258   5.160   8.375  1.00 97.62           C  
ATOM   2580  N   SER A 325      -5.957   6.012   6.609  1.00 96.75           N  
ATOM   2581  CA  SER A 325      -4.695   5.535   6.055  1.00 96.75           C  
ATOM   2582  C   SER A 325      -3.506   6.211   6.727  1.00 96.75           C  
ATOM   2583  CB  SER A 325      -4.648   5.777   4.547  1.00 96.75           C  
ATOM   2584  O   SER A 325      -2.512   5.555   7.051  1.00 96.75           O  
ATOM   2585  OG  SER A 325      -3.422   5.320   4.004  1.00 96.75           O  
ATOM   2586  N   GLU A 326      -3.607   7.473   6.941  1.00 96.94           N  
ATOM   2587  CA  GLU A 326      -2.555   8.219   7.625  1.00 96.94           C  
ATOM   2588  C   GLU A 326      -2.383   7.734   9.062  1.00 96.94           C  
ATOM   2589  CB  GLU A 326      -2.855   9.719   7.605  1.00 96.94           C  
ATOM   2590  O   GLU A 326      -1.258   7.562   9.539  1.00 96.94           O  
ATOM   2591  CG  GLU A 326      -2.715  10.352   6.230  1.00 96.94           C  
ATOM   2592  CD  GLU A 326      -3.164  11.805   6.191  1.00 96.94           C  
ATOM   2593  OE1 GLU A 326      -3.150  12.414   5.102  1.00 96.94           O  
ATOM   2594  OE2 GLU A 326      -3.535  12.336   7.266  1.00 96.94           O  
ATOM   2595  N   LEU A 327      -3.486   7.559   9.758  1.00 97.94           N  
ATOM   2596  CA  LEU A 327      -3.457   7.121  11.148  1.00 97.94           C  
ATOM   2597  C   LEU A 327      -2.902   5.703  11.258  1.00 97.94           C  
ATOM   2598  CB  LEU A 327      -4.859   7.184  11.758  1.00 97.94           C  
ATOM   2599  O   LEU A 327      -2.170   5.391  12.203  1.00 97.94           O  
ATOM   2600  CG  LEU A 327      -5.430   8.578  12.000  1.00 97.94           C  
ATOM   2601  CD1 LEU A 327      -6.898   8.484  12.414  1.00 97.94           C  
ATOM   2602  CD2 LEU A 327      -4.617   9.312  13.062  1.00 97.94           C  
ATOM   2603  N   ARG A 328      -3.248   4.828  10.352  1.00 97.75           N  
ATOM   2604  CA  ARG A 328      -2.689   3.482  10.344  1.00 97.75           C  
ATOM   2605  C   ARG A 328      -1.171   3.521  10.195  1.00 97.75           C  
ATOM   2606  CB  ARG A 328      -3.303   2.652   9.211  1.00 97.75           C  
ATOM   2607  O   ARG A 328      -0.461   2.742  10.836  1.00 97.75           O  
ATOM   2608  CG  ARG A 328      -4.730   2.203   9.484  1.00 97.75           C  
ATOM   2609  CD  ARG A 328      -5.332   1.485   8.289  1.00 97.75           C  
ATOM   2610  NE  ARG A 328      -4.555   0.307   7.918  1.00 97.75           N  
ATOM   2611  NH1 ARG A 328      -4.996   0.473   5.656  1.00 97.75           N  
ATOM   2612  NH2 ARG A 328      -3.682  -1.229   6.449  1.00 97.75           N  
ATOM   2613  CZ  ARG A 328      -4.414  -0.147   6.676  1.00 97.75           C  
ATOM   2614  N   HIS A 329      -0.709   4.375   9.297  1.00 97.44           N  
ATOM   2615  CA  HIS A 329       0.733   4.543   9.164  1.00 97.44           C  
ATOM   2616  C   HIS A 329       1.354   5.051  10.461  1.00 97.44           C  
ATOM   2617  CB  HIS A 329       1.056   5.500   8.016  1.00 97.44           C  
ATOM   2618  O   HIS A 329       2.439   4.613  10.844  1.00 97.44           O  
ATOM   2619  CG  HIS A 329       2.514   5.586   7.695  1.00 97.44           C  
ATOM   2620  CD2 HIS A 329       3.375   6.629   7.742  1.00 97.44           C  
ATOM   2621  ND1 HIS A 329       3.244   4.500   7.262  1.00 97.44           N  
ATOM   2622  CE1 HIS A 329       4.496   4.871   7.059  1.00 97.44           C  
ATOM   2623  NE2 HIS A 329       4.602   6.160   7.340  1.00 97.44           N  
ATOM   2624  N   ARG A 330       0.631   5.926  11.133  1.00 97.00           N  
ATOM   2625  CA  ARG A 330       1.088   6.449  12.422  1.00 97.00           C  
ATOM   2626  C   ARG A 330       1.221   5.332  13.445  1.00 97.00           C  
ATOM   2627  CB  ARG A 330       0.129   7.523  12.938  1.00 97.00           C  
ATOM   2628  O   ARG A 330       2.137   5.348  14.273  1.00 97.00           O  
ATOM   2629  CG  ARG A 330       0.594   8.203  14.211  1.00 97.00           C  
ATOM   2630  CD  ARG A 330      -0.325   9.352  14.609  1.00 97.00           C  
ATOM   2631  NE  ARG A 330       0.135  10.016  15.820  1.00 97.00           N  
ATOM   2632  NH1 ARG A 330      -1.524  11.625  15.820  1.00 97.00           N  
ATOM   2633  NH2 ARG A 330       0.058  11.602  17.484  1.00 97.00           N  
ATOM   2634  CZ  ARG A 330      -0.445  11.078  16.375  1.00 97.00           C  
ATOM   2635  N   THR A 331       0.340   4.371  13.430  1.00 98.06           N  
ATOM   2636  CA  THR A 331       0.432   3.238  14.344  1.00 98.06           C  
ATOM   2637  C   THR A 331       1.725   2.459  14.117  1.00 98.06           C  
ATOM   2638  CB  THR A 331      -0.774   2.293  14.188  1.00 98.06           C  
ATOM   2639  O   THR A 331       2.363   2.010  15.070  1.00 98.06           O  
ATOM   2640  CG2 THR A 331      -2.088   3.045  14.375  1.00 98.06           C  
ATOM   2641  OG1 THR A 331      -0.749   1.707  12.883  1.00 98.06           O  
ATOM   2642  N   ILE A 332       2.107   2.301  12.922  1.00 97.50           N  
ATOM   2643  CA  ILE A 332       3.344   1.599  12.602  1.00 97.50           C  
ATOM   2644  C   ILE A 332       4.535   2.359  13.180  1.00 97.50           C  
ATOM   2645  CB  ILE A 332       3.512   1.419  11.078  1.00 97.50           C  
ATOM   2646  O   ILE A 332       5.438   1.760  13.773  1.00 97.50           O  
ATOM   2647  CG1 ILE A 332       2.414   0.502  10.523  1.00 97.50           C  
ATOM   2648  CG2 ILE A 332       4.902   0.869  10.750  1.00 97.50           C  
ATOM   2649  CD1 ILE A 332       2.379   0.427   9.000  1.00 97.50           C  
ATOM   2650  N   GLN A 333       4.535   3.662  13.016  1.00 96.44           N  
ATOM   2651  CA  GLN A 333       5.605   4.492  13.555  1.00 96.44           C  
ATOM   2652  C   GLN A 333       5.676   4.383  15.078  1.00 96.44           C  
ATOM   2653  CB  GLN A 333       5.414   5.953  13.141  1.00 96.44           C  
ATOM   2654  O   GLN A 333       6.766   4.328  15.656  1.00 96.44           O  
ATOM   2655  CG  GLN A 333       5.578   6.195  11.648  1.00 96.44           C  
ATOM   2656  CD  GLN A 333       5.270   7.625  11.250  1.00 96.44           C  
ATOM   2657  NE2 GLN A 333       5.863   8.070  10.148  1.00 96.44           N  
ATOM   2658  OE1 GLN A 333       4.504   8.320  11.922  1.00 96.44           O  
ATOM   2659  N   LEU A 334       4.539   4.363  15.734  1.00 96.81           N  
ATOM   2660  CA  LEU A 334       4.477   4.254  17.188  1.00 96.81           C  
ATOM   2661  C   LEU A 334       4.973   2.889  17.656  1.00 96.81           C  
ATOM   2662  CB  LEU A 334       3.049   4.488  17.688  1.00 96.81           C  
ATOM   2663  O   LEU A 334       5.672   2.787  18.656  1.00 96.81           O  
ATOM   2664  CG  LEU A 334       2.525   5.922  17.594  1.00 96.81           C  
ATOM   2665  CD1 LEU A 334       1.018   5.953  17.812  1.00 96.81           C  
ATOM   2666  CD2 LEU A 334       3.242   6.820  18.594  1.00 96.81           C  
ATOM   2667  N   HIS A 335       4.609   1.829  16.938  1.00 97.88           N  
ATOM   2668  CA  HIS A 335       5.156   0.512  17.250  1.00 97.88           C  
ATOM   2669  C   HIS A 335       6.680   0.511  17.156  1.00 97.88           C  
ATOM   2670  CB  HIS A 335       4.570  -0.544  16.312  1.00 97.88           C  
ATOM   2671  O   HIS A 335       7.359  -0.093  17.984  1.00 97.88           O  
ATOM   2672  CG  HIS A 335       3.207  -1.011  16.719  1.00 97.88           C  
ATOM   2673  CD2 HIS A 335       1.996  -0.804  16.141  1.00 97.88           C  
ATOM   2674  ND1 HIS A 335       2.984  -1.792  17.828  1.00 97.88           N  
ATOM   2675  CE1 HIS A 335       1.690  -2.045  17.922  1.00 97.88           C  
ATOM   2676  NE2 HIS A 335       1.068  -1.458  16.922  1.00 97.88           N  
ATOM   2677  N   ARG A 336       7.219   1.148  16.156  1.00 96.75           N  
ATOM   2678  CA  ARG A 336       8.664   1.246  15.992  1.00 96.75           C  
ATOM   2679  C   ARG A 336       9.305   1.952  17.188  1.00 96.75           C  
ATOM   2680  CB  ARG A 336       9.008   1.984  14.695  1.00 96.75           C  
ATOM   2681  O   ARG A 336      10.367   1.536  17.656  1.00 96.75           O  
ATOM   2682  CG  ARG A 336       8.711   1.189  13.438  1.00 96.75           C  
ATOM   2683  CD  ARG A 336       8.898   2.029  12.180  1.00 96.75           C  
ATOM   2684  NE  ARG A 336       8.508   1.298  10.977  1.00 96.75           N  
ATOM   2685  NH1 ARG A 336       8.391   3.170   9.633  1.00 96.75           N  
ATOM   2686  NH2 ARG A 336       7.922   1.097   8.766  1.00 96.75           N  
ATOM   2687  CZ  ARG A 336       8.273   1.856   9.797  1.00 96.75           C  
ATOM   2688  N   GLU A 337       8.648   3.002  17.594  1.00 95.81           N  
ATOM   2689  CA  GLU A 337       9.148   3.742  18.750  1.00 95.81           C  
ATOM   2690  C   GLU A 337       9.141   2.875  20.016  1.00 95.81           C  
ATOM   2691  CB  GLU A 337       8.320   5.008  18.984  1.00 95.81           C  
ATOM   2692  O   GLU A 337      10.094   2.891  20.797  1.00 95.81           O  
ATOM   2693  CG  GLU A 337       8.547   6.090  17.938  1.00 95.81           C  
ATOM   2694  CD  GLU A 337       7.773   7.367  18.219  1.00 95.81           C  
ATOM   2695  OE1 GLU A 337       7.738   8.258  17.344  1.00 95.81           O  
ATOM   2696  OE2 GLU A 337       7.199   7.477  19.328  1.00 95.81           O  
ATOM   2697  N   ILE A 338       8.164   2.160  20.219  1.00 97.00           N  
ATOM   2698  CA  ILE A 338       8.031   1.285  21.375  1.00 97.00           C  
ATOM   2699  C   ILE A 338       9.141   0.234  21.359  1.00 97.00           C  
ATOM   2700  CB  ILE A 338       6.648   0.602  21.422  1.00 97.00           C  
ATOM   2701  O   ILE A 338       9.773  -0.032  22.391  1.00 97.00           O  
ATOM   2702  CG1 ILE A 338       5.555   1.632  21.719  1.00 97.00           C  
ATOM   2703  CG2 ILE A 338       6.633  -0.532  22.453  1.00 97.00           C  
ATOM   2704  CD1 ILE A 338       4.141   1.125  21.469  1.00 97.00           C  
ATOM   2705  N   VAL A 339       9.336  -0.315  20.219  1.00 97.50           N  
ATOM   2706  CA  VAL A 339      10.383  -1.325  20.094  1.00 97.50           C  
ATOM   2707  C   VAL A 339      11.742  -0.698  20.391  1.00 97.50           C  
ATOM   2708  CB  VAL A 339      10.383  -1.970  18.688  1.00 97.50           C  
ATOM   2709  O   VAL A 339      12.555  -1.269  21.125  1.00 97.50           O  
ATOM   2710  CG1 VAL A 339      11.641  -2.807  18.484  1.00 97.50           C  
ATOM   2711  CG2 VAL A 339       9.133  -2.824  18.500  1.00 97.50           C  
ATOM   2712  N   LEU A 340      12.055   0.459  19.828  1.00 96.25           N  
ATOM   2713  CA  LEU A 340      13.320   1.143  20.047  1.00 96.25           C  
ATOM   2714  C   LEU A 340      13.523   1.481  21.516  1.00 96.25           C  
ATOM   2715  CB  LEU A 340      13.391   2.420  19.203  1.00 96.25           C  
ATOM   2716  O   LEU A 340      14.609   1.258  22.062  1.00 96.25           O  
ATOM   2717  CG  LEU A 340      14.719   3.178  19.219  1.00 96.25           C  
ATOM   2718  CD1 LEU A 340      15.828   2.311  18.641  1.00 96.25           C  
ATOM   2719  CD2 LEU A 340      14.594   4.488  18.453  1.00 96.25           C  
ATOM   2720  N   MET A 341      12.492   1.973  22.172  1.00 96.00           N  
ATOM   2721  CA  MET A 341      12.570   2.344  23.578  1.00 96.00           C  
ATOM   2722  C   MET A 341      12.711   1.108  24.469  1.00 96.00           C  
ATOM   2723  CB  MET A 341      11.328   3.145  24.000  1.00 96.00           C  
ATOM   2724  O   MET A 341      13.359   1.158  25.516  1.00 96.00           O  
ATOM   2725  CG  MET A 341      11.227   4.504  23.328  1.00 96.00           C  
ATOM   2726  SD  MET A 341      12.672   5.578  23.672  1.00 96.00           S  
ATOM   2727  CE  MET A 341      13.523   5.496  22.078  1.00 96.00           C  
ATOM   2728  N   SER A 342      12.078   0.029  24.062  1.00 96.50           N  
ATOM   2729  CA  SER A 342      12.234  -1.225  24.781  1.00 96.50           C  
ATOM   2730  C   SER A 342      13.680  -1.720  24.734  1.00 96.50           C  
ATOM   2731  CB  SER A 342      11.297  -2.295  24.219  1.00 96.50           C  
ATOM   2732  O   SER A 342      14.211  -2.211  25.719  1.00 96.50           O  
ATOM   2733  OG  SER A 342       9.945  -1.925  24.406  1.00 96.50           O  
ATOM   2734  N   LYS A 343      14.305  -1.537  23.625  1.00 95.94           N  
ATOM   2735  CA  LYS A 343      15.703  -1.922  23.469  1.00 95.94           C  
ATOM   2736  C   LYS A 343      16.609  -1.041  24.312  1.00 95.94           C  
ATOM   2737  CB  LYS A 343      16.125  -1.844  22.000  1.00 95.94           C  
ATOM   2738  O   LYS A 343      17.500  -1.541  25.000  1.00 95.94           O  
ATOM   2739  CG  LYS A 343      15.531  -2.939  21.125  1.00 95.94           C  
ATOM   2740  CD  LYS A 343      16.016  -2.830  19.688  1.00 95.94           C  
ATOM   2741  CE  LYS A 343      15.383  -3.895  18.797  1.00 95.94           C  
ATOM   2742  NZ  LYS A 343      15.773  -3.729  17.375  1.00 95.94           N  
ATOM   2743  N   TYR A 344      16.344   0.251  24.359  1.00 95.38           N  
ATOM   2744  CA  TYR A 344      17.156   1.195  25.125  1.00 95.38           C  
ATOM   2745  C   TYR A 344      16.953   1.014  26.625  1.00 95.38           C  
ATOM   2746  CB  TYR A 344      16.828   2.635  24.719  1.00 95.38           C  
ATOM   2747  O   TYR A 344      17.859   1.276  27.422  1.00 95.38           O  
ATOM   2748  CG  TYR A 344      17.359   3.023  23.359  1.00 95.38           C  
ATOM   2749  CD1 TYR A 344      18.531   2.473  22.875  1.00 95.38           C  
ATOM   2750  CD2 TYR A 344      16.672   3.943  22.562  1.00 95.38           C  
ATOM   2751  CE1 TYR A 344      19.031   2.828  21.625  1.00 95.38           C  
ATOM   2752  CE2 TYR A 344      17.156   4.309  21.312  1.00 95.38           C  
ATOM   2753  OH  TYR A 344      18.812   4.102  19.609  1.00 95.38           O  
ATOM   2754  CZ  TYR A 344      18.328   3.744  20.844  1.00 95.38           C  
ATOM   2755  N   SER A 345      15.789   0.565  27.031  1.00 93.88           N  
ATOM   2756  CA  SER A 345      15.477   0.413  28.453  1.00 93.88           C  
ATOM   2757  C   SER A 345      15.602  -1.042  28.891  1.00 93.88           C  
ATOM   2758  CB  SER A 345      14.062   0.922  28.750  1.00 93.88           C  
ATOM   2759  O   SER A 345      15.383  -1.363  30.062  1.00 93.88           O  
ATOM   2760  OG  SER A 345      13.102   0.198  28.000  1.00 93.88           O  
ATOM   2761  N   ASN A 346      15.891  -1.925  27.938  1.00 94.19           N  
ATOM   2762  CA  ASN A 346      16.016  -3.350  28.234  1.00 94.19           C  
ATOM   2763  C   ASN A 346      14.750  -3.893  28.891  1.00 94.19           C  
ATOM   2764  CB  ASN A 346      17.234  -3.611  29.109  1.00 94.19           C  
ATOM   2765  O   ASN A 346      14.820  -4.562  29.922  1.00 94.19           O  
ATOM   2766  CG  ASN A 346      17.734  -5.043  29.016  1.00 94.19           C  
ATOM   2767  ND2 ASN A 346      18.406  -5.508  30.062  1.00 94.19           N  
ATOM   2768  OD1 ASN A 346      17.500  -5.723  28.016  1.00 94.19           O  
ATOM   2769  N   THR A 347      13.648  -3.502  28.328  1.00 91.88           N  
ATOM   2770  CA  THR A 347      12.359  -3.992  28.781  1.00 91.88           C  
ATOM   2771  C   THR A 347      11.766  -4.988  27.797  1.00 91.88           C  
ATOM   2772  CB  THR A 347      11.367  -2.834  29.000  1.00 91.88           C  
ATOM   2773  O   THR A 347      12.266  -5.129  26.672  1.00 91.88           O  
ATOM   2774  CG2 THR A 347      11.891  -1.857  30.062  1.00 91.88           C  
ATOM   2775  OG1 THR A 347      11.180  -2.133  27.766  1.00 91.88           O  
ATOM   2776  N   GLU A 348      10.781  -5.688  28.219  1.00 91.88           N  
ATOM   2777  CA  GLU A 348      10.141  -6.711  27.391  1.00 91.88           C  
ATOM   2778  C   GLU A 348       9.414  -6.090  26.203  1.00 91.88           C  
ATOM   2779  CB  GLU A 348       9.172  -7.539  28.234  1.00 91.88           C  
ATOM   2780  O   GLU A 348       8.852  -4.996  26.328  1.00 91.88           O  
ATOM   2781  CG  GLU A 348       8.672  -8.797  27.547  1.00 91.88           C  
ATOM   2782  CD  GLU A 348       7.676  -9.586  28.375  1.00 91.88           C  
ATOM   2783  OE1 GLU A 348       7.176 -10.633  27.891  1.00 91.88           O  
ATOM   2784  OE2 GLU A 348       7.391  -9.164  29.516  1.00 91.88           O  
ATOM   2785  N   ILE A 349       9.492  -6.789  25.094  1.00 92.50           N  
ATOM   2786  CA  ILE A 349       8.820  -6.363  23.875  1.00 92.50           C  
ATOM   2787  C   ILE A 349       7.672  -7.320  23.547  1.00 92.50           C  
ATOM   2788  CB  ILE A 349       9.797  -6.285  22.688  1.00 92.50           C  
ATOM   2789  O   ILE A 349       7.879  -8.531  23.453  1.00 92.50           O  
ATOM   2790  CG1 ILE A 349      11.016  -5.422  23.047  1.00 92.50           C  
ATOM   2791  CG2 ILE A 349       9.094  -5.738  21.438  1.00 92.50           C  
ATOM   2792  CD1 ILE A 349      12.133  -5.465  22.016  1.00 92.50           C  
ATOM   2793  N   HIS A 350       6.543  -6.762  23.375  1.00 91.38           N  
ATOM   2794  CA  HIS A 350       5.391  -7.562  22.984  1.00 91.38           C  
ATOM   2795  C   HIS A 350       5.523  -8.062  21.562  1.00 91.38           C  
ATOM   2796  CB  HIS A 350       4.098  -6.758  23.141  1.00 91.38           C  
ATOM   2797  O   HIS A 350       6.152  -7.410  20.719  1.00 91.38           O  
ATOM   2798  CG  HIS A 350       3.713  -6.512  24.578  1.00 91.38           C  
ATOM   2799  CD2 HIS A 350       3.818  -5.406  25.344  1.00 91.38           C  
ATOM   2800  ND1 HIS A 350       3.145  -7.488  25.359  1.00 91.38           N  
ATOM   2801  CE1 HIS A 350       2.914  -6.988  26.562  1.00 91.38           C  
ATOM   2802  NE2 HIS A 350       3.314  -5.727  26.578  1.00 91.38           N  
ATOM   2803  N   LYS A 351       4.930  -9.172  21.297  1.00 90.44           N  
ATOM   2804  CA  LYS A 351       5.012  -9.812  19.984  1.00 90.44           C  
ATOM   2805  C   LYS A 351       4.480  -8.891  18.891  1.00 90.44           C  
ATOM   2806  CB  LYS A 351       4.234 -11.133  19.984  1.00 90.44           C  
ATOM   2807  O   LYS A 351       5.090  -8.766  17.828  1.00 90.44           O  
ATOM   2808  CG  LYS A 351       4.309 -11.891  18.672  1.00 90.44           C  
ATOM   2809  CD  LYS A 351       3.420 -13.125  18.688  1.00 90.44           C  
ATOM   2810  CE  LYS A 351       3.381 -13.812  17.328  1.00 90.44           C  
ATOM   2811  NZ  LYS A 351       2.416 -14.953  17.312  1.00 90.44           N  
ATOM   2812  N   GLU A 352       3.363  -8.305  19.156  1.00 91.00           N  
ATOM   2813  CA  GLU A 352       2.742  -7.418  18.172  1.00 91.00           C  
ATOM   2814  C   GLU A 352       3.648  -6.234  17.844  1.00 91.00           C  
ATOM   2815  CB  GLU A 352       1.389  -6.914  18.688  1.00 91.00           C  
ATOM   2816  O   GLU A 352       3.730  -5.812  16.688  1.00 91.00           O  
ATOM   2817  CG  GLU A 352       0.574  -6.168  17.641  1.00 91.00           C  
ATOM   2818  CD  GLU A 352      -0.782  -5.707  18.156  1.00 91.00           C  
ATOM   2819  OE1 GLU A 352      -1.621  -5.266  17.328  1.00 91.00           O  
ATOM   2820  OE2 GLU A 352      -1.007  -5.789  19.375  1.00 91.00           O  
ATOM   2821  N   ASP A 353       4.316  -5.691  18.828  1.00 95.44           N  
ATOM   2822  CA  ASP A 353       5.242  -4.578  18.625  1.00 95.44           C  
ATOM   2823  C   ASP A 353       6.449  -5.016  17.797  1.00 95.44           C  
ATOM   2824  CB  ASP A 353       5.699  -4.012  19.969  1.00 95.44           C  
ATOM   2825  O   ASP A 353       6.934  -4.266  16.953  1.00 95.44           O  
ATOM   2826  CG  ASP A 353       4.586  -3.314  20.734  1.00 95.44           C  
ATOM   2827  OD1 ASP A 353       3.727  -2.666  20.094  1.00 95.44           O  
ATOM   2828  OD2 ASP A 353       4.566  -3.412  21.969  1.00 95.44           O  
ATOM   2829  N   LEU A 354       6.887  -6.184  18.062  1.00 93.44           N  
ATOM   2830  CA  LEU A 354       8.039  -6.699  17.328  1.00 93.44           C  
ATOM   2831  C   LEU A 354       7.699  -6.891  15.859  1.00 93.44           C  
ATOM   2832  CB  LEU A 354       8.508  -8.023  17.938  1.00 93.44           C  
ATOM   2833  O   LEU A 354       8.523  -6.598  14.984  1.00 93.44           O  
ATOM   2834  CG  LEU A 354       9.977  -8.375  17.734  1.00 93.44           C  
ATOM   2835  CD1 LEU A 354      10.797  -7.988  18.953  1.00 93.44           C  
ATOM   2836  CD2 LEU A 354      10.141  -9.867  17.422  1.00 93.44           C  
ATOM   2837  N   GLN A 355       6.574  -7.352  15.547  1.00 92.00           N  
ATOM   2838  CA  GLN A 355       6.164  -7.629  14.180  1.00 92.00           C  
ATOM   2839  C   GLN A 355       5.906  -6.336  13.406  1.00 92.00           C  
ATOM   2840  CB  GLN A 355       4.914  -8.508  14.156  1.00 92.00           C  
ATOM   2841  O   GLN A 355       6.363  -6.180  12.273  1.00 92.00           O  
ATOM   2842  CG  GLN A 355       4.566  -9.055  12.781  1.00 92.00           C  
ATOM   2843  CD  GLN A 355       3.375  -9.992  12.805  1.00 92.00           C  
ATOM   2844  NE2 GLN A 355       2.932 -10.422  11.633  1.00 92.00           N  
ATOM   2845  OE1 GLN A 355       2.855 -10.336  13.875  1.00 92.00           O  
ATOM   2846  N   LEU A 356       5.188  -5.367  14.031  1.00 95.00           N  
ATOM   2847  CA  LEU A 356       4.773  -4.145  13.352  1.00 95.00           C  
ATOM   2848  C   LEU A 356       5.852  -3.072  13.461  1.00 95.00           C  
ATOM   2849  CB  LEU A 356       3.457  -3.623  13.930  1.00 95.00           C  
ATOM   2850  O   LEU A 356       5.875  -2.127  12.672  1.00 95.00           O  
ATOM   2851  CG  LEU A 356       2.219  -4.488  13.688  1.00 95.00           C  
ATOM   2852  CD1 LEU A 356       1.032  -3.947  14.477  1.00 95.00           C  
ATOM   2853  CD2 LEU A 356       1.896  -4.547  12.195  1.00 95.00           C  
ATOM   2854  N   GLY A 357       6.746  -3.236  14.406  1.00 95.25           N  
ATOM   2855  CA  GLY A 357       7.703  -2.182  14.695  1.00 95.25           C  
ATOM   2856  C   GLY A 357       9.055  -2.412  14.055  1.00 95.25           C  
ATOM   2857  O   GLY A 357      10.062  -1.844  14.484  1.00 95.25           O  
ATOM   2858  N   ILE A 358       9.172  -3.342  13.125  1.00 92.38           N  
ATOM   2859  CA  ILE A 358      10.414  -3.572  12.398  1.00 92.38           C  
ATOM   2860  C   ILE A 358      10.680  -2.414  11.438  1.00 92.38           C  
ATOM   2861  CB  ILE A 358      10.383  -4.910  11.633  1.00 92.38           C  
ATOM   2862  O   ILE A 358       9.812  -2.061  10.633  1.00 92.38           O  
ATOM   2863  CG1 ILE A 358      10.125  -6.074  12.594  1.00 92.38           C  
ATOM   2864  CG2 ILE A 358      11.688  -5.121  10.852  1.00 92.38           C  
ATOM   2865  CD1 ILE A 358       9.914  -7.414  11.898  1.00 92.38           C  
ATOM   2866  N   PRO A 359      11.805  -1.781  11.539  1.00 93.44           N  
ATOM   2867  CA  PRO A 359      12.117  -0.687  10.609  1.00 93.44           C  
ATOM   2868  C   PRO A 359      12.133  -1.136   9.156  1.00 93.44           C  
ATOM   2869  CB  PRO A 359      13.500  -0.224  11.062  1.00 93.44           C  
ATOM   2870  O   PRO A 359      12.328  -2.322   8.875  1.00 93.44           O  
ATOM   2871  CG  PRO A 359      14.086  -1.405  11.766  1.00 93.44           C  
ATOM   2872  CD  PRO A 359      12.969  -2.215  12.359  1.00 93.44           C  
ATOM   2873  N   PRO A 360      11.906  -0.243   8.258  1.00 93.31           N  
ATOM   2874  CA  PRO A 360      11.914  -0.585   6.836  1.00 93.31           C  
ATOM   2875  C   PRO A 360      13.273  -1.077   6.352  1.00 93.31           C  
ATOM   2876  CB  PRO A 360      11.539   0.732   6.152  1.00 93.31           C  
ATOM   2877  O   PRO A 360      14.297  -0.437   6.621  1.00 93.31           O  
ATOM   2878  CG  PRO A 360      11.812   1.785   7.180  1.00 93.31           C  
ATOM   2879  CD  PRO A 360      11.797   1.144   8.539  1.00 93.31           C  
ATOM   2880  N   SER A 361      13.305  -2.191   5.727  1.00 95.00           N  
ATOM   2881  CA  SER A 361      14.508  -2.818   5.188  1.00 95.00           C  
ATOM   2882  C   SER A 361      14.156  -3.973   4.254  1.00 95.00           C  
ATOM   2883  CB  SER A 361      15.406  -3.324   6.316  1.00 95.00           C  
ATOM   2884  O   SER A 361      13.188  -4.699   4.492  1.00 95.00           O  
ATOM   2885  OG  SER A 361      16.516  -4.035   5.801  1.00 95.00           O  
ATOM   2886  N   PHE A 362      14.977  -4.129   3.229  1.00 94.62           N  
ATOM   2887  CA  PHE A 362      14.805  -5.281   2.352  1.00 94.62           C  
ATOM   2888  C   PHE A 362      15.305  -6.555   3.029  1.00 94.62           C  
ATOM   2889  CB  PHE A 362      15.555  -5.066   1.030  1.00 94.62           C  
ATOM   2890  O   PHE A 362      15.109  -7.652   2.508  1.00 94.62           O  
ATOM   2891  CG  PHE A 362      14.836  -4.152   0.073  1.00 94.62           C  
ATOM   2892  CD1 PHE A 362      13.500  -3.816   0.275  1.00 94.62           C  
ATOM   2893  CD2 PHE A 362      15.500  -3.627  -1.030  1.00 94.62           C  
ATOM   2894  CE1 PHE A 362      12.836  -2.971  -0.610  1.00 94.62           C  
ATOM   2895  CE2 PHE A 362      14.836  -2.781  -1.919  1.00 94.62           C  
ATOM   2896  CZ  PHE A 362      13.508  -2.455  -1.707  1.00 94.62           C  
ATOM   2897  N   MET A 363      15.875  -6.426   4.211  1.00 93.88           N  
ATOM   2898  CA  MET A 363      16.500  -7.551   4.898  1.00 93.88           C  
ATOM   2899  C   MET A 363      15.648  -8.023   6.066  1.00 93.88           C  
ATOM   2900  CB  MET A 363      17.906  -7.168   5.391  1.00 93.88           C  
ATOM   2901  O   MET A 363      16.156  -8.633   7.012  1.00 93.88           O  
ATOM   2902  CG  MET A 363      18.891  -6.895   4.273  1.00 93.88           C  
ATOM   2903  SD  MET A 363      19.297  -8.406   3.311  1.00 93.88           S  
ATOM   2904  CE  MET A 363      20.453  -9.219   4.457  1.00 93.88           C  
ATOM   2905  N   ARG A 364      14.352  -7.664   6.109  1.00 91.88           N  
ATOM   2906  CA  ARG A 364      13.477  -8.117   7.184  1.00 91.88           C  
ATOM   2907  C   ARG A 364      13.367  -9.641   7.195  1.00 91.88           C  
ATOM   2908  CB  ARG A 364      12.086  -7.496   7.043  1.00 91.88           C  
ATOM   2909  O   ARG A 364      13.133 -10.242   8.250  1.00 91.88           O  
ATOM   2910  CG  ARG A 364      12.047  -6.000   7.309  1.00 91.88           C  
ATOM   2911  CD  ARG A 364      10.633  -5.445   7.230  1.00 91.88           C  
ATOM   2912  NE  ARG A 364      10.609  -3.996   7.391  1.00 91.88           N  
ATOM   2913  NH1 ARG A 364       8.352  -3.773   6.969  1.00 91.88           N  
ATOM   2914  NH2 ARG A 364       9.625  -1.923   7.430  1.00 91.88           N  
ATOM   2915  CZ  ARG A 364       9.531  -3.234   7.262  1.00 91.88           C  
ATOM   2916  N   PHE A 365      13.438 -10.180   6.035  1.00 91.38           N  
ATOM   2917  CA  PHE A 365      13.531 -11.625   5.883  1.00 91.38           C  
ATOM   2918  C   PHE A 365      14.828 -12.016   5.176  1.00 91.38           C  
ATOM   2919  CB  PHE A 365      12.328 -12.164   5.109  1.00 91.38           C  
ATOM   2920  O   PHE A 365      15.094 -11.547   4.066  1.00 91.38           O  
ATOM   2921  CG  PHE A 365      12.422 -13.633   4.777  1.00 91.38           C  
ATOM   2922  CD1 PHE A 365      12.734 -14.047   3.486  1.00 91.38           C  
ATOM   2923  CD2 PHE A 365      12.211 -14.594   5.754  1.00 91.38           C  
ATOM   2924  CE1 PHE A 365      12.828 -15.398   3.174  1.00 91.38           C  
ATOM   2925  CE2 PHE A 365      12.297 -15.945   5.449  1.00 91.38           C  
ATOM   2926  CZ  PHE A 365      12.609 -16.344   4.160  1.00 91.38           C  
ATOM   2927  N   GLN A 366      15.602 -12.828   5.832  1.00 90.62           N  
ATOM   2928  CA  GLN A 366      16.859 -13.312   5.270  1.00 90.62           C  
ATOM   2929  C   GLN A 366      16.766 -14.789   4.910  1.00 90.62           C  
ATOM   2930  CB  GLN A 366      18.016 -13.086   6.254  1.00 90.62           C  
ATOM   2931  O   GLN A 366      16.781 -15.656   5.789  1.00 90.62           O  
ATOM   2932  CG  GLN A 366      18.438 -11.625   6.375  1.00 90.62           C  
ATOM   2933  CD  GLN A 366      19.641 -11.445   7.281  1.00 90.62           C  
ATOM   2934  NE2 GLN A 366      20.078 -10.195   7.430  1.00 90.62           N  
ATOM   2935  OE1 GLN A 366      20.172 -12.406   7.844  1.00 90.62           O  
ATOM   2936  N   PRO A 367      16.734 -14.977   3.625  1.00 91.25           N  
ATOM   2937  CA  PRO A 367      16.656 -16.375   3.201  1.00 91.25           C  
ATOM   2938  C   PRO A 367      17.938 -17.156   3.525  1.00 91.25           C  
ATOM   2939  CB  PRO A 367      16.453 -16.281   1.688  1.00 91.25           C  
ATOM   2940  O   PRO A 367      19.031 -16.609   3.459  1.00 91.25           O  
ATOM   2941  CG  PRO A 367      17.031 -14.953   1.309  1.00 91.25           C  
ATOM   2942  CD  PRO A 367      16.984 -14.047   2.504  1.00 91.25           C  
ATOM   2943  N   ARG A 368      17.812 -18.422   3.816  1.00 83.19           N  
ATOM   2944  CA  ARG A 368      18.938 -19.297   4.145  1.00 83.19           C  
ATOM   2945  C   ARG A 368      19.172 -20.312   3.035  1.00 83.19           C  
ATOM   2946  CB  ARG A 368      18.688 -20.000   5.473  1.00 83.19           C  
ATOM   2947  O   ARG A 368      20.250 -20.922   2.967  1.00 83.19           O  
ATOM   2948  CG  ARG A 368      18.609 -19.078   6.672  1.00 83.19           C  
ATOM   2949  CD  ARG A 368      18.562 -19.844   7.984  1.00 83.19           C  
ATOM   2950  NE  ARG A 368      18.531 -18.953   9.133  1.00 83.19           N  
ATOM   2951  NH1 ARG A 368      18.438 -20.641  10.711  1.00 83.19           N  
ATOM   2952  NH2 ARG A 368      18.438 -18.438  11.375  1.00 83.19           N  
ATOM   2953  CZ  ARG A 368      18.469 -19.344  10.398  1.00 83.19           C  
ATOM   2954  N   GLN A 369      18.172 -20.531   2.293  1.00 87.81           N  
ATOM   2955  CA  GLN A 369      18.250 -21.469   1.172  1.00 87.81           C  
ATOM   2956  C   GLN A 369      17.719 -20.828  -0.110  1.00 87.81           C  
ATOM   2957  CB  GLN A 369      17.453 -22.734   1.483  1.00 87.81           C  
ATOM   2958  O   GLN A 369      16.969 -19.844  -0.060  1.00 87.81           O  
ATOM   2959  CG  GLN A 369      17.953 -23.484   2.711  1.00 87.81           C  
ATOM   2960  CD  GLN A 369      17.141 -24.719   3.023  1.00 87.81           C  
ATOM   2961  NE2 GLN A 369      17.547 -25.469   4.043  1.00 87.81           N  
ATOM   2962  OE1 GLN A 369      16.141 -25.000   2.354  1.00 87.81           O  
ATOM   2963  N   ARG A 370      18.172 -21.406  -1.214  1.00 88.81           N  
ATOM   2964  CA  ARG A 370      17.828 -20.891  -2.531  1.00 88.81           C  
ATOM   2965  C   ARG A 370      16.312 -20.891  -2.727  1.00 88.81           C  
ATOM   2966  CB  ARG A 370      18.484 -21.719  -3.633  1.00 88.81           C  
ATOM   2967  O   ARG A 370      15.758 -19.969  -3.332  1.00 88.81           O  
ATOM   2968  CG  ARG A 370      18.500 -21.031  -4.992  1.00 88.81           C  
ATOM   2969  CD  ARG A 370      19.391 -21.766  -5.980  1.00 88.81           C  
ATOM   2970  NE  ARG A 370      19.359 -21.156  -7.305  1.00 88.81           N  
ATOM   2971  NH1 ARG A 370      20.906 -22.578  -8.250  1.00 88.81           N  
ATOM   2972  NH2 ARG A 370      19.969 -20.906  -9.508  1.00 88.81           N  
ATOM   2973  CZ  ARG A 370      20.078 -21.547  -8.352  1.00 88.81           C  
ATOM   2974  N   GLU A 371      15.602 -21.875  -2.115  1.00 88.38           N  
ATOM   2975  CA  GLU A 371      14.172 -22.062  -2.324  1.00 88.38           C  
ATOM   2976  C   GLU A 371      13.367 -21.047  -1.510  1.00 88.38           C  
ATOM   2977  CB  GLU A 371      13.750 -23.484  -1.960  1.00 88.38           C  
ATOM   2978  O   GLU A 371      12.172 -20.844  -1.757  1.00 88.38           O  
ATOM   2979  CG  GLU A 371      14.359 -24.547  -2.854  1.00 88.38           C  
ATOM   2980  CD  GLU A 371      15.797 -24.891  -2.490  1.00 88.38           C  
ATOM   2981  OE1 GLU A 371      16.500 -25.500  -3.314  1.00 88.38           O  
ATOM   2982  OE2 GLU A 371      16.219 -24.516  -1.370  1.00 88.38           O  
ATOM   2983  N   GLU A 372      14.039 -20.359  -0.625  1.00 91.75           N  
ATOM   2984  CA  GLU A 372      13.344 -19.438   0.275  1.00 91.75           C  
ATOM   2985  C   GLU A 372      13.406 -18.000  -0.245  1.00 91.75           C  
ATOM   2986  CB  GLU A 372      13.945 -19.516   1.683  1.00 91.75           C  
ATOM   2987  O   GLU A 372      12.727 -17.109   0.278  1.00 91.75           O  
ATOM   2988  CG  GLU A 372      13.695 -20.844   2.383  1.00 91.75           C  
ATOM   2989  CD  GLU A 372      14.344 -20.922   3.756  1.00 91.75           C  
ATOM   2990  OE1 GLU A 372      14.172 -21.953   4.449  1.00 91.75           O  
ATOM   2991  OE2 GLU A 372      15.031 -19.953   4.145  1.00 91.75           O  
ATOM   2992  N   ILE A 373      14.219 -17.797  -1.239  1.00 91.69           N  
ATOM   2993  CA  ILE A 373      14.430 -16.438  -1.725  1.00 91.69           C  
ATOM   2994  C   ILE A 373      13.148 -15.914  -2.371  1.00 91.69           C  
ATOM   2995  CB  ILE A 373      15.602 -16.359  -2.727  1.00 91.69           C  
ATOM   2996  O   ILE A 373      12.508 -16.625  -3.150  1.00 91.69           O  
ATOM   2997  CG1 ILE A 373      16.938 -16.531  -1.996  1.00 91.69           C  
ATOM   2998  CG2 ILE A 373      15.562 -15.055  -3.516  1.00 91.69           C  
ATOM   2999  CD1 ILE A 373      18.141 -16.703  -2.924  1.00 91.69           C  
ATOM   3000  N   LEU A 374      12.758 -14.727  -2.020  1.00 95.00           N  
ATOM   3001  CA  LEU A 374      11.656 -14.023  -2.682  1.00 95.00           C  
ATOM   3002  C   LEU A 374      12.148 -13.312  -3.938  1.00 95.00           C  
ATOM   3003  CB  LEU A 374      11.008 -13.023  -1.728  1.00 95.00           C  
ATOM   3004  O   LEU A 374      12.781 -12.258  -3.848  1.00 95.00           O  
ATOM   3005  CG  LEU A 374      10.430 -13.594  -0.433  1.00 95.00           C  
ATOM   3006  CD1 LEU A 374       9.992 -12.461   0.495  1.00 95.00           C  
ATOM   3007  CD2 LEU A 374       9.266 -14.523  -0.736  1.00 95.00           C  
ATOM   3008  N   GLU A 375      11.844 -13.797  -5.051  1.00 96.44           N  
ATOM   3009  CA  GLU A 375      12.312 -13.289  -6.340  1.00 96.44           C  
ATOM   3010  C   GLU A 375      11.586 -12.000  -6.723  1.00 96.44           C  
ATOM   3011  CB  GLU A 375      12.125 -14.344  -7.434  1.00 96.44           C  
ATOM   3012  O   GLU A 375      10.438 -11.789  -6.332  1.00 96.44           O  
ATOM   3013  CG  GLU A 375      12.945 -15.609  -7.211  1.00 96.44           C  
ATOM   3014  CD  GLU A 375      12.547 -16.750  -8.141  1.00 96.44           C  
ATOM   3015  OE1 GLU A 375      13.281 -17.766  -8.203  1.00 96.44           O  
ATOM   3016  OE2 GLU A 375      11.500 -16.625  -8.805  1.00 96.44           O  
ATOM   3017  N   TRP A 376      12.281 -11.172  -7.473  1.00 98.06           N  
ATOM   3018  CA  TRP A 376      11.734  -9.906  -7.941  1.00 98.06           C  
ATOM   3019  C   TRP A 376      11.242 -10.016  -9.383  1.00 98.06           C  
ATOM   3020  CB  TRP A 376      12.781  -8.789  -7.832  1.00 98.06           C  
ATOM   3021  O   TRP A 376      11.906 -10.633 -10.219  1.00 98.06           O  
ATOM   3022  CG  TRP A 376      13.188  -8.469  -6.426  1.00 98.06           C  
ATOM   3023  CD1 TRP A 376      13.938  -9.234  -5.586  1.00 98.06           C  
ATOM   3024  CD2 TRP A 376      12.844  -7.289  -5.688  1.00 98.06           C  
ATOM   3025  CE2 TRP A 376      13.430  -7.410  -4.410  1.00 98.06           C  
ATOM   3026  CE3 TRP A 376      12.102  -6.137  -5.988  1.00 98.06           C  
ATOM   3027  NE1 TRP A 376      14.094  -8.609  -4.371  1.00 98.06           N  
ATOM   3028  CH2 TRP A 376      12.562  -5.309  -3.750  1.00 98.06           C  
ATOM   3029  CZ2 TRP A 376      13.297  -6.422  -3.430  1.00 98.06           C  
ATOM   3030  CZ3 TRP A 376      11.969  -5.156  -5.012  1.00 98.06           C  
ATOM   3031  N   GLU A 377      10.125  -9.477  -9.602  1.00 98.00           N  
ATOM   3032  CA  GLU A 377       9.617  -9.305 -10.961  1.00 98.00           C  
ATOM   3033  C   GLU A 377      10.023  -7.949 -11.531  1.00 98.00           C  
ATOM   3034  CB  GLU A 377       8.094  -9.445 -10.992  1.00 98.00           C  
ATOM   3035  O   GLU A 377      10.305  -7.008 -10.789  1.00 98.00           O  
ATOM   3036  CG  GLU A 377       7.598 -10.828 -10.594  1.00 98.00           C  
ATOM   3037  CD  GLU A 377       6.082 -10.961 -10.641  1.00 98.00           C  
ATOM   3038  OE1 GLU A 377       5.574 -11.922 -11.258  1.00 98.00           O  
ATOM   3039  OE2 GLU A 377       5.402 -10.094 -10.047  1.00 98.00           O  
ATOM   3040  N   PHE A 378      10.117  -7.906 -12.805  1.00 98.50           N  
ATOM   3041  CA  PHE A 378      10.469  -6.684 -13.516  1.00 98.50           C  
ATOM   3042  C   PHE A 378       9.219  -6.008 -14.070  1.00 98.50           C  
ATOM   3043  CB  PHE A 378      11.453  -6.984 -14.648  1.00 98.50           C  
ATOM   3044  O   PHE A 378       8.273  -6.680 -14.492  1.00 98.50           O  
ATOM   3045  CG  PHE A 378      11.930  -5.758 -15.383  1.00 98.50           C  
ATOM   3046  CD1 PHE A 378      11.203  -5.250 -16.453  1.00 98.50           C  
ATOM   3047  CD2 PHE A 378      13.094  -5.113 -15.000  1.00 98.50           C  
ATOM   3048  CE1 PHE A 378      11.641  -4.117 -17.141  1.00 98.50           C  
ATOM   3049  CE2 PHE A 378      13.539  -3.980 -15.680  1.00 98.50           C  
ATOM   3050  CZ  PHE A 378      12.805  -3.484 -16.750  1.00 98.50           C  
ATOM   3051  N   LEU A 379       9.211  -4.691 -14.016  1.00 98.31           N  
ATOM   3052  CA  LEU A 379       8.055  -3.984 -14.555  1.00 98.31           C  
ATOM   3053  C   LEU A 379       8.484  -2.691 -15.242  1.00 98.31           C  
ATOM   3054  CB  LEU A 379       7.051  -3.678 -13.438  1.00 98.31           C  
ATOM   3055  O   LEU A 379       9.555  -2.158 -14.961  1.00 98.31           O  
ATOM   3056  CG  LEU A 379       7.574  -2.850 -12.266  1.00 98.31           C  
ATOM   3057  CD1 LEU A 379       7.504  -1.362 -12.586  1.00 98.31           C  
ATOM   3058  CD2 LEU A 379       6.781  -3.164 -11.000  1.00 98.31           C  
ATOM   3059  N   THR A 380       7.715  -2.244 -16.141  1.00 96.94           N  
ATOM   3060  CA  THR A 380       7.730  -0.920 -16.750  1.00 96.94           C  
ATOM   3061  C   THR A 380       6.406  -0.203 -16.531  1.00 96.94           C  
ATOM   3062  CB  THR A 380       8.023  -1.006 -18.266  1.00 96.94           C  
ATOM   3063  O   THR A 380       5.582  -0.645 -15.719  1.00 96.94           O  
ATOM   3064  CG2 THR A 380       9.281  -1.815 -18.531  1.00 96.94           C  
ATOM   3065  OG1 THR A 380       6.914  -1.633 -18.922  1.00 96.94           O  
ATOM   3066  N   GLY A 381       6.266   0.929 -17.078  1.00 93.50           N  
ATOM   3067  CA  GLY A 381       4.996   1.627 -16.953  1.00 93.50           C  
ATOM   3068  C   GLY A 381       3.838   0.875 -17.594  1.00 93.50           C  
ATOM   3069  O   GLY A 381       2.684   1.070 -17.203  1.00 93.50           O  
ATOM   3070  N   LYS A 382       4.148  -0.122 -18.406  1.00 94.81           N  
ATOM   3071  CA  LYS A 382       3.084  -0.747 -19.188  1.00 94.81           C  
ATOM   3072  C   LYS A 382       3.094  -2.264 -19.016  1.00 94.81           C  
ATOM   3073  CB  LYS A 382       3.223  -0.388 -20.672  1.00 94.81           C  
ATOM   3074  O   LYS A 382       2.061  -2.918 -19.172  1.00 94.81           O  
ATOM   3075  CG  LYS A 382       2.984   1.084 -20.969  1.00 94.81           C  
ATOM   3076  CD  LYS A 382       3.111   1.375 -22.453  1.00 94.81           C  
ATOM   3077  CE  LYS A 382       2.914   2.854 -22.766  1.00 94.81           C  
ATOM   3078  NZ  LYS A 382       3.098   3.152 -24.219  1.00 94.81           N  
ATOM   3079  N   TYR A 383       4.199  -2.838 -18.750  1.00 96.50           N  
ATOM   3080  CA  TYR A 383       4.316  -4.289 -18.812  1.00 96.50           C  
ATOM   3081  C   TYR A 383       4.867  -4.855 -17.516  1.00 96.50           C  
ATOM   3082  CB  TYR A 383       5.211  -4.703 -19.984  1.00 96.50           C  
ATOM   3083  O   TYR A 383       5.527  -4.145 -16.750  1.00 96.50           O  
ATOM   3084  CG  TYR A 383       4.652  -4.328 -21.344  1.00 96.50           C  
ATOM   3085  CD1 TYR A 383       3.639  -5.078 -21.922  1.00 96.50           C  
ATOM   3086  CD2 TYR A 383       5.141  -3.225 -22.031  1.00 96.50           C  
ATOM   3087  CE1 TYR A 383       3.123  -4.738 -23.172  1.00 96.50           C  
ATOM   3088  CE2 TYR A 383       4.633  -2.877 -23.281  1.00 96.50           C  
ATOM   3089  OH  TYR A 383       3.119  -3.297 -25.078  1.00 96.50           O  
ATOM   3090  CZ  TYR A 383       3.627  -3.639 -23.844  1.00 96.50           C  
ATOM   3091  N   LEU A 384       4.539  -6.098 -17.312  1.00 96.31           N  
ATOM   3092  CA  LEU A 384       5.074  -6.910 -16.219  1.00 96.31           C  
ATOM   3093  C   LEU A 384       5.812  -8.125 -16.766  1.00 96.31           C  
ATOM   3094  CB  LEU A 384       3.949  -7.355 -15.289  1.00 96.31           C  
ATOM   3095  O   LEU A 384       5.352  -8.773 -17.719  1.00 96.31           O  
ATOM   3096  CG  LEU A 384       4.383  -8.000 -13.969  1.00 96.31           C  
ATOM   3097  CD1 LEU A 384       5.035  -6.969 -13.055  1.00 96.31           C  
ATOM   3098  CD2 LEU A 384       3.189  -8.656 -13.281  1.00 96.31           C  
ATOM   3099  N   TYR A 385       7.004  -8.422 -16.297  1.00 97.38           N  
ATOM   3100  CA  TYR A 385       7.836  -9.570 -16.641  1.00 97.38           C  
ATOM   3101  C   TYR A 385       7.977 -10.523 -15.469  1.00 97.38           C  
ATOM   3102  CB  TYR A 385       9.219  -9.102 -17.109  1.00 97.38           C  
ATOM   3103  O   TYR A 385       8.328 -10.109 -14.359  1.00 97.38           O  
ATOM   3104  CG  TYR A 385       9.180  -8.117 -18.250  1.00 97.38           C  
ATOM   3105  CD1 TYR A 385       9.516  -8.508 -19.547  1.00 97.38           C  
ATOM   3106  CD2 TYR A 385       8.812  -6.793 -18.031  1.00 97.38           C  
ATOM   3107  CE1 TYR A 385       9.484  -7.602 -20.594  1.00 97.38           C  
ATOM   3108  CE2 TYR A 385       8.773  -5.879 -19.078  1.00 97.38           C  
ATOM   3109  OH  TYR A 385       9.070  -5.391 -21.406  1.00 97.38           O  
ATOM   3110  CZ  TYR A 385       9.109  -6.293 -20.359  1.00 97.38           C  
ATOM   3111  N   SER A 386       7.711 -11.766 -15.719  1.00 95.06           N  
ATOM   3112  CA  SER A 386       7.699 -12.750 -14.641  1.00 95.06           C  
ATOM   3113  C   SER A 386       8.297 -14.078 -15.094  1.00 95.06           C  
ATOM   3114  CB  SER A 386       6.273 -12.969 -14.125  1.00 95.06           C  
ATOM   3115  O   SER A 386       8.211 -14.438 -16.266  1.00 95.06           O  
ATOM   3116  OG  SER A 386       6.246 -13.969 -13.125  1.00 95.06           O  
ATOM   3117  N   ALA A 387       8.938 -14.773 -14.133  1.00 94.62           N  
ATOM   3118  CA  ALA A 387       9.508 -16.094 -14.383  1.00 94.62           C  
ATOM   3119  C   ALA A 387       8.586 -17.203 -13.883  1.00 94.62           C  
ATOM   3120  CB  ALA A 387      10.883 -16.203 -13.727  1.00 94.62           C  
ATOM   3121  O   ALA A 387       8.938 -18.375 -13.953  1.00 94.62           O  
ATOM   3122  N   VAL A 388       7.422 -16.844 -13.398  1.00 87.44           N  
ATOM   3123  CA  VAL A 388       6.488 -17.828 -12.844  1.00 87.44           C  
ATOM   3124  C   VAL A 388       5.949 -18.719 -13.969  1.00 87.44           C  
ATOM   3125  CB  VAL A 388       5.320 -17.141 -12.102  1.00 87.44           C  
ATOM   3126  O   VAL A 388       5.559 -18.219 -15.023  1.00 87.44           O  
ATOM   3127  CG1 VAL A 388       4.305 -18.188 -11.625  1.00 87.44           C  
ATOM   3128  CG2 VAL A 388       5.848 -16.328 -10.922  1.00 87.44           C  
ATOM   3129  N   ASP A 389       5.922 -19.922 -13.602  1.00 80.75           N  
ATOM   3130  CA  ASP A 389       5.461 -20.891 -14.586  1.00 80.75           C  
ATOM   3131  C   ASP A 389       3.980 -20.688 -14.898  1.00 80.75           C  
ATOM   3132  CB  ASP A 389       5.707 -22.312 -14.086  1.00 80.75           C  
ATOM   3133  O   ASP A 389       3.186 -20.391 -14.008  1.00 80.75           O  
ATOM   3134  CG  ASP A 389       5.629 -23.359 -15.195  1.00 80.75           C  
ATOM   3135  OD1 ASP A 389       6.297 -23.188 -16.234  1.00 80.75           O  
ATOM   3136  OD2 ASP A 389       4.891 -24.344 -15.023  1.00 80.75           O  
ATOM   3137  N   GLY A 390       3.699 -20.828 -16.141  1.00 76.06           N  
ATOM   3138  CA  GLY A 390       2.312 -20.703 -16.562  1.00 76.06           C  
ATOM   3139  C   GLY A 390       1.963 -19.312 -17.047  1.00 76.06           C  
ATOM   3140  O   GLY A 390       0.941 -19.109 -17.703  1.00 76.06           O  
ATOM   3141  N   GLN A 391       2.770 -18.391 -16.703  1.00 84.56           N  
ATOM   3142  CA  GLN A 391       2.561 -17.016 -17.156  1.00 84.56           C  
ATOM   3143  C   GLN A 391       3.520 -16.656 -18.297  1.00 84.56           C  
ATOM   3144  CB  GLN A 391       2.730 -16.031 -16.000  1.00 84.56           C  
ATOM   3145  O   GLN A 391       4.645 -17.172 -18.344  1.00 84.56           O  
ATOM   3146  CG  GLN A 391       1.756 -16.250 -14.859  1.00 84.56           C  
ATOM   3147  CD  GLN A 391       0.364 -15.734 -15.156  1.00 84.56           C  
ATOM   3148  NE2 GLN A 391      -0.607 -16.125 -14.344  1.00 84.56           N  
ATOM   3149  OE1 GLN A 391       0.163 -14.977 -16.109  1.00 84.56           O  
ATOM   3150  N   PRO A 392       3.027 -15.836 -19.188  1.00 89.88           N  
ATOM   3151  CA  PRO A 392       3.947 -15.367 -20.234  1.00 89.88           C  
ATOM   3152  C   PRO A 392       5.098 -14.539 -19.672  1.00 89.88           C  
ATOM   3153  CB  PRO A 392       3.053 -14.508 -21.141  1.00 89.88           C  
ATOM   3154  O   PRO A 392       4.941 -13.867 -18.641  1.00 89.88           O  
ATOM   3155  CG  PRO A 392       1.913 -14.094 -20.266  1.00 89.88           C  
ATOM   3156  CD  PRO A 392       1.751 -15.117 -19.172  1.00 89.88           C  
ATOM   3157  N   PRO A 393       6.250 -14.688 -20.281  1.00 94.38           N  
ATOM   3158  CA  PRO A 393       7.402 -13.922 -19.812  1.00 94.38           C  
ATOM   3159  C   PRO A 393       7.141 -12.414 -19.781  1.00 94.38           C  
ATOM   3160  CB  PRO A 393       8.500 -14.266 -20.812  1.00 94.38           C  
ATOM   3161  O   PRO A 393       7.715 -11.703 -18.953  1.00 94.38           O  
ATOM   3162  CG  PRO A 393       7.793 -14.977 -21.922  1.00 94.38           C  
ATOM   3163  CD  PRO A 393       6.461 -15.445 -21.406  1.00 94.38           C  
ATOM   3164  N   ARG A 394       6.297 -11.961 -20.656  1.00 95.38           N  
ATOM   3165  CA  ARG A 394       5.883 -10.562 -20.703  1.00 95.38           C  
ATOM   3166  C   ARG A 394       4.371 -10.445 -20.844  1.00 95.38           C  
ATOM   3167  CB  ARG A 394       6.578  -9.844 -21.859  1.00 95.38           C  
ATOM   3168  O   ARG A 394       3.771 -11.070 -21.719  1.00 95.38           O  
ATOM   3169  CG  ARG A 394       6.203  -8.375 -21.984  1.00 95.38           C  
ATOM   3170  CD  ARG A 394       6.895  -7.711 -23.172  1.00 95.38           C  
ATOM   3171  NE  ARG A 394       6.199  -7.988 -24.422  1.00 95.38           N  
ATOM   3172  NH1 ARG A 394       7.566  -6.648 -25.719  1.00 95.38           N  
ATOM   3173  NH2 ARG A 394       5.836  -7.797 -26.688  1.00 95.38           N  
ATOM   3174  CZ  ARG A 394       6.535  -7.477 -25.609  1.00 95.38           C  
ATOM   3175  N   ARG A 395       3.803  -9.625 -20.000  1.00 92.94           N  
ATOM   3176  CA  ARG A 395       2.361  -9.406 -20.078  1.00 92.94           C  
ATOM   3177  C   ARG A 395       2.010  -7.961 -19.734  1.00 92.94           C  
ATOM   3178  CB  ARG A 395       1.621 -10.359 -19.125  1.00 92.94           C  
ATOM   3179  O   ARG A 395       2.814  -7.242 -19.141  1.00 92.94           O  
ATOM   3180  CG  ARG A 395       1.939 -10.141 -17.656  1.00 92.94           C  
ATOM   3181  CD  ARG A 395       1.189 -11.117 -16.766  1.00 92.94           C  
ATOM   3182  NE  ARG A 395       1.505 -10.914 -15.359  1.00 92.94           N  
ATOM   3183  NH1 ARG A 395      -0.690 -10.641 -14.695  1.00 92.94           N  
ATOM   3184  NH2 ARG A 395       1.003 -10.516 -13.156  1.00 92.94           N  
ATOM   3185  CZ  ARG A 395       0.605 -10.688 -14.406  1.00 92.94           C  
ATOM   3186  N   GLY A 396       0.801  -7.559 -20.219  1.00 93.62           N  
ATOM   3187  CA  GLY A 396       0.315  -6.238 -19.859  1.00 93.62           C  
ATOM   3188  C   GLY A 396       0.084  -6.078 -18.375  1.00 93.62           C  
ATOM   3189  O   GLY A 396      -0.265  -7.043 -17.688  1.00 93.62           O  
ATOM   3190  N   MET A 397       0.257  -4.898 -17.938  1.00 93.44           N  
ATOM   3191  CA  MET A 397       0.055  -4.621 -16.516  1.00 93.44           C  
ATOM   3192  C   MET A 397      -1.423  -4.707 -16.156  1.00 93.44           C  
ATOM   3193  CB  MET A 397       0.604  -3.240 -16.156  1.00 93.44           C  
ATOM   3194  O   MET A 397      -2.268  -4.105 -16.812  1.00 93.44           O  
ATOM   3195  CG  MET A 397       0.656  -2.977 -14.656  1.00 93.44           C  
ATOM   3196  SD  MET A 397       2.188  -3.625 -13.883  1.00 93.44           S  
ATOM   3197  CE  MET A 397       3.432  -2.629 -14.750  1.00 93.44           C  
ATOM   3198  N   ASP A 398      -1.732  -5.375 -15.031  1.00 91.62           N  
ATOM   3199  CA  ASP A 398      -3.096  -5.465 -14.516  1.00 91.62           C  
ATOM   3200  C   ASP A 398      -3.574  -4.117 -13.984  1.00 91.62           C  
ATOM   3201  CB  ASP A 398      -3.188  -6.523 -13.414  1.00 91.62           C  
ATOM   3202  O   ASP A 398      -2.764  -3.287 -13.562  1.00 91.62           O  
ATOM   3203  CG  ASP A 398      -2.574  -7.855 -13.820  1.00 91.62           C  
ATOM   3204  OD1 ASP A 398      -2.729  -8.266 -14.992  1.00 91.62           O  
ATOM   3205  OD2 ASP A 398      -1.934  -8.500 -12.961  1.00 91.62           O  
ATOM   3206  N   SER A 399      -4.887  -3.930 -14.031  1.00 92.31           N  
ATOM   3207  CA  SER A 399      -5.465  -2.676 -13.555  1.00 92.31           C  
ATOM   3208  C   SER A 399      -5.156  -2.443 -12.086  1.00 92.31           C  
ATOM   3209  CB  SER A 399      -6.980  -2.668 -13.773  1.00 92.31           C  
ATOM   3210  O   SER A 399      -4.863  -1.318 -11.672  1.00 92.31           O  
ATOM   3211  OG  SER A 399      -7.586  -3.783 -13.148  1.00 92.31           O  
ATOM   3212  N   ALA A 400      -5.277  -3.461 -11.289  1.00 93.69           N  
ATOM   3213  CA  ALA A 400      -4.988  -3.348  -9.859  1.00 93.69           C  
ATOM   3214  C   ALA A 400      -3.562  -2.857  -9.633  1.00 93.69           C  
ATOM   3215  CB  ALA A 400      -5.207  -4.688  -9.164  1.00 93.69           C  
ATOM   3216  O   ALA A 400      -3.328  -1.986  -8.789  1.00 93.69           O  
ATOM   3217  N   GLN A 401      -2.586  -3.457 -10.359  1.00 95.25           N  
ATOM   3218  CA  GLN A 401      -1.189  -3.061 -10.227  1.00 95.25           C  
ATOM   3219  C   GLN A 401      -0.971  -1.642 -10.750  1.00 95.25           C  
ATOM   3220  CB  GLN A 401      -0.281  -4.039 -10.977  1.00 95.25           C  
ATOM   3221  O   GLN A 401      -0.149  -0.897 -10.211  1.00 95.25           O  
ATOM   3222  CG  GLN A 401       1.204  -3.729 -10.836  1.00 95.25           C  
ATOM   3223  CD  GLN A 401       1.709  -3.908  -9.414  1.00 95.25           C  
ATOM   3224  NE2 GLN A 401       2.402  -2.898  -8.898  1.00 95.25           N  
ATOM   3225  OE1 GLN A 401       1.476  -4.945  -8.789  1.00 95.25           O  
ATOM   3226  N   ARG A 402      -1.568  -1.263 -11.773  1.00 95.12           N  
ATOM   3227  CA  ARG A 402      -1.477   0.094 -12.305  1.00 95.12           C  
ATOM   3228  C   ARG A 402      -1.978   1.113 -11.281  1.00 95.12           C  
ATOM   3229  CB  ARG A 402      -2.271   0.219 -13.602  1.00 95.12           C  
ATOM   3230  O   ARG A 402      -1.326   2.133 -11.047  1.00 95.12           O  
ATOM   3231  CG  ARG A 402      -2.086   1.550 -14.312  1.00 95.12           C  
ATOM   3232  CD  ARG A 402      -2.826   1.588 -15.641  1.00 95.12           C  
ATOM   3233  NE  ARG A 402      -2.283   0.617 -16.594  1.00 95.12           N  
ATOM   3234  NH1 ARG A 402      -4.250   0.357 -17.766  1.00 95.12           N  
ATOM   3235  NH2 ARG A 402      -2.381  -0.818 -18.375  1.00 95.12           N  
ATOM   3236  CZ  ARG A 402      -2.973   0.054 -17.578  1.00 95.12           C  
ATOM   3237  N   GLU A 403      -3.125   0.831 -10.750  1.00 93.56           N  
ATOM   3238  CA  GLU A 403      -3.682   1.703  -9.727  1.00 93.56           C  
ATOM   3239  C   GLU A 403      -2.734   1.829  -8.531  1.00 93.56           C  
ATOM   3240  CB  GLU A 403      -5.043   1.185  -9.258  1.00 93.56           C  
ATOM   3241  O   GLU A 403      -2.545   2.922  -7.996  1.00 93.56           O  
ATOM   3242  CG  GLU A 403      -5.758   2.115  -8.289  1.00 93.56           C  
ATOM   3243  CD  GLU A 403      -7.113   1.589  -7.840  1.00 93.56           C  
ATOM   3244  OE1 GLU A 403      -7.750   2.219  -6.965  1.00 93.56           O  
ATOM   3245  OE2 GLU A 403      -7.543   0.539  -8.367  1.00 93.56           O  
ATOM   3246  N   ALA A 404      -2.184   0.758  -8.078  1.00 96.25           N  
ATOM   3247  CA  ALA A 404      -1.229   0.755  -6.977  1.00 96.25           C  
ATOM   3248  C   ALA A 404       0.000   1.596  -7.309  1.00 96.25           C  
ATOM   3249  CB  ALA A 404      -0.815  -0.674  -6.633  1.00 96.25           C  
ATOM   3250  O   ALA A 404       0.475   2.371  -6.473  1.00 96.25           O  
ATOM   3251  N   LEU A 405       0.537   1.443  -8.516  1.00 97.38           N  
ATOM   3252  CA  LEU A 405       1.713   2.197  -8.938  1.00 97.38           C  
ATOM   3253  C   LEU A 405       1.407   3.689  -9.000  1.00 97.38           C  
ATOM   3254  CB  LEU A 405       2.209   1.707 -10.297  1.00 97.38           C  
ATOM   3255  O   LEU A 405       2.230   4.516  -8.594  1.00 97.38           O  
ATOM   3256  CG  LEU A 405       3.004   0.400 -10.305  1.00 97.38           C  
ATOM   3257  CD1 LEU A 405       3.309  -0.031 -11.734  1.00 97.38           C  
ATOM   3258  CD2 LEU A 405       4.289   0.555  -9.500  1.00 97.38           C  
ATOM   3259  N   ASP A 406       0.275   4.008  -9.500  1.00 95.94           N  
ATOM   3260  CA  ASP A 406      -0.139   5.406  -9.539  1.00 95.94           C  
ATOM   3261  C   ASP A 406      -0.194   6.004  -8.133  1.00 95.94           C  
ATOM   3262  CB  ASP A 406      -1.501   5.543 -10.219  1.00 95.94           C  
ATOM   3263  O   ASP A 406       0.247   7.133  -7.918  1.00 95.94           O  
ATOM   3264  CG  ASP A 406      -1.436   5.324 -11.727  1.00 95.94           C  
ATOM   3265  OD1 ASP A 406      -0.323   5.336 -12.297  1.00 95.94           O  
ATOM   3266  OD2 ASP A 406      -2.506   5.137 -12.344  1.00 95.94           O  
ATOM   3267  N   ASP A 407      -0.759   5.332  -7.246  1.00 96.12           N  
ATOM   3268  CA  ASP A 407      -0.846   5.777  -5.859  1.00 96.12           C  
ATOM   3269  C   ASP A 407       0.542   5.906  -5.238  1.00 96.12           C  
ATOM   3270  CB  ASP A 407      -1.703   4.812  -5.039  1.00 96.12           C  
ATOM   3271  O   ASP A 407       0.827   6.883  -4.539  1.00 96.12           O  
ATOM   3272  CG  ASP A 407      -2.047   5.348  -3.660  1.00 96.12           C  
ATOM   3273  OD1 ASP A 407      -2.523   6.496  -3.555  1.00 96.12           O  
ATOM   3274  OD2 ASP A 407      -1.834   4.613  -2.672  1.00 96.12           O  
ATOM   3275  N   ILE A 408       1.393   4.957  -5.461  1.00 97.62           N  
ATOM   3276  CA  ILE A 408       2.754   4.949  -4.938  1.00 97.62           C  
ATOM   3277  C   ILE A 408       3.516   6.160  -5.465  1.00 97.62           C  
ATOM   3278  CB  ILE A 408       3.496   3.646  -5.312  1.00 97.62           C  
ATOM   3279  O   ILE A 408       4.152   6.883  -4.695  1.00 97.62           O  
ATOM   3280  CG1 ILE A 408       2.939   2.465  -4.508  1.00 97.62           C  
ATOM   3281  CG2 ILE A 408       5.004   3.799  -5.086  1.00 97.62           C  
ATOM   3282  CD1 ILE A 408       3.367   1.102  -5.035  1.00 97.62           C  
ATOM   3283  N   VAL A 409       3.473   6.371  -6.746  1.00 97.44           N  
ATOM   3284  CA  VAL A 409       4.164   7.492  -7.375  1.00 97.44           C  
ATOM   3285  C   VAL A 409       3.627   8.812  -6.812  1.00 97.44           C  
ATOM   3286  CB  VAL A 409       4.016   7.469  -8.914  1.00 97.44           C  
ATOM   3287  O   VAL A 409       4.398   9.734  -6.535  1.00 97.44           O  
ATOM   3288  CG1 VAL A 409       4.520   8.773  -9.523  1.00 97.44           C  
ATOM   3289  CG2 VAL A 409       4.762   6.273  -9.500  1.00 97.44           C  
ATOM   3290  N   MET A 410       2.316   8.906  -6.660  1.00 96.31           N  
ATOM   3291  CA  MET A 410       1.706  10.102  -6.086  1.00 96.31           C  
ATOM   3292  C   MET A 410       2.252  10.367  -4.688  1.00 96.31           C  
ATOM   3293  CB  MET A 410       0.184   9.953  -6.031  1.00 96.31           C  
ATOM   3294  O   MET A 410       2.639  11.500  -4.375  1.00 96.31           O  
ATOM   3295  CG  MET A 410      -0.533  11.188  -5.512  1.00 96.31           C  
ATOM   3296  SD  MET A 410      -2.348  10.945  -5.383  1.00 96.31           S  
ATOM   3297  CE  MET A 410      -2.412   9.711  -4.055  1.00 96.31           C  
ATOM   3298  N   GLN A 411       2.318   9.430  -3.850  1.00 96.62           N  
ATOM   3299  CA  GLN A 411       2.844   9.570  -2.496  1.00 96.62           C  
ATOM   3300  C   GLN A 411       4.316   9.969  -2.518  1.00 96.62           C  
ATOM   3301  CB  GLN A 411       2.658   8.273  -1.710  1.00 96.62           C  
ATOM   3302  O   GLN A 411       4.750  10.820  -1.734  1.00 96.62           O  
ATOM   3303  CG  GLN A 411       1.208   7.969  -1.361  1.00 96.62           C  
ATOM   3304  CD  GLN A 411       1.049   6.660  -0.608  1.00 96.62           C  
ATOM   3305  NE2 GLN A 411       0.192   5.785  -1.118  1.00 96.62           N  
ATOM   3306  OE1 GLN A 411       1.690   6.441   0.424  1.00 96.62           O  
ATOM   3307  N   VAL A 412       5.062   9.328  -3.389  1.00 97.00           N  
ATOM   3308  CA  VAL A 412       6.484   9.641  -3.508  1.00 97.00           C  
ATOM   3309  C   VAL A 412       6.660  11.102  -3.930  1.00 97.00           C  
ATOM   3310  CB  VAL A 412       7.188   8.703  -4.516  1.00 97.00           C  
ATOM   3311  O   VAL A 412       7.512  11.812  -3.387  1.00 97.00           O  
ATOM   3312  CG1 VAL A 412       8.594   9.211  -4.832  1.00 97.00           C  
ATOM   3313  CG2 VAL A 412       7.238   7.277  -3.973  1.00 97.00           C  
ATOM   3314  N   MET A 413       5.867  11.508  -4.859  1.00 95.88           N  
ATOM   3315  CA  MET A 413       5.938  12.891  -5.324  1.00 95.88           C  
ATOM   3316  C   MET A 413       5.566  13.859  -4.207  1.00 95.88           C  
ATOM   3317  CB  MET A 413       5.016  13.102  -6.527  1.00 95.88           C  
ATOM   3318  O   MET A 413       6.168  14.930  -4.078  1.00 95.88           O  
ATOM   3319  CG  MET A 413       5.449  12.344  -7.773  1.00 95.88           C  
ATOM   3320  SD  MET A 413       7.211  12.633  -8.188  1.00 95.88           S  
ATOM   3321  CE  MET A 413       7.184  14.430  -8.469  1.00 95.88           C  
ATOM   3322  N   GLU A 414       4.566  13.508  -3.449  1.00 93.25           N  
ATOM   3323  CA  GLU A 414       4.188  14.328  -2.303  1.00 93.25           C  
ATOM   3324  C   GLU A 414       5.332  14.445  -1.304  1.00 93.25           C  
ATOM   3325  CB  GLU A 414       2.945  13.758  -1.617  1.00 93.25           C  
ATOM   3326  O   GLU A 414       5.590  15.523  -0.768  1.00 93.25           O  
ATOM   3327  CG  GLU A 414       1.654  13.984  -2.389  1.00 93.25           C  
ATOM   3328  CD  GLU A 414       0.448  13.312  -1.750  1.00 93.25           C  
ATOM   3329  OE1 GLU A 414      -0.688  13.523  -2.234  1.00 93.25           O  
ATOM   3330  OE2 GLU A 414       0.640  12.578  -0.757  1.00 93.25           O  
ATOM   3331  N   MET A 415       6.070  13.453  -1.056  1.00 93.62           N  
ATOM   3332  CA  MET A 415       7.203  13.445  -0.135  1.00 93.62           C  
ATOM   3333  C   MET A 415       8.359  14.273  -0.684  1.00 93.62           C  
ATOM   3334  CB  MET A 415       7.664  12.008   0.127  1.00 93.62           C  
ATOM   3335  O   MET A 415       8.984  15.031   0.054  1.00 93.62           O  
ATOM   3336  CG  MET A 415       6.723  11.211   1.013  1.00 93.62           C  
ATOM   3337  SD  MET A 415       7.387   9.555   1.437  1.00 93.62           S  
ATOM   3338  CE  MET A 415       6.984   8.648  -0.085  1.00 93.62           C  
ATOM   3339  N   ILE A 416       8.602  14.125  -1.940  1.00 92.44           N  
ATOM   3340  CA  ILE A 416       9.703  14.836  -2.572  1.00 92.44           C  
ATOM   3341  C   ILE A 416       9.422  16.328  -2.580  1.00 92.44           C  
ATOM   3342  CB  ILE A 416       9.953  14.328  -4.012  1.00 92.44           C  
ATOM   3343  O   ILE A 416      10.328  17.141  -2.381  1.00 92.44           O  
ATOM   3344  CG1 ILE A 416      10.531  12.906  -3.984  1.00 92.44           C  
ATOM   3345  CG2 ILE A 416      10.883  15.281  -4.766  1.00 92.44           C  
ATOM   3346  CD1 ILE A 416      10.625  12.250  -5.355  1.00 92.44           C  
ATOM   3347  N   ASN A 417       8.156  16.703  -2.719  1.00 91.25           N  
ATOM   3348  CA  ASN A 417       7.789  18.109  -2.850  1.00 91.25           C  
ATOM   3349  C   ASN A 417       7.359  18.703  -1.511  1.00 91.25           C  
ATOM   3350  CB  ASN A 417       6.676  18.281  -3.887  1.00 91.25           C  
ATOM   3351  O   ASN A 417       6.875  19.828  -1.456  1.00 91.25           O  
ATOM   3352  CG  ASN A 417       7.184  18.172  -5.312  1.00 91.25           C  
ATOM   3353  ND2 ASN A 417       6.379  17.594  -6.191  1.00 91.25           N  
ATOM   3354  OD1 ASN A 417       8.297  18.609  -5.617  1.00 91.25           O  
ATOM   3355  N   ALA A 418       7.480  17.984  -0.476  1.00 85.88           N  
ATOM   3356  CA  ALA A 418       7.086  18.469   0.848  1.00 85.88           C  
ATOM   3357  C   ALA A 418       7.852  19.719   1.227  1.00 85.88           C  
ATOM   3358  CB  ALA A 418       7.312  17.375   1.894  1.00 85.88           C  
ATOM   3359  O   ALA A 418       7.285  20.641   1.818  1.00 85.88           O  
ATOM   3360  N   ASN A 419       9.117  19.828   0.899  1.00 81.75           N  
ATOM   3361  CA  ASN A 419       9.930  21.000   1.223  1.00 81.75           C  
ATOM   3362  C   ASN A 419      10.281  21.812  -0.028  1.00 81.75           C  
ATOM   3363  CB  ASN A 419      11.203  20.594   1.962  1.00 81.75           C  
ATOM   3364  O   ASN A 419      11.391  22.328  -0.145  1.00 81.75           O  
ATOM   3365  CG  ASN A 419      10.914  19.969   3.318  1.00 81.75           C  
ATOM   3366  ND2 ASN A 419      11.773  19.062   3.746  1.00 81.75           N  
ATOM   3367  OD1 ASN A 419       9.930  20.312   3.975  1.00 81.75           O  
ATOM   3368  N   ALA A 420       9.359  21.844  -0.853  1.00 81.06           N  
ATOM   3369  CA  ALA A 420       9.578  22.516  -2.125  1.00 81.06           C  
ATOM   3370  C   ALA A 420       9.805  24.016  -1.911  1.00 81.06           C  
ATOM   3371  CB  ALA A 420       8.398  22.297  -3.066  1.00 81.06           C  
ATOM   3372  O   ALA A 420      10.648  24.625  -2.568  1.00 81.06           O  
ATOM   3373  N   LYS A 421       9.102  24.609  -0.989  1.00 75.81           N  
ATOM   3374  CA  LYS A 421       9.242  26.031  -0.712  1.00 75.81           C  
ATOM   3375  C   LYS A 421      10.641  26.359  -0.204  1.00 75.81           C  
ATOM   3376  CB  LYS A 421       8.195  26.484   0.306  1.00 75.81           C  
ATOM   3377  O   LYS A 421      11.297  27.281  -0.719  1.00 75.81           O  
ATOM   3378  CG  LYS A 421       8.281  27.969   0.667  1.00 75.81           C  
ATOM   3379  CD  LYS A 421       7.324  28.328   1.796  1.00 75.81           C  
ATOM   3380  CE  LYS A 421       7.531  29.750   2.277  1.00 75.81           C  
ATOM   3381  NZ  LYS A 421       6.684  30.062   3.467  1.00 75.81           N  
ATOM   3382  N   THR A 422      11.078  25.578   0.776  1.00 77.94           N  
ATOM   3383  CA  THR A 422      12.391  25.812   1.375  1.00 77.94           C  
ATOM   3384  C   THR A 422      13.500  25.547   0.367  1.00 77.94           C  
ATOM   3385  CB  THR A 422      12.602  24.938   2.625  1.00 77.94           C  
ATOM   3386  O   THR A 422      14.484  26.297   0.308  1.00 77.94           O  
ATOM   3387  CG2 THR A 422      12.219  25.703   3.895  1.00 77.94           C  
ATOM   3388  OG1 THR A 422      11.789  23.766   2.518  1.00 77.94           O  
ATOM   3389  N   ARG A 423      13.312  24.719  -0.504  1.00 78.75           N  
ATOM   3390  CA  ARG A 423      14.336  24.328  -1.474  1.00 78.75           C  
ATOM   3391  C   ARG A 423      14.234  25.188  -2.736  1.00 78.75           C  
ATOM   3392  CB  ARG A 423      14.219  22.844  -1.828  1.00 78.75           C  
ATOM   3393  O   ARG A 423      15.180  25.234  -3.531  1.00 78.75           O  
ATOM   3394  CG  ARG A 423      14.586  21.906  -0.688  1.00 78.75           C  
ATOM   3395  CD  ARG A 423      14.586  20.453  -1.134  1.00 78.75           C  
ATOM   3396  NE  ARG A 423      14.977  19.562  -0.048  1.00 78.75           N  
ATOM   3397  NH1 ARG A 423      14.742  17.625  -1.283  1.00 78.75           N  
ATOM   3398  NH2 ARG A 423      15.406  17.516   0.908  1.00 78.75           N  
ATOM   3399  CZ  ARG A 423      15.039  18.234  -0.144  1.00 78.75           C  
ATOM   3400  N   GLY A 424      13.055  25.812  -2.922  1.00 83.56           N  
ATOM   3401  CA  GLY A 424      12.875  26.703  -4.062  1.00 83.56           C  
ATOM   3402  C   GLY A 424      12.742  25.953  -5.379  1.00 83.56           C  
ATOM   3403  O   GLY A 424      13.219  26.422  -6.414  1.00 83.56           O  
ATOM   3404  N   ARG A 425      12.344  24.750  -5.375  1.00 87.44           N  
ATOM   3405  CA  ARG A 425      12.180  23.922  -6.562  1.00 87.44           C  
ATOM   3406  C   ARG A 425      10.953  23.016  -6.445  1.00 87.44           C  
ATOM   3407  CB  ARG A 425      13.430  23.062  -6.801  1.00 87.44           C  
ATOM   3408  O   ARG A 425      10.539  22.672  -5.336  1.00 87.44           O  
ATOM   3409  CG  ARG A 425      13.695  22.047  -5.707  1.00 87.44           C  
ATOM   3410  CD  ARG A 425      15.016  21.312  -5.926  1.00 87.44           C  
ATOM   3411  NE  ARG A 425      15.227  20.281  -4.926  1.00 87.44           N  
ATOM   3412  NH1 ARG A 425      17.281  19.609  -5.750  1.00 87.44           N  
ATOM   3413  NH2 ARG A 425      16.391  18.578  -3.912  1.00 87.44           N  
ATOM   3414  CZ  ARG A 425      16.297  19.484  -4.863  1.00 87.44           C  
ATOM   3415  N   ILE A 426      10.328  22.750  -7.613  1.00 90.00           N  
ATOM   3416  CA  ILE A 426       9.227  21.797  -7.723  1.00 90.00           C  
ATOM   3417  C   ILE A 426       9.594  20.688  -8.695  1.00 90.00           C  
ATOM   3418  CB  ILE A 426       7.922  22.500  -8.172  1.00 90.00           C  
ATOM   3419  O   ILE A 426      10.188  20.938  -9.750  1.00 90.00           O  
ATOM   3420  CG1 ILE A 426       7.465  23.516  -7.117  1.00 90.00           C  
ATOM   3421  CG2 ILE A 426       6.824  21.469  -8.461  1.00 90.00           C  
ATOM   3422  CD1 ILE A 426       6.371  24.453  -7.598  1.00 90.00           C  
ATOM   3423  N   ILE A 427       9.312  19.531  -8.328  1.00 93.75           N  
ATOM   3424  CA  ILE A 427       9.609  18.359  -9.148  1.00 93.75           C  
ATOM   3425  C   ILE A 427       8.312  17.734  -9.648  1.00 93.75           C  
ATOM   3426  CB  ILE A 427      10.445  17.312  -8.367  1.00 93.75           C  
ATOM   3427  O   ILE A 427       7.406  17.453  -8.867  1.00 93.75           O  
ATOM   3428  CG1 ILE A 427      11.766  17.938  -7.895  1.00 93.75           C  
ATOM   3429  CG2 ILE A 427      10.688  16.062  -9.219  1.00 93.75           C  
ATOM   3430  CD1 ILE A 427      12.594  17.016  -7.008  1.00 93.75           C  
ATOM   3431  N   ASP A 428       8.219  17.484 -10.953  1.00 95.06           N  
ATOM   3432  CA  ASP A 428       7.055  16.875 -11.578  1.00 95.06           C  
ATOM   3433  C   ASP A 428       7.375  15.461 -12.070  1.00 95.06           C  
ATOM   3434  CB  ASP A 428       6.555  17.734 -12.742  1.00 95.06           C  
ATOM   3435  O   ASP A 428       8.477  15.203 -12.555  1.00 95.06           O  
ATOM   3436  CG  ASP A 428       5.906  19.031 -12.281  1.00 95.06           C  
ATOM   3437  OD1 ASP A 428       5.398  19.078 -11.141  1.00 95.06           O  
ATOM   3438  OD2 ASP A 428       5.895  20.000 -13.070  1.00 95.06           O  
ATOM   3439  N   PHE A 429       6.406  14.609 -11.953  1.00 96.12           N  
ATOM   3440  CA  PHE A 429       6.543  13.234 -12.422  1.00 96.12           C  
ATOM   3441  C   PHE A 429       6.242  13.133 -13.914  1.00 96.12           C  
ATOM   3442  CB  PHE A 429       5.609  12.305 -11.633  1.00 96.12           C  
ATOM   3443  O   PHE A 429       5.281  13.727 -14.398  1.00 96.12           O  
ATOM   3444  CG  PHE A 429       5.523  10.914 -12.195  1.00 96.12           C  
ATOM   3445  CD1 PHE A 429       4.391  10.492 -12.883  1.00 96.12           C  
ATOM   3446  CD2 PHE A 429       6.574  10.023 -12.039  1.00 96.12           C  
ATOM   3447  CE1 PHE A 429       4.309   9.203 -13.406  1.00 96.12           C  
ATOM   3448  CE2 PHE A 429       6.500   8.734 -12.555  1.00 96.12           C  
ATOM   3449  CZ  PHE A 429       5.367   8.320 -13.234  1.00 96.12           C  
ATOM   3450  N   LYS A 430       7.047  12.312 -14.633  1.00 96.06           N  
ATOM   3451  CA  LYS A 430       6.832  12.078 -16.062  1.00 96.06           C  
ATOM   3452  C   LYS A 430       6.441  10.625 -16.312  1.00 96.06           C  
ATOM   3453  CB  LYS A 430       8.086  12.438 -16.859  1.00 96.06           C  
ATOM   3454  O   LYS A 430       5.297  10.336 -16.672  1.00 96.06           O  
ATOM   3455  CG  LYS A 430       8.312  13.930 -17.016  1.00 96.06           C  
ATOM   3456  CD  LYS A 430       7.301  14.555 -17.969  1.00 96.06           C  
ATOM   3457  CE  LYS A 430       7.598  16.031 -18.203  1.00 96.06           C  
ATOM   3458  NZ  LYS A 430       6.602  16.656 -19.125  1.00 96.06           N  
ATOM   3459  N   GLU A 431       7.340   9.734 -16.000  1.00 96.62           N  
ATOM   3460  CA  GLU A 431       7.031   8.336 -16.266  1.00 96.62           C  
ATOM   3461  C   GLU A 431       7.945   7.410 -15.461  1.00 96.62           C  
ATOM   3462  CB  GLU A 431       7.145   8.023 -17.750  1.00 96.62           C  
ATOM   3463  O   GLU A 431       8.992   7.836 -14.977  1.00 96.62           O  
ATOM   3464  CG  GLU A 431       8.555   8.195 -18.312  1.00 96.62           C  
ATOM   3465  CD  GLU A 431       8.656   7.840 -19.781  1.00 96.62           C  
ATOM   3466  OE1 GLU A 431       9.750   8.023 -20.375  1.00 96.62           O  
ATOM   3467  OE2 GLU A 431       7.645   7.383 -20.359  1.00 96.62           O  
ATOM   3468  N   ILE A 432       7.516   6.211 -15.383  1.00 97.50           N  
ATOM   3469  CA  ILE A 432       8.344   5.137 -14.844  1.00 97.50           C  
ATOM   3470  C   ILE A 432       9.188   4.523 -15.953  1.00 97.50           C  
ATOM   3471  CB  ILE A 432       7.477   4.051 -14.156  1.00 97.50           C  
ATOM   3472  O   ILE A 432       8.648   3.949 -16.906  1.00 97.50           O  
ATOM   3473  CG1 ILE A 432       6.633   4.668 -13.039  1.00 97.50           C  
ATOM   3474  CG2 ILE A 432       8.359   2.920 -13.625  1.00 97.50           C  
ATOM   3475  CD1 ILE A 432       5.602   3.717 -12.445  1.00 97.50           C  
ATOM   3476  N   GLN A 433      10.445   4.586 -15.805  1.00 97.00           N  
ATOM   3477  CA  GLN A 433      11.328   3.969 -16.781  1.00 97.00           C  
ATOM   3478  C   GLN A 433      11.344   2.451 -16.641  1.00 97.00           C  
ATOM   3479  CB  GLN A 433      12.742   4.523 -16.656  1.00 97.00           C  
ATOM   3480  O   GLN A 433      11.086   1.726 -17.594  1.00 97.00           O  
ATOM   3481  CG  GLN A 433      12.867   5.996 -17.016  1.00 97.00           C  
ATOM   3482  CD  GLN A 433      12.773   6.234 -18.516  1.00 97.00           C  
ATOM   3483  NE2 GLN A 433      12.164   7.352 -18.906  1.00 97.00           N  
ATOM   3484  OE1 GLN A 433      13.242   5.426 -19.328  1.00 97.00           O  
ATOM   3485  N   TYR A 434      11.602   1.978 -15.500  1.00 97.75           N  
ATOM   3486  CA  TYR A 434      11.539   0.565 -15.141  1.00 97.75           C  
ATOM   3487  C   TYR A 434      11.516   0.388 -13.625  1.00 97.75           C  
ATOM   3488  CB  TYR A 434      12.727  -0.197 -15.734  1.00 97.75           C  
ATOM   3489  O   TYR A 434      11.648   1.360 -12.875  1.00 97.75           O  
ATOM   3490  CG  TYR A 434      14.031   0.052 -15.023  1.00 97.75           C  
ATOM   3491  CD1 TYR A 434      14.828   1.143 -15.352  1.00 97.75           C  
ATOM   3492  CD2 TYR A 434      14.461  -0.803 -14.016  1.00 97.75           C  
ATOM   3493  CE1 TYR A 434      16.031   1.375 -14.695  1.00 97.75           C  
ATOM   3494  CE2 TYR A 434      15.664  -0.580 -13.352  1.00 97.75           C  
ATOM   3495  OH  TYR A 434      17.641   0.735 -13.047  1.00 97.75           O  
ATOM   3496  CZ  TYR A 434      16.438   0.510 -13.703  1.00 97.75           C  
ATOM   3497  N   GLY A 435      11.328  -0.785 -13.258  1.00 98.31           N  
ATOM   3498  CA  GLY A 435      11.359  -1.077 -11.836  1.00 98.31           C  
ATOM   3499  C   GLY A 435      11.273  -2.561 -11.523  1.00 98.31           C  
ATOM   3500  O   GLY A 435      11.305  -3.391 -12.438  1.00 98.31           O  
ATOM   3501  N   TYR A 436      11.305  -2.871 -10.266  1.00 98.62           N  
ATOM   3502  CA  TYR A 436      11.172  -4.219  -9.727  1.00 98.62           C  
ATOM   3503  C   TYR A 436      10.148  -4.254  -8.594  1.00 98.62           C  
ATOM   3504  CB  TYR A 436      12.516  -4.742  -9.227  1.00 98.62           C  
ATOM   3505  O   TYR A 436       9.961  -3.260  -7.887  1.00 98.62           O  
ATOM   3506  CG  TYR A 436      13.586  -4.793 -10.289  1.00 98.62           C  
ATOM   3507  CD1 TYR A 436      13.789  -5.945 -11.047  1.00 98.62           C  
ATOM   3508  CD2 TYR A 436      14.391  -3.689 -10.547  1.00 98.62           C  
ATOM   3509  CE1 TYR A 436      14.766  -6.000 -12.031  1.00 98.62           C  
ATOM   3510  CE2 TYR A 436      15.375  -3.730 -11.531  1.00 98.62           C  
ATOM   3511  OH  TYR A 436      16.531  -4.934 -13.234  1.00 98.62           O  
ATOM   3512  CZ  TYR A 436      15.555  -4.887 -12.266  1.00 98.62           C  
ATOM   3513  N   ARG A 437       9.516  -5.336  -8.438  1.00 98.25           N  
ATOM   3514  CA  ARG A 437       8.555  -5.508  -7.352  1.00 98.25           C  
ATOM   3515  C   ARG A 437       8.648  -6.906  -6.750  1.00 98.25           C  
ATOM   3516  CB  ARG A 437       7.133  -5.242  -7.848  1.00 98.25           C  
ATOM   3517  O   ARG A 437       8.984  -7.863  -7.449  1.00 98.25           O  
ATOM   3518  CG  ARG A 437       6.566  -6.359  -8.711  1.00 98.25           C  
ATOM   3519  CD  ARG A 437       5.105  -6.117  -9.055  1.00 98.25           C  
ATOM   3520  NE  ARG A 437       4.500  -7.281  -9.695  1.00 98.25           N  
ATOM   3521  NH1 ARG A 437       2.354  -6.434  -9.695  1.00 98.25           N  
ATOM   3522  NH2 ARG A 437       2.768  -8.508 -10.570  1.00 98.25           N  
ATOM   3523  CZ  ARG A 437       3.209  -7.406  -9.984  1.00 98.25           C  
ATOM   3524  N   ARG A 438       8.375  -7.016  -5.504  1.00 97.44           N  
ATOM   3525  CA  ARG A 438       8.234  -8.273  -4.789  1.00 97.44           C  
ATOM   3526  C   ARG A 438       7.309  -8.125  -3.586  1.00 97.44           C  
ATOM   3527  CB  ARG A 438       9.602  -8.789  -4.332  1.00 97.44           C  
ATOM   3528  O   ARG A 438       7.078  -7.012  -3.109  1.00 97.44           O  
ATOM   3529  CG  ARG A 438      10.188  -8.023  -3.156  1.00 97.44           C  
ATOM   3530  CD  ARG A 438      11.492  -8.641  -2.676  1.00 97.44           C  
ATOM   3531  NE  ARG A 438      12.055  -7.910  -1.542  1.00 97.44           N  
ATOM   3532  NH1 ARG A 438      13.992  -9.156  -1.422  1.00 97.44           N  
ATOM   3533  NH2 ARG A 438      13.633  -7.441   0.055  1.00 97.44           N  
ATOM   3534  CZ  ARG A 438      13.227  -8.172  -0.972  1.00 97.44           C  
ATOM   3535  N   VAL A 439       6.711  -9.172  -3.201  1.00 97.19           N  
ATOM   3536  CA  VAL A 439       5.828  -9.180  -2.041  1.00 97.19           C  
ATOM   3537  C   VAL A 439       6.387 -10.117  -0.970  1.00 97.19           C  
ATOM   3538  CB  VAL A 439       4.395  -9.609  -2.424  1.00 97.19           C  
ATOM   3539  O   VAL A 439       6.668 -11.281  -1.242  1.00 97.19           O  
ATOM   3540  CG1 VAL A 439       3.498  -9.672  -1.188  1.00 97.19           C  
ATOM   3541  CG2 VAL A 439       3.811  -8.648  -3.463  1.00 97.19           C  
ATOM   3542  N   ASN A 440       6.684  -9.578   0.158  1.00 96.75           N  
ATOM   3543  CA  ASN A 440       6.914 -10.359   1.370  1.00 96.75           C  
ATOM   3544  C   ASN A 440       5.613 -10.641   2.107  1.00 96.75           C  
ATOM   3545  CB  ASN A 440       7.898  -9.633   2.293  1.00 96.75           C  
ATOM   3546  O   ASN A 440       4.977  -9.727   2.637  1.00 96.75           O  
ATOM   3547  CG  ASN A 440       8.297 -10.469   3.490  1.00 96.75           C  
ATOM   3548  ND2 ASN A 440       9.562 -10.375   3.885  1.00 96.75           N  
ATOM   3549  OD1 ASN A 440       7.480 -11.203   4.055  1.00 96.75           O  
ATOM   3550  N   PRO A 441       5.152 -11.859   2.141  1.00 96.12           N  
ATOM   3551  CA  PRO A 441       3.836 -12.164   2.709  1.00 96.12           C  
ATOM   3552  C   PRO A 441       3.723 -11.766   4.176  1.00 96.12           C  
ATOM   3553  CB  PRO A 441       3.725 -13.680   2.547  1.00 96.12           C  
ATOM   3554  O   PRO A 441       2.613 -11.578   4.684  1.00 96.12           O  
ATOM   3555  CG  PRO A 441       5.133 -14.156   2.408  1.00 96.12           C  
ATOM   3556  CD  PRO A 441       5.945 -13.070   1.773  1.00 96.12           C  
ATOM   3557  N   MET A 442       4.809 -11.633   4.883  1.00 95.00           N  
ATOM   3558  CA  MET A 442       4.801 -11.305   6.305  1.00 95.00           C  
ATOM   3559  C   MET A 442       4.828  -9.797   6.516  1.00 95.00           C  
ATOM   3560  CB  MET A 442       5.996 -11.953   7.016  1.00 95.00           C  
ATOM   3561  O   MET A 442       4.223  -9.281   7.457  1.00 95.00           O  
ATOM   3562  CG  MET A 442       5.715 -13.352   7.531  1.00 95.00           C  
ATOM   3563  SD  MET A 442       4.387 -13.383   8.797  1.00 95.00           S  
ATOM   3564  CE  MET A 442       5.262 -12.641  10.195  1.00 95.00           C  
ATOM   3565  N   TYR A 443       5.484  -9.023   5.551  1.00 96.19           N  
ATOM   3566  CA  TYR A 443       5.840  -7.664   5.941  1.00 96.19           C  
ATOM   3567  C   TYR A 443       5.293  -6.652   4.941  1.00 96.19           C  
ATOM   3568  CB  TYR A 443       7.359  -7.520   6.055  1.00 96.19           C  
ATOM   3569  O   TYR A 443       5.191  -5.461   5.246  1.00 96.19           O  
ATOM   3570  CG  TYR A 443       7.965  -8.336   7.168  1.00 96.19           C  
ATOM   3571  CD1 TYR A 443       7.617  -8.109   8.500  1.00 96.19           C  
ATOM   3572  CD2 TYR A 443       8.883  -9.344   6.895  1.00 96.19           C  
ATOM   3573  CE1 TYR A 443       8.172  -8.859   9.531  1.00 96.19           C  
ATOM   3574  CE2 TYR A 443       9.453 -10.102   7.918  1.00 96.19           C  
ATOM   3575  OH  TYR A 443       9.641 -10.602  10.242  1.00 96.19           O  
ATOM   3576  CZ  TYR A 443       9.086  -9.852   9.227  1.00 96.19           C  
ATOM   3577  N   GLY A 444       5.023  -7.059   3.734  1.00 97.12           N  
ATOM   3578  CA  GLY A 444       4.418  -6.098   2.826  1.00 97.12           C  
ATOM   3579  C   GLY A 444       4.992  -6.156   1.425  1.00 97.12           C  
ATOM   3580  O   GLY A 444       5.539  -7.180   1.015  1.00 97.12           O  
ATOM   3581  N   ALA A 445       4.734  -5.113   0.665  1.00 98.31           N  
ATOM   3582  CA  ALA A 445       5.176  -5.000  -0.723  1.00 98.31           C  
ATOM   3583  C   ALA A 445       6.414  -4.113  -0.834  1.00 98.31           C  
ATOM   3584  CB  ALA A 445       4.051  -4.449  -1.597  1.00 98.31           C  
ATOM   3585  O   ALA A 445       6.547  -3.125  -0.107  1.00 98.31           O  
ATOM   3586  N   GLU A 446       7.281  -4.445  -1.699  1.00 98.44           N  
ATOM   3587  CA  GLU A 446       8.547  -3.746  -1.913  1.00 98.44           C  
ATOM   3588  C   GLU A 446       8.742  -3.398  -3.385  1.00 98.44           C  
ATOM   3589  CB  GLU A 446       9.719  -4.594  -1.412  1.00 98.44           C  
ATOM   3590  O   GLU A 446       8.352  -4.164  -4.270  1.00 98.44           O  
ATOM   3591  CG  GLU A 446       9.609  -4.984   0.055  1.00 98.44           C  
ATOM   3592  CD  GLU A 446      10.648  -6.012   0.479  1.00 98.44           C  
ATOM   3593  OE1 GLU A 446      10.914  -6.145   1.695  1.00 98.44           O  
ATOM   3594  OE2 GLU A 446      11.203  -6.691  -0.414  1.00 98.44           O  
ATOM   3595  N   TYR A 447       9.305  -2.221  -3.645  1.00 98.56           N  
ATOM   3596  CA  TYR A 447       9.484  -1.725  -5.004  1.00 98.56           C  
ATOM   3597  C   TYR A 447      10.852  -1.073  -5.164  1.00 98.56           C  
ATOM   3598  CB  TYR A 447       8.383  -0.722  -5.363  1.00 98.56           C  
ATOM   3599  O   TYR A 447      11.375  -0.466  -4.223  1.00 98.56           O  
ATOM   3600  CG  TYR A 447       6.996  -1.305  -5.316  1.00 98.56           C  
ATOM   3601  CD1 TYR A 447       6.379  -1.792  -6.465  1.00 98.56           C  
ATOM   3602  CD2 TYR A 447       6.289  -1.368  -4.117  1.00 98.56           C  
ATOM   3603  CE1 TYR A 447       5.098  -2.328  -6.426  1.00 98.56           C  
ATOM   3604  CE2 TYR A 447       5.008  -1.901  -4.066  1.00 98.56           C  
ATOM   3605  OH  TYR A 447       3.150  -2.908  -5.176  1.00 98.56           O  
ATOM   3606  CZ  TYR A 447       4.422  -2.379  -5.223  1.00 98.56           C  
ATOM   3607  N   ILE A 448      11.469  -1.215  -6.273  1.00 98.50           N  
ATOM   3608  CA  ILE A 448      12.555  -0.407  -6.812  1.00 98.50           C  
ATOM   3609  C   ILE A 448      12.102   0.273  -8.102  1.00 98.50           C  
ATOM   3610  CB  ILE A 448      13.820  -1.260  -7.074  1.00 98.50           C  
ATOM   3611  O   ILE A 448      11.805  -0.398  -9.094  1.00 98.50           O  
ATOM   3612  CG1 ILE A 448      14.211  -2.037  -5.809  1.00 98.50           C  
ATOM   3613  CG2 ILE A 448      14.977  -0.378  -7.551  1.00 98.50           C  
ATOM   3614  CD1 ILE A 448      15.266  -3.104  -6.039  1.00 98.50           C  
ATOM   3615  N   LEU A 449      12.031   1.560  -8.102  1.00 98.31           N  
ATOM   3616  CA  LEU A 449      11.500   2.277  -9.250  1.00 98.31           C  
ATOM   3617  C   LEU A 449      12.516   3.283  -9.781  1.00 98.31           C  
ATOM   3618  CB  LEU A 449      10.203   2.996  -8.883  1.00 98.31           C  
ATOM   3619  O   LEU A 449      13.133   4.020  -9.008  1.00 98.31           O  
ATOM   3620  CG  LEU A 449       9.047   2.109  -8.406  1.00 98.31           C  
ATOM   3621  CD1 LEU A 449       7.828   2.961  -8.078  1.00 98.31           C  
ATOM   3622  CD2 LEU A 449       8.711   1.062  -9.461  1.00 98.31           C  
ATOM   3623  N   ASP A 450      12.750   3.268 -10.992  1.00 97.75           N  
ATOM   3624  CA  ASP A 450      13.469   4.312 -11.719  1.00 97.75           C  
ATOM   3625  C   ASP A 450      12.492   5.285 -12.383  1.00 97.75           C  
ATOM   3626  CB  ASP A 450      14.398   3.699 -12.766  1.00 97.75           C  
ATOM   3627  O   ASP A 450      11.797   4.918 -13.328  1.00 97.75           O  
ATOM   3628  CG  ASP A 450      15.461   4.668 -13.250  1.00 97.75           C  
ATOM   3629  OD1 ASP A 450      15.211   5.891 -13.273  1.00 97.75           O  
ATOM   3630  OD2 ASP A 450      16.562   4.199 -13.625  1.00 97.75           O  
ATOM   3631  N   LEU A 451      12.500   6.488 -11.891  1.00 97.75           N  
ATOM   3632  CA  LEU A 451      11.508   7.480 -12.281  1.00 97.75           C  
ATOM   3633  C   LEU A 451      12.148   8.602 -13.094  1.00 97.75           C  
ATOM   3634  CB  LEU A 451      10.805   8.055 -11.047  1.00 97.75           C  
ATOM   3635  O   LEU A 451      13.211   9.109 -12.727  1.00 97.75           O  
ATOM   3636  CG  LEU A 451      10.188   7.047 -10.086  1.00 97.75           C  
ATOM   3637  CD1 LEU A 451       9.727   7.742  -8.805  1.00 97.75           C  
ATOM   3638  CD2 LEU A 451       9.023   6.316 -10.750  1.00 97.75           C  
ATOM   3639  N   LEU A 452      11.539   8.992 -14.117  1.00 97.56           N  
ATOM   3640  CA  LEU A 452      11.875  10.203 -14.852  1.00 97.56           C  
ATOM   3641  C   LEU A 452      11.094  11.398 -14.320  1.00 97.56           C  
ATOM   3642  CB  LEU A 452      11.602  10.023 -16.344  1.00 97.56           C  
ATOM   3643  O   LEU A 452       9.859  11.391 -14.320  1.00 97.56           O  
ATOM   3644  CG  LEU A 452      12.016  11.180 -17.266  1.00 97.56           C  
ATOM   3645  CD1 LEU A 452      13.523  11.375 -17.219  1.00 97.56           C  
ATOM   3646  CD2 LEU A 452      11.539  10.930 -18.688  1.00 97.56           C  
ATOM   3647  N   LEU A 453      11.789  12.352 -13.867  1.00 97.00           N  
ATOM   3648  CA  LEU A 453      11.195  13.523 -13.227  1.00 97.00           C  
ATOM   3649  C   LEU A 453      11.586  14.805 -13.969  1.00 97.00           C  
ATOM   3650  CB  LEU A 453      11.633  13.617 -11.766  1.00 97.00           C  
ATOM   3651  O   LEU A 453      12.516  14.797 -14.781  1.00 97.00           O  
ATOM   3652  CG  LEU A 453      11.422  12.359 -10.914  1.00 97.00           C  
ATOM   3653  CD1 LEU A 453      12.070  12.531  -9.547  1.00 97.00           C  
ATOM   3654  CD2 LEU A 453       9.938  12.047 -10.781  1.00 97.00           C  
ATOM   3655  N   LEU A 454      10.812  15.836 -13.773  1.00 96.31           N  
ATOM   3656  CA  LEU A 454      11.102  17.172 -14.281  1.00 96.31           C  
ATOM   3657  C   LEU A 454      11.367  18.156 -13.141  1.00 96.31           C  
ATOM   3658  CB  LEU A 454       9.938  17.672 -15.141  1.00 96.31           C  
ATOM   3659  O   LEU A 454      10.469  18.453 -12.352  1.00 96.31           O  
ATOM   3660  CG  LEU A 454      10.234  18.875 -16.047  1.00 96.31           C  
ATOM   3661  CD1 LEU A 454      11.188  18.484 -17.156  1.00 96.31           C  
ATOM   3662  CD2 LEU A 454       8.938  19.438 -16.625  1.00 96.31           C  
ATOM   3663  N   TYR A 455      12.594  18.578 -13.062  1.00 92.44           N  
ATOM   3664  CA  TYR A 455      13.047  19.547 -12.070  1.00 92.44           C  
ATOM   3665  C   TYR A 455      12.789  20.969 -12.539  1.00 92.44           C  
ATOM   3666  CB  TYR A 455      14.531  19.359 -11.766  1.00 92.44           C  
ATOM   3667  O   TYR A 455      13.367  21.422 -13.531  1.00 92.44           O  
ATOM   3668  CG  TYR A 455      15.047  20.234 -10.656  1.00 92.44           C  
ATOM   3669  CD1 TYR A 455      15.594  21.484 -10.930  1.00 92.44           C  
ATOM   3670  CD2 TYR A 455      14.984  19.828  -9.328  1.00 92.44           C  
ATOM   3671  CE1 TYR A 455      16.062  22.312  -9.906  1.00 92.44           C  
ATOM   3672  CE2 TYR A 455      15.461  20.625  -8.297  1.00 92.44           C  
ATOM   3673  OH  TYR A 455      16.469  22.672  -7.586  1.00 92.44           O  
ATOM   3674  CZ  TYR A 455      16.000  21.875  -8.602  1.00 92.44           C  
ATOM   3675  N   LYS A 456      11.984  21.734 -11.781  1.00 91.94           N  
ATOM   3676  CA  LYS A 456      11.648  23.109 -12.086  1.00 91.94           C  
ATOM   3677  C   LYS A 456      12.070  24.047 -10.953  1.00 91.94           C  
ATOM   3678  CB  LYS A 456      10.148  23.250 -12.352  1.00 91.94           C  
ATOM   3679  O   LYS A 456      11.469  24.031  -9.875  1.00 91.94           O  
ATOM   3680  CG  LYS A 456       9.648  22.438 -13.531  1.00 91.94           C  
ATOM   3681  CD  LYS A 456       8.148  22.609 -13.734  1.00 91.94           C  
ATOM   3682  CE  LYS A 456       7.633  21.734 -14.867  1.00 91.94           C  
ATOM   3683  NZ  LYS A 456       6.148  21.812 -15.008  1.00 91.94           N  
ATOM   3684  N   LYS A 457      13.031  24.859 -11.234  1.00 89.19           N  
ATOM   3685  CA  LYS A 457      13.508  25.812 -10.250  1.00 89.19           C  
ATOM   3686  C   LYS A 457      12.750  27.141 -10.359  1.00 89.19           C  
ATOM   3687  CB  LYS A 457      15.008  26.062 -10.422  1.00 89.19           C  
ATOM   3688  O   LYS A 457      12.641  27.703 -11.453  1.00 89.19           O  
ATOM   3689  CG  LYS A 457      15.656  26.797  -9.258  1.00 89.19           C  
ATOM   3690  CD  LYS A 457      17.156  26.969  -9.461  1.00 89.19           C  
ATOM   3691  CE  LYS A 457      17.797  27.734  -8.312  1.00 89.19           C  
ATOM   3692  NZ  LYS A 457      19.250  27.953  -8.539  1.00 89.19           N  
ATOM   3693  N   HIS A 458      12.234  27.656  -9.297  1.00 81.69           N  
ATOM   3694  CA  HIS A 458      11.477  28.906  -9.336  1.00 81.69           C  
ATOM   3695  C   HIS A 458      12.156  29.984  -8.500  1.00 81.69           C  
ATOM   3696  CB  HIS A 458      10.047  28.672  -8.836  1.00 81.69           C  
ATOM   3697  O   HIS A 458      11.742  31.141  -8.539  1.00 81.69           O  
ATOM   3698  CG  HIS A 458       9.977  28.016  -7.496  1.00 81.69           C  
ATOM   3699  CD2 HIS A 458       9.734  28.516  -6.266  1.00 81.69           C  
ATOM   3700  ND1 HIS A 458      10.180  26.656  -7.320  1.00 81.69           N  
ATOM   3701  CE1 HIS A 458      10.062  26.359  -6.039  1.00 81.69           C  
ATOM   3702  NE2 HIS A 458       9.789  27.469  -5.375  1.00 81.69           N  
ATOM   3703  N   LYS A 459      13.062  29.656  -7.598  1.00 80.12           N  
ATOM   3704  CA  LYS A 459      13.883  30.641  -6.891  1.00 80.12           C  
ATOM   3705  C   LYS A 459      15.203  30.875  -7.621  1.00 80.12           C  
ATOM   3706  CB  LYS A 459      14.148  30.188  -5.457  1.00 80.12           C  
ATOM   3707  O   LYS A 459      15.891  29.922  -7.996  1.00 80.12           O  
ATOM   3708  CG  LYS A 459      14.469  31.328  -4.500  1.00 80.12           C  
ATOM   3709  CD  LYS A 459      14.617  30.828  -3.066  1.00 80.12           C  
ATOM   3710  CE  LYS A 459      15.023  31.953  -2.121  1.00 80.12           C  
ATOM   3711  NZ  LYS A 459      15.141  31.469  -0.712  1.00 80.12           N  
ATOM   3712  N   GLY A 460      15.625  32.031  -7.984  1.00 78.75           N  
ATOM   3713  CA  GLY A 460      16.812  32.344  -8.766  1.00 78.75           C  
ATOM   3714  C   GLY A 460      16.594  32.250 -10.258  1.00 78.75           C  
ATOM   3715  O   GLY A 460      15.547  32.656 -10.773  1.00 78.75           O  
ATOM   3716  N   LYS A 461      17.547  31.625 -10.969  1.00 82.94           N  
ATOM   3717  CA  LYS A 461      17.422  31.438 -12.414  1.00 82.94           C  
ATOM   3718  C   LYS A 461      16.469  30.297 -12.742  1.00 82.94           C  
ATOM   3719  CB  LYS A 461      18.781  31.188 -13.047  1.00 82.94           C  
ATOM   3720  O   LYS A 461      16.688  29.156 -12.312  1.00 82.94           O  
ATOM   3721  CG  LYS A 461      18.812  31.359 -14.562  1.00 82.94           C  
ATOM   3722  CD  LYS A 461      20.203  31.172 -15.125  1.00 82.94           C  
ATOM   3723  CE  LYS A 461      20.219  31.266 -16.641  1.00 82.94           C  
ATOM   3724  NZ  LYS A 461      21.594  31.062 -17.203  1.00 82.94           N  
ATOM   3725  N   LYS A 462      15.344  30.594 -13.398  1.00 83.50           N  
ATOM   3726  CA  LYS A 462      14.352  29.594 -13.781  1.00 83.50           C  
ATOM   3727  C   LYS A 462      14.961  28.547 -14.711  1.00 83.50           C  
ATOM   3728  CB  LYS A 462      13.156  30.266 -14.453  1.00 83.50           C  
ATOM   3729  O   LYS A 462      15.648  28.891 -15.672  1.00 83.50           O  
ATOM   3730  CG  LYS A 462      12.281  31.062 -13.508  1.00 83.50           C  
ATOM   3731  CD  LYS A 462      11.047  31.625 -14.219  1.00 83.50           C  
ATOM   3732  CE  LYS A 462      10.188  32.438 -13.273  1.00 83.50           C  
ATOM   3733  NZ  LYS A 462       8.977  33.000 -13.969  1.00 83.50           N  
ATOM   3734  N   MET A 463      14.953  27.266 -14.312  1.00 89.94           N  
ATOM   3735  CA  MET A 463      15.492  26.172 -15.102  1.00 89.94           C  
ATOM   3736  C   MET A 463      14.602  24.938 -15.008  1.00 89.94           C  
ATOM   3737  CB  MET A 463      16.906  25.812 -14.633  1.00 89.94           C  
ATOM   3738  O   MET A 463      14.039  24.656 -13.945  1.00 89.94           O  
ATOM   3739  CG  MET A 463      17.562  24.703 -15.438  1.00 89.94           C  
ATOM   3740  SD  MET A 463      19.234  24.281 -14.820  1.00 89.94           S  
ATOM   3741  CE  MET A 463      18.812  23.391 -13.305  1.00 89.94           C  
ATOM   3742  N   THR A 464      14.336  24.266 -16.125  1.00 90.62           N  
ATOM   3743  CA  THR A 464      13.625  23.000 -16.203  1.00 90.62           C  
ATOM   3744  C   THR A 464      14.523  21.922 -16.797  1.00 90.62           C  
ATOM   3745  CB  THR A 464      12.352  23.125 -17.062  1.00 90.62           C  
ATOM   3746  O   THR A 464      14.961  22.016 -17.938  1.00 90.62           O  
ATOM   3747  CG2 THR A 464      11.547  21.828 -17.047  1.00 90.62           C  
ATOM   3748  OG1 THR A 464      11.539  24.188 -16.531  1.00 90.62           O  
ATOM   3749  N   VAL A 465      14.852  20.953 -16.016  1.00 94.25           N  
ATOM   3750  CA  VAL A 465      15.773  19.906 -16.438  1.00 94.25           C  
ATOM   3751  C   VAL A 465      15.203  18.531 -16.094  1.00 94.25           C  
ATOM   3752  CB  VAL A 465      17.172  20.078 -15.812  1.00 94.25           C  
ATOM   3753  O   VAL A 465      14.711  18.328 -14.969  1.00 94.25           O  
ATOM   3754  CG1 VAL A 465      18.125  19.000 -16.312  1.00 94.25           C  
ATOM   3755  CG2 VAL A 465      17.719  21.469 -16.109  1.00 94.25           C  
ATOM   3756  N   PRO A 466      15.227  17.641 -17.062  1.00 94.69           N  
ATOM   3757  CA  PRO A 466      14.836  16.266 -16.719  1.00 94.69           C  
ATOM   3758  C   PRO A 466      15.859  15.562 -15.828  1.00 94.69           C  
ATOM   3759  CB  PRO A 466      14.742  15.578 -18.078  1.00 94.69           C  
ATOM   3760  O   PRO A 466      17.062  15.680 -16.062  1.00 94.69           O  
ATOM   3761  CG  PRO A 466      15.656  16.359 -18.969  1.00 94.69           C  
ATOM   3762  CD  PRO A 466      15.703  17.781 -18.469  1.00 94.69           C  
ATOM   3763  N   VAL A 467      15.344  14.969 -14.805  1.00 93.38           N  
ATOM   3764  CA  VAL A 467      16.203  14.234 -13.883  1.00 93.38           C  
ATOM   3765  C   VAL A 467      15.625  12.844 -13.625  1.00 93.38           C  
ATOM   3766  CB  VAL A 467      16.375  14.992 -12.539  1.00 93.38           C  
ATOM   3767  O   VAL A 467      14.406  12.648 -13.711  1.00 93.38           O  
ATOM   3768  CG1 VAL A 467      17.344  14.258 -11.625  1.00 93.38           C  
ATOM   3769  CG2 VAL A 467      16.844  16.422 -12.797  1.00 93.38           C  
ATOM   3770  N   ARG A 468      16.547  11.938 -13.375  1.00 93.75           N  
ATOM   3771  CA  ARG A 468      16.156  10.570 -13.047  1.00 93.75           C  
ATOM   3772  C   ARG A 468      16.344  10.289 -11.562  1.00 93.75           C  
ATOM   3773  CB  ARG A 468      16.953   9.570 -13.891  1.00 93.75           C  
ATOM   3774  O   ARG A 468      17.359  10.703 -10.977  1.00 93.75           O  
ATOM   3775  CG  ARG A 468      16.438   9.414 -15.312  1.00 93.75           C  
ATOM   3776  CD  ARG A 468      17.266   8.406 -16.094  1.00 93.75           C  
ATOM   3777  NE  ARG A 468      17.078   7.047 -15.586  1.00 93.75           N  
ATOM   3778  NH1 ARG A 468      18.391   6.047 -17.219  1.00 93.75           N  
ATOM   3779  NH2 ARG A 468      17.391   4.770 -15.586  1.00 93.75           N  
ATOM   3780  CZ  ARG A 468      17.625   5.957 -16.125  1.00 93.75           C  
ATOM   3781  N   ARG A 469      15.383   9.656 -10.977  1.00 94.38           N  
ATOM   3782  CA  ARG A 469      15.461   9.266  -9.570  1.00 94.38           C  
ATOM   3783  C   ARG A 469      15.250   7.762  -9.414  1.00 94.38           C  
ATOM   3784  CB  ARG A 469      14.438  10.031  -8.742  1.00 94.38           C  
ATOM   3785  O   ARG A 469      14.227   7.227  -9.836  1.00 94.38           O  
ATOM   3786  CG  ARG A 469      14.430   9.664  -7.270  1.00 94.38           C  
ATOM   3787  CD  ARG A 469      14.727  10.867  -6.383  1.00 94.38           C  
ATOM   3788  NE  ARG A 469      14.648  10.523  -4.965  1.00 94.38           N  
ATOM   3789  NH1 ARG A 469      15.508  12.531  -4.223  1.00 94.38           N  
ATOM   3790  NH2 ARG A 469      14.914  10.914  -2.719  1.00 94.38           N  
ATOM   3791  CZ  ARG A 469      15.023  11.320  -3.973  1.00 94.38           C  
ATOM   3792  N   HIS A 470      16.234   7.074  -8.836  1.00 96.06           N  
ATOM   3793  CA  HIS A 470      16.156   5.668  -8.461  1.00 96.06           C  
ATOM   3794  C   HIS A 470      15.734   5.512  -7.004  1.00 96.06           C  
ATOM   3795  CB  HIS A 470      17.500   4.980  -8.695  1.00 96.06           C  
ATOM   3796  O   HIS A 470      16.516   5.789  -6.094  1.00 96.06           O  
ATOM   3797  CG  HIS A 470      17.406   3.488  -8.766  1.00 96.06           C  
ATOM   3798  CD2 HIS A 470      17.750   2.531  -7.867  1.00 96.06           C  
ATOM   3799  ND1 HIS A 470      16.922   2.826  -9.875  1.00 96.06           N  
ATOM   3800  CE1 HIS A 470      16.969   1.522  -9.648  1.00 96.06           C  
ATOM   3801  NE2 HIS A 470      17.453   1.317  -8.438  1.00 96.06           N  
ATOM   3802  N   ALA A 471      14.492   5.059  -6.793  1.00 97.31           N  
ATOM   3803  CA  ALA A 471      13.906   5.047  -5.453  1.00 97.31           C  
ATOM   3804  C   ALA A 471      13.672   3.617  -4.969  1.00 97.31           C  
ATOM   3805  CB  ALA A 471      12.602   5.832  -5.430  1.00 97.31           C  
ATOM   3806  O   ALA A 471      13.180   2.773  -5.723  1.00 97.31           O  
ATOM   3807  N   TYR A 472      14.039   3.281  -3.770  1.00 97.94           N  
ATOM   3808  CA  TYR A 472      13.742   2.049  -3.051  1.00 97.94           C  
ATOM   3809  C   TYR A 472      12.578   2.246  -2.090  1.00 97.94           C  
ATOM   3810  CB  TYR A 472      14.977   1.563  -2.283  1.00 97.94           C  
ATOM   3811  O   TYR A 472      12.664   3.051  -1.159  1.00 97.94           O  
ATOM   3812  CG  TYR A 472      16.141   1.212  -3.172  1.00 97.94           C  
ATOM   3813  CD1 TYR A 472      16.453  -0.116  -3.451  1.00 97.94           C  
ATOM   3814  CD2 TYR A 472      16.938   2.207  -3.732  1.00 97.94           C  
ATOM   3815  CE1 TYR A 472      17.531  -0.444  -4.266  1.00 97.94           C  
ATOM   3816  CE2 TYR A 472      18.016   1.891  -4.551  1.00 97.94           C  
ATOM   3817  OH  TYR A 472      19.375   0.245  -5.621  1.00 97.94           O  
ATOM   3818  CZ  TYR A 472      18.312   0.564  -4.812  1.00 97.94           C  
ATOM   3819  N   LEU A 473      11.523   1.557  -2.279  1.00 98.44           N  
ATOM   3820  CA  LEU A 473      10.266   1.818  -1.594  1.00 98.44           C  
ATOM   3821  C   LEU A 473       9.758   0.566  -0.883  1.00 98.44           C  
ATOM   3822  CB  LEU A 473       9.203   2.314  -2.586  1.00 98.44           C  
ATOM   3823  O   LEU A 473      10.055  -0.554  -1.308  1.00 98.44           O  
ATOM   3824  CG  LEU A 473       9.625   3.465  -3.502  1.00 98.44           C  
ATOM   3825  CD1 LEU A 473       8.578   3.688  -4.586  1.00 98.44           C  
ATOM   3826  CD2 LEU A 473       9.852   4.738  -2.695  1.00 98.44           C  
ATOM   3827  N   GLN A 474       9.000   0.795   0.143  1.00 98.00           N  
ATOM   3828  CA  GLN A 474       8.391  -0.291   0.907  1.00 98.00           C  
ATOM   3829  C   GLN A 474       7.031   0.118   1.460  1.00 98.00           C  
ATOM   3830  CB  GLN A 474       9.312  -0.724   2.049  1.00 98.00           C  
ATOM   3831  O   GLN A 474       6.859   1.242   1.938  1.00 98.00           O  
ATOM   3832  CG  GLN A 474       8.820  -1.952   2.803  1.00 98.00           C  
ATOM   3833  CD  GLN A 474       9.812  -2.436   3.846  1.00 98.00           C  
ATOM   3834  NE2 GLN A 474       9.531  -3.592   4.438  1.00 98.00           N  
ATOM   3835  OE1 GLN A 474      10.820  -1.775   4.117  1.00 98.00           O  
ATOM   3836  N   GLN A 475       6.039  -0.684   1.324  1.00 97.75           N  
ATOM   3837  CA  GLN A 475       4.734  -0.580   1.970  1.00 97.75           C  
ATOM   3838  C   GLN A 475       4.551  -1.673   3.020  1.00 97.75           C  
ATOM   3839  CB  GLN A 475       3.613  -0.657   0.931  1.00 97.75           C  
ATOM   3840  O   GLN A 475       4.230  -2.814   2.686  1.00 97.75           O  
ATOM   3841  CG  GLN A 475       3.590   0.520  -0.035  1.00 97.75           C  
ATOM   3842  CD  GLN A 475       2.422   0.461  -1.001  1.00 97.75           C  
ATOM   3843  NE2 GLN A 475       1.459   1.360  -0.822  1.00 97.75           N  
ATOM   3844  OE1 GLN A 475       2.385  -0.384  -1.901  1.00 97.75           O  
ATOM   3845  N   THR A 476       4.645  -1.280   4.227  1.00 97.81           N  
ATOM   3846  CA  THR A 476       4.562  -2.213   5.344  1.00 97.81           C  
ATOM   3847  C   THR A 476       3.109  -2.555   5.656  1.00 97.81           C  
ATOM   3848  CB  THR A 476       5.242  -1.637   6.602  1.00 97.81           C  
ATOM   3849  O   THR A 476       2.234  -1.688   5.598  1.00 97.81           O  
ATOM   3850  CG2 THR A 476       5.164  -2.619   7.766  1.00 97.81           C  
ATOM   3851  OG1 THR A 476       6.617  -1.362   6.312  1.00 97.81           O  
ATOM   3852  N   PHE A 477       2.818  -3.857   5.941  1.00 97.81           N  
ATOM   3853  CA  PHE A 477       1.497  -4.266   6.402  1.00 97.81           C  
ATOM   3854  C   PHE A 477       1.191  -3.660   7.770  1.00 97.81           C  
ATOM   3855  CB  PHE A 477       1.395  -5.793   6.469  1.00 97.81           C  
ATOM   3856  O   PHE A 477       2.057  -3.629   8.648  1.00 97.81           O  
ATOM   3857  CG  PHE A 477       1.277  -6.449   5.121  1.00 97.81           C  
ATOM   3858  CD1 PHE A 477       0.389  -5.965   4.168  1.00 97.81           C  
ATOM   3859  CD2 PHE A 477       2.057  -7.555   4.805  1.00 97.81           C  
ATOM   3860  CE1 PHE A 477       0.279  -6.570   2.920  1.00 97.81           C  
ATOM   3861  CE2 PHE A 477       1.951  -8.172   3.559  1.00 97.81           C  
ATOM   3862  CZ  PHE A 477       1.062  -7.676   2.619  1.00 97.81           C  
ATOM   3863  N   SER A 478       0.049  -3.123   7.926  1.00 97.00           N  
ATOM   3864  CA  SER A 478      -0.419  -2.646   9.227  1.00 97.00           C  
ATOM   3865  C   SER A 478      -1.148  -3.748   9.984  1.00 97.00           C  
ATOM   3866  CB  SER A 478      -1.340  -1.438   9.055  1.00 97.00           C  
ATOM   3867  O   SER A 478      -1.082  -4.918   9.609  1.00 97.00           O  
ATOM   3868  OG  SER A 478      -2.537  -1.809   8.391  1.00 97.00           O  
ATOM   3869  N   LYS A 479      -1.715  -3.432  11.117  1.00 96.50           N  
ATOM   3870  CA  LYS A 479      -2.383  -4.391  11.992  1.00 96.50           C  
ATOM   3871  C   LYS A 479      -3.414  -5.211  11.219  1.00 96.50           C  
ATOM   3872  CB  LYS A 479      -3.053  -3.674  13.164  1.00 96.50           C  
ATOM   3873  O   LYS A 479      -4.176  -4.664  10.422  1.00 96.50           O  
ATOM   3874  CG  LYS A 479      -3.699  -4.609  14.172  1.00 96.50           C  
ATOM   3875  CD  LYS A 479      -4.293  -3.842  15.352  1.00 96.50           C  
ATOM   3876  CE  LYS A 479      -4.918  -4.781  16.375  1.00 96.50           C  
ATOM   3877  NZ  LYS A 479      -5.441  -4.035  17.562  1.00 96.50           N  
ATOM   3878  N   ILE A 480      -3.465  -6.477  11.469  1.00 97.12           N  
ATOM   3879  CA  ILE A 480      -4.363  -7.410  10.789  1.00 97.12           C  
ATOM   3880  C   ILE A 480      -5.809  -7.094  11.164  1.00 97.12           C  
ATOM   3881  CB  ILE A 480      -4.023  -8.875  11.141  1.00 97.12           C  
ATOM   3882  O   ILE A 480      -6.113  -6.824  12.328  1.00 97.12           O  
ATOM   3883  CG1 ILE A 480      -2.676  -9.273  10.531  1.00 97.12           C  
ATOM   3884  CG2 ILE A 480      -5.141  -9.812  10.672  1.00 97.12           C  
ATOM   3885  CD1 ILE A 480      -2.193 -10.656  10.953  1.00 97.12           C  
ATOM   3886  N   GLN A 481      -6.684  -7.043  10.172  1.00 97.44           N  
ATOM   3887  CA  GLN A 481      -8.125  -6.926  10.336  1.00 97.44           C  
ATOM   3888  C   GLN A 481      -8.797  -8.297  10.328  1.00 97.44           C  
ATOM   3889  CB  GLN A 481      -8.727  -6.039   9.242  1.00 97.44           C  
ATOM   3890  O   GLN A 481      -8.414  -9.172   9.555  1.00 97.44           O  
ATOM   3891  CG  GLN A 481      -8.047  -4.680   9.109  1.00 97.44           C  
ATOM   3892  CD  GLN A 481      -8.312  -3.781  10.305  1.00 97.44           C  
ATOM   3893  NE2 GLN A 481      -7.273  -3.076  10.758  1.00 97.44           N  
ATOM   3894  OE1 GLN A 481      -9.430  -3.721  10.820  1.00 97.44           O  
ATOM   3895  N   PHE A 482      -9.758  -8.508  11.180  1.00 97.44           N  
ATOM   3896  CA  PHE A 482     -10.375  -9.812  11.375  1.00 97.44           C  
ATOM   3897  C   PHE A 482     -11.891  -9.711  11.344  1.00 97.44           C  
ATOM   3898  CB  PHE A 482      -9.914 -10.430  12.695  1.00 97.44           C  
ATOM   3899  O   PHE A 482     -12.469  -8.781  11.914  1.00 97.44           O  
ATOM   3900  CG  PHE A 482     -10.602 -11.734  13.031  1.00 97.44           C  
ATOM   3901  CD1 PHE A 482     -11.789 -11.742  13.750  1.00 97.44           C  
ATOM   3902  CD2 PHE A 482     -10.047 -12.938  12.625  1.00 97.44           C  
ATOM   3903  CE1 PHE A 482     -12.422 -12.945  14.055  1.00 97.44           C  
ATOM   3904  CE2 PHE A 482     -10.680 -14.148  12.930  1.00 97.44           C  
ATOM   3905  CZ  PHE A 482     -11.859 -14.148  13.648  1.00 97.44           C  
ATOM   3906  N   VAL A 483     -12.570 -10.656  10.617  1.00 96.00           N  
ATOM   3907  CA  VAL A 483     -14.023 -10.734  10.609  1.00 96.00           C  
ATOM   3908  C   VAL A 483     -14.469 -12.188  10.500  1.00 96.00           C  
ATOM   3909  CB  VAL A 483     -14.633  -9.898   9.453  1.00 96.00           C  
ATOM   3910  O   VAL A 483     -13.789 -13.000   9.867  1.00 96.00           O  
ATOM   3911  CG1 VAL A 483     -14.305 -10.539   8.109  1.00 96.00           C  
ATOM   3912  CG2 VAL A 483     -16.141  -9.766   9.633  1.00 96.00           C  
ATOM   3913  N   GLU A 484     -15.484 -12.539  11.133  1.00 94.62           N  
ATOM   3914  CA  GLU A 484     -16.094 -13.867  11.031  1.00 94.62           C  
ATOM   3915  C   GLU A 484     -17.234 -13.867  10.023  1.00 94.62           C  
ATOM   3916  CB  GLU A 484     -16.578 -14.344  12.398  1.00 94.62           C  
ATOM   3917  O   GLU A 484     -17.953 -12.875   9.891  1.00 94.62           O  
ATOM   3918  CG  GLU A 484     -15.469 -14.602  13.398  1.00 94.62           C  
ATOM   3919  CD  GLU A 484     -15.977 -15.047  14.758  1.00 94.62           C  
ATOM   3920  OE1 GLU A 484     -15.930 -14.242  15.719  1.00 94.62           O  
ATOM   3921  OE2 GLU A 484     -16.422 -16.203  14.875  1.00 94.62           O  
ATOM   3922  N   HIS A 485     -17.359 -14.875   9.297  1.00 87.56           N  
ATOM   3923  CA  HIS A 485     -18.469 -15.008   8.352  1.00 87.56           C  
ATOM   3924  C   HIS A 485     -19.797 -14.984   9.078  1.00 87.56           C  
ATOM   3925  CB  HIS A 485     -18.328 -16.281   7.535  1.00 87.56           C  
ATOM   3926  O   HIS A 485     -20.719 -14.258   8.688  1.00 87.56           O  
ATOM   3927  CG  HIS A 485     -19.234 -16.344   6.352  1.00 87.56           C  
ATOM   3928  CD2 HIS A 485     -19.031 -16.000   5.059  1.00 87.56           C  
ATOM   3929  ND1 HIS A 485     -20.531 -16.797   6.434  1.00 87.56           N  
ATOM   3930  CE1 HIS A 485     -21.094 -16.734   5.238  1.00 87.56           C  
ATOM   3931  NE2 HIS A 485     -20.203 -16.250   4.387  1.00 87.56           N  
ATOM   3932  N   GLU A 486     -19.953 -15.797  10.102  1.00 87.50           N  
ATOM   3933  CA  GLU A 486     -21.109 -15.836  10.977  1.00 87.50           C  
ATOM   3934  C   GLU A 486     -20.703 -15.734  12.445  1.00 87.50           C  
ATOM   3935  CB  GLU A 486     -21.922 -17.109  10.734  1.00 87.50           C  
ATOM   3936  O   GLU A 486     -19.953 -16.578  12.945  1.00 87.50           O  
ATOM   3937  CG  GLU A 486     -22.625 -17.156   9.391  1.00 87.50           C  
ATOM   3938  CD  GLU A 486     -23.375 -18.453   9.141  1.00 87.50           C  
ATOM   3939  OE1 GLU A 486     -23.969 -18.609   8.055  1.00 87.50           O  
ATOM   3940  OE2 GLU A 486     -23.359 -19.312  10.039  1.00 87.50           O  
ATOM   3941  N   GLU A 487     -21.234 -14.781  13.070  1.00 86.88           N  
ATOM   3942  CA  GLU A 487     -20.906 -14.602  14.484  1.00 86.88           C  
ATOM   3943  C   GLU A 487     -21.609 -15.648  15.344  1.00 86.88           C  
ATOM   3944  CB  GLU A 487     -21.281 -13.195  14.953  1.00 86.88           C  
ATOM   3945  O   GLU A 487     -22.719 -16.078  15.023  1.00 86.88           O  
ATOM   3946  CG  GLU A 487     -20.391 -12.102  14.383  1.00 86.88           C  
ATOM   3947  CD  GLU A 487     -20.703 -10.719  14.938  1.00 86.88           C  
ATOM   3948  OE1 GLU A 487     -20.016  -9.750  14.578  1.00 86.88           O  
ATOM   3949  OE2 GLU A 487     -21.656 -10.609  15.742  1.00 86.88           O  
ATOM   3950  N   LEU A 488     -20.906 -16.094  16.312  1.00 87.12           N  
ATOM   3951  CA  LEU A 488     -21.406 -17.109  17.219  1.00 87.12           C  
ATOM   3952  C   LEU A 488     -22.000 -16.500  18.469  1.00 87.12           C  
ATOM   3953  CB  LEU A 488     -20.281 -18.078  17.594  1.00 87.12           C  
ATOM   3954  O   LEU A 488     -21.469 -15.523  19.000  1.00 87.12           O  
ATOM   3955  CG  LEU A 488     -19.938 -19.156  16.562  1.00 87.12           C  
ATOM   3956  CD1 LEU A 488     -18.422 -19.281  16.406  1.00 87.12           C  
ATOM   3957  CD2 LEU A 488     -20.547 -20.500  16.969  1.00 87.12           C  
ATOM   3958  N   ASP A 489     -23.141 -16.969  18.844  1.00 90.19           N  
ATOM   3959  CA  ASP A 489     -23.641 -16.672  20.188  1.00 90.19           C  
ATOM   3960  C   ASP A 489     -22.969 -17.562  21.219  1.00 90.19           C  
ATOM   3961  CB  ASP A 489     -25.156 -16.844  20.234  1.00 90.19           C  
ATOM   3962  O   ASP A 489     -23.406 -18.703  21.453  1.00 90.19           O  
ATOM   3963  CG  ASP A 489     -25.766 -16.281  21.516  1.00 90.19           C  
ATOM   3964  OD1 ASP A 489     -25.031 -16.062  22.500  1.00 90.19           O  
ATOM   3965  OD2 ASP A 489     -27.000 -16.031  21.516  1.00 90.19           O  
ATOM   3966  N   ALA A 490     -21.984 -17.125  21.828  1.00 90.38           N  
ATOM   3967  CA  ALA A 490     -21.125 -17.875  22.719  1.00 90.38           C  
ATOM   3968  C   ALA A 490     -21.906 -18.406  23.922  1.00 90.38           C  
ATOM   3969  CB  ALA A 490     -19.953 -17.016  23.203  1.00 90.38           C  
ATOM   3970  O   ALA A 490     -21.703 -19.547  24.359  1.00 90.38           O  
ATOM   3971  N   GLN A 491     -22.719 -17.625  24.500  1.00 91.38           N  
ATOM   3972  CA  GLN A 491     -23.484 -18.016  25.672  1.00 91.38           C  
ATOM   3973  C   GLN A 491     -24.469 -19.141  25.344  1.00 91.38           C  
ATOM   3974  CB  GLN A 491     -24.234 -16.812  26.250  1.00 91.38           C  
ATOM   3975  O   GLN A 491     -24.578 -20.109  26.094  1.00 91.38           O  
ATOM   3976  CG  GLN A 491     -23.344 -15.789  26.938  1.00 91.38           C  
ATOM   3977  CD  GLN A 491     -24.109 -14.625  27.516  1.00 91.38           C  
ATOM   3978  NE2 GLN A 491     -23.406 -13.727  28.188  1.00 91.38           N  
ATOM   3979  OE1 GLN A 491     -25.344 -14.539  27.375  1.00 91.38           O  
ATOM   3980  N   GLU A 492     -25.156 -18.969  24.203  1.00 91.94           N  
ATOM   3981  CA  GLU A 492     -26.109 -20.000  23.781  1.00 91.94           C  
ATOM   3982  C   GLU A 492     -25.406 -21.312  23.453  1.00 91.94           C  
ATOM   3983  CB  GLU A 492     -26.906 -19.516  22.562  1.00 91.94           C  
ATOM   3984  O   GLU A 492     -25.891 -22.391  23.812  1.00 91.94           O  
ATOM   3985  CG  GLU A 492     -27.984 -20.500  22.109  1.00 91.94           C  
ATOM   3986  CD  GLU A 492     -29.078 -20.719  23.141  1.00 91.94           C  
ATOM   3987  OE1 GLU A 492     -29.891 -21.656  22.984  1.00 91.94           O  
ATOM   3988  OE2 GLU A 492     -29.125 -19.938  24.125  1.00 91.94           O  
ATOM   3989  N   LEU A 493     -24.266 -21.234  22.844  1.00 91.56           N  
ATOM   3990  CA  LEU A 493     -23.516 -22.422  22.484  1.00 91.56           C  
ATOM   3991  C   LEU A 493     -22.938 -23.094  23.734  1.00 91.56           C  
ATOM   3992  CB  LEU A 493     -22.375 -22.078  21.516  1.00 91.56           C  
ATOM   3993  O   LEU A 493     -22.922 -24.328  23.828  1.00 91.56           O  
ATOM   3994  CG  LEU A 493     -21.562 -23.250  20.984  1.00 91.56           C  
ATOM   3995  CD1 LEU A 493     -22.453 -24.188  20.188  1.00 91.56           C  
ATOM   3996  CD2 LEU A 493     -20.406 -22.734  20.125  1.00 91.56           C  
ATOM   3997  N   ALA A 494     -22.484 -22.344  24.719  1.00 92.12           N  
ATOM   3998  CA  ALA A 494     -21.969 -22.875  25.984  1.00 92.12           C  
ATOM   3999  C   ALA A 494     -23.047 -23.625  26.734  1.00 92.12           C  
ATOM   4000  CB  ALA A 494     -21.375 -21.766  26.844  1.00 92.12           C  
ATOM   4001  O   ALA A 494     -22.797 -24.703  27.297  1.00 92.12           O  
ATOM   4002  N   LYS A 495     -24.234 -23.078  26.734  1.00 91.75           N  
ATOM   4003  CA  LYS A 495     -25.375 -23.719  27.391  1.00 91.75           C  
ATOM   4004  C   LYS A 495     -25.703 -25.047  26.734  1.00 91.75           C  
ATOM   4005  CB  LYS A 495     -26.594 -22.797  27.375  1.00 91.75           C  
ATOM   4006  O   LYS A 495     -25.953 -26.047  27.422  1.00 91.75           O  
ATOM   4007  CG  LYS A 495     -26.562 -21.688  28.422  1.00 91.75           C  
ATOM   4008  CD  LYS A 495     -27.812 -20.828  28.375  1.00 91.75           C  
ATOM   4009  CE  LYS A 495     -27.703 -19.625  29.297  1.00 91.75           C  
ATOM   4010  NZ  LYS A 495     -28.906 -18.734  29.188  1.00 91.75           N  
ATOM   4011  N   ARG A 496     -25.719 -25.031  25.359  1.00 91.25           N  
ATOM   4012  CA  ARG A 496     -26.016 -26.250  24.609  1.00 91.25           C  
ATOM   4013  C   ARG A 496     -24.969 -27.328  24.859  1.00 91.25           C  
ATOM   4014  CB  ARG A 496     -26.109 -25.953  23.109  1.00 91.25           C  
ATOM   4015  O   ARG A 496     -25.297 -28.500  25.031  1.00 91.25           O  
ATOM   4016  CG  ARG A 496     -27.453 -25.375  22.672  1.00 91.25           C  
ATOM   4017  CD  ARG A 496     -27.531 -25.203  21.172  1.00 91.25           C  
ATOM   4018  NE  ARG A 496     -28.312 -24.016  20.797  1.00 91.25           N  
ATOM   4019  NH1 ARG A 496     -27.875 -24.172  18.531  1.00 91.25           N  
ATOM   4020  NH2 ARG A 496     -29.188 -22.469  19.344  1.00 91.25           N  
ATOM   4021  CZ  ARG A 496     -28.453 -23.562  19.562  1.00 91.25           C  
ATOM   4022  N   ILE A 497     -23.672 -26.953  24.984  1.00 89.94           N  
ATOM   4023  CA  ILE A 497     -22.578 -27.891  25.203  1.00 89.94           C  
ATOM   4024  C   ILE A 497     -22.688 -28.484  26.609  1.00 89.94           C  
ATOM   4025  CB  ILE A 497     -21.203 -27.188  25.016  1.00 89.94           C  
ATOM   4026  O   ILE A 497     -22.469 -29.688  26.797  1.00 89.94           O  
ATOM   4027  CG1 ILE A 497     -21.016 -26.781  23.562  1.00 89.94           C  
ATOM   4028  CG2 ILE A 497     -20.078 -28.109  25.484  1.00 89.94           C  
ATOM   4029  CD1 ILE A 497     -19.781 -25.922  23.312  1.00 89.94           C  
ATOM   4030  N   ASN A 498     -23.047 -27.734  27.609  1.00 89.25           N  
ATOM   4031  CA  ASN A 498     -23.156 -28.203  29.000  1.00 89.25           C  
ATOM   4032  C   ASN A 498     -24.375 -29.078  29.203  1.00 89.25           C  
ATOM   4033  CB  ASN A 498     -23.188 -27.000  29.953  1.00 89.25           C  
ATOM   4034  O   ASN A 498     -24.359 -30.000  30.016  1.00 89.25           O  
ATOM   4035  CG  ASN A 498     -21.859 -26.281  30.031  1.00 89.25           C  
ATOM   4036  ND2 ASN A 498     -21.906 -25.016  30.438  1.00 89.25           N  
ATOM   4037  OD1 ASN A 498     -20.812 -26.844  29.734  1.00 89.25           O  
ATOM   4038  N   GLN A 499     -25.500 -28.766  28.531  1.00 88.31           N  
ATOM   4039  CA  GLN A 499     -26.703 -29.594  28.625  1.00 88.31           C  
ATOM   4040  C   GLN A 499     -26.469 -30.969  28.016  1.00 88.31           C  
ATOM   4041  CB  GLN A 499     -27.875 -28.906  27.938  1.00 88.31           C  
ATOM   4042  O   GLN A 499     -26.953 -31.984  28.547  1.00 88.31           O  
ATOM   4043  CG  GLN A 499     -28.531 -27.812  28.781  1.00 88.31           C  
ATOM   4044  CD  GLN A 499     -29.625 -27.078  28.031  1.00 88.31           C  
ATOM   4045  NE2 GLN A 499     -30.266 -26.141  28.719  1.00 88.31           N  
ATOM   4046  OE1 GLN A 499     -29.875 -27.344  26.859  1.00 88.31           O  
ATOM   4047  N   GLU A 500     -25.734 -31.016  26.953  1.00 79.69           N  
ATOM   4048  CA  GLU A 500     -25.438 -32.281  26.281  1.00 79.69           C  
ATOM   4049  C   GLU A 500     -24.438 -33.094  27.078  1.00 79.69           C  
ATOM   4050  CB  GLU A 500     -24.922 -32.031  24.875  1.00 79.69           C  
ATOM   4051  O   GLU A 500     -24.500 -34.344  27.109  1.00 79.69           O  
ATOM   4052  CG  GLU A 500     -26.000 -31.672  23.875  1.00 79.69           C  
ATOM   4053  CD  GLU A 500     -25.453 -31.328  22.484  1.00 79.69           C  
ATOM   4054  OE1 GLU A 500     -26.266 -30.969  21.594  1.00 79.69           O  
ATOM   4055  OE2 GLU A 500     -24.234 -31.422  22.297  1.00 79.69           O  
ATOM   4056  N   SER A 501     -23.516 -32.531  27.828  1.00 71.31           N  
ATOM   4057  CA  SER A 501     -22.531 -33.219  28.656  1.00 71.31           C  
ATOM   4058  C   SER A 501     -23.141 -33.719  29.953  1.00 71.31           C  
ATOM   4059  CB  SER A 501     -21.344 -32.281  28.953  1.00 71.31           C  
ATOM   4060  O   SER A 501     -22.688 -34.719  30.500  1.00 71.31           O  
ATOM   4061  OG  SER A 501     -20.844 -31.703  27.766  1.00 71.31           O  
ATOM   4062  N   GLY A 502     -24.078 -33.031  30.625  1.00 61.62           N  
ATOM   4063  CA  GLY A 502     -24.750 -33.406  31.859  1.00 61.62           C  
ATOM   4064  C   GLY A 502     -25.641 -34.625  31.688  1.00 61.62           C  
ATOM   4065  O   GLY A 502     -25.859 -35.375  32.625  1.00 61.62           O  
ATOM   4066  N   SER A 503     -26.344 -34.719  30.609  1.00 55.97           N  
ATOM   4067  CA  SER A 503     -27.234 -35.844  30.469  1.00 55.97           C  
ATOM   4068  C   SER A 503     -26.453 -37.156  30.484  1.00 55.97           C  
ATOM   4069  CB  SER A 503     -28.031 -35.750  29.172  1.00 55.97           C  
ATOM   4070  O   SER A 503     -27.031 -38.219  30.719  1.00 55.97           O  
ATOM   4071  OG  SER A 503     -28.000 -36.969  28.453  1.00 55.97           O  
ATOM   4072  N   LEU A 504     -25.172 -37.156  30.125  1.00 47.59           N  
ATOM   4073  CA  LEU A 504     -24.453 -38.406  30.141  1.00 47.59           C  
ATOM   4074  C   LEU A 504     -23.922 -38.719  31.547  1.00 47.59           C  
ATOM   4075  CB  LEU A 504     -23.281 -38.375  29.156  1.00 47.59           C  
ATOM   4076  O   LEU A 504     -23.484 -39.844  31.812  1.00 47.59           O  
ATOM   4077  CG  LEU A 504     -23.578 -38.875  27.750  1.00 47.59           C  
ATOM   4078  CD1 LEU A 504     -22.859 -38.031  26.703  1.00 47.59           C  
ATOM   4079  CD2 LEU A 504     -23.172 -40.344  27.609  1.00 47.59           C  
ATOM   4080  N   SER A 505     -23.766 -37.750  32.469  1.00 44.38           N  
ATOM   4081  CA  SER A 505     -23.188 -38.062  33.781  1.00 44.38           C  
ATOM   4082  C   SER A 505     -24.219 -38.719  34.688  1.00 44.38           C  
ATOM   4083  CB  SER A 505     -22.641 -36.812  34.469  1.00 44.38           C  
ATOM   4084  O   SER A 505     -23.875 -39.281  35.719  1.00 44.38           O  
ATOM   4085  OG  SER A 505     -23.703 -35.969  34.875  1.00 44.38           O  
ATOM   4086  N   PHE A 506     -25.500 -38.406  34.594  1.00 38.03           N  
ATOM   4087  CA  PHE A 506     -26.422 -39.000  35.531  1.00 38.03           C  
ATOM   4088  C   PHE A 506     -26.656 -40.469  35.188  1.00 38.03           C  
ATOM   4089  CB  PHE A 506     -27.766 -38.250  35.562  1.00 38.03           C  
ATOM   4090  O   PHE A 506     -27.266 -41.219  35.969  1.00 38.03           O  
ATOM   4091  CG  PHE A 506     -28.078 -37.594  36.875  1.00 38.03           C  
ATOM   4092  CD1 PHE A 506     -28.781 -38.250  37.844  1.00 38.03           C  
ATOM   4093  CD2 PHE A 506     -27.656 -36.281  37.125  1.00 38.03           C  
ATOM   4094  CE1 PHE A 506     -29.078 -37.625  39.062  1.00 38.03           C  
ATOM   4095  CE2 PHE A 506     -27.938 -35.656  38.312  1.00 38.03           C  
ATOM   4096  CZ  PHE A 506     -28.656 -36.344  39.312  1.00 38.03           C  
ATOM   4097  N   LEU A 507     -26.609 -40.781  33.906  1.00 35.03           N  
ATOM   4098  CA  LEU A 507     -26.953 -42.156  33.656  1.00 35.03           C  
ATOM   4099  C   LEU A 507     -25.875 -43.125  34.156  1.00 35.03           C  
ATOM   4100  CB  LEU A 507     -27.172 -42.375  32.156  1.00 35.03           C  
ATOM   4101  O   LEU A 507     -25.984 -44.344  34.000  1.00 35.03           O  
ATOM   4102  CG  LEU A 507     -28.578 -42.094  31.609  1.00 35.03           C  
ATOM   4103  CD1 LEU A 507     -28.516 -41.625  30.172  1.00 35.03           C  
ATOM   4104  CD2 LEU A 507     -29.469 -43.312  31.734  1.00 35.03           C  
ATOM   4105  N   SER A 508     -24.688 -42.688  34.594  1.00 37.28           N  
ATOM   4106  CA  SER A 508     -23.750 -43.750  34.906  1.00 37.28           C  
ATOM   4107  C   SER A 508     -24.109 -44.406  36.250  1.00 37.28           C  
ATOM   4108  CB  SER A 508     -22.328 -43.219  34.969  1.00 37.28           C  
ATOM   4109  O   SER A 508     -23.578 -45.469  36.562  1.00 37.28           O  
ATOM   4110  OG  SER A 508     -22.156 -42.375  36.094  1.00 37.28           O  
ATOM   4111  N   ASN A 509     -24.531 -43.781  37.281  1.00 33.16           N  
ATOM   4112  CA  ASN A 509     -24.500 -44.562  38.500  1.00 33.16           C  
ATOM   4113  C   ASN A 509     -25.656 -45.594  38.531  1.00 33.16           C  
ATOM   4114  CB  ASN A 509     -24.547 -43.688  39.719  1.00 33.16           C  
ATOM   4115  O   ASN A 509     -25.500 -46.688  39.031  1.00 33.16           O  
ATOM   4116  CG  ASN A 509     -23.156 -43.344  40.250  1.00 33.16           C  
ATOM   4117  ND2 ASN A 509     -23.078 -42.406  41.188  1.00 33.16           N  
ATOM   4118  OD1 ASN A 509     -22.156 -43.938  39.812  1.00 33.16           O  
ATOM   4119  N   SER A 510     -26.922 -45.219  38.594  1.00 31.17           N  
ATOM   4120  CA  SER A 510     -27.922 -46.094  39.188  1.00 31.17           C  
ATOM   4121  C   SER A 510     -28.266 -47.250  38.281  1.00 31.17           C  
ATOM   4122  CB  SER A 510     -29.188 -45.312  39.531  1.00 31.17           C  
ATOM   4123  O   SER A 510     -28.422 -48.375  38.719  1.00 31.17           O  
ATOM   4124  OG  SER A 510     -28.953 -44.406  40.625  1.00 31.17           O  
ATOM   4125  N   LEU A 511     -29.031 -47.125  37.188  1.00 29.50           N  
ATOM   4126  CA  LEU A 511     -29.875 -48.125  36.562  1.00 29.50           C  
ATOM   4127  C   LEU A 511     -29.031 -49.094  35.750  1.00 29.50           C  
ATOM   4128  CB  LEU A 511     -30.922 -47.469  35.656  1.00 29.50           C  
ATOM   4129  O   LEU A 511     -28.594 -48.781  34.625  1.00 29.50           O  
ATOM   4130  CG  LEU A 511     -32.219 -47.031  36.344  1.00 29.50           C  
ATOM   4131  CD1 LEU A 511     -32.812 -45.812  35.656  1.00 29.50           C  
ATOM   4132  CD2 LEU A 511     -33.219 -48.156  36.406  1.00 29.50           C  
ATOM   4133  N   LYS A 512     -27.875 -49.719  36.312  1.00 30.16           N  
ATOM   4134  CA  LYS A 512     -27.234 -50.844  35.625  1.00 30.16           C  
ATOM   4135  C   LYS A 512     -28.234 -51.969  35.312  1.00 30.16           C  
ATOM   4136  CB  LYS A 512     -26.062 -51.375  36.438  1.00 30.16           C  
ATOM   4137  O   LYS A 512     -27.953 -52.875  34.531  1.00 30.16           O  
ATOM   4138  CG  LYS A 512     -24.719 -50.781  36.062  1.00 30.16           C  
ATOM   4139  CD  LYS A 512     -23.578 -51.406  36.875  1.00 30.16           C  
ATOM   4140  CE  LYS A 512     -22.234 -50.781  36.531  1.00 30.16           C  
ATOM   4141  NZ  LYS A 512     -21.141 -51.344  37.375  1.00 30.16           N  
ATOM   4142  N   LYS A 513     -29.141 -52.344  36.406  1.00 27.52           N  
ATOM   4143  CA  LYS A 513     -29.688 -53.719  36.312  1.00 27.52           C  
ATOM   4144  C   LYS A 513     -30.656 -53.844  35.156  1.00 27.52           C  
ATOM   4145  CB  LYS A 513     -30.391 -54.094  37.625  1.00 27.52           C  
ATOM   4146  O   LYS A 513     -30.594 -54.812  34.406  1.00 27.52           O  
ATOM   4147  CG  LYS A 513     -29.562 -54.938  38.562  1.00 27.52           C  
ATOM   4148  CD  LYS A 513     -30.344 -55.344  39.812  1.00 27.52           C  
ATOM   4149  CE  LYS A 513     -29.484 -56.188  40.750  1.00 27.52           C  
ATOM   4150  NZ  LYS A 513     -30.234 -56.531  42.000  1.00 27.52           N  
ATOM   4151  N   LEU A 514     -32.031 -53.531  35.438  1.00 24.72           N  
ATOM   4152  CA  LEU A 514     -33.188 -54.250  34.906  1.00 24.72           C  
ATOM   4153  C   LEU A 514     -33.281 -54.031  33.375  1.00 24.72           C  
ATOM   4154  CB  LEU A 514     -34.469 -53.781  35.562  1.00 24.72           C  
ATOM   4155  O   LEU A 514     -33.406 -54.969  32.625  1.00 24.72           O  
ATOM   4156  CG  LEU A 514     -34.906 -54.594  36.812  1.00 24.72           C  
ATOM   4157  CD1 LEU A 514     -35.438 -53.656  37.906  1.00 24.72           C  
ATOM   4158  CD2 LEU A 514     -35.969 -55.625  36.438  1.00 24.72           C  
ATOM   4159  N   VAL A 515     -34.438 -53.438  32.938  1.00 26.55           N  
ATOM   4160  CA  VAL A 515     -35.219 -53.625  31.719  1.00 26.55           C  
ATOM   4161  C   VAL A 515     -34.438 -53.094  30.516  1.00 26.55           C  
ATOM   4162  CB  VAL A 515     -36.594 -52.969  31.797  1.00 26.55           C  
ATOM   4163  O   VAL A 515     -34.062 -51.938  30.484  1.00 26.55           O  
ATOM   4164  CG1 VAL A 515     -37.469 -53.406  30.625  1.00 26.55           C  
ATOM   4165  CG2 VAL A 515     -37.281 -53.250  33.125  1.00 26.55           C  
ATOM   4166  N   PRO A 516     -33.719 -54.094  29.734  1.00 26.48           N  
ATOM   4167  CA  PRO A 516     -32.938 -53.688  28.578  1.00 26.48           C  
ATOM   4168  C   PRO A 516     -33.688 -52.719  27.656  1.00 26.48           C  
ATOM   4169  CB  PRO A 516     -32.625 -55.000  27.875  1.00 26.48           C  
ATOM   4170  O   PRO A 516     -33.281 -52.500  26.516  1.00 26.48           O  
ATOM   4171  CG  PRO A 516     -33.438 -56.000  28.578  1.00 26.48           C  
ATOM   4172  CD  PRO A 516     -34.156 -55.344  29.719  1.00 26.48           C  
ATOM   4173  N   PHE A 517     -35.094 -52.625  27.938  1.00 26.22           N  
ATOM   4174  CA  PHE A 517     -35.812 -52.250  26.734  1.00 26.22           C  
ATOM   4175  C   PHE A 517     -35.312 -50.906  26.219  1.00 26.22           C  
ATOM   4176  CB  PHE A 517     -37.312 -52.219  26.984  1.00 26.22           C  
ATOM   4177  O   PHE A 517     -35.250 -49.938  26.984  1.00 26.22           O  
ATOM   4178  CG  PHE A 517     -38.062 -53.406  26.453  1.00 26.22           C  
ATOM   4179  CD1 PHE A 517     -38.562 -53.438  25.172  1.00 26.22           C  
ATOM   4180  CD2 PHE A 517     -38.250 -54.531  27.266  1.00 26.22           C  
ATOM   4181  CE1 PHE A 517     -39.250 -54.562  24.688  1.00 26.22           C  
ATOM   4182  CE2 PHE A 517     -38.906 -55.656  26.797  1.00 26.22           C  
ATOM   4183  CZ  PHE A 517     -39.406 -55.656  25.500  1.00 26.22           C  
ATOM   4184  N   GLN A 518     -34.438 -51.000  25.234  1.00 26.06           N  
ATOM   4185  CA  GLN A 518     -33.906 -49.844  24.531  1.00 26.06           C  
ATOM   4186  C   GLN A 518     -35.000 -48.844  24.172  1.00 26.06           C  
ATOM   4187  CB  GLN A 518     -33.156 -50.281  23.281  1.00 26.06           C  
ATOM   4188  O   GLN A 518     -35.906 -49.156  23.375  1.00 26.06           O  
ATOM   4189  CG  GLN A 518     -31.703 -50.625  23.531  1.00 26.06           C  
ATOM   4190  CD  GLN A 518     -30.984 -51.062  22.266  1.00 26.06           C  
ATOM   4191  NE2 GLN A 518     -29.672 -51.250  22.375  1.00 26.06           N  
ATOM   4192  OE1 GLN A 518     -31.594 -51.219  21.203  1.00 26.06           O  
ATOM   4193  N   LEU A 519     -35.750 -48.312  25.203  1.00 26.28           N  
ATOM   4194  CA  LEU A 519     -36.812 -47.406  24.719  1.00 26.28           C  
ATOM   4195  C   LEU A 519     -36.281 -46.531  23.578  1.00 26.28           C  
ATOM   4196  CB  LEU A 519     -37.344 -46.531  25.859  1.00 26.28           C  
ATOM   4197  O   LEU A 519     -35.219 -45.938  23.688  1.00 26.28           O  
ATOM   4198  CG  LEU A 519     -38.500 -47.094  26.656  1.00 26.28           C  
ATOM   4199  CD1 LEU A 519     -38.312 -46.844  28.141  1.00 26.28           C  
ATOM   4200  CD2 LEU A 519     -39.812 -46.469  26.172  1.00 26.28           C  
ATOM   4201  N   PRO A 520     -36.781 -46.781  22.328  1.00 28.88           N  
ATOM   4202  CA  PRO A 520     -36.375 -46.000  21.156  1.00 28.88           C  
ATOM   4203  C   PRO A 520     -36.406 -44.500  21.406  1.00 28.88           C  
ATOM   4204  CB  PRO A 520     -37.406 -46.438  20.094  1.00 28.88           C  
ATOM   4205  O   PRO A 520     -37.500 -43.938  21.516  1.00 28.88           O  
ATOM   4206  CG  PRO A 520     -38.406 -47.250  20.828  1.00 28.88           C  
ATOM   4207  CD  PRO A 520     -37.969 -47.344  22.266  1.00 28.88           C  
ATOM   4208  N   GLY A 521     -36.156 -44.094  22.641  1.00 27.59           N  
ATOM   4209  CA  GLY A 521     -36.469 -42.688  22.906  1.00 27.59           C  
ATOM   4210  C   GLY A 521     -36.188 -41.781  21.734  1.00 27.59           C  
ATOM   4211  O   GLY A 521     -35.562 -42.188  20.766  1.00 27.59           O  
ATOM   4212  N   SER A 522     -36.562 -40.375  22.047  1.00 27.34           N  
ATOM   4213  CA  SER A 522     -36.719 -39.219  21.188  1.00 27.34           C  
ATOM   4214  C   SER A 522     -35.406 -38.906  20.438  1.00 27.34           C  
ATOM   4215  CB  SER A 522     -37.125 -37.969  21.984  1.00 27.34           C  
ATOM   4216  O   SER A 522     -34.375 -38.656  21.062  1.00 27.34           O  
ATOM   4217  OG  SER A 522     -36.000 -37.156  22.266  1.00 27.34           O  
ATOM   4218  N   LYS A 523     -34.969 -39.750  19.578  1.00 29.12           N  
ATOM   4219  CA  LYS A 523     -33.875 -39.344  18.672  1.00 29.12           C  
ATOM   4220  C   LYS A 523     -34.000 -37.844  18.375  1.00 29.12           C  
ATOM   4221  CB  LYS A 523     -33.906 -40.156  17.375  1.00 29.12           C  
ATOM   4222  O   LYS A 523     -34.875 -37.406  17.609  1.00 29.12           O  
ATOM   4223  CG  LYS A 523     -33.219 -41.500  17.484  1.00 29.12           C  
ATOM   4224  CD  LYS A 523     -33.219 -42.219  16.141  1.00 29.12           C  
ATOM   4225  CE  LYS A 523     -32.531 -43.562  16.234  1.00 29.12           C  
ATOM   4226  NZ  LYS A 523     -32.562 -44.312  14.945  1.00 29.12           N  
ATOM   4227  N   SER A 524     -34.062 -36.969  19.359  1.00 29.38           N  
ATOM   4228  CA  SER A 524     -33.969 -35.594  18.859  1.00 29.38           C  
ATOM   4229  C   SER A 524     -33.000 -35.500  17.688  1.00 29.38           C  
ATOM   4230  CB  SER A 524     -33.500 -34.656  19.984  1.00 29.38           C  
ATOM   4231  O   SER A 524     -31.797 -35.750  17.828  1.00 29.38           O  
ATOM   4232  OG  SER A 524     -32.219 -35.000  20.422  1.00 29.38           O  
ATOM   4233  N   GLU A 525     -33.312 -35.969  16.594  1.00 30.73           N  
ATOM   4234  CA  GLU A 525     -32.594 -35.719  15.344  1.00 30.73           C  
ATOM   4235  C   GLU A 525     -31.984 -34.312  15.328  1.00 30.73           C  
ATOM   4236  CB  GLU A 525     -33.531 -35.906  14.148  1.00 30.73           C  
ATOM   4237  O   GLU A 525     -32.688 -33.312  15.367  1.00 30.73           O  
ATOM   4238  CG  GLU A 525     -33.625 -37.344  13.648  1.00 30.73           C  
ATOM   4239  CD  GLU A 525     -34.531 -37.500  12.438  1.00 30.73           C  
ATOM   4240  OE1 GLU A 525     -34.594 -38.594  11.844  1.00 30.73           O  
ATOM   4241  OE2 GLU A 525     -35.219 -36.500  12.078  1.00 30.73           O  
ATOM   4242  N   HIS A 526     -31.094 -33.969  16.219  1.00 33.00           N  
ATOM   4243  CA  HIS A 526     -30.359 -32.750  16.016  1.00 33.00           C  
ATOM   4244  C   HIS A 526     -30.266 -32.375  14.547  1.00 33.00           C  
ATOM   4245  CB  HIS A 526     -28.953 -32.844  16.625  1.00 33.00           C  
ATOM   4246  O   HIS A 526     -29.562 -33.031  13.781  1.00 33.00           O  
ATOM   4247  CG  HIS A 526     -28.875 -32.406  18.047  1.00 33.00           C  
ATOM   4248  CD2 HIS A 526     -28.453 -33.062  19.156  1.00 33.00           C  
ATOM   4249  ND1 HIS A 526     -29.250 -31.156  18.469  1.00 33.00           N  
ATOM   4250  CE1 HIS A 526     -29.078 -31.062  19.766  1.00 33.00           C  
ATOM   4251  NE2 HIS A 526     -28.594 -32.188  20.219  1.00 33.00           N  
ATOM   4252  N   LYS A 527     -31.328 -32.031  13.992  1.00 35.62           N  
ATOM   4253  CA  LYS A 527     -31.266 -31.562  12.609  1.00 35.62           C  
ATOM   4254  C   LYS A 527     -30.016 -30.734  12.375  1.00 35.62           C  
ATOM   4255  CB  LYS A 527     -32.500 -30.734  12.281  1.00 35.62           C  
ATOM   4256  O   LYS A 527     -29.922 -29.594  12.828  1.00 35.62           O  
ATOM   4257  CG  LYS A 527     -33.625 -31.547  11.648  1.00 35.62           C  
ATOM   4258  CD  LYS A 527     -34.812 -30.656  11.266  1.00 35.62           C  
ATOM   4259  CE  LYS A 527     -35.969 -31.469  10.672  1.00 35.62           C  
ATOM   4260  NZ  LYS A 527     -37.125 -30.609  10.336  1.00 35.62           N  
ATOM   4261  N   GLU A 528     -28.797 -31.141  12.688  1.00 43.03           N  
ATOM   4262  CA  GLU A 528     -27.672 -30.391  12.125  1.00 43.03           C  
ATOM   4263  C   GLU A 528     -28.094 -29.609  10.883  1.00 43.03           C  
ATOM   4264  CB  GLU A 528     -26.516 -31.312  11.789  1.00 43.03           C  
ATOM   4265  O   GLU A 528     -28.859 -30.109  10.062  1.00 43.03           O  
ATOM   4266  CG  GLU A 528     -25.594 -31.609  12.969  1.00 43.03           C  
ATOM   4267  CD  GLU A 528     -24.344 -32.375  12.578  1.00 43.03           C  
ATOM   4268  OE1 GLU A 528     -23.438 -32.531  13.430  1.00 43.03           O  
ATOM   4269  OE2 GLU A 528     -24.281 -32.844  11.414  1.00 43.03           O  
ATOM   4270  N   PRO A 529     -28.234 -28.391  10.961  1.00 50.16           N  
ATOM   4271  CA  PRO A 529     -28.625 -27.703   9.727  1.00 50.16           C  
ATOM   4272  C   PRO A 529     -28.203 -28.469   8.477  1.00 50.16           C  
ATOM   4273  CB  PRO A 529     -27.891 -26.359   9.828  1.00 50.16           C  
ATOM   4274  O   PRO A 529     -27.062 -28.938   8.391  1.00 50.16           O  
ATOM   4275  CG  PRO A 529     -27.094 -26.453  11.094  1.00 50.16           C  
ATOM   4276  CD  PRO A 529     -27.312 -27.812  11.695  1.00 50.16           C  
ATOM   4277  N   LYS A 530     -29.109 -29.203   7.727  1.00 63.38           N  
ATOM   4278  CA  LYS A 530     -28.938 -29.906   6.465  1.00 63.38           C  
ATOM   4279  C   LYS A 530     -28.094 -29.094   5.480  1.00 63.38           C  
ATOM   4280  CB  LYS A 530     -30.297 -30.250   5.848  1.00 63.38           C  
ATOM   4281  O   LYS A 530     -28.312 -27.891   5.328  1.00 63.38           O  
ATOM   4282  CG  LYS A 530     -30.875 -31.578   6.324  1.00 63.38           C  
ATOM   4283  CD  LYS A 530     -32.188 -31.906   5.602  1.00 63.38           C  
ATOM   4284  CE  LYS A 530     -32.781 -33.188   6.102  1.00 63.38           C  
ATOM   4285  NZ  LYS A 530     -34.062 -33.500   5.422  1.00 63.38           N  
ATOM   4286  N   ASP A 531     -26.891 -29.594   5.223  1.00 82.31           N  
ATOM   4287  CA  ASP A 531     -26.047 -28.984   4.188  1.00 82.31           C  
ATOM   4288  C   ASP A 531     -26.891 -28.594   2.967  1.00 82.31           C  
ATOM   4289  CB  ASP A 531     -24.922 -29.938   3.777  1.00 82.31           C  
ATOM   4290  O   ASP A 531     -27.891 -29.250   2.664  1.00 82.31           O  
ATOM   4291  CG  ASP A 531     -23.844 -30.062   4.840  1.00 82.31           C  
ATOM   4292  OD1 ASP A 531     -23.734 -29.172   5.711  1.00 82.31           O  
ATOM   4293  OD2 ASP A 531     -23.094 -31.062   4.801  1.00 82.31           O  
ATOM   4294  N   LYS A 532     -26.688 -27.484   2.428  1.00 92.50           N  
ATOM   4295  CA  LYS A 532     -27.328 -27.047   1.193  1.00 92.50           C  
ATOM   4296  C   LYS A 532     -27.219 -28.094   0.103  1.00 92.50           C  
ATOM   4297  CB  LYS A 532     -26.703 -25.734   0.711  1.00 92.50           C  
ATOM   4298  O   LYS A 532     -26.156 -28.688  -0.093  1.00 92.50           O  
ATOM   4299  CG  LYS A 532     -27.469 -25.062  -0.427  1.00 92.50           C  
ATOM   4300  CD  LYS A 532     -28.766 -24.438   0.060  1.00 92.50           C  
ATOM   4301  CE  LYS A 532     -29.516 -23.734  -1.068  1.00 92.50           C  
ATOM   4302  NZ  LYS A 532     -30.766 -23.094  -0.590  1.00 92.50           N  
ATOM   4303  N   LYS A 533     -28.312 -28.391  -0.557  1.00 97.06           N  
ATOM   4304  CA  LYS A 533     -28.359 -29.391  -1.611  1.00 97.06           C  
ATOM   4305  C   LYS A 533     -27.578 -28.938  -2.844  1.00 97.06           C  
ATOM   4306  CB  LYS A 533     -29.812 -29.703  -1.991  1.00 97.06           C  
ATOM   4307  O   LYS A 533     -27.766 -27.812  -3.320  1.00 97.06           O  
ATOM   4308  CG  LYS A 533     -29.953 -30.906  -2.910  1.00 97.06           C  
ATOM   4309  CD  LYS A 533     -31.422 -31.297  -3.074  1.00 97.06           C  
ATOM   4310  CE  LYS A 533     -31.562 -32.594  -3.863  1.00 97.06           C  
ATOM   4311  NZ  LYS A 533     -32.969 -33.094  -3.867  1.00 97.06           N  
ATOM   4312  N   ILE A 534     -26.734 -29.750  -3.322  1.00 98.38           N  
ATOM   4313  CA  ILE A 534     -26.000 -29.484  -4.551  1.00 98.38           C  
ATOM   4314  C   ILE A 534     -26.625 -30.250  -5.711  1.00 98.38           C  
ATOM   4315  CB  ILE A 534     -24.500 -29.859  -4.410  1.00 98.38           C  
ATOM   4316  O   ILE A 534     -26.797 -31.469  -5.633  1.00 98.38           O  
ATOM   4317  CG1 ILE A 534     -23.859 -29.062  -3.270  1.00 98.38           C  
ATOM   4318  CG2 ILE A 534     -23.766 -29.625  -5.730  1.00 98.38           C  
ATOM   4319  CD1 ILE A 534     -22.438 -29.500  -2.938  1.00 98.38           C  
ATOM   4320  N   ASN A 535     -27.047 -29.625  -6.762  1.00 98.56           N  
ATOM   4321  CA  ASN A 535     -27.562 -30.234  -7.980  1.00 98.56           C  
ATOM   4322  C   ASN A 535     -26.484 -30.391  -9.039  1.00 98.56           C  
ATOM   4323  CB  ASN A 535     -28.734 -29.406  -8.531  1.00 98.56           C  
ATOM   4324  O   ASN A 535     -26.094 -29.406  -9.680  1.00 98.56           O  
ATOM   4325  CG  ASN A 535     -29.812 -29.156  -7.496  1.00 98.56           C  
ATOM   4326  ND2 ASN A 535     -29.797 -27.969  -6.902  1.00 98.56           N  
ATOM   4327  OD1 ASN A 535     -30.656 -30.016  -7.234  1.00 98.56           O  
ATOM   4328  N   ILE A 536     -26.078 -31.578  -9.250  1.00 98.62           N  
ATOM   4329  CA  ILE A 536     -24.984 -31.891 -10.164  1.00 98.62           C  
ATOM   4330  C   ILE A 536     -25.531 -32.094 -11.578  1.00 98.62           C  
ATOM   4331  CB  ILE A 536     -24.188 -33.125  -9.703  1.00 98.62           C  
ATOM   4332  O   ILE A 536     -26.328 -33.000 -11.805  1.00 98.62           O  
ATOM   4333  CG1 ILE A 536     -23.703 -32.969  -8.258  1.00 98.62           C  
ATOM   4334  CG2 ILE A 536     -23.000 -33.406 -10.641  1.00 98.62           C  
ATOM   4335  CD1 ILE A 536     -23.062 -34.188  -7.664  1.00 98.62           C  
ATOM   4336  N   LEU A 537     -25.062 -31.328 -12.523  1.00 98.44           N  
ATOM   4337  CA  LEU A 537     -25.484 -31.422 -13.922  1.00 98.44           C  
ATOM   4338  C   LEU A 537     -24.344 -31.969 -14.789  1.00 98.44           C  
ATOM   4339  CB  LEU A 537     -25.938 -30.062 -14.438  1.00 98.44           C  
ATOM   4340  O   LEU A 537     -23.281 -31.344 -14.891  1.00 98.44           O  
ATOM   4341  CG  LEU A 537     -27.125 -29.422 -13.719  1.00 98.44           C  
ATOM   4342  CD1 LEU A 537     -27.188 -27.938 -14.016  1.00 98.44           C  
ATOM   4343  CD2 LEU A 537     -28.422 -30.109 -14.125  1.00 98.44           C  
ATOM   4344  N   ILE A 538     -24.625 -33.000 -15.531  1.00 97.44           N  
ATOM   4345  CA  ILE A 538     -23.578 -33.625 -16.344  1.00 97.44           C  
ATOM   4346  C   ILE A 538     -24.094 -33.812 -17.766  1.00 97.44           C  
ATOM   4347  CB  ILE A 538     -23.141 -34.969 -15.742  1.00 97.44           C  
ATOM   4348  O   ILE A 538     -24.906 -34.719 -18.031  1.00 97.44           O  
ATOM   4349  CG1 ILE A 538     -22.297 -34.750 -14.484  1.00 97.44           C  
ATOM   4350  CG2 ILE A 538     -22.375 -35.812 -16.781  1.00 97.44           C  
ATOM   4351  CD1 ILE A 538     -21.984 -36.031 -13.711  1.00 97.44           C  
ATOM   4352  N   PRO A 539     -23.609 -33.094 -18.734  1.00 94.81           N  
ATOM   4353  CA  PRO A 539     -23.891 -33.375 -20.141  1.00 94.81           C  
ATOM   4354  C   PRO A 539     -23.219 -34.656 -20.625  1.00 94.81           C  
ATOM   4355  CB  PRO A 539     -23.359 -32.156 -20.875  1.00 94.81           C  
ATOM   4356  O   PRO A 539     -22.016 -34.844 -20.422  1.00 94.81           O  
ATOM   4357  CG  PRO A 539     -23.109 -31.141 -19.797  1.00 94.81           C  
ATOM   4358  CD  PRO A 539     -22.859 -31.875 -18.500  1.00 94.81           C  
ATOM   4359  N   LEU A 540     -23.938 -35.469 -21.312  1.00 94.31           N  
ATOM   4360  CA  LEU A 540     -23.391 -36.750 -21.688  1.00 94.31           C  
ATOM   4361  C   LEU A 540     -23.812 -37.125 -23.094  1.00 94.31           C  
ATOM   4362  CB  LEU A 540     -23.844 -37.844 -20.688  1.00 94.31           C  
ATOM   4363  O   LEU A 540     -25.000 -37.031 -23.453  1.00 94.31           O  
ATOM   4364  CG  LEU A 540     -23.281 -39.219 -20.906  1.00 94.31           C  
ATOM   4365  CD1 LEU A 540     -21.781 -39.250 -20.656  1.00 94.31           C  
ATOM   4366  CD2 LEU A 540     -24.000 -40.250 -20.016  1.00 94.31           C  
ATOM   4367  N   SER A 541     -22.984 -37.469 -23.891  1.00 90.75           N  
ATOM   4368  CA  SER A 541     -23.172 -38.094 -25.203  1.00 90.75           C  
ATOM   4369  C   SER A 541     -22.078 -39.094 -25.500  1.00 90.75           C  
ATOM   4370  CB  SER A 541     -23.219 -37.031 -26.297  1.00 90.75           C  
ATOM   4371  O   SER A 541     -20.906 -38.750 -25.594  1.00 90.75           O  
ATOM   4372  OG  SER A 541     -23.438 -37.625 -27.562  1.00 90.75           O  
ATOM   4373  N   GLY A 542     -22.438 -40.375 -25.531  1.00 89.38           N  
ATOM   4374  CA  GLY A 542     -21.438 -41.406 -25.703  1.00 89.38           C  
ATOM   4375  C   GLY A 542     -20.562 -41.625 -24.500  1.00 89.38           C  
ATOM   4376  O   GLY A 542     -21.016 -41.469 -23.359  1.00 89.38           O  
ATOM   4377  N   ARG A 543     -19.391 -42.219 -24.641  1.00 89.19           N  
ATOM   4378  CA  ARG A 543     -18.391 -42.344 -23.594  1.00 89.19           C  
ATOM   4379  C   ARG A 543     -18.922 -43.156 -22.422  1.00 89.19           C  
ATOM   4380  CB  ARG A 543     -17.922 -40.969 -23.125  1.00 89.19           C  
ATOM   4381  O   ARG A 543     -18.844 -42.719 -21.266  1.00 89.19           O  
ATOM   4382  CG  ARG A 543     -17.297 -40.125 -24.219  1.00 89.19           C  
ATOM   4383  CD  ARG A 543     -16.531 -38.938 -23.641  1.00 89.19           C  
ATOM   4384  NE  ARG A 543     -15.789 -38.219 -24.672  1.00 89.19           N  
ATOM   4385  NH1 ARG A 543     -14.781 -36.719 -23.219  1.00 89.19           N  
ATOM   4386  NH2 ARG A 543     -14.344 -36.625 -25.453  1.00 89.19           N  
ATOM   4387  CZ  ARG A 543     -14.969 -37.188 -24.438  1.00 89.19           C  
ATOM   4388  N   PHE A 544     -19.453 -44.219 -22.719  1.00 94.25           N  
ATOM   4389  CA  PHE A 544     -20.078 -45.094 -21.719  1.00 94.25           C  
ATOM   4390  C   PHE A 544     -19.078 -45.500 -20.656  1.00 94.25           C  
ATOM   4391  CB  PHE A 544     -20.688 -46.312 -22.391  1.00 94.25           C  
ATOM   4392  O   PHE A 544     -19.406 -45.500 -19.453  1.00 94.25           O  
ATOM   4393  CG  PHE A 544     -21.344 -47.281 -21.422  1.00 94.25           C  
ATOM   4394  CD1 PHE A 544     -20.766 -48.500 -21.141  1.00 94.25           C  
ATOM   4395  CD2 PHE A 544     -22.531 -46.938 -20.781  1.00 94.25           C  
ATOM   4396  CE1 PHE A 544     -21.359 -49.375 -20.250  1.00 94.25           C  
ATOM   4397  CE2 PHE A 544     -23.141 -47.812 -19.891  1.00 94.25           C  
ATOM   4398  CZ  PHE A 544     -22.562 -49.031 -19.625  1.00 94.25           C  
ATOM   4399  N   ASP A 545     -17.859 -45.844 -21.016  1.00 93.31           N  
ATOM   4400  CA  ASP A 545     -16.844 -46.281 -20.062  1.00 93.31           C  
ATOM   4401  C   ASP A 545     -16.516 -45.156 -19.062  1.00 93.31           C  
ATOM   4402  CB  ASP A 545     -15.562 -46.688 -20.797  1.00 93.31           C  
ATOM   4403  O   ASP A 545     -16.312 -45.438 -17.875  1.00 93.31           O  
ATOM   4404  CG  ASP A 545     -15.758 -47.938 -21.641  1.00 93.31           C  
ATOM   4405  OD1 ASP A 545     -16.656 -48.750 -21.344  1.00 93.31           O  
ATOM   4406  OD2 ASP A 545     -14.992 -48.094 -22.625  1.00 93.31           O  
ATOM   4407  N   MET A 546     -16.406 -43.938 -19.531  1.00 94.38           N  
ATOM   4408  CA  MET A 546     -16.172 -42.812 -18.656  1.00 94.38           C  
ATOM   4409  C   MET A 546     -17.344 -42.562 -17.703  1.00 94.38           C  
ATOM   4410  CB  MET A 546     -15.922 -41.531 -19.484  1.00 94.38           C  
ATOM   4411  O   MET A 546     -17.141 -42.188 -16.562  1.00 94.38           O  
ATOM   4412  CG  MET A 546     -14.578 -41.531 -20.203  1.00 94.38           C  
ATOM   4413  SD  MET A 546     -14.523 -42.688 -21.625  1.00 94.38           S  
ATOM   4414  CE  MET A 546     -13.359 -41.812 -22.703  1.00 94.38           C  
ATOM   4415  N   PHE A 547     -18.562 -42.844 -18.234  1.00 96.75           N  
ATOM   4416  CA  PHE A 547     -19.750 -42.688 -17.406  1.00 96.75           C  
ATOM   4417  C   PHE A 547     -19.797 -43.719 -16.297  1.00 96.75           C  
ATOM   4418  CB  PHE A 547     -21.016 -42.812 -18.281  1.00 96.75           C  
ATOM   4419  O   PHE A 547     -20.203 -43.438 -15.180  1.00 96.75           O  
ATOM   4420  CG  PHE A 547     -22.297 -42.500 -17.531  1.00 96.75           C  
ATOM   4421  CD1 PHE A 547     -23.359 -43.375 -17.547  1.00 96.75           C  
ATOM   4422  CD2 PHE A 547     -22.422 -41.312 -16.828  1.00 96.75           C  
ATOM   4423  CE1 PHE A 547     -24.531 -43.094 -16.859  1.00 96.75           C  
ATOM   4424  CE2 PHE A 547     -23.594 -41.031 -16.141  1.00 96.75           C  
ATOM   4425  CZ  PHE A 547     -24.656 -41.906 -16.156  1.00 96.75           C  
ATOM   4426  N   VAL A 548     -19.406 -44.969 -16.641  1.00 97.12           N  
ATOM   4427  CA  VAL A 548     -19.312 -46.031 -15.641  1.00 97.12           C  
ATOM   4428  C   VAL A 548     -18.344 -45.594 -14.531  1.00 97.12           C  
ATOM   4429  CB  VAL A 548     -18.859 -47.375 -16.266  1.00 97.12           C  
ATOM   4430  O   VAL A 548     -18.641 -45.781 -13.344  1.00 97.12           O  
ATOM   4431  CG1 VAL A 548     -18.547 -48.375 -15.172  1.00 97.12           C  
ATOM   4432  CG2 VAL A 548     -19.938 -47.906 -17.203  1.00 97.12           C  
ATOM   4433  N   ARG A 549     -17.188 -45.094 -14.867  1.00 95.38           N  
ATOM   4434  CA  ARG A 549     -16.203 -44.625 -13.898  1.00 95.38           C  
ATOM   4435  C   ARG A 549     -16.781 -43.469 -13.062  1.00 95.38           C  
ATOM   4436  CB  ARG A 549     -14.938 -44.156 -14.609  1.00 95.38           C  
ATOM   4437  O   ARG A 549     -16.609 -43.438 -11.844  1.00 95.38           O  
ATOM   4438  CG  ARG A 549     -13.820 -43.750 -13.656  1.00 95.38           C  
ATOM   4439  CD  ARG A 549     -12.586 -43.250 -14.414  1.00 95.38           C  
ATOM   4440  NE  ARG A 549     -12.859 -42.000 -15.141  1.00 95.38           N  
ATOM   4441  NH1 ARG A 549     -11.430 -42.500 -16.891  1.00 95.38           N  
ATOM   4442  NH2 ARG A 549     -12.625 -40.531 -16.891  1.00 95.38           N  
ATOM   4443  CZ  ARG A 549     -12.305 -41.688 -16.312  1.00 95.38           C  
ATOM   4444  N   PHE A 550     -17.438 -42.562 -13.695  1.00 97.44           N  
ATOM   4445  CA  PHE A 550     -18.047 -41.438 -13.008  1.00 97.44           C  
ATOM   4446  C   PHE A 550     -19.062 -41.906 -11.977  1.00 97.44           C  
ATOM   4447  CB  PHE A 550     -18.734 -40.500 -14.016  1.00 97.44           C  
ATOM   4448  O   PHE A 550     -19.031 -41.469 -10.828  1.00 97.44           O  
ATOM   4449  CG  PHE A 550     -19.500 -39.375 -13.375  1.00 97.44           C  
ATOM   4450  CD1 PHE A 550     -20.859 -39.500 -13.117  1.00 97.44           C  
ATOM   4451  CD2 PHE A 550     -18.875 -38.188 -13.031  1.00 97.44           C  
ATOM   4452  CE1 PHE A 550     -21.578 -38.469 -12.523  1.00 97.44           C  
ATOM   4453  CE2 PHE A 550     -19.578 -37.156 -12.438  1.00 97.44           C  
ATOM   4454  CZ  PHE A 550     -20.938 -37.281 -12.188  1.00 97.44           C  
ATOM   4455  N   MET A 551     -19.953 -42.812 -12.422  1.00 97.81           N  
ATOM   4456  CA  MET A 551     -20.984 -43.344 -11.523  1.00 97.81           C  
ATOM   4457  C   MET A 551     -20.359 -44.094 -10.352  1.00 97.81           C  
ATOM   4458  CB  MET A 551     -21.953 -44.250 -12.273  1.00 97.81           C  
ATOM   4459  O   MET A 551     -20.891 -44.094  -9.242  1.00 97.81           O  
ATOM   4460  CG  MET A 551     -22.875 -43.500 -13.227  1.00 97.81           C  
ATOM   4461  SD  MET A 551     -23.828 -42.188 -12.398  1.00 97.81           S  
ATOM   4462  CE  MET A 551     -24.859 -43.156 -11.289  1.00 97.81           C  
ATOM   4463  N   GLY A 552     -19.266 -44.812 -10.602  1.00 97.00           N  
ATOM   4464  CA  GLY A 552     -18.531 -45.438  -9.508  1.00 97.00           C  
ATOM   4465  C   GLY A 552     -18.016 -44.469  -8.484  1.00 97.00           C  
ATOM   4466  O   GLY A 552     -18.109 -44.688  -7.277  1.00 97.00           O  
ATOM   4467  N   ASN A 553     -17.406 -43.406  -8.953  1.00 97.12           N  
ATOM   4468  CA  ASN A 553     -16.953 -42.344  -8.070  1.00 97.12           C  
ATOM   4469  C   ASN A 553     -18.125 -41.688  -7.348  1.00 97.12           C  
ATOM   4470  CB  ASN A 553     -16.156 -41.281  -8.852  1.00 97.12           C  
ATOM   4471  O   ASN A 553     -18.047 -41.406  -6.148  1.00 97.12           O  
ATOM   4472  CG  ASN A 553     -15.688 -40.125  -7.980  1.00 97.12           C  
ATOM   4473  ND2 ASN A 553     -14.617 -40.375  -7.230  1.00 97.12           N  
ATOM   4474  OD1 ASN A 553     -16.281 -39.062  -7.977  1.00 97.12           O  
ATOM   4475  N   PHE A 554     -19.234 -41.375  -8.094  1.00 97.81           N  
ATOM   4476  CA  PHE A 554     -20.453 -40.781  -7.523  1.00 97.81           C  
ATOM   4477  C   PHE A 554     -21.000 -41.656  -6.402  1.00 97.81           C  
ATOM   4478  CB  PHE A 554     -21.516 -40.562  -8.609  1.00 97.81           C  
ATOM   4479  O   PHE A 554     -21.438 -41.125  -5.367  1.00 97.81           O  
ATOM   4480  CG  PHE A 554     -22.781 -39.938  -8.109  1.00 97.81           C  
ATOM   4481  CD1 PHE A 554     -23.922 -40.688  -7.891  1.00 97.81           C  
ATOM   4482  CD2 PHE A 554     -22.812 -38.562  -7.855  1.00 97.81           C  
ATOM   4483  CE1 PHE A 554     -25.094 -40.062  -7.430  1.00 97.81           C  
ATOM   4484  CE2 PHE A 554     -23.969 -37.938  -7.395  1.00 97.81           C  
ATOM   4485  CZ  PHE A 554     -25.109 -38.719  -7.184  1.00 97.81           C  
ATOM   4486  N   GLU A 555     -21.047 -42.969  -6.598  1.00 97.56           N  
ATOM   4487  CA  GLU A 555     -21.516 -43.906  -5.578  1.00 97.56           C  
ATOM   4488  C   GLU A 555     -20.656 -43.812  -4.316  1.00 97.56           C  
ATOM   4489  CB  GLU A 555     -21.500 -45.344  -6.117  1.00 97.56           C  
ATOM   4490  O   GLU A 555     -21.188 -43.656  -3.215  1.00 97.56           O  
ATOM   4491  CG  GLU A 555     -22.000 -46.375  -5.121  1.00 97.56           C  
ATOM   4492  CD  GLU A 555     -21.969 -47.781  -5.672  1.00 97.56           C  
ATOM   4493  OE1 GLU A 555     -22.672 -48.656  -5.113  1.00 97.56           O  
ATOM   4494  OE2 GLU A 555     -21.250 -48.031  -6.668  1.00 97.56           O  
ATOM   4495  N   LYS A 556     -19.391 -43.812  -4.430  1.00 96.69           N  
ATOM   4496  CA  LYS A 556     -18.453 -43.812  -3.316  1.00 96.69           C  
ATOM   4497  C   LYS A 556     -18.469 -42.469  -2.584  1.00 96.69           C  
ATOM   4498  CB  LYS A 556     -17.031 -44.125  -3.807  1.00 96.69           C  
ATOM   4499  O   LYS A 556     -18.375 -42.438  -1.356  1.00 96.69           O  
ATOM   4500  CG  LYS A 556     -16.062 -44.500  -2.699  1.00 96.69           C  
ATOM   4501  CD  LYS A 556     -14.664 -44.781  -3.248  1.00 96.69           C  
ATOM   4502  CE  LYS A 556     -13.672 -45.062  -2.131  1.00 96.69           C  
ATOM   4503  NZ  LYS A 556     -12.289 -45.250  -2.656  1.00 96.69           N  
ATOM   4504  N   THR A 557     -18.609 -41.375  -3.289  1.00 97.00           N  
ATOM   4505  CA  THR A 557     -18.422 -40.031  -2.752  1.00 97.00           C  
ATOM   4506  C   THR A 557     -19.766 -39.469  -2.297  1.00 97.00           C  
ATOM   4507  CB  THR A 557     -17.781 -39.094  -3.791  1.00 97.00           C  
ATOM   4508  O   THR A 557     -19.812 -38.688  -1.342  1.00 97.00           O  
ATOM   4509  CG2 THR A 557     -17.000 -38.000  -3.111  1.00 97.00           C  
ATOM   4510  OG1 THR A 557     -16.891 -39.844  -4.621  1.00 97.00           O  
ATOM   4511  N   CYS A 558     -20.875 -39.781  -2.941  1.00 96.81           N  
ATOM   4512  CA  CYS A 558     -22.156 -39.125  -2.684  1.00 96.81           C  
ATOM   4513  C   CYS A 558     -23.172 -40.094  -2.125  1.00 96.81           C  
ATOM   4514  CB  CYS A 558     -22.688 -38.500  -3.965  1.00 96.81           C  
ATOM   4515  O   CYS A 558     -23.797 -39.844  -1.092  1.00 96.81           O  
ATOM   4516  SG  CYS A 558     -21.625 -37.188  -4.641  1.00 96.81           S  
ATOM   4517  N   LEU A 559     -23.391 -41.344  -2.730  1.00 96.88           N  
ATOM   4518  CA  LEU A 559     -24.469 -42.250  -2.387  1.00 96.88           C  
ATOM   4519  C   LEU A 559     -24.172 -42.969  -1.080  1.00 96.88           C  
ATOM   4520  CB  LEU A 559     -24.688 -43.250  -3.512  1.00 96.88           C  
ATOM   4521  O   LEU A 559     -24.984 -42.969  -0.156  1.00 96.88           O  
ATOM   4522  CG  LEU A 559     -25.125 -42.688  -4.863  1.00 96.88           C  
ATOM   4523  CD1 LEU A 559     -25.328 -43.812  -5.871  1.00 96.88           C  
ATOM   4524  CD2 LEU A 559     -26.406 -41.875  -4.711  1.00 96.88           C  
ATOM   4525  N   ILE A 560     -23.016 -43.500  -0.974  1.00 96.38           N  
ATOM   4526  CA  ILE A 560     -22.656 -44.281   0.211  1.00 96.38           C  
ATOM   4527  C   ILE A 560     -22.625 -43.375   1.434  1.00 96.38           C  
ATOM   4528  CB  ILE A 560     -21.281 -44.969   0.037  1.00 96.38           C  
ATOM   4529  O   ILE A 560     -23.281 -43.656   2.441  1.00 96.38           O  
ATOM   4530  CG1 ILE A 560     -21.391 -46.094  -1.002  1.00 96.38           C  
ATOM   4531  CG2 ILE A 560     -20.781 -45.500   1.378  1.00 96.38           C  
ATOM   4532  CD1 ILE A 560     -20.047 -46.719  -1.374  1.00 96.38           C  
ATOM   4533  N   PRO A 561     -21.953 -42.250   1.458  1.00 94.62           N  
ATOM   4534  CA  PRO A 561     -21.938 -41.344   2.613  1.00 94.62           C  
ATOM   4535  C   PRO A 561     -23.234 -40.562   2.762  1.00 94.62           C  
ATOM   4536  CB  PRO A 561     -20.766 -40.438   2.316  1.00 94.62           C  
ATOM   4537  O   PRO A 561     -23.375 -39.750   3.689  1.00 94.62           O  
ATOM   4538  CG  PRO A 561     -20.109 -41.000   1.104  1.00 94.62           C  
ATOM   4539  CD  PRO A 561     -21.031 -42.031   0.511  1.00 94.62           C  
ATOM   4540  N   ASN A 562     -24.250 -40.781   1.852  1.00 93.94           N  
ATOM   4541  CA  ASN A 562     -25.547 -40.125   1.887  1.00 93.94           C  
ATOM   4542  C   ASN A 562     -25.422 -38.594   1.873  1.00 93.94           C  
ATOM   4543  CB  ASN A 562     -26.344 -40.594   3.113  1.00 93.94           C  
ATOM   4544  O   ASN A 562     -25.984 -37.938   2.732  1.00 93.94           O  
ATOM   4545  CG  ASN A 562     -27.844 -40.438   2.928  1.00 93.94           C  
ATOM   4546  ND2 ASN A 562     -28.562 -40.344   4.035  1.00 93.94           N  
ATOM   4547  OD1 ASN A 562     -28.344 -40.406   1.800  1.00 93.94           O  
ATOM   4548  N   GLN A 563     -24.703 -38.062   0.945  1.00 95.31           N  
ATOM   4549  CA  GLN A 563     -24.562 -36.625   0.749  1.00 95.31           C  
ATOM   4550  C   GLN A 563     -25.859 -36.000   0.196  1.00 95.31           C  
ATOM   4551  CB  GLN A 563     -23.391 -36.312  -0.189  1.00 95.31           C  
ATOM   4552  O   GLN A 563     -26.625 -36.688  -0.490  1.00 95.31           O  
ATOM   4553  CG  GLN A 563     -22.031 -36.656   0.389  1.00 95.31           C  
ATOM   4554  CD  GLN A 563     -21.641 -35.781   1.567  1.00 95.31           C  
ATOM   4555  NE2 GLN A 563     -20.938 -36.375   2.527  1.00 95.31           N  
ATOM   4556  OE1 GLN A 563     -21.984 -34.594   1.614  1.00 95.31           O  
ATOM   4557  N   ASN A 564     -26.203 -34.812   0.600  1.00 96.62           N  
ATOM   4558  CA  ASN A 564     -27.375 -34.094   0.096  1.00 96.62           C  
ATOM   4559  C   ASN A 564     -27.141 -33.531  -1.309  1.00 96.62           C  
ATOM   4560  CB  ASN A 564     -27.781 -32.969   1.048  1.00 96.62           C  
ATOM   4561  O   ASN A 564     -26.938 -32.344  -1.482  1.00 96.62           O  
ATOM   4562  CG  ASN A 564     -29.172 -32.438   0.781  1.00 96.62           C  
ATOM   4563  ND2 ASN A 564     -29.453 -31.234   1.262  1.00 96.62           N  
ATOM   4564  OD1 ASN A 564     -30.000 -33.125   0.150  1.00 96.62           O  
ATOM   4565  N   VAL A 565     -27.312 -34.438  -2.285  1.00 97.88           N  
ATOM   4566  CA  VAL A 565     -27.016 -34.062  -3.668  1.00 97.88           C  
ATOM   4567  C   VAL A 565     -28.109 -34.594  -4.590  1.00 97.88           C  
ATOM   4568  CB  VAL A 565     -25.641 -34.594  -4.105  1.00 97.88           C  
ATOM   4569  O   VAL A 565     -28.859 -35.500  -4.215  1.00 97.88           O  
ATOM   4570  CG1 VAL A 565     -24.531 -34.031  -3.209  1.00 97.88           C  
ATOM   4571  CG2 VAL A 565     -25.625 -36.125  -4.090  1.00 97.88           C  
ATOM   4572  N   LYS A 566     -28.312 -34.031  -5.707  1.00 97.69           N  
ATOM   4573  CA  LYS A 566     -29.125 -34.469  -6.832  1.00 97.69           C  
ATOM   4574  C   LYS A 566     -28.297 -34.594  -8.102  1.00 97.69           C  
ATOM   4575  CB  LYS A 566     -30.297 -33.531  -7.066  1.00 97.69           C  
ATOM   4576  O   LYS A 566     -27.531 -33.688  -8.445  1.00 97.69           O  
ATOM   4577  CG  LYS A 566     -31.188 -33.906  -8.242  1.00 97.69           C  
ATOM   4578  CD  LYS A 566     -32.406 -33.000  -8.359  1.00 97.69           C  
ATOM   4579  CE  LYS A 566     -33.281 -33.375  -9.523  1.00 97.69           C  
ATOM   4580  NZ  LYS A 566     -34.625 -32.750  -9.430  1.00 97.69           N  
ATOM   4581  N   LEU A 567     -28.422 -35.750  -8.742  1.00 98.25           N  
ATOM   4582  CA  LEU A 567     -27.703 -35.938  -9.992  1.00 98.25           C  
ATOM   4583  C   LEU A 567     -28.641 -35.844 -11.188  1.00 98.25           C  
ATOM   4584  CB  LEU A 567     -27.016 -37.312  -9.992  1.00 98.25           C  
ATOM   4585  O   LEU A 567     -29.656 -36.531 -11.242  1.00 98.25           O  
ATOM   4586  CG  LEU A 567     -26.281 -37.719 -11.281  1.00 98.25           C  
ATOM   4587  CD1 LEU A 567     -25.125 -36.750 -11.547  1.00 98.25           C  
ATOM   4588  CD2 LEU A 567     -25.797 -39.156 -11.203  1.00 98.25           C  
ATOM   4589  N   VAL A 568     -28.359 -35.000 -12.094  1.00 98.19           N  
ATOM   4590  CA  VAL A 568     -29.125 -34.844 -13.328  1.00 98.19           C  
ATOM   4591  C   VAL A 568     -28.219 -35.156 -14.523  1.00 98.19           C  
ATOM   4592  CB  VAL A 568     -29.734 -33.438 -13.461  1.00 98.19           C  
ATOM   4593  O   VAL A 568     -27.328 -34.344 -14.852  1.00 98.19           O  
ATOM   4594  CG1 VAL A 568     -30.578 -33.344 -14.727  1.00 98.19           C  
ATOM   4595  CG2 VAL A 568     -30.578 -33.125 -12.227  1.00 98.19           C  
ATOM   4596  N   VAL A 569     -28.469 -36.219 -15.195  1.00 97.62           N  
ATOM   4597  CA  VAL A 569     -27.734 -36.594 -16.406  1.00 97.62           C  
ATOM   4598  C   VAL A 569     -28.438 -36.031 -17.625  1.00 97.62           C  
ATOM   4599  CB  VAL A 569     -27.562 -38.125 -16.531  1.00 97.62           C  
ATOM   4600  O   VAL A 569     -29.578 -36.438 -17.938  1.00 97.62           O  
ATOM   4601  CG1 VAL A 569     -26.781 -38.469 -17.797  1.00 97.62           C  
ATOM   4602  CG2 VAL A 569     -26.859 -38.656 -15.289  1.00 97.62           C  
ATOM   4603  N   LEU A 570     -27.844 -35.125 -18.281  1.00 97.12           N  
ATOM   4604  CA  LEU A 570     -28.359 -34.531 -19.516  1.00 97.12           C  
ATOM   4605  C   LEU A 570     -27.922 -35.312 -20.734  1.00 97.12           C  
ATOM   4606  CB  LEU A 570     -27.875 -33.062 -19.641  1.00 97.12           C  
ATOM   4607  O   LEU A 570     -26.859 -35.062 -21.297  1.00 97.12           O  
ATOM   4608  CG  LEU A 570     -28.125 -32.156 -18.438  1.00 97.12           C  
ATOM   4609  CD1 LEU A 570     -27.312 -30.875 -18.578  1.00 97.12           C  
ATOM   4610  CD2 LEU A 570     -29.609 -31.859 -18.297  1.00 97.12           C  
ATOM   4611  N   LEU A 571     -28.781 -36.219 -21.156  1.00 95.25           N  
ATOM   4612  CA  LEU A 571     -28.453 -37.219 -22.172  1.00 95.25           C  
ATOM   4613  C   LEU A 571     -28.953 -36.781 -23.547  1.00 95.25           C  
ATOM   4614  CB  LEU A 571     -29.078 -38.562 -21.812  1.00 95.25           C  
ATOM   4615  O   LEU A 571     -30.141 -36.562 -23.750  1.00 95.25           O  
ATOM   4616  CG  LEU A 571     -28.672 -39.750 -22.688  1.00 95.25           C  
ATOM   4617  CD1 LEU A 571     -27.203 -40.062 -22.531  1.00 95.25           C  
ATOM   4618  CD2 LEU A 571     -29.531 -40.969 -22.359  1.00 95.25           C  
ATOM   4619  N   PHE A 572     -28.062 -36.656 -24.469  1.00 91.31           N  
ATOM   4620  CA  PHE A 572     -28.422 -36.312 -25.828  1.00 91.31           C  
ATOM   4621  C   PHE A 572     -28.969 -37.500 -26.578  1.00 91.31           C  
ATOM   4622  CB  PHE A 572     -27.203 -35.750 -26.578  1.00 91.31           C  
ATOM   4623  O   PHE A 572     -28.328 -38.562 -26.641  1.00 91.31           O  
ATOM   4624  CG  PHE A 572     -26.922 -34.281 -26.281  1.00 91.31           C  
ATOM   4625  CD1 PHE A 572     -27.438 -33.281 -27.109  1.00 91.31           C  
ATOM   4626  CD2 PHE A 572     -26.172 -33.906 -25.188  1.00 91.31           C  
ATOM   4627  CE1 PHE A 572     -27.188 -31.953 -26.844  1.00 91.31           C  
ATOM   4628  CE2 PHE A 572     -25.906 -32.562 -24.906  1.00 91.31           C  
ATOM   4629  CZ  PHE A 572     -26.422 -31.594 -25.750  1.00 91.31           C  
ATOM   4630  N   ASN A 573     -30.172 -37.375 -27.031  1.00 79.50           N  
ATOM   4631  CA  ASN A 573     -30.906 -38.438 -27.672  1.00 79.50           C  
ATOM   4632  C   ASN A 573     -30.734 -38.438 -29.188  1.00 79.50           C  
ATOM   4633  CB  ASN A 573     -32.406 -38.375 -27.312  1.00 79.50           C  
ATOM   4634  O   ASN A 573     -31.656 -38.750 -29.938  1.00 79.50           O  
ATOM   4635  CG  ASN A 573     -32.875 -39.594 -26.578  1.00 79.50           C  
ATOM   4636  ND2 ASN A 573     -34.188 -39.625 -26.281  1.00 79.50           N  
ATOM   4637  OD1 ASN A 573     -32.125 -40.500 -26.297  1.00 79.50           O  
ATOM   4638  N   SER A 574     -29.719 -38.062 -29.656  1.00 76.19           N  
ATOM   4639  CA  SER A 574     -29.500 -38.062 -31.109  1.00 76.19           C  
ATOM   4640  C   SER A 574     -29.047 -39.438 -31.594  1.00 76.19           C  
ATOM   4641  CB  SER A 574     -28.469 -37.000 -31.484  1.00 76.19           C  
ATOM   4642  O   SER A 574     -28.594 -40.250 -30.797  1.00 76.19           O  
ATOM   4643  OG  SER A 574     -27.156 -37.469 -31.297  1.00 76.19           O  
ATOM   4644  N   ASP A 575     -29.328 -39.812 -32.781  1.00 71.81           N  
ATOM   4645  CA  ASP A 575     -28.891 -41.062 -33.406  1.00 71.81           C  
ATOM   4646  C   ASP A 575     -27.375 -41.219 -33.375  1.00 71.81           C  
ATOM   4647  CB  ASP A 575     -29.391 -41.156 -34.844  1.00 71.81           C  
ATOM   4648  O   ASP A 575     -26.844 -42.312 -33.469  1.00 71.81           O  
ATOM   4649  CG  ASP A 575     -30.891 -41.375 -34.969  1.00 71.81           C  
ATOM   4650  OD1 ASP A 575     -31.500 -41.875 -34.000  1.00 71.81           O  
ATOM   4651  OD2 ASP A 575     -31.469 -41.031 -36.000  1.00 71.81           O  
ATOM   4652  N   SER A 576     -26.797 -40.250 -32.969  1.00 70.62           N  
ATOM   4653  CA  SER A 576     -25.344 -40.219 -32.938  1.00 70.62           C  
ATOM   4654  C   SER A 576     -24.828 -40.719 -31.578  1.00 70.62           C  
ATOM   4655  CB  SER A 576     -24.828 -38.812 -33.188  1.00 70.62           C  
ATOM   4656  O   SER A 576     -23.625 -40.938 -31.406  1.00 70.62           O  
ATOM   4657  OG  SER A 576     -25.297 -37.906 -32.188  1.00 70.62           O  
ATOM   4658  N   ASN A 577     -25.750 -40.969 -30.641  1.00 77.50           N  
ATOM   4659  CA  ASN A 577     -25.328 -41.531 -29.359  1.00 77.50           C  
ATOM   4660  C   ASN A 577     -25.578 -43.031 -29.281  1.00 77.50           C  
ATOM   4661  CB  ASN A 577     -26.047 -40.844 -28.203  1.00 77.50           C  
ATOM   4662  O   ASN A 577     -26.641 -43.500 -28.859  1.00 77.50           O  
ATOM   4663  CG  ASN A 577     -25.516 -41.250 -26.844  1.00 77.50           C  
ATOM   4664  ND2 ASN A 577     -25.984 -40.562 -25.797  1.00 77.50           N  
ATOM   4665  OD1 ASN A 577     -24.688 -42.156 -26.734  1.00 77.50           O  
ATOM   4666  N   PRO A 578     -24.609 -43.844 -29.656  1.00 80.00           N  
ATOM   4667  CA  PRO A 578     -24.766 -45.281 -29.719  1.00 80.00           C  
ATOM   4668  C   PRO A 578     -24.922 -45.938 -28.328  1.00 80.00           C  
ATOM   4669  CB  PRO A 578     -23.484 -45.750 -30.406  1.00 80.00           C  
ATOM   4670  O   PRO A 578     -25.469 -47.000 -28.203  1.00 80.00           O  
ATOM   4671  CG  PRO A 578     -22.516 -44.656 -30.188  1.00 80.00           C  
ATOM   4672  CD  PRO A 578     -23.281 -43.375 -29.969  1.00 80.00           C  
ATOM   4673  N   ASP A 579     -24.516 -45.219 -27.344  1.00 87.75           N  
ATOM   4674  CA  ASP A 579     -24.453 -45.812 -26.000  1.00 87.75           C  
ATOM   4675  C   ASP A 579     -25.688 -45.438 -25.188  1.00 87.75           C  
ATOM   4676  CB  ASP A 579     -23.188 -45.344 -25.266  1.00 87.75           C  
ATOM   4677  O   ASP A 579     -25.750 -45.656 -23.969  1.00 87.75           O  
ATOM   4678  CG  ASP A 579     -21.922 -45.875 -25.891  1.00 87.75           C  
ATOM   4679  OD1 ASP A 579     -21.953 -46.969 -26.484  1.00 87.75           O  
ATOM   4680  OD2 ASP A 579     -20.859 -45.219 -25.781  1.00 87.75           O  
ATOM   4681  N   LYS A 580     -26.672 -44.875 -25.703  1.00 89.50           N  
ATOM   4682  CA  LYS A 580     -27.844 -44.312 -25.016  1.00 89.50           C  
ATOM   4683  C   LYS A 580     -28.547 -45.406 -24.203  1.00 89.50           C  
ATOM   4684  CB  LYS A 580     -28.812 -43.688 -26.000  1.00 89.50           C  
ATOM   4685  O   LYS A 580     -28.859 -45.188 -23.016  1.00 89.50           O  
ATOM   4686  CG  LYS A 580     -30.266 -43.750 -25.562  1.00 89.50           C  
ATOM   4687  CD  LYS A 580     -31.203 -43.250 -26.641  1.00 89.50           C  
ATOM   4688  CE  LYS A 580     -32.656 -43.406 -26.250  1.00 89.50           C  
ATOM   4689  NZ  LYS A 580     -33.594 -43.000 -27.359  1.00 89.50           N  
ATOM   4690  N   ALA A 581     -28.750 -46.531 -24.781  1.00 91.44           N  
ATOM   4691  CA  ALA A 581     -29.453 -47.625 -24.109  1.00 91.44           C  
ATOM   4692  C   ALA A 581     -28.672 -48.125 -22.906  1.00 91.44           C  
ATOM   4693  CB  ALA A 581     -29.719 -48.750 -25.094  1.00 91.44           C  
ATOM   4694  O   ALA A 581     -29.234 -48.344 -21.844  1.00 91.44           O  
ATOM   4695  N   LYS A 582     -27.453 -48.312 -23.125  1.00 94.19           N  
ATOM   4696  CA  LYS A 582     -26.594 -48.781 -22.062  1.00 94.19           C  
ATOM   4697  C   LYS A 582     -26.516 -47.750 -20.922  1.00 94.19           C  
ATOM   4698  CB  LYS A 582     -25.188 -49.062 -22.594  1.00 94.19           C  
ATOM   4699  O   LYS A 582     -26.438 -48.125 -19.750  1.00 94.19           O  
ATOM   4700  CG  LYS A 582     -25.125 -50.250 -23.531  1.00 94.19           C  
ATOM   4701  CD  LYS A 582     -23.703 -50.531 -24.016  1.00 94.19           C  
ATOM   4702  CE  LYS A 582     -23.641 -51.688 -24.984  1.00 94.19           C  
ATOM   4703  NZ  LYS A 582     -22.250 -51.938 -25.453  1.00 94.19           N  
ATOM   4704  N   GLN A 583     -26.500 -46.562 -21.250  1.00 94.44           N  
ATOM   4705  CA  GLN A 583     -26.438 -45.469 -20.266  1.00 94.44           C  
ATOM   4706  C   GLN A 583     -27.703 -45.406 -19.422  1.00 94.44           C  
ATOM   4707  CB  GLN A 583     -26.203 -44.125 -20.953  1.00 94.44           C  
ATOM   4708  O   GLN A 583     -27.641 -45.281 -18.203  1.00 94.44           O  
ATOM   4709  CG  GLN A 583     -24.812 -44.000 -21.562  1.00 94.44           C  
ATOM   4710  CD  GLN A 583     -24.703 -42.844 -22.531  1.00 94.44           C  
ATOM   4711  NE2 GLN A 583     -23.484 -42.375 -22.797  1.00 94.44           N  
ATOM   4712  OE1 GLN A 583     -25.719 -42.344 -23.031  1.00 94.44           O  
ATOM   4713  N   VAL A 584     -28.812 -45.562 -20.062  1.00 95.00           N  
ATOM   4714  CA  VAL A 584     -30.094 -45.562 -19.359  1.00 95.00           C  
ATOM   4715  C   VAL A 584     -30.203 -46.781 -18.469  1.00 95.00           C  
ATOM   4716  CB  VAL A 584     -31.281 -45.531 -20.359  1.00 95.00           C  
ATOM   4717  O   VAL A 584     -30.719 -46.719 -17.344  1.00 95.00           O  
ATOM   4718  CG1 VAL A 584     -32.594 -45.719 -19.609  1.00 95.00           C  
ATOM   4719  CG2 VAL A 584     -31.281 -44.219 -21.141  1.00 95.00           C  
ATOM   4720  N   GLU A 585     -29.719 -47.906 -18.953  1.00 95.94           N  
ATOM   4721  CA  GLU A 585     -29.734 -49.125 -18.188  1.00 95.94           C  
ATOM   4722  C   GLU A 585     -28.859 -49.000 -16.938  1.00 95.94           C  
ATOM   4723  CB  GLU A 585     -29.266 -50.312 -19.047  1.00 95.94           C  
ATOM   4724  O   GLU A 585     -29.250 -49.469 -15.859  1.00 95.94           O  
ATOM   4725  CG  GLU A 585     -29.859 -51.656 -18.625  1.00 95.94           C  
ATOM   4726  CD  GLU A 585     -29.609 -52.750 -19.641  1.00 95.94           C  
ATOM   4727  OE1 GLU A 585     -30.125 -53.875 -19.438  1.00 95.94           O  
ATOM   4728  OE2 GLU A 585     -28.906 -52.500 -20.625  1.00 95.94           O  
ATOM   4729  N   LEU A 586     -27.719 -48.438 -17.078  1.00 96.62           N  
ATOM   4730  CA  LEU A 586     -26.828 -48.250 -15.953  1.00 96.62           C  
ATOM   4731  C   LEU A 586     -27.484 -47.375 -14.883  1.00 96.62           C  
ATOM   4732  CB  LEU A 586     -25.516 -47.594 -16.406  1.00 96.62           C  
ATOM   4733  O   LEU A 586     -27.406 -47.688 -13.688  1.00 96.62           O  
ATOM   4734  CG  LEU A 586     -24.453 -47.406 -15.344  1.00 96.62           C  
ATOM   4735  CD1 LEU A 586     -23.844 -48.750 -14.945  1.00 96.62           C  
ATOM   4736  CD2 LEU A 586     -23.359 -46.438 -15.836  1.00 96.62           C  
ATOM   4737  N   MET A 587     -28.141 -46.312 -15.297  1.00 96.25           N  
ATOM   4738  CA  MET A 587     -28.828 -45.406 -14.359  1.00 96.25           C  
ATOM   4739  C   MET A 587     -29.969 -46.125 -13.672  1.00 96.25           C  
ATOM   4740  CB  MET A 587     -29.344 -44.156 -15.094  1.00 96.25           C  
ATOM   4741  O   MET A 587     -30.250 -45.875 -12.492  1.00 96.25           O  
ATOM   4742  CG  MET A 587     -28.375 -43.000 -15.094  1.00 96.25           C  
ATOM   4743  SD  MET A 587     -28.000 -42.406 -13.406  1.00 96.25           S  
ATOM   4744  CE  MET A 587     -29.594 -41.625 -12.984  1.00 96.25           C  
ATOM   4745  N   ARG A 588     -30.641 -47.000 -14.391  1.00 95.75           N  
ATOM   4746  CA  ARG A 588     -31.719 -47.781 -13.812  1.00 95.75           C  
ATOM   4747  C   ARG A 588     -31.188 -48.719 -12.734  1.00 95.75           C  
ATOM   4748  CB  ARG A 588     -32.438 -48.594 -14.898  1.00 95.75           C  
ATOM   4749  O   ARG A 588     -31.812 -48.875 -11.680  1.00 95.75           O  
ATOM   4750  CG  ARG A 588     -33.938 -48.719 -14.688  1.00 95.75           C  
ATOM   4751  CD  ARG A 588     -34.594 -49.594 -15.750  1.00 95.75           C  
ATOM   4752  NE  ARG A 588     -36.031 -49.406 -15.797  1.00 95.75           N  
ATOM   4753  NH1 ARG A 588     -36.344 -50.688 -17.703  1.00 95.75           N  
ATOM   4754  NH2 ARG A 588     -38.125 -49.688 -16.672  1.00 95.75           N  
ATOM   4755  CZ  ARG A 588     -36.844 -49.938 -16.719  1.00 95.75           C  
ATOM   4756  N   ASP A 589     -30.109 -49.281 -12.984  1.00 96.75           N  
ATOM   4757  CA  ASP A 589     -29.469 -50.156 -12.023  1.00 96.75           C  
ATOM   4758  C   ASP A 589     -29.125 -49.438 -10.727  1.00 96.75           C  
ATOM   4759  CB  ASP A 589     -28.219 -50.812 -12.609  1.00 96.75           C  
ATOM   4760  O   ASP A 589     -29.344 -49.938  -9.633  1.00 96.75           O  
ATOM   4761  CG  ASP A 589     -28.516 -51.812 -13.711  1.00 96.75           C  
ATOM   4762  OD1 ASP A 589     -29.703 -52.188 -13.875  1.00 96.75           O  
ATOM   4763  OD2 ASP A 589     -27.578 -52.219 -14.414  1.00 96.75           O  
ATOM   4764  N   TYR A 590     -28.625 -48.250 -10.883  1.00 97.12           N  
ATOM   4765  CA  TYR A 590     -28.266 -47.469  -9.711  1.00 97.12           C  
ATOM   4766  C   TYR A 590     -29.516 -47.000  -8.969  1.00 97.12           C  
ATOM   4767  CB  TYR A 590     -27.406 -46.250 -10.117  1.00 97.12           C  
ATOM   4768  O   TYR A 590     -29.500 -46.875  -7.742  1.00 97.12           O  
ATOM   4769  CG  TYR A 590     -25.922 -46.531 -10.141  1.00 97.12           C  
ATOM   4770  CD1 TYR A 590     -25.156 -46.438  -8.984  1.00 97.12           C  
ATOM   4771  CD2 TYR A 590     -25.297 -46.938 -11.312  1.00 97.12           C  
ATOM   4772  CE1 TYR A 590     -23.797 -46.688  -8.992  1.00 97.12           C  
ATOM   4773  CE2 TYR A 590     -23.922 -47.188 -11.336  1.00 97.12           C  
ATOM   4774  OH  TYR A 590     -21.828 -47.312 -10.195  1.00 97.12           O  
ATOM   4775  CZ  TYR A 590     -23.188 -47.062 -10.172  1.00 97.12           C  
ATOM   4776  N   ARG A 591     -30.609 -46.719  -9.609  1.00 95.38           N  
ATOM   4777  CA  ARG A 591     -31.859 -46.312  -8.984  1.00 95.38           C  
ATOM   4778  C   ARG A 591     -32.469 -47.438  -8.172  1.00 95.38           C  
ATOM   4779  CB  ARG A 591     -32.844 -45.844 -10.047  1.00 95.38           C  
ATOM   4780  O   ARG A 591     -33.094 -47.219  -7.129  1.00 95.38           O  
ATOM   4781  CG  ARG A 591     -33.062 -44.312 -10.062  1.00 95.38           C  
ATOM   4782  CD  ARG A 591     -34.094 -43.906 -11.086  1.00 95.38           C  
ATOM   4783  NE  ARG A 591     -34.281 -42.469 -11.117  1.00 95.38           N  
ATOM   4784  NH1 ARG A 591     -35.812 -42.469 -12.852  1.00 95.38           N  
ATOM   4785  NH2 ARG A 591     -35.156 -40.500 -11.898  1.00 95.38           N  
ATOM   4786  CZ  ARG A 591     -35.094 -41.812 -11.953  1.00 95.38           C  
ATOM   4787  N   ILE A 592     -32.281 -48.625  -8.703  1.00 96.25           N  
ATOM   4788  CA  ILE A 592     -32.781 -49.781  -8.008  1.00 96.25           C  
ATOM   4789  C   ILE A 592     -31.953 -50.031  -6.754  1.00 96.25           C  
ATOM   4790  CB  ILE A 592     -32.781 -51.031  -8.922  1.00 96.25           C  
ATOM   4791  O   ILE A 592     -32.500 -50.344  -5.688  1.00 96.25           O  
ATOM   4792  CG1 ILE A 592     -33.719 -50.844 -10.117  1.00 96.25           C  
ATOM   4793  CG2 ILE A 592     -33.156 -52.281  -8.125  1.00 96.25           C  
ATOM   4794  CD1 ILE A 592     -33.688 -51.969 -11.133  1.00 96.25           C  
ATOM   4795  N   LYS A 593     -30.703 -49.875  -6.879  1.00 96.38           N  
ATOM   4796  CA  LYS A 593     -29.781 -50.125  -5.773  1.00 96.38           C  
ATOM   4797  C   LYS A 593     -29.922 -49.031  -4.703  1.00 96.38           C  
ATOM   4798  CB  LYS A 593     -28.328 -50.156  -6.277  1.00 96.38           C  
ATOM   4799  O   LYS A 593     -29.797 -49.312  -3.510  1.00 96.38           O  
ATOM   4800  CG  LYS A 593     -27.328 -50.656  -5.238  1.00 96.38           C  
ATOM   4801  CD  LYS A 593     -25.922 -50.688  -5.801  1.00 96.38           C  
ATOM   4802  CE  LYS A 593     -24.906 -51.094  -4.742  1.00 96.38           C  
ATOM   4803  NZ  LYS A 593     -23.500 -51.031  -5.254  1.00 96.38           N  
ATOM   4804  N   TYR A 594     -30.125 -47.812  -5.152  1.00 96.62           N  
ATOM   4805  CA  TYR A 594     -30.266 -46.688  -4.250  1.00 96.62           C  
ATOM   4806  C   TYR A 594     -31.578 -45.938  -4.504  1.00 96.62           C  
ATOM   4807  CB  TYR A 594     -29.094 -45.719  -4.406  1.00 96.62           C  
ATOM   4808  O   TYR A 594     -31.578 -44.812  -5.000  1.00 96.62           O  
ATOM   4809  CG  TYR A 594     -27.750 -46.312  -4.055  1.00 96.62           C  
ATOM   4810  CD1 TYR A 594     -27.281 -46.312  -2.744  1.00 96.62           C  
ATOM   4811  CD2 TYR A 594     -26.953 -46.906  -5.035  1.00 96.62           C  
ATOM   4812  CE1 TYR A 594     -26.062 -46.875  -2.416  1.00 96.62           C  
ATOM   4813  CE2 TYR A 594     -25.719 -47.469  -4.719  1.00 96.62           C  
ATOM   4814  OH  TYR A 594     -24.062 -48.000  -3.092  1.00 96.62           O  
ATOM   4815  CZ  TYR A 594     -25.281 -47.438  -3.410  1.00 96.62           C  
ATOM   4816  N   PRO A 595     -32.688 -46.406  -4.082  1.00 94.19           N  
ATOM   4817  CA  PRO A 595     -34.031 -45.875  -4.402  1.00 94.19           C  
ATOM   4818  C   PRO A 595     -34.250 -44.500  -3.775  1.00 94.19           C  
ATOM   4819  CB  PRO A 595     -35.000 -46.906  -3.818  1.00 94.19           C  
ATOM   4820  O   PRO A 595     -35.062 -43.719  -4.289  1.00 94.19           O  
ATOM   4821  CG  PRO A 595     -34.094 -47.906  -3.123  1.00 94.19           C  
ATOM   4822  CD  PRO A 595     -32.688 -47.562  -3.426  1.00 94.19           C  
ATOM   4823  N   LYS A 596     -33.594 -44.094  -2.682  1.00 93.81           N  
ATOM   4824  CA  LYS A 596     -33.781 -42.844  -2.006  1.00 93.81           C  
ATOM   4825  C   LYS A 596     -32.906 -41.750  -2.621  1.00 93.81           C  
ATOM   4826  CB  LYS A 596     -33.469 -42.969  -0.511  1.00 93.81           C  
ATOM   4827  O   LYS A 596     -33.062 -40.562  -2.305  1.00 93.81           O  
ATOM   4828  CG  LYS A 596     -34.469 -43.844   0.248  1.00 93.81           C  
ATOM   4829  CD  LYS A 596     -34.250 -43.719   1.754  1.00 93.81           C  
ATOM   4830  CE  LYS A 596     -35.250 -44.625   2.514  1.00 93.81           C  
ATOM   4831  NZ  LYS A 596     -35.031 -44.531   3.990  1.00 93.81           N  
ATOM   4832  N   ALA A 597     -32.000 -42.156  -3.469  1.00 94.69           N  
ATOM   4833  CA  ALA A 597     -31.109 -41.188  -4.098  1.00 94.69           C  
ATOM   4834  C   ALA A 597     -31.844 -40.344  -5.141  1.00 94.69           C  
ATOM   4835  CB  ALA A 597     -29.922 -41.906  -4.734  1.00 94.69           C  
ATOM   4836  O   ALA A 597     -32.719 -40.875  -5.855  1.00 94.69           O  
ATOM   4837  N   ASP A 598     -31.609 -39.094  -5.184  1.00 95.62           N  
ATOM   4838  CA  ASP A 598     -32.219 -38.156  -6.141  1.00 95.62           C  
ATOM   4839  C   ASP A 598     -31.406 -38.125  -7.445  1.00 95.62           C  
ATOM   4840  CB  ASP A 598     -32.312 -36.750  -5.547  1.00 95.62           C  
ATOM   4841  O   ASP A 598     -30.484 -37.344  -7.594  1.00 95.62           O  
ATOM   4842  CG  ASP A 598     -33.438 -35.938  -6.145  1.00 95.62           C  
ATOM   4843  OD1 ASP A 598     -34.031 -36.375  -7.137  1.00 95.62           O  
ATOM   4844  OD2 ASP A 598     -33.688 -34.844  -5.621  1.00 95.62           O  
ATOM   4845  N   MET A 599     -31.766 -38.969  -8.352  1.00 96.94           N  
ATOM   4846  CA  MET A 599     -31.109 -39.094  -9.656  1.00 96.94           C  
ATOM   4847  C   MET A 599     -32.125 -39.000 -10.781  1.00 96.94           C  
ATOM   4848  CB  MET A 599     -30.312 -40.375  -9.750  1.00 96.94           C  
ATOM   4849  O   MET A 599     -33.188 -39.625 -10.703  1.00 96.94           O  
ATOM   4850  CG  MET A 599     -29.219 -40.500  -8.695  1.00 96.94           C  
ATOM   4851  SD  MET A 599     -28.281 -42.094  -8.836  1.00 96.94           S  
ATOM   4852  CE  MET A 599     -29.547 -43.250  -8.273  1.00 96.94           C  
ATOM   4853  N   GLN A 600     -31.781 -38.281 -11.805  1.00 95.31           N  
ATOM   4854  CA  GLN A 600     -32.688 -38.094 -12.914  1.00 95.31           C  
ATOM   4855  C   GLN A 600     -31.953 -38.031 -14.250  1.00 95.31           C  
ATOM   4856  CB  GLN A 600     -33.531 -36.844 -12.727  1.00 95.31           C  
ATOM   4857  O   GLN A 600     -30.797 -37.625 -14.297  1.00 95.31           O  
ATOM   4858  CG  GLN A 600     -34.062 -36.250 -14.023  1.00 95.31           C  
ATOM   4859  CD  GLN A 600     -34.812 -34.938 -13.820  1.00 95.31           C  
ATOM   4860  NE2 GLN A 600     -35.375 -34.406 -14.898  1.00 95.31           N  
ATOM   4861  OE1 GLN A 600     -34.938 -34.438 -12.695  1.00 95.31           O  
ATOM   4862  N   ILE A 601     -32.594 -38.625 -15.250  1.00 96.00           N  
ATOM   4863  CA  ILE A 601     -32.125 -38.469 -16.625  1.00 96.00           C  
ATOM   4864  C   ILE A 601     -33.000 -37.500 -17.375  1.00 96.00           C  
ATOM   4865  CB  ILE A 601     -32.062 -39.812 -17.359  1.00 96.00           C  
ATOM   4866  O   ILE A 601     -34.219 -37.625 -17.375  1.00 96.00           O  
ATOM   4867  CG1 ILE A 601     -31.094 -40.781 -16.656  1.00 96.00           C  
ATOM   4868  CG2 ILE A 601     -31.672 -39.625 -18.828  1.00 96.00           C  
ATOM   4869  CD1 ILE A 601     -31.094 -42.188 -17.219  1.00 96.00           C  
ATOM   4870  N   LEU A 602     -32.469 -36.469 -17.922  1.00 95.56           N  
ATOM   4871  CA  LEU A 602     -33.156 -35.500 -18.750  1.00 95.56           C  
ATOM   4872  C   LEU A 602     -32.688 -35.594 -20.203  1.00 95.56           C  
ATOM   4873  CB  LEU A 602     -32.969 -34.062 -18.219  1.00 95.56           C  
ATOM   4874  O   LEU A 602     -31.547 -35.219 -20.516  1.00 95.56           O  
ATOM   4875  CG  LEU A 602     -34.094 -33.062 -18.500  1.00 95.56           C  
ATOM   4876  CD1 LEU A 602     -34.750 -32.656 -17.203  1.00 95.56           C  
ATOM   4877  CD2 LEU A 602     -33.531 -31.844 -19.234  1.00 95.56           C  
ATOM   4878  N   PRO A 603     -33.531 -36.031 -21.094  1.00 93.50           N  
ATOM   4879  CA  PRO A 603     -33.156 -36.094 -22.500  1.00 93.50           C  
ATOM   4880  C   PRO A 603     -33.031 -34.719 -23.156  1.00 93.50           C  
ATOM   4881  CB  PRO A 603     -34.281 -36.906 -23.141  1.00 93.50           C  
ATOM   4882  O   PRO A 603     -33.875 -33.844 -22.906  1.00 93.50           O  
ATOM   4883  CG  PRO A 603     -35.406 -36.812 -22.172  1.00 93.50           C  
ATOM   4884  CD  PRO A 603     -34.875 -36.406 -20.828  1.00 93.50           C  
ATOM   4885  N   VAL A 604     -32.031 -34.500 -23.859  1.00 92.50           N  
ATOM   4886  CA  VAL A 604     -31.812 -33.250 -24.609  1.00 92.50           C  
ATOM   4887  C   VAL A 604     -31.766 -33.562 -26.109  1.00 92.50           C  
ATOM   4888  CB  VAL A 604     -30.500 -32.562 -24.172  1.00 92.50           C  
ATOM   4889  O   VAL A 604     -31.062 -34.500 -26.531  1.00 92.50           O  
ATOM   4890  CG1 VAL A 604     -30.359 -31.203 -24.859  1.00 92.50           C  
ATOM   4891  CG2 VAL A 604     -30.469 -32.406 -22.656  1.00 92.50           C  
ATOM   4892  N   SER A 605     -32.406 -32.812 -26.875  1.00 88.19           N  
ATOM   4893  CA  SER A 605     -32.469 -33.062 -28.312  1.00 88.19           C  
ATOM   4894  C   SER A 605     -31.344 -32.344 -29.047  1.00 88.19           C  
ATOM   4895  CB  SER A 605     -33.812 -32.594 -28.859  1.00 88.19           C  
ATOM   4896  O   SER A 605     -30.812 -31.344 -28.578  1.00 88.19           O  
ATOM   4897  OG  SER A 605     -34.125 -31.297 -28.406  1.00 88.19           O  
ATOM   4898  N   GLY A 606     -30.953 -32.969 -30.203  1.00 84.56           N  
ATOM   4899  CA  GLY A 606     -29.938 -32.344 -31.047  1.00 84.56           C  
ATOM   4900  C   GLY A 606     -28.562 -32.938 -30.891  1.00 84.56           C  
ATOM   4901  O   GLY A 606     -28.406 -34.000 -30.297  1.00 84.56           O  
ATOM   4902  N   GLU A 607     -27.562 -32.219 -31.531  1.00 83.50           N  
ATOM   4903  CA  GLU A 607     -26.172 -32.656 -31.422  1.00 83.50           C  
ATOM   4904  C   GLU A 607     -25.562 -32.156 -30.109  1.00 83.50           C  
ATOM   4905  CB  GLU A 607     -25.344 -32.125 -32.594  1.00 83.50           C  
ATOM   4906  O   GLU A 607     -26.062 -31.234 -29.484  1.00 83.50           O  
ATOM   4907  CG  GLU A 607     -25.609 -32.844 -33.906  1.00 83.50           C  
ATOM   4908  CD  GLU A 607     -24.672 -34.000 -34.156  1.00 83.50           C  
ATOM   4909  OE1 GLU A 607     -25.016 -34.906 -34.938  1.00 83.50           O  
ATOM   4910  OE2 GLU A 607     -23.578 -34.031 -33.562  1.00 83.50           O  
ATOM   4911  N   PHE A 608     -24.625 -32.844 -29.688  1.00 86.62           N  
ATOM   4912  CA  PHE A 608     -24.000 -32.562 -28.406  1.00 86.62           C  
ATOM   4913  C   PHE A 608     -23.562 -31.094 -28.328  1.00 86.62           C  
ATOM   4914  CB  PHE A 608     -22.781 -33.469 -28.172  1.00 86.62           C  
ATOM   4915  O   PHE A 608     -22.828 -30.609 -29.188  1.00 86.62           O  
ATOM   4916  CG  PHE A 608     -22.094 -33.219 -26.859  1.00 86.62           C  
ATOM   4917  CD1 PHE A 608     -20.938 -32.438 -26.797  1.00 86.62           C  
ATOM   4918  CD2 PHE A 608     -22.578 -33.781 -25.688  1.00 86.62           C  
ATOM   4919  CE1 PHE A 608     -20.297 -32.219 -25.578  1.00 86.62           C  
ATOM   4920  CE2 PHE A 608     -21.938 -33.562 -24.469  1.00 86.62           C  
ATOM   4921  CZ  PHE A 608     -20.797 -32.781 -24.422  1.00 86.62           C  
ATOM   4922  N   SER A 609     -24.078 -30.406 -27.453  1.00 88.38           N  
ATOM   4923  CA  SER A 609     -23.734 -29.031 -27.078  1.00 88.38           C  
ATOM   4924  C   SER A 609     -23.766 -28.844 -25.562  1.00 88.38           C  
ATOM   4925  CB  SER A 609     -24.703 -28.047 -27.734  1.00 88.38           C  
ATOM   4926  O   SER A 609     -24.828 -28.859 -24.953  1.00 88.38           O  
ATOM   4927  OG  SER A 609     -24.531 -26.750 -27.203  1.00 88.38           O  
ATOM   4928  N   ARG A 610     -22.656 -28.656 -25.047  1.00 90.25           N  
ATOM   4929  CA  ARG A 610     -22.547 -28.500 -23.594  1.00 90.25           C  
ATOM   4930  C   ARG A 610     -23.391 -27.312 -23.109  1.00 90.25           C  
ATOM   4931  CB  ARG A 610     -21.078 -28.297 -23.188  1.00 90.25           C  
ATOM   4932  O   ARG A 610     -24.094 -27.422 -22.109  1.00 90.25           O  
ATOM   4933  CG  ARG A 610     -20.875 -28.109 -21.688  1.00 90.25           C  
ATOM   4934  CD  ARG A 610     -19.406 -27.969 -21.344  1.00 90.25           C  
ATOM   4935  NE  ARG A 610     -19.219 -27.656 -19.922  1.00 90.25           N  
ATOM   4936  NH1 ARG A 610     -19.156 -29.844 -19.219  1.00 90.25           N  
ATOM   4937  NH2 ARG A 610     -18.938 -28.141 -17.703  1.00 90.25           N
[truncated: 612,280 more chars]
