# Supplementary material for: Structural basis for human chondroitin sulfate chain polymerization
Source: Nat Commun. 2025 Nov 26;16:11663. doi: 10.1038/s41467-025-66787-5 (PMC12748766; doi:10.1038/s41467-025-66787-5)
Supplement: Supplementary file 4 — Source Data [file 41467_2025_66787_MOESM4_ESM.zip › Additional Source Data - AF models/AF2_CHSY3-CHPF2_truncated.pdb]

MODEL     1                                                                     
ATOM      1  N   SER A   1       5.262  66.438  38.469  1.00 22.16           N  
ATOM      2  CA  SER A   1       3.967  65.750  38.281  1.00 22.16           C  
ATOM      3  C   SER A   1       4.070  64.625  37.281  1.00 22.16           C  
ATOM      4  CB  SER A   1       2.932  66.750  37.781  1.00 22.16           C  
ATOM      5  O   SER A   1       4.434  64.812  36.125  1.00 22.16           O  
ATOM      6  OG  SER A   1       3.277  67.250  36.469  1.00 22.16           O  
ATOM      7  N   GLY A   2       4.680  63.469  37.719  1.00 23.14           N  
ATOM      8  CA  GLY A   2       5.391  62.281  37.344  1.00 23.14           C  
ATOM      9  C   GLY A   2       4.520  61.250  36.594  1.00 23.14           C  
ATOM     10  O   GLY A   2       3.912  60.406  37.219  1.00 23.14           O  
ATOM     11  N   ASP A   3       3.693  61.781  35.625  1.00 25.17           N  
ATOM     12  CA  ASP A   3       2.611  61.031  34.969  1.00 25.17           C  
ATOM     13  C   ASP A   3       3.092  59.688  34.469  1.00 25.17           C  
ATOM     14  CB  ASP A   3       2.033  61.844  33.812  1.00 25.17           C  
ATOM     15  O   ASP A   3       3.984  59.594  33.625  1.00 25.17           O  
ATOM     16  CG  ASP A   3       0.688  62.469  34.125  1.00 25.17           C  
ATOM     17  OD1 ASP A   3       0.079  62.094  35.156  1.00 25.17           O  
ATOM     18  OD2 ASP A   3       0.233  63.344  33.344  1.00 25.17           O  
ATOM     19  N   GLY A   4       3.166  58.625  35.312  1.00 26.17           N  
ATOM     20  CA  GLY A   4       3.551  57.219  35.312  1.00 26.17           C  
ATOM     21  C   GLY A   4       2.934  56.438  34.188  1.00 26.17           C  
ATOM     22  O   GLY A   4       1.736  56.562  33.938  1.00 26.17           O  
ATOM     23  N   GLY A   5       3.605  56.219  33.062  1.00 29.64           N  
ATOM     24  CA  GLY A   5       3.230  55.500  31.875  1.00 29.64           C  
ATOM     25  C   GLY A   5       2.518  54.188  32.156  1.00 29.64           C  
ATOM     26  O   GLY A   5       3.035  53.344  32.875  1.00 29.64           O  
ATOM     27  N   ALA A   6       1.215  54.156  32.219  1.00 36.53           N  
ATOM     28  CA  ALA A   6       0.185  53.125  32.406  1.00 36.53           C  
ATOM     29  C   ALA A   6       0.529  51.875  31.594  1.00 36.53           C  
ATOM     30  CB  ALA A   6      -1.177  53.688  31.969  1.00 36.53           C  
ATOM     31  O   ALA A   6       0.874  51.969  30.422  1.00 36.53           O  
ATOM     32  N   ALA A   7       0.881  50.844  32.281  1.00 39.34           N  
ATOM     33  CA  ALA A   7       1.083  49.469  31.906  1.00 39.34           C  
ATOM     34  C   ALA A   7      -0.029  49.000  30.969  1.00 39.34           C  
ATOM     35  CB  ALA A   7       1.155  48.562  33.156  1.00 39.34           C  
ATOM     36  O   ALA A   7      -1.212  49.094  31.312  1.00 39.34           O  
ATOM     37  N   ALA A   8       0.073  49.094  29.734  1.00 40.06           N  
ATOM     38  CA  ALA A   8      -0.898  48.656  28.750  1.00 40.06           C  
ATOM     39  C   ALA A   8      -1.560  47.344  29.188  1.00 40.06           C  
ATOM     40  CB  ALA A   8      -0.227  48.469  27.391  1.00 40.06           C  
ATOM     41  O   ALA A   8      -0.882  46.406  29.641  1.00 40.06           O  
ATOM     42  N   PRO A   9      -2.852  47.312  29.688  1.00 38.88           N  
ATOM     43  CA  PRO A   9      -3.586  46.156  30.203  1.00 38.88           C  
ATOM     44  C   PRO A   9      -3.225  44.844  29.484  1.00 38.88           C  
ATOM     45  CB  PRO A   9      -5.051  46.531  29.953  1.00 38.88           C  
ATOM     46  O   PRO A   9      -2.840  44.875  28.312  1.00 38.88           O  
ATOM     47  CG  PRO A   9      -4.996  47.719  29.078  1.00 38.88           C  
ATOM     48  CD  PRO A   9      -3.559  48.125  28.922  1.00 38.88           C  
ATOM     49  N   SER A  10      -2.652  43.875  30.219  1.00 42.44           N  
ATOM     50  CA  SER A  10      -2.303  42.531  29.828  1.00 42.44           C  
ATOM     51  C   SER A  10      -3.361  41.906  28.906  1.00 42.44           C  
ATOM     52  CB  SER A  10      -2.129  41.656  31.062  1.00 42.44           C  
ATOM     53  O   SER A  10      -4.484  41.656  29.344  1.00 42.44           O  
ATOM     54  OG  SER A  10      -3.363  41.062  31.438  1.00 42.44           O  
ATOM     55  N   ALA A  11      -3.631  42.344  27.734  1.00 50.06           N  
ATOM     56  CA  ALA A  11      -4.590  41.938  26.688  1.00 50.06           C  
ATOM     57  C   ALA A  11      -4.773  40.438  26.656  1.00 50.06           C  
ATOM     58  CB  ALA A  11      -4.133  42.469  25.328  1.00 50.06           C  
ATOM     59  O   ALA A  11      -3.799  39.688  26.578  1.00 50.06           O  
ATOM     60  N   ARG A  12      -5.766  39.875  27.266  1.00 57.53           N  
ATOM     61  CA  ARG A  12      -6.227  38.500  27.172  1.00 57.53           C  
ATOM     62  C   ARG A  12      -5.973  37.938  25.766  1.00 57.53           C  
ATOM     63  CB  ARG A  12      -7.715  38.406  27.516  1.00 57.53           C  
ATOM     64  O   ARG A  12      -6.180  38.625  24.766  1.00 57.53           O  
ATOM     65  CG  ARG A  12      -7.992  38.125  28.984  1.00 57.53           C  
ATOM     66  CD  ARG A  12      -9.477  37.938  29.250  1.00 57.53           C  
ATOM     67  NE  ARG A  12      -9.742  37.719  30.656  1.00 57.53           N  
ATOM     68  NH1 ARG A  12     -12.031  37.531  30.406  1.00 57.53           N  
ATOM     69  NH2 ARG A  12     -11.086  37.344  32.500  1.00 57.53           N  
ATOM     70  CZ  ARG A  12     -10.953  37.531  31.188  1.00 57.53           C  
ATOM     71  N   PRO A  13      -5.188  36.750  25.766  1.00 67.56           N  
ATOM     72  CA  PRO A  13      -4.887  36.188  24.453  1.00 67.56           C  
ATOM     73  C   PRO A  13      -6.137  35.969  23.594  1.00 67.56           C  
ATOM     74  CB  PRO A  13      -4.227  34.844  24.797  1.00 67.56           C  
ATOM     75  O   PRO A  13      -7.184  35.562  24.125  1.00 67.56           O  
ATOM     76  CG  PRO A  13      -4.488  34.656  26.250  1.00 67.56           C  
ATOM     77  CD  PRO A  13      -5.027  35.938  26.812  1.00 67.56           C  
ATOM     78  N   ARG A  14      -6.184  36.562  22.453  1.00 75.06           N  
ATOM     79  CA  ARG A  14      -7.254  36.469  21.469  1.00 75.06           C  
ATOM     80  C   ARG A  14      -7.422  35.062  20.969  1.00 75.06           C  
ATOM     81  CB  ARG A  14      -6.980  37.406  20.281  1.00 75.06           C  
ATOM     82  O   ARG A  14      -6.465  34.281  20.953  1.00 75.06           O  
ATOM     83  CG  ARG A  14      -7.008  38.906  20.641  1.00 75.06           C  
ATOM     84  CD  ARG A  14      -6.648  39.781  19.453  1.00 75.06           C  
ATOM     85  NE  ARG A  14      -6.590  41.188  19.828  1.00 75.06           N  
ATOM     86  NH1 ARG A  14      -5.195  41.781  18.078  1.00 75.06           N  
ATOM     87  NH2 ARG A  14      -5.918  43.375  19.594  1.00 75.06           N  
ATOM     88  CZ  ARG A  14      -5.902  42.125  19.156  1.00 75.06           C  
ATOM     89  N   ASP A  15      -8.711  34.812  20.719  1.00 90.00           N  
ATOM     90  CA  ASP A  15      -8.977  33.531  20.031  1.00 90.00           C  
ATOM     91  C   ASP A  15      -8.414  33.594  18.609  1.00 90.00           C  
ATOM     92  CB  ASP A  15     -10.477  33.250  20.000  1.00 90.00           C  
ATOM     93  O   ASP A  15      -7.984  34.625  18.125  1.00 90.00           O  
ATOM     94  CG  ASP A  15     -11.047  32.938  21.359  1.00 90.00           C  
ATOM     95  OD1 ASP A  15     -10.328  32.344  22.203  1.00 90.00           O  
ATOM     96  OD2 ASP A  15     -12.227  33.250  21.609  1.00 90.00           O  
ATOM     97  N   PHE A  16      -8.367  32.531  17.938  1.00 93.81           N  
ATOM     98  CA  PHE A  16      -7.508  32.406  16.766  1.00 93.81           C  
ATOM     99  C   PHE A  16      -8.266  32.812  15.508  1.00 93.81           C  
ATOM    100  CB  PHE A  16      -6.961  31.000  16.641  1.00 93.81           C  
ATOM    101  O   PHE A  16      -7.934  33.781  14.852  1.00 93.81           O  
ATOM    102  CG  PHE A  16      -6.078  30.797  15.438  1.00 93.81           C  
ATOM    103  CD1 PHE A  16      -6.414  29.859  14.461  1.00 93.81           C  
ATOM    104  CD2 PHE A  16      -4.906  31.531  15.289  1.00 93.81           C  
ATOM    105  CE1 PHE A  16      -5.598  29.672  13.344  1.00 93.81           C  
ATOM    106  CE2 PHE A  16      -4.086  31.344  14.180  1.00 93.81           C  
ATOM    107  CZ  PHE A  16      -4.434  30.406  13.211  1.00 93.81           C  
ATOM    108  N   LEU A  17      -9.414  32.094  15.195  1.00 97.00           N  
ATOM    109  CA  LEU A  17     -10.008  32.281  13.875  1.00 97.00           C  
ATOM    110  C   LEU A  17     -11.531  32.344  13.969  1.00 97.00           C  
ATOM    111  CB  LEU A  17      -9.602  31.109  12.961  1.00 97.00           C  
ATOM    112  O   LEU A  17     -12.148  31.547  14.688  1.00 97.00           O  
ATOM    113  CG  LEU A  17     -10.242  31.094  11.570  1.00 97.00           C  
ATOM    114  CD1 LEU A  17      -9.664  32.188  10.695  1.00 97.00           C  
ATOM    115  CD2 LEU A  17     -10.047  29.719  10.914  1.00 97.00           C  
ATOM    116  N   TYR A  18     -12.148  33.344  13.391  1.00 97.81           N  
ATOM    117  CA  TYR A  18     -13.594  33.438  13.234  1.00 97.81           C  
ATOM    118  C   TYR A  18     -14.000  33.250  11.773  1.00 97.81           C  
ATOM    119  CB  TYR A  18     -14.078  34.812  13.742  1.00 97.81           C  
ATOM    120  O   TYR A  18     -13.523  34.000  10.898  1.00 97.81           O  
ATOM    121  CG  TYR A  18     -15.586  34.938  13.758  1.00 97.81           C  
ATOM    122  CD1 TYR A  18     -16.281  35.406  12.641  1.00 97.81           C  
ATOM    123  CD2 TYR A  18     -16.312  34.625  14.898  1.00 97.81           C  
ATOM    124  CE1 TYR A  18     -17.656  35.531  12.656  1.00 97.81           C  
ATOM    125  CE2 TYR A  18     -17.703  34.750  14.930  1.00 97.81           C  
ATOM    126  OH  TYR A  18     -19.734  35.344  13.820  1.00 97.81           O  
ATOM    127  CZ  TYR A  18     -18.359  35.219  13.805  1.00 97.81           C  
ATOM    128  N   VAL A  19     -14.852  32.281  11.508  1.00 98.38           N  
ATOM    129  CA  VAL A  19     -15.297  32.000  10.148  1.00 98.38           C  
ATOM    130  C   VAL A  19     -16.781  32.344  10.008  1.00 98.38           C  
ATOM    131  CB  VAL A  19     -15.039  30.547   9.742  1.00 98.38           C  
ATOM    132  O   VAL A  19     -17.609  31.781  10.711  1.00 98.38           O  
ATOM    133  CG1 VAL A  19     -15.516  30.281   8.312  1.00 98.38           C  
ATOM    134  CG2 VAL A  19     -13.555  30.203   9.883  1.00 98.38           C  
ATOM    135  N   GLY A  20     -17.078  33.312   9.211  1.00 98.06           N  
ATOM    136  CA  GLY A  20     -18.469  33.594   8.836  1.00 98.06           C  
ATOM    137  C   GLY A  20     -18.844  32.969   7.500  1.00 98.06           C  
ATOM    138  O   GLY A  20     -18.250  33.281   6.469  1.00 98.06           O  
ATOM    139  N   VAL A  21     -19.875  32.125   7.539  1.00 97.94           N  
ATOM    140  CA  VAL A  21     -20.328  31.438   6.328  1.00 97.94           C  
ATOM    141  C   VAL A  21     -21.578  32.125   5.781  1.00 97.94           C  
ATOM    142  CB  VAL A  21     -20.609  29.938   6.586  1.00 97.94           C  
ATOM    143  O   VAL A  21     -22.594  32.219   6.473  1.00 97.94           O  
ATOM    144  CG1 VAL A  21     -21.078  29.250   5.305  1.00 97.94           C  
ATOM    145  CG2 VAL A  21     -19.375  29.250   7.145  1.00 97.94           C  
ATOM    146  N   MET A  22     -21.438  32.594   4.590  1.00 96.19           N  
ATOM    147  CA  MET A  22     -22.578  33.219   3.922  1.00 96.19           C  
ATOM    148  C   MET A  22     -23.500  32.188   3.318  1.00 96.19           C  
ATOM    149  CB  MET A  22     -22.094  34.188   2.834  1.00 96.19           C  
ATOM    150  O   MET A  22     -23.062  31.359   2.496  1.00 96.19           O  
ATOM    151  CG  MET A  22     -23.094  35.281   2.502  1.00 96.19           C  
ATOM    152  SD  MET A  22     -22.453  36.469   1.251  1.00 96.19           S  
ATOM    153  CE  MET A  22     -21.578  35.312   0.149  1.00 96.19           C  
ATOM    154  N   THR A  23     -24.734  32.125   3.766  1.00 95.00           N  
ATOM    155  CA  THR A  23     -25.703  31.156   3.271  1.00 95.00           C  
ATOM    156  C   THR A  23     -27.078  31.812   3.078  1.00 95.00           C  
ATOM    157  CB  THR A  23     -25.844  29.953   4.230  1.00 95.00           C  
ATOM    158  O   THR A  23     -27.188  33.031   3.080  1.00 95.00           O  
ATOM    159  CG2 THR A  23     -26.344  30.406   5.598  1.00 95.00           C  
ATOM    160  OG1 THR A  23     -26.781  29.016   3.676  1.00 95.00           O  
ATOM    161  N   ALA A  24     -28.031  31.094   2.611  1.00 93.00           N  
ATOM    162  CA  ALA A  24     -29.406  31.531   2.428  1.00 93.00           C  
ATOM    163  C   ALA A  24     -30.375  30.656   3.225  1.00 93.00           C  
ATOM    164  CB  ALA A  24     -29.781  31.516   0.948  1.00 93.00           C  
ATOM    165  O   ALA A  24     -30.031  29.547   3.619  1.00 93.00           O  
ATOM    166  N   GLN A  25     -31.516  31.172   3.391  1.00 89.75           N  
ATOM    167  CA  GLN A  25     -32.500  30.453   4.188  1.00 89.75           C  
ATOM    168  C   GLN A  25     -32.781  29.078   3.604  1.00 89.75           C  
ATOM    169  CB  GLN A  25     -33.781  31.266   4.293  1.00 89.75           C  
ATOM    170  O   GLN A  25     -32.969  28.109   4.344  1.00 89.75           O  
ATOM    171  CG  GLN A  25     -34.094  31.750   5.703  1.00 89.75           C  
ATOM    172  CD  GLN A  25     -35.531  31.484   6.109  1.00 89.75           C  
ATOM    173  NE2 GLN A  25     -35.875  31.750   7.367  1.00 89.75           N  
ATOM    174  OE1 GLN A  25     -36.375  31.031   5.297  1.00 89.75           O  
ATOM    175  N   LYS A  26     -32.812  28.969   2.365  1.00 89.50           N  
ATOM    176  CA  LYS A  26     -33.156  27.719   1.691  1.00 89.50           C  
ATOM    177  C   LYS A  26     -32.062  26.688   1.858  1.00 89.50           C  
ATOM    178  CB  LYS A  26     -33.438  27.969   0.206  1.00 89.50           C  
ATOM    179  O   LYS A  26     -32.312  25.484   1.692  1.00 89.50           O  
ATOM    180  CG  LYS A  26     -32.250  28.516  -0.557  1.00 89.50           C  
ATOM    181  CD  LYS A  26     -32.562  28.750  -2.025  1.00 89.50           C  
ATOM    182  CE  LYS A  26     -31.375  29.281  -2.791  1.00 89.50           C  
ATOM    183  NZ  LYS A  26     -31.688  29.500  -4.238  1.00 89.50           N  
ATOM    184  N   TYR A  27     -30.906  27.109   2.197  1.00 93.50           N  
ATOM    185  CA  TYR A  27     -29.781  26.203   2.238  1.00 93.50           C  
ATOM    186  C   TYR A  27     -29.406  25.859   3.676  1.00 93.50           C  
ATOM    187  CB  TYR A  27     -28.578  26.797   1.510  1.00 93.50           C  
ATOM    188  O   TYR A  27     -28.453  25.109   3.916  1.00 93.50           O  
ATOM    189  CG  TYR A  27     -28.797  26.984   0.028  1.00 93.50           C  
ATOM    190  CD1 TYR A  27     -29.312  25.969  -0.754  1.00 93.50           C  
ATOM    191  CD2 TYR A  27     -28.469  28.188  -0.593  1.00 93.50           C  
ATOM    192  CE1 TYR A  27     -29.516  26.125  -2.121  1.00 93.50           C  
ATOM    193  CE2 TYR A  27     -28.672  28.375  -1.958  1.00 93.50           C  
ATOM    194  OH  TYR A  27     -29.391  27.516  -4.062  1.00 93.50           O  
ATOM    195  CZ  TYR A  27     -29.188  27.344  -2.713  1.00 93.50           C  
ATOM    196  N   LEU A  28     -30.109  26.359   4.715  1.00 92.81           N  
ATOM    197  CA  LEU A  28     -29.797  26.141   6.121  1.00 92.81           C  
ATOM    198  C   LEU A  28     -29.922  24.672   6.480  1.00 92.81           C  
ATOM    199  CB  LEU A  28     -30.703  26.984   7.016  1.00 92.81           C  
ATOM    200  O   LEU A  28     -29.109  24.141   7.242  1.00 92.81           O  
ATOM    201  CG  LEU A  28     -30.359  28.469   7.137  1.00 92.81           C  
ATOM    202  CD1 LEU A  28     -31.500  29.219   7.812  1.00 92.81           C  
ATOM    203  CD2 LEU A  28     -29.062  28.656   7.906  1.00 92.81           C  
ATOM    204  N   GLY A  29     -30.891  23.984   5.883  1.00 92.25           N  
ATOM    205  CA  GLY A  29     -31.125  22.578   6.199  1.00 92.25           C  
ATOM    206  C   GLY A  29     -30.344  21.641   5.312  1.00 92.25           C  
ATOM    207  O   GLY A  29     -30.422  20.422   5.465  1.00 92.25           O  
ATOM    208  N   SER A  30     -29.547  22.172   4.410  1.00 94.25           N  
ATOM    209  CA  SER A  30     -28.828  21.344   3.453  1.00 94.25           C  
ATOM    210  C   SER A  30     -27.344  21.656   3.445  1.00 94.25           C  
ATOM    211  CB  SER A  30     -29.406  21.516   2.047  1.00 94.25           C  
ATOM    212  O   SER A  30     -26.578  21.109   4.242  1.00 94.25           O  
ATOM    213  OG  SER A  30     -29.266  22.859   1.610  1.00 94.25           O  
ATOM    214  N   ARG A  31     -26.953  22.750   2.760  1.00 95.56           N  
ATOM    215  CA  ARG A  31     -25.531  23.078   2.609  1.00 95.56           C  
ATOM    216  C   ARG A  31     -24.922  23.500   3.939  1.00 95.56           C  
ATOM    217  CB  ARG A  31     -25.344  24.172   1.565  1.00 95.56           C  
ATOM    218  O   ARG A  31     -23.844  23.047   4.312  1.00 95.56           O  
ATOM    219  CG  ARG A  31     -25.703  23.750   0.151  1.00 95.56           C  
ATOM    220  CD  ARG A  31     -25.438  24.859  -0.856  1.00 95.56           C  
ATOM    221  NE  ARG A  31     -26.094  24.609  -2.133  1.00 95.56           N  
ATOM    222  NH1 ARG A  31     -25.297  26.516  -3.162  1.00 95.56           N  
ATOM    223  NH2 ARG A  31     -26.656  25.078  -4.309  1.00 95.56           N  
ATOM    224  CZ  ARG A  31     -26.016  25.406  -3.197  1.00 95.56           C  
ATOM    225  N   ALA A  32     -25.625  24.312   4.656  1.00 96.38           N  
ATOM    226  CA  ALA A  32     -25.125  24.812   5.934  1.00 96.38           C  
ATOM    227  C   ALA A  32     -25.016  23.688   6.957  1.00 96.38           C  
ATOM    228  CB  ALA A  32     -26.016  25.922   6.465  1.00 96.38           C  
ATOM    229  O   ALA A  32     -24.047  23.609   7.715  1.00 96.38           O  
ATOM    230  N   LEU A  33     -26.016  22.906   6.965  1.00 95.75           N  
ATOM    231  CA  LEU A  33     -26.000  21.781   7.887  1.00 95.75           C  
ATOM    232  C   LEU A  33     -24.859  20.828   7.566  1.00 95.75           C  
ATOM    233  CB  LEU A  33     -27.328  21.031   7.828  1.00 95.75           C  
ATOM    234  O   LEU A  33     -24.219  20.281   8.477  1.00 95.75           O  
ATOM    235  CG  LEU A  33     -27.578  19.984   8.922  1.00 95.75           C  
ATOM    236  CD1 LEU A  33     -27.828  20.672  10.258  1.00 95.75           C  
ATOM    237  CD2 LEU A  33     -28.750  19.078   8.555  1.00 95.75           C  
ATOM    238  N   ALA A  34     -24.641  20.531   6.277  1.00 96.56           N  
ATOM    239  CA  ALA A  34     -23.531  19.672   5.863  1.00 96.56           C  
ATOM    240  C   ALA A  34     -22.188  20.250   6.305  1.00 96.56           C  
ATOM    241  CB  ALA A  34     -23.547  19.484   4.348  1.00 96.56           C  
ATOM    242  O   ALA A  34     -21.297  19.516   6.742  1.00 96.56           O  
ATOM    243  N   ALA A  35     -22.016  21.547   6.234  1.00 97.12           N  
ATOM    244  CA  ALA A  35     -20.797  22.203   6.688  1.00 97.12           C  
ATOM    245  C   ALA A  35     -20.594  22.016   8.188  1.00 97.12           C  
ATOM    246  CB  ALA A  35     -20.828  23.688   6.336  1.00 97.12           C  
ATOM    247  O   ALA A  35     -19.500  21.703   8.641  1.00 97.12           O  
ATOM    248  N   GLN A  36     -21.688  22.141   8.922  1.00 96.00           N  
ATOM    249  CA  GLN A  36     -21.625  22.000  10.375  1.00 96.00           C  
ATOM    250  C   GLN A  36     -21.266  20.578  10.781  1.00 96.00           C  
ATOM    251  CB  GLN A  36     -22.969  22.406  11.000  1.00 96.00           C  
ATOM    252  O   GLN A  36     -20.547  20.375  11.758  1.00 96.00           O  
ATOM    253  CG  GLN A  36     -22.969  22.344  12.523  1.00 96.00           C  
ATOM    254  CD  GLN A  36     -22.125  23.438  13.156  1.00 96.00           C  
ATOM    255  NE2 GLN A  36     -21.828  23.297  14.445  1.00 96.00           N  
ATOM    256  OE1 GLN A  36     -21.750  24.422  12.492  1.00 96.00           O  
ATOM    257  N   ARG A  37     -21.719  19.625  10.023  1.00 95.50           N  
ATOM    258  CA  ARG A  37     -21.516  18.219  10.359  1.00 95.50           C  
ATOM    259  C   ARG A  37     -20.156  17.734   9.867  1.00 95.50           C  
ATOM    260  CB  ARG A  37     -22.641  17.359   9.766  1.00 95.50           C  
ATOM    261  O   ARG A  37     -19.734  16.641  10.211  1.00 95.50           O  
ATOM    262  CG  ARG A  37     -23.969  17.484  10.484  1.00 95.50           C  
ATOM    263  CD  ARG A  37     -25.047  16.656   9.828  1.00 95.50           C  
ATOM    264  NE  ARG A  37     -26.281  16.656  10.602  1.00 95.50           N  
ATOM    265  NH1 ARG A  37     -27.531  15.508   9.031  1.00 95.50           N  
ATOM    266  NH2 ARG A  37     -28.500  16.188  10.992  1.00 95.50           N  
ATOM    267  CZ  ARG A  37     -27.438  16.125  10.211  1.00 95.50           C  
ATOM    268  N   THR A  38     -19.500  18.469   9.062  1.00 96.81           N  
ATOM    269  CA  THR A  38     -18.250  18.016   8.477  1.00 96.81           C  
ATOM    270  C   THR A  38     -17.078  18.891   8.953  1.00 96.81           C  
ATOM    271  CB  THR A  38     -18.297  18.031   6.938  1.00 96.81           C  
ATOM    272  O   THR A  38     -16.594  18.719  10.070  1.00 96.81           O  
ATOM    273  CG2 THR A  38     -19.297  17.000   6.414  1.00 96.81           C  
ATOM    274  OG1 THR A  38     -18.719  19.344   6.496  1.00 96.81           O  
ATOM    275  N   TRP A  39     -16.703  20.000   8.141  1.00 97.25           N  
ATOM    276  CA  TRP A  39     -15.430  20.688   8.375  1.00 97.25           C  
ATOM    277  C   TRP A  39     -15.570  21.719   9.477  1.00 97.25           C  
ATOM    278  CB  TRP A  39     -14.922  21.344   7.090  1.00 97.25           C  
ATOM    279  O   TRP A  39     -14.594  22.062  10.148  1.00 97.25           O  
ATOM    280  CG  TRP A  39     -15.875  22.344   6.504  1.00 97.25           C  
ATOM    281  CD1 TRP A  39     -16.781  22.125   5.504  1.00 97.25           C  
ATOM    282  CD2 TRP A  39     -16.016  23.719   6.883  1.00 97.25           C  
ATOM    283  CE2 TRP A  39     -17.031  24.266   6.066  1.00 97.25           C  
ATOM    284  CE3 TRP A  39     -15.383  24.531   7.828  1.00 97.25           C  
ATOM    285  NE1 TRP A  39     -17.484  23.281   5.238  1.00 97.25           N  
ATOM    286  CH2 TRP A  39     -16.781  26.391   7.109  1.00 97.25           C  
ATOM    287  CZ2 TRP A  39     -17.422  25.609   6.172  1.00 97.25           C  
ATOM    288  CZ3 TRP A  39     -15.766  25.859   7.934  1.00 97.25           C  
ATOM    289  N   ALA A  40     -16.766  22.266   9.805  1.00 96.88           N  
ATOM    290  CA  ALA A  40     -16.953  23.375  10.734  1.00 96.88           C  
ATOM    291  C   ALA A  40     -16.500  23.000  12.141  1.00 96.88           C  
ATOM    292  CB  ALA A  40     -18.406  23.812  10.734  1.00 96.88           C  
ATOM    293  O   ALA A  40     -15.984  23.828  12.883  1.00 96.88           O  
ATOM    294  N   ARG A  41     -16.609  21.750  12.469  1.00 92.94           N  
ATOM    295  CA  ARG A  41     -16.266  21.281  13.812  1.00 92.94           C  
ATOM    296  C   ARG A  41     -14.750  21.234  14.000  1.00 92.94           C  
ATOM    297  CB  ARG A  41     -16.859  19.906  14.062  1.00 92.94           C  
ATOM    298  O   ARG A  41     -14.266  21.203  15.141  1.00 92.94           O  
ATOM    299  CG  ARG A  41     -18.250  19.719  13.461  1.00 92.94           C  
ATOM    300  CD  ARG A  41     -18.859  18.375  13.859  1.00 92.94           C  
ATOM    301  NE  ARG A  41     -20.250  18.266  13.422  1.00 92.94           N  
ATOM    302  NH1 ARG A  41     -20.609  16.203  14.391  1.00 92.94           N  
ATOM    303  NH2 ARG A  41     -22.297  17.250  13.242  1.00 92.94           N  
ATOM    304  CZ  ARG A  41     -21.047  17.234  13.688  1.00 92.94           C  
ATOM    305  N   PHE A  42     -14.047  21.328  12.930  1.00 94.75           N  
ATOM    306  CA  PHE A  42     -12.602  21.141  13.008  1.00 94.75           C  
ATOM    307  C   PHE A  42     -11.883  22.484  12.852  1.00 94.75           C  
ATOM    308  CB  PHE A  42     -12.125  20.156  11.938  1.00 94.75           C  
ATOM    309  O   PHE A  42     -10.648  22.531  12.805  1.00 94.75           O  
ATOM    310  CG  PHE A  42     -12.672  18.766  12.117  1.00 94.75           C  
ATOM    311  CD1 PHE A  42     -12.070  17.875  13.000  1.00 94.75           C  
ATOM    312  CD2 PHE A  42     -13.773  18.344  11.391  1.00 94.75           C  
ATOM    313  CE1 PHE A  42     -12.578  16.594  13.164  1.00 94.75           C  
ATOM    314  CE2 PHE A  42     -14.281  17.062  11.547  1.00 94.75           C  
ATOM    315  CZ  PHE A  42     -13.680  16.188  12.430  1.00 94.75           C  
ATOM    316  N   ILE A  43     -12.625  23.547  12.828  1.00 96.31           N  
ATOM    317  CA  ILE A  43     -12.031  24.875  12.734  1.00 96.31           C  
ATOM    318  C   ILE A  43     -11.562  25.328  14.109  1.00 96.31           C  
ATOM    319  CB  ILE A  43     -13.023  25.906  12.133  1.00 96.31           C  
ATOM    320  O   ILE A  43     -12.305  25.234  15.086  1.00 96.31           O  
ATOM    321  CG1 ILE A  43     -13.336  25.562  10.672  1.00 96.31           C  
ATOM    322  CG2 ILE A  43     -12.469  27.328  12.258  1.00 96.31           C  
ATOM    323  CD1 ILE A  43     -12.180  25.828   9.719  1.00 96.31           C  
ATOM    324  N   PRO A  44     -10.266  25.688  14.211  1.00 93.38           N  
ATOM    325  CA  PRO A  44      -9.781  26.203  15.492  1.00 93.38           C  
ATOM    326  C   PRO A  44     -10.336  27.594  15.820  1.00 93.38           C  
ATOM    327  CB  PRO A  44      -8.258  26.266  15.305  1.00 93.38           C  
ATOM    328  O   PRO A  44      -9.594  28.578  15.805  1.00 93.38           O  
ATOM    329  CG  PRO A  44      -8.062  26.328  13.820  1.00 93.38           C  
ATOM    330  CD  PRO A  44      -9.281  25.766  13.148  1.00 93.38           C  
ATOM    331  N   GLY A  45     -11.500  27.703  16.156  1.00 95.12           N  
ATOM    332  CA  GLY A  45     -12.211  28.938  16.453  1.00 95.12           C  
ATOM    333  C   GLY A  45     -13.719  28.781  16.406  1.00 95.12           C  
ATOM    334  O   GLY A  45     -14.258  27.781  16.906  1.00 95.12           O  
ATOM    335  N   ARG A  46     -14.305  29.781  15.859  1.00 96.06           N  
ATOM    336  CA  ARG A  46     -15.766  29.812  15.852  1.00 96.06           C  
ATOM    337  C   ARG A  46     -16.297  29.953  14.422  1.00 96.06           C  
ATOM    338  CB  ARG A  46     -16.281  30.969  16.719  1.00 96.06           C  
ATOM    339  O   ARG A  46     -15.734  30.688  13.609  1.00 96.06           O  
ATOM    340  CG  ARG A  46     -17.797  30.922  16.938  1.00 96.06           C  
ATOM    341  CD  ARG A  46     -18.219  31.906  18.031  1.00 96.06           C  
ATOM    342  NE  ARG A  46     -19.609  31.688  18.438  1.00 96.06           N  
ATOM    343  NH1 ARG A  46     -19.562  33.219  20.156  1.00 96.06           N  
ATOM    344  NH2 ARG A  46     -21.469  32.062  19.719  1.00 96.06           N  
ATOM    345  CZ  ARG A  46     -20.203  32.312  19.438  1.00 96.06           C  
ATOM    346  N   VAL A  47     -17.328  29.156  14.148  1.00 97.62           N  
ATOM    347  CA  VAL A  47     -17.984  29.219  12.844  1.00 97.62           C  
ATOM    348  C   VAL A  47     -19.453  29.609  13.023  1.00 97.62           C  
ATOM    349  CB  VAL A  47     -17.875  27.875  12.094  1.00 97.62           C  
ATOM    350  O   VAL A  47     -20.156  29.031  13.844  1.00 97.62           O  
ATOM    351  CG1 VAL A  47     -18.547  27.953  10.727  1.00 97.62           C  
ATOM    352  CG2 VAL A  47     -16.422  27.453  11.945  1.00 97.62           C  
ATOM    353  N   GLU A  48     -19.922  30.625  12.344  1.00 97.50           N  
ATOM    354  CA  GLU A  48     -21.328  31.031  12.352  1.00 97.50           C  
ATOM    355  C   GLU A  48     -21.859  31.203  10.938  1.00 97.50           C  
ATOM    356  CB  GLU A  48     -21.500  32.312  13.148  1.00 97.50           C  
ATOM    357  O   GLU A  48     -21.094  31.484  10.008  1.00 97.50           O  
ATOM    358  CG  GLU A  48     -21.219  32.188  14.633  1.00 97.50           C  
ATOM    359  CD  GLU A  48     -21.562  33.438  15.430  1.00 97.50           C  
ATOM    360  OE1 GLU A  48     -21.891  33.312  16.641  1.00 97.50           O  
ATOM    361  OE2 GLU A  48     -21.484  34.531  14.852  1.00 97.50           O  
ATOM    362  N   PHE A  49     -23.188  31.000  10.781  1.00 96.88           N  
ATOM    363  CA  PHE A  49     -23.844  31.078   9.477  1.00 96.88           C  
ATOM    364  C   PHE A  49     -24.688  32.344   9.367  1.00 96.88           C  
ATOM    365  CB  PHE A  49     -24.703  29.828   9.227  1.00 96.88           C  
ATOM    366  O   PHE A  49     -25.453  32.656  10.289  1.00 96.88           O  
ATOM    367  CG  PHE A  49     -23.906  28.547   9.172  1.00 96.88           C  
ATOM    368  CD1 PHE A  49     -23.453  28.062   7.961  1.00 96.88           C  
ATOM    369  CD2 PHE A  49     -23.641  27.844  10.336  1.00 96.88           C  
ATOM    370  CE1 PHE A  49     -22.719  26.875   7.902  1.00 96.88           C  
ATOM    371  CE2 PHE A  49     -22.906  26.656  10.289  1.00 96.88           C  
ATOM    372  CZ  PHE A  49     -22.453  26.172   9.070  1.00 96.88           C  
ATOM    373  N   PHE A  50     -24.484  33.062   8.305  1.00 95.88           N  
ATOM    374  CA  PHE A  50     -25.188  34.312   8.117  1.00 95.88           C  
ATOM    375  C   PHE A  50     -26.266  34.156   7.055  1.00 95.88           C  
ATOM    376  CB  PHE A  50     -24.203  35.438   7.719  1.00 95.88           C  
ATOM    377  O   PHE A  50     -26.000  33.719   5.938  1.00 95.88           O  
ATOM    378  CG  PHE A  50     -23.281  35.844   8.836  1.00 95.88           C  
ATOM    379  CD1 PHE A  50     -23.547  37.000   9.578  1.00 95.88           C  
ATOM    380  CD2 PHE A  50     -22.156  35.094   9.133  1.00 95.88           C  
ATOM    381  CE1 PHE A  50     -22.703  37.375  10.609  1.00 95.88           C  
ATOM    382  CE2 PHE A  50     -21.297  35.500  10.164  1.00 95.88           C  
ATOM    383  CZ  PHE A  50     -21.578  36.625  10.898  1.00 95.88           C  
ATOM    384  N   SER A  51     -27.469  34.438   7.414  1.00 92.19           N  
ATOM    385  CA  SER A  51     -28.609  34.375   6.508  1.00 92.19           C  
ATOM    386  C   SER A  51     -29.469  35.625   6.633  1.00 92.19           C  
ATOM    387  CB  SER A  51     -29.453  33.125   6.785  1.00 92.19           C  
ATOM    388  O   SER A  51     -29.156  36.531   7.398  1.00 92.19           O  
ATOM    389  OG  SER A  51     -30.812  33.406   6.547  1.00 92.19           O  
ATOM    390  N   SER A  52     -30.500  35.688   5.734  1.00 87.56           N  
ATOM    391  CA  SER A  52     -31.422  36.812   5.746  1.00 87.56           C  
ATOM    392  C   SER A  52     -32.406  36.719   6.914  1.00 87.56           C  
ATOM    393  CB  SER A  52     -32.188  36.906   4.430  1.00 87.56           C  
ATOM    394  O   SER A  52     -32.500  35.688   7.555  1.00 87.56           O  
ATOM    395  OG  SER A  52     -33.000  35.750   4.242  1.00 87.56           O  
ATOM    396  N   GLN A  53     -32.969  37.906   7.355  1.00 77.56           N  
ATOM    397  CA  GLN A  53     -33.938  37.969   8.461  1.00 77.56           C  
ATOM    398  C   GLN A  53     -35.281  37.438   8.039  1.00 77.56           C  
ATOM    399  CB  GLN A  53     -34.062  39.406   8.969  1.00 77.56           C  
ATOM    400  O   GLN A  53     -36.250  37.469   8.820  1.00 77.56           O  
ATOM    401  CG  GLN A  53     -34.469  39.500  10.430  1.00 77.56           C  
ATOM    402  CD  GLN A  53     -34.500  40.938  10.938  1.00 77.56           C  
ATOM    403  NE2 GLN A  53     -34.625  41.094  12.250  1.00 77.56           N  
ATOM    404  OE1 GLN A  53     -34.406  41.906  10.156  1.00 77.56           O  
ATOM    405  N   GLN A  54     -35.406  36.594   7.223  1.00 66.38           N  
ATOM    406  CA  GLN A  54     -36.750  36.156   6.852  1.00 66.38           C  
ATOM    407  C   GLN A  54     -37.406  35.375   7.977  1.00 66.38           C  
ATOM    408  CB  GLN A  54     -36.719  35.312   5.566  1.00 66.38           C  
ATOM    409  O   GLN A  54     -36.719  34.688   8.750  1.00 66.38           O  
ATOM    410  CG  GLN A  54     -36.562  36.156   4.301  1.00 66.38           C  
ATOM    411  CD  GLN A  54     -36.750  35.344   3.037  1.00 66.38           C  
ATOM    412  NE2 GLN A  54     -36.750  36.000   1.891  1.00 66.38           N  
ATOM    413  OE1 GLN A  54     -36.906  34.125   3.090  1.00 66.38           O  
ATOM    414  N   PRO A  55     -38.719  35.719   8.305  1.00 58.78           N  
ATOM    415  CA  PRO A  55     -39.438  34.938   9.320  1.00 58.78           C  
ATOM    416  C   PRO A  55     -39.281  33.438   9.125  1.00 58.78           C  
ATOM    417  CB  PRO A  55     -40.906  35.375   9.148  1.00 58.78           C  
ATOM    418  O   PRO A  55     -39.188  32.969   7.988  1.00 58.78           O  
ATOM    419  CG  PRO A  55     -40.906  36.188   7.895  1.00 58.78           C  
ATOM    420  CD  PRO A  55     -39.500  36.312   7.398  1.00 58.78           C  
ATOM    421  N   PRO A  56     -38.750  32.812  10.172  1.00 55.56           N  
ATOM    422  CA  PRO A  56     -38.562  31.359  10.008  1.00 55.56           C  
ATOM    423  C   PRO A  56     -39.781  30.688   9.383  1.00 55.56           C  
ATOM    424  CB  PRO A  56     -38.344  30.875  11.445  1.00 55.56           C  
ATOM    425  O   PRO A  56     -40.906  31.125   9.578  1.00 55.56           O  
ATOM    426  CG  PRO A  56     -38.688  32.062  12.305  1.00 55.56           C  
ATOM    427  CD  PRO A  56     -38.938  33.219  11.414  1.00 55.56           C  
ATOM    428  N   ASN A  57     -39.688  30.141   8.297  1.00 53.38           N  
ATOM    429  CA  ASN A  57     -40.812  29.328   7.852  1.00 53.38           C  
ATOM    430  C   ASN A  57     -41.344  28.469   8.992  1.00 53.38           C  
ATOM    431  CB  ASN A  57     -40.375  28.438   6.676  1.00 53.38           C  
ATOM    432  O   ASN A  57     -40.594  27.844   9.727  1.00 53.38           O  
ATOM    433  CG  ASN A  57     -40.656  29.094   5.332  1.00 53.38           C  
ATOM    434  ND2 ASN A  57     -40.094  28.531   4.273  1.00 53.38           N  
ATOM    435  OD1 ASN A  57     -41.344  30.094   5.246  1.00 53.38           O  
ATOM    436  N   ALA A  58     -42.656  28.734   9.555  1.00 52.47           N  
ATOM    437  CA  ALA A  58     -43.375  28.156  10.680  1.00 52.47           C  
ATOM    438  C   ALA A  58     -43.031  26.688  10.867  1.00 52.47           C  
ATOM    439  CB  ALA A  58     -44.875  28.328  10.469  1.00 52.47           C  
ATOM    440  O   ALA A  58     -43.250  26.141  11.953  1.00 52.47           O  
ATOM    441  N   GLY A  59     -42.812  25.828   9.859  1.00 50.88           N  
ATOM    442  CA  GLY A  59     -43.000  24.406  10.094  1.00 50.88           C  
ATOM    443  C   GLY A  59     -41.719  23.672  10.445  1.00 50.88           C  
ATOM    444  O   GLY A  59     -41.750  22.484  10.773  1.00 50.88           O  
ATOM    445  N   GLN A  60     -40.562  23.891   9.898  1.00 57.69           N  
ATOM    446  CA  GLN A  60     -39.500  22.953  10.109  1.00 57.69           C  
ATOM    447  C   GLN A  60     -38.594  23.391  11.266  1.00 57.69           C  
ATOM    448  CB  GLN A  60     -38.656  22.797   8.828  1.00 57.69           C  
ATOM    449  O   GLN A  60     -38.312  24.578  11.422  1.00 57.69           O  
ATOM    450  CG  GLN A  60     -39.281  21.859   7.797  1.00 57.69           C  
ATOM    451  CD  GLN A  60     -38.406  21.641   6.586  1.00 57.69           C  
ATOM    452  NE2 GLN A  60     -38.812  20.766   5.691  1.00 57.69           N  
ATOM    453  OE1 GLN A  60     -37.344  22.266   6.457  1.00 57.69           O  
ATOM    454  N   PRO A  61     -38.562  22.609  12.375  1.00 63.12           N  
ATOM    455  CA  PRO A  61     -37.656  22.922  13.484  1.00 63.12           C  
ATOM    456  C   PRO A  61     -36.312  23.484  13.008  1.00 63.12           C  
ATOM    457  CB  PRO A  61     -37.469  21.578  14.188  1.00 63.12           C  
ATOM    458  O   PRO A  61     -35.781  23.031  11.992  1.00 63.12           O  
ATOM    459  CG  PRO A  61     -38.062  20.578  13.250  1.00 63.12           C  
ATOM    460  CD  PRO A  61     -38.781  21.297  12.148  1.00 63.12           C  
ATOM    461  N   PRO A  62     -35.906  24.625  13.539  1.00 68.44           N  
ATOM    462  CA  PRO A  62     -34.656  25.234  13.109  1.00 68.44           C  
ATOM    463  C   PRO A  62     -33.438  24.297  13.266  1.00 68.44           C  
ATOM    464  CB  PRO A  62     -34.500  26.453  14.039  1.00 68.44           C  
ATOM    465  O   PRO A  62     -33.375  23.547  14.242  1.00 68.44           O  
ATOM    466  CG  PRO A  62     -35.531  26.203  15.117  1.00 68.44           C  
ATOM    467  CD  PRO A  62     -36.438  25.094  14.688  1.00 68.44           C  
ATOM    468  N   PRO A  63     -32.688  24.109  12.172  1.00 75.56           N  
ATOM    469  CA  PRO A  63     -31.500  23.250  12.281  1.00 75.56           C  
ATOM    470  C   PRO A  63     -30.562  23.688  13.391  1.00 75.56           C  
ATOM    471  CB  PRO A  63     -30.844  23.391  10.906  1.00 75.56           C  
ATOM    472  O   PRO A  63     -30.547  24.859  13.781  1.00 75.56           O  
ATOM    473  CG  PRO A  63     -31.453  24.625  10.320  1.00 75.56           C  
ATOM    474  CD  PRO A  63     -32.688  24.969  11.094  1.00 75.56           C  
ATOM    475  N   PRO A  64     -29.969  22.797  14.133  1.00 84.00           N  
ATOM    476  CA  PRO A  64     -29.016  23.109  15.203  1.00 84.00           C  
ATOM    477  C   PRO A  64     -27.750  23.797  14.680  1.00 84.00           C  
ATOM    478  CB  PRO A  64     -28.672  21.719  15.773  1.00 84.00           C  
ATOM    479  O   PRO A  64     -26.672  23.219  14.703  1.00 84.00           O  
ATOM    480  CG  PRO A  64     -28.844  20.781  14.625  1.00 84.00           C  
ATOM    481  CD  PRO A  64     -29.875  21.344  13.695  1.00 84.00           C  
ATOM    482  N   LEU A  65     -27.969  25.000  14.094  1.00 91.50           N  
ATOM    483  CA  LEU A  65     -26.891  25.797  13.531  1.00 91.50           C  
ATOM    484  C   LEU A  65     -26.797  27.156  14.211  1.00 91.50           C  
ATOM    485  CB  LEU A  65     -27.094  25.984  12.023  1.00 91.50           C  
ATOM    486  O   LEU A  65     -27.828  27.750  14.578  1.00 91.50           O  
ATOM    487  CG  LEU A  65     -26.859  24.750  11.156  1.00 91.50           C  
ATOM    488  CD1 LEU A  65     -27.750  24.797   9.914  1.00 91.50           C  
ATOM    489  CD2 LEU A  65     -25.391  24.625  10.766  1.00 91.50           C  
ATOM    490  N   PRO A  66     -25.625  27.547  14.516  1.00 94.12           N  
ATOM    491  CA  PRO A  66     -25.469  28.938  14.961  1.00 94.12           C  
ATOM    492  C   PRO A  66     -25.688  29.953  13.844  1.00 94.12           C  
ATOM    493  CB  PRO A  66     -24.031  28.984  15.461  1.00 94.12           C  
ATOM    494  O   PRO A  66     -24.734  30.453  13.258  1.00 94.12           O  
ATOM    495  CG  PRO A  66     -23.359  27.828  14.805  1.00 94.12           C  
ATOM    496  CD  PRO A  66     -24.406  26.844  14.375  1.00 94.12           C  
ATOM    497  N   VAL A  67     -26.969  30.391  13.664  1.00 93.69           N  
ATOM    498  CA  VAL A  67     -27.344  31.266  12.555  1.00 93.69           C  
ATOM    499  C   VAL A  67     -27.516  32.688  13.047  1.00 93.69           C  
ATOM    500  CB  VAL A  67     -28.656  30.781  11.883  1.00 93.69           C  
ATOM    501  O   VAL A  67     -28.078  32.938  14.117  1.00 93.69           O  
ATOM    502  CG1 VAL A  67     -29.062  31.719  10.758  1.00 93.69           C  
ATOM    503  CG2 VAL A  67     -28.484  29.359  11.359  1.00 93.69           C  
ATOM    504  N   ILE A  68     -26.859  33.531  12.328  1.00 93.94           N  
ATOM    505  CA  ILE A  68     -27.031  34.969  12.570  1.00 93.94           C  
ATOM    506  C   ILE A  68     -27.875  35.594  11.453  1.00 93.94           C  
ATOM    507  CB  ILE A  68     -25.672  35.688  12.680  1.00 93.94           C  
ATOM    508  O   ILE A  68     -27.500  35.500  10.281  1.00 93.94           O  
ATOM    509  CG1 ILE A  68     -24.844  35.094  13.820  1.00 93.94           C  
ATOM    510  CG2 ILE A  68     -25.859  37.188  12.867  1.00 93.94           C  
ATOM    511  CD1 ILE A  68     -24.062  36.125  14.625  1.00 93.94           C  
ATOM    512  N   ALA A  69     -28.953  36.219  11.797  1.00 91.50           N  
ATOM    513  CA  ALA A  69     -29.797  36.906  10.836  1.00 91.50           C  
ATOM    514  C   ALA A  69     -29.375  38.375  10.719  1.00 91.50           C  
ATOM    515  CB  ALA A  69     -31.266  36.812  11.242  1.00 91.50           C  
ATOM    516  O   ALA A  69     -29.375  39.125  11.711  1.00 91.50           O  
ATOM    517  N   LEU A  70     -28.969  38.750   9.516  1.00 91.38           N  
ATOM    518  CA  LEU A  70     -28.547  40.125   9.289  1.00 91.38           C  
ATOM    519  C   LEU A  70     -29.750  41.031   9.023  1.00 91.38           C  
ATOM    520  CB  LEU A  70     -27.578  40.188   8.109  1.00 91.38           C  
ATOM    521  O   LEU A  70     -30.500  40.781   8.070  1.00 91.38           O  
ATOM    522  CG  LEU A  70     -26.141  39.719   8.375  1.00 91.38           C  
ATOM    523  CD1 LEU A  70     -25.422  39.469   7.062  1.00 91.38           C  
ATOM    524  CD2 LEU A  70     -25.391  40.719   9.234  1.00 91.38           C  
ATOM    525  N   PRO A  71     -29.859  42.000   9.812  1.00 85.94           N  
ATOM    526  CA  PRO A  71     -31.016  42.875   9.617  1.00 85.94           C  
ATOM    527  C   PRO A  71     -30.953  43.656   8.312  1.00 85.94           C  
ATOM    528  CB  PRO A  71     -30.953  43.812  10.820  1.00 85.94           C  
ATOM    529  O   PRO A  71     -29.891  44.156   7.938  1.00 85.94           O  
ATOM    530  CG  PRO A  71     -29.703  43.406  11.555  1.00 85.94           C  
ATOM    531  CD  PRO A  71     -29.078  42.250  10.828  1.00 85.94           C  
ATOM    532  N   GLY A  72     -32.094  43.781   7.574  1.00 83.31           N  
ATOM    533  CA  GLY A  72     -32.219  44.594   6.371  1.00 83.31           C  
ATOM    534  C   GLY A  72     -31.594  43.938   5.152  1.00 83.31           C  
ATOM    535  O   GLY A  72     -31.438  44.562   4.113  1.00 83.31           O  
ATOM    536  N   VAL A  73     -31.125  42.750   5.305  1.00 88.44           N  
ATOM    537  CA  VAL A  73     -30.469  42.062   4.207  1.00 88.44           C  
ATOM    538  C   VAL A  73     -31.375  40.969   3.662  1.00 88.44           C  
ATOM    539  CB  VAL A  73     -29.109  41.469   4.648  1.00 88.44           C  
ATOM    540  O   VAL A  73     -32.094  40.312   4.426  1.00 88.44           O  
ATOM    541  CG1 VAL A  73     -28.344  40.938   3.443  1.00 88.44           C  
ATOM    542  CG2 VAL A  73     -28.281  42.500   5.402  1.00 88.44           C  
ATOM    543  N   ASP A  74     -31.438  40.844   2.328  1.00 84.00           N  
ATOM    544  CA  ASP A  74     -32.219  39.781   1.694  1.00 84.00           C  
ATOM    545  C   ASP A  74     -31.297  38.750   1.054  1.00 84.00           C  
ATOM    546  CB  ASP A  74     -33.156  40.375   0.645  1.00 84.00           C  
ATOM    547  O   ASP A  74     -30.062  38.844   1.159  1.00 84.00           O  
ATOM    548  CG  ASP A  74     -32.438  41.094  -0.477  1.00 84.00           C  
ATOM    549  OD1 ASP A  74     -31.188  41.031  -0.524  1.00 84.00           O  
ATOM    550  OD2 ASP A  74     -33.125  41.719  -1.321  1.00 84.00           O  
ATOM    551  N   ASP A  75     -31.891  37.688   0.464  1.00 82.38           N  
ATOM    552  CA  ASP A  75     -31.109  36.625  -0.124  1.00 82.38           C  
ATOM    553  C   ASP A  75     -31.031  36.750  -1.642  1.00 82.38           C  
ATOM    554  CB  ASP A  75     -31.719  35.250   0.240  1.00 82.38           C  
ATOM    555  O   ASP A  75     -30.891  35.781  -2.359  1.00 82.38           O  
ATOM    556  CG  ASP A  75     -31.438  34.844   1.677  1.00 82.38           C  
ATOM    557  OD1 ASP A  75     -30.438  35.312   2.260  1.00 82.38           O  
ATOM    558  OD2 ASP A  75     -32.250  34.062   2.230  1.00 82.38           O  
ATOM    559  N   SER A  76     -31.062  38.000  -2.076  1.00 81.25           N  
ATOM    560  CA  SER A  76     -30.938  38.250  -3.510  1.00 81.25           C  
ATOM    561  C   SER A  76     -29.516  37.969  -3.998  1.00 81.25           C  
ATOM    562  CB  SER A  76     -31.344  39.656  -3.844  1.00 81.25           C  
ATOM    563  O   SER A  76     -28.547  38.156  -3.250  1.00 81.25           O  
ATOM    564  OG  SER A  76     -30.797  40.594  -2.906  1.00 81.25           O  
ATOM    565  N   TYR A  77     -29.422  37.500  -5.238  1.00 83.12           N  
ATOM    566  CA  TYR A  77     -28.125  37.250  -5.871  1.00 83.12           C  
ATOM    567  C   TYR A  77     -27.844  38.312  -6.945  1.00 83.12           C  
ATOM    568  CB  TYR A  77     -28.062  35.844  -6.480  1.00 83.12           C  
ATOM    569  O   TYR A  77     -28.703  38.594  -7.781  1.00 83.12           O  
ATOM    570  CG  TYR A  77     -26.672  35.406  -6.852  1.00 83.12           C  
ATOM    571  CD1 TYR A  77     -26.172  35.594  -8.141  1.00 83.12           C  
ATOM    572  CD2 TYR A  77     -25.844  34.781  -5.918  1.00 83.12           C  
ATOM    573  CE1 TYR A  77     -24.891  35.188  -8.492  1.00 83.12           C  
ATOM    574  CE2 TYR A  77     -24.562  34.375  -6.254  1.00 83.12           C  
ATOM    575  OH  TYR A  77     -22.828  34.188  -7.879  1.00 83.12           O  
ATOM    576  CZ  TYR A  77     -24.094  34.594  -7.539  1.00 83.12           C  
ATOM    577  N   PRO A  78     -26.688  38.938  -6.863  1.00 87.12           N  
ATOM    578  CA  PRO A  78     -25.484  38.688  -6.055  1.00 87.12           C  
ATOM    579  C   PRO A  78     -25.594  39.281  -4.648  1.00 87.12           C  
ATOM    580  CB  PRO A  78     -24.375  39.375  -6.848  1.00 87.12           C  
ATOM    581  O   PRO A  78     -26.219  40.312  -4.461  1.00 87.12           O  
ATOM    582  CG  PRO A  78     -25.094  40.344  -7.762  1.00 87.12           C  
ATOM    583  CD  PRO A  78     -26.516  39.844  -7.926  1.00 87.12           C  
ATOM    584  N   PRO A  79     -24.938  38.625  -3.721  1.00 89.50           N  
ATOM    585  CA  PRO A  79     -25.141  39.000  -2.318  1.00 89.50           C  
ATOM    586  C   PRO A  79     -24.188  40.094  -1.861  1.00 89.50           C  
ATOM    587  CB  PRO A  79     -24.859  37.688  -1.565  1.00 89.50           C  
ATOM    588  O   PRO A  79     -23.453  39.906  -0.883  1.00 89.50           O  
ATOM    589  CG  PRO A  79     -23.812  37.000  -2.375  1.00 89.50           C  
ATOM    590  CD  PRO A  79     -24.031  37.312  -3.824  1.00 89.50           C  
ATOM    591  N   GLN A  80     -24.281  41.250  -2.494  1.00 89.50           N  
ATOM    592  CA  GLN A  80     -23.391  42.344  -2.193  1.00 89.50           C  
ATOM    593  C   GLN A  80     -23.625  42.875  -0.781  1.00 89.50           C  
ATOM    594  CB  GLN A  80     -23.562  43.469  -3.213  1.00 89.50           C  
ATOM    595  O   GLN A  80     -22.719  42.844   0.060  1.00 89.50           O  
ATOM    596  CG  GLN A  80     -23.016  43.156  -4.598  1.00 89.50           C  
ATOM    597  CD  GLN A  80     -23.219  44.281  -5.594  1.00 89.50           C  
ATOM    598  NE2 GLN A  80     -22.297  44.406  -6.543  1.00 89.50           N  
ATOM    599  OE1 GLN A  80     -24.203  45.031  -5.512  1.00 89.50           O  
ATOM    600  N   LYS A  81     -24.859  43.312  -0.566  1.00 90.31           N  
ATOM    601  CA  LYS A  81     -25.172  43.875   0.742  1.00 90.31           C  
ATOM    602  C   LYS A  81     -24.938  42.844   1.854  1.00 90.31           C  
ATOM    603  CB  LYS A  81     -26.609  44.375   0.783  1.00 90.31           C  
ATOM    604  O   LYS A  81     -24.438  43.188   2.924  1.00 90.31           O  
ATOM    605  CG  LYS A  81     -26.953  45.188   2.014  1.00 90.31           C  
ATOM    606  CD  LYS A  81     -28.359  45.750   1.947  1.00 90.31           C  
ATOM    607  CE  LYS A  81     -28.703  46.562   3.193  1.00 90.31           C  
ATOM    608  NZ  LYS A  81     -30.109  47.094   3.139  1.00 90.31           N  
ATOM    609  N   LYS A  82     -25.297  41.656   1.600  1.00 92.00           N  
ATOM    610  CA  LYS A  82     -25.141  40.594   2.598  1.00 92.00           C  
ATOM    611  C   LYS A  82     -23.672  40.406   2.963  1.00 92.00           C  
ATOM    612  CB  LYS A  82     -25.734  39.281   2.088  1.00 92.00           C  
ATOM    613  O   LYS A  82     -23.328  40.281   4.141  1.00 92.00           O  
ATOM    614  CG  LYS A  82     -25.938  38.250   3.172  1.00 92.00           C  
ATOM    615  CD  LYS A  82     -26.547  36.969   2.607  1.00 92.00           C  
ATOM    616  CE  LYS A  82     -28.078  37.031   2.643  1.00 92.00           C  
ATOM    617  NZ  LYS A  82     -28.688  35.781   2.090  1.00 92.00           N  
ATOM    618  N   SER A  83     -22.781  40.312   2.012  1.00 94.06           N  
ATOM    619  CA  SER A  83     -21.344  40.125   2.234  1.00 94.06           C  
ATOM    620  C   SER A  83     -20.750  41.250   3.055  1.00 94.06           C  
ATOM    621  CB  SER A  83     -20.609  40.000   0.901  1.00 94.06           C  
ATOM    622  O   SER A  83     -20.031  41.031   4.023  1.00 94.06           O  
ATOM    623  OG  SER A  83     -19.266  39.594   1.105  1.00 94.06           O  
ATOM    624  N   PHE A  84     -21.062  42.531   2.725  1.00 94.94           N  
ATOM    625  CA  PHE A  84     -20.531  43.688   3.418  1.00 94.94           C  
ATOM    626  C   PHE A  84     -21.078  43.781   4.836  1.00 94.94           C  
ATOM    627  CB  PHE A  84     -20.859  44.969   2.650  1.00 94.94           C  
ATOM    628  O   PHE A  84     -20.344  44.094   5.777  1.00 94.94           O  
ATOM    629  CG  PHE A  84     -19.906  45.281   1.525  1.00 94.94           C  
ATOM    630  CD1 PHE A  84     -18.766  46.062   1.743  1.00 94.94           C  
ATOM    631  CD2 PHE A  84     -20.141  44.781   0.250  1.00 94.94           C  
ATOM    632  CE1 PHE A  84     -17.875  46.312   0.704  1.00 94.94           C  
ATOM    633  CE2 PHE A  84     -19.250  45.062  -0.793  1.00 94.94           C  
ATOM    634  CZ  PHE A  84     -18.125  45.812  -0.564  1.00 94.94           C  
ATOM    635  N   MET A  85     -22.359  43.469   4.961  1.00 94.56           N  
ATOM    636  CA  MET A  85     -22.969  43.531   6.285  1.00 94.56           C  
ATOM    637  C   MET A  85     -22.438  42.438   7.188  1.00 94.56           C  
ATOM    638  CB  MET A  85     -24.484  43.469   6.176  1.00 94.56           C  
ATOM    639  O   MET A  85     -22.328  42.625   8.398  1.00 94.56           O  
ATOM    640  CG  MET A  85     -25.125  44.688   5.574  1.00 94.56           C  
ATOM    641  SD  MET A  85     -24.672  46.219   6.465  1.00 94.56           S  
ATOM    642  CE  MET A  85     -25.453  45.906   8.070  1.00 94.56           C  
ATOM    643  N   MET A  86     -22.172  41.344   6.617  1.00 95.75           N  
ATOM    644  CA  MET A  86     -21.562  40.250   7.371  1.00 95.75           C  
ATOM    645  C   MET A  86     -20.188  40.656   7.895  1.00 95.75           C  
ATOM    646  CB  MET A  86     -21.438  39.000   6.504  1.00 95.75           C  
ATOM    647  O   MET A  86     -19.875  40.438   9.070  1.00 95.75           O  
ATOM    648  CG  MET A  86     -20.734  37.844   7.188  1.00 95.75           C  
ATOM    649  SD  MET A  86     -20.578  36.344   6.109  1.00 95.75           S  
ATOM    650  CE  MET A  86     -19.109  36.812   5.141  1.00 95.75           C  
ATOM    651  N   ILE A  87     -19.344  41.188   7.016  1.00 96.81           N  
ATOM    652  CA  ILE A  87     -18.016  41.625   7.402  1.00 96.81           C  
ATOM    653  C   ILE A  87     -18.125  42.719   8.484  1.00 96.81           C  
ATOM    654  CB  ILE A  87     -17.219  42.156   6.188  1.00 96.81           C  
ATOM    655  O   ILE A  87     -17.344  42.719   9.438  1.00 96.81           O  
ATOM    656  CG1 ILE A  87     -16.922  41.031   5.207  1.00 96.81           C  
ATOM    657  CG2 ILE A  87     -15.938  42.875   6.645  1.00 96.81           C  
ATOM    658  CD1 ILE A  87     -16.359  41.500   3.869  1.00 96.81           C  
ATOM    659  N   LYS A  88     -19.094  43.594   8.336  1.00 96.06           N  
ATOM    660  CA  LYS A  88     -19.328  44.625   9.352  1.00 96.06           C  
ATOM    661  C   LYS A  88     -19.703  44.000  10.695  1.00 96.06           C  
ATOM    662  CB  LYS A  88     -20.422  45.594   8.906  1.00 96.06           C  
ATOM    663  O   LYS A  88     -19.234  44.438  11.742  1.00 96.06           O  
ATOM    664  CG  LYS A  88     -20.641  46.781   9.852  1.00 96.06           C  
ATOM    665  CD  LYS A  88     -21.656  47.750   9.305  1.00 96.06           C  
ATOM    666  CE  LYS A  88     -21.938  48.875  10.281  1.00 96.06           C  
ATOM    667  NZ  LYS A  88     -22.078  48.375  11.688  1.00 96.06           N  
ATOM    668  N   TYR A  89     -20.594  43.062  10.617  1.00 95.88           N  
ATOM    669  CA  TYR A  89     -20.984  42.344  11.836  1.00 95.88           C  
ATOM    670  C   TYR A  89     -19.781  41.719  12.516  1.00 95.88           C  
ATOM    671  CB  TYR A  89     -22.031  41.281  11.516  1.00 95.88           C  
ATOM    672  O   TYR A  89     -19.641  41.812  13.742  1.00 95.88           O  
ATOM    673  CG  TYR A  89     -22.578  40.562  12.734  1.00 95.88           C  
ATOM    674  CD1 TYR A  89     -21.906  39.469  13.281  1.00 95.88           C  
ATOM    675  CD2 TYR A  89     -23.750  41.000  13.336  1.00 95.88           C  
ATOM    676  CE1 TYR A  89     -22.406  38.812  14.406  1.00 95.88           C  
ATOM    677  CE2 TYR A  89     -24.250  40.344  14.461  1.00 95.88           C  
ATOM    678  OH  TYR A  89     -24.078  38.625  16.094  1.00 95.88           O  
ATOM    679  CZ  TYR A  89     -23.578  39.281  14.992  1.00 95.88           C  
ATOM    680  N   MET A  90     -18.906  41.062  11.773  1.00 96.88           N  
ATOM    681  CA  MET A  90     -17.703  40.438  12.312  1.00 96.88           C  
ATOM    682  C   MET A  90     -16.812  41.469  13.016  1.00 96.88           C  
ATOM    683  CB  MET A  90     -16.906  39.750  11.203  1.00 96.88           C  
ATOM    684  O   MET A  90     -16.281  41.188  14.094  1.00 96.88           O  
ATOM    685  CG  MET A  90     -17.625  38.531  10.602  1.00 96.88           C  
ATOM    686  SD  MET A  90     -16.672  37.750   9.234  1.00 96.88           S  
ATOM    687  CE  MET A  90     -16.719  36.031   9.750  1.00 96.88           C  
ATOM    688  N   HIS A  91     -16.625  42.562  12.344  1.00 96.44           N  
ATOM    689  CA  HIS A  91     -15.828  43.656  12.914  1.00 96.44           C  
ATOM    690  C   HIS A  91     -16.453  44.156  14.203  1.00 96.44           C  
ATOM    691  CB  HIS A  91     -15.688  44.781  11.898  1.00 96.44           C  
ATOM    692  O   HIS A  91     -15.766  44.281  15.227  1.00 96.44           O  
ATOM    693  CG  HIS A  91     -15.039  46.000  12.469  1.00 96.44           C  
ATOM    694  CD2 HIS A  91     -13.750  46.438  12.445  1.00 96.44           C  
ATOM    695  ND1 HIS A  91     -15.742  46.969  13.148  1.00 96.44           N  
ATOM    696  CE1 HIS A  91     -14.906  47.938  13.531  1.00 96.44           C  
ATOM    697  NE2 HIS A  91     -13.695  47.625  13.117  1.00 96.44           N  
ATOM    698  N   ASP A  92     -17.750  44.469  14.250  1.00 95.94           N  
ATOM    699  CA  ASP A  92     -18.422  45.125  15.359  1.00 95.94           C  
ATOM    700  C   ASP A  92     -18.484  44.219  16.578  1.00 95.94           C  
ATOM    701  CB  ASP A  92     -19.828  45.562  14.945  1.00 95.94           C  
ATOM    702  O   ASP A  92     -18.406  44.688  17.719  1.00 95.94           O  
ATOM    703  CG  ASP A  92     -19.828  46.688  13.945  1.00 95.94           C  
ATOM    704  OD1 ASP A  92     -18.766  47.312  13.719  1.00 95.94           O  
ATOM    705  OD2 ASP A  92     -20.891  47.000  13.375  1.00 95.94           O  
ATOM    706  N   HIS A  93     -18.562  42.938  16.375  1.00 95.56           N  
ATOM    707  CA  HIS A  93     -18.812  42.062  17.500  1.00 95.56           C  
ATOM    708  C   HIS A  93     -17.531  41.312  17.906  1.00 95.56           C  
ATOM    709  CB  HIS A  93     -19.906  41.031  17.141  1.00 95.56           C  
ATOM    710  O   HIS A  93     -17.375  40.938  19.078  1.00 95.56           O  
ATOM    711  CG  HIS A  93     -21.266  41.656  16.984  1.00 95.56           C  
ATOM    712  CD2 HIS A  93     -22.344  41.625  17.797  1.00 95.56           C  
ATOM    713  ND1 HIS A  93     -21.625  42.406  15.883  1.00 95.56           N  
ATOM    714  CE1 HIS A  93     -22.875  42.812  16.031  1.00 95.56           C  
ATOM    715  NE2 HIS A  93     -23.328  42.344  17.188  1.00 95.56           N  
ATOM    716  N   TYR A  94     -16.625  41.156  16.938  1.00 95.88           N  
ATOM    717  CA  TYR A  94     -15.594  40.188  17.266  1.00 95.88           C  
ATOM    718  C   TYR A  94     -14.211  40.719  16.953  1.00 95.88           C  
ATOM    719  CB  TYR A  94     -15.828  38.875  16.500  1.00 95.88           C  
ATOM    720  O   TYR A  94     -13.211  40.031  17.094  1.00 95.88           O  
ATOM    721  CG  TYR A  94     -17.125  38.188  16.844  1.00 95.88           C  
ATOM    722  CD1 TYR A  94     -17.328  37.656  18.109  1.00 95.88           C  
ATOM    723  CD2 TYR A  94     -18.156  38.094  15.914  1.00 95.88           C  
ATOM    724  CE1 TYR A  94     -18.516  37.000  18.438  1.00 95.88           C  
ATOM    725  CE2 TYR A  94     -19.359  37.469  16.234  1.00 95.88           C  
ATOM    726  OH  TYR A  94     -20.719  36.281  17.812  1.00 95.88           O  
ATOM    727  CZ  TYR A  94     -19.531  36.938  17.500  1.00 95.88           C  
ATOM    728  N   LEU A  95     -14.000  41.906  16.562  1.00 94.38           N  
ATOM    729  CA  LEU A  95     -12.727  42.438  16.094  1.00 94.38           C  
ATOM    730  C   LEU A  95     -11.633  42.219  17.125  1.00 94.38           C  
ATOM    731  CB  LEU A  95     -12.859  43.938  15.797  1.00 94.38           C  
ATOM    732  O   LEU A  95     -10.523  41.812  16.797  1.00 94.38           O  
ATOM    733  CG  LEU A  95     -11.664  44.594  15.109  1.00 94.38           C  
ATOM    734  CD1 LEU A  95     -11.555  44.125  13.664  1.00 94.38           C  
ATOM    735  CD2 LEU A  95     -11.781  46.125  15.180  1.00 94.38           C  
ATOM    736  N   ASP A  96     -11.953  42.438  18.406  1.00 92.25           N  
ATOM    737  CA  ASP A  96     -10.922  42.375  19.438  1.00 92.25           C  
ATOM    738  C   ASP A  96     -10.883  40.969  20.078  1.00 92.25           C  
ATOM    739  CB  ASP A  96     -11.164  43.438  20.516  1.00 92.25           C  
ATOM    740  O   ASP A  96     -10.062  40.719  20.953  1.00 92.25           O  
ATOM    741  CG  ASP A  96     -11.117  44.844  19.969  1.00 92.25           C  
ATOM    742  OD1 ASP A  96     -10.250  45.156  19.125  1.00 92.25           O  
ATOM    743  OD2 ASP A  96     -11.961  45.688  20.391  1.00 92.25           O  
ATOM    744  N   LYS A  97     -11.633  40.125  19.547  1.00 94.06           N  
ATOM    745  CA  LYS A  97     -11.711  38.781  20.156  1.00 94.06           C  
ATOM    746  C   LYS A  97     -10.914  37.781  19.328  1.00 94.06           C  
ATOM    747  CB  LYS A  97     -13.164  38.344  20.266  1.00 94.06           C  
ATOM    748  O   LYS A  97     -10.430  36.781  19.875  1.00 94.06           O  
ATOM    749  CG  LYS A  97     -13.883  38.875  21.500  1.00 94.06           C  
ATOM    750  CD  LYS A  97     -15.281  38.281  21.641  1.00 94.06           C  
ATOM    751  CE  LYS A  97     -16.016  38.844  22.844  1.00 94.06           C  
ATOM    752  NZ  LYS A  97     -17.391  38.312  22.953  1.00 94.06           N  
ATOM    753  N   TYR A  98     -10.734  38.031  18.078  1.00 95.25           N  
ATOM    754  CA  TYR A  98     -10.078  37.062  17.203  1.00 95.25           C  
ATOM    755  C   TYR A  98      -8.930  37.719  16.438  1.00 95.25           C  
ATOM    756  CB  TYR A  98     -11.078  36.438  16.234  1.00 95.25           C  
ATOM    757  O   TYR A  98      -8.898  38.938  16.266  1.00 95.25           O  
ATOM    758  CG  TYR A  98     -12.125  35.594  16.891  1.00 95.25           C  
ATOM    759  CD1 TYR A  98     -11.891  34.219  17.141  1.00 95.25           C  
ATOM    760  CD2 TYR A  98     -13.352  36.125  17.281  1.00 95.25           C  
ATOM    761  CE1 TYR A  98     -12.859  33.438  17.750  1.00 95.25           C  
ATOM    762  CE2 TYR A  98     -14.320  35.344  17.891  1.00 95.25           C  
ATOM    763  OH  TYR A  98     -15.023  33.219  18.719  1.00 95.25           O  
ATOM    764  CZ  TYR A  98     -14.062  34.000  18.125  1.00 95.25           C  
ATOM    765  N   GLU A  99      -7.973  36.844  15.984  1.00 94.50           N  
ATOM    766  CA  GLU A  99      -6.816  37.312  15.227  1.00 94.50           C  
ATOM    767  C   GLU A  99      -7.109  37.344  13.727  1.00 94.50           C  
ATOM    768  CB  GLU A  99      -5.598  36.438  15.508  1.00 94.50           C  
ATOM    769  O   GLU A  99      -6.629  38.219  13.016  1.00 94.50           O  
ATOM    770  CG  GLU A  99      -4.980  36.656  16.875  1.00 94.50           C  
ATOM    771  CD  GLU A  99      -3.719  35.812  17.109  1.00 94.50           C  
ATOM    772  OE1 GLU A  99      -3.271  35.719  18.266  1.00 94.50           O  
ATOM    773  OE2 GLU A  99      -3.174  35.281  16.109  1.00 94.50           O  
ATOM    774  N   TRP A 100      -7.805  36.312  13.312  1.00 97.06           N  
ATOM    775  CA  TRP A 100      -8.094  36.156  11.891  1.00 97.06           C  
ATOM    776  C   TRP A 100      -9.602  36.062  11.648  1.00 97.06           C  
ATOM    777  CB  TRP A 100      -7.402  34.906  11.344  1.00 97.06           C  
ATOM    778  O   TRP A 100     -10.344  35.562  12.500  1.00 97.06           O  
ATOM    779  CG  TRP A 100      -5.906  34.938  11.430  1.00 97.06           C  
ATOM    780  CD1 TRP A 100      -5.117  34.438  12.414  1.00 97.06           C  
ATOM    781  CD2 TRP A 100      -5.016  35.562  10.484  1.00 97.06           C  
ATOM    782  CE2 TRP A 100      -3.701  35.375  10.969  1.00 97.06           C  
ATOM    783  CE3 TRP A 100      -5.203  36.250   9.273  1.00 97.06           C  
ATOM    784  NE1 TRP A 100      -3.793  34.688  12.148  1.00 97.06           N  
ATOM    785  CH2 TRP A 100      -2.791  36.500   9.102  1.00 97.06           C  
ATOM    786  CZ2 TRP A 100      -2.580  35.844  10.281  1.00 97.06           C  
ATOM    787  CZ3 TRP A 100      -4.086  36.719   8.594  1.00 97.06           C  
ATOM    788  N   PHE A 101     -10.039  36.500  10.484  1.00 98.19           N  
ATOM    789  CA  PHE A 101     -11.438  36.469  10.070  1.00 98.19           C  
ATOM    790  C   PHE A 101     -11.562  35.906   8.656  1.00 98.19           C  
ATOM    791  CB  PHE A 101     -12.062  37.844  10.133  1.00 98.19           C  
ATOM    792  O   PHE A 101     -10.773  36.219   7.773  1.00 98.19           O  
ATOM    793  CG  PHE A 101     -12.055  38.469  11.508  1.00 98.19           C  
ATOM    794  CD1 PHE A 101     -13.164  38.344  12.344  1.00 98.19           C  
ATOM    795  CD2 PHE A 101     -10.953  39.156  11.969  1.00 98.19           C  
ATOM    796  CE1 PHE A 101     -13.164  38.875  13.617  1.00 98.19           C  
ATOM    797  CE2 PHE A 101     -10.945  39.719  13.242  1.00 98.19           C  
ATOM    798  CZ  PHE A 101     -12.055  39.594  14.062  1.00 98.19           C  
ATOM    799  N   MET A 102     -12.422  34.969   8.477  1.00 98.44           N  
ATOM    800  CA  MET A 102     -12.625  34.375   7.160  1.00 98.44           C  
ATOM    801  C   MET A 102     -14.078  34.500   6.715  1.00 98.44           C  
ATOM    802  CB  MET A 102     -12.203  32.906   7.176  1.00 98.44           C  
ATOM    803  O   MET A 102     -14.992  34.250   7.500  1.00 98.44           O  
ATOM    804  CG  MET A 102     -12.320  32.219   5.824  1.00 98.44           C  
ATOM    805  SD  MET A 102     -11.695  30.484   5.855  1.00 98.44           S  
ATOM    806  CE  MET A 102     -11.914  30.047   4.109  1.00 98.44           C  
ATOM    807  N   ARG A 103     -14.297  35.031   5.594  1.00 97.88           N  
ATOM    808  CA  ARG A 103     -15.586  34.969   4.906  1.00 97.88           C  
ATOM    809  C   ARG A 103     -15.656  33.781   3.951  1.00 97.88           C  
ATOM    810  CB  ARG A 103     -15.828  36.281   4.145  1.00 97.88           C  
ATOM    811  O   ARG A 103     -14.859  33.688   3.016  1.00 97.88           O  
ATOM    812  CG  ARG A 103     -17.094  36.281   3.299  1.00 97.88           C  
ATOM    813  CD  ARG A 103     -16.781  36.469   1.820  1.00 97.88           C  
ATOM    814  NE  ARG A 103     -18.000  36.469   1.013  1.00 97.88           N  
ATOM    815  NH1 ARG A 103     -16.922  36.000  -0.976  1.00 97.88           N  
ATOM    816  NH2 ARG A 103     -19.203  36.281  -0.934  1.00 97.88           N  
ATOM    817  CZ  ARG A 103     -18.047  36.250  -0.297  1.00 97.88           C  
ATOM    818  N   ALA A 104     -16.578  32.906   4.148  1.00 97.44           N  
ATOM    819  CA  ALA A 104     -16.688  31.719   3.322  1.00 97.44           C  
ATOM    820  C   ALA A 104     -18.109  31.547   2.781  1.00 97.44           C  
ATOM    821  CB  ALA A 104     -16.281  30.484   4.121  1.00 97.44           C  
ATOM    822  O   ALA A 104     -19.047  32.125   3.322  1.00 97.44           O  
ATOM    823  N   ASP A 105     -18.203  30.812   1.687  1.00 96.12           N  
ATOM    824  CA  ASP A 105     -19.500  30.406   1.146  1.00 96.12           C  
ATOM    825  C   ASP A 105     -19.953  29.078   1.749  1.00 96.12           C  
ATOM    826  CB  ASP A 105     -19.422  30.297  -0.378  1.00 96.12           C  
ATOM    827  O   ASP A 105     -19.156  28.359   2.354  1.00 96.12           O  
ATOM    828  CG  ASP A 105     -19.500  31.641  -1.073  1.00 96.12           C  
ATOM    829  OD1 ASP A 105     -19.828  32.656  -0.415  1.00 96.12           O  
ATOM    830  OD2 ASP A 105     -19.219  31.703  -2.291  1.00 96.12           O  
ATOM    831  N   ASP A 106     -21.234  28.766   1.606  1.00 95.56           N  
ATOM    832  CA  ASP A 106     -21.766  27.562   2.215  1.00 95.56           C  
ATOM    833  C   ASP A 106     -21.438  26.328   1.370  1.00 95.56           C  
ATOM    834  CB  ASP A 106     -23.281  27.688   2.402  1.00 95.56           C  
ATOM    835  O   ASP A 106     -21.734  25.203   1.771  1.00 95.56           O  
ATOM    836  CG  ASP A 106     -24.016  27.969   1.106  1.00 95.56           C  
ATOM    837  OD1 ASP A 106     -23.375  28.062   0.043  1.00 95.56           O  
ATOM    838  OD2 ASP A 106     -25.266  28.094   1.148  1.00 95.56           O  
ATOM    839  N   ASP A 107     -20.875  26.500   0.171  1.00 95.75           N  
ATOM    840  CA  ASP A 107     -20.531  25.359  -0.669  1.00 95.75           C  
ATOM    841  C   ASP A 107     -19.016  25.172  -0.727  1.00 95.75           C  
ATOM    842  CB  ASP A 107     -21.094  25.547  -2.080  1.00 95.75           C  
ATOM    843  O   ASP A 107     -18.484  24.594  -1.682  1.00 95.75           O  
ATOM    844  CG  ASP A 107     -20.625  26.828  -2.748  1.00 95.75           C  
ATOM    845  OD1 ASP A 107     -19.938  27.641  -2.090  1.00 95.75           O  
ATOM    846  OD2 ASP A 107     -20.938  27.016  -3.941  1.00 95.75           O  
ATOM    847  N   VAL A 108     -18.266  25.672   0.291  1.00 97.06           N  
ATOM    848  CA  VAL A 108     -16.828  25.484   0.391  1.00 97.06           C  
ATOM    849  C   VAL A 108     -16.516  24.406   1.430  1.00 97.06           C  
ATOM    850  CB  VAL A 108     -16.094  26.797   0.757  1.00 97.06           C  
ATOM    851  O   VAL A 108     -17.281  24.219   2.381  1.00 97.06           O  
ATOM    852  CG1 VAL A 108     -16.156  27.047   2.264  1.00 97.06           C  
ATOM    853  CG2 VAL A 108     -14.648  26.750   0.272  1.00 97.06           C  
ATOM    854  N   TYR A 109     -15.539  23.578   1.210  1.00 97.88           N  
ATOM    855  CA  TYR A 109     -14.977  22.656   2.197  1.00 97.88           C  
ATOM    856  C   TYR A 109     -13.633  23.172   2.715  1.00 97.88           C  
ATOM    857  CB  TYR A 109     -14.805  21.266   1.595  1.00 97.88           C  
ATOM    858  O   TYR A 109     -12.727  23.438   1.932  1.00 97.88           O  
ATOM    859  CG  TYR A 109     -14.344  20.219   2.590  1.00 97.88           C  
ATOM    860  CD1 TYR A 109     -12.992  19.984   2.799  1.00 97.88           C  
ATOM    861  CD2 TYR A 109     -15.266  19.484   3.322  1.00 97.88           C  
ATOM    862  CE1 TYR A 109     -12.562  19.031   3.713  1.00 97.88           C  
ATOM    863  CE2 TYR A 109     -14.852  18.516   4.238  1.00 97.88           C  
ATOM    864  OH  TYR A 109     -13.078  17.359   5.336  1.00 97.88           O  
ATOM    865  CZ  TYR A 109     -13.500  18.297   4.430  1.00 97.88           C  
ATOM    866  N   ILE A 110     -13.484  23.281   4.027  1.00 98.38           N  
ATOM    867  CA  ILE A 110     -12.273  23.859   4.609  1.00 98.38           C  
ATOM    868  C   ILE A 110     -11.578  22.828   5.492  1.00 98.38           C  
ATOM    869  CB  ILE A 110     -12.602  25.141   5.430  1.00 98.38           C  
ATOM    870  O   ILE A 110     -12.211  22.219   6.352  1.00 98.38           O  
ATOM    871  CG1 ILE A 110     -13.344  26.156   4.562  1.00 98.38           C  
ATOM    872  CG2 ILE A 110     -11.320  25.734   6.012  1.00 98.38           C  
ATOM    873  CD1 ILE A 110     -13.906  27.344   5.344  1.00 98.38           C  
ATOM    874  N   LYS A 111     -10.359  22.672   5.199  1.00 97.88           N  
ATOM    875  CA  LYS A 111      -9.523  21.859   6.078  1.00 97.88           C  
ATOM    876  C   LYS A 111      -8.969  22.688   7.234  1.00 97.88           C  
ATOM    877  CB  LYS A 111      -8.375  21.219   5.293  1.00 97.88           C  
ATOM    878  O   LYS A 111      -7.969  23.375   7.078  1.00 97.88           O  
ATOM    879  CG  LYS A 111      -8.828  20.312   4.160  1.00 97.88           C  
ATOM    880  CD  LYS A 111      -7.645  19.734   3.398  1.00 97.88           C  
ATOM    881  CE  LYS A 111      -8.086  19.031   2.123  1.00 97.88           C  
ATOM    882  NZ  LYS A 111      -6.922  18.609   1.291  1.00 97.88           N  
ATOM    883  N   GLY A 112      -9.523  22.531   8.383  1.00 96.88           N  
ATOM    884  CA  GLY A 112      -9.211  23.359   9.539  1.00 96.88           C  
ATOM    885  C   GLY A 112      -7.766  23.250   9.977  1.00 96.88           C  
ATOM    886  O   GLY A 112      -7.145  24.234  10.352  1.00 96.88           O  
ATOM    887  N   ASP A 113      -7.180  22.062   9.914  1.00 94.81           N  
ATOM    888  CA  ASP A 113      -5.812  21.844  10.367  1.00 94.81           C  
ATOM    889  C   ASP A 113      -4.809  22.531   9.438  1.00 94.81           C  
ATOM    890  CB  ASP A 113      -5.508  20.344  10.461  1.00 94.81           C  
ATOM    891  O   ASP A 113      -3.871  23.172   9.898  1.00 94.81           O  
ATOM    892  CG  ASP A 113      -6.242  19.531   9.414  1.00 94.81           C  
ATOM    893  OD1 ASP A 113      -7.262  20.000   8.875  1.00 94.81           O  
ATOM    894  OD2 ASP A 113      -5.793  18.406   9.125  1.00 94.81           O  
ATOM    895  N   LYS A 114      -5.004  22.422   8.148  1.00 96.12           N  
ATOM    896  CA  LYS A 114      -4.113  23.062   7.180  1.00 96.12           C  
ATOM    897  C   LYS A 114      -4.258  24.578   7.223  1.00 96.12           C  
ATOM    898  CB  LYS A 114      -4.398  22.547   5.770  1.00 96.12           C  
ATOM    899  O   LYS A 114      -3.279  25.297   7.043  1.00 96.12           O  
ATOM    900  CG  LYS A 114      -3.861  21.141   5.500  1.00 96.12           C  
ATOM    901  CD  LYS A 114      -3.342  21.000   4.074  1.00 96.12           C  
ATOM    902  CE  LYS A 114      -2.727  19.641   3.832  1.00 96.12           C  
ATOM    903  NZ  LYS A 114      -2.141  19.531   2.463  1.00 96.12           N  
ATOM    904  N   LEU A 115      -5.484  24.984   7.461  1.00 97.56           N  
ATOM    905  CA  LEU A 115      -5.730  26.422   7.566  1.00 97.56           C  
ATOM    906  C   LEU A 115      -5.000  27.016   8.766  1.00 97.56           C  
ATOM    907  CB  LEU A 115      -7.230  26.703   7.676  1.00 97.56           C  
ATOM    908  O   LEU A 115      -4.383  28.078   8.656  1.00 97.56           O  
ATOM    909  CG  LEU A 115      -7.645  28.172   7.734  1.00 97.56           C  
ATOM    910  CD1 LEU A 115      -7.152  28.906   6.492  1.00 97.56           C  
ATOM    911  CD2 LEU A 115      -9.156  28.297   7.871  1.00 97.56           C  
ATOM    912  N   GLU A 116      -5.070  26.344   9.852  1.00 96.31           N  
ATOM    913  CA  GLU A 116      -4.367  26.812  11.047  1.00 96.31           C  
ATOM    914  C   GLU A 116      -2.861  26.859  10.812  1.00 96.31           C  
ATOM    915  CB  GLU A 116      -4.688  25.906  12.242  1.00 96.31           C  
ATOM    916  O   GLU A 116      -2.205  27.844  11.164  1.00 96.31           O  
ATOM    917  CG  GLU A 116      -4.047  26.375  13.539  1.00 96.31           C  
ATOM    918  CD  GLU A 116      -4.438  25.516  14.742  1.00 96.31           C  
ATOM    919  OE1 GLU A 116      -4.137  25.906  15.891  1.00 96.31           O  
ATOM    920  OE2 GLU A 116      -5.047  24.438  14.523  1.00 96.31           O  
ATOM    921  N   GLU A 117      -2.324  25.812  10.250  1.00 94.62           N  
ATOM    922  CA  GLU A 117      -0.890  25.750   9.977  1.00 94.62           C  
ATOM    923  C   GLU A 117      -0.447  26.906   9.086  1.00 94.62           C  
ATOM    924  CB  GLU A 117      -0.520  24.422   9.328  1.00 94.62           C  
ATOM    925  O   GLU A 117       0.611  27.500   9.312  1.00 94.62           O  
ATOM    926  CG  GLU A 117       0.911  23.969   9.602  1.00 94.62           C  
ATOM    927  CD  GLU A 117       1.272  22.656   8.930  1.00 94.62           C  
ATOM    928  OE1 GLU A 117       2.414  22.172   9.117  1.00 94.62           O  
ATOM    929  OE2 GLU A 117       0.410  22.109   8.211  1.00 94.62           O  
ATOM    930  N   PHE A 118      -1.247  27.234   8.117  1.00 95.25           N  
ATOM    931  CA  PHE A 118      -0.955  28.328   7.184  1.00 95.25           C  
ATOM    932  C   PHE A 118      -1.005  29.672   7.887  1.00 95.25           C  
ATOM    933  CB  PHE A 118      -1.941  28.297   6.012  1.00 95.25           C  
ATOM    934  O   PHE A 118      -0.055  30.453   7.805  1.00 95.25           O  
ATOM    935  CG  PHE A 118      -1.774  29.453   5.059  1.00 95.25           C  
ATOM    936  CD1 PHE A 118      -2.766  30.422   4.934  1.00 95.25           C  
ATOM    937  CD2 PHE A 118      -0.626  29.578   4.285  1.00 95.25           C  
ATOM    938  CE1 PHE A 118      -2.613  31.484   4.055  1.00 95.25           C  
ATOM    939  CE2 PHE A 118      -0.467  30.641   3.404  1.00 95.25           C  
ATOM    940  CZ  PHE A 118      -1.463  31.594   3.289  1.00 95.25           C  
ATOM    941  N   LEU A 119      -2.062  29.906   8.695  1.00 96.19           N  
ATOM    942  CA  LEU A 119      -2.289  31.219   9.297  1.00 96.19           C  
ATOM    943  C   LEU A 119      -1.354  31.438  10.477  1.00 96.19           C  
ATOM    944  CB  LEU A 119      -3.746  31.344   9.750  1.00 96.19           C  
ATOM    945  O   LEU A 119      -0.963  32.562  10.758  1.00 96.19           O  
ATOM    946  CG  LEU A 119      -4.797  31.438   8.641  1.00 96.19           C  
ATOM    947  CD1 LEU A 119      -6.195  31.516   9.242  1.00 96.19           C  
ATOM    948  CD2 LEU A 119      -4.523  32.625   7.730  1.00 96.19           C  
ATOM    949  N   ARG A 120      -0.979  30.375  11.195  1.00 93.75           N  
ATOM    950  CA  ARG A 120      -0.057  30.500  12.320  1.00 93.75           C  
ATOM    951  C   ARG A 120       1.345  30.875  11.844  1.00 93.75           C  
ATOM    952  CB  ARG A 120      -0.013  29.203  13.117  1.00 93.75           C  
ATOM    953  O   ARG A 120       2.170  31.344  12.633  1.00 93.75           O  
ATOM    954  CG  ARG A 120      -1.252  28.953  13.969  1.00 93.75           C  
ATOM    955  CD  ARG A 120      -0.910  28.828  15.445  1.00 93.75           C  
ATOM    956  NE  ARG A 120      -2.078  28.469  16.234  1.00 93.75           N  
ATOM    957  NH1 ARG A 120      -1.330  29.484  18.172  1.00 93.75           N  
ATOM    958  NH2 ARG A 120      -3.354  28.406  18.156  1.00 93.75           N  
ATOM    959  CZ  ARG A 120      -2.252  28.781  17.516  1.00 93.75           C  
ATOM    960  N   SER A 121       1.606  30.719  10.609  1.00 92.38           N  
ATOM    961  CA  SER A 121       2.914  31.047  10.055  1.00 92.38           C  
ATOM    962  C   SER A 121       2.975  32.500   9.625  1.00 92.38           C  
ATOM    963  CB  SER A 121       3.236  30.156   8.859  1.00 92.38           C  
ATOM    964  O   SER A 121       4.016  33.000   9.172  1.00 92.38           O  
ATOM    965  OG  SER A 121       2.459  30.516   7.730  1.00 92.38           O  
ATOM    966  N   LEU A 122       1.875  33.219   9.812  1.00 93.50           N  
ATOM    967  CA  LEU A 122       1.800  34.594   9.391  1.00 93.50           C  
ATOM    968  C   LEU A 122       1.566  35.531  10.578  1.00 93.50           C  
ATOM    969  CB  LEU A 122       0.683  34.781   8.359  1.00 93.50           C  
ATOM    970  O   LEU A 122       1.063  35.094  11.617  1.00 93.50           O  
ATOM    971  CG  LEU A 122       0.787  33.938   7.086  1.00 93.50           C  
ATOM    972  CD1 LEU A 122      -0.497  34.062   6.270  1.00 93.50           C  
ATOM    973  CD2 LEU A 122       1.993  34.375   6.258  1.00 93.50           C  
ATOM    974  N   ASN A 123       1.979  36.750  10.359  1.00 89.31           N  
ATOM    975  CA  ASN A 123       1.794  37.781  11.391  1.00 89.31           C  
ATOM    976  C   ASN A 123       0.433  38.438  11.266  1.00 89.31           C  
ATOM    977  CB  ASN A 123       2.914  38.812  11.320  1.00 89.31           C  
ATOM    978  O   ASN A 123       0.212  39.250  10.352  1.00 89.31           O  
ATOM    979  CG  ASN A 123       2.883  39.781  12.484  1.00 89.31           C  
ATOM    980  ND2 ASN A 123       3.939  40.562  12.625  1.00 89.31           N  
ATOM    981  OD1 ASN A 123       1.917  39.812  13.250  1.00 89.31           O  
ATOM    982  N   SER A 124      -0.463  38.250  12.203  1.00 87.31           N  
ATOM    983  CA  SER A 124      -1.837  38.750  12.156  1.00 87.31           C  
ATOM    984  C   SER A 124      -1.899  40.250  12.430  1.00 87.31           C  
ATOM    985  CB  SER A 124      -2.707  38.000  13.164  1.00 87.31           C  
ATOM    986  O   SER A 124      -2.920  40.875  12.172  1.00 87.31           O  
ATOM    987  OG  SER A 124      -2.227  38.188  14.484  1.00 87.31           O  
ATOM    988  N   SER A 125      -0.859  40.781  12.922  1.00 88.62           N  
ATOM    989  CA  SER A 125      -0.846  42.219  13.219  1.00 88.62           C  
ATOM    990  C   SER A 125      -0.614  43.031  11.961  1.00 88.62           C  
ATOM    991  CB  SER A 125       0.231  42.531  14.258  1.00 88.62           C  
ATOM    992  O   SER A 125      -0.846  44.250  11.953  1.00 88.62           O  
ATOM    993  OG  SER A 125       0.592  41.375  14.984  1.00 88.62           O  
ATOM    994  N   LYS A 126      -0.172  42.438  10.938  1.00 92.88           N  
ATOM    995  CA  LYS A 126      -0.007  43.094   9.648  1.00 92.88           C  
ATOM    996  C   LYS A 126      -1.286  43.000   8.820  1.00 92.88           C  
ATOM    997  CB  LYS A 126       1.159  42.469   8.875  1.00 92.88           C  
ATOM    998  O   LYS A 126      -2.061  42.062   8.961  1.00 92.88           O  
ATOM    999  CG  LYS A 126       2.529  42.844   9.414  1.00 92.88           C  
ATOM   1000  CD  LYS A 126       3.639  42.500   8.438  1.00 92.88           C  
ATOM   1001  CE  LYS A 126       5.012  42.875   8.977  1.00 92.88           C  
ATOM   1002  NZ  LYS A 126       6.102  42.500   8.023  1.00 92.88           N  
ATOM   1003  N   PRO A 127      -1.512  44.062   8.078  1.00 96.81           N  
ATOM   1004  CA  PRO A 127      -2.678  43.969   7.199  1.00 96.81           C  
ATOM   1005  C   PRO A 127      -2.490  42.938   6.074  1.00 96.81           C  
ATOM   1006  CB  PRO A 127      -2.805  45.375   6.637  1.00 96.81           C  
ATOM   1007  O   PRO A 127      -1.766  43.219   5.113  1.00 96.81           O  
ATOM   1008  CG  PRO A 127      -1.490  46.031   6.930  1.00 96.81           C  
ATOM   1009  CD  PRO A 127      -0.779  45.219   7.973  1.00 96.81           C  
ATOM   1010  N   LEU A 128      -3.107  41.875   6.191  1.00 97.06           N  
ATOM   1011  CA  LEU A 128      -3.012  40.781   5.207  1.00 97.06           C  
ATOM   1012  C   LEU A 128      -4.391  40.406   4.672  1.00 97.06           C  
ATOM   1013  CB  LEU A 128      -2.338  39.562   5.820  1.00 97.06           C  
ATOM   1014  O   LEU A 128      -5.359  40.375   5.434  1.00 97.06           O  
ATOM   1015  CG  LEU A 128      -0.864  39.719   6.199  1.00 97.06           C  
ATOM   1016  CD1 LEU A 128      -0.428  38.562   7.105  1.00 97.06           C  
ATOM   1017  CD2 LEU A 128       0.006  39.781   4.945  1.00 97.06           C  
ATOM   1018  N   TYR A 129      -4.562  40.344   3.422  1.00 98.12           N  
ATOM   1019  CA  TYR A 129      -5.738  39.875   2.686  1.00 98.12           C  
ATOM   1020  C   TYR A 129      -5.418  38.656   1.842  1.00 98.12           C  
ATOM   1021  CB  TYR A 129      -6.277  41.000   1.793  1.00 98.12           C  
ATOM   1022  O   TYR A 129      -4.711  38.750   0.835  1.00 98.12           O  
ATOM   1023  CG  TYR A 129      -7.574  40.656   1.100  1.00 98.12           C  
ATOM   1024  CD1 TYR A 129      -7.797  41.031  -0.225  1.00 98.12           C  
ATOM   1025  CD2 TYR A 129      -8.578  39.969   1.768  1.00 98.12           C  
ATOM   1026  CE1 TYR A 129      -8.992  40.719  -0.867  1.00 98.12           C  
ATOM   1027  CE2 TYR A 129      -9.773  39.656   1.136  1.00 98.12           C  
ATOM   1028  OH  TYR A 129     -11.156  39.719  -0.811  1.00 98.12           O  
ATOM   1029  CZ  TYR A 129      -9.969  40.031  -0.180  1.00 98.12           C  
ATOM   1030  N   LEU A 130      -5.930  37.438   2.264  1.00 98.19           N  
ATOM   1031  CA  LEU A 130      -5.477  36.156   1.726  1.00 98.19           C  
ATOM   1032  C   LEU A 130      -6.613  35.438   1.004  1.00 98.19           C  
ATOM   1033  CB  LEU A 130      -4.926  35.281   2.844  1.00 98.19           C  
ATOM   1034  O   LEU A 130      -7.762  35.500   1.445  1.00 98.19           O  
ATOM   1035  CG  LEU A 130      -3.918  35.938   3.793  1.00 98.19           C  
ATOM   1036  CD1 LEU A 130      -3.809  35.125   5.082  1.00 98.19           C  
ATOM   1037  CD2 LEU A 130      -2.557  36.062   3.121  1.00 98.19           C  
ATOM   1038  N   GLY A 131      -6.367  34.719  -0.066  1.00 98.00           N  
ATOM   1039  CA  GLY A 131      -7.273  33.969  -0.916  1.00 98.00           C  
ATOM   1040  C   GLY A 131      -6.723  33.719  -2.307  1.00 98.00           C  
ATOM   1041  O   GLY A 131      -5.547  34.000  -2.572  1.00 98.00           O  
ATOM   1042  N   GLN A 132      -7.562  33.094  -3.082  1.00 96.75           N  
ATOM   1043  CA  GLN A 132      -7.145  32.906  -4.469  1.00 96.75           C  
ATOM   1044  C   GLN A 132      -7.250  34.219  -5.258  1.00 96.75           C  
ATOM   1045  CB  GLN A 132      -7.984  31.828  -5.137  1.00 96.75           C  
ATOM   1046  O   GLN A 132      -8.281  34.906  -5.207  1.00 96.75           O  
ATOM   1047  CG  GLN A 132      -7.574  31.531  -6.574  1.00 96.75           C  
ATOM   1048  CD  GLN A 132      -8.352  30.375  -7.180  1.00 96.75           C  
ATOM   1049  NE2 GLN A 132      -8.180  30.172  -8.484  1.00 96.75           N  
ATOM   1050  OE1 GLN A 132      -9.094  29.672  -6.484  1.00 96.75           O  
ATOM   1051  N   THR A 133      -6.242  34.500  -5.984  1.00 95.12           N  
ATOM   1052  CA  THR A 133      -6.176  35.719  -6.762  1.00 95.12           C  
ATOM   1053  C   THR A 133      -7.152  35.688  -7.934  1.00 95.12           C  
ATOM   1054  CB  THR A 133      -4.754  36.000  -7.285  1.00 95.12           C  
ATOM   1055  O   THR A 133      -7.156  34.719  -8.711  1.00 95.12           O  
ATOM   1056  CG2 THR A 133      -4.676  37.312  -8.047  1.00 95.12           C  
ATOM   1057  OG1 THR A 133      -3.844  36.031  -6.180  1.00 95.12           O  
ATOM   1058  N   GLY A 134      -7.961  36.688  -8.008  1.00 92.69           N  
ATOM   1059  CA  GLY A 134      -8.867  36.844  -9.133  1.00 92.69           C  
ATOM   1060  C   GLY A 134      -8.547  38.062 -10.000  1.00 92.69           C  
ATOM   1061  O   GLY A 134      -8.188  39.125  -9.484  1.00 92.69           O  
ATOM   1062  N   LEU A 135      -8.578  37.812 -11.297  1.00 88.00           N  
ATOM   1063  CA  LEU A 135      -8.383  38.875 -12.258  1.00 88.00           C  
ATOM   1064  C   LEU A 135      -9.602  39.031 -13.156  1.00 88.00           C  
ATOM   1065  CB  LEU A 135      -7.137  38.625 -13.109  1.00 88.00           C  
ATOM   1066  O   LEU A 135      -9.695  40.000 -13.930  1.00 88.00           O  
ATOM   1067  CG  LEU A 135      -5.797  38.656 -12.367  1.00 88.00           C  
ATOM   1068  CD1 LEU A 135      -4.730  37.938 -13.188  1.00 88.00           C  
ATOM   1069  CD2 LEU A 135      -5.371  40.094 -12.062  1.00 88.00           C  
ATOM   1070  N   GLY A 136     -10.484  38.188 -12.930  1.00 85.00           N  
ATOM   1071  CA  GLY A 136     -11.648  38.188 -13.805  1.00 85.00           C  
ATOM   1072  C   GLY A 136     -11.523  37.188 -14.945  1.00 85.00           C  
ATOM   1073  O   GLY A 136     -10.406  36.875 -15.383  1.00 85.00           O  
ATOM   1074  N   ASN A 137     -12.641  36.688 -15.352  1.00 79.25           N  
ATOM   1075  CA  ASN A 137     -12.641  35.812 -16.531  1.00 79.25           C  
ATOM   1076  C   ASN A 137     -12.266  36.562 -17.797  1.00 79.25           C  
ATOM   1077  CB  ASN A 137     -14.000  35.125 -16.688  1.00 79.25           C  
ATOM   1078  O   ASN A 137     -12.273  37.812 -17.812  1.00 79.25           O  
ATOM   1079  CG  ASN A 137     -14.328  34.188 -15.547  1.00 79.25           C  
ATOM   1080  ND2 ASN A 137     -15.555  33.688 -15.531  1.00 79.25           N  
ATOM   1081  OD1 ASN A 137     -13.484  33.938 -14.680  1.00 79.25           O  
ATOM   1082  N   ILE A 138     -11.953  35.875 -18.766  1.00 72.88           N  
ATOM   1083  CA  ILE A 138     -11.508  36.469 -20.031  1.00 72.88           C  
ATOM   1084  C   ILE A 138     -12.578  37.406 -20.578  1.00 72.88           C  
ATOM   1085  CB  ILE A 138     -11.172  35.375 -21.078  1.00 72.88           C  
ATOM   1086  O   ILE A 138     -12.266  38.469 -21.109  1.00 72.88           O  
ATOM   1087  CG1 ILE A 138      -9.977  34.531 -20.594  1.00 72.88           C  
ATOM   1088  CG2 ILE A 138     -10.891  36.000 -22.438  1.00 72.88           C  
ATOM   1089  CD1 ILE A 138      -9.742  33.281 -21.422  1.00 72.88           C  
ATOM   1090  N   GLU A 139     -13.852  37.062 -20.344  1.00 74.62           N  
ATOM   1091  CA  GLU A 139     -14.961  37.875 -20.875  1.00 74.62           C  
ATOM   1092  C   GLU A 139     -15.172  39.125 -20.047  1.00 74.62           C  
ATOM   1093  CB  GLU A 139     -16.250  37.031 -20.906  1.00 74.62           C  
ATOM   1094  O   GLU A 139     -15.719  40.125 -20.547  1.00 74.62           O  
ATOM   1095  CG  GLU A 139     -16.188  35.844 -21.859  1.00 74.62           C  
ATOM   1096  CD  GLU A 139     -17.406  34.938 -21.766  1.00 74.62           C  
ATOM   1097  OE1 GLU A 139     -17.469  33.938 -22.500  1.00 74.62           O  
ATOM   1098  OE2 GLU A 139     -18.297  35.250 -20.953  1.00 74.62           O  
ATOM   1099  N   GLU A 140     -14.695  39.031 -18.828  1.00 76.31           N  
ATOM   1100  CA  GLU A 140     -14.945  40.125 -17.922  1.00 76.31           C  
ATOM   1101  C   GLU A 140     -13.711  41.000 -17.781  1.00 76.31           C  
ATOM   1102  CB  GLU A 140     -15.375  39.594 -16.547  1.00 76.31           C  
ATOM   1103  O   GLU A 140     -13.703  41.969 -16.984  1.00 76.31           O  
ATOM   1104  CG  GLU A 140     -16.750  38.938 -16.547  1.00 76.31           C  
ATOM   1105  CD  GLU A 140     -17.125  38.344 -15.188  1.00 76.31           C  
ATOM   1106  OE1 GLU A 140     -18.328  38.062 -14.969  1.00 76.31           O  
ATOM   1107  OE2 GLU A 140     -16.219  38.188 -14.344  1.00 76.31           O  
ATOM   1108  N   LEU A 141     -12.766  40.656 -18.656  1.00 68.25           N  
ATOM   1109  CA  LEU A 141     -11.539  41.438 -18.562  1.00 68.25           C  
ATOM   1110  C   LEU A 141     -11.797  42.875 -18.984  1.00 68.25           C  
ATOM   1111  CB  LEU A 141     -10.445  40.844 -19.453  1.00 68.25           C  
ATOM   1112  O   LEU A 141     -12.367  43.125 -20.047  1.00 68.25           O  
ATOM   1113  CG  LEU A 141      -9.164  40.406 -18.734  1.00 68.25           C  
ATOM   1114  CD1 LEU A 141      -8.922  38.906 -18.922  1.00 68.25           C  
ATOM   1115  CD2 LEU A 141      -7.973  41.219 -19.234  1.00 68.25           C  
ATOM   1116  N   GLY A 142     -11.500  43.781 -18.125  1.00 68.69           N  
ATOM   1117  CA  GLY A 142     -11.688  45.219 -18.391  1.00 68.69           C  
ATOM   1118  C   GLY A 142     -13.016  45.719 -17.891  1.00 68.69           C  
ATOM   1119  O   GLY A 142     -13.227  46.938 -17.828  1.00 68.69           O  
ATOM   1120  N   LYS A 143     -13.867  44.750 -17.562  1.00 78.56           N  
ATOM   1121  CA  LYS A 143     -15.211  45.156 -17.156  1.00 78.56           C  
ATOM   1122  C   LYS A 143     -15.344  45.188 -15.633  1.00 78.56           C  
ATOM   1123  CB  LYS A 143     -16.266  44.219 -17.750  1.00 78.56           C  
ATOM   1124  O   LYS A 143     -16.375  45.625 -15.102  1.00 78.56           O  
ATOM   1125  CG  LYS A 143     -16.344  44.281 -19.281  1.00 78.56           C  
ATOM   1126  CD  LYS A 143     -17.438  43.375 -19.812  1.00 78.56           C  
ATOM   1127  CE  LYS A 143     -17.484  43.375 -21.328  1.00 78.56           C  
ATOM   1128  NZ  LYS A 143     -18.484  42.406 -21.859  1.00 78.56           N  
ATOM   1129  N   LEU A 144     -14.336  44.812 -14.945  1.00 85.31           N  
ATOM   1130  CA  LEU A 144     -14.430  44.688 -13.492  1.00 85.31           C  
ATOM   1131  C   LEU A 144     -13.906  45.969 -12.812  1.00 85.31           C  
ATOM   1132  CB  LEU A 144     -13.648  43.469 -13.008  1.00 85.31           C  
ATOM   1133  O   LEU A 144     -13.875  46.031 -11.578  1.00 85.31           O  
ATOM   1134  CG  LEU A 144     -14.211  42.094 -13.391  1.00 85.31           C  
ATOM   1135  CD1 LEU A 144     -13.203  41.000 -13.078  1.00 85.31           C  
ATOM   1136  CD2 LEU A 144     -15.531  41.844 -12.672  1.00 85.31           C  
ATOM   1137  N   GLY A 145     -13.516  46.938 -13.586  1.00 84.12           N  
ATOM   1138  CA  GLY A 145     -13.016  48.188 -13.023  1.00 84.12           C  
ATOM   1139  C   GLY A 145     -11.711  48.031 -12.266  1.00 84.12           C  
ATOM   1140  O   GLY A 145     -11.508  48.625 -11.219  1.00 84.12           O  
ATOM   1141  N   LEU A 146     -10.898  47.094 -12.641  1.00 87.19           N  
ATOM   1142  CA  LEU A 146      -9.594  46.844 -12.031  1.00 87.19           C  
ATOM   1143  C   LEU A 146      -8.484  47.469 -12.859  1.00 87.19           C  
ATOM   1144  CB  LEU A 146      -9.344  45.344 -11.891  1.00 87.19           C  
ATOM   1145  O   LEU A 146      -8.422  47.281 -14.078  1.00 87.19           O  
ATOM   1146  CG  LEU A 146     -10.164  44.594 -10.828  1.00 87.19           C  
ATOM   1147  CD1 LEU A 146     -10.219  43.125 -11.133  1.00 87.19           C  
ATOM   1148  CD2 LEU A 146      -9.578  44.844  -9.438  1.00 87.19           C  
ATOM   1149  N   GLU A 147      -7.707  48.281 -12.234  1.00 84.12           N  
ATOM   1150  CA  GLU A 147      -6.531  48.844 -12.883  1.00 84.12           C  
ATOM   1151  C   GLU A 147      -5.402  47.812 -12.969  1.00 84.12           C  
ATOM   1152  CB  GLU A 147      -6.055  50.094 -12.133  1.00 84.12           C  
ATOM   1153  O   GLU A 147      -5.422  46.812 -12.273  1.00 84.12           O  
ATOM   1154  CG  GLU A 147      -7.020  51.281 -12.227  1.00 84.12           C  
ATOM   1155  CD  GLU A 147      -6.465  52.438 -13.023  1.00 84.12           C  
ATOM   1156  OE1 GLU A 147      -7.254  53.312 -13.445  1.00 84.12           O  
ATOM   1157  OE2 GLU A 147      -5.234  52.469 -13.242  1.00 84.12           O  
ATOM   1158  N   PRO A 148      -4.402  48.156 -13.883  1.00 81.81           N  
ATOM   1159  CA  PRO A 148      -3.256  47.250 -13.945  1.00 81.81           C  
ATOM   1160  C   PRO A 148      -2.531  47.094 -12.602  1.00 81.81           C  
ATOM   1161  CB  PRO A 148      -2.352  47.875 -14.992  1.00 81.81           C  
ATOM   1162  O   PRO A 148      -2.213  48.125 -11.969  1.00 81.81           O  
ATOM   1163  CG  PRO A 148      -3.236  48.844 -15.727  1.00 81.81           C  
ATOM   1164  CD  PRO A 148      -4.406  49.156 -14.844  1.00 81.81           C  
ATOM   1165  N   GLY A 149      -2.406  45.906 -12.164  1.00 86.25           N  
ATOM   1166  CA  GLY A 149      -1.741  45.656 -10.891  1.00 86.25           C  
ATOM   1167  C   GLY A 149      -2.707  45.500  -9.734  1.00 86.25           C  
ATOM   1168  O   GLY A 149      -2.287  45.344  -8.586  1.00 86.25           O  
ATOM   1169  N   GLU A 150      -3.943  45.594 -10.039  1.00 90.62           N  
ATOM   1170  CA  GLU A 150      -4.961  45.406  -9.008  1.00 90.62           C  
ATOM   1171  C   GLU A 150      -5.605  44.031  -9.117  1.00 90.62           C  
ATOM   1172  CB  GLU A 150      -6.027  46.500  -9.086  1.00 90.62           C  
ATOM   1173  O   GLU A 150      -5.699  43.469 -10.219  1.00 90.62           O  
ATOM   1174  CG  GLU A 150      -5.504  47.906  -8.781  1.00 90.62           C  
ATOM   1175  CD  GLU A 150      -6.586  48.969  -8.836  1.00 90.62           C  
ATOM   1176  OE1 GLU A 150      -6.328  50.125  -8.391  1.00 90.62           O  
ATOM   1177  OE2 GLU A 150      -7.695  48.656  -9.320  1.00 90.62           O  
ATOM   1178  N   ASN A 151      -5.883  43.469  -8.047  1.00 94.06           N  
ATOM   1179  CA  ASN A 151      -6.535  42.156  -8.008  1.00 94.06           C  
ATOM   1180  C   ASN A 151      -7.547  42.062  -6.867  1.00 94.06           C  
ATOM   1181  CB  ASN A 151      -5.500  41.031  -7.887  1.00 94.06           C  
ATOM   1182  O   ASN A 151      -7.859  43.062  -6.230  1.00 94.06           O  
ATOM   1183  CG  ASN A 151      -4.770  41.062  -6.559  1.00 94.06           C  
ATOM   1184  ND2 ASN A 151      -3.797  40.188  -6.402  1.00 94.06           N  
ATOM   1185  OD1 ASN A 151      -5.074  41.875  -5.680  1.00 94.06           O  
ATOM   1186  N   PHE A 152      -8.250  41.031  -6.707  1.00 95.50           N  
ATOM   1187  CA  PHE A 152      -9.164  40.750  -5.609  1.00 95.50           C  
ATOM   1188  C   PHE A 152      -9.062  39.281  -5.211  1.00 95.50           C  
ATOM   1189  CB  PHE A 152     -10.602  41.062  -5.996  1.00 95.50           C  
ATOM   1190  O   PHE A 152      -8.422  38.469  -5.906  1.00 95.50           O  
ATOM   1191  CG  PHE A 152     -11.148  40.250  -7.125  1.00 95.50           C  
ATOM   1192  CD1 PHE A 152     -10.844  40.562  -8.445  1.00 95.50           C  
ATOM   1193  CD2 PHE A 152     -11.953  39.125  -6.863  1.00 95.50           C  
ATOM   1194  CE1 PHE A 152     -11.344  39.781  -9.492  1.00 95.50           C  
ATOM   1195  CE2 PHE A 152     -12.453  38.375  -7.902  1.00 95.50           C  
ATOM   1196  CZ  PHE A 152     -12.148  38.688  -9.211  1.00 95.50           C  
ATOM   1197  N   CYS A 153      -9.508  38.906  -4.020  1.00 97.62           N  
ATOM   1198  CA  CYS A 153      -9.594  37.500  -3.629  1.00 97.62           C  
ATOM   1199  C   CYS A 153     -10.938  36.906  -4.023  1.00 97.62           C  
ATOM   1200  CB  CYS A 153      -9.383  37.375  -2.123  1.00 97.62           C  
ATOM   1201  O   CYS A 153     -11.992  37.469  -3.695  1.00 97.62           O  
ATOM   1202  SG  CYS A 153      -7.691  37.719  -1.589  1.00 97.62           S  
ATOM   1203  N   MET A 154     -10.859  35.812  -4.695  1.00 95.69           N  
ATOM   1204  CA  MET A 154     -12.102  35.156  -5.102  1.00 95.69           C  
ATOM   1205  C   MET A 154     -12.938  34.781  -3.885  1.00 95.69           C  
ATOM   1206  CB  MET A 154     -11.812  33.906  -5.941  1.00 95.69           C  
ATOM   1207  O   MET A 154     -12.414  34.281  -2.887  1.00 95.69           O  
ATOM   1208  CG  MET A 154     -11.383  34.219  -7.367  1.00 95.69           C  
ATOM   1209  SD  MET A 154     -11.195  32.688  -8.383  1.00 95.69           S  
ATOM   1210  CE  MET A 154     -12.930  32.250  -8.617  1.00 95.69           C  
ATOM   1211  N   GLY A 155     -14.234  34.938  -3.969  1.00 94.56           N  
ATOM   1212  CA  GLY A 155     -15.117  34.688  -2.846  1.00 94.56           C  
ATOM   1213  C   GLY A 155     -15.391  33.188  -2.617  1.00 94.56           C  
ATOM   1214  O   GLY A 155     -15.547  32.750  -1.477  1.00 94.56           O  
ATOM   1215  N   GLY A 156     -15.445  32.406  -3.678  1.00 93.56           N  
ATOM   1216  CA  GLY A 156     -15.820  31.016  -3.623  1.00 93.56           C  
ATOM   1217  C   GLY A 156     -14.961  30.203  -2.670  1.00 93.56           C  
ATOM   1218  O   GLY A 156     -15.469  29.641  -1.691  1.00 93.56           O  
ATOM   1219  N   PRO A 157     -13.648  30.203  -2.881  1.00 96.12           N  
ATOM   1220  CA  PRO A 157     -12.750  29.422  -2.016  1.00 96.12           C  
ATOM   1221  C   PRO A 157     -12.602  30.047  -0.627  1.00 96.12           C  
ATOM   1222  CB  PRO A 157     -11.422  29.453  -2.773  1.00 96.12           C  
ATOM   1223  O   PRO A 157     -12.039  29.406   0.273  1.00 96.12           O  
ATOM   1224  CG  PRO A 157     -11.789  29.812  -4.180  1.00 96.12           C  
ATOM   1225  CD  PRO A 157     -13.062  30.609  -4.148  1.00 96.12           C  
ATOM   1226  N   GLY A 158     -13.094  31.312  -0.467  1.00 97.44           N  
ATOM   1227  CA  GLY A 158     -13.008  31.984   0.821  1.00 97.44           C  
ATOM   1228  C   GLY A 158     -11.992  33.125   0.839  1.00 97.44           C  
ATOM   1229  O   GLY A 158     -11.008  33.094   0.094  1.00 97.44           O  
ATOM   1230  N   MET A 159     -12.266  34.094   1.660  1.00 98.00           N  
ATOM   1231  CA  MET A 159     -11.406  35.250   1.858  1.00 98.00           C  
ATOM   1232  C   MET A 159     -11.000  35.375   3.322  1.00 98.00           C  
ATOM   1233  CB  MET A 159     -12.102  36.531   1.392  1.00 98.00           C  
ATOM   1234  O   MET A 159     -11.844  35.312   4.215  1.00 98.00           O  
ATOM   1235  CG  MET A 159     -12.883  36.375   0.100  1.00 98.00           C  
ATOM   1236  SD  MET A 159     -13.688  37.906  -0.441  1.00 98.00           S  
ATOM   1237  CE  MET A 159     -15.328  37.281  -0.890  1.00 98.00           C  
ATOM   1238  N   ILE A 160      -9.750  35.625   3.504  1.00 98.50           N  
ATOM   1239  CA  ILE A 160      -9.273  35.750   4.875  1.00 98.50           C  
ATOM   1240  C   ILE A 160      -8.742  37.156   5.109  1.00 98.50           C  
ATOM   1241  CB  ILE A 160      -8.172  34.688   5.188  1.00 98.50           C  
ATOM   1242  O   ILE A 160      -8.039  37.719   4.262  1.00 98.50           O  
ATOM   1243  CG1 ILE A 160      -8.719  33.281   5.016  1.00 98.50           C  
ATOM   1244  CG2 ILE A 160      -7.617  34.906   6.598  1.00 98.50           C  
ATOM   1245  CD1 ILE A 160      -7.680  32.188   5.227  1.00 98.50           C  
ATOM   1246  N   PHE A 161      -9.125  37.719   6.246  1.00 98.06           N  
ATOM   1247  CA  PHE A 161      -8.711  39.062   6.656  1.00 98.06           C  
ATOM   1248  C   PHE A 161      -7.953  39.000   7.980  1.00 98.06           C  
ATOM   1249  CB  PHE A 161      -9.922  40.000   6.781  1.00 98.06           C  
ATOM   1250  O   PHE A 161      -8.375  38.312   8.914  1.00 98.06           O  
ATOM   1251  CG  PHE A 161     -10.844  39.938   5.590  1.00 98.06           C  
ATOM   1252  CD1 PHE A 161     -10.633  40.781   4.504  1.00 98.06           C  
ATOM   1253  CD2 PHE A 161     -11.922  39.062   5.559  1.00 98.06           C  
ATOM   1254  CE1 PHE A 161     -11.484  40.750   3.400  1.00 98.06           C  
ATOM   1255  CE2 PHE A 161     -12.773  39.031   4.461  1.00 98.06           C  
ATOM   1256  CZ  PHE A 161     -12.555  39.875   3.383  1.00 98.06           C  
ATOM   1257  N   SER A 162      -6.848  39.719   7.980  1.00 96.81           N  
ATOM   1258  CA  SER A 162      -6.242  39.938   9.289  1.00 96.81           C  
ATOM   1259  C   SER A 162      -7.051  40.938  10.109  1.00 96.81           C  
ATOM   1260  CB  SER A 162      -4.805  40.406   9.148  1.00 96.81           C  
ATOM   1261  O   SER A 162      -7.859  41.688   9.562  1.00 96.81           O  
ATOM   1262  OG  SER A 162      -4.770  41.719   8.570  1.00 96.81           O  
ATOM   1263  N   ARG A 163      -6.938  40.938  11.352  1.00 94.75           N  
ATOM   1264  CA  ARG A 163      -7.605  41.875  12.234  1.00 94.75           C  
ATOM   1265  C   ARG A 163      -7.348  43.312  11.797  1.00 94.75           C  
ATOM   1266  CB  ARG A 163      -7.137  41.688  13.680  1.00 94.75           C  
ATOM   1267  O   ARG A 163      -8.266  44.125  11.766  1.00 94.75           O  
ATOM   1268  CG  ARG A 163      -7.801  42.625  14.672  1.00 94.75           C  
ATOM   1269  CD  ARG A 163      -7.273  42.406  16.094  1.00 94.75           C  
ATOM   1270  NE  ARG A 163      -7.457  43.625  16.906  1.00 94.75           N  
ATOM   1271  NH1 ARG A 163      -5.246  43.750  17.562  1.00 94.75           N  
ATOM   1272  NH2 ARG A 163      -6.762  45.281  18.312  1.00 94.75           N  
ATOM   1273  CZ  ARG A 163      -6.488  44.219  17.594  1.00 94.75           C  
ATOM   1274  N   GLU A 164      -6.113  43.594  11.383  1.00 95.12           N  
ATOM   1275  CA  GLU A 164      -5.711  44.938  11.000  1.00 95.12           C  
ATOM   1276  C   GLU A 164      -6.457  45.406   9.750  1.00 95.12           C  
ATOM   1277  CB  GLU A 164      -4.199  45.000  10.758  1.00 95.12           C  
ATOM   1278  O   GLU A 164      -6.844  46.562   9.648  1.00 95.12           O  
ATOM   1279  CG  GLU A 164      -3.637  46.406  10.750  1.00 95.12           C  
ATOM   1280  CD  GLU A 164      -3.945  47.188  12.016  1.00 95.12           C  
ATOM   1281  OE1 GLU A 164      -3.760  48.438  12.031  1.00 95.12           O  
ATOM   1282  OE2 GLU A 164      -4.375  46.562  13.008  1.00 95.12           O  
ATOM   1283  N   VAL A 165      -6.699  44.531   8.852  1.00 97.12           N  
ATOM   1284  CA  VAL A 165      -7.414  44.875   7.629  1.00 97.12           C  
ATOM   1285  C   VAL A 165      -8.859  45.250   7.965  1.00 97.12           C  
ATOM   1286  CB  VAL A 165      -7.391  43.719   6.605  1.00 97.12           C  
ATOM   1287  O   VAL A 165      -9.375  46.250   7.461  1.00 97.12           O  
ATOM   1288  CG1 VAL A 165      -8.438  43.938   5.516  1.00 97.12           C  
ATOM   1289  CG2 VAL A 165      -6.000  43.594   5.992  1.00 97.12           C  
ATOM   1290  N   LEU A 166      -9.555  44.500   8.789  1.00 96.62           N  
ATOM   1291  CA  LEU A 166     -10.938  44.812   9.164  1.00 96.62           C  
ATOM   1292  C   LEU A 166     -11.023  46.125   9.938  1.00 96.62           C  
ATOM   1293  CB  LEU A 166     -11.508  43.656  10.016  1.00 96.62           C  
ATOM   1294  O   LEU A 166     -11.961  46.906   9.742  1.00 96.62           O  
ATOM   1295  CG  LEU A 166     -12.227  42.562   9.250  1.00 96.62           C  
ATOM   1296  CD1 LEU A 166     -12.367  41.312  10.125  1.00 96.62           C  
ATOM   1297  CD2 LEU A 166     -13.602  43.031   8.773  1.00 96.62           C  
ATOM   1298  N   ARG A 167     -10.086  46.312  10.781  1.00 96.25           N  
ATOM   1299  CA  ARG A 167     -10.055  47.562  11.578  1.00 96.25           C  
ATOM   1300  C   ARG A 167      -9.992  48.781  10.688  1.00 96.25           C  
ATOM   1301  CB  ARG A 167      -8.859  47.531  12.539  1.00 96.25           C  
ATOM   1302  O   ARG A 167     -10.641  49.781  10.961  1.00 96.25           O  
ATOM   1303  CG  ARG A 167      -8.891  48.656  13.570  1.00 96.25           C  
ATOM   1304  CD  ARG A 167      -7.621  48.688  14.414  1.00 96.25           C  
ATOM   1305  NE  ARG A 167      -6.461  49.094  13.625  1.00 96.25           N  
ATOM   1306  NH1 ARG A 167      -6.625  51.312  14.164  1.00 96.25           N  
ATOM   1307  NH2 ARG A 167      -4.949  50.594  12.781  1.00 96.25           N  
ATOM   1308  CZ  ARG A 167      -6.012  50.344  13.523  1.00 96.25           C  
ATOM   1309  N   ARG A 168      -9.297  48.719   9.633  1.00 96.81           N  
ATOM   1310  CA  ARG A 168      -9.078  49.844   8.742  1.00 96.81           C  
ATOM   1311  C   ARG A 168     -10.227  50.000   7.754  1.00 96.81           C  
ATOM   1312  CB  ARG A 168      -7.754  49.688   7.988  1.00 96.81           C  
ATOM   1313  O   ARG A 168     -10.633  51.125   7.430  1.00 96.81           O  
ATOM   1314  CG  ARG A 168      -6.523  49.812   8.875  1.00 96.81           C  
ATOM   1315  CD  ARG A 168      -5.238  49.688   8.070  1.00 96.81           C  
ATOM   1316  NE  ARG A 168      -4.062  49.625   8.938  1.00 96.81           N  
ATOM   1317  NH1 ARG A 168      -2.527  49.750   7.219  1.00 96.81           N  
ATOM   1318  NH2 ARG A 168      -1.812  49.625   9.391  1.00 96.81           N  
ATOM   1319  CZ  ARG A 168      -2.805  49.656   8.516  1.00 96.81           C  
ATOM   1320  N   MET A 169     -10.727  48.969   7.309  1.00 96.62           N  
ATOM   1321  CA  MET A 169     -11.625  48.969   6.164  1.00 96.62           C  
ATOM   1322  C   MET A 169     -13.070  49.219   6.609  1.00 96.62           C  
ATOM   1323  CB  MET A 169     -11.531  47.656   5.391  1.00 96.62           C  
ATOM   1324  O   MET A 169     -13.812  49.938   5.953  1.00 96.62           O  
ATOM   1325  CG  MET A 169     -12.703  47.406   4.453  1.00 96.62           C  
ATOM   1326  SD  MET A 169     -12.695  45.719   3.746  1.00 96.62           S  
ATOM   1327  CE  MET A 169     -14.477  45.469   3.498  1.00 96.62           C  
ATOM   1328  N   VAL A 170     -13.531  48.656   7.723  1.00 95.50           N  
ATOM   1329  CA  VAL A 170     -14.945  48.531   8.055  1.00 95.50           C  
ATOM   1330  C   VAL A 170     -15.531  49.906   8.383  1.00 95.50           C  
ATOM   1331  CB  VAL A 170     -15.156  47.562   9.250  1.00 95.50           C  
ATOM   1332  O   VAL A 170     -16.703  50.156   8.109  1.00 95.50           O  
ATOM   1333  CG1 VAL A 170     -16.594  47.656   9.773  1.00 95.50           C  
ATOM   1334  CG2 VAL A 170     -14.836  46.125   8.836  1.00 95.50           C  
ATOM   1335  N   PRO A 171     -14.773  50.844   9.000  1.00 95.12           N  
ATOM   1336  CA  PRO A 171     -15.320  52.188   9.203  1.00 95.12           C  
ATOM   1337  C   PRO A 171     -15.758  52.844   7.895  1.00 95.12           C  
ATOM   1338  CB  PRO A 171     -14.164  52.969   9.844  1.00 95.12           C  
ATOM   1339  O   PRO A 171     -16.578  53.781   7.910  1.00 95.12           O  
ATOM   1340  CG  PRO A 171     -13.273  51.906  10.406  1.00 95.12           C  
ATOM   1341  CD  PRO A 171     -13.438  50.656   9.594  1.00 95.12           C  
ATOM   1342  N   HIS A 172     -15.258  52.375   6.785  1.00 95.81           N  
ATOM   1343  CA  HIS A 172     -15.570  52.969   5.488  1.00 95.81           C  
ATOM   1344  C   HIS A 172     -16.484  52.062   4.672  1.00 95.81           C  
ATOM   1345  CB  HIS A 172     -14.289  53.250   4.711  1.00 95.81           C  
ATOM   1346  O   HIS A 172     -16.594  52.219   3.453  1.00 95.81           O  
ATOM   1347  CG  HIS A 172     -13.305  54.094   5.461  1.00 95.81           C  
ATOM   1348  CD2 HIS A 172     -12.141  53.781   6.074  1.00 95.81           C  
ATOM   1349  ND1 HIS A 172     -13.477  55.469   5.645  1.00 95.81           N  
ATOM   1350  CE1 HIS A 172     -12.453  55.938   6.344  1.00 95.81           C  
ATOM   1351  NE2 HIS A 172     -11.633  54.938   6.617  1.00 95.81           N  
ATOM   1352  N   ILE A 173     -17.062  51.125   5.273  1.00 94.44           N  
ATOM   1353  CA  ILE A 173     -17.828  50.094   4.578  1.00 94.44           C  
ATOM   1354  C   ILE A 173     -19.031  50.750   3.900  1.00 94.44           C  
ATOM   1355  CB  ILE A 173     -18.281  48.969   5.547  1.00 94.44           C  
ATOM   1356  O   ILE A 173     -19.453  50.312   2.820  1.00 94.44           O  
ATOM   1357  CG1 ILE A 173     -18.031  47.594   4.930  1.00 94.44           C  
ATOM   1358  CG2 ILE A 173     -19.766  49.156   5.906  1.00 94.44           C  
ATOM   1359  CD1 ILE A 173     -18.141  46.438   5.918  1.00 94.44           C  
ATOM   1360  N   GLY A 174     -19.703  51.750   4.520  1.00 92.38           N  
ATOM   1361  CA  GLY A 174     -20.812  52.469   3.904  1.00 92.38           C  
ATOM   1362  C   GLY A 174     -20.422  53.125   2.596  1.00 92.38           C  
ATOM   1363  O   GLY A 174     -21.172  53.062   1.622  1.00 92.38           O  
ATOM   1364  N   GLU A 175     -19.297  53.750   2.613  1.00 93.75           N  
ATOM   1365  CA  GLU A 175     -18.781  54.375   1.402  1.00 93.75           C  
ATOM   1366  C   GLU A 175     -18.531  53.375   0.302  1.00 93.75           C  
ATOM   1367  CB  GLU A 175     -17.500  55.156   1.704  1.00 93.75           C  
ATOM   1368  O   GLU A 175     -18.828  53.625  -0.867  1.00 93.75           O  
ATOM   1369  CG  GLU A 175     -17.297  56.406   0.836  1.00 93.75           C  
ATOM   1370  CD  GLU A 175     -16.047  57.188   1.196  1.00 93.75           C  
ATOM   1371  OE1 GLU A 175     -15.750  58.188   0.506  1.00 93.75           O  
ATOM   1372  OE2 GLU A 175     -15.375  56.812   2.178  1.00 93.75           O  
ATOM   1373  N   CYS A 176     -17.984  52.250   0.659  1.00 94.94           N  
ATOM   1374  CA  CYS A 176     -17.703  51.188  -0.302  1.00 94.94           C  
ATOM   1375  C   CYS A 176     -18.984  50.688  -0.945  1.00 94.94           C  
ATOM   1376  CB  CYS A 176     -16.969  50.031   0.375  1.00 94.94           C  
ATOM   1377  O   CYS A 176     -19.031  50.406  -2.146  1.00 94.94           O  
ATOM   1378  SG  CYS A 176     -15.250  50.375   0.786  1.00 94.94           S  
ATOM   1379  N   LEU A 177     -20.062  50.531  -0.176  1.00 93.50           N  
ATOM   1380  CA  LEU A 177     -21.344  50.031  -0.672  1.00 93.50           C  
ATOM   1381  C   LEU A 177     -22.000  51.031  -1.608  1.00 93.50           C  
ATOM   1382  CB  LEU A 177     -22.281  49.719   0.494  1.00 93.50           C  
ATOM   1383  O   LEU A 177     -22.703  50.656  -2.543  1.00 93.50           O  
ATOM   1384  CG  LEU A 177     -22.266  48.281   1.000  1.00 93.50           C  
ATOM   1385  CD1 LEU A 177     -22.719  48.219   2.455  1.00 93.50           C  
ATOM   1386  CD2 LEU A 177     -23.141  47.406   0.125  1.00 93.50           C  
ATOM   1387  N   ARG A 178     -21.703  52.281  -1.426  1.00 92.12           N  
ATOM   1388  CA  ARG A 178     -22.344  53.312  -2.221  1.00 92.12           C  
ATOM   1389  C   ARG A 178     -21.531  53.594  -3.484  1.00 92.12           C  
ATOM   1390  CB  ARG A 178     -22.500  54.594  -1.398  1.00 92.12           C  
ATOM   1391  O   ARG A 178     -22.047  54.219  -4.426  1.00 92.12           O  
ATOM   1392  CG  ARG A 178     -23.656  54.531  -0.406  1.00 92.12           C  
ATOM   1393  CD  ARG A 178     -23.828  55.875   0.313  1.00 92.12           C  
ATOM   1394  NE  ARG A 178     -22.688  56.188   1.161  1.00 92.12           N  
ATOM   1395  NH1 ARG A 178     -23.812  57.719   2.473  1.00 92.12           N  
ATOM   1396  NH2 ARG A 178     -21.594  57.281   2.873  1.00 92.12           N  
ATOM   1397  CZ  ARG A 178     -22.703  57.062   2.168  1.00 92.12           C  
ATOM   1398  N   GLU A 179     -20.328  53.156  -3.510  1.00 91.19           N  
ATOM   1399  CA  GLU A 179     -19.469  53.438  -4.652  1.00 91.19           C  
ATOM   1400  C   GLU A 179     -18.953  52.125  -5.277  1.00 91.19           C  
ATOM   1401  CB  GLU A 179     -18.281  54.312  -4.230  1.00 91.19           C  
ATOM   1402  O   GLU A 179     -17.750  51.969  -5.473  1.00 91.19           O  
ATOM   1403  CG  GLU A 179     -18.672  55.750  -3.967  1.00 91.19           C  
ATOM   1404  CD  GLU A 179     -17.469  56.656  -3.732  1.00 91.19           C  
ATOM   1405  OE1 GLU A 179     -17.656  57.875  -3.559  1.00 91.19           O  
ATOM   1406  OE2 GLU A 179     -16.328  56.156  -3.723  1.00 91.19           O  
ATOM   1407  N   MET A 180     -19.828  51.312  -5.625  1.00 92.44           N  
ATOM   1408  CA  MET A 180     -19.438  50.062  -6.285  1.00 92.44           C  
ATOM   1409  C   MET A 180     -19.359  50.250  -7.797  1.00 92.44           C  
ATOM   1410  CB  MET A 180     -20.453  48.938  -5.957  1.00 92.44           C  
ATOM   1411  O   MET A 180     -20.094  51.062  -8.367  1.00 92.44           O  
ATOM   1412  CG  MET A 180     -20.453  48.562  -4.488  1.00 92.44           C  
ATOM   1413  SD  MET A 180     -21.453  47.031  -4.180  1.00 92.44           S  
ATOM   1414  CE  MET A 180     -22.938  47.781  -3.449  1.00 92.44           C  
ATOM   1415  N   TYR A 181     -18.484  49.500  -8.438  1.00 91.31           N  
ATOM   1416  CA  TYR A 181     -18.328  49.594  -9.883  1.00 91.31           C  
ATOM   1417  C   TYR A 181     -18.953  48.406 -10.586  1.00 91.31           C  
ATOM   1418  CB  TYR A 181     -16.844  49.719 -10.250  1.00 91.31           C  
ATOM   1419  O   TYR A 181     -19.266  48.469 -11.773  1.00 91.31           O  
ATOM   1420  CG  TYR A 181     -16.203  51.000  -9.789  1.00 91.31           C  
ATOM   1421  CD1 TYR A 181     -16.875  52.219  -9.898  1.00 91.31           C  
ATOM   1422  CD2 TYR A 181     -14.922  51.000  -9.250  1.00 91.31           C  
ATOM   1423  CE1 TYR A 181     -16.297  53.406  -9.477  1.00 91.31           C  
ATOM   1424  CE2 TYR A 181     -14.328  52.188  -8.820  1.00 91.31           C  
ATOM   1425  OH  TYR A 181     -14.430  54.562  -8.523  1.00 91.31           O  
ATOM   1426  CZ  TYR A 181     -15.016  53.375  -8.938  1.00 91.31           C  
ATOM   1427  N   THR A 182     -19.016  47.312  -9.875  1.00 91.88           N  
ATOM   1428  CA  THR A 182     -19.531  46.062 -10.469  1.00 91.88           C  
ATOM   1429  C   THR A 182     -20.578  45.438  -9.555  1.00 91.88           C  
ATOM   1430  CB  THR A 182     -18.406  45.062 -10.734  1.00 91.88           C  
ATOM   1431  O   THR A 182     -20.812  45.906  -8.445  1.00 91.88           O  
ATOM   1432  CG2 THR A 182     -17.281  45.719 -11.539  1.00 91.88           C  
ATOM   1433  OG1 THR A 182     -17.875  44.594  -9.492  1.00 91.88           O  
ATOM   1434  N   THR A 183     -21.188  44.312 -10.078  1.00 89.69           N  
ATOM   1435  CA  THR A 183     -22.188  43.594  -9.289  1.00 89.69           C  
ATOM   1436  C   THR A 183     -21.531  42.406  -8.562  1.00 89.69           C  
ATOM   1437  CB  THR A 183     -23.328  43.062 -10.180  1.00 89.69           C  
ATOM   1438  O   THR A 183     -22.172  41.750  -7.727  1.00 89.69           O  
ATOM   1439  CG2 THR A 183     -24.094  44.219 -10.812  1.00 89.69           C  
ATOM   1440  OG1 THR A 183     -22.797  42.250 -11.219  1.00 89.69           O  
ATOM   1441  N   HIS A 184     -20.281  42.188  -8.891  1.00 91.44           N  
ATOM   1442  CA  HIS A 184     -19.594  41.062  -8.250  1.00 91.44           C  
ATOM   1443  C   HIS A 184     -19.203  41.406  -6.820  1.00 91.44           C  
ATOM   1444  CB  HIS A 184     -18.359  40.688  -9.062  1.00 91.44           C  
ATOM   1445  O   HIS A 184     -18.359  42.281  -6.598  1.00 91.44           O  
ATOM   1446  CG  HIS A 184     -18.672  40.094 -10.398  1.00 91.44           C  
ATOM   1447  CD2 HIS A 184     -18.594  40.594 -11.641  1.00 91.44           C  
ATOM   1448  ND1 HIS A 184     -19.125  38.781 -10.547  1.00 91.44           N  
ATOM   1449  CE1 HIS A 184     -19.328  38.531 -11.836  1.00 91.44           C  
ATOM   1450  NE2 HIS A 184     -19.016  39.625 -12.516  1.00 91.44           N  
ATOM   1451  N   GLU A 185     -19.734  40.750  -5.906  1.00 92.44           N  
ATOM   1452  CA  GLU A 185     -19.531  41.062  -4.496  1.00 92.44           C  
ATOM   1453  C   GLU A 185     -18.062  40.938  -4.117  1.00 92.44           C  
ATOM   1454  CB  GLU A 185     -20.375  40.156  -3.613  1.00 92.44           C  
ATOM   1455  O   GLU A 185     -17.531  41.750  -3.367  1.00 92.44           O  
ATOM   1456  CG  GLU A 185     -19.578  39.125  -2.820  1.00 92.44           C  
ATOM   1457  CD  GLU A 185     -19.859  37.688  -3.211  1.00 92.44           C  
ATOM   1458  OE1 GLU A 185     -19.203  36.750  -2.674  1.00 92.44           O  
ATOM   1459  OE2 GLU A 185     -20.766  37.469  -4.059  1.00 92.44           O  
ATOM   1460  N   ASP A 186     -17.328  39.844  -4.559  1.00 94.69           N  
ATOM   1461  CA  ASP A 186     -15.938  39.594  -4.176  1.00 94.69           C  
ATOM   1462  C   ASP A 186     -15.016  40.656  -4.754  1.00 94.69           C  
ATOM   1463  CB  ASP A 186     -15.484  38.188  -4.637  1.00 94.69           C  
ATOM   1464  O   ASP A 186     -14.086  41.125  -4.082  1.00 94.69           O  
ATOM   1465  CG  ASP A 186     -15.758  37.938  -6.109  1.00 94.69           C  
ATOM   1466  OD1 ASP A 186     -16.297  38.844  -6.793  1.00 94.69           O  
ATOM   1467  OD2 ASP A 186     -15.430  36.844  -6.590  1.00 94.69           O  
ATOM   1468  N   VAL A 187     -15.312  41.156  -5.941  1.00 94.81           N  
ATOM   1469  CA  VAL A 187     -14.516  42.219  -6.559  1.00 94.81           C  
ATOM   1470  C   VAL A 187     -14.648  43.500  -5.742  1.00 94.81           C  
ATOM   1471  CB  VAL A 187     -14.945  42.469  -8.023  1.00 94.81           C  
ATOM   1472  O   VAL A 187     -13.656  44.188  -5.504  1.00 94.81           O  
ATOM   1473  CG1 VAL A 187     -14.133  43.625  -8.641  1.00 94.81           C  
ATOM   1474  CG2 VAL A 187     -14.797  41.188  -8.844  1.00 94.81           C  
ATOM   1475  N   GLU A 188     -15.852  43.812  -5.336  1.00 95.19           N  
ATOM   1476  CA  GLU A 188     -16.094  45.031  -4.609  1.00 95.19           C  
ATOM   1477  C   GLU A 188     -15.523  44.969  -3.199  1.00 95.19           C  
ATOM   1478  CB  GLU A 188     -17.609  45.344  -4.555  1.00 95.19           C  
ATOM   1479  O   GLU A 188     -15.078  46.000  -2.662  1.00 95.19           O  
ATOM   1480  CG  GLU A 188     -18.219  45.625  -5.918  1.00 95.19           C  
ATOM   1481  CD  GLU A 188     -17.531  46.750  -6.676  1.00 95.19           C  
ATOM   1482  OE1 GLU A 188     -17.391  46.625  -7.914  1.00 95.19           O  
ATOM   1483  OE2 GLU A 188     -17.125  47.719  -6.027  1.00 95.19           O  
ATOM   1484  N   VAL A 189     -15.586  43.812  -2.604  1.00 96.31           N  
ATOM   1485  CA  VAL A 189     -14.922  43.656  -1.313  1.00 96.31           C  
ATOM   1486  C   VAL A 189     -13.422  43.906  -1.471  1.00 96.31           C  
ATOM   1487  CB  VAL A 189     -15.180  42.250  -0.713  1.00 96.31           C  
ATOM   1488  O   VAL A 189     -12.805  44.594  -0.653  1.00 96.31           O  
ATOM   1489  CG1 VAL A 189     -14.289  42.031   0.507  1.00 96.31           C  
ATOM   1490  CG2 VAL A 189     -16.656  42.094  -0.344  1.00 96.31           C  
ATOM   1491  N   GLY A 190     -12.820  43.281  -2.508  1.00 96.75           N  
ATOM   1492  CA  GLY A 190     -11.406  43.500  -2.785  1.00 96.75           C  
ATOM   1493  C   GLY A 190     -11.062  44.969  -3.016  1.00 96.75           C  
ATOM   1494  O   GLY A 190     -10.016  45.438  -2.553  1.00 96.75           O  
ATOM   1495  N   ARG A 191     -11.898  45.656  -3.727  1.00 95.00           N  
ATOM   1496  CA  ARG A 191     -11.695  47.094  -3.977  1.00 95.00           C  
ATOM   1497  C   ARG A 191     -11.711  47.875  -2.674  1.00 95.00           C  
ATOM   1498  CB  ARG A 191     -12.766  47.625  -4.930  1.00 95.00           C  
ATOM   1499  O   ARG A 191     -10.891  48.781  -2.477  1.00 95.00           O  
ATOM   1500  CG  ARG A 191     -12.367  48.906  -5.648  1.00 95.00           C  
ATOM   1501  CD  ARG A 191     -13.477  49.406  -6.566  1.00 95.00           C  
ATOM   1502  NE  ARG A 191     -13.820  48.406  -7.582  1.00 95.00           N  
ATOM   1503  NH1 ARG A 191     -15.273  49.781  -8.734  1.00 95.00           N  
ATOM   1504  NH2 ARG A 191     -14.914  47.625  -9.453  1.00 95.00           N  
ATOM   1505  CZ  ARG A 191     -14.672  48.625  -8.586  1.00 95.00           C  
ATOM   1506  N   CYS A 192     -12.688  47.531  -1.840  1.00 96.44           N  
ATOM   1507  CA  CYS A 192     -12.789  48.188  -0.550  1.00 96.44           C  
ATOM   1508  C   CYS A 192     -11.539  47.969   0.291  1.00 96.44           C  
ATOM   1509  CB  CYS A 192     -14.023  47.719   0.209  1.00 96.44           C  
ATOM   1510  O   CYS A 192     -11.047  48.875   0.950  1.00 96.44           O  
ATOM   1511  SG  CYS A 192     -14.539  48.844   1.538  1.00 96.44           S  
ATOM   1512  N   VAL A 193     -11.008  46.750   0.293  1.00 97.56           N  
ATOM   1513  CA  VAL A 193      -9.789  46.406   1.030  1.00 97.56           C  
ATOM   1514  C   VAL A 193      -8.609  47.188   0.468  1.00 97.56           C  
ATOM   1515  CB  VAL A 193      -9.508  44.875   0.975  1.00 97.56           C  
ATOM   1516  O   VAL A 193      -7.754  47.656   1.223  1.00 97.56           O  
ATOM   1517  CG1 VAL A 193      -8.141  44.562   1.579  1.00 97.56           C  
ATOM   1518  CG2 VAL A 193     -10.609  44.094   1.699  1.00 97.56           C  
ATOM   1519  N   ARG A 194      -8.516  47.281  -0.785  1.00 95.31           N  
ATOM   1520  CA  ARG A 194      -7.414  48.000  -1.415  1.00 95.31           C  
ATOM   1521  C   ARG A 194      -7.469  49.500  -1.077  1.00 95.31           C  
ATOM   1522  CB  ARG A 194      -7.441  47.812  -2.932  1.00 95.31           C  
ATOM   1523  O   ARG A 194      -6.438  50.125  -0.798  1.00 95.31           O  
ATOM   1524  CG  ARG A 194      -6.066  47.844  -3.580  1.00 95.31           C  
ATOM   1525  CD  ARG A 194      -6.152  47.688  -5.094  1.00 95.31           C  
ATOM   1526  NE  ARG A 194      -7.426  48.188  -5.609  1.00 95.31           N  
ATOM   1527  NH1 ARG A 194      -7.336  46.969  -7.578  1.00 95.31           N  
ATOM   1528  NH2 ARG A 194      -9.117  48.344  -7.152  1.00 95.31           N  
ATOM   1529  CZ  ARG A 194      -7.957  47.844  -6.777  1.00 95.31           C  
ATOM   1530  N   ARG A 195      -8.609  50.062  -1.063  1.00 94.94           N  
ATOM   1531  CA  ARG A 195      -8.789  51.500  -0.847  1.00 94.94           C  
ATOM   1532  C   ARG A 195      -8.531  51.844   0.609  1.00 94.94           C  
ATOM   1533  CB  ARG A 195     -10.203  51.906  -1.255  1.00 94.94           C  
ATOM   1534  O   ARG A 195      -7.883  52.875   0.892  1.00 94.94           O  
ATOM   1535  CG  ARG A 195     -10.258  52.656  -2.574  1.00 94.94           C  
ATOM   1536  CD  ARG A 195     -11.680  53.094  -2.920  1.00 94.94           C  
ATOM   1537  NE  ARG A 195     -11.719  53.906  -4.129  1.00 94.94           N  
ATOM   1538  NH1 ARG A 195     -14.016  54.156  -4.137  1.00 94.94           N  
ATOM   1539  NH2 ARG A 195     -12.750  55.125  -5.777  1.00 94.94           N  
ATOM   1540  CZ  ARG A 195     -12.828  54.406  -4.676  1.00 94.94           C  
ATOM   1541  N   PHE A 196      -9.055  51.031   1.478  1.00 96.81           N  
ATOM   1542  CA  PHE A 196      -9.070  51.469   2.865  1.00 96.81           C  
ATOM   1543  C   PHE A 196      -8.297  50.500   3.754  1.00 96.81           C  
ATOM   1544  CB  PHE A 196     -10.508  51.594   3.369  1.00 96.81           C  
ATOM   1545  O   PHE A 196      -7.895  50.875   4.863  1.00 96.81           O  
ATOM   1546  CG  PHE A 196     -11.320  52.625   2.621  1.00 96.81           C  
ATOM   1547  CD1 PHE A 196     -11.047  53.969   2.748  1.00 96.81           C  
ATOM   1548  CD2 PHE A 196     -12.359  52.219   1.789  1.00 96.81           C  
ATOM   1549  CE1 PHE A 196     -11.797  54.938   2.055  1.00 96.81           C  
ATOM   1550  CE2 PHE A 196     -13.117  53.156   1.094  1.00 96.81           C  
ATOM   1551  CZ  PHE A 196     -12.836  54.531   1.229  1.00 96.81           C  
ATOM   1552  N   GLY A 197      -8.172  49.281   3.344  1.00 95.31           N  
ATOM   1553  CA  GLY A 197      -7.504  48.281   4.156  1.00 95.31           C  
ATOM   1554  C   GLY A 197      -5.992  48.375   4.105  1.00 95.31           C  
ATOM   1555  O   GLY A 197      -5.301  47.844   4.984  1.00 95.31           O  
ATOM   1556  N   GLY A 198      -5.441  48.938   3.080  1.00 93.06           N  
ATOM   1557  CA  GLY A 198      -4.008  49.156   2.959  1.00 93.06           C  
ATOM   1558  C   GLY A 198      -3.285  47.969   2.332  1.00 93.06           C  
ATOM   1559  O   GLY A 198      -2.078  47.812   2.521  1.00 93.06           O  
ATOM   1560  N   THR A 199      -4.004  47.062   1.799  1.00 95.81           N  
ATOM   1561  CA  THR A 199      -3.420  45.906   1.168  1.00 95.81           C  
ATOM   1562  C   THR A 199      -4.324  45.375   0.059  1.00 95.81           C  
ATOM   1563  CB  THR A 199      -3.164  44.781   2.199  1.00 95.81           C  
ATOM   1564  O   THR A 199      -5.371  45.969  -0.228  1.00 95.81           O  
ATOM   1565  CG2 THR A 199      -4.473  44.156   2.680  1.00 95.81           C  
ATOM   1566  OG1 THR A 199      -2.359  43.750   1.597  1.00 95.81           O  
ATOM   1567  N   GLN A 200      -3.920  44.469  -0.667  1.00 95.56           N  
ATOM   1568  CA  GLN A 200      -4.703  43.750  -1.671  1.00 95.56           C  
ATOM   1569  C   GLN A 200      -4.480  42.250  -1.578  1.00 95.56           C  
ATOM   1570  CB  GLN A 200      -4.355  44.250  -3.076  1.00 95.56           C  
ATOM   1571  O   GLN A 200      -3.719  41.781  -0.729  1.00 95.56           O  
ATOM   1572  CG  GLN A 200      -2.896  44.062  -3.457  1.00 95.56           C  
ATOM   1573  CD  GLN A 200      -2.555  44.656  -4.812  1.00 95.56           C  
ATOM   1574  NE2 GLN A 200      -1.318  44.438  -5.254  1.00 95.56           N  
ATOM   1575  OE1 GLN A 200      -3.395  45.281  -5.457  1.00 95.56           O  
ATOM   1576  N   CYS A 201      -5.172  41.531  -2.406  1.00 97.19           N  
ATOM   1577  CA  CYS A 201      -5.055  40.062  -2.355  1.00 97.19           C  
ATOM   1578  C   CYS A 201      -3.654  39.625  -2.754  1.00 97.19           C  
ATOM   1579  CB  CYS A 201      -6.090  39.406  -3.271  1.00 97.19           C  
ATOM   1580  O   CYS A 201      -3.025  40.219  -3.621  1.00 97.19           O  
ATOM   1581  SG  CYS A 201      -6.250  37.625  -3.033  1.00 97.19           S  
ATOM   1582  N   VAL A 202      -3.199  38.594  -2.139  1.00 96.38           N  
ATOM   1583  CA  VAL A 202      -1.879  38.062  -2.443  1.00 96.38           C  
ATOM   1584  C   VAL A 202      -1.824  37.625  -3.906  1.00 96.38           C  
ATOM   1585  CB  VAL A 202      -1.524  36.875  -1.521  1.00 96.38           C  
ATOM   1586  O   VAL A 202      -2.855  37.312  -4.508  1.00 96.38           O  
ATOM   1587  CG1 VAL A 202      -1.245  37.344  -0.100  1.00 96.38           C  
ATOM   1588  CG2 VAL A 202      -2.650  35.844  -1.526  1.00 96.38           C  
ATOM   1589  N   TRP A 203      -0.649  37.562  -4.492  1.00 94.81           N  
ATOM   1590  CA  TRP A 203      -0.477  37.344  -5.930  1.00 94.81           C  
ATOM   1591  C   TRP A 203       0.050  35.969  -6.227  1.00 94.81           C  
ATOM   1592  CB  TRP A 203       0.476  38.406  -6.508  1.00 94.81           C  
ATOM   1593  O   TRP A 203      -0.013  35.500  -7.363  1.00 94.81           O  
ATOM   1594  CG  TRP A 203      -0.156  39.750  -6.723  1.00 94.81           C  
ATOM   1595  CD1 TRP A 203      -0.054  40.844  -5.914  1.00 94.81           C  
ATOM   1596  CD2 TRP A 203      -0.991  40.125  -7.820  1.00 94.81           C  
ATOM   1597  CE2 TRP A 203      -1.360  41.469  -7.609  1.00 94.81           C  
ATOM   1598  CE3 TRP A 203      -1.462  39.469  -8.961  1.00 94.81           C  
ATOM   1599  NE1 TRP A 203      -0.777  41.906  -6.445  1.00 94.81           N  
ATOM   1600  CH2 TRP A 203      -2.629  41.500  -9.609  1.00 94.81           C  
ATOM   1601  CZ2 TRP A 203      -2.182  42.188  -8.500  1.00 94.81           C  
ATOM   1602  CZ3 TRP A 203      -2.279  40.156  -9.844  1.00 94.81           C  
ATOM   1603  N   SER A 204       0.534  35.250  -5.230  1.00 93.88           N  
ATOM   1604  CA  SER A 204       1.282  34.031  -5.438  1.00 93.88           C  
ATOM   1605  C   SER A 204       0.447  33.000  -6.184  1.00 93.88           C  
ATOM   1606  CB  SER A 204       1.745  33.438  -4.098  1.00 93.88           C  
ATOM   1607  O   SER A 204      -0.750  32.844  -5.926  1.00 93.88           O  
ATOM   1608  OG  SER A 204       2.080  32.062  -4.230  1.00 93.88           O  
ATOM   1609  N   TYR A 205       1.128  32.219  -7.078  1.00 91.75           N  
ATOM   1610  CA  TYR A 205       0.463  31.156  -7.828  1.00 91.75           C  
ATOM   1611  C   TYR A 205       0.051  30.016  -6.910  1.00 91.75           C  
ATOM   1612  CB  TYR A 205       1.377  30.625  -8.938  1.00 91.75           C  
ATOM   1613  O   TYR A 205      -0.926  29.312  -7.180  1.00 91.75           O  
ATOM   1614  CG  TYR A 205       1.406  31.500 -10.172  1.00 91.75           C  
ATOM   1615  CD1 TYR A 205       0.289  31.609 -10.992  1.00 91.75           C  
ATOM   1616  CD2 TYR A 205       2.551  32.219 -10.508  1.00 91.75           C  
ATOM   1617  CE1 TYR A 205       0.312  32.406 -12.125  1.00 91.75           C  
ATOM   1618  CE2 TYR A 205       2.586  33.031 -11.641  1.00 91.75           C  
ATOM   1619  OH  TYR A 205       1.491  33.906 -13.562  1.00 91.75           O  
ATOM   1620  CZ  TYR A 205       1.463  33.125 -12.445  1.00 91.75           C  
ATOM   1621  N   GLU A 206       0.755  29.859  -5.859  1.00 92.94           N  
ATOM   1622  CA  GLU A 206       0.483  28.781  -4.914  1.00 92.94           C  
ATOM   1623  C   GLU A 206      -0.920  28.891  -4.328  1.00 92.94           C  
ATOM   1624  CB  GLU A 206       1.524  28.766  -3.793  1.00 92.94           C  
ATOM   1625  O   GLU A 206      -1.513  27.906  -3.912  1.00 92.94           O  
ATOM   1626  CG  GLU A 206       1.479  27.516  -2.924  1.00 92.94           C  
ATOM   1627  CD  GLU A 206       2.580  27.484  -1.877  1.00 92.94           C  
ATOM   1628  OE1 GLU A 206       2.824  26.391  -1.294  1.00 92.94           O  
ATOM   1629  OE2 GLU A 206       3.207  28.531  -1.638  1.00 92.94           O  
ATOM   1630  N   MET A 207      -1.429  30.109  -4.289  1.00 96.19           N  
ATOM   1631  CA  MET A 207      -2.734  30.359  -3.680  1.00 96.19           C  
ATOM   1632  C   MET A 207      -3.846  29.719  -4.504  1.00 96.19           C  
ATOM   1633  CB  MET A 207      -2.988  31.859  -3.527  1.00 96.19           C  
ATOM   1634  O   MET A 207      -4.926  29.422  -3.984  1.00 96.19           O  
ATOM   1635  CG  MET A 207      -2.061  32.531  -2.535  1.00 96.19           C  
ATOM   1636  SD  MET A 207      -2.137  31.781  -0.866  1.00 96.19           S  
ATOM   1637  CE  MET A 207      -3.709  32.469  -0.274  1.00 96.19           C  
ATOM   1638  N   GLN A 208      -3.592  29.500  -5.777  1.00 94.06           N  
ATOM   1639  CA  GLN A 208      -4.547  28.781  -6.617  1.00 94.06           C  
ATOM   1640  C   GLN A 208      -4.684  27.328  -6.184  1.00 94.06           C  
ATOM   1641  CB  GLN A 208      -4.129  28.859  -8.086  1.00 94.06           C  
ATOM   1642  O   GLN A 208      -5.754  26.734  -6.320  1.00 94.06           O  
ATOM   1643  CG  GLN A 208      -4.559  30.141  -8.789  1.00 94.06           C  
ATOM   1644  CD  GLN A 208      -4.094  30.203 -10.227  1.00 94.06           C  
ATOM   1645  NE2 GLN A 208      -4.461  31.281 -10.922  1.00 94.06           N  
ATOM   1646  OE1 GLN A 208      -3.414  29.297 -10.719  1.00 94.06           O  
ATOM   1647  N   GLN A 209      -3.578  26.812  -5.672  1.00 93.00           N  
ATOM   1648  CA  GLN A 209      -3.576  25.438  -5.199  1.00 93.00           C  
ATOM   1649  C   GLN A 209      -4.133  25.344  -3.783  1.00 93.00           C  
ATOM   1650  CB  GLN A 209      -2.162  24.859  -5.250  1.00 93.00           C  
ATOM   1651  O   GLN A 209      -4.875  24.406  -3.465  1.00 93.00           O  
ATOM   1652  CG  GLN A 209      -1.910  23.953  -6.445  1.00 93.00           C  
ATOM   1653  CD  GLN A 209      -0.500  23.391  -6.477  1.00 93.00           C  
ATOM   1654  NE2 GLN A 209      -0.215  22.547  -7.465  1.00 93.00           N  
ATOM   1655  OE1 GLN A 209       0.328  23.719  -5.617  1.00 93.00           O  
ATOM   1656  N   LEU A 210      -3.785  26.281  -2.939  1.00 96.75           N  
ATOM   1657  CA  LEU A 210      -4.207  26.266  -1.543  1.00 96.75           C  
ATOM   1658  C   LEU A 210      -5.688  26.594  -1.416  1.00 96.75           C  
ATOM   1659  CB  LEU A 210      -3.375  27.250  -0.716  1.00 96.75           C  
ATOM   1660  O   LEU A 210      -6.402  25.984  -0.625  1.00 96.75           O  
ATOM   1661  CG  LEU A 210      -1.890  26.906  -0.557  1.00 96.75           C  
ATOM   1662  CD1 LEU A 210      -1.186  28.000   0.243  1.00 96.75           C  
ATOM   1663  CD2 LEU A 210      -1.715  25.547   0.111  1.00 96.75           C  
ATOM   1664  N   PHE A 211      -6.109  27.562  -2.133  1.00 97.88           N  
ATOM   1665  CA  PHE A 211      -7.516  27.922  -2.240  1.00 97.88           C  
ATOM   1666  C   PHE A 211      -8.086  27.500  -3.588  1.00 97.88           C  
ATOM   1667  CB  PHE A 211      -7.691  29.438  -2.051  1.00 97.88           C  
ATOM   1668  O   PHE A 211      -8.297  28.328  -4.473  1.00 97.88           O  
ATOM   1669  CG  PHE A 211      -7.414  29.906  -0.651  1.00 97.88           C  
ATOM   1670  CD1 PHE A 211      -8.453  30.172   0.232  1.00 97.88           C  
ATOM   1671  CD2 PHE A 211      -6.105  30.094  -0.217  1.00 97.88           C  
ATOM   1672  CE1 PHE A 211      -8.195  30.609   1.529  1.00 97.88           C  
ATOM   1673  CE2 PHE A 211      -5.840  30.531   1.078  1.00 97.88           C  
ATOM   1674  CZ  PHE A 211      -6.887  30.797   1.948  1.00 97.88           C  
ATOM   1675  N   HIS A 212      -8.445  26.219  -3.619  1.00 95.00           N  
ATOM   1676  CA  HIS A 212      -8.672  25.531  -4.883  1.00 95.00           C  
ATOM   1677  C   HIS A 212     -10.086  25.781  -5.402  1.00 95.00           C  
ATOM   1678  CB  HIS A 212      -8.422  24.031  -4.727  1.00 95.00           C  
ATOM   1679  O   HIS A 212     -11.062  25.547  -4.684  1.00 95.00           O  
ATOM   1680  CG  HIS A 212      -8.578  23.266  -6.000  1.00 95.00           C  
ATOM   1681  CD2 HIS A 212      -9.508  22.344  -6.379  1.00 95.00           C  
ATOM   1682  ND1 HIS A 212      -7.711  23.391  -7.059  1.00 95.00           N  
ATOM   1683  CE1 HIS A 212      -8.094  22.594  -8.039  1.00 95.00           C  
ATOM   1684  NE2 HIS A 212      -9.188  21.953  -7.648  1.00 95.00           N  
ATOM   1685  N   GLU A 213     -10.148  26.250  -6.578  1.00 91.75           N  
ATOM   1686  CA  GLU A 213     -11.383  26.359  -7.348  1.00 91.75           C  
ATOM   1687  C   GLU A 213     -11.445  25.297  -8.438  1.00 91.75           C  
ATOM   1688  CB  GLU A 213     -11.523  27.750  -7.961  1.00 91.75           C  
ATOM   1689  O   GLU A 213     -10.617  25.281  -9.352  1.00 91.75           O  
ATOM   1690  CG  GLU A 213     -12.828  27.953  -8.719  1.00 91.75           C  
ATOM   1691  CD  GLU A 213     -13.969  28.438  -7.832  1.00 91.75           C  
ATOM   1692  OE1 GLU A 213     -15.141  28.375  -8.258  1.00 91.75           O  
ATOM   1693  OE2 GLU A 213     -13.680  28.906  -6.703  1.00 91.75           O  
ATOM   1694  N   ASN A 214     -12.328  24.344  -8.273  1.00 87.00           N  
ATOM   1695  CA  ASN A 214     -12.445  23.281  -9.273  1.00 87.00           C  
ATOM   1696  C   ASN A 214     -13.156  23.766 -10.531  1.00 87.00           C  
ATOM   1697  CB  ASN A 214     -13.164  22.062  -8.688  1.00 87.00           C  
ATOM   1698  O   ASN A 214     -14.344  24.109 -10.484  1.00 87.00           O  
ATOM   1699  CG  ASN A 214     -13.078  20.844  -9.586  1.00 87.00           C  
ATOM   1700  ND2 ASN A 214     -14.000  19.906  -9.398  1.00 87.00           N  
ATOM   1701  OD1 ASN A 214     -12.195  20.750 -10.438  1.00 87.00           O  
ATOM   1702  N   TYR A 215     -12.438  23.875 -11.609  1.00 76.12           N  
ATOM   1703  CA  TYR A 215     -12.969  24.375 -12.883  1.00 76.12           C  
ATOM   1704  C   TYR A 215     -13.352  23.219 -13.797  1.00 76.12           C  
ATOM   1705  CB  TYR A 215     -11.945  25.281 -13.578  1.00 76.12           C  
ATOM   1706  O   TYR A 215     -13.430  23.391 -15.016  1.00 76.12           O  
ATOM   1707  CG  TYR A 215     -11.656  26.562 -12.836  1.00 76.12           C  
ATOM   1708  CD1 TYR A 215     -12.586  27.594 -12.820  1.00 76.12           C  
ATOM   1709  CD2 TYR A 215     -10.461  26.734 -12.148  1.00 76.12           C  
ATOM   1710  CE1 TYR A 215     -12.328  28.781 -12.141  1.00 76.12           C  
ATOM   1711  CE2 TYR A 215     -10.195  27.906 -11.461  1.00 76.12           C  
ATOM   1712  OH  TYR A 215     -10.867  30.094 -10.789  1.00 76.12           O  
ATOM   1713  CZ  TYR A 215     -11.133  28.938 -11.461  1.00 76.12           C  
ATOM   1714  N   GLU A 216     -13.633  22.078 -13.289  1.00 71.44           N  
ATOM   1715  CA  GLU A 216     -13.961  20.953 -14.156  1.00 71.44           C  
ATOM   1716  C   GLU A 216     -15.055  21.328 -15.156  1.00 71.44           C  
ATOM   1717  CB  GLU A 216     -14.391  19.750 -13.328  1.00 71.44           C  
ATOM   1718  O   GLU A 216     -15.906  22.172 -14.867  1.00 71.44           O  
ATOM   1719  CG  GLU A 216     -13.258  19.094 -12.562  1.00 71.44           C  
ATOM   1720  CD  GLU A 216     -13.711  17.906 -11.711  1.00 71.44           C  
ATOM   1721  OE1 GLU A 216     -12.852  17.281 -11.047  1.00 71.44           O  
ATOM   1722  OE2 GLU A 216     -14.922  17.625 -11.711  1.00 71.44           O  
ATOM   1723  N   HIS A 217     -14.859  21.000 -16.453  1.00 62.25           N  
ATOM   1724  CA  HIS A 217     -15.758  21.312 -17.562  1.00 62.25           C  
ATOM   1725  C   HIS A 217     -17.188  20.906 -17.250  1.00 62.25           C  
ATOM   1726  CB  HIS A 217     -15.281  20.609 -18.844  1.00 62.25           C  
ATOM   1727  O   HIS A 217     -18.141  21.609 -17.625  1.00 62.25           O  
ATOM   1728  CG  HIS A 217     -14.180  21.344 -19.547  1.00 62.25           C  
ATOM   1729  CD2 HIS A 217     -12.898  20.984 -19.797  1.00 62.25           C  
ATOM   1730  ND1 HIS A 217     -14.344  22.594 -20.094  1.00 62.25           N  
ATOM   1731  CE1 HIS A 217     -13.211  22.984 -20.656  1.00 62.25           C  
ATOM   1732  NE2 HIS A 217     -12.312  22.016 -20.484  1.00 62.25           N  
ATOM   1733  N   ASN A 218     -17.312  19.734 -16.781  1.00 60.22           N  
ATOM   1734  CA  ASN A 218     -18.672  19.297 -16.406  1.00 60.22           C  
ATOM   1735  C   ASN A 218     -18.984  19.625 -14.961  1.00 60.22           C  
ATOM   1736  CB  ASN A 218     -18.828  17.797 -16.672  1.00 60.22           C  
ATOM   1737  O   ASN A 218     -18.891  18.766 -14.086  1.00 60.22           O  
ATOM   1738  CG  ASN A 218     -19.172  17.484 -18.109  1.00 60.22           C  
ATOM   1739  ND2 ASN A 218     -19.047  16.219 -18.484  1.00 60.22           N  
ATOM   1740  OD1 ASN A 218     -19.547  18.375 -18.875  1.00 60.22           O  
ATOM   1741  N   ARG A 219     -19.312  20.891 -14.852  1.00 68.75           N  
ATOM   1742  CA  ARG A 219     -19.547  21.438 -13.523  1.00 68.75           C  
ATOM   1743  C   ARG A 219     -20.766  20.797 -12.867  1.00 68.75           C  
ATOM   1744  CB  ARG A 219     -19.719  22.953 -13.586  1.00 68.75           C  
ATOM   1745  O   ARG A 219     -21.906  21.125 -13.195  1.00 68.75           O  
ATOM   1746  CG  ARG A 219     -18.453  23.719 -13.906  1.00 68.75           C  
ATOM   1747  CD  ARG A 219     -18.656  25.219 -13.844  1.00 68.75           C  
ATOM   1748  NE  ARG A 219     -17.422  25.953 -14.102  1.00 68.75           N  
ATOM   1749  NH1 ARG A 219     -18.344  28.047 -13.828  1.00 68.75           N  
ATOM   1750  NH2 ARG A 219     -16.125  27.828 -14.344  1.00 68.75           N  
ATOM   1751  CZ  ARG A 219     -17.297  27.281 -14.094  1.00 68.75           C  
ATOM   1752  N   LYS A 220     -20.500  19.703 -12.203  1.00 76.94           N  
ATOM   1753  CA  LYS A 220     -21.578  19.016 -11.508  1.00 76.94           C  
ATOM   1754  C   LYS A 220     -21.844  19.625 -10.133  1.00 76.94           C  
ATOM   1755  CB  LYS A 220     -21.250  17.516 -11.352  1.00 76.94           C  
ATOM   1756  O   LYS A 220     -22.812  19.266  -9.453  1.00 76.94           O  
ATOM   1757  CG  LYS A 220     -21.172  16.766 -12.672  1.00 76.94           C  
ATOM   1758  CD  LYS A 220     -20.984  15.273 -12.453  1.00 76.94           C  
ATOM   1759  CE  LYS A 220     -20.922  14.516 -13.766  1.00 76.94           C  
ATOM   1760  NZ  LYS A 220     -20.734  13.047 -13.555  1.00 76.94           N  
ATOM   1761  N   GLY A 221     -21.062  20.656  -9.828  1.00 85.44           N  
ATOM   1762  CA  GLY A 221     -21.250  21.344  -8.562  1.00 85.44           C  
ATOM   1763  C   GLY A 221     -20.578  20.641  -7.398  1.00 85.44           C  
ATOM   1764  O   GLY A 221     -20.859  20.953  -6.238  1.00 85.44           O  
ATOM   1765  N   TYR A 222     -19.891  19.516  -7.695  1.00 86.25           N  
ATOM   1766  CA  TYR A 222     -19.109  18.828  -6.680  1.00 86.25           C  
ATOM   1767  C   TYR A 222     -17.812  18.281  -7.266  1.00 86.25           C  
ATOM   1768  CB  TYR A 222     -19.922  17.672  -6.066  1.00 86.25           C  
ATOM   1769  O   TYR A 222     -17.641  18.234  -8.484  1.00 86.25           O  
ATOM   1770  CG  TYR A 222     -20.328  16.625  -7.066  1.00 86.25           C  
ATOM   1771  CD1 TYR A 222     -21.516  16.750  -7.785  1.00 86.25           C  
ATOM   1772  CD2 TYR A 222     -19.531  15.508  -7.297  1.00 86.25           C  
ATOM   1773  CE1 TYR A 222     -21.906  15.773  -8.703  1.00 86.25           C  
ATOM   1774  CE2 TYR A 222     -19.906  14.531  -8.219  1.00 86.25           C  
ATOM   1775  OH  TYR A 222     -21.469  13.711  -9.820  1.00 86.25           O  
ATOM   1776  CZ  TYR A 222     -21.094  14.680  -8.914  1.00 86.25           C  
ATOM   1777  N   ILE A 223     -16.859  17.922  -6.453  1.00 88.12           N  
ATOM   1778  CA  ILE A 223     -15.578  17.391  -6.891  1.00 88.12           C  
ATOM   1779  C   ILE A 223     -15.672  15.875  -7.047  1.00 88.12           C  
ATOM   1780  CB  ILE A 223     -14.445  17.750  -5.898  1.00 88.12           C  
ATOM   1781  O   ILE A 223     -15.867  15.156  -6.062  1.00 88.12           O  
ATOM   1782  CG1 ILE A 223     -14.367  19.281  -5.715  1.00 88.12           C  
ATOM   1783  CG2 ILE A 223     -13.109  17.188  -6.379  1.00 88.12           C  
ATOM   1784  CD1 ILE A 223     -13.453  19.719  -4.586  1.00 88.12           C  
ATOM   1785  N   GLN A 224     -15.477  15.414  -8.211  1.00 86.00           N  
ATOM   1786  CA  GLN A 224     -15.656  14.000  -8.516  1.00 86.00           C  
ATOM   1787  C   GLN A 224     -14.391  13.203  -8.211  1.00 86.00           C  
ATOM   1788  CB  GLN A 224     -16.047  13.820  -9.984  1.00 86.00           C  
ATOM   1789  O   GLN A 224     -14.438  12.211  -7.488  1.00 86.00           O  
ATOM   1790  CG  GLN A 224     -16.734  12.492 -10.273  1.00 86.00           C  
ATOM   1791  CD  GLN A 224     -17.422  12.469 -11.625  1.00 86.00           C  
ATOM   1792  NE2 GLN A 224     -18.062  11.352 -11.953  1.00 86.00           N  
ATOM   1793  OE1 GLN A 224     -17.391  13.453 -12.375  1.00 86.00           O  
ATOM   1794  N   ASP A 225     -13.266  13.664  -8.758  1.00 87.38           N  
ATOM   1795  CA  ASP A 225     -12.000  12.969  -8.562  1.00 87.38           C  
ATOM   1796  C   ASP A 225     -11.281  13.477  -7.312  1.00 87.38           C  
ATOM   1797  CB  ASP A 225     -11.102  13.125  -9.789  1.00 87.38           C  
ATOM   1798  O   ASP A 225     -10.703  14.570  -7.328  1.00 87.38           O  
ATOM   1799  CG  ASP A 225      -9.984  12.102  -9.844  1.00 87.38           C  
ATOM   1800  OD1 ASP A 225      -9.930  11.203  -8.969  1.00 87.38           O  
ATOM   1801  OD2 ASP A 225      -9.141  12.188 -10.766  1.00 87.38           O  
ATOM   1802  N   LEU A 226     -11.305  12.656  -6.328  1.00 90.69           N  
ATOM   1803  CA  LEU A 226     -10.750  13.109  -5.055  1.00 90.69           C  
ATOM   1804  C   LEU A 226      -9.281  12.711  -4.930  1.00 90.69           C  
ATOM   1805  CB  LEU A 226     -11.547  12.523  -3.885  1.00 90.69           C  
ATOM   1806  O   LEU A 226      -8.531  13.328  -4.176  1.00 90.69           O  
ATOM   1807  CG  LEU A 226     -13.016  12.938  -3.791  1.00 90.69           C  
ATOM   1808  CD1 LEU A 226     -13.695  12.242  -2.615  1.00 90.69           C  
ATOM   1809  CD2 LEU A 226     -13.133  14.453  -3.658  1.00 90.69           C  
ATOM   1810  N   HIS A 227      -8.875  11.656  -5.652  1.00 87.88           N  
ATOM   1811  CA  HIS A 227      -7.504  11.164  -5.543  1.00 87.88           C  
ATOM   1812  C   HIS A 227      -6.566  11.945  -6.453  1.00 87.88           C  
ATOM   1813  CB  HIS A 227      -7.438   9.672  -5.879  1.00 87.88           C  
ATOM   1814  O   HIS A 227      -6.152  11.445  -7.500  1.00 87.88           O  
ATOM   1815  CG  HIS A 227      -6.250   8.977  -5.297  1.00 87.88           C  
ATOM   1816  CD2 HIS A 227      -5.391   8.086  -5.836  1.00 87.88           C  
ATOM   1817  ND1 HIS A 227      -5.832   9.180  -3.998  1.00 87.88           N  
ATOM   1818  CE1 HIS A 227      -4.766   8.438  -3.766  1.00 87.88           C  
ATOM   1819  NE2 HIS A 227      -4.477   7.762  -4.863  1.00 87.88           N  
ATOM   1820  N   ASN A 228      -6.242  13.047  -5.957  1.00 88.00           N  
ATOM   1821  CA  ASN A 228      -5.430  14.008  -6.699  1.00 88.00           C  
ATOM   1822  C   ASN A 228      -4.566  14.844  -5.770  1.00 88.00           C  
ATOM   1823  CB  ASN A 228      -6.316  14.906  -7.562  1.00 88.00           C  
ATOM   1824  O   ASN A 228      -4.992  15.203  -4.668  1.00 88.00           O  
ATOM   1825  CG  ASN A 228      -5.582  16.141  -8.062  1.00 88.00           C  
ATOM   1826  ND2 ASN A 228      -6.215  16.875  -8.961  1.00 88.00           N  
ATOM   1827  OD1 ASN A 228      -4.457  16.422  -7.648  1.00 88.00           O  
ATOM   1828  N   SER A 229      -3.355  15.148  -6.215  1.00 86.19           N  
ATOM   1829  CA  SER A 229      -2.410  15.883  -5.379  1.00 86.19           C  
ATOM   1830  C   SER A 229      -2.900  17.297  -5.098  1.00 86.19           C  
ATOM   1831  CB  SER A 229      -1.034  15.938  -6.043  1.00 86.19           C  
ATOM   1832  O   SER A 229      -2.633  17.859  -4.031  1.00 86.19           O  
ATOM   1833  OG  SER A 229      -1.117  16.547  -7.324  1.00 86.19           O  
ATOM   1834  N   LYS A 230      -3.590  17.828  -6.059  1.00 88.38           N  
ATOM   1835  CA  LYS A 230      -4.121  19.172  -5.879  1.00 88.38           C  
ATOM   1836  C   LYS A 230      -5.152  19.203  -4.758  1.00 88.38           C  
ATOM   1837  CB  LYS A 230      -4.742  19.672  -7.180  1.00 88.38           C  
ATOM   1838  O   LYS A 230      -5.164  20.141  -3.949  1.00 88.38           O  
ATOM   1839  CG  LYS A 230      -3.729  19.938  -8.289  1.00 88.38           C  
ATOM   1840  CD  LYS A 230      -4.398  20.500  -9.539  1.00 88.38           C  
ATOM   1841  CE  LYS A 230      -3.416  20.625 -10.695  1.00 88.38           C  
ATOM   1842  NZ  LYS A 230      -4.074  21.141 -11.930  1.00 88.38           N  
ATOM   1843  N   ILE A 231      -5.941  18.203  -4.715  1.00 90.56           N  
ATOM   1844  CA  ILE A 231      -6.980  18.109  -3.693  1.00 90.56           C  
ATOM   1845  C   ILE A 231      -6.340  17.859  -2.328  1.00 90.56           C  
ATOM   1846  CB  ILE A 231      -7.992  16.984  -4.020  1.00 90.56           C  
ATOM   1847  O   ILE A 231      -6.766  18.438  -1.323  1.00 90.56           O  
ATOM   1848  CG1 ILE A 231      -8.711  17.281  -5.344  1.00 90.56           C  
ATOM   1849  CG2 ILE A 231      -9.000  16.828  -2.879  1.00 90.56           C  
ATOM   1850  CD1 ILE A 231     -10.094  17.891  -5.176  1.00 90.56           C  
ATOM   1851  N   HIS A 232      -5.258  17.156  -2.350  1.00 91.31           N  
ATOM   1852  CA  HIS A 232      -4.578  16.844  -1.102  1.00 91.31           C  
ATOM   1853  C   HIS A 232      -3.895  18.062  -0.512  1.00 91.31           C  
ATOM   1854  CB  HIS A 232      -3.555  15.719  -1.322  1.00 91.31           C  
ATOM   1855  O   HIS A 232      -3.891  18.250   0.706  1.00 91.31           O  
ATOM   1856  CG  HIS A 232      -4.172  14.406  -1.687  1.00 91.31           C  
ATOM   1857  CD2 HIS A 232      -5.465  14.023  -1.759  1.00 91.31           C  
ATOM   1858  ND1 HIS A 232      -3.418  13.305  -2.027  1.00 91.31           N  
ATOM   1859  CE1 HIS A 232      -4.230  12.297  -2.297  1.00 91.31           C  
ATOM   1860  NE2 HIS A 232      -5.477  12.703  -2.141  1.00 91.31           N  
ATOM   1861  N   ALA A 233      -3.373  18.891  -1.307  1.00 91.50           N  
ATOM   1862  CA  ALA A 233      -2.588  20.031  -0.871  1.00 91.50           C  
ATOM   1863  C   ALA A 233      -3.490  21.219  -0.537  1.00 91.50           C  
ATOM   1864  CB  ALA A 233      -1.576  20.422  -1.945  1.00 91.50           C  
ATOM   1865  O   ALA A 233      -3.086  22.125   0.193  1.00 91.50           O  
ATOM   1866  N   ALA A 234      -4.676  21.219  -0.975  1.00 96.25           N  
ATOM   1867  CA  ALA A 234      -5.574  22.375  -0.873  1.00 96.25           C  
ATOM   1868  C   ALA A 234      -6.035  22.578   0.566  1.00 96.25           C  
ATOM   1869  CB  ALA A 234      -6.777  22.188  -1.795  1.00 96.25           C  
ATOM   1870  O   ALA A 234      -6.176  21.609   1.325  1.00 96.25           O  
ATOM   1871  N   ILE A 235      -6.223  23.812   0.956  1.00 98.00           N  
ATOM   1872  CA  ILE A 235      -6.805  24.188   2.236  1.00 98.00           C  
ATOM   1873  C   ILE A 235      -8.320  24.297   2.102  1.00 98.00           C  
ATOM   1874  CB  ILE A 235      -6.215  25.531   2.746  1.00 98.00           C  
ATOM   1875  O   ILE A 235      -9.062  23.828   2.971  1.00 98.00           O  
ATOM   1876  CG1 ILE A 235      -4.707  25.391   2.994  1.00 98.00           C  
ATOM   1877  CG2 ILE A 235      -6.938  25.984   4.016  1.00 98.00           C  
ATOM   1878  CD1 ILE A 235      -4.008  26.688   3.322  1.00 98.00           C  
ATOM   1879  N   THR A 236      -8.734  24.938   1.049  1.00 98.12           N  
ATOM   1880  CA  THR A 236     -10.156  25.047   0.746  1.00 98.12           C  
ATOM   1881  C   THR A 236     -10.477  24.422  -0.605  1.00 98.12           C  
ATOM   1882  CB  THR A 236     -10.609  26.531   0.745  1.00 98.12           C  
ATOM   1883  O   THR A 236      -9.648  24.438  -1.518  1.00 98.12           O  
ATOM   1884  CG2 THR A 236     -10.289  27.203   2.076  1.00 98.12           C  
ATOM   1885  OG1 THR A 236      -9.938  27.219  -0.307  1.00 98.12           O  
ATOM   1886  N   LEU A 237     -11.609  23.797  -0.687  1.00 97.00           N  
ATOM   1887  CA  LEU A 237     -12.086  23.156  -1.911  1.00 97.00           C  
ATOM   1888  C   LEU A 237     -13.461  23.688  -2.293  1.00 97.00           C  
ATOM   1889  CB  LEU A 237     -12.141  21.641  -1.745  1.00 97.00           C  
ATOM   1890  O   LEU A 237     -14.414  23.578  -1.516  1.00 97.00           O  
ATOM   1891  CG  LEU A 237     -10.797  20.922  -1.570  1.00 97.00           C  
ATOM   1892  CD1 LEU A 237     -11.008  19.562  -0.927  1.00 97.00           C  
ATOM   1893  CD2 LEU A 237     -10.086  20.797  -2.912  1.00 97.00           C  
ATOM   1894  N   HIS A 238     -13.594  24.312  -3.357  1.00 95.19           N  
ATOM   1895  CA  HIS A 238     -14.812  24.906  -3.883  1.00 95.19           C  
ATOM   1896  C   HIS A 238     -15.023  24.547  -5.348  1.00 95.19           C  
ATOM   1897  CB  HIS A 238     -14.766  26.438  -3.727  1.00 95.19           C  
ATOM   1898  O   HIS A 238     -14.055  24.438  -6.109  1.00 95.19           O  
ATOM   1899  CG  HIS A 238     -15.984  27.125  -4.262  1.00 95.19           C  
ATOM   1900  CD2 HIS A 238     -17.141  27.484  -3.664  1.00 95.19           C  
ATOM   1901  ND1 HIS A 238     -16.078  27.531  -5.574  1.00 95.19           N  
ATOM   1902  CE1 HIS A 238     -17.266  28.109  -5.758  1.00 95.19           C  
ATOM   1903  NE2 HIS A 238     -17.922  28.094  -4.613  1.00 95.19           N  
ATOM   1904  N   PRO A 239     -16.188  24.203  -5.734  1.00 93.75           N  
ATOM   1905  CA  PRO A 239     -17.453  24.234  -5.008  1.00 93.75           C  
ATOM   1906  C   PRO A 239     -17.953  22.844  -4.609  1.00 93.75           C  
ATOM   1907  CB  PRO A 239     -18.422  24.891  -6.004  1.00 93.75           C  
ATOM   1908  O   PRO A 239     -17.562  21.859  -5.227  1.00 93.75           O  
ATOM   1909  CG  PRO A 239     -17.938  24.438  -7.348  1.00 93.75           C  
ATOM   1910  CD  PRO A 239     -16.453  24.312  -7.309  1.00 93.75           C  
ATOM   1911  N   ASN A 240     -18.766  22.781  -3.570  1.00 93.06           N  
ATOM   1912  CA  ASN A 240     -19.516  21.594  -3.180  1.00 93.06           C  
ATOM   1913  C   ASN A 240     -20.984  21.922  -2.904  1.00 93.06           C  
ATOM   1914  CB  ASN A 240     -18.875  20.938  -1.955  1.00 93.06           C  
ATOM   1915  O   ASN A 240     -21.391  22.016  -1.746  1.00 93.06           O  
ATOM   1916  CG  ASN A 240     -17.578  20.234  -2.279  1.00 93.06           C  
ATOM   1917  ND2 ASN A 240     -16.562  20.469  -1.458  1.00 93.06           N  
ATOM   1918  OD1 ASN A 240     -17.469  19.500  -3.262  1.00 93.06           O  
ATOM   1919  N   LYS A 241     -21.750  21.938  -3.930  1.00 93.62           N  
ATOM   1920  CA  LYS A 241     -23.125  22.422  -3.861  1.00 93.62           C  
ATOM   1921  C   LYS A 241     -24.078  21.328  -3.402  1.00 93.62           C  
ATOM   1922  CB  LYS A 241     -23.578  22.969  -5.219  1.00 93.62           C  
ATOM   1923  O   LYS A 241     -25.203  21.594  -2.967  1.00 93.62           O  
ATOM   1924  CG  LYS A 241     -22.812  24.203  -5.668  1.00 93.62           C  
ATOM   1925  CD  LYS A 241     -23.406  24.781  -6.953  1.00 93.62           C  
ATOM   1926  CE  LYS A 241     -22.672  26.047  -7.387  1.00 93.62           C  
ATOM   1927  NZ  LYS A 241     -23.328  26.703  -8.547  1.00 93.62           N  
ATOM   1928  N   ARG A 242     -23.656  20.156  -3.527  1.00 94.31           N  
ATOM   1929  CA  ARG A 242     -24.469  19.016  -3.127  1.00 94.31           C  
ATOM   1930  C   ARG A 242     -24.016  18.453  -1.784  1.00 94.31           C  
ATOM   1931  CB  ARG A 242     -24.422  17.922  -4.195  1.00 94.31           C  
ATOM   1932  O   ARG A 242     -22.922  17.891  -1.682  1.00 94.31           O  
ATOM   1933  CG  ARG A 242     -25.047  18.328  -5.520  1.00 94.31           C  
ATOM   1934  CD  ARG A 242     -25.266  17.125  -6.430  1.00 94.31           C  
ATOM   1935  NE  ARG A 242     -26.062  17.484  -7.602  1.00 94.31           N  
ATOM   1936  NH1 ARG A 242     -26.281  15.305  -8.367  1.00 94.31           N  
ATOM   1937  NH2 ARG A 242     -27.250  17.031  -9.523  1.00 94.31           N  
ATOM   1938  CZ  ARG A 242     -26.531  16.609  -8.492  1.00 94.31           C  
ATOM   1939  N   PRO A 243     -24.906  18.516  -0.786  1.00 95.75           N  
ATOM   1940  CA  PRO A 243     -24.500  18.094   0.559  1.00 95.75           C  
ATOM   1941  C   PRO A 243     -23.984  16.656   0.598  1.00 95.75           C  
ATOM   1942  CB  PRO A 243     -25.797  18.234   1.370  1.00 95.75           C  
ATOM   1943  O   PRO A 243     -23.000  16.375   1.296  1.00 95.75           O  
ATOM   1944  CG  PRO A 243     -26.594  19.281   0.658  1.00 95.75           C  
ATOM   1945  CD  PRO A 243     -26.281  19.188  -0.811  1.00 95.75           C  
ATOM   1946  N   ALA A 244     -24.625  15.750  -0.163  1.00 96.00           N  
ATOM   1947  CA  ALA A 244     -24.219  14.344  -0.164  1.00 96.00           C  
ATOM   1948  C   ALA A 244     -22.750  14.195  -0.583  1.00 96.00           C  
ATOM   1949  CB  ALA A 244     -25.125  13.531  -1.088  1.00 96.00           C  
ATOM   1950  O   ALA A 244     -22.031  13.375  -0.028  1.00 96.00           O  
ATOM   1951  N   TYR A 245     -22.375  14.984  -1.500  1.00 95.19           N  
ATOM   1952  CA  TYR A 245     -21.016  14.883  -2.010  1.00 95.19           C  
ATOM   1953  C   TYR A 245     -20.031  15.586  -1.077  1.00 95.19           C  
ATOM   1954  CB  TYR A 245     -20.922  15.484  -3.414  1.00 95.19           C  
ATOM   1955  O   TYR A 245     -18.828  15.312  -1.117  1.00 95.19           O  
ATOM   1956  CG  TYR A 245     -21.469  14.586  -4.496  1.00 95.19           C  
ATOM   1957  CD1 TYR A 245     -20.656  13.641  -5.121  1.00 95.19           C  
ATOM   1958  CD2 TYR A 245     -22.797  14.688  -4.902  1.00 95.19           C  
ATOM   1959  CE1 TYR A 245     -21.156  12.812  -6.121  1.00 95.19           C  
ATOM   1960  CE2 TYR A 245     -23.312  13.859  -5.898  1.00 95.19           C  
ATOM   1961  OH  TYR A 245     -22.984  12.117  -7.492  1.00 95.19           O  
ATOM   1962  CZ  TYR A 245     -22.484  12.930  -6.500  1.00 95.19           C  
ATOM   1963  N   GLN A 246     -20.500  16.484  -0.240  1.00 95.94           N  
ATOM   1964  CA  GLN A 246     -19.656  17.047   0.813  1.00 95.94           C  
ATOM   1965  C   GLN A 246     -19.312  16.000   1.866  1.00 95.94           C  
ATOM   1966  CB  GLN A 246     -20.359  18.250   1.469  1.00 95.94           C  
ATOM   1967  O   GLN A 246     -18.188  15.945   2.344  1.00 95.94           O  
ATOM   1968  CG  GLN A 246     -19.500  18.969   2.504  1.00 95.94           C  
ATOM   1969  CD  GLN A 246     -19.609  20.469   2.416  1.00 95.94           C  
ATOM   1970  NE2 GLN A 246     -19.391  21.156   3.539  1.00 95.94           N  
ATOM   1971  OE1 GLN A 246     -19.875  21.031   1.348  1.00 95.94           O  
ATOM   1972  N   TYR A 247     -20.359  15.258   2.201  1.00 97.00           N  
ATOM   1973  CA  TYR A 247     -20.125  14.180   3.152  1.00 97.00           C  
ATOM   1974  C   TYR A 247     -19.125  13.172   2.596  1.00 97.00           C  
ATOM   1975  CB  TYR A 247     -21.438  13.469   3.498  1.00 97.00           C  
ATOM   1976  O   TYR A 247     -18.250  12.688   3.324  1.00 97.00           O  
ATOM   1977  CG  TYR A 247     -22.422  14.336   4.250  1.00 97.00           C  
ATOM   1978  CD1 TYR A 247     -22.062  14.938   5.457  1.00 97.00           C  
ATOM   1979  CD2 TYR A 247     -23.703  14.555   3.760  1.00 97.00           C  
ATOM   1980  CE1 TYR A 247     -22.969  15.734   6.152  1.00 97.00           C  
ATOM   1981  CE2 TYR A 247     -24.609  15.352   4.449  1.00 97.00           C  
ATOM   1982  OH  TYR A 247     -25.125  16.734   6.328  1.00 97.00           O  
ATOM   1983  CZ  TYR A 247     -24.234  15.938   5.645  1.00 97.00           C  
ATOM   1984  N   ARG A 248     -19.250  12.844   1.292  1.00 96.19           N  
ATOM   1985  CA  ARG A 248     -18.312  11.938   0.637  1.00 96.19           C  
ATOM   1986  C   ARG A 248     -16.906  12.500   0.675  1.00 96.19           C  
ATOM   1987  CB  ARG A 248     -18.734  11.680  -0.811  1.00 96.19           C  
ATOM   1988  O   ARG A 248     -15.945  11.773   0.970  1.00 96.19           O  
ATOM   1989  CG  ARG A 248     -17.844  10.695  -1.548  1.00 96.19           C  
ATOM   1990  CD  ARG A 248     -18.250  10.562  -3.012  1.00 96.19           C  
ATOM   1991  NE  ARG A 248     -17.703  11.656  -3.816  1.00 96.19           N  
ATOM   1992  NH1 ARG A 248     -18.438  10.812  -5.836  1.00 96.19           N  
ATOM   1993  NH2 ARG A 248     -17.281  12.789  -5.770  1.00 96.19           N  
ATOM   1994  CZ  ARG A 248     -17.812  11.750  -5.141  1.00 96.19           C  
ATOM   1995  N   LEU A 249     -16.766  13.766   0.352  1.00 96.62           N  
ATOM   1996  CA  LEU A 249     -15.469  14.438   0.395  1.00 96.62           C  
ATOM   1997  C   LEU A 249     -14.875  14.391   1.800  1.00 96.62           C  
ATOM   1998  CB  LEU A 249     -15.609  15.891  -0.065  1.00 96.62           C  
ATOM   1999  O   LEU A 249     -13.688  14.102   1.968  1.00 96.62           O  
ATOM   2000  CG  LEU A 249     -14.367  16.766   0.087  1.00 96.62           C  
ATOM   2001  CD1 LEU A 249     -13.211  16.203  -0.736  1.00 96.62           C  
ATOM   2002  CD2 LEU A 249     -14.672  18.203  -0.327  1.00 96.62           C  
ATOM   2003  N   HIS A 250     -15.695  14.656   2.795  1.00 97.44           N  
ATOM   2004  CA  HIS A 250     -15.242  14.633   4.180  1.00 97.44           C  
ATOM   2005  C   HIS A 250     -14.781  13.242   4.590  1.00 97.44           C  
ATOM   2006  CB  HIS A 250     -16.344  15.125   5.117  1.00 97.44           C  
ATOM   2007  O   HIS A 250     -13.750  13.086   5.246  1.00 97.44           O  
ATOM   2008  CG  HIS A 250     -15.883  15.336   6.523  1.00 97.44           C  
ATOM   2009  CD2 HIS A 250     -16.234  14.719   7.676  1.00 97.44           C  
ATOM   2010  ND1 HIS A 250     -14.945  16.281   6.867  1.00 97.44           N  
ATOM   2011  CE1 HIS A 250     -14.742  16.234   8.172  1.00 97.44           C  
ATOM   2012  NE2 HIS A 250     -15.516  15.297   8.688  1.00 97.44           N  
ATOM   2013  N   ASN A 251     -15.555  12.242   4.223  1.00 96.75           N  
ATOM   2014  CA  ASN A 251     -15.172  10.867   4.512  1.00 96.75           C  
ATOM   2015  C   ASN A 251     -13.828  10.516   3.877  1.00 96.75           C  
ATOM   2016  CB  ASN A 251     -16.250   9.898   4.035  1.00 96.75           C  
ATOM   2017  O   ASN A 251     -13.016   9.812   4.477  1.00 96.75           O  
ATOM   2018  CG  ASN A 251     -17.406   9.773   5.016  1.00 96.75           C  
ATOM   2019  ND2 ASN A 251     -18.438   9.031   4.629  1.00 96.75           N  
ATOM   2020  OD1 ASN A 251     -17.359  10.352   6.105  1.00 96.75           O  
ATOM   2021  N   TYR A 252     -13.672  11.000   2.693  1.00 96.31           N  
ATOM   2022  CA  TYR A 252     -12.398  10.781   2.018  1.00 96.31           C  
ATOM   2023  C   TYR A 252     -11.250  11.406   2.805  1.00 96.31           C  
ATOM   2024  CB  TYR A 252     -12.430  11.367   0.601  1.00 96.31           C  
ATOM   2025  O   TYR A 252     -10.195  10.789   2.961  1.00 96.31           O  
ATOM   2026  CG  TYR A 252     -11.117  11.266  -0.129  1.00 96.31           C  
ATOM   2027  CD1 TYR A 252     -10.258  12.359  -0.218  1.00 96.31           C  
ATOM   2028  CD2 TYR A 252     -10.727  10.070  -0.733  1.00 96.31           C  
ATOM   2029  CE1 TYR A 252      -9.047  12.273  -0.892  1.00 96.31           C  
ATOM   2030  CE2 TYR A 252      -9.516   9.977  -1.409  1.00 96.31           C  
ATOM   2031  OH  TYR A 252      -7.480  10.984  -2.150  1.00 96.31           O  
ATOM   2032  CZ  TYR A 252      -8.680  11.078  -1.482  1.00 96.31           C  
ATOM   2033  N   MET A 253     -11.430  12.594   3.311  1.00 97.19           N  
ATOM   2034  CA  MET A 253     -10.391  13.266   4.086  1.00 97.19           C  
ATOM   2035  C   MET A 253     -10.117  12.523   5.391  1.00 97.19           C  
ATOM   2036  CB  MET A 253     -10.797  14.711   4.379  1.00 97.19           C  
ATOM   2037  O   MET A 253      -8.969  12.414   5.820  1.00 97.19           O  
ATOM   2038  CG  MET A 253     -10.898  15.586   3.137  1.00 97.19           C  
ATOM   2039  SD  MET A 253      -9.320  15.688   2.215  1.00 97.19           S  
ATOM   2040  CE  MET A 253      -9.875  16.578   0.729  1.00 97.19           C  
ATOM   2041  N   LEU A 254     -11.195  12.078   6.023  1.00 97.69           N  
ATOM   2042  CA  LEU A 254     -11.016  11.305   7.250  1.00 97.69           C  
ATOM   2043  C   LEU A 254     -10.242  10.016   6.973  1.00 97.69           C  
ATOM   2044  CB  LEU A 254     -12.375  10.977   7.875  1.00 97.69           C  
ATOM   2045  O   LEU A 254      -9.398   9.609   7.770  1.00 97.69           O  
ATOM   2046  CG  LEU A 254     -13.203  12.164   8.367  1.00 97.69           C  
ATOM   2047  CD1 LEU A 254     -14.508  11.680   8.984  1.00 97.69           C  
ATOM   2048  CD2 LEU A 254     -12.406  13.000   9.359  1.00 97.69           C  
ATOM   2049  N   SER A 255     -10.516   9.359   5.824  1.00 96.88           N  
ATOM   2050  CA  SER A 255      -9.805   8.141   5.438  1.00 96.88           C  
ATOM   2051  C   SER A 255      -8.320   8.414   5.207  1.00 96.88           C  
ATOM   2052  CB  SER A 255     -10.422   7.539   4.172  1.00 96.88           C  
ATOM   2053  O   SER A 255      -7.477   7.578   5.523  1.00 96.88           O  
ATOM   2054  OG  SER A 255     -11.734   7.066   4.430  1.00 96.88           O  
ATOM   2055  N   ARG A 256      -8.039   9.531   4.652  1.00 95.81           N  
ATOM   2056  CA  ARG A 256      -6.645   9.914   4.461  1.00 95.81           C  
ATOM   2057  C   ARG A 256      -5.934  10.094   5.797  1.00 95.81           C  
ATOM   2058  CB  ARG A 256      -6.547  11.203   3.639  1.00 95.81           C  
ATOM   2059  O   ARG A 256      -4.781   9.688   5.957  1.00 95.81           O  
ATOM   2060  CG  ARG A 256      -5.844  11.023   2.301  1.00 95.81           C  
ATOM   2061  CD  ARG A 256      -5.543  12.367   1.644  1.00 95.81           C  
ATOM   2062  NE  ARG A 256      -4.121  12.688   1.703  1.00 95.81           N  
ATOM   2063  NH1 ARG A 256      -4.383  14.898   1.076  1.00 95.81           N  
ATOM   2064  NH2 ARG A 256      -2.293  14.062   1.518  1.00 95.81           N  
ATOM   2065  CZ  ARG A 256      -3.602  13.883   1.432  1.00 95.81           C  
ATOM   2066  N   LYS A 257      -6.645  10.672   6.742  1.00 97.25           N  
ATOM   2067  CA  LYS A 257      -6.078  10.844   8.078  1.00 97.25           C  
ATOM   2068  C   LYS A 257      -5.812   9.492   8.734  1.00 97.25           C  
ATOM   2069  CB  LYS A 257      -7.004  11.680   8.953  1.00 97.25           C  
ATOM   2070  O   LYS A 257      -4.805   9.312   9.422  1.00 97.25           O  
ATOM   2071  CG  LYS A 257      -6.410  12.055  10.305  1.00 97.25           C  
ATOM   2072  CD  LYS A 257      -5.207  12.977  10.141  1.00 97.25           C  
ATOM   2073  CE  LYS A 257      -4.672  13.445  11.492  1.00 97.25           C  
ATOM   2074  NZ  LYS A 257      -3.521  14.383  11.336  1.00 97.25           N  
ATOM   2075  N   ILE A 258      -6.703   8.586   8.531  1.00 98.06           N  
ATOM   2076  CA  ILE A 258      -6.516   7.230   9.055  1.00 98.06           C  
ATOM   2077  C   ILE A 258      -5.262   6.609   8.438  1.00 98.06           C  
ATOM   2078  CB  ILE A 258      -7.750   6.344   8.773  1.00 98.06           C  
ATOM   2079  O   ILE A 258      -4.477   5.969   9.141  1.00 98.06           O  
ATOM   2080  CG1 ILE A 258      -8.930   6.773   9.648  1.00 98.06           C  
ATOM   2081  CG2 ILE A 258      -7.410   4.867   8.992  1.00 98.06           C  
ATOM   2082  CD1 ILE A 258     -10.242   6.078   9.312  1.00 98.06           C  
ATOM   2083  N   SER A 259      -5.074   6.777   7.121  1.00 96.94           N  
ATOM   2084  CA  SER A 259      -3.887   6.266   6.445  1.00 96.94           C  
ATOM   2085  C   SER A 259      -2.613   6.855   7.043  1.00 96.94           C  
ATOM   2086  CB  SER A 259      -3.947   6.570   4.945  1.00 96.94           C  
ATOM   2087  O   SER A 259      -1.633   6.141   7.254  1.00 96.94           O  
ATOM   2088  OG  SER A 259      -2.787   6.094   4.289  1.00 96.94           O  
ATOM   2089  N   GLU A 260      -2.641   8.102   7.355  1.00 96.88           N  
ATOM   2090  CA  GLU A 260      -1.488   8.758   7.965  1.00 96.88           C  
ATOM   2091  C   GLU A 260      -1.211   8.211   9.359  1.00 96.88           C  
ATOM   2092  CB  GLU A 260      -1.706  10.273   8.031  1.00 96.88           C  
ATOM   2093  O   GLU A 260      -0.055   7.988   9.727  1.00 96.88           O  
ATOM   2094  CG  GLU A 260      -1.368  11.000   6.738  1.00 96.88           C  
ATOM   2095  CD  GLU A 260      -1.652  12.492   6.801  1.00 96.88           C  
ATOM   2096  OE1 GLU A 260      -1.430  13.195   5.785  1.00 96.88           O  
ATOM   2097  OE2 GLU A 260      -2.102  12.969   7.867  1.00 96.88           O  
ATOM   2098  N   LEU A 261      -2.248   8.039  10.156  1.00 98.12           N  
ATOM   2099  CA  LEU A 261      -2.102   7.523  11.508  1.00 98.12           C  
ATOM   2100  C   LEU A 261      -1.578   6.090  11.492  1.00 98.12           C  
ATOM   2101  CB  LEU A 261      -3.439   7.582  12.250  1.00 98.12           C  
ATOM   2102  O   LEU A 261      -0.753   5.719  12.328  1.00 98.12           O  
ATOM   2103  CG  LEU A 261      -3.908   8.969  12.695  1.00 98.12           C  
ATOM   2104  CD1 LEU A 261      -5.363   8.914  13.156  1.00 98.12           C  
ATOM   2105  CD2 LEU A 261      -3.012   9.508  13.805  1.00 98.12           C  
ATOM   2106  N   ARG A 262      -2.080   5.293  10.547  1.00 97.69           N  
ATOM   2107  CA  ARG A 262      -1.575   3.932  10.422  1.00 97.69           C  
ATOM   2108  C   ARG A 262      -0.081   3.926  10.117  1.00 97.69           C  
ATOM   2109  CB  ARG A 262      -2.336   3.174   9.328  1.00 97.69           C  
ATOM   2110  O   ARG A 262       0.667   3.115  10.664  1.00 97.69           O  
ATOM   2111  CG  ARG A 262      -3.762   2.811   9.711  1.00 97.69           C  
ATOM   2112  CD  ARG A 262      -4.504   2.154   8.555  1.00 97.69           C  
ATOM   2113  NE  ARG A 262      -3.816   0.957   8.078  1.00 97.69           N  
ATOM   2114  NH1 ARG A 262      -4.613   1.103   5.918  1.00 97.69           N  
ATOM   2115  NH2 ARG A 262      -3.217  -0.615   6.516  1.00 97.69           N  
ATOM   2116  CZ  ARG A 262      -3.885   0.484   6.840  1.00 97.69           C  
ATOM   2117  N   TYR A 263       0.333   4.797   9.258  1.00 97.31           N  
ATOM   2118  CA  TYR A 263       1.761   4.914   8.977  1.00 97.31           C  
ATOM   2119  C   TYR A 263       2.525   5.340  10.227  1.00 97.31           C  
ATOM   2120  CB  TYR A 263       2.008   5.918   7.848  1.00 97.31           C  
ATOM   2121  O   TYR A 263       3.619   4.840  10.492  1.00 97.31           O  
ATOM   2122  CG  TYR A 263       3.467   6.125   7.527  1.00 97.31           C  
ATOM   2123  CD1 TYR A 263       4.070   7.367   7.723  1.00 97.31           C  
ATOM   2124  CD2 TYR A 263       4.246   5.086   7.035  1.00 97.31           C  
ATOM   2125  CE1 TYR A 263       5.418   7.566   7.430  1.00 97.31           C  
ATOM   2126  CE2 TYR A 263       5.594   5.273   6.738  1.00 97.31           C  
ATOM   2127  OH  TYR A 263       7.500   6.703   6.648  1.00 97.31           O  
ATOM   2128  CZ  TYR A 263       6.168   6.512   6.938  1.00 97.31           C  
ATOM   2129  N   ARG A 264       1.931   6.254  10.953  1.00 97.75           N  
ATOM   2130  CA  ARG A 264       2.547   6.711  12.195  1.00 97.75           C  
ATOM   2131  C   ARG A 264       2.730   5.551  13.172  1.00 97.75           C  
ATOM   2132  CB  ARG A 264       1.703   7.812  12.844  1.00 97.75           C  
ATOM   2133  O   ARG A 264       3.719   5.504  13.906  1.00 97.75           O  
ATOM   2134  CG  ARG A 264       2.326   8.406  14.094  1.00 97.75           C  
ATOM   2135  CD  ARG A 264       3.393   9.438  13.758  1.00 97.75           C  
ATOM   2136  NE  ARG A 264       3.914  10.094  14.953  1.00 97.75           N  
ATOM   2137  NH1 ARG A 264       5.766  10.992  13.906  1.00 97.75           N  
ATOM   2138  NH2 ARG A 264       5.410  11.359  16.141  1.00 97.75           N  
ATOM   2139  CZ  ARG A 264       5.031  10.812  15.000  1.00 97.75           C  
ATOM   2140  N   THR A 265       1.831   4.633  13.211  1.00 98.19           N  
ATOM   2141  CA  THR A 265       1.960   3.482  14.102  1.00 98.19           C  
ATOM   2142  C   THR A 265       3.182   2.646  13.727  1.00 98.19           C  
ATOM   2143  CB  THR A 265       0.698   2.602  14.062  1.00 98.19           C  
ATOM   2144  O   THR A 265       3.875   2.127  14.602  1.00 98.19           O  
ATOM   2145  CG2 THR A 265      -0.552   3.416  14.375  1.00 98.19           C  
ATOM   2146  OG1 THR A 265       0.565   2.027  12.750  1.00 98.19           O  
ATOM   2147  N   ILE A 266       3.439   2.527  12.453  1.00 97.44           N  
ATOM   2148  CA  ILE A 266       4.605   1.773  12.008  1.00 97.44           C  
ATOM   2149  C   ILE A 266       5.879   2.459  12.492  1.00 97.44           C  
ATOM   2150  CB  ILE A 266       4.629   1.626  10.469  1.00 97.44           C  
ATOM   2151  O   ILE A 266       6.789   1.802  13.000  1.00 97.44           O  
ATOM   2152  CG1 ILE A 266       3.482   0.726  10.000  1.00 97.44           C  
ATOM   2153  CG2 ILE A 266       5.980   1.078  10.000  1.00 97.44           C  
ATOM   2154  CD1 ILE A 266       3.338   0.643   8.484  1.00 97.44           C  
ATOM   2155  N   GLN A 267       5.930   3.764  12.367  1.00 97.00           N  
ATOM   2156  CA  GLN A 267       7.090   4.523  12.820  1.00 97.00           C  
ATOM   2157  C   GLN A 267       7.293   4.371  14.328  1.00 97.00           C  
ATOM   2158  CB  GLN A 267       6.934   6.004  12.461  1.00 97.00           C  
ATOM   2159  O   GLN A 267       8.430   4.238  14.797  1.00 97.00           O  
ATOM   2160  CG  GLN A 267       6.945   6.277  10.969  1.00 97.00           C  
ATOM   2161  CD  GLN A 267       6.727   7.738  10.633  1.00 97.00           C  
ATOM   2162  NE2 GLN A 267       7.418   8.227   9.609  1.00 97.00           N  
ATOM   2163  OE1 GLN A 267       5.941   8.430  11.289  1.00 97.00           O  
ATOM   2164  N   LEU A 268       6.227   4.367  15.086  1.00 97.94           N  
ATOM   2165  CA  LEU A 268       6.301   4.238  16.531  1.00 97.94           C  
ATOM   2166  C   LEU A 268       6.773   2.846  16.938  1.00 97.94           C  
ATOM   2167  CB  LEU A 268       4.941   4.531  17.172  1.00 97.94           C  
ATOM   2168  O   LEU A 268       7.566   2.699  17.875  1.00 97.94           O  
ATOM   2169  CG  LEU A 268       4.480   5.988  17.141  1.00 97.94           C  
ATOM   2170  CD1 LEU A 268       3.000   6.082  17.516  1.00 97.94           C  
ATOM   2171  CD2 LEU A 268       5.324   6.832  18.094  1.00 97.94           C  
ATOM   2172  N   HIS A 269       6.297   1.825  16.219  1.00 97.75           N  
ATOM   2173  CA  HIS A 269       6.801   0.478  16.469  1.00 97.75           C  
ATOM   2174  C   HIS A 269       8.297   0.393  16.203  1.00 97.75           C  
ATOM   2175  CB  HIS A 269       6.055  -0.540  15.609  1.00 97.75           C  
ATOM   2176  O   HIS A 269       9.023  -0.280  16.938  1.00 97.75           O  
ATOM   2177  CG  HIS A 269       4.734  -0.953  16.172  1.00 97.75           C  
ATOM   2178  CD2 HIS A 269       3.475  -0.766  15.711  1.00 97.75           C  
ATOM   2179  ND1 HIS A 269       4.613  -1.647  17.359  1.00 97.75           N  
ATOM   2180  CE1 HIS A 269       3.334  -1.871  17.594  1.00 97.75           C  
ATOM   2181  NE2 HIS A 269       2.621  -1.346  16.609  1.00 97.75           N  
ATOM   2182  N   ARG A 270       8.758   1.077  15.164  1.00 96.62           N  
ATOM   2183  CA  ARG A 270      10.188   1.100  14.844  1.00 96.62           C  
ATOM   2184  C   ARG A 270      10.992   1.752  15.961  1.00 96.62           C  
ATOM   2185  CB  ARG A 270      10.422   1.839  13.523  1.00 96.62           C  
ATOM   2186  O   ARG A 270      12.039   1.244  16.359  1.00 96.62           O  
ATOM   2187  CG  ARG A 270      10.070   1.024  12.289  1.00 96.62           C  
ATOM   2188  CD  ARG A 270      10.312   1.812  11.008  1.00 96.62           C  
ATOM   2189  NE  ARG A 270       9.773   1.118   9.844  1.00 96.62           N  
ATOM   2190  NH1 ARG A 270       9.688   3.000   8.508  1.00 96.62           N  
ATOM   2191  NH2 ARG A 270       9.000   0.972   7.684  1.00 96.62           N  
ATOM   2192  CZ  ARG A 270       9.484   1.699   8.680  1.00 96.62           C  
ATOM   2193  N   GLU A 271      10.469   2.855  16.391  1.00 96.31           N  
ATOM   2194  CA  GLU A 271      11.141   3.555  17.484  1.00 96.31           C  
ATOM   2195  C   GLU A 271      11.188   2.693  18.750  1.00 96.31           C  
ATOM   2196  CB  GLU A 271      10.438   4.883  17.781  1.00 96.31           C  
ATOM   2197  O   GLU A 271      12.227   2.607  19.406  1.00 96.31           O  
ATOM   2198  CG  GLU A 271      10.844   6.016  16.859  1.00 96.31           C  
ATOM   2199  CD  GLU A 271      10.211   7.348  17.234  1.00 96.31           C  
ATOM   2200  OE1 GLU A 271      10.367   8.328  16.453  1.00 96.31           O  
ATOM   2201  OE2 GLU A 271       9.555   7.418  18.297  1.00 96.31           O  
ATOM   2202  N   SER A 272      10.117   2.078  19.016  1.00 96.88           N  
ATOM   2203  CA  SER A 272      10.055   1.207  20.188  1.00 96.88           C  
ATOM   2204  C   SER A 272      11.055   0.058  20.078  1.00 96.88           C  
ATOM   2205  CB  SER A 272       8.641   0.651  20.375  1.00 96.88           C  
ATOM   2206  O   SER A 272      11.734  -0.281  21.047  1.00 96.88           O  
ATOM   2207  OG  SER A 272       8.453   0.183  21.703  1.00 96.88           O  
ATOM   2208  N   ALA A 273      11.086  -0.520  18.922  1.00 96.81           N  
ATOM   2209  CA  ALA A 273      12.023  -1.620  18.703  1.00 96.81           C  
ATOM   2210  C   ALA A 273      13.469  -1.152  18.859  1.00 96.81           C  
ATOM   2211  CB  ALA A 273      11.812  -2.229  17.328  1.00 96.81           C  
ATOM   2212  O   ALA A 273      14.281  -1.829  19.500  1.00 96.81           O  
ATOM   2213  N   LEU A 274      13.812  -0.021  18.312  1.00 96.56           N  
ATOM   2214  CA  LEU A 274      15.156   0.526  18.406  1.00 96.56           C  
ATOM   2215  C   LEU A 274      15.523   0.837  19.844  1.00 96.56           C  
ATOM   2216  CB  LEU A 274      15.281   1.791  17.547  1.00 96.56           C  
ATOM   2217  O   LEU A 274      16.641   0.546  20.297  1.00 96.56           O  
ATOM   2218  CG  LEU A 274      16.672   2.447  17.516  1.00 96.56           C  
ATOM   2219  CD1 LEU A 274      17.672   1.537  16.797  1.00 96.56           C  
ATOM   2220  CD2 LEU A 274      16.594   3.807  16.812  1.00 96.56           C  
ATOM   2221  N   MET A 275      14.594   1.423  20.594  1.00 97.06           N  
ATOM   2222  CA  MET A 275      14.844   1.773  21.984  1.00 97.06           C  
ATOM   2223  C   MET A 275      15.039   0.523  22.828  1.00 97.06           C  
ATOM   2224  CB  MET A 275      13.688   2.609  22.547  1.00 97.06           C  
ATOM   2225  O   MET A 275      15.836   0.524  23.766  1.00 97.06           O  
ATOM   2226  CG  MET A 275      13.555   3.979  21.891  1.00 97.06           C  
ATOM   2227  SD  MET A 275      15.102   4.961  22.000  1.00 97.06           S  
ATOM   2228  CE  MET A 275      15.719   4.762  20.297  1.00 97.06           C  
ATOM   2229  N   SER A 276      14.266  -0.506  22.484  1.00 96.56           N  
ATOM   2230  CA  SER A 276      14.438  -1.768  23.203  1.00 96.56           C  
ATOM   2231  C   SER A 276      15.836  -2.338  22.984  1.00 96.56           C  
ATOM   2232  CB  SER A 276      13.391  -2.785  22.750  1.00 96.56           C  
ATOM   2233  O   SER A 276      16.469  -2.818  23.922  1.00 96.56           O  
ATOM   2234  OG  SER A 276      12.094  -2.375  23.141  1.00 96.56           O  
ATOM   2235  N   LYS A 277      16.359  -2.225  21.828  1.00 96.06           N  
ATOM   2236  CA  LYS A 277      17.703  -2.711  21.516  1.00 96.06           C  
ATOM   2237  C   LYS A 277      18.766  -1.879  22.219  1.00 96.06           C  
ATOM   2238  CB  LYS A 277      17.938  -2.693  20.000  1.00 96.06           C  
ATOM   2239  O   LYS A 277      19.703  -2.428  22.797  1.00 96.06           O  
ATOM   2240  CG  LYS A 277      17.406  -3.918  19.281  1.00 96.06           C  
ATOM   2241  CD  LYS A 277      17.719  -3.869  17.781  1.00 96.06           C  
ATOM   2242  CE  LYS A 277      17.094  -5.039  17.047  1.00 96.06           C  
ATOM   2243  NZ  LYS A 277      17.312  -4.941  15.562  1.00 96.06           N  
ATOM   2244  N   LEU A 278      18.578  -0.538  22.234  1.00 96.19           N  
ATOM   2245  CA  LEU A 278      19.578   0.364  22.812  1.00 96.19           C  
ATOM   2246  C   LEU A 278      19.547   0.289  24.328  1.00 96.19           C  
ATOM   2247  CB  LEU A 278      19.312   1.803  22.359  1.00 96.19           C  
ATOM   2248  O   LEU A 278      20.562   0.507  24.984  1.00 96.19           O  
ATOM   2249  CG  LEU A 278      19.625   2.111  20.891  1.00 96.19           C  
ATOM   2250  CD1 LEU A 278      19.156   3.523  20.531  1.00 96.19           C  
ATOM   2251  CD2 LEU A 278      21.109   1.934  20.594  1.00 96.19           C  
ATOM   2252  N   SER A 279      18.375  -0.061  24.906  1.00 94.88           N  
ATOM   2253  CA  SER A 279      18.250  -0.172  26.359  1.00 94.88           C  
ATOM   2254  C   SER A 279      18.453  -1.611  26.828  1.00 94.88           C  
ATOM   2255  CB  SER A 279      16.891   0.339  26.828  1.00 94.88           C  
ATOM   2256  O   SER A 279      18.281  -1.917  28.000  1.00 94.88           O  
ATOM   2257  OG  SER A 279      15.836  -0.414  26.234  1.00 94.88           O  
ATOM   2258  N   ASN A 280      18.672  -2.547  25.922  1.00 93.94           N  
ATOM   2259  CA  ASN A 280      18.875  -3.963  26.203  1.00 93.94           C  
ATOM   2260  C   ASN A 280      17.672  -4.578  26.891  1.00 93.94           C  
ATOM   2261  CB  ASN A 280      20.141  -4.160  27.047  1.00 93.94           C  
ATOM   2262  O   ASN A 280      17.812  -5.281  27.906  1.00 93.94           O  
ATOM   2263  CG  ASN A 280      21.266  -4.801  26.266  1.00 93.94           C  
ATOM   2264  ND2 ASN A 280      22.422  -4.934  26.906  1.00 93.94           N  
ATOM   2265  OD1 ASN A 280      21.109  -5.176  25.109  1.00 93.94           O  
ATOM   2266  N   THR A 281      16.578  -4.098  26.438  1.00 92.56           N  
ATOM   2267  CA  THR A 281      15.328  -4.695  26.891  1.00 92.56           C  
ATOM   2268  C   THR A 281      14.727  -5.586  25.812  1.00 92.56           C  
ATOM   2269  CB  THR A 281      14.305  -3.617  27.297  1.00 92.56           C  
ATOM   2270  O   THR A 281      15.148  -5.543  24.656  1.00 92.56           O  
ATOM   2271  CG2 THR A 281      14.820  -2.783  28.469  1.00 92.56           C  
ATOM   2272  OG1 THR A 281      14.062  -2.752  26.188  1.00 92.56           O  
ATOM   2273  N   GLU A 282      13.828  -6.406  26.203  1.00 93.06           N  
ATOM   2274  CA  GLU A 282      13.203  -7.336  25.266  1.00 93.06           C  
ATOM   2275  C   GLU A 282      12.305  -6.598  24.266  1.00 93.06           C  
ATOM   2276  CB  GLU A 282      12.398  -8.398  26.016  1.00 93.06           C  
ATOM   2277  O   GLU A 282      11.586  -5.672  24.641  1.00 93.06           O  
ATOM   2278  CG  GLU A 282      12.117  -9.648  25.188  1.00 93.06           C  
ATOM   2279  CD  GLU A 282      11.305 -10.695  25.953  1.00 93.06           C  
ATOM   2280  OE1 GLU A 282      11.000 -11.758  25.359  1.00 93.06           O  
ATOM   2281  OE2 GLU A 282      10.977 -10.438  27.125  1.00 93.06           O  
ATOM   2282  N   VAL A 283      12.430  -7.000  23.016  1.00 94.44           N  
ATOM   2283  CA  VAL A 283      11.578  -6.438  21.969  1.00 94.44           C  
ATOM   2284  C   VAL A 283      10.281  -7.230  21.875  1.00 94.44           C  
ATOM   2285  CB  VAL A 283      12.305  -6.422  20.609  1.00 94.44           C  
ATOM   2286  O   VAL A 283      10.305  -8.453  21.750  1.00 94.44           O  
ATOM   2287  CG1 VAL A 283      11.430  -5.750  19.547  1.00 94.44           C  
ATOM   2288  CG2 VAL A 283      13.648  -5.719  20.719  1.00 94.44           C  
ATOM   2289  N   SER A 284       9.203  -6.551  21.953  1.00 93.12           N  
ATOM   2290  CA  SER A 284       7.918  -7.227  21.828  1.00 93.12           C  
ATOM   2291  C   SER A 284       7.738  -7.828  20.438  1.00 93.12           C  
ATOM   2292  CB  SER A 284       6.773  -6.254  22.125  1.00 93.12           C  
ATOM   2293  O   SER A 284       8.352  -7.359  19.484  1.00 93.12           O  
ATOM   2294  OG  SER A 284       6.523  -5.418  21.016  1.00 93.12           O  
ATOM   2295  N   LYS A 285       6.918  -8.867  20.375  1.00 92.06           N  
ATOM   2296  CA  LYS A 285       6.652  -9.516  19.094  1.00 92.06           C  
ATOM   2297  C   LYS A 285       6.016  -8.547  18.094  1.00 92.06           C  
ATOM   2298  CB  LYS A 285       5.742 -10.734  19.297  1.00 92.06           C  
ATOM   2299  O   LYS A 285       6.359  -8.555  16.922  1.00 92.06           O  
ATOM   2300  CG  LYS A 285       5.500 -11.539  18.031  1.00 92.06           C  
ATOM   2301  CD  LYS A 285       4.516 -12.672  18.266  1.00 92.06           C  
ATOM   2302  CE  LYS A 285       4.156 -13.391  16.969  1.00 92.06           C  
ATOM   2303  NZ  LYS A 285       3.092 -14.414  17.172  1.00 92.06           N  
ATOM   2304  N   GLU A 286       5.141  -7.734  18.547  1.00 93.19           N  
ATOM   2305  CA  GLU A 286       4.461  -6.770  17.688  1.00 93.19           C  
ATOM   2306  C   GLU A 286       5.445  -5.750  17.125  1.00 93.19           C  
ATOM   2307  CB  GLU A 286       3.350  -6.055  18.469  1.00 93.19           C  
ATOM   2308  O   GLU A 286       5.363  -5.391  15.945  1.00 93.19           O  
ATOM   2309  CG  GLU A 286       1.959  -6.273  17.891  1.00 93.19           C  
ATOM   2310  CD  GLU A 286       0.848  -5.738  18.781  1.00 93.19           C  
ATOM   2311  OE1 GLU A 286      -0.343  -5.898  18.422  1.00 93.19           O  
ATOM   2312  OE2 GLU A 286       1.169  -5.156  19.828  1.00 93.19           O  
ATOM   2313  N   ASP A 287       6.340  -5.297  17.953  1.00 95.81           N  
ATOM   2314  CA  ASP A 287       7.336  -4.328  17.500  1.00 95.81           C  
ATOM   2315  C   ASP A 287       8.297  -4.953  16.484  1.00 95.81           C  
ATOM   2316  CB  ASP A 287       8.117  -3.773  18.688  1.00 95.81           C  
ATOM   2317  O   ASP A 287       8.758  -4.281  15.570  1.00 95.81           O  
ATOM   2318  CG  ASP A 287       7.312  -2.797  19.531  1.00 95.81           C  
ATOM   2319  OD1 ASP A 287       6.293  -2.266  19.031  1.00 95.81           O  
ATOM   2320  OD2 ASP A 287       7.695  -2.557  20.703  1.00 95.81           O  
ATOM   2321  N   GLN A 288       8.570  -6.219  16.703  1.00 93.38           N  
ATOM   2322  CA  GLN A 288       9.461  -6.914  15.773  1.00 93.38           C  
ATOM   2323  C   GLN A 288       8.805  -7.090  14.406  1.00 93.38           C  
ATOM   2324  CB  GLN A 288       9.867  -8.281  16.344  1.00 93.38           C  
ATOM   2325  O   GLN A 288       9.469  -6.977  13.375  1.00 93.38           O  
ATOM   2326  CG  GLN A 288      11.344  -8.391  16.688  1.00 93.38           C  
ATOM   2327  CD  GLN A 288      11.672  -9.648  17.469  1.00 93.38           C  
ATOM   2328  NE2 GLN A 288      12.922  -9.750  17.922  1.00 93.38           N  
ATOM   2329  OE1 GLN A 288      10.820 -10.516  17.656  1.00 93.38           O  
ATOM   2330  N   GLN A 289       7.574  -7.312  14.406  1.00 91.94           N  
ATOM   2331  CA  GLN A 289       6.863  -7.590  13.164  1.00 91.94           C  
ATOM   2332  C   GLN A 289       6.484  -6.297  12.445  1.00 91.94           C  
ATOM   2333  CB  GLN A 289       5.609  -8.422  13.438  1.00 91.94           C  
ATOM   2334  O   GLN A 289       6.625  -6.191  11.227  1.00 91.94           O  
ATOM   2335  CG  GLN A 289       5.605  -9.773  12.742  1.00 91.94           C  
ATOM   2336  CD  GLN A 289       4.414 -10.633  13.125  1.00 91.94           C  
ATOM   2337  NE2 GLN A 289       4.344 -11.836  12.570  1.00 91.94           N  
ATOM   2338  OE1 GLN A 289       3.566 -10.219  13.922  1.00 91.94           O  
ATOM   2339  N   LEU A 290       6.012  -5.281  13.211  1.00 94.75           N  
ATOM   2340  CA  LEU A 290       5.469  -4.070  12.602  1.00 94.75           C  
ATOM   2341  C   LEU A 290       6.527  -2.980  12.523  1.00 94.75           C  
ATOM   2342  CB  LEU A 290       4.258  -3.566  13.398  1.00 94.75           C  
ATOM   2343  O   LEU A 290       6.383  -2.023  11.758  1.00 94.75           O  
ATOM   2344  CG  LEU A 290       3.031  -4.477  13.414  1.00 94.75           C  
ATOM   2345  CD1 LEU A 290       1.985  -3.938  14.383  1.00 94.75           C  
ATOM   2346  CD2 LEU A 290       2.447  -4.617  12.016  1.00 94.75           C  
ATOM   2347  N   GLY A 291       7.570  -3.121  13.297  1.00 94.31           N  
ATOM   2348  CA  GLY A 291       8.594  -2.090  13.344  1.00 94.31           C  
ATOM   2349  C   GLY A 291       9.812  -2.416  12.500  1.00 94.31           C  
ATOM   2350  O   GLY A 291      10.930  -2.037  12.844  1.00 94.31           O  
ATOM   2351  N   VAL A 292       9.602  -3.119  11.438  1.00 91.56           N  
ATOM   2352  CA  VAL A 292      10.711  -3.516  10.586  1.00 91.56           C  
ATOM   2353  C   VAL A 292      11.172  -2.324   9.742  1.00 91.56           C  
ATOM   2354  CB  VAL A 292      10.336  -4.699   9.664  1.00 91.56           C  
ATOM   2355  O   VAL A 292      10.344  -1.544   9.266  1.00 91.56           O  
ATOM   2356  CG1 VAL A 292      11.430  -5.758   9.672  1.00 91.56           C  
ATOM   2357  CG2 VAL A 292       9.000  -5.305  10.102  1.00 91.56           C  
ATOM   2358  N   ILE A 293      12.453  -2.166   9.656  1.00 92.75           N  
ATOM   2359  CA  ILE A 293      13.008  -1.133   8.797  1.00 92.75           C  
ATOM   2360  C   ILE A 293      12.906  -1.571   7.336  1.00 92.75           C  
ATOM   2361  CB  ILE A 293      14.477  -0.824   9.156  1.00 92.75           C  
ATOM   2362  O   ILE A 293      13.094  -2.748   7.020  1.00 92.75           O  
ATOM   2363  CG1 ILE A 293      14.609  -0.546  10.664  1.00 92.75           C  
ATOM   2364  CG2 ILE A 293      15.000   0.356   8.336  1.00 92.75           C  
ATOM   2365  CD1 ILE A 293      16.047  -0.464  11.156  1.00 92.75           C  
ATOM   2366  N   PRO A 294      12.602  -0.647   6.457  1.00 92.25           N  
ATOM   2367  CA  PRO A 294      12.469  -1.019   5.047  1.00 92.25           C  
ATOM   2368  C   PRO A 294      13.727  -1.659   4.477  1.00 92.25           C  
ATOM   2369  CB  PRO A 294      12.172   0.317   4.355  1.00 92.25           C  
ATOM   2370  O   PRO A 294      14.836  -1.161   4.707  1.00 92.25           O  
ATOM   2371  CG  PRO A 294      11.695   1.216   5.449  1.00 92.25           C  
ATOM   2372  CD  PRO A 294      12.289   0.747   6.746  1.00 92.25           C  
ATOM   2373  N   SER A 295      13.594  -2.771   3.887  1.00 94.06           N  
ATOM   2374  CA  SER A 295      14.680  -3.525   3.275  1.00 94.06           C  
ATOM   2375  C   SER A 295      14.148  -4.590   2.320  1.00 94.06           C  
ATOM   2376  CB  SER A 295      15.547  -4.184   4.352  1.00 94.06           C  
ATOM   2377  O   SER A 295      13.047  -5.102   2.508  1.00 94.06           O  
ATOM   2378  OG  SER A 295      16.281  -5.270   3.812  1.00 94.06           O  
ATOM   2379  N   PHE A 296      14.906  -4.898   1.323  1.00 93.50           N  
ATOM   2380  CA  PHE A 296      14.523  -5.973   0.414  1.00 93.50           C  
ATOM   2381  C   PHE A 296      14.953  -7.328   0.968  1.00 93.50           C  
ATOM   2382  CB  PHE A 296      15.148  -5.754  -0.969  1.00 93.50           C  
ATOM   2383  O   PHE A 296      14.586  -8.367   0.421  1.00 93.50           O  
ATOM   2384  CG  PHE A 296      14.469  -4.676  -1.773  1.00 93.50           C  
ATOM   2385  CD1 PHE A 296      13.172  -4.277  -1.476  1.00 93.50           C  
ATOM   2386  CD2 PHE A 296      15.133  -4.062  -2.828  1.00 93.50           C  
ATOM   2387  CE1 PHE A 296      12.547  -3.281  -2.219  1.00 93.50           C  
ATOM   2388  CE2 PHE A 296      14.508  -3.066  -3.576  1.00 93.50           C  
ATOM   2389  CZ  PHE A 296      13.219  -2.678  -3.270  1.00 93.50           C  
ATOM   2390  N   ASN A 297      15.633  -7.324   2.117  1.00 91.19           N  
ATOM   2391  CA  ASN A 297      16.203  -8.547   2.656  1.00 91.19           C  
ATOM   2392  C   ASN A 297      15.469  -9.016   3.910  1.00 91.19           C  
ATOM   2393  CB  ASN A 297      17.703  -8.352   2.957  1.00 91.19           C  
ATOM   2394  O   ASN A 297      16.062  -9.641   4.789  1.00 91.19           O  
ATOM   2395  CG  ASN A 297      18.562  -8.477   1.721  1.00 91.19           C  
ATOM   2396  ND2 ASN A 297      19.781  -7.953   1.798  1.00 91.19           N  
ATOM   2397  OD1 ASN A 297      18.141  -9.031   0.703  1.00 91.19           O  
ATOM   2398  N   HIS A 298      14.250  -8.656   4.047  1.00 87.44           N  
ATOM   2399  CA  HIS A 298      13.492  -9.117   5.207  1.00 87.44           C  
ATOM   2400  C   HIS A 298      13.461 -10.641   5.277  1.00 87.44           C  
ATOM   2401  CB  HIS A 298      12.070  -8.562   5.168  1.00 87.44           C  
ATOM   2402  O   HIS A 298      13.570 -11.219   6.359  1.00 87.44           O  
ATOM   2403  CG  HIS A 298      11.984  -7.102   5.488  1.00 87.44           C  
ATOM   2404  CD2 HIS A 298      11.516  -6.059   4.762  1.00 87.44           C  
ATOM   2405  ND1 HIS A 298      12.430  -6.574   6.684  1.00 87.44           N  
ATOM   2406  CE1 HIS A 298      12.227  -5.266   6.680  1.00 87.44           C  
ATOM   2407  NE2 HIS A 298      11.680  -4.930   5.527  1.00 87.44           N  
ATOM   2408  N   PHE A 299      13.234 -11.211   4.117  1.00 87.69           N  
ATOM   2409  CA  PHE A 299      13.289 -12.664   3.994  1.00 87.69           C  
ATOM   2410  C   PHE A 299      14.484 -13.094   3.146  1.00 87.69           C  
ATOM   2411  CB  PHE A 299      11.992 -13.203   3.387  1.00 87.69           C  
ATOM   2412  O   PHE A 299      14.609 -12.688   1.988  1.00 87.69           O  
ATOM   2413  CG  PHE A 299      12.008 -14.695   3.160  1.00 87.69           C  
ATOM   2414  CD1 PHE A 299      12.227 -15.219   1.893  1.00 87.69           C  
ATOM   2415  CD2 PHE A 299      11.789 -15.570   4.219  1.00 87.69           C  
ATOM   2416  CE1 PHE A 299      12.234 -16.594   1.682  1.00 87.69           C  
ATOM   2417  CE2 PHE A 299      11.797 -16.953   4.012  1.00 87.69           C  
ATOM   2418  CZ  PHE A 299      12.016 -17.453   2.744  1.00 87.69           C  
ATOM   2419  N   GLN A 300      15.305 -13.867   3.750  1.00 90.50           N  
ATOM   2420  CA  GLN A 300      16.453 -14.398   3.023  1.00 90.50           C  
ATOM   2421  C   GLN A 300      16.266 -15.875   2.689  1.00 90.50           C  
ATOM   2422  CB  GLN A 300      17.734 -14.203   3.834  1.00 90.50           C  
ATOM   2423  O   GLN A 300      16.406 -16.734   3.557  1.00 90.50           O  
ATOM   2424  CG  GLN A 300      18.406 -12.859   3.609  1.00 90.50           C  
ATOM   2425  CD  GLN A 300      19.812 -12.797   4.195  1.00 90.50           C  
ATOM   2426  NE2 GLN A 300      20.484 -11.672   3.998  1.00 90.50           N  
ATOM   2427  OE1 GLN A 300      20.281 -13.758   4.816  1.00 90.50           O  
ATOM   2428  N   PRO A 301      15.992 -16.031   1.435  1.00 93.38           N  
ATOM   2429  CA  PRO A 301      15.789 -17.438   1.045  1.00 93.38           C  
ATOM   2430  C   PRO A 301      17.062 -18.266   1.161  1.00 93.38           C  
ATOM   2431  CB  PRO A 301      15.336 -17.328  -0.414  1.00 93.38           C  
ATOM   2432  O   PRO A 301      18.172 -17.750   0.934  1.00 93.38           O  
ATOM   2433  CG  PRO A 301      15.734 -15.953  -0.842  1.00 93.38           C  
ATOM   2434  CD  PRO A 301      16.000 -15.133   0.386  1.00 93.38           C  
ATOM   2435  N   ARG A 302      16.922 -19.516   1.460  1.00 90.25           N  
ATOM   2436  CA  ARG A 302      18.062 -20.422   1.557  1.00 90.25           C  
ATOM   2437  C   ARG A 302      18.047 -21.438   0.413  1.00 90.25           C  
ATOM   2438  CB  ARG A 302      18.047 -21.156   2.900  1.00 90.25           C  
ATOM   2439  O   ARG A 302      19.078 -22.000   0.071  1.00 90.25           O  
ATOM   2440  CG  ARG A 302      18.375 -20.266   4.090  1.00 90.25           C  
ATOM   2441  CD  ARG A 302      18.703 -21.078   5.328  1.00 90.25           C  
ATOM   2442  NE  ARG A 302      19.047 -20.234   6.461  1.00 90.25           N  
ATOM   2443  NH1 ARG A 302      19.531 -21.969   7.895  1.00 90.25           N  
ATOM   2444  NH2 ARG A 302      19.734 -19.812   8.617  1.00 90.25           N  
ATOM   2445  CZ  ARG A 302      19.438 -20.672   7.652  1.00 90.25           C  
ATOM   2446  N   GLU A 303      16.859 -21.609  -0.056  1.00 92.38           N  
ATOM   2447  CA  GLU A 303      16.672 -22.516  -1.178  1.00 92.38           C  
ATOM   2448  C   GLU A 303      16.062 -21.812  -2.379  1.00 92.38           C  
ATOM   2449  CB  GLU A 303      15.812 -23.719  -0.766  1.00 92.38           C  
ATOM   2450  O   GLU A 303      15.430 -20.766  -2.230  1.00 92.38           O  
ATOM   2451  CG  GLU A 303      16.422 -24.562   0.332  1.00 92.38           C  
ATOM   2452  CD  GLU A 303      15.672 -25.859   0.577  1.00 92.38           C  
ATOM   2453  OE1 GLU A 303      16.078 -26.641   1.465  1.00 92.38           O  
ATOM   2454  OE2 GLU A 303      14.664 -26.094  -0.126  1.00 92.38           O  
ATOM   2455  N   ARG A 304      16.250 -22.438  -3.527  1.00 92.00           N  
ATOM   2456  CA  ARG A 304      15.781 -21.844  -4.781  1.00 92.00           C  
ATOM   2457  C   ARG A 304      14.266 -21.656  -4.770  1.00 92.00           C  
ATOM   2458  CB  ARG A 304      16.188 -22.719  -5.969  1.00 92.00           C  
ATOM   2459  O   ARG A 304      13.758 -20.656  -5.273  1.00 92.00           O  
ATOM   2460  CG  ARG A 304      17.578 -22.406  -6.520  1.00 92.00           C  
ATOM   2461  CD  ARG A 304      17.891 -23.234  -7.762  1.00 92.00           C  
ATOM   2462  NE  ARG A 304      19.172 -22.844  -8.352  1.00 92.00           N  
ATOM   2463  NH1 ARG A 304      18.797 -23.938 -10.359  1.00 92.00           N  
ATOM   2464  NH2 ARG A 304      20.750 -22.781 -10.008  1.00 92.00           N  
ATOM   2465  CZ  ARG A 304      19.562 -23.188  -9.570  1.00 92.00           C  
ATOM   2466  N   ASN A 305      13.594 -22.625  -4.152  1.00 89.38           N  
ATOM   2467  CA  ASN A 305      12.133 -22.594  -4.180  1.00 89.38           C  
ATOM   2468  C   ASN A 305      11.570 -21.547  -3.229  1.00 89.38           C  
ATOM   2469  CB  ASN A 305      11.570 -23.984  -3.842  1.00 89.38           C  
ATOM   2470  O   ASN A 305      10.375 -21.219  -3.285  1.00 89.38           O  
ATOM   2471  CG  ASN A 305      12.469 -25.109  -4.297  1.00 89.38           C  
ATOM   2472  ND2 ASN A 305      12.312 -26.281  -3.688  1.00 89.38           N  
ATOM   2473  OD1 ASN A 305      13.312 -24.922  -5.184  1.00 89.38           O  
ATOM   2474  N   GLU A 306      12.445 -20.938  -2.443  1.00 93.25           N  
ATOM   2475  CA  GLU A 306      12.008 -19.922  -1.490  1.00 93.25           C  
ATOM   2476  C   GLU A 306      12.156 -18.516  -2.070  1.00 93.25           C  
ATOM   2477  CB  GLU A 306      12.797 -20.031  -0.182  1.00 93.25           C  
ATOM   2478  O   GLU A 306      11.617 -17.562  -1.523  1.00 93.25           O  
ATOM   2479  CG  GLU A 306      12.508 -21.312   0.602  1.00 93.25           C  
ATOM   2480  CD  GLU A 306      13.281 -21.391   1.906  1.00 93.25           C  
ATOM   2481  OE1 GLU A 306      13.039 -22.344   2.693  1.00 93.25           O  
ATOM   2482  OE2 GLU A 306      14.141 -20.516   2.145  1.00 93.25           O  
ATOM   2483  N   VAL A 307      12.844 -18.453  -3.170  1.00 94.50           N  
ATOM   2484  CA  VAL A 307      13.109 -17.141  -3.762  1.00 94.50           C  
ATOM   2485  C   VAL A 307      11.812 -16.562  -4.344  1.00 94.50           C  
ATOM   2486  CB  VAL A 307      14.195 -17.219  -4.859  1.00 94.50           C  
ATOM   2487  O   VAL A 307      11.117 -17.234  -5.105  1.00 94.50           O  
ATOM   2488  CG1 VAL A 307      14.352 -15.875  -5.562  1.00 94.50           C  
ATOM   2489  CG2 VAL A 307      15.523 -17.672  -4.254  1.00 94.50           C  
ATOM   2490  N   ILE A 308      11.469 -15.398  -3.922  1.00 94.44           N  
ATOM   2491  CA  ILE A 308      10.336 -14.703  -4.504  1.00 94.44           C  
ATOM   2492  C   ILE A 308      10.789 -13.906  -5.727  1.00 94.44           C  
ATOM   2493  CB  ILE A 308       9.656 -13.773  -3.477  1.00 94.44           C  
ATOM   2494  O   ILE A 308      11.469 -12.883  -5.586  1.00 94.44           O  
ATOM   2495  CG1 ILE A 308       9.328 -14.539  -2.191  1.00 94.44           C  
ATOM   2496  CG2 ILE A 308       8.391 -13.141  -4.070  1.00 94.44           C  
ATOM   2497  CD1 ILE A 308       8.852 -13.664  -1.045  1.00 94.44           C  
ATOM   2498  N   GLU A 309      10.375 -14.297  -6.840  1.00 95.62           N  
ATOM   2499  CA  GLU A 309      10.812 -13.672  -8.086  1.00 95.62           C  
ATOM   2500  C   GLU A 309      10.125 -12.328  -8.305  1.00 95.62           C  
ATOM   2501  CB  GLU A 309      10.539 -14.602  -9.273  1.00 95.62           C  
ATOM   2502  O   GLU A 309       9.023 -12.102  -7.805  1.00 95.62           O  
ATOM   2503  CG  GLU A 309      11.328 -15.898  -9.234  1.00 95.62           C  
ATOM   2504  CD  GLU A 309      10.773 -16.969 -10.156  1.00 95.62           C  
ATOM   2505  OE1 GLU A 309      11.344 -18.094 -10.211  1.00 95.62           O  
ATOM   2506  OE2 GLU A 309       9.750 -16.703 -10.828  1.00 95.62           O  
ATOM   2507  N   TRP A 310      10.812 -11.477  -9.047  1.00 97.75           N  
ATOM   2508  CA  TRP A 310      10.273 -10.164  -9.383  1.00 97.75           C  
ATOM   2509  C   TRP A 310       9.617 -10.180 -10.766  1.00 97.75           C  
ATOM   2510  CB  TRP A 310      11.375  -9.109  -9.344  1.00 97.75           C  
ATOM   2511  O   TRP A 310      10.164 -10.766 -11.703  1.00 97.75           O  
ATOM   2512  CG  TRP A 310      11.914  -8.836  -7.969  1.00 97.75           C  
ATOM   2513  CD1 TRP A 310      12.711  -9.656  -7.223  1.00 97.75           C  
ATOM   2514  CD2 TRP A 310      11.680  -7.672  -7.172  1.00 97.75           C  
ATOM   2515  CE2 TRP A 310      12.375  -7.852  -5.957  1.00 97.75           C  
ATOM   2516  CE3 TRP A 310      10.953  -6.492  -7.371  1.00 97.75           C  
ATOM   2517  NE1 TRP A 310      12.992  -9.070  -6.012  1.00 97.75           N  
ATOM   2518  CH2 TRP A 310      11.648  -5.746  -5.160  1.00 97.75           C  
ATOM   2519  CZ2 TRP A 310      12.359  -6.895  -4.941  1.00 97.75           C  
ATOM   2520  CZ3 TRP A 310      10.945  -5.539  -6.359  1.00 97.75           C  
ATOM   2521  N   GLU A 311       8.484  -9.602 -10.836  1.00 97.62           N  
ATOM   2522  CA  GLU A 311       7.832  -9.367 -12.125  1.00 97.62           C  
ATOM   2523  C   GLU A 311       8.352  -8.094 -12.781  1.00 97.62           C  
ATOM   2524  CB  GLU A 311       6.312  -9.289 -11.945  1.00 97.62           C  
ATOM   2525  O   GLU A 311       8.867  -7.203 -12.102  1.00 97.62           O  
ATOM   2526  CG  GLU A 311       5.688 -10.555 -11.383  1.00 97.62           C  
ATOM   2527  CD  GLU A 311       4.191 -10.445 -11.164  1.00 97.62           C  
ATOM   2528  OE1 GLU A 311       3.465 -11.438 -11.383  1.00 97.62           O  
ATOM   2529  OE2 GLU A 311       3.736  -9.344 -10.766  1.00 97.62           O  
ATOM   2530  N   PHE A 312       8.281  -8.125 -14.047  1.00 98.31           N  
ATOM   2531  CA  PHE A 312       8.695  -6.965 -14.820  1.00 98.31           C  
ATOM   2532  C   PHE A 312       7.484  -6.219 -15.375  1.00 98.31           C  
ATOM   2533  CB  PHE A 312       9.617  -7.383 -15.969  1.00 98.31           C  
ATOM   2534  O   PHE A 312       6.516  -6.844 -15.812  1.00 98.31           O  
ATOM   2535  CG  PHE A 312      10.180  -6.227 -16.750  1.00 98.31           C  
ATOM   2536  CD1 PHE A 312       9.484  -5.695 -17.828  1.00 98.31           C  
ATOM   2537  CD2 PHE A 312      11.406  -5.672 -16.406  1.00 98.31           C  
ATOM   2538  CE1 PHE A 312      10.008  -4.621 -18.562  1.00 98.31           C  
ATOM   2539  CE2 PHE A 312      11.930  -4.602 -17.125  1.00 98.31           C  
ATOM   2540  CZ  PHE A 312      11.227  -4.078 -18.203  1.00 98.31           C  
ATOM   2541  N   LEU A 313       7.484  -4.875 -15.258  1.00 97.94           N  
ATOM   2542  CA  LEU A 313       6.332  -4.133 -15.766  1.00 97.94           C  
ATOM   2543  C   LEU A 313       6.781  -2.898 -16.531  1.00 97.94           C  
ATOM   2544  CB  LEU A 313       5.410  -3.723 -14.609  1.00 97.94           C  
ATOM   2545  O   LEU A 313       7.902  -2.412 -16.344  1.00 97.94           O  
ATOM   2546  CG  LEU A 313       6.066  -2.965 -13.453  1.00 97.94           C  
ATOM   2547  CD1 LEU A 313       5.914  -1.460 -13.656  1.00 97.94           C  
ATOM   2548  CD2 LEU A 313       5.461  -3.396 -12.125  1.00 97.94           C  
ATOM   2549  N   THR A 314       5.977  -2.508 -17.406  1.00 95.56           N  
ATOM   2550  CA  THR A 314       6.066  -1.229 -18.094  1.00 95.56           C  
ATOM   2551  C   THR A 314       4.812  -0.393 -17.859  1.00 95.56           C  
ATOM   2552  CB  THR A 314       6.277  -1.430 -19.609  1.00 95.56           C  
ATOM   2553  O   THR A 314       4.000  -0.712 -16.984  1.00 95.56           O  
ATOM   2554  CG2 THR A 314       7.484  -2.320 -19.875  1.00 95.56           C  
ATOM   2555  OG1 THR A 314       5.105  -2.043 -20.172  1.00 95.56           O  
ATOM   2556  N   GLY A 315       4.707   0.711 -18.531  1.00 90.81           N  
ATOM   2557  CA  GLY A 315       3.525   1.538 -18.344  1.00 90.81           C  
ATOM   2558  C   GLY A 315       2.246   0.847 -18.781  1.00 90.81           C  
ATOM   2559  O   GLY A 315       1.155   1.211 -18.328  1.00 90.81           O  
ATOM   2560  N   LYS A 316       2.395  -0.222 -19.516  1.00 92.75           N  
ATOM   2561  CA  LYS A 316       1.187  -0.810 -20.094  1.00 92.75           C  
ATOM   2562  C   LYS A 316       1.171  -2.324 -19.906  1.00 92.75           C  
ATOM   2563  CB  LYS A 316       1.071  -0.466 -21.578  1.00 92.75           C  
ATOM   2564  O   LYS A 316       0.109  -2.949 -19.938  1.00 92.75           O  
ATOM   2565  CG  LYS A 316       0.881   1.018 -21.859  1.00 92.75           C  
ATOM   2566  CD  LYS A 316       0.575   1.275 -23.328  1.00 92.75           C  
ATOM   2567  CE  LYS A 316       0.417   2.762 -23.609  1.00 92.75           C  
ATOM   2568  NZ  LYS A 316       0.140   3.021 -25.062  1.00 92.75           N  
ATOM   2569  N   LEU A 317       2.324  -2.916 -19.719  1.00 95.62           N  
ATOM   2570  CA  LEU A 317       2.400  -4.375 -19.766  1.00 95.62           C  
ATOM   2571  C   LEU A 317       2.998  -4.926 -18.484  1.00 95.62           C  
ATOM   2572  CB  LEU A 317       3.232  -4.832 -20.969  1.00 95.62           C  
ATOM   2573  O   LEU A 317       3.734  -4.227 -17.781  1.00 95.62           O  
ATOM   2574  CG  LEU A 317       2.682  -4.473 -22.359  1.00 95.62           C  
ATOM   2575  CD1 LEU A 317       3.746  -4.703 -23.422  1.00 95.62           C  
ATOM   2576  CD2 LEU A 317       1.427  -5.281 -22.656  1.00 95.62           C  
ATOM   2577  N   LEU A 318       2.645  -6.145 -18.203  1.00 95.88           N  
ATOM   2578  CA  LEU A 318       3.186  -6.926 -17.094  1.00 95.88           C  
ATOM   2579  C   LEU A 318       3.758  -8.250 -17.594  1.00 95.88           C  
ATOM   2580  CB  LEU A 318       2.105  -7.188 -16.047  1.00 95.88           C  
ATOM   2581  O   LEU A 318       3.143  -8.922 -18.422  1.00 95.88           O  
ATOM   2582  CG  LEU A 318       2.564  -7.871 -14.750  1.00 95.88           C  
ATOM   2583  CD1 LEU A 318       3.223  -6.863 -13.820  1.00 95.88           C  
ATOM   2584  CD2 LEU A 318       1.389  -8.555 -14.062  1.00 95.88           C  
ATOM   2585  N   TYR A 319       4.992  -8.586 -17.219  1.00 96.81           N  
ATOM   2586  CA  TYR A 319       5.668  -9.836 -17.562  1.00 96.81           C  
ATOM   2587  C   TYR A 319       5.871 -10.703 -16.312  1.00 96.81           C  
ATOM   2588  CB  TYR A 319       7.016  -9.562 -18.234  1.00 96.81           C  
ATOM   2589  O   TYR A 319       6.309 -10.203 -15.273  1.00 96.81           O  
ATOM   2590  CG  TYR A 319       6.910  -8.742 -19.484  1.00 96.81           C  
ATOM   2591  CD1 TYR A 319       6.871  -9.352 -20.734  1.00 96.81           C  
ATOM   2592  CD2 TYR A 319       6.844  -7.352 -19.438  1.00 96.81           C  
ATOM   2593  CE1 TYR A 319       6.773  -8.602 -21.906  1.00 96.81           C  
ATOM   2594  CE2 TYR A 319       6.750  -6.590 -20.594  1.00 96.81           C  
ATOM   2595  OH  TYR A 319       6.617  -6.473 -22.984  1.00 96.81           O  
ATOM   2596  CZ  TYR A 319       6.715  -7.223 -21.828  1.00 96.81           C  
ATOM   2597  N   SER A 320       5.477 -11.922 -16.391  1.00 94.44           N  
ATOM   2598  CA  SER A 320       5.582 -12.828 -15.250  1.00 94.44           C  
ATOM   2599  C   SER A 320       6.113 -14.195 -15.680  1.00 94.44           C  
ATOM   2600  CB  SER A 320       4.223 -13.000 -14.570  1.00 94.44           C  
ATOM   2601  O   SER A 320       5.898 -14.617 -16.812  1.00 94.44           O  
ATOM   2602  OG  SER A 320       4.273 -14.023 -13.594  1.00 94.44           O  
ATOM   2603  N   ALA A 321       6.828 -14.812 -14.766  1.00 93.38           N  
ATOM   2604  CA  ALA A 321       7.367 -16.141 -15.039  1.00 93.38           C  
ATOM   2605  C   ALA A 321       6.457 -17.234 -14.484  1.00 93.38           C  
ATOM   2606  CB  ALA A 321       8.773 -16.281 -14.461  1.00 93.38           C  
ATOM   2607  O   ALA A 321       6.727 -18.422 -14.641  1.00 93.38           O  
ATOM   2608  N   ALA A 322       5.395 -16.844 -13.852  1.00 87.75           N  
ATOM   2609  CA  ALA A 322       4.461 -17.844 -13.320  1.00 87.75           C  
ATOM   2610  C   ALA A 322       3.811 -18.641 -14.438  1.00 87.75           C  
ATOM   2611  CB  ALA A 322       3.395 -17.156 -12.469  1.00 87.75           C  
ATOM   2612  O   ALA A 322       3.342 -18.078 -15.430  1.00 87.75           O  
ATOM   2613  N   GLU A 323       3.730 -19.922 -14.227  1.00 82.75           N  
ATOM   2614  CA  GLU A 323       3.273 -20.812 -15.297  1.00 82.75           C  
ATOM   2615  C   GLU A 323       1.762 -20.719 -15.484  1.00 82.75           C  
ATOM   2616  CB  GLU A 323       3.684 -22.250 -15.016  1.00 82.75           C  
ATOM   2617  O   GLU A 323       1.237 -21.062 -16.547  1.00 82.75           O  
ATOM   2618  CG  GLU A 323       5.129 -22.562 -15.367  1.00 82.75           C  
ATOM   2619  CD  GLU A 323       5.473 -24.047 -15.242  1.00 82.75           C  
ATOM   2620  OE1 GLU A 323       6.676 -24.391 -15.266  1.00 82.75           O  
ATOM   2621  OE2 GLU A 323       4.531 -24.859 -15.133  1.00 82.75           O  
ATOM   2622  N   ASN A 324       1.136 -20.281 -14.438  1.00 77.56           N  
ATOM   2623  CA  ASN A 324      -0.318 -20.188 -14.516  1.00 77.56           C  
ATOM   2624  C   ASN A 324      -0.769 -18.875 -15.141  1.00 77.56           C  
ATOM   2625  CB  ASN A 324      -0.938 -20.344 -13.125  1.00 77.56           C  
ATOM   2626  O   ASN A 324      -1.968 -18.625 -15.273  1.00 77.56           O  
ATOM   2627  CG  ASN A 324      -0.321 -21.484 -12.336  1.00 77.56           C  
ATOM   2628  ND2 ASN A 324      -0.557 -21.500 -11.031  1.00 77.56           N  
ATOM   2629  OD1 ASN A 324       0.362 -22.344 -12.898  1.00 77.56           O  
ATOM   2630  N   GLN A 325       0.183 -18.094 -15.578  1.00 84.19           N  
ATOM   2631  CA  GLN A 325      -0.107 -16.812 -16.219  1.00 84.19           C  
ATOM   2632  C   GLN A 325       0.607 -16.688 -17.562  1.00 84.19           C  
ATOM   2633  CB  GLN A 325       0.293 -15.648 -15.297  1.00 84.19           C  
ATOM   2634  O   GLN A 325       1.639 -17.312 -17.781  1.00 84.19           O  
ATOM   2635  CG  GLN A 325      -0.359 -15.703 -13.922  1.00 84.19           C  
ATOM   2636  CD  GLN A 325      -0.312 -14.367 -13.195  1.00 84.19           C  
ATOM   2637  NE2 GLN A 325      -0.920 -14.312 -12.016  1.00 84.19           N  
ATOM   2638  OE1 GLN A 325       0.269 -13.398 -13.695  1.00 84.19           O  
ATOM   2639  N   PRO A 326      -0.056 -15.922 -18.406  1.00 87.81           N  
ATOM   2640  CA  PRO A 326       0.681 -15.641 -19.641  1.00 87.81           C  
ATOM   2641  C   PRO A 326       1.979 -14.875 -19.391  1.00 87.81           C  
ATOM   2642  CB  PRO A 326      -0.303 -14.789 -20.453  1.00 87.81           C  
ATOM   2643  O   PRO A 326       2.047 -14.047 -18.469  1.00 87.81           O  
ATOM   2644  CG  PRO A 326      -1.383 -14.430 -19.484  1.00 87.81           C  
ATOM   2645  CD  PRO A 326      -1.206 -15.250 -18.234  1.00 87.81           C  
ATOM   2646  N   PRO A 327       2.965 -15.211 -20.141  1.00 91.81           N  
ATOM   2647  CA  PRO A 327       4.254 -14.547 -19.922  1.00 91.81           C  
ATOM   2648  C   PRO A 327       4.176 -13.039 -20.109  1.00 91.81           C  
ATOM   2649  CB  PRO A 327       5.156 -15.180 -20.984  1.00 91.81           C  
ATOM   2650  O   PRO A 327       4.957 -12.297 -19.500  1.00 91.81           O  
ATOM   2651  CG  PRO A 327       4.227 -15.961 -21.859  1.00 91.81           C  
ATOM   2652  CD  PRO A 327       2.908 -16.094 -21.156  1.00 91.81           C  
ATOM   2653  N   ARG A 328       3.264 -12.578 -20.953  1.00 93.44           N  
ATOM   2654  CA  ARG A 328       3.025 -11.156 -21.188  1.00 93.44           C  
ATOM   2655  C   ARG A 328       1.540 -10.828 -21.094  1.00 93.44           C  
ATOM   2656  CB  ARG A 328       3.568 -10.742 -22.562  1.00 93.44           C  
ATOM   2657  O   ARG A 328       0.708 -11.508 -21.703  1.00 93.44           O  
ATOM   2658  CG  ARG A 328       3.225  -9.320 -22.953  1.00 93.44           C  
ATOM   2659  CD  ARG A 328       3.713  -8.984 -24.359  1.00 93.44           C  
ATOM   2660  NE  ARG A 328       2.865  -7.988 -25.000  1.00 93.44           N  
ATOM   2661  NH1 ARG A 328       4.133  -7.855 -26.938  1.00 93.44           N  
ATOM   2662  NH2 ARG A 328       2.248  -6.570 -26.703  1.00 93.44           N  
ATOM   2663  CZ  ARG A 328       3.084  -7.473 -26.219  1.00 93.44           C  
ATOM   2664  N   GLN A 329       1.235  -9.820 -20.312  1.00 92.25           N  
ATOM   2665  CA  GLN A 329      -0.162  -9.430 -20.156  1.00 92.25           C  
ATOM   2666  C   GLN A 329      -0.292  -7.926 -19.953  1.00 92.25           C  
ATOM   2667  CB  GLN A 329      -0.813 -10.180 -19.000  1.00 92.25           C  
ATOM   2668  O   GLN A 329       0.682  -7.258 -19.594  1.00 92.25           O  
ATOM   2669  CG  GLN A 329      -0.080 -10.023 -17.672  1.00 92.25           C  
ATOM   2670  CD  GLN A 329      -0.650 -10.898 -16.578  1.00 92.25           C  
ATOM   2671  NE2 GLN A 329       0.105 -11.062 -15.500  1.00 92.25           N  
ATOM   2672  OE1 GLN A 329      -1.761 -11.430 -16.703  1.00 92.25           O  
ATOM   2673  N   SER A 330      -1.503  -7.430 -20.234  1.00 92.50           N  
ATOM   2674  CA  SER A 330      -1.774  -6.023 -19.953  1.00 92.50           C  
ATOM   2675  C   SER A 330      -1.913  -5.762 -18.469  1.00 92.50           C  
ATOM   2676  CB  SER A 330      -3.045  -5.574 -20.688  1.00 92.50           C  
ATOM   2677  O   SER A 330      -2.303  -6.652 -17.703  1.00 92.50           O  
ATOM   2678  OG  SER A 330      -4.164  -6.324 -20.250  1.00 92.50           O  
ATOM   2679  N   LEU A 331      -1.621  -4.586 -18.109  1.00 93.06           N  
ATOM   2680  CA  LEU A 331      -1.795  -4.227 -16.703  1.00 93.06           C  
ATOM   2681  C   LEU A 331      -3.273  -4.199 -16.328  1.00 93.06           C  
ATOM   2682  CB  LEU A 331      -1.159  -2.865 -16.422  1.00 93.06           C  
ATOM   2683  O   LEU A 331      -4.086  -3.586 -17.031  1.00 93.06           O  
ATOM   2684  CG  LEU A 331       0.358  -2.854 -16.219  1.00 93.06           C  
ATOM   2685  CD1 LEU A 331       0.896  -1.430 -16.344  1.00 93.06           C  
ATOM   2686  CD2 LEU A 331       0.731  -3.465 -14.875  1.00 93.06           C  
ATOM   2687  N   SER A 332      -3.596  -4.891 -15.297  1.00 92.19           N  
ATOM   2688  CA  SER A 332      -4.965  -4.824 -14.789  1.00 92.19           C  
ATOM   2689  C   SER A 332      -5.301  -3.426 -14.289  1.00 92.19           C  
ATOM   2690  CB  SER A 332      -5.172  -5.844 -13.672  1.00 92.19           C  
ATOM   2691  O   SER A 332      -4.406  -2.650 -13.945  1.00 92.19           O  
ATOM   2692  OG  SER A 332      -4.395  -5.504 -12.531  1.00 92.19           O  
ATOM   2693  N   SER A 333      -6.590  -3.100 -14.297  1.00 93.12           N  
ATOM   2694  CA  SER A 333      -7.020  -1.775 -13.859  1.00 93.12           C  
ATOM   2695  C   SER A 333      -6.637  -1.518 -12.406  1.00 93.12           C  
ATOM   2696  CB  SER A 333      -8.531  -1.621 -14.031  1.00 93.12           C  
ATOM   2697  O   SER A 333      -6.238  -0.407 -12.055  1.00 93.12           O  
ATOM   2698  OG  SER A 333      -9.227  -2.561 -13.234  1.00 93.12           O  
ATOM   2699  N   ILE A 334      -6.781  -2.484 -11.602  1.00 94.62           N  
ATOM   2700  CA  ILE A 334      -6.488  -2.324 -10.180  1.00 94.62           C  
ATOM   2701  C   ILE A 334      -4.992  -2.094  -9.984  1.00 94.62           C  
ATOM   2702  CB  ILE A 334      -6.953  -3.553  -9.367  1.00 94.62           C  
ATOM   2703  O   ILE A 334      -4.590  -1.311  -9.125  1.00 94.62           O  
ATOM   2704  CG1 ILE A 334      -7.117  -3.184  -7.891  1.00 94.62           C  
ATOM   2705  CG2 ILE A 334      -5.973  -4.715  -9.539  1.00 94.62           C  
ATOM   2706  CD1 ILE A 334      -8.414  -2.453  -7.570  1.00 94.62           C  
ATOM   2707  N   LEU A 335      -4.145  -2.848 -10.695  1.00 95.38           N  
ATOM   2708  CA  LEU A 335      -2.703  -2.648 -10.586  1.00 95.38           C  
ATOM   2709  C   LEU A 335      -2.303  -1.266 -11.094  1.00 95.38           C  
ATOM   2710  CB  LEU A 335      -1.949  -3.729 -11.367  1.00 95.38           C  
ATOM   2711  O   LEU A 335      -1.416  -0.625 -10.523  1.00 95.38           O  
ATOM   2712  CG  LEU A 335      -0.423  -3.691 -11.266  1.00 95.38           C  
ATOM   2713  CD1 LEU A 335       0.019  -3.723  -9.812  1.00 95.38           C  
ATOM   2714  CD2 LEU A 335       0.189  -4.855 -12.039  1.00 95.38           C  
ATOM   2715  N   ARG A 336      -2.918  -0.822 -12.117  1.00 94.62           N  
ATOM   2716  CA  ARG A 336      -2.666   0.522 -12.625  1.00 94.62           C  
ATOM   2717  C   ARG A 336      -3.002   1.576 -11.578  1.00 94.62           C  
ATOM   2718  CB  ARG A 336      -3.477   0.775 -13.898  1.00 94.62           C  
ATOM   2719  O   ARG A 336      -2.236   2.521 -11.375  1.00 94.62           O  
ATOM   2720  CG  ARG A 336      -2.883   1.843 -14.805  1.00 94.62           C  
ATOM   2721  CD  ARG A 336      -3.680   1.998 -16.094  1.00 94.62           C  
ATOM   2722  NE  ARG A 336      -3.299   1.001 -17.094  1.00 94.62           N  
ATOM   2723  NH1 ARG A 336      -4.785   1.735 -18.703  1.00 94.62           N  
ATOM   2724  NH2 ARG A 336      -3.410  -0.046 -19.125  1.00 94.62           N  
ATOM   2725  CZ  ARG A 336      -3.832   0.899 -18.297  1.00 94.62           C  
ATOM   2726  N   THR A 337      -4.133   1.386 -10.961  1.00 93.44           N  
ATOM   2727  CA  THR A 337      -4.551   2.311  -9.906  1.00 93.44           C  
ATOM   2728  C   THR A 337      -3.545   2.316  -8.758  1.00 93.44           C  
ATOM   2729  CB  THR A 337      -5.945   1.951  -9.375  1.00 93.44           C  
ATOM   2730  O   THR A 337      -3.207   3.375  -8.227  1.00 93.44           O  
ATOM   2731  CG2 THR A 337      -6.516   3.082  -8.523  1.00 93.44           C  
ATOM   2732  OG1 THR A 337      -6.828   1.709 -10.477  1.00 93.44           O  
ATOM   2733  N   ALA A 338      -3.102   1.180  -8.367  1.00 95.88           N  
ATOM   2734  CA  ALA A 338      -2.123   1.056  -7.289  1.00 95.88           C  
ATOM   2735  C   ALA A 338      -0.807   1.733  -7.664  1.00 95.88           C  
ATOM   2736  CB  ALA A 338      -1.883  -0.415  -6.957  1.00 95.88           C  
ATOM   2737  O   ALA A 338      -0.188   2.402  -6.832  1.00 95.88           O  
ATOM   2738  N   LEU A 339      -0.352   1.533  -8.898  1.00 96.56           N  
ATOM   2739  CA  LEU A 339       0.885   2.148  -9.367  1.00 96.56           C  
ATOM   2740  C   LEU A 339       0.755   3.666  -9.414  1.00 96.56           C  
ATOM   2741  CB  LEU A 339       1.255   1.617 -10.758  1.00 96.56           C  
ATOM   2742  O   LEU A 339       1.681   4.383  -9.023  1.00 96.56           O  
ATOM   2743  CG  LEU A 339       1.984   0.273 -10.797  1.00 96.56           C  
ATOM   2744  CD1 LEU A 339       1.939  -0.313 -12.203  1.00 96.56           C  
ATOM   2745  CD2 LEU A 339       3.426   0.433 -10.320  1.00 96.56           C  
ATOM   2746  N   ASP A 340      -0.388   4.102  -9.859  1.00 94.62           N  
ATOM   2747  CA  ASP A 340      -0.638   5.539  -9.883  1.00 94.62           C  
ATOM   2748  C   ASP A 340      -0.570   6.133  -8.477  1.00 94.62           C  
ATOM   2749  CB  ASP A 340      -1.999   5.836 -10.516  1.00 94.62           C  
ATOM   2750  O   ASP A 340       0.005   7.207  -8.281  1.00 94.62           O  
ATOM   2751  CG  ASP A 340      -2.006   5.652 -12.023  1.00 94.62           C  
ATOM   2752  OD1 ASP A 340      -0.917   5.574 -12.633  1.00 94.62           O  
ATOM   2753  OD2 ASP A 340      -3.109   5.594 -12.609  1.00 94.62           O  
ATOM   2754  N   ASP A 341      -1.183   5.500  -7.578  1.00 95.50           N  
ATOM   2755  CA  ASP A 341      -1.151   5.957  -6.191  1.00 95.50           C  
ATOM   2756  C   ASP A 341       0.273   5.953  -5.645  1.00 95.50           C  
ATOM   2757  CB  ASP A 341      -2.055   5.082  -5.316  1.00 95.50           C  
ATOM   2758  O   ASP A 341       0.673   6.875  -4.930  1.00 95.50           O  
ATOM   2759  CG  ASP A 341      -2.264   5.652  -3.926  1.00 95.50           C  
ATOM   2760  OD1 ASP A 341      -2.633   6.840  -3.801  1.00 95.50           O  
ATOM   2761  OD2 ASP A 341      -2.053   4.906  -2.943  1.00 95.50           O  
ATOM   2762  N   THR A 342       1.046   4.918  -5.938  1.00 96.62           N  
ATOM   2763  CA  THR A 342       2.436   4.809  -5.504  1.00 96.62           C  
ATOM   2764  C   THR A 342       3.266   5.965  -6.059  1.00 96.62           C  
ATOM   2765  CB  THR A 342       3.053   3.471  -5.945  1.00 96.62           C  
ATOM   2766  O   THR A 342       4.016   6.605  -5.320  1.00 96.62           O  
ATOM   2767  CG2 THR A 342       4.500   3.350  -5.477  1.00 96.62           C  
ATOM   2768  OG1 THR A 342       2.291   2.393  -5.391  1.00 96.62           O  
ATOM   2769  N   VAL A 343       3.094   6.234  -7.336  1.00 96.19           N  
ATOM   2770  CA  VAL A 343       3.838   7.309  -7.984  1.00 96.19           C  
ATOM   2771  C   VAL A 343       3.439   8.656  -7.383  1.00 96.19           C  
ATOM   2772  CB  VAL A 343       3.604   7.316  -9.516  1.00 96.19           C  
ATOM   2773  O   VAL A 343       4.293   9.508  -7.141  1.00 96.19           O  
ATOM   2774  CG1 VAL A 343       4.180   8.586 -10.141  1.00 96.19           C  
ATOM   2775  CG2 VAL A 343       4.215   6.070 -10.156  1.00 96.19           C  
ATOM   2776  N   LEU A 344       2.148   8.805  -7.172  1.00 95.06           N  
ATOM   2777  CA  LEU A 344       1.664  10.039  -6.570  1.00 95.06           C  
ATOM   2778  C   LEU A 344       2.342  10.297  -5.227  1.00 95.06           C  
ATOM   2779  CB  LEU A 344       0.145   9.984  -6.387  1.00 95.06           C  
ATOM   2780  O   LEU A 344       2.805  11.406  -4.957  1.00 95.06           O  
ATOM   2781  CG  LEU A 344      -0.508  11.227  -5.773  1.00 95.06           C  
ATOM   2782  CD1 LEU A 344      -0.461  12.391  -6.758  1.00 95.06           C  
ATOM   2783  CD2 LEU A 344      -1.945  10.930  -5.359  1.00 95.06           C  
ATOM   2784  N   GLN A 345       2.428   9.336  -4.367  1.00 95.75           N  
ATOM   2785  CA  GLN A 345       3.059   9.469  -3.057  1.00 95.75           C  
ATOM   2786  C   GLN A 345       4.547   9.781  -3.189  1.00 95.75           C  
ATOM   2787  CB  GLN A 345       2.861   8.188  -2.236  1.00 95.75           C  
ATOM   2788  O   GLN A 345       5.078  10.609  -2.453  1.00 95.75           O  
ATOM   2789  CG  GLN A 345       1.427   7.969  -1.777  1.00 95.75           C  
ATOM   2790  CD  GLN A 345       1.269   6.723  -0.925  1.00 95.75           C  
ATOM   2791  NE2 GLN A 345       0.292   5.891  -1.268  1.00 95.75           N  
ATOM   2792  OE1 GLN A 345       2.020   6.512   0.033  1.00 95.75           O  
ATOM   2793  N   VAL A 346       5.195   9.125  -4.133  1.00 95.75           N  
ATOM   2794  CA  VAL A 346       6.617   9.352  -4.359  1.00 95.75           C  
ATOM   2795  C   VAL A 346       6.852  10.797  -4.797  1.00 95.75           C  
ATOM   2796  CB  VAL A 346       7.188   8.375  -5.418  1.00 95.75           C  
ATOM   2797  O   VAL A 346       7.781  11.453  -4.320  1.00 95.75           O  
ATOM   2798  CG1 VAL A 346       8.602   8.789  -5.828  1.00 95.75           C  
ATOM   2799  CG2 VAL A 346       7.184   6.945  -4.879  1.00 95.75           C  
ATOM   2800  N   MET A 347       5.992  11.266  -5.668  1.00 93.81           N  
ATOM   2801  CA  MET A 347       6.125  12.633  -6.152  1.00 93.81           C  
ATOM   2802  C   MET A 347       5.910  13.633  -5.020  1.00 93.81           C  
ATOM   2803  CB  MET A 347       5.133  12.906  -7.281  1.00 93.81           C  
ATOM   2804  O   MET A 347       6.582  14.664  -4.961  1.00 93.81           O  
ATOM   2805  CG  MET A 347       5.422  12.125  -8.555  1.00 93.81           C  
ATOM   2806  SD  MET A 347       7.184  12.242  -9.062  1.00 93.81           S  
ATOM   2807  CE  MET A 347       7.328  14.031  -9.312  1.00 93.81           C  
ATOM   2808  N   GLU A 348       4.965  13.312  -4.145  1.00 91.62           N  
ATOM   2809  CA  GLU A 348       4.738  14.180  -2.988  1.00 91.62           C  
ATOM   2810  C   GLU A 348       5.969  14.227  -2.088  1.00 91.62           C  
ATOM   2811  CB  GLU A 348       3.521  13.695  -2.193  1.00 91.62           C  
ATOM   2812  O   GLU A 348       6.332  15.297  -1.584  1.00 91.62           O  
ATOM   2813  CG  GLU A 348       2.189  14.008  -2.857  1.00 91.62           C  
ATOM   2814  CD  GLU A 348       0.995  13.461  -2.092  1.00 91.62           C  
ATOM   2815  OE1 GLU A 348      -0.159  13.789  -2.449  1.00 91.62           O  
ATOM   2816  OE2 GLU A 348       1.215  12.688  -1.128  1.00 91.62           O  
ATOM   2817  N   MET A 349       6.688  13.172  -1.943  1.00 92.06           N  
ATOM   2818  CA  MET A 349       7.895  13.109  -1.124  1.00 92.06           C  
ATOM   2819  C   MET A 349       9.039  13.875  -1.776  1.00 92.06           C  
ATOM   2820  CB  MET A 349       8.305  11.656  -0.891  1.00 92.06           C  
ATOM   2821  O   MET A 349       9.773  14.602  -1.100  1.00 92.06           O  
ATOM   2822  CG  MET A 349       7.414  10.914   0.091  1.00 92.06           C  
ATOM   2823  SD  MET A 349       8.016   9.211   0.445  1.00 92.06           S  
ATOM   2824  CE  MET A 349       7.566   8.391  -1.107  1.00 92.06           C  
ATOM   2825  N   ILE A 350       9.141  13.719  -3.039  1.00 90.19           N  
ATOM   2826  CA  ILE A 350      10.227  14.359  -3.775  1.00 90.19           C  
ATOM   2827  C   ILE A 350      10.039  15.875  -3.744  1.00 90.19           C  
ATOM   2828  CB  ILE A 350      10.289  13.859  -5.238  1.00 90.19           C  
ATOM   2829  O   ILE A 350      11.016  16.625  -3.621  1.00 90.19           O  
ATOM   2830  CG1 ILE A 350      10.781  12.406  -5.281  1.00 90.19           C  
ATOM   2831  CG2 ILE A 350      11.180  14.766  -6.082  1.00 90.19           C  
ATOM   2832  CD1 ILE A 350      10.711  11.766  -6.664  1.00 90.19           C  
ATOM   2833  N   ASN A 351       8.812  16.312  -3.754  1.00 88.88           N  
ATOM   2834  CA  ASN A 351       8.531  17.734  -3.869  1.00 88.88           C  
ATOM   2835  C   ASN A 351       8.281  18.375  -2.506  1.00 88.88           C  
ATOM   2836  CB  ASN A 351       7.340  17.969  -4.797  1.00 88.88           C  
ATOM   2837  O   ASN A 351       7.879  19.531  -2.420  1.00 88.88           O  
ATOM   2838  CG  ASN A 351       7.699  17.812  -6.262  1.00 88.88           C  
ATOM   2839  ND2 ASN A 351       6.754  17.312  -7.051  1.00 88.88           N  
ATOM   2840  OD1 ASN A 351       8.812  18.125  -6.680  1.00 88.88           O  
ATOM   2841  N   GLU A 352       8.469  17.656  -1.475  1.00 84.06           N  
ATOM   2842  CA  GLU A 352       8.242  18.172  -0.132  1.00 84.06           C  
ATOM   2843  C   GLU A 352       9.094  19.422   0.124  1.00 84.06           C  
ATOM   2844  CB  GLU A 352       8.539  17.109   0.923  1.00 84.06           C  
ATOM   2845  O   GLU A 352       8.617  20.391   0.720  1.00 84.06           O  
ATOM   2846  CG  GLU A 352       8.016  17.453   2.311  1.00 84.06           C  
ATOM   2847  CD  GLU A 352       8.242  16.344   3.328  1.00 84.06           C  
ATOM   2848  OE1 GLU A 352       7.758  16.469   4.477  1.00 84.06           O  
ATOM   2849  OE2 GLU A 352       8.906  15.344   2.975  1.00 84.06           O  
ATOM   2850  N   ASN A 353      10.352  19.406  -0.332  1.00 79.81           N  
ATOM   2851  CA  ASN A 353      11.250  20.547  -0.122  1.00 79.81           C  
ATOM   2852  C   ASN A 353      11.484  21.312  -1.418  1.00 79.81           C  
ATOM   2853  CB  ASN A 353      12.578  20.078   0.473  1.00 79.81           C  
ATOM   2854  O   ASN A 353      12.562  21.875  -1.618  1.00 79.81           O  
ATOM   2855  CG  ASN A 353      12.422  19.484   1.859  1.00 79.81           C  
ATOM   2856  ND2 ASN A 353      13.250  18.500   2.184  1.00 79.81           N  
ATOM   2857  OD1 ASN A 353      11.555  19.906   2.633  1.00 79.81           O  
ATOM   2858  N   ALA A 354      10.531  21.312  -2.217  1.00 77.19           N  
ATOM   2859  CA  ALA A 354      10.672  21.953  -3.518  1.00 77.19           C  
ATOM   2860  C   ALA A 354      10.953  23.453  -3.359  1.00 77.19           C  
ATOM   2861  CB  ALA A 354       9.414  21.750  -4.355  1.00 77.19           C  
ATOM   2862  O   ALA A 354      11.758  24.016  -4.098  1.00 77.19           O  
ATOM   2863  N   LYS A 355      10.359  24.016  -2.410  1.00 75.50           N  
ATOM   2864  CA  LYS A 355      10.539  25.438  -2.201  1.00 75.50           C  
ATOM   2865  C   LYS A 355      11.977  25.766  -1.827  1.00 75.50           C  
ATOM   2866  CB  LYS A 355       9.586  25.953  -1.114  1.00 75.50           C  
ATOM   2867  O   LYS A 355      12.602  26.641  -2.439  1.00 75.50           O  
ATOM   2868  CG  LYS A 355       9.703  27.438  -0.833  1.00 75.50           C  
ATOM   2869  CD  LYS A 355       8.828  27.859   0.339  1.00 75.50           C  
ATOM   2870  CE  LYS A 355       9.117  29.297   0.770  1.00 75.50           C  
ATOM   2871  NZ  LYS A 355       8.359  29.656   2.004  1.00 75.50           N  
ATOM   2872  N   SER A 356      12.445  25.031  -0.803  1.00 75.69           N  
ATOM   2873  CA  SER A 356      13.797  25.297  -0.322  1.00 75.69           C  
ATOM   2874  C   SER A 356      14.836  24.969  -1.392  1.00 75.69           C  
ATOM   2875  CB  SER A 356      14.078  24.469   0.939  1.00 75.69           C  
ATOM   2876  O   SER A 356      15.844  25.656  -1.515  1.00 75.69           O  
ATOM   2877  OG  SER A 356      13.961  23.094   0.677  1.00 75.69           O  
ATOM   2878  N   ARG A 357      14.492  24.125  -2.248  1.00 76.88           N  
ATOM   2879  CA  ARG A 357      15.445  23.672  -3.264  1.00 76.88           C  
ATOM   2880  C   ARG A 357      15.312  24.516  -4.535  1.00 76.88           C  
ATOM   2881  CB  ARG A 357      15.242  22.203  -3.582  1.00 76.88           C  
ATOM   2882  O   ARG A 357      16.203  24.516  -5.379  1.00 76.88           O  
ATOM   2883  CG  ARG A 357      15.656  21.266  -2.455  1.00 76.88           C  
ATOM   2884  CD  ARG A 357      15.594  19.797  -2.879  1.00 76.88           C  
ATOM   2885  NE  ARG A 357      16.062  18.906  -1.821  1.00 76.88           N  
ATOM   2886  NH1 ARG A 357      15.734  16.969  -3.029  1.00 76.88           N  
ATOM   2887  NH2 ARG A 357      16.562  16.875  -0.893  1.00 76.88           N  
ATOM   2888  CZ  ARG A 357      16.125  17.594  -1.917  1.00 76.88           C  
ATOM   2889  N   GLY A 358      14.188  25.188  -4.621  1.00 78.50           N  
ATOM   2890  CA  GLY A 358      13.969  26.031  -5.785  1.00 78.50           C  
ATOM   2891  C   GLY A 358      13.695  25.234  -7.051  1.00 78.50           C  
ATOM   2892  O   GLY A 358      14.078  25.656  -8.148  1.00 78.50           O  
ATOM   2893  N   ARG A 359      13.258  24.062  -6.863  1.00 85.25           N  
ATOM   2894  CA  ARG A 359      12.969  23.219  -8.016  1.00 85.25           C  
ATOM   2895  C   ARG A 359      11.695  22.406  -7.789  1.00 85.25           C  
ATOM   2896  CB  ARG A 359      14.141  22.281  -8.305  1.00 85.25           C  
ATOM   2897  O   ARG A 359      11.328  22.125  -6.648  1.00 85.25           O  
ATOM   2898  CG  ARG A 359      14.547  21.422  -7.117  1.00 85.25           C  
ATOM   2899  CD  ARG A 359      15.797  20.609  -7.418  1.00 85.25           C  
ATOM   2900  NE  ARG A 359      16.141  19.719  -6.305  1.00 85.25           N  
ATOM   2901  NH1 ARG A 359      18.016  18.828  -7.328  1.00 85.25           N  
ATOM   2902  NH2 ARG A 359      17.422  18.156  -5.223  1.00 85.25           N  
ATOM   2903  CZ  ARG A 359      17.188  18.906  -6.289  1.00 85.25           C  
ATOM   2904  N   LEU A 360      10.977  22.188  -8.945  1.00 88.00           N  
ATOM   2905  CA  LEU A 360       9.805  21.328  -8.953  1.00 88.00           C  
ATOM   2906  C   LEU A 360       9.984  20.172  -9.930  1.00 88.00           C  
ATOM   2907  CB  LEU A 360       8.555  22.141  -9.328  1.00 88.00           C  
ATOM   2908  O   LEU A 360      10.508  20.359 -11.031  1.00 88.00           O  
ATOM   2909  CG  LEU A 360       7.211  21.562  -8.867  1.00 88.00           C  
ATOM   2910  CD1 LEU A 360       6.633  22.406  -7.738  1.00 88.00           C  
ATOM   2911  CD2 LEU A 360       6.234  21.469 -10.031  1.00 88.00           C  
ATOM   2912  N   ILE A 361       9.648  19.031  -9.477  1.00 92.44           N  
ATOM   2913  CA  ILE A 361       9.781  17.844 -10.312  1.00 92.44           C  
ATOM   2914  C   ILE A 361       8.391  17.328 -10.672  1.00 92.44           C  
ATOM   2915  CB  ILE A 361      10.602  16.750  -9.609  1.00 92.44           C  
ATOM   2916  O   ILE A 361       7.543  17.141  -9.797  1.00 92.44           O  
ATOM   2917  CG1 ILE A 361      12.016  17.250  -9.289  1.00 92.44           C  
ATOM   2918  CG2 ILE A 361      10.648  15.477 -10.461  1.00 92.44           C  
ATOM   2919  CD1 ILE A 361      12.914  16.219  -8.641  1.00 92.44           C  
ATOM   2920  N   ASP A 362       8.117  17.109 -11.961  1.00 93.06           N  
ATOM   2921  CA  ASP A 362       6.855  16.562 -12.438  1.00 93.06           C  
ATOM   2922  C   ASP A 362       7.035  15.141 -12.945  1.00 93.06           C  
ATOM   2923  CB  ASP A 362       6.273  17.453 -13.547  1.00 93.06           C  
ATOM   2924  O   ASP A 362       8.094  14.789 -13.469  1.00 93.06           O  
ATOM   2925  CG  ASP A 362       5.723  18.766 -13.031  1.00 93.06           C  
ATOM   2926  OD1 ASP A 362       5.375  18.859 -11.836  1.00 93.06           O  
ATOM   2927  OD2 ASP A 362       5.633  19.719 -13.828  1.00 93.06           O  
ATOM   2928  N   PHE A 363       5.992  14.375 -12.805  1.00 94.12           N  
ATOM   2929  CA  PHE A 363       6.000  13.000 -13.281  1.00 94.12           C  
ATOM   2930  C   PHE A 363       5.555  12.930 -14.734  1.00 94.12           C  
ATOM   2931  CB  PHE A 363       5.094  12.117 -12.414  1.00 94.12           C  
ATOM   2932  O   PHE A 363       4.578  13.570 -15.125  1.00 94.12           O  
ATOM   2933  CG  PHE A 363       4.848  10.750 -12.984  1.00 94.12           C  
ATOM   2934  CD1 PHE A 363       3.625  10.430 -13.562  1.00 94.12           C  
ATOM   2935  CD2 PHE A 363       5.836   9.781 -12.938  1.00 94.12           C  
ATOM   2936  CE1 PHE A 363       3.395   9.164 -14.094  1.00 94.12           C  
ATOM   2937  CE2 PHE A 363       5.613   8.508 -13.469  1.00 94.12           C  
ATOM   2938  CZ  PHE A 363       4.391   8.203 -14.047  1.00 94.12           C  
ATOM   2939  N   LYS A 364       6.227  12.086 -15.500  1.00 95.12           N  
ATOM   2940  CA  LYS A 364       5.836  11.883 -16.891  1.00 95.12           C  
ATOM   2941  C   LYS A 364       5.332  10.461 -17.125  1.00 95.12           C  
ATOM   2942  CB  LYS A 364       7.008  12.172 -17.828  1.00 95.12           C  
ATOM   2943  O   LYS A 364       4.141  10.242 -17.344  1.00 95.12           O  
ATOM   2944  CG  LYS A 364       7.164  13.648 -18.188  1.00 95.12           C  
ATOM   2945  CD  LYS A 364       7.656  13.828 -19.625  1.00 95.12           C  
ATOM   2946  CE  LYS A 364       7.848  15.297 -19.969  1.00 95.12           C  
ATOM   2947  NZ  LYS A 364       8.312  15.477 -21.375  1.00 95.12           N  
ATOM   2948  N   GLU A 365       6.230   9.508 -16.984  1.00 95.50           N  
ATOM   2949  CA  GLU A 365       5.809   8.125 -17.203  1.00 95.50           C  
ATOM   2950  C   GLU A 365       6.754   7.148 -16.500  1.00 95.50           C  
ATOM   2951  CB  GLU A 365       5.723   7.809 -18.688  1.00 95.50           C  
ATOM   2952  O   GLU A 365       7.875   7.512 -16.141  1.00 95.50           O  
ATOM   2953  CG  GLU A 365       7.066   7.867 -19.406  1.00 95.50           C  
ATOM   2954  CD  GLU A 365       6.977   7.477 -20.875  1.00 95.50           C  
ATOM   2955  OE1 GLU A 365       8.016   7.492 -21.578  1.00 95.50           O  
ATOM   2956  OE2 GLU A 365       5.859   7.160 -21.344  1.00 95.50           O  
ATOM   2957  N   ILE A 366       6.262   5.977 -16.344  1.00 96.25           N  
ATOM   2958  CA  ILE A 366       7.098   4.863 -15.914  1.00 96.25           C  
ATOM   2959  C   ILE A 366       7.758   4.207 -17.125  1.00 96.25           C  
ATOM   2960  CB  ILE A 366       6.277   3.820 -15.117  1.00 96.25           C  
ATOM   2961  O   ILE A 366       7.074   3.684 -18.000  1.00 96.25           O  
ATOM   2962  CG1 ILE A 366       5.602   4.480 -13.906  1.00 96.25           C  
ATOM   2963  CG2 ILE A 366       7.168   2.654 -14.680  1.00 96.25           C  
ATOM   2964  CD1 ILE A 366       4.625   3.574 -13.172  1.00 96.25           C  
ATOM   2965  N   GLN A 367       9.039   4.234 -17.172  1.00 96.12           N  
ATOM   2966  CA  GLN A 367       9.734   3.576 -18.281  1.00 96.12           C  
ATOM   2967  C   GLN A 367       9.672   2.059 -18.141  1.00 96.12           C  
ATOM   2968  CB  GLN A 367      11.195   4.039 -18.344  1.00 96.12           C  
ATOM   2969  O   GLN A 367       9.266   1.362 -19.062  1.00 96.12           O  
ATOM   2970  CG  GLN A 367      11.367   5.445 -18.906  1.00 96.12           C  
ATOM   2971  CD  GLN A 367      12.219   5.477 -20.156  1.00 96.12           C  
ATOM   2972  NE2 GLN A 367      11.992   6.473 -21.000  1.00 96.12           N  
ATOM   2973  OE1 GLN A 367      13.078   4.613 -20.359  1.00 96.12           O  
ATOM   2974  N   TYR A 368      10.062   1.563 -17.047  1.00 97.06           N  
ATOM   2975  CA  TYR A 368       9.938   0.162 -16.656  1.00 97.06           C  
ATOM   2976  C   TYR A 368      10.039   0.001 -15.148  1.00 97.06           C  
ATOM   2977  CB  TYR A 368      11.008  -0.686 -17.344  1.00 97.06           C  
ATOM   2978  O   TYR A 368      10.297   0.971 -14.430  1.00 97.06           O  
ATOM   2979  CG  TYR A 368      12.406  -0.432 -16.844  1.00 97.06           C  
ATOM   2980  CD1 TYR A 368      13.188   0.585 -17.375  1.00 97.06           C  
ATOM   2981  CD2 TYR A 368      12.945  -1.209 -15.820  1.00 97.06           C  
ATOM   2982  CE1 TYR A 368      14.477   0.821 -16.906  1.00 97.06           C  
ATOM   2983  CE2 TYR A 368      14.227  -0.982 -15.344  1.00 97.06           C  
ATOM   2984  OH  TYR A 368      16.266   0.263 -15.422  1.00 97.06           O  
ATOM   2985  CZ  TYR A 368      14.992   0.034 -15.891  1.00 97.06           C  
ATOM   2986  N   GLY A 369       9.773  -1.110 -14.680  1.00 98.00           N  
ATOM   2987  CA  GLY A 369       9.898  -1.371 -13.250  1.00 98.00           C  
ATOM   2988  C   GLY A 369       9.758  -2.840 -12.898  1.00 98.00           C  
ATOM   2989  O   GLY A 369       9.633  -3.688 -13.789  1.00 98.00           O  
ATOM   2990  N   TYR A 370       9.938  -3.129 -11.648  1.00 98.38           N  
ATOM   2991  CA  TYR A 370       9.797  -4.465 -11.078  1.00 98.38           C  
ATOM   2992  C   TYR A 370       8.867  -4.445  -9.867  1.00 98.38           C  
ATOM   2993  CB  TYR A 370      11.164  -5.031 -10.680  1.00 98.38           C  
ATOM   2994  O   TYR A 370       8.742  -3.426  -9.188  1.00 98.38           O  
ATOM   2995  CG  TYR A 370      12.156  -5.066 -11.812  1.00 98.38           C  
ATOM   2996  CD1 TYR A 370      12.266  -6.188 -12.633  1.00 98.38           C  
ATOM   2997  CD2 TYR A 370      12.992  -3.980 -12.062  1.00 98.38           C  
ATOM   2998  CE1 TYR A 370      13.188  -6.227 -13.680  1.00 98.38           C  
ATOM   2999  CE2 TYR A 370      13.914  -4.008 -13.109  1.00 98.38           C  
ATOM   3000  OH  TYR A 370      14.914  -5.164 -14.938  1.00 98.38           O  
ATOM   3001  CZ  TYR A 370      14.000  -5.133 -13.906  1.00 98.38           C  
ATOM   3002  N   ARG A 371       8.227  -5.504  -9.688  1.00 97.81           N  
ATOM   3003  CA  ARG A 371       7.312  -5.621  -8.562  1.00 97.81           C  
ATOM   3004  C   ARG A 371       7.359  -7.020  -7.957  1.00 97.81           C  
ATOM   3005  CB  ARG A 371       5.883  -5.285  -8.992  1.00 97.81           C  
ATOM   3006  O   ARG A 371       7.516  -8.008  -8.680  1.00 97.81           O  
ATOM   3007  CG  ARG A 371       4.840  -6.262  -8.477  1.00 97.81           C  
ATOM   3008  CD  ARG A 371       3.455  -5.949  -9.023  1.00 97.81           C  
ATOM   3009  NE  ARG A 371       2.426  -6.770  -8.391  1.00 97.81           N  
ATOM   3010  NH1 ARG A 371       1.367  -7.336 -10.367  1.00 97.81           N  
ATOM   3011  NH2 ARG A 371       0.572  -8.125  -8.367  1.00 97.81           N  
ATOM   3012  CZ  ARG A 371       1.457  -7.406  -9.039  1.00 97.81           C  
ATOM   3013  N   ARG A 372       7.270  -7.078  -6.656  1.00 96.75           N  
ATOM   3014  CA  ARG A 372       7.152  -8.344  -5.941  1.00 96.75           C  
ATOM   3015  C   ARG A 372       6.332  -8.180  -4.668  1.00 96.75           C  
ATOM   3016  CB  ARG A 372       8.539  -8.906  -5.605  1.00 96.75           C  
ATOM   3017  O   ARG A 372       6.320  -7.109  -4.062  1.00 96.75           O  
ATOM   3018  CG  ARG A 372       8.766  -9.133  -4.121  1.00 96.75           C  
ATOM   3019  CD  ARG A 372      10.125  -9.766  -3.850  1.00 96.75           C  
ATOM   3020  NE  ARG A 372      10.789  -9.148  -2.705  1.00 96.75           N  
ATOM   3021  NH1 ARG A 372      12.766 -10.312  -2.963  1.00 96.75           N  
ATOM   3022  NH2 ARG A 372      12.531  -8.797  -1.254  1.00 96.75           N  
ATOM   3023  CZ  ARG A 372      12.031  -9.422  -2.311  1.00 96.75           C  
ATOM   3024  N   VAL A 373       5.586  -9.195  -4.328  1.00 96.50           N  
ATOM   3025  CA  VAL A 373       4.777  -9.172  -3.115  1.00 96.50           C  
ATOM   3026  C   VAL A 373       5.371 -10.125  -2.082  1.00 96.50           C  
ATOM   3027  CB  VAL A 373       3.307  -9.555  -3.406  1.00 96.50           C  
ATOM   3028  O   VAL A 373       5.496 -11.328  -2.334  1.00 96.50           O  
ATOM   3029  CG1 VAL A 373       2.490  -9.578  -2.115  1.00 96.50           C  
ATOM   3030  CG2 VAL A 373       2.695  -8.578  -4.410  1.00 96.50           C  
ATOM   3031  N   ASN A 374       5.848  -9.602  -1.018  1.00 95.44           N  
ATOM   3032  CA  ASN A 374       6.203 -10.391   0.160  1.00 95.44           C  
ATOM   3033  C   ASN A 374       5.000 -10.594   1.078  1.00 95.44           C  
ATOM   3034  CB  ASN A 374       7.348  -9.727   0.925  1.00 95.44           C  
ATOM   3035  O   ASN A 374       4.512  -9.648   1.689  1.00 95.44           O  
ATOM   3036  CG  ASN A 374       7.871 -10.586   2.061  1.00 95.44           C  
ATOM   3037  ND2 ASN A 374       9.180 -10.547   2.285  1.00 95.44           N  
ATOM   3038  OD1 ASN A 374       7.102 -11.289   2.727  1.00 95.44           O  
ATOM   3039  N   PRO A 375       4.484 -11.812   1.222  1.00 94.81           N  
ATOM   3040  CA  PRO A 375       3.232 -12.039   1.952  1.00 94.81           C  
ATOM   3041  C   PRO A 375       3.318 -11.602   3.414  1.00 94.81           C  
ATOM   3042  CB  PRO A 375       3.023 -13.547   1.841  1.00 94.81           C  
ATOM   3043  O   PRO A 375       2.295 -11.297   4.031  1.00 94.81           O  
ATOM   3044  CG  PRO A 375       4.305 -14.070   1.270  1.00 94.81           C  
ATOM   3045  CD  PRO A 375       5.098 -12.906   0.738  1.00 94.81           C  
ATOM   3046  N   MET A 376       4.500 -11.531   3.984  1.00 93.44           N  
ATOM   3047  CA  MET A 376       4.660 -11.188   5.395  1.00 93.44           C  
ATOM   3048  C   MET A 376       4.820  -9.680   5.570  1.00 93.44           C  
ATOM   3049  CB  MET A 376       5.863 -11.914   5.992  1.00 93.44           C  
ATOM   3050  O   MET A 376       4.410  -9.125   6.590  1.00 93.44           O  
ATOM   3051  CG  MET A 376       5.488 -13.055   6.922  1.00 93.44           C  
ATOM   3052  SD  MET A 376       4.102 -12.625   8.039  1.00 93.44           S  
ATOM   3053  CE  MET A 376       5.000 -11.688   9.312  1.00 93.44           C  
ATOM   3054  N   HIS A 377       5.410  -9.000   4.566  1.00 94.00           N  
ATOM   3055  CA  HIS A 377       5.859  -7.645   4.859  1.00 94.00           C  
ATOM   3056  C   HIS A 377       5.207  -6.633   3.924  1.00 94.00           C  
ATOM   3057  CB  HIS A 377       7.383  -7.551   4.754  1.00 94.00           C  
ATOM   3058  O   HIS A 377       5.148  -5.441   4.238  1.00 94.00           O  
ATOM   3059  CG  HIS A 377       8.102  -8.352   5.789  1.00 94.00           C  
ATOM   3060  CD2 HIS A 377       8.977  -9.383   5.668  1.00 94.00           C  
ATOM   3061  ND1 HIS A 377       7.957  -8.133   7.141  1.00 94.00           N  
ATOM   3062  CE1 HIS A 377       8.711  -8.992   7.809  1.00 94.00           C  
ATOM   3063  NE2 HIS A 377       9.344  -9.758   6.938  1.00 94.00           N  
ATOM   3064  N   GLY A 378       4.812  -7.012   2.771  1.00 96.06           N  
ATOM   3065  CA  GLY A 378       4.125  -6.074   1.898  1.00 96.06           C  
ATOM   3066  C   GLY A 378       4.609  -6.133   0.462  1.00 96.06           C  
ATOM   3067  O   GLY A 378       5.047  -7.184  -0.008  1.00 96.06           O  
ATOM   3068  N   VAL A 379       4.426  -5.012  -0.242  1.00 97.56           N  
ATOM   3069  CA  VAL A 379       4.758  -4.965  -1.662  1.00 97.56           C  
ATOM   3070  C   VAL A 379       6.027  -4.141  -1.867  1.00 97.56           C  
ATOM   3071  CB  VAL A 379       3.600  -4.379  -2.500  1.00 97.56           C  
ATOM   3072  O   VAL A 379       6.258  -3.160  -1.157  1.00 97.56           O  
ATOM   3073  CG1 VAL A 379       4.137  -3.656  -3.732  1.00 97.56           C  
ATOM   3074  CG2 VAL A 379       2.625  -5.484  -2.906  1.00 97.56           C  
ATOM   3075  N   GLU A 380       6.828  -4.570  -2.805  1.00 97.75           N  
ATOM   3076  CA  GLU A 380       8.086  -3.910  -3.139  1.00 97.75           C  
ATOM   3077  C   GLU A 380       8.133  -3.535  -4.617  1.00 97.75           C  
ATOM   3078  CB  GLU A 380       9.273  -4.805  -2.783  1.00 97.75           C  
ATOM   3079  O   GLU A 380       7.629  -4.273  -5.469  1.00 97.75           O  
ATOM   3080  CG  GLU A 380       9.352  -5.160  -1.305  1.00 97.75           C  
ATOM   3081  CD  GLU A 380      10.336  -6.281  -1.011  1.00 97.75           C  
ATOM   3082  OE1 GLU A 380      10.609  -6.551   0.181  1.00 97.75           O  
ATOM   3083  OE2 GLU A 380      10.836  -6.895  -1.979  1.00 97.75           O  
ATOM   3084  N   TYR A 381       8.664  -2.361  -4.926  1.00 98.12           N  
ATOM   3085  CA  TYR A 381       8.766  -1.865  -6.293  1.00 98.12           C  
ATOM   3086  C   TYR A 381      10.172  -1.352  -6.586  1.00 98.12           C  
ATOM   3087  CB  TYR A 381       7.742  -0.753  -6.539  1.00 98.12           C  
ATOM   3088  O   TYR A 381      10.844  -0.822  -5.695  1.00 98.12           O  
ATOM   3089  CG  TYR A 381       6.309  -1.204  -6.391  1.00 98.12           C  
ATOM   3090  CD1 TYR A 381       5.617  -1.756  -7.465  1.00 98.12           C  
ATOM   3091  CD2 TYR A 381       5.645  -1.078  -5.176  1.00 98.12           C  
ATOM   3092  CE1 TYR A 381       4.297  -2.170  -7.336  1.00 98.12           C  
ATOM   3093  CE2 TYR A 381       4.324  -1.489  -5.031  1.00 98.12           C  
ATOM   3094  OH  TYR A 381       2.352  -2.441  -5.977  1.00 98.12           O  
ATOM   3095  CZ  TYR A 381       3.660  -2.033  -6.113  1.00 98.12           C  
ATOM   3096  N   ILE A 382      10.656  -1.562  -7.699  1.00 98.06           N  
ATOM   3097  CA  ILE A 382      11.750  -0.828  -8.328  1.00 98.06           C  
ATOM   3098  C   ILE A 382      11.250  -0.139  -9.594  1.00 98.06           C  
ATOM   3099  CB  ILE A 382      12.938  -1.759  -8.664  1.00 98.06           C  
ATOM   3100  O   ILE A 382      10.883  -0.804 -10.570  1.00 98.06           O  
ATOM   3101  CG1 ILE A 382      13.398  -2.510  -7.406  1.00 98.06           C  
ATOM   3102  CG2 ILE A 382      14.094  -0.961  -9.273  1.00 98.06           C  
ATOM   3103  CD1 ILE A 382      14.430  -3.594  -7.680  1.00 98.06           C  
ATOM   3104  N   LEU A 383      11.180   1.181  -9.617  1.00 97.69           N  
ATOM   3105  CA  LEU A 383      10.586   1.901 -10.734  1.00 97.69           C  
ATOM   3106  C   LEU A 383      11.609   2.834 -11.383  1.00 97.69           C  
ATOM   3107  CB  LEU A 383       9.367   2.703 -10.273  1.00 97.69           C  
ATOM   3108  O   LEU A 383      12.320   3.562 -10.688  1.00 97.69           O  
ATOM   3109  CG  LEU A 383       8.219   1.897  -9.672  1.00 97.69           C  
ATOM   3110  CD1 LEU A 383       7.109   2.832  -9.188  1.00 97.69           C  
ATOM   3111  CD2 LEU A 383       7.676   0.896 -10.688  1.00 97.69           C  
ATOM   3112  N   ASP A 384      11.750   2.693 -12.586  1.00 97.06           N  
ATOM   3113  CA  ASP A 384      12.477   3.678 -13.383  1.00 97.06           C  
ATOM   3114  C   ASP A 384      11.531   4.734 -13.945  1.00 97.06           C  
ATOM   3115  CB  ASP A 384      13.234   2.992 -14.516  1.00 97.06           C  
ATOM   3116  O   ASP A 384      10.750   4.453 -14.859  1.00 97.06           O  
ATOM   3117  CG  ASP A 384      14.422   3.799 -15.008  1.00 97.06           C  
ATOM   3118  OD1 ASP A 384      14.273   5.016 -15.250  1.00 97.06           O  
ATOM   3119  OD2 ASP A 384      15.523   3.213 -15.148  1.00 97.06           O  
ATOM   3120  N   LEU A 385      11.656   5.965 -13.430  1.00 96.69           N  
ATOM   3121  CA  LEU A 385      10.695   7.020 -13.727  1.00 96.69           C  
ATOM   3122  C   LEU A 385      11.312   8.086 -14.617  1.00 96.69           C  
ATOM   3123  CB  LEU A 385      10.180   7.652 -12.430  1.00 96.69           C  
ATOM   3124  O   LEU A 385      12.453   8.500 -14.398  1.00 96.69           O  
ATOM   3125  CG  LEU A 385       9.562   6.699 -11.398  1.00 96.69           C  
ATOM   3126  CD1 LEU A 385       9.289   7.430 -10.094  1.00 96.69           C  
ATOM   3127  CD2 LEU A 385       8.289   6.074 -11.953  1.00 96.69           C  
ATOM   3128  N   LEU A 386      10.578   8.445 -15.578  1.00 96.81           N  
ATOM   3129  CA  LEU A 386      10.906   9.641 -16.344  1.00 96.81           C  
ATOM   3130  C   LEU A 386      10.250  10.875 -15.734  1.00 96.81           C  
ATOM   3131  CB  LEU A 386      10.461   9.484 -17.797  1.00 96.81           C  
ATOM   3132  O   LEU A 386       9.023  10.938 -15.602  1.00 96.81           O  
ATOM   3133  CG  LEU A 386      10.820  10.625 -18.750  1.00 96.81           C  
ATOM   3134  CD1 LEU A 386      12.336  10.727 -18.891  1.00 96.81           C  
ATOM   3135  CD2 LEU A 386      10.156  10.422 -20.109  1.00 96.81           C  
ATOM   3136  N   LEU A 387      11.062  11.828 -15.328  1.00 96.25           N  
ATOM   3137  CA  LEU A 387      10.594  13.023 -14.633  1.00 96.25           C  
ATOM   3138  C   LEU A 387      10.969  14.289 -15.398  1.00 96.25           C  
ATOM   3139  CB  LEU A 387      11.172  13.078 -13.219  1.00 96.25           C  
ATOM   3140  O   LEU A 387      11.781  14.234 -16.328  1.00 96.25           O  
ATOM   3141  CG  LEU A 387      10.969  11.828 -12.352  1.00 96.25           C  
ATOM   3142  CD1 LEU A 387      11.766  11.945 -11.062  1.00 96.25           C  
ATOM   3143  CD2 LEU A 387       9.484  11.625 -12.055  1.00 96.25           C  
ATOM   3144  N   LEU A 388      10.289  15.320 -15.086  1.00 95.12           N  
ATOM   3145  CA  LEU A 388      10.594  16.641 -15.633  1.00 95.12           C  
ATOM   3146  C   LEU A 388      11.016  17.609 -14.539  1.00 95.12           C  
ATOM   3147  CB  LEU A 388       9.375  17.203 -16.375  1.00 95.12           C  
ATOM   3148  O   LEU A 388      10.219  17.938 -13.656  1.00 95.12           O  
ATOM   3149  CG  LEU A 388       9.648  17.859 -17.734  1.00 95.12           C  
ATOM   3150  CD1 LEU A 388       9.281  16.922 -18.875  1.00 95.12           C  
ATOM   3151  CD2 LEU A 388       8.891  19.188 -17.844  1.00 95.12           C  
ATOM   3152  N   TYR A 389      12.273  17.969 -14.633  1.00 91.50           N  
ATOM   3153  CA  TYR A 389      12.859  18.906 -13.688  1.00 91.50           C  
ATOM   3154  C   TYR A 389      12.609  20.344 -14.133  1.00 91.50           C  
ATOM   3155  CB  TYR A 389      14.359  18.672 -13.547  1.00 91.50           C  
ATOM   3156  O   TYR A 389      13.016  20.750 -15.227  1.00 91.50           O  
ATOM   3157  CG  TYR A 389      15.000  19.422 -12.406  1.00 91.50           C  
ATOM   3158  CD1 TYR A 389      15.539  20.703 -12.617  1.00 91.50           C  
ATOM   3159  CD2 TYR A 389      15.055  18.891 -11.133  1.00 91.50           C  
ATOM   3160  CE1 TYR A 389      16.125  21.406 -11.570  1.00 91.50           C  
ATOM   3161  CE2 TYR A 389      15.641  19.578 -10.078  1.00 91.50           C  
ATOM   3162  OH  TYR A 389      16.750  21.531  -9.273  1.00 91.50           O  
ATOM   3163  CZ  TYR A 389      16.172  20.844 -10.305  1.00 91.50           C  
ATOM   3164  N   LYS A 390      11.961  21.141 -13.258  1.00 89.69           N  
ATOM   3165  CA  LYS A 390      11.672  22.531 -13.539  1.00 89.69           C  
ATOM   3166  C   LYS A 390      12.273  23.453 -12.469  1.00 89.69           C  
ATOM   3167  CB  LYS A 390      10.164  22.766 -13.633  1.00 89.69           C  
ATOM   3168  O   LYS A 390      11.828  23.438 -11.320  1.00 89.69           O  
ATOM   3169  CG  LYS A 390       9.500  22.078 -14.812  1.00 89.69           C  
ATOM   3170  CD  LYS A 390       8.008  22.344 -14.859  1.00 89.69           C  
ATOM   3171  CE  LYS A 390       7.344  21.656 -16.047  1.00 89.69           C  
ATOM   3172  NZ  LYS A 390       5.855  21.797 -16.016  1.00 89.69           N  
ATOM   3173  N   ARG A 391      13.250  24.203 -12.875  1.00 86.25           N  
ATOM   3174  CA  ARG A 391      13.867  25.156 -11.953  1.00 86.25           C  
ATOM   3175  C   ARG A 391      13.117  26.484 -11.969  1.00 86.25           C  
ATOM   3176  CB  ARG A 391      15.336  25.375 -12.320  1.00 86.25           C  
ATOM   3177  O   ARG A 391      12.844  27.031 -13.039  1.00 86.25           O  
ATOM   3178  CG  ARG A 391      16.203  25.766 -11.133  1.00 86.25           C  
ATOM   3179  CD  ARG A 391      17.672  25.906 -11.531  1.00 86.25           C  
ATOM   3180  NE  ARG A 391      18.469  26.469 -10.453  1.00 86.25           N  
ATOM   3181  NH1 ARG A 391      20.469  26.344 -11.594  1.00 86.25           N  
ATOM   3182  NH2 ARG A 391      20.422  27.188  -9.461  1.00 86.25           N  
ATOM   3183  CZ  ARG A 391      19.781  26.672 -10.508  1.00 86.25           C  
ATOM   3184  N   HIS A 392      12.719  27.016 -10.844  1.00 78.06           N  
ATOM   3185  CA  HIS A 392      11.984  28.281 -10.820  1.00 78.06           C  
ATOM   3186  C   HIS A 392      12.805  29.375 -10.148  1.00 78.06           C  
ATOM   3187  CB  HIS A 392      10.641  28.109 -10.109  1.00 78.06           C  
ATOM   3188  O   HIS A 392      12.461  30.562 -10.234  1.00 78.06           O  
ATOM   3189  CG  HIS A 392      10.750  27.453  -8.773  1.00 78.06           C  
ATOM   3190  CD2 HIS A 392       9.797  27.078  -7.891  1.00 78.06           C  
ATOM   3191  ND1 HIS A 392      11.961  27.094  -8.219  1.00 78.06           N  
ATOM   3192  CE1 HIS A 392      11.742  26.531  -7.039  1.00 78.06           C  
ATOM   3193  NE2 HIS A 392      10.438  26.500  -6.816  1.00 78.06           N  
ATOM   3194  N   LYS A 393      13.828  28.984  -9.344  1.00 76.69           N  
ATOM   3195  CA  LYS A 393      14.742  29.984  -8.805  1.00 76.69           C  
ATOM   3196  C   LYS A 393      15.938  30.188  -9.727  1.00 76.69           C  
ATOM   3197  CB  LYS A 393      15.227  29.578  -7.410  1.00 76.69           C  
ATOM   3198  O   LYS A 393      16.594  29.234 -10.133  1.00 76.69           O  
ATOM   3199  CG  LYS A 393      14.359  30.109  -6.277  1.00 76.69           C  
ATOM   3200  CD  LYS A 393      14.969  29.797  -4.914  1.00 76.69           C  
ATOM   3201  CE  LYS A 393      14.086  30.297  -3.779  1.00 76.69           C  
ATOM   3202  NZ  LYS A 393      14.641  29.922  -2.443  1.00 76.69           N  
ATOM   3203  N   GLY A 394      16.188  31.344 -10.203  1.00 75.19           N  
ATOM   3204  CA  GLY A 394      17.250  31.641 -11.148  1.00 75.19           C  
ATOM   3205  C   GLY A 394      16.812  31.500 -12.594  1.00 75.19           C  
ATOM   3206  O   GLY A 394      15.727  31.938 -12.969  1.00 75.19           O  
ATOM   3207  N   ARG A 395      17.703  30.875 -13.367  1.00 79.38           N  
ATOM   3208  CA  ARG A 395      17.375  30.688 -14.781  1.00 79.38           C  
ATOM   3209  C   ARG A 395      16.375  29.547 -14.961  1.00 79.38           C  
ATOM   3210  CB  ARG A 395      18.641  30.422 -15.594  1.00 79.38           C  
ATOM   3211  O   ARG A 395      16.609  28.438 -14.477  1.00 79.38           O  
ATOM   3212  CG  ARG A 395      18.703  31.203 -16.891  1.00 79.38           C  
ATOM   3213  CD  ARG A 395      19.953  30.859 -17.688  1.00 79.38           C  
ATOM   3214  NE  ARG A 395      19.984  31.562 -18.969  1.00 79.38           N  
ATOM   3215  NH1 ARG A 395      22.016  30.672 -19.656  1.00 79.38           N  
ATOM   3216  NH2 ARG A 395      20.891  32.125 -21.016  1.00 79.38           N  
ATOM   3217  CZ  ARG A 395      20.953  31.453 -19.875  1.00 79.38           C  
ATOM   3218  N   LYS A 396      15.242  29.906 -15.562  1.00 80.50           N  
ATOM   3219  CA  LYS A 396      14.211  28.891 -15.797  1.00 80.50           C  
ATOM   3220  C   LYS A 396      14.719  27.797 -16.719  1.00 80.50           C  
ATOM   3221  CB  LYS A 396      12.961  29.547 -16.391  1.00 80.50           C  
ATOM   3222  O   LYS A 396      15.281  28.078 -17.781  1.00 80.50           O  
ATOM   3223  CG  LYS A 396      12.133  30.344 -15.398  1.00 80.50           C  
ATOM   3224  CD  LYS A 396      10.844  30.859 -16.016  1.00 80.50           C  
ATOM   3225  CE  LYS A 396      10.047  31.703 -15.031  1.00 80.50           C  
ATOM   3226  NZ  LYS A 396       8.789  32.219 -15.648  1.00 80.50           N  
ATOM   3227  N   LEU A 397      14.836  26.562 -16.172  1.00 87.12           N  
ATOM   3228  CA  LEU A 397      15.320  25.406 -16.922  1.00 87.12           C  
ATOM   3229  C   LEU A 397      14.375  24.219 -16.750  1.00 87.12           C  
ATOM   3230  CB  LEU A 397      16.719  25.016 -16.453  1.00 87.12           C  
ATOM   3231  O   LEU A 397      13.867  23.969 -15.656  1.00 87.12           O  
ATOM   3232  CG  LEU A 397      17.469  23.984 -17.312  1.00 87.12           C  
ATOM   3233  CD1 LEU A 397      18.469  24.672 -18.219  1.00 87.12           C  
ATOM   3234  CD2 LEU A 397      18.156  22.953 -16.422  1.00 87.12           C  
ATOM   3235  N   THR A 398      13.891  23.641 -17.906  1.00 89.94           N  
ATOM   3236  CA  THR A 398      13.125  22.406 -17.906  1.00 89.94           C  
ATOM   3237  C   THR A 398      13.906  21.281 -18.578  1.00 89.94           C  
ATOM   3238  CB  THR A 398      11.766  22.578 -18.609  1.00 89.94           C  
ATOM   3239  O   THR A 398      14.242  21.375 -19.750  1.00 89.94           O  
ATOM   3240  CG2 THR A 398      10.867  21.375 -18.391  1.00 89.94           C  
ATOM   3241  OG1 THR A 398      11.109  23.750 -18.078  1.00 89.94           O  
ATOM   3242  N   VAL A 399      14.258  20.297 -17.797  1.00 93.38           N  
ATOM   3243  CA  VAL A 399      15.062  19.203 -18.328  1.00 93.38           C  
ATOM   3244  C   VAL A 399      14.477  17.859 -17.906  1.00 93.38           C  
ATOM   3245  CB  VAL A 399      16.531  19.312 -17.875  1.00 93.38           C  
ATOM   3246  O   VAL A 399      14.070  17.703 -16.750  1.00 93.38           O  
ATOM   3247  CG1 VAL A 399      17.438  18.484 -18.781  1.00 93.38           C  
ATOM   3248  CG2 VAL A 399      16.984  20.766 -17.859  1.00 93.38           C  
ATOM   3249  N   PRO A 400      14.352  16.969 -18.859  1.00 93.75           N  
ATOM   3250  CA  PRO A 400      13.930  15.617 -18.469  1.00 93.75           C  
ATOM   3251  C   PRO A 400      15.000  14.883 -17.656  1.00 93.75           C  
ATOM   3252  CB  PRO A 400      13.688  14.922 -19.812  1.00 93.75           C  
ATOM   3253  O   PRO A 400      16.188  14.953 -17.984  1.00 93.75           O  
ATOM   3254  CG  PRO A 400      14.445  15.742 -20.812  1.00 93.75           C  
ATOM   3255  CD  PRO A 400      14.703  17.094 -20.219  1.00 93.75           C  
ATOM   3256  N   VAL A 401      14.562  14.312 -16.578  1.00 93.31           N  
ATOM   3257  CA  VAL A 401      15.477  13.547 -15.734  1.00 93.31           C  
ATOM   3258  C   VAL A 401      14.875  12.172 -15.430  1.00 93.31           C  
ATOM   3259  CB  VAL A 401      15.797  14.297 -14.422  1.00 93.31           C  
ATOM   3260  O   VAL A 401      13.656  12.023 -15.383  1.00 93.31           O  
ATOM   3261  CG1 VAL A 401      17.266  14.109 -14.031  1.00 93.31           C  
ATOM   3262  CG2 VAL A 401      15.461  15.781 -14.555  1.00 93.31           C  
ATOM   3263  N   ARG A 402      15.797  11.242 -15.305  1.00 92.69           N  
ATOM   3264  CA  ARG A 402      15.391   9.875 -14.984  1.00 92.69           C  
ATOM   3265  C   ARG A 402      15.773   9.516 -13.555  1.00 92.69           C  
ATOM   3266  CB  ARG A 402      16.016   8.883 -15.961  1.00 92.69           C  
ATOM   3267  O   ARG A 402      16.859   9.875 -13.086  1.00 92.69           O  
ATOM   3268  CG  ARG A 402      15.008   8.258 -16.922  1.00 92.69           C  
ATOM   3269  CD  ARG A 402      15.656   7.184 -17.797  1.00 92.69           C  
ATOM   3270  NE  ARG A 402      14.938   5.918 -17.703  1.00 92.69           N  
ATOM   3271  NH1 ARG A 402      16.156   4.871 -19.359  1.00 92.69           N  
ATOM   3272  NH2 ARG A 402      14.477   3.744 -18.281  1.00 92.69           N  
ATOM   3273  CZ  ARG A 402      15.195   4.848 -18.453  1.00 92.69           C  
ATOM   3274  N   ARG A 403      14.844   8.852 -12.859  1.00 93.06           N  
ATOM   3275  CA  ARG A 403      15.117   8.430 -11.492  1.00 93.06           C  
ATOM   3276  C   ARG A 403      14.781   6.953 -11.305  1.00 93.06           C  
ATOM   3277  CB  ARG A 403      14.320   9.273 -10.492  1.00 93.06           C  
ATOM   3278  O   ARG A 403      13.703   6.500 -11.680  1.00 93.06           O  
ATOM   3279  CG  ARG A 403      14.641   8.977  -9.039  1.00 93.06           C  
ATOM   3280  CD  ARG A 403      14.227  10.117  -8.125  1.00 93.06           C  
ATOM   3281  NE  ARG A 403      14.484   9.805  -6.719  1.00 93.06           N  
ATOM   3282  NH1 ARG A 403      14.156  11.961  -5.961  1.00 93.06           N  
ATOM   3283  NH2 ARG A 403      14.688  10.289  -4.484  1.00 93.06           N  
ATOM   3284  CZ  ARG A 403      14.445  10.688  -5.727  1.00 93.06           C  
ATOM   3285  N   HIS A 404      15.750   6.184 -10.820  1.00 94.69           N  
ATOM   3286  CA  HIS A 404      15.562   4.797 -10.406  1.00 94.69           C  
ATOM   3287  C   HIS A 404      15.219   4.699  -8.930  1.00 94.69           C  
ATOM   3288  CB  HIS A 404      16.812   3.973 -10.711  1.00 94.69           C  
ATOM   3289  O   HIS A 404      16.094   4.809  -8.070  1.00 94.69           O  
ATOM   3290  CG  HIS A 404      16.531   2.584 -11.188  1.00 94.69           C  
ATOM   3291  CD2 HIS A 404      17.078   1.396 -10.844  1.00 94.69           C  
ATOM   3292  ND1 HIS A 404      15.562   2.309 -12.133  1.00 94.69           N  
ATOM   3293  CE1 HIS A 404      15.531   1.005 -12.352  1.00 94.69           C  
ATOM   3294  NE2 HIS A 404      16.438   0.427 -11.578  1.00 94.69           N  
ATOM   3295  N   ALA A 405      13.938   4.492  -8.594  1.00 96.62           N  
ATOM   3296  CA  ALA A 405      13.461   4.555  -7.219  1.00 96.62           C  
ATOM   3297  C   ALA A 405      13.211   3.156  -6.660  1.00 96.62           C  
ATOM   3298  CB  ALA A 405      12.188   5.391  -7.137  1.00 96.62           C  
ATOM   3299  O   ALA A 405      12.641   2.301  -7.340  1.00 96.62           O  
ATOM   3300  N   TYR A 406      13.734   2.846  -5.500  1.00 97.50           N  
ATOM   3301  CA  TYR A 406      13.461   1.634  -4.734  1.00 97.50           C  
ATOM   3302  C   TYR A 406      12.406   1.886  -3.670  1.00 97.50           C  
ATOM   3303  CB  TYR A 406      14.750   1.114  -4.082  1.00 97.50           C  
ATOM   3304  O   TYR A 406      12.586   2.727  -2.787  1.00 97.50           O  
ATOM   3305  CG  TYR A 406      15.883   0.902  -5.055  1.00 97.50           C  
ATOM   3306  CD1 TYR A 406      16.078  -0.332  -5.672  1.00 97.50           C  
ATOM   3307  CD2 TYR A 406      16.766   1.936  -5.359  1.00 97.50           C  
ATOM   3308  CE1 TYR A 406      17.125  -0.533  -6.566  1.00 97.50           C  
ATOM   3309  CE2 TYR A 406      17.812   1.746  -6.258  1.00 97.50           C  
ATOM   3310  OH  TYR A 406      19.016   0.318  -7.738  1.00 97.50           O  
ATOM   3311  CZ  TYR A 406      17.984   0.511  -6.852  1.00 97.50           C  
ATOM   3312  N   LEU A 407      11.273   1.216  -3.736  1.00 97.88           N  
ATOM   3313  CA  LEU A 407      10.117   1.540  -2.918  1.00 97.88           C  
ATOM   3314  C   LEU A 407       9.617   0.308  -2.170  1.00 97.88           C  
ATOM   3315  CB  LEU A 407       8.992   2.115  -3.783  1.00 97.88           C  
ATOM   3316  O   LEU A 407       9.773  -0.819  -2.645  1.00 97.88           O  
ATOM   3317  CG  LEU A 407       9.367   3.275  -4.703  1.00 97.88           C  
ATOM   3318  CD1 LEU A 407       8.242   3.557  -5.695  1.00 97.88           C  
ATOM   3319  CD2 LEU A 407       9.695   4.520  -3.889  1.00 97.88           C  
ATOM   3320  N   GLN A 408       9.062   0.514  -1.042  1.00 97.06           N  
ATOM   3321  CA  GLN A 408       8.406  -0.531  -0.261  1.00 97.06           C  
ATOM   3322  C   GLN A 408       7.133  -0.012   0.396  1.00 97.06           C  
ATOM   3323  CB  GLN A 408       9.359  -1.081   0.802  1.00 97.06           C  
ATOM   3324  O   GLN A 408       7.098   1.121   0.880  1.00 97.06           O  
ATOM   3325  CG  GLN A 408       9.008  -2.480   1.283  1.00 97.06           C  
ATOM   3326  CD  GLN A 408      10.008  -3.033   2.279  1.00 97.06           C  
ATOM   3327  NE2 GLN A 408       9.977  -4.344   2.486  1.00 97.06           N  
ATOM   3328  OE1 GLN A 408      10.805  -2.287   2.857  1.00 97.06           O  
ATOM   3329  N   GLN A 409       6.098  -0.697   0.310  1.00 96.62           N  
ATOM   3330  CA  GLN A 409       4.852  -0.463   1.031  1.00 96.62           C  
ATOM   3331  C   GLN A 409       4.586  -1.570   2.049  1.00 96.62           C  
ATOM   3332  CB  GLN A 409       3.678  -0.357   0.056  1.00 96.62           C  
ATOM   3333  O   GLN A 409       4.098  -2.645   1.691  1.00 96.62           O  
ATOM   3334  CG  GLN A 409       2.852   0.912   0.223  1.00 96.62           C  
ATOM   3335  CD  GLN A 409       1.724   1.016  -0.787  1.00 96.62           C  
ATOM   3336  NE2 GLN A 409       1.049   2.160  -0.806  1.00 96.62           N  
ATOM   3337  OE1 GLN A 409       1.462   0.075  -1.543  1.00 96.62           O  
ATOM   3338  N   LEU A 410       4.750  -1.285   3.318  1.00 96.94           N  
ATOM   3339  CA  LEU A 410       4.676  -2.287   4.375  1.00 96.94           C  
ATOM   3340  C   LEU A 410       3.238  -2.477   4.848  1.00 96.94           C  
ATOM   3341  CB  LEU A 410       5.566  -1.887   5.555  1.00 96.94           C  
ATOM   3342  O   LEU A 410       2.412  -1.571   4.715  1.00 96.94           O  
ATOM   3343  CG  LEU A 410       7.070  -1.831   5.285  1.00 96.94           C  
ATOM   3344  CD1 LEU A 410       7.777  -1.048   6.383  1.00 96.94           C  
ATOM   3345  CD2 LEU A 410       7.645  -3.238   5.168  1.00 96.94           C  
ATOM   3346  N   PHE A 411       2.951  -3.705   5.340  1.00 97.06           N  
ATOM   3347  CA  PHE A 411       1.671  -3.965   5.988  1.00 97.06           C  
ATOM   3348  C   PHE A 411       1.615  -3.303   7.363  1.00 97.06           C  
ATOM   3349  CB  PHE A 411       1.430  -5.473   6.125  1.00 97.06           C  
ATOM   3350  O   PHE A 411       2.627  -3.227   8.062  1.00 97.06           O  
ATOM   3351  CG  PHE A 411       1.185  -6.168   4.812  1.00 97.06           C  
ATOM   3352  CD1 PHE A 411       0.228  -5.688   3.924  1.00 97.06           C  
ATOM   3353  CD2 PHE A 411       1.911  -7.297   4.465  1.00 97.06           C  
ATOM   3354  CE1 PHE A 411      -0.001  -6.328   2.709  1.00 97.06           C  
ATOM   3355  CE2 PHE A 411       1.688  -7.945   3.252  1.00 97.06           C  
ATOM   3356  CZ  PHE A 411       0.731  -7.457   2.375  1.00 97.06           C  
ATOM   3357  N   SER A 412       0.515  -2.785   7.680  1.00 96.62           N  
ATOM   3358  CA  SER A 412       0.276  -2.287   9.031  1.00 96.62           C  
ATOM   3359  C   SER A 412      -0.492  -3.305   9.867  1.00 96.62           C  
ATOM   3360  CB  SER A 412      -0.495  -0.967   8.984  1.00 96.62           C  
ATOM   3361  O   SER A 412      -0.657  -4.457   9.453  1.00 96.62           O  
ATOM   3362  OG  SER A 412      -1.783  -1.154   8.422  1.00 96.62           O  
ATOM   3363  N   LYS A 413      -0.814  -2.961  11.086  1.00 96.50           N  
ATOM   3364  CA  LYS A 413      -1.512  -3.861  11.992  1.00 96.50           C  
ATOM   3365  C   LYS A 413      -2.746  -4.469  11.336  1.00 96.50           C  
ATOM   3366  CB  LYS A 413      -1.912  -3.123  13.273  1.00 96.50           C  
ATOM   3367  O   LYS A 413      -3.549  -3.752  10.734  1.00 96.50           O  
ATOM   3368  CG  LYS A 413      -2.486  -4.027  14.359  1.00 96.50           C  
ATOM   3369  CD  LYS A 413      -2.828  -3.242  15.617  1.00 96.50           C  
ATOM   3370  CE  LYS A 413      -3.414  -4.141  16.703  1.00 96.50           C  
ATOM   3371  NZ  LYS A 413      -3.666  -3.396  17.969  1.00 96.50           N  
ATOM   3372  N   PRO A 414      -2.965  -5.785  11.422  1.00 96.88           N  
ATOM   3373  CA  PRO A 414      -4.094  -6.453  10.766  1.00 96.88           C  
ATOM   3374  C   PRO A 414      -5.434  -6.117  11.414  1.00 96.88           C  
ATOM   3375  CB  PRO A 414      -3.766  -7.938  10.930  1.00 96.88           C  
ATOM   3376  O   PRO A 414      -5.496  -5.859  12.617  1.00 96.88           O  
ATOM   3377  CG  PRO A 414      -2.615  -7.973  11.883  1.00 96.88           C  
ATOM   3378  CD  PRO A 414      -2.094  -6.578  12.055  1.00 96.88           C  
ATOM   3379  N   PHE A 415      -6.461  -6.070  10.609  1.00 97.50           N  
ATOM   3380  CA  PHE A 415      -7.840  -5.957  11.062  1.00 97.50           C  
ATOM   3381  C   PHE A 415      -8.508  -7.328  11.125  1.00 97.50           C  
ATOM   3382  CB  PHE A 415      -8.641  -5.031  10.133  1.00 97.50           C  
ATOM   3383  O   PHE A 415      -8.195  -8.211  10.328  1.00 97.50           O  
ATOM   3384  CG  PHE A 415      -8.258  -3.582  10.250  1.00 97.50           C  
ATOM   3385  CD1 PHE A 415      -8.961  -2.730  11.094  1.00 97.50           C  
ATOM   3386  CD2 PHE A 415      -7.195  -3.068   9.516  1.00 97.50           C  
ATOM   3387  CE1 PHE A 415      -8.617  -1.387  11.203  1.00 97.50           C  
ATOM   3388  CE2 PHE A 415      -6.840  -1.726   9.625  1.00 97.50           C  
ATOM   3389  CZ  PHE A 415      -7.555  -0.887  10.469  1.00 97.50           C  
ATOM   3390  N   PHE A 416      -9.367  -7.516  12.102  1.00 96.88           N  
ATOM   3391  CA  PHE A 416     -10.008  -8.797  12.391  1.00 96.88           C  
ATOM   3392  C   PHE A 416     -11.523  -8.641  12.422  1.00 96.88           C  
ATOM   3393  CB  PHE A 416      -9.508  -9.359  13.719  1.00 96.88           C  
ATOM   3394  O   PHE A 416     -12.047  -7.645  12.922  1.00 96.88           O  
ATOM   3395  CG  PHE A 416     -10.289 -10.555  14.203  1.00 96.88           C  
ATOM   3396  CD1 PHE A 416     -11.367 -10.398  15.070  1.00 96.88           C  
ATOM   3397  CD2 PHE A 416      -9.945 -11.836  13.781  1.00 96.88           C  
ATOM   3398  CE1 PHE A 416     -12.086 -11.500  15.516  1.00 96.88           C  
ATOM   3399  CE2 PHE A 416     -10.664 -12.945  14.227  1.00 96.88           C  
ATOM   3400  CZ  PHE A 416     -11.734 -12.773  15.094  1.00 96.88           C  
ATOM   3401  N   ARG A 417     -12.211  -9.633  11.773  1.00 95.88           N  
ATOM   3402  CA  ARG A 417     -13.672  -9.656  11.812  1.00 95.88           C  
ATOM   3403  C   ARG A 417     -14.188 -11.094  11.852  1.00 95.88           C  
ATOM   3404  CB  ARG A 417     -14.258  -8.922  10.609  1.00 95.88           C  
ATOM   3405  O   ARG A 417     -13.672 -11.961  11.148  1.00 95.88           O  
ATOM   3406  CG  ARG A 417     -15.758  -9.086  10.453  1.00 95.88           C  
ATOM   3407  CD  ARG A 417     -16.297  -8.312   9.266  1.00 95.88           C  
ATOM   3408  NE  ARG A 417     -17.016  -9.172   8.336  1.00 95.88           N  
ATOM   3409  NH1 ARG A 417     -17.625  -7.473   6.895  1.00 95.88           N  
ATOM   3410  NH2 ARG A 417     -18.266  -9.633   6.461  1.00 95.88           N  
ATOM   3411  CZ  ARG A 417     -17.641  -8.758   7.234  1.00 95.88           C  
ATOM   3412  N   GLU A 418     -15.164 -11.258  12.656  1.00 94.06           N  
ATOM   3413  CA  GLU A 418     -15.867 -12.539  12.664  1.00 94.06           C  
ATOM   3414  C   GLU A 418     -17.094 -12.500  11.758  1.00 94.06           C  
ATOM   3415  CB  GLU A 418     -16.281 -12.922  14.086  1.00 94.06           C  
ATOM   3416  O   GLU A 418     -17.766 -11.477  11.664  1.00 94.06           O  
ATOM   3417  CG  GLU A 418     -15.102 -13.227  15.008  1.00 94.06           C  
ATOM   3418  CD  GLU A 418     -15.531 -13.555  16.438  1.00 94.06           C  
ATOM   3419  OE1 GLU A 418     -15.109 -12.844  17.375  1.00 94.06           O  
ATOM   3420  OE2 GLU A 418     -16.281 -14.539  16.609  1.00 94.06           O  
ATOM   3421  N   THR A 419     -17.328 -13.492  11.062  1.00 86.69           N  
ATOM   3422  CA  THR A 419     -18.500 -13.539  10.203  1.00 86.69           C  
ATOM   3423  C   THR A 419     -19.781 -13.469  11.023  1.00 86.69           C  
ATOM   3424  CB  THR A 419     -18.500 -14.820   9.344  1.00 86.69           C  
ATOM   3425  O   THR A 419     -20.719 -12.758  10.656  1.00 86.69           O  
ATOM   3426  CG2 THR A 419     -19.188 -14.570   7.996  1.00 86.69           C  
ATOM   3427  OG1 THR A 419     -17.156 -15.242   9.109  1.00 86.69           O  
ATOM   3428  N   GLU A 420     -19.828 -14.250  12.062  1.00 84.81           N  
ATOM   3429  CA  GLU A 420     -20.953 -14.227  13.000  1.00 84.81           C  
ATOM   3430  C   GLU A 420     -20.469 -14.000  14.430  1.00 84.81           C  
ATOM   3431  CB  GLU A 420     -21.750 -15.531  12.914  1.00 84.81           C  
ATOM   3432  O   GLU A 420     -19.578 -14.688  14.906  1.00 84.81           O  
ATOM   3433  CG  GLU A 420     -22.625 -15.633  11.672  1.00 84.81           C  
ATOM   3434  CD  GLU A 420     -23.438 -16.922  11.609  1.00 84.81           C  
ATOM   3435  OE1 GLU A 420     -24.188 -17.109  10.641  1.00 84.81           O  
ATOM   3436  OE2 GLU A 420     -23.297 -17.734  12.547  1.00 84.81           O  
ATOM   3437  N   GLU A 421     -21.047 -13.055  15.023  1.00 84.50           N  
ATOM   3438  CA  GLU A 421     -20.656 -12.797  16.406  1.00 84.50           C  
ATOM   3439  C   GLU A 421     -21.188 -13.875  17.344  1.00 84.50           C  
ATOM   3440  CB  GLU A 421     -21.156 -11.422  16.859  1.00 84.50           C  
ATOM   3441  O   GLU A 421     -22.297 -14.375  17.156  1.00 84.50           O  
ATOM   3442  CG  GLU A 421     -20.281 -10.266  16.375  1.00 84.50           C  
ATOM   3443  CD  GLU A 421     -20.688  -8.922  16.969  1.00 84.50           C  
ATOM   3444  OE1 GLU A 421     -20.000  -7.910  16.688  1.00 84.50           O  
ATOM   3445  OE2 GLU A 421     -21.672  -8.891  17.719  1.00 84.50           O  
ATOM   3446  N   LEU A 422     -20.344 -14.172  18.250  1.00 86.12           N  
ATOM   3447  CA  LEU A 422     -20.672 -15.250  19.188  1.00 86.12           C  
ATOM   3448  C   LEU A 422     -21.453 -14.711  20.359  1.00 86.12           C  
ATOM   3449  CB  LEU A 422     -19.391 -15.938  19.672  1.00 86.12           C  
ATOM   3450  O   LEU A 422     -21.109 -13.680  20.938  1.00 86.12           O  
ATOM   3451  CG  LEU A 422     -19.031 -17.266  19.000  1.00 86.12           C  
ATOM   3452  CD1 LEU A 422     -17.547 -17.297  18.672  1.00 86.12           C  
ATOM   3453  CD2 LEU A 422     -19.406 -18.438  19.906  1.00 86.12           C  
ATOM   3454  N   ASP A 423     -22.547 -15.328  20.562  1.00 88.75           N  
ATOM   3455  CA  ASP A 423     -23.234 -15.078  21.812  1.00 88.75           C  
ATOM   3456  C   ASP A 423     -22.578 -15.836  22.969  1.00 88.75           C  
ATOM   3457  CB  ASP A 423     -24.719 -15.469  21.703  1.00 88.75           C  
ATOM   3458  O   ASP A 423     -22.891 -17.000  23.203  1.00 88.75           O  
ATOM   3459  CG  ASP A 423     -25.547 -14.969  22.875  1.00 88.75           C  
ATOM   3460  OD1 ASP A 423     -24.984 -14.391  23.828  1.00 88.75           O  
ATOM   3461  OD2 ASP A 423     -26.781 -15.148  22.828  1.00 88.75           O  
ATOM   3462  N   VAL A 424     -21.844 -15.242  23.672  1.00 88.62           N  
ATOM   3463  CA  VAL A 424     -20.969 -15.836  24.672  1.00 88.62           C  
ATOM   3464  C   VAL A 424     -21.812 -16.438  25.797  1.00 88.62           C  
ATOM   3465  CB  VAL A 424     -19.969 -14.805  25.250  1.00 88.62           C  
ATOM   3466  O   VAL A 424     -21.531 -17.547  26.281  1.00 88.62           O  
ATOM   3467  CG1 VAL A 424     -19.125 -15.430  26.359  1.00 88.62           C  
ATOM   3468  CG2 VAL A 424     -19.078 -14.250  24.141  1.00 88.62           C  
ATOM   3469  N   ASN A 425     -22.781 -15.750  26.234  1.00 88.81           N  
ATOM   3470  CA  ASN A 425     -23.609 -16.219  27.328  1.00 88.81           C  
ATOM   3471  C   ASN A 425     -24.297 -17.531  27.000  1.00 88.81           C  
ATOM   3472  CB  ASN A 425     -24.641 -15.164  27.719  1.00 88.81           C  
ATOM   3473  O   ASN A 425     -24.234 -18.500  27.766  1.00 88.81           O  
ATOM   3474  CG  ASN A 425     -24.031 -13.977  28.438  1.00 88.81           C  
ATOM   3475  ND2 ASN A 425     -24.719 -12.844  28.406  1.00 88.81           N  
ATOM   3476  OD1 ASN A 425     -22.953 -14.086  29.016  1.00 88.81           O  
ATOM   3477  N   SER A 426     -24.875 -17.547  25.828  1.00 89.12           N  
ATOM   3478  CA  SER A 426     -25.578 -18.750  25.406  1.00 89.12           C  
ATOM   3479  C   SER A 426     -24.625 -19.906  25.203  1.00 89.12           C  
ATOM   3480  CB  SER A 426     -26.359 -18.484  24.109  1.00 89.12           C  
ATOM   3481  O   SER A 426     -24.953 -21.062  25.531  1.00 89.12           O  
ATOM   3482  OG  SER A 426     -25.578 -18.859  22.984  1.00 89.12           O  
ATOM   3483  N   LEU A 427     -23.453 -19.609  24.734  1.00 89.12           N  
ATOM   3484  CA  LEU A 427     -22.469 -20.656  24.453  1.00 89.12           C  
ATOM   3485  C   LEU A 427     -21.891 -21.219  25.750  1.00 89.12           C  
ATOM   3486  CB  LEU A 427     -21.344 -20.125  23.562  1.00 89.12           C  
ATOM   3487  O   LEU A 427     -21.750 -22.438  25.891  1.00 89.12           O  
ATOM   3488  CG  LEU A 427     -20.391 -21.156  22.984  1.00 89.12           C  
ATOM   3489  CD1 LEU A 427     -21.094 -22.000  21.922  1.00 89.12           C  
ATOM   3490  CD2 LEU A 427     -19.156 -20.469  22.391  1.00 89.12           C  
ATOM   3491  N   VAL A 428     -21.625 -20.406  26.703  1.00 90.00           N  
ATOM   3492  CA  VAL A 428     -21.062 -20.844  27.984  1.00 90.00           C  
ATOM   3493  C   VAL A 428     -22.078 -21.703  28.719  1.00 90.00           C  
ATOM   3494  CB  VAL A 428     -20.641 -19.641  28.859  1.00 90.00           C  
ATOM   3495  O   VAL A 428     -21.734 -22.734  29.297  1.00 90.00           O  
ATOM   3496  CG1 VAL A 428     -20.359 -20.078  30.281  1.00 90.00           C  
ATOM   3497  CG2 VAL A 428     -19.406 -18.953  28.250  1.00 90.00           C  
ATOM   3498  N   GLU A 429     -23.281 -21.281  28.703  1.00 88.38           N  
ATOM   3499  CA  GLU A 429     -24.344 -22.047  29.359  1.00 88.38           C  
ATOM   3500  C   GLU A 429     -24.516 -23.406  28.703  1.00 88.38           C  
ATOM   3501  CB  GLU A 429     -25.656 -21.266  29.328  1.00 88.38           C  
ATOM   3502  O   GLU A 429     -24.719 -24.406  29.406  1.00 88.38           O  
ATOM   3503  CG  GLU A 429     -25.953 -20.500  30.594  1.00 88.38           C  
ATOM   3504  CD  GLU A 429     -27.312 -19.812  30.594  1.00 88.38           C  
ATOM   3505  OE1 GLU A 429     -27.672 -19.156  31.594  1.00 88.38           O  
ATOM   3506  OE2 GLU A 429     -28.016 -19.922  29.562  1.00 88.38           O  
ATOM   3507  N   SER A 430     -24.500 -23.375  27.422  1.00 87.94           N  
ATOM   3508  CA  SER A 430     -24.672 -24.625  26.703  1.00 87.94           C  
ATOM   3509  C   SER A 430     -23.531 -25.594  26.984  1.00 87.94           C  
ATOM   3510  CB  SER A 430     -24.766 -24.359  25.203  1.00 87.94           C  
ATOM   3511  O   SER A 430     -23.750 -26.797  27.156  1.00 87.94           O  
ATOM   3512  OG  SER A 430     -23.891 -25.234  24.484  1.00 87.94           O  
ATOM   3513  N   ILE A 431     -22.266 -25.109  27.047  1.00 86.62           N  
ATOM   3514  CA  ILE A 431     -21.094 -25.938  27.297  1.00 86.62           C  
ATOM   3515  C   ILE A 431     -21.109 -26.453  28.719  1.00 86.62           C  
ATOM   3516  CB  ILE A 431     -19.781 -25.156  27.031  1.00 86.62           C  
ATOM   3517  O   ILE A 431     -20.812 -27.625  28.969  1.00 86.62           O  
ATOM   3518  CG1 ILE A 431     -19.672 -24.766  25.547  1.00 86.62           C  
ATOM   3519  CG2 ILE A 431     -18.562 -25.969  27.469  1.00 86.62           C  
ATOM   3520  CD1 ILE A 431     -18.516 -23.828  25.234  1.00 86.62           C  
ATOM   3521  N   ASN A 432     -21.500 -25.641  29.594  1.00 85.19           N  
ATOM   3522  CA  ASN A 432     -21.547 -26.031  31.000  1.00 85.19           C  
ATOM   3523  C   ASN A 432     -22.688 -27.000  31.281  1.00 85.19           C  
ATOM   3524  CB  ASN A 432     -21.672 -24.797  31.906  1.00 85.19           C  
ATOM   3525  O   ASN A 432     -22.578 -27.859  32.156  1.00 85.19           O  
ATOM   3526  CG  ASN A 432     -20.391 -23.984  31.953  1.00 85.19           C  
ATOM   3527  ND2 ASN A 432     -20.531 -22.703  32.281  1.00 85.19           N  
ATOM   3528  OD1 ASN A 432     -19.312 -24.484  31.688  1.00 85.19           O  
ATOM   3529  N   SER A 433     -23.781 -26.844  30.672  1.00 82.06           N  
ATOM   3530  CA  SER A 433     -24.922 -27.719  30.875  1.00 82.06           C  
ATOM   3531  C   SER A 433     -24.672 -29.109  30.266  1.00 82.06           C  
ATOM   3532  CB  SER A 433     -26.188 -27.109  30.266  1.00 82.06           C  
ATOM   3533  O   SER A 433     -25.094 -30.109  30.828  1.00 82.06           O  
ATOM   3534  OG  SER A 433     -26.062 -27.016  28.844  1.00 82.06           O  
ATOM   3535  N   GLU A 434     -24.094 -29.141  29.094  1.00 71.88           N  
ATOM   3536  CA  GLU A 434     -23.812 -30.422  28.438  1.00 71.88           C  
ATOM   3537  C   GLU A 434     -22.859 -31.250  29.281  1.00 71.88           C  
ATOM   3538  CB  GLU A 434     -23.219 -30.203  27.047  1.00 71.88           C  
ATOM   3539  O   GLU A 434     -22.984 -32.469  29.359  1.00 71.88           O  
ATOM   3540  CG  GLU A 434     -24.266 -30.016  25.953  1.00 71.88           C  
ATOM   3541  CD  GLU A 434     -23.672 -29.766  24.578  1.00 71.88           C  
ATOM   3542  OE1 GLU A 434     -24.438 -29.531  23.625  1.00 71.88           O  
ATOM   3543  OE2 GLU A 434     -22.422 -29.812  24.469  1.00 71.88           O  
ATOM   3544  N   THR A 435     -21.844 -30.656  29.953  1.00 61.16           N  
ATOM   3545  CA  THR A 435     -20.875 -31.375  30.766  1.00 61.16           C  
ATOM   3546  C   THR A 435     -21.516 -31.859  32.062  1.00 61.16           C  
ATOM   3547  CB  THR A 435     -19.656 -30.500  31.094  1.00 61.16           C  
ATOM   3548  O   THR A 435     -21.141 -32.906  32.594  1.00 61.16           O  
ATOM   3549  CG2 THR A 435     -18.359 -31.141  30.578  1.00 61.16           C  
ATOM   3550  OG1 THR A 435     -19.812 -29.219  30.469  1.00 61.16           O  
ATOM   3551  N   GLN A 436     -22.531 -31.125  32.594  1.00 54.56           N  
ATOM   3552  CA  GLN A 436     -23.203 -31.641  33.781  1.00 54.56           C  
ATOM   3553  C   GLN A 436     -23.938 -32.938  33.500  1.00 54.56           C  
ATOM   3554  CB  GLN A 436     -24.172 -30.594  34.344  1.00 54.56           C  
ATOM   3555  O   GLN A 436     -24.016 -33.844  34.344  1.00 54.56           O  
ATOM   3556  CG  GLN A 436     -23.516 -29.578  35.281  1.00 54.56           C  
ATOM   3557  CD  GLN A 436     -24.516 -28.578  35.844  1.00 54.56           C  
ATOM   3558  NE2 GLN A 436     -24.031 -27.703  36.719  1.00 54.56           N  
ATOM   3559  OE1 GLN A 436     -25.688 -28.578  35.469  1.00 54.56           O  
ATOM   3560  N   SER A 437     -24.500 -32.938  32.281  1.00 51.22           N  
ATOM   3561  CA  SER A 437     -25.234 -34.156  31.969  1.00 51.22           C  
ATOM   3562  C   SER A 437     -24.266 -35.344  31.766  1.00 51.22           C  
ATOM   3563  CB  SER A 437     -26.094 -34.000  30.734  1.00 51.22           C  
ATOM   3564  O   SER A 437     -24.641 -36.500  31.984  1.00 51.22           O  
ATOM   3565  OG  SER A 437     -25.391 -33.312  29.703  1.00 51.22           O  
ATOM   3566  N   PHE A 438     -23.109 -35.031  31.125  1.00 46.69           N  
ATOM   3567  CA  PHE A 438     -22.203 -36.125  30.844  1.00 46.69           C  
ATOM   3568  C   PHE A 438     -21.328 -36.438  32.062  1.00 46.69           C  
ATOM   3569  CB  PHE A 438     -21.312 -35.812  29.625  1.00 46.69           C  
ATOM   3570  O   PHE A 438     -20.453 -37.312  31.984  1.00 46.69           O  
ATOM   3571  CG  PHE A 438     -21.953 -36.156  28.312  1.00 46.69           C  
ATOM   3572  CD1 PHE A 438     -21.828 -37.438  27.797  1.00 46.69           C  
ATOM   3573  CD2 PHE A 438     -22.656 -35.219  27.594  1.00 46.69           C  
ATOM   3574  CE1 PHE A 438     -22.406 -37.781  26.578  1.00 46.69           C  
ATOM   3575  CE2 PHE A 438     -23.234 -35.531  26.359  1.00 46.69           C  
ATOM   3576  CZ  PHE A 438     -23.109 -36.812  25.859  1.00 46.69           C  
ATOM   3577  N   SER A 439     -21.406 -35.688  33.125  1.00 43.25           N  
ATOM   3578  CA  SER A 439     -20.562 -36.062  34.250  1.00 43.25           C  
ATOM   3579  C   SER A 439     -20.797 -37.500  34.688  1.00 43.25           C  
ATOM   3580  CB  SER A 439     -20.828 -35.125  35.438  1.00 43.25           C  
ATOM   3581  O   SER A 439     -20.094 -38.031  35.531  1.00 43.25           O  
ATOM   3582  OG  SER A 439     -22.188 -35.156  35.812  1.00 43.25           O  
ATOM   3583  N   PHE A 440     -22.016 -38.062  34.344  1.00 37.47           N  
ATOM   3584  CA  PHE A 440     -22.094 -39.438  34.812  1.00 37.47           C  
ATOM   3585  C   PHE A 440     -21.328 -40.375  33.906  1.00 37.47           C  
ATOM   3586  CB  PHE A 440     -23.562 -39.875  34.938  1.00 37.47           C  
ATOM   3587  O   PHE A 440     -21.312 -41.594  34.125  1.00 37.47           O  
ATOM   3588  CG  PHE A 440     -24.125 -39.781  36.312  1.00 37.47           C  
ATOM   3589  CD1 PHE A 440     -23.984 -40.812  37.219  1.00 37.47           C  
ATOM   3590  CD2 PHE A 440     -24.812 -38.625  36.719  1.00 37.47           C  
ATOM   3591  CE1 PHE A 440     -24.500 -40.719  38.500  1.00 37.47           C  
ATOM   3592  CE2 PHE A 440     -25.344 -38.531  38.000  1.00 37.47           C  
ATOM   3593  CZ  PHE A 440     -25.188 -39.594  38.906  1.00 37.47           C  
ATOM   3594  N   ILE A 441     -21.234 -40.125  32.562  1.00 37.50           N  
ATOM   3595  CA  ILE A 441     -20.609 -41.156  31.750  1.00 37.50           C  
ATOM   3596  C   ILE A 441     -19.094 -41.094  31.922  1.00 37.50           C  
ATOM   3597  CB  ILE A 441     -20.984 -41.000  30.266  1.00 37.50           C  
ATOM   3598  O   ILE A 441     -18.500 -40.031  31.875  1.00 37.50           O  
ATOM   3599  CG1 ILE A 441     -22.500 -41.125  30.078  1.00 37.50           C  
ATOM   3600  CG2 ILE A 441     -20.250 -42.031  29.406  1.00 37.50           C  
ATOM   3601  CD1 ILE A 441     -22.984 -40.781  28.672  1.00 37.50           C  
ATOM   3602  N   SER A 442     -18.375 -42.281  32.406  1.00 35.28           N  
ATOM   3603  CA  SER A 442     -17.000 -42.656  32.750  1.00 35.28           C  
ATOM   3604  C   SER A 442     -16.016 -42.125  31.734  1.00 35.28           C  
ATOM   3605  CB  SER A 442     -16.859 -44.156  32.875  1.00 35.28           C  
ATOM   3606  O   SER A 442     -16.406 -41.844  30.594  1.00 35.28           O  
ATOM   3607  OG  SER A 442     -16.578 -44.750  31.625  1.00 35.28           O  
ATOM   3608  N   ASN A 443     -14.609 -41.938  32.094  1.00 37.62           N  
ATOM   3609  CA  ASN A 443     -13.352 -41.406  31.578  1.00 37.62           C  
ATOM   3610  C   ASN A 443     -13.102 -41.875  30.156  1.00 37.62           C  
ATOM   3611  CB  ASN A 443     -12.188 -41.812  32.500  1.00 37.62           C  
ATOM   3612  O   ASN A 443     -12.406 -41.219  29.391  1.00 37.62           O  
ATOM   3613  CG  ASN A 443     -11.859 -40.750  33.531  1.00 37.62           C  
ATOM   3614  ND2 ASN A 443     -11.031 -41.125  34.500  1.00 37.62           N  
ATOM   3615  OD1 ASN A 443     -12.352 -39.625  33.469  1.00 37.62           O  
ATOM   3616  N   SER A 444     -13.188 -43.281  29.938  1.00 33.06           N  
ATOM   3617  CA  SER A 444     -12.570 -43.969  28.797  1.00 33.06           C  
ATOM   3618  C   SER A 444     -13.203 -43.500  27.484  1.00 33.06           C  
ATOM   3619  CB  SER A 444     -12.688 -45.469  28.938  1.00 33.06           C  
ATOM   3620  O   SER A 444     -12.523 -43.438  26.453  1.00 33.06           O  
ATOM   3621  OG  SER A 444     -14.047 -45.875  29.016  1.00 33.06           O  
ATOM   3622  N   LEU A 445     -14.562 -43.562  27.344  1.00 34.62           N  
ATOM   3623  CA  LEU A 445     -15.219 -43.469  26.047  1.00 34.62           C  
ATOM   3624  C   LEU A 445     -15.398 -42.000  25.641  1.00 34.62           C  
ATOM   3625  CB  LEU A 445     -16.578 -44.188  26.078  1.00 34.62           C  
ATOM   3626  O   LEU A 445     -16.094 -41.719  24.672  1.00 34.62           O  
ATOM   3627  CG  LEU A 445     -16.594 -45.625  25.641  1.00 34.62           C  
ATOM   3628  CD1 LEU A 445     -17.734 -46.375  26.312  1.00 34.62           C  
ATOM   3629  CD2 LEU A 445     -16.688 -45.750  24.125  1.00 34.62           C  
ATOM   3630  N   LYS A 446     -14.859 -41.031  26.406  1.00 38.19           N  
ATOM   3631  CA  LYS A 446     -15.047 -39.625  26.188  1.00 38.19           C  
ATOM   3632  C   LYS A 446     -14.352 -39.156  24.922  1.00 38.19           C  
ATOM   3633  CB  LYS A 446     -14.516 -38.812  27.391  1.00 38.19           C  
ATOM   3634  O   LYS A 446     -14.703 -38.094  24.359  1.00 38.19           O  
ATOM   3635  CG  LYS A 446     -15.602 -38.312  28.328  1.00 38.19           C  
ATOM   3636  CD  LYS A 446     -15.023 -37.500  29.469  1.00 38.19           C  
ATOM   3637  CE  LYS A 446     -16.094 -37.094  30.484  1.00 38.19           C  
ATOM   3638  NZ  LYS A 446     -15.516 -36.375  31.641  1.00 38.19           N  
ATOM   3639  N   ILE A 447     -13.180 -39.781  24.594  1.00 35.28           N  
ATOM   3640  CA  ILE A 447     -12.406 -39.281  23.469  1.00 35.28           C  
ATOM   3641  C   ILE A 447     -13.211 -39.438  22.188  1.00 35.28           C  
ATOM   3642  CB  ILE A 447     -11.055 -40.031  23.344  1.00 35.28           C  
ATOM   3643  O   ILE A 447     -13.203 -38.562  21.328  1.00 35.28           O  
ATOM   3644  CG1 ILE A 447     -10.141 -39.688  24.516  1.00 35.28           C  
ATOM   3645  CG2 ILE A 447     -10.383 -39.719  22.000  1.00 35.28           C  
ATOM   3646  CD1 ILE A 447      -8.922 -40.594  24.656  1.00 35.28           C  
ATOM   3647  N   LEU A 448     -13.875 -40.688  21.984  1.00 33.44           N  
ATOM   3648  CA  LEU A 448     -14.516 -41.000  20.703  1.00 33.44           C  
ATOM   3649  C   LEU A 448     -15.805 -40.188  20.547  1.00 33.44           C  
ATOM   3650  CB  LEU A 448     -14.812 -42.500  20.594  1.00 33.44           C  
ATOM   3651  O   LEU A 448     -16.219 -39.875  19.438  1.00 33.44           O  
ATOM   3652  CG  LEU A 448     -13.789 -43.344  19.828  1.00 33.44           C  
ATOM   3653  CD1 LEU A 448     -13.688 -44.719  20.422  1.00 33.44           C  
ATOM   3654  CD2 LEU A 448     -14.172 -43.406  18.344  1.00 33.44           C  
ATOM   3655  N   SER A 449     -16.625 -39.938  21.656  1.00 35.97           N  
ATOM   3656  CA  SER A 449     -17.922 -39.312  21.547  1.00 35.97           C  
ATOM   3657  C   SER A 449     -17.781 -37.812  21.266  1.00 35.97           C  
ATOM   3658  CB  SER A 449     -18.734 -39.531  22.828  1.00 35.97           C  
ATOM   3659  O   SER A 449     -18.766 -37.156  20.938  1.00 35.97           O  
ATOM   3660  OG  SER A 449     -18.047 -38.969  23.953  1.00 35.97           O  
ATOM   3661  N   SER A 450     -16.688 -37.250  21.688  1.00 36.78           N  
ATOM   3662  CA  SER A 450     -16.547 -35.812  21.547  1.00 36.78           C  
ATOM   3663  C   SER A 450     -16.547 -35.406  20.078  1.00 36.78           C  
ATOM   3664  CB  SER A 450     -15.250 -35.344  22.203  1.00 36.78           C  
ATOM   3665  O   SER A 450     -16.781 -34.219  19.750  1.00 36.78           O  
ATOM   3666  OG  SER A 450     -14.125 -36.031  21.688  1.00 36.78           O  
ATOM   3667  N   PHE A 451     -16.062 -36.344  19.250  1.00 34.84           N  
ATOM   3668  CA  PHE A 451     -16.141 -36.000  17.844  1.00 34.84           C  
ATOM   3669  C   PHE A 451     -17.578 -36.094  17.344  1.00 34.84           C  
ATOM   3670  CB  PHE A 451     -15.242 -36.938  17.016  1.00 34.84           C  
ATOM   3671  O   PHE A 451     -17.953 -35.375  16.391  1.00 34.84           O  
ATOM   3672  CG  PHE A 451     -13.906 -36.344  16.656  1.00 34.84           C  
ATOM   3673  CD1 PHE A 451     -13.758 -35.594  15.500  1.00 34.84           C  
ATOM   3674  CD2 PHE A 451     -12.805 -36.531  17.484  1.00 34.84           C  
ATOM   3675  CE1 PHE A 451     -12.523 -35.062  15.164  1.00 34.84           C  
ATOM   3676  CE2 PHE A 451     -11.570 -36.000  17.156  1.00 34.84           C  
ATOM   3677  CZ  PHE A 451     -11.430 -35.250  15.992  1.00 34.84           C  
ATOM   3678  N   GLN A 452     -18.422 -37.188  17.812  1.00 34.94           N  
ATOM   3679  CA  GLN A 452     -19.781 -37.375  17.312  1.00 34.94           C  
ATOM   3680  C   GLN A 452     -20.719 -36.281  17.812  1.00 34.94           C  
ATOM   3681  CB  GLN A 452     -20.312 -38.750  17.734  1.00 34.94           C  
ATOM   3682  O   GLN A 452     -21.672 -35.906  17.125  1.00 34.94           O  
ATOM   3683  CG  GLN A 452     -20.250 -39.812  16.625  1.00 34.94           C  
ATOM   3684  CD  GLN A 452     -20.719 -41.156  17.078  1.00 34.94           C  
ATOM   3685  NE2 GLN A 452     -20.875 -42.094  16.141  1.00 34.94           N  
ATOM   3686  OE1 GLN A 452     -20.938 -41.406  18.266  1.00 34.94           O  
ATOM   3687  N   GLY A 453     -20.641 -35.844  19.094  1.00 34.94           N  
ATOM   3688  CA  GLY A 453     -21.578 -34.844  19.625  1.00 34.94           C  
ATOM   3689  C   GLY A 453     -21.375 -33.469  19.047  1.00 34.94           C  
ATOM   3690  O   GLY A 453     -22.125 -32.531  19.375  1.00 34.94           O  
ATOM   3691  N   ALA A 454     -20.234 -33.156  18.750  1.00 37.41           N  
ATOM   3692  CA  ALA A 454     -20.000 -31.875  18.062  1.00 37.41           C  
ATOM   3693  C   ALA A 454     -20.828 -31.781  16.781  1.00 37.41           C  
ATOM   3694  CB  ALA A 454     -18.516 -31.719  17.734  1.00 37.41           C  
ATOM   3695  O   ALA A 454     -21.125 -30.688  16.312  1.00 37.41           O  
ATOM   3696  N   LYS A 455     -21.172 -32.906  16.141  1.00 38.06           N  
ATOM   3697  CA  LYS A 455     -22.125 -32.906  15.031  1.00 38.06           C  
ATOM   3698  C   LYS A 455     -23.547 -32.688  15.539  1.00 38.06           C  
ATOM   3699  CB  LYS A 455     -22.047 -34.250  14.266  1.00 38.06           C  
ATOM   3700  O   LYS A 455     -24.391 -32.156  14.820  1.00 38.06           O  
ATOM   3701  CG  LYS A 455     -21.344 -34.125  12.922  1.00 38.06           C  
ATOM   3702  CD  LYS A 455     -21.328 -35.469  12.195  1.00 38.06           C  
ATOM   3703  CE  LYS A 455     -20.594 -35.375  10.867  1.00 38.06           C  
ATOM   3704  NZ  LYS A 455     -20.562 -36.688  10.156  1.00 38.06           N  
ATOM   3705  N   GLU A 456     -23.984 -33.250  16.703  1.00 35.12           N  
ATOM   3706  CA  GLU A 456     -25.391 -33.188  17.094  1.00 35.12           C  
ATOM   3707  C   GLU A 456     -25.812 -31.797  17.516  1.00 35.12           C  
ATOM   3708  CB  GLU A 456     -25.656 -34.188  18.219  1.00 35.12           C  
ATOM   3709  O   GLU A 456     -26.953 -31.391  17.281  1.00 35.12           O  
ATOM   3710  CG  GLU A 456     -26.219 -35.531  17.750  1.00 35.12           C  
ATOM   3711  CD  GLU A 456     -26.516 -36.500  18.891  1.00 35.12           C  
ATOM   3712  OE1 GLU A 456     -27.047 -37.594  18.625  1.00 35.12           O  
ATOM   3713  OE2 GLU A 456     -26.219 -36.156  20.047  1.00 35.12           O  
ATOM   3714  N   MET A 457     -25.188 -31.203  18.562  1.00 36.28           N  
ATOM   3715  CA  MET A 457     -25.781 -29.953  19.016  1.00 36.28           C  
ATOM   3716  C   MET A 457     -25.844 -28.938  17.875  1.00 36.28           C  
ATOM   3717  CB  MET A 457     -24.984 -29.375  20.188  1.00 36.28           C  
ATOM   3718  O   MET A 457     -26.625 -27.984  17.938  1.00 36.28           O  
ATOM   3719  CG  MET A 457     -25.531 -29.766  21.547  1.00 36.28           C  
ATOM   3720  SD  MET A 457     -24.891 -28.703  22.906  1.00 36.28           S  
ATOM   3721  CE  MET A 457     -25.656 -29.516  24.344  1.00 36.28           C  
ATOM   3722  N   GLY A 458     -24.781 -28.656  17.203  1.00 36.81           N  
ATOM   3723  CA  GLY A 458     -25.047 -27.734  16.125  1.00 36.81           C  
ATOM   3724  C   GLY A 458     -25.984 -28.297  15.070  1.00 36.81           C  
ATOM   3725  O   GLY A 458     -25.531 -28.750  14.016  1.00 36.81           O  
ATOM   3726  N   GLY A 459     -26.750 -29.250  15.414  1.00 39.22           N  
ATOM   3727  CA  GLY A 459     -27.828 -29.422  14.453  1.00 39.22           C  
ATOM   3728  C   GLY A 459     -28.156 -28.156  13.680  1.00 39.22           C  
ATOM   3729  O   GLY A 459     -29.281 -27.656  13.750  1.00 39.22           O  
ATOM   3730  N   HIS A 460     -27.406 -27.203  13.898  1.00 42.19           N  
ATOM   3731  CA  HIS A 460     -27.531 -26.016  13.070  1.00 42.19           C  
ATOM   3732  C   HIS A 460     -27.969 -26.359  11.656  1.00 42.19           C  
ATOM   3733  CB  HIS A 460     -26.219 -25.250  13.031  1.00 42.19           C  
ATOM   3734  O   HIS A 460     -27.500 -27.344  11.086  1.00 42.19           O  
ATOM   3735  CG  HIS A 460     -26.031 -24.312  14.188  1.00 42.19           C  
ATOM   3736  CD2 HIS A 460     -25.000 -24.172  15.062  1.00 42.19           C  
ATOM   3737  ND1 HIS A 460     -26.969 -23.375  14.539  1.00 42.19           N  
ATOM   3738  CE1 HIS A 460     -26.531 -22.688  15.594  1.00 42.19           C  
ATOM   3739  NE2 HIS A 460     -25.344 -23.156  15.930  1.00 42.19           N  
ATOM   3740  N   ASN A 461     -29.250 -26.078  11.406  1.00 53.31           N  
ATOM   3741  CA  ASN A 461     -29.969 -25.984  10.148  1.00 53.31           C  
ATOM   3742  C   ASN A 461     -29.016 -25.734   8.977  1.00 53.31           C  
ATOM   3743  CB  ASN A 461     -31.016 -24.859  10.219  1.00 53.31           C  
ATOM   3744  O   ASN A 461     -28.688 -24.594   8.664  1.00 53.31           O  
ATOM   3745  CG  ASN A 461     -32.438 -25.391  10.180  1.00 53.31           C  
ATOM   3746  ND2 ASN A 461     -33.406 -24.500  10.281  1.00 53.31           N  
ATOM   3747  OD1 ASN A 461     -32.656 -26.594  10.062  1.00 53.31           O  
ATOM   3748  N   GLU A 462     -28.125 -26.703   8.789  1.00 77.38           N  
ATOM   3749  CA  GLU A 462     -27.297 -26.656   7.586  1.00 77.38           C  
ATOM   3750  C   GLU A 462     -28.141 -26.312   6.359  1.00 77.38           C  
ATOM   3751  CB  GLU A 462     -26.562 -27.984   7.375  1.00 77.38           C  
ATOM   3752  O   GLU A 462     -29.234 -26.875   6.172  1.00 77.38           O  
ATOM   3753  CG  GLU A 462     -25.203 -28.047   8.062  1.00 77.38           C  
ATOM   3754  CD  GLU A 462     -24.469 -29.344   7.801  1.00 77.38           C  
ATOM   3755  OE1 GLU A 462     -23.312 -29.500   8.258  1.00 77.38           O  
ATOM   3756  OE2 GLU A 462     -25.047 -30.234   7.133  1.00 77.38           O  
ATOM   3757  N   LYS A 463     -27.766 -25.422   5.707  1.00 91.06           N  
ATOM   3758  CA  LYS A 463     -28.438 -25.000   4.477  1.00 91.06           C  
ATOM   3759  C   LYS A 463     -28.562 -26.172   3.496  1.00 91.06           C  
ATOM   3760  CB  LYS A 463     -27.672 -23.844   3.822  1.00 91.06           C  
ATOM   3761  O   LYS A 463     -27.625 -26.938   3.318  1.00 91.06           O  
ATOM   3762  CG  LYS A 463     -27.609 -22.594   4.668  1.00 91.06           C  
ATOM   3763  CD  LYS A 463     -26.781 -21.500   4.004  1.00 91.06           C  
ATOM   3764  CE  LYS A 463     -26.625 -20.281   4.902  1.00 91.06           C  
ATOM   3765  NZ  LYS A 463     -25.766 -19.234   4.270  1.00 91.06           N  
ATOM   3766  N   LYS A 464     -29.766 -26.406   3.039  1.00 96.06           N  
ATOM   3767  CA  LYS A 464     -30.000 -27.469   2.057  1.00 96.06           C  
ATOM   3768  C   LYS A 464     -29.406 -27.094   0.701  1.00 96.06           C  
ATOM   3769  CB  LYS A 464     -31.500 -27.750   1.915  1.00 96.06           C  
ATOM   3770  O   LYS A 464     -29.625 -25.984   0.202  1.00 96.06           O  
ATOM   3771  CG  LYS A 464     -31.812 -28.984   1.076  1.00 96.06           C  
ATOM   3772  CD  LYS A 464     -33.312 -29.312   1.116  1.00 96.06           C  
ATOM   3773  CE  LYS A 464     -33.594 -30.625   0.414  1.00 96.06           C  
ATOM   3774  NZ  LYS A 464     -35.031 -31.016   0.531  1.00 96.06           N  
ATOM   3775  N   VAL A 465     -28.641 -28.000   0.137  1.00 97.75           N  
ATOM   3776  CA  VAL A 465     -28.047 -27.766  -1.172  1.00 97.75           C  
ATOM   3777  C   VAL A 465     -28.812 -28.531  -2.240  1.00 97.75           C  
ATOM   3778  CB  VAL A 465     -26.547 -28.188  -1.194  1.00 97.75           C  
ATOM   3779  O   VAL A 465     -29.016 -29.750  -2.121  1.00 97.75           O  
ATOM   3780  CG1 VAL A 465     -25.938 -27.922  -2.570  1.00 97.75           C  
ATOM   3781  CG2 VAL A 465     -25.781 -27.438  -0.113  1.00 97.75           C  
ATOM   3782  N   HIS A 466     -29.344 -27.859  -3.244  1.00 98.38           N  
ATOM   3783  CA  HIS A 466     -30.031 -28.469  -4.379  1.00 98.38           C  
ATOM   3784  C   HIS A 466     -29.062 -28.719  -5.535  1.00 98.38           C  
ATOM   3785  CB  HIS A 466     -31.188 -27.594  -4.844  1.00 98.38           C  
ATOM   3786  O   HIS A 466     -28.688 -27.781  -6.246  1.00 98.38           O  
ATOM   3787  CG  HIS A 466     -32.281 -27.453  -3.832  1.00 98.38           C  
ATOM   3788  CD2 HIS A 466     -33.562 -27.859  -3.857  1.00 98.38           C  
ATOM   3789  ND1 HIS A 466     -32.094 -26.844  -2.615  1.00 98.38           N  
ATOM   3790  CE1 HIS A 466     -33.219 -26.859  -1.935  1.00 98.38           C  
ATOM   3791  NE2 HIS A 466     -34.156 -27.484  -2.666  1.00 98.38           N  
ATOM   3792  N   ILE A 467     -28.734 -29.953  -5.770  1.00 98.38           N  
ATOM   3793  CA  ILE A 467     -27.766 -30.328  -6.789  1.00 98.38           C  
ATOM   3794  C   ILE A 467     -28.469 -30.547  -8.125  1.00 98.38           C  
ATOM   3795  CB  ILE A 467     -26.969 -31.594  -6.383  1.00 98.38           C  
ATOM   3796  O   ILE A 467     -29.297 -31.453  -8.250  1.00 98.38           O  
ATOM   3797  CG1 ILE A 467     -26.344 -31.406  -5.000  1.00 98.38           C  
ATOM   3798  CG2 ILE A 467     -25.906 -31.922  -7.434  1.00 98.38           C  
ATOM   3799  CD1 ILE A 467     -25.672 -32.656  -4.449  1.00 98.38           C  
ATOM   3800  N   LEU A 468     -28.156 -29.734  -9.086  1.00 98.31           N  
ATOM   3801  CA  LEU A 468     -28.750 -29.859 -10.414  1.00 98.31           C  
ATOM   3802  C   LEU A 468     -27.766 -30.484 -11.398  1.00 98.31           C  
ATOM   3803  CB  LEU A 468     -29.188 -28.484 -10.930  1.00 98.31           C  
ATOM   3804  O   LEU A 468     -26.672 -29.953 -11.602  1.00 98.31           O  
ATOM   3805  CG  LEU A 468     -30.391 -27.844 -10.219  1.00 98.31           C  
ATOM   3806  CD1 LEU A 468     -29.938 -26.625  -9.414  1.00 98.31           C  
ATOM   3807  CD2 LEU A 468     -31.469 -27.469 -11.227  1.00 98.31           C  
ATOM   3808  N   VAL A 469     -28.141 -31.562 -12.078  1.00 97.50           N  
ATOM   3809  CA  VAL A 469     -27.250 -32.250 -12.992  1.00 97.50           C  
ATOM   3810  C   VAL A 469     -27.938 -32.469 -14.336  1.00 97.50           C  
ATOM   3811  CB  VAL A 469     -26.812 -33.625 -12.406  1.00 97.50           C  
ATOM   3812  O   VAL A 469     -28.750 -33.375 -14.492  1.00 97.50           O  
ATOM   3813  CG1 VAL A 469     -25.781 -34.281 -13.320  1.00 97.50           C  
ATOM   3814  CG2 VAL A 469     -26.234 -33.438 -11.000  1.00 97.50           C  
ATOM   3815  N   PRO A 470     -27.594 -31.703 -15.289  1.00 94.56           N  
ATOM   3816  CA  PRO A 470     -28.078 -31.969 -16.641  1.00 94.56           C  
ATOM   3817  C   PRO A 470     -27.375 -33.188 -17.297  1.00 94.56           C  
ATOM   3818  CB  PRO A 470     -27.766 -30.688 -17.406  1.00 94.56           C  
ATOM   3819  O   PRO A 470     -26.172 -33.344 -17.141  1.00 94.56           O  
ATOM   3820  CG  PRO A 470     -26.938 -29.875 -16.453  1.00 94.56           C  
ATOM   3821  CD  PRO A 470     -26.875 -30.594 -15.141  1.00 94.56           C  
ATOM   3822  N   LEU A 471     -28.141 -33.969 -17.969  1.00 91.75           N  
ATOM   3823  CA  LEU A 471     -27.578 -35.219 -18.469  1.00 91.75           C  
ATOM   3824  C   LEU A 471     -28.266 -35.656 -19.750  1.00 91.75           C  
ATOM   3825  CB  LEU A 471     -27.688 -36.312 -17.422  1.00 91.75           C  
ATOM   3826  O   LEU A 471     -29.469 -35.406 -19.938  1.00 91.75           O  
ATOM   3827  CG  LEU A 471     -27.281 -37.719 -17.875  1.00 91.75           C  
ATOM   3828  CD1 LEU A 471     -25.844 -38.031 -17.453  1.00 91.75           C  
ATOM   3829  CD2 LEU A 471     -28.234 -38.781 -17.297  1.00 91.75           C  
ATOM   3830  N   ILE A 472     -27.484 -36.125 -20.625  1.00 87.44           N  
ATOM   3831  CA  ILE A 472     -28.016 -36.812 -21.797  1.00 87.44           C  
ATOM   3832  C   ILE A 472     -27.281 -38.125 -22.016  1.00 87.44           C  
ATOM   3833  CB  ILE A 472     -27.891 -35.906 -23.062  1.00 87.44           C  
ATOM   3834  O   ILE A 472     -26.062 -38.156 -22.172  1.00 87.44           O  
ATOM   3835  CG1 ILE A 472     -28.672 -36.531 -24.219  1.00 87.44           C  
ATOM   3836  CG2 ILE A 472     -26.422 -35.719 -23.422  1.00 87.44           C  
ATOM   3837  CD1 ILE A 472     -28.938 -35.562 -25.375  1.00 87.44           C  
ATOM   3838  N   GLY A 473     -28.000 -39.281 -21.938  1.00 86.94           N  
ATOM   3839  CA  GLY A 473     -27.406 -40.562 -22.172  1.00 86.94           C  
ATOM   3840  C   GLY A 473     -26.266 -40.906 -21.203  1.00 86.94           C  
ATOM   3841  O   GLY A 473     -26.422 -40.781 -19.984  1.00 86.94           O  
ATOM   3842  N   ARG A 474     -25.094 -41.469 -21.625  1.00 88.56           N  
ATOM   3843  CA  ARG A 474     -23.906 -41.781 -20.859  1.00 88.56           C  
ATOM   3844  C   ARG A 474     -24.266 -42.469 -19.547  1.00 88.56           C  
ATOM   3845  CB  ARG A 474     -23.078 -40.531 -20.594  1.00 88.56           C  
ATOM   3846  O   ARG A 474     -23.875 -42.000 -18.469  1.00 88.56           O  
ATOM   3847  CG  ARG A 474     -22.578 -39.844 -21.859  1.00 88.56           C  
ATOM   3848  CD  ARG A 474     -21.578 -38.750 -21.547  1.00 88.56           C  
ATOM   3849  NE  ARG A 474     -21.906 -38.062 -20.297  1.00 88.56           N  
ATOM   3850  NH1 ARG A 474     -20.062 -36.656 -20.344  1.00 88.56           N  
ATOM   3851  NH2 ARG A 474     -21.578 -36.500 -18.625  1.00 88.56           N  
ATOM   3852  CZ  ARG A 474     -21.188 -37.062 -19.766  1.00 88.56           C  
ATOM   3853  N   TYR A 475     -24.875 -43.562 -19.625  1.00 92.19           N  
ATOM   3854  CA  TYR A 475     -25.422 -44.281 -18.484  1.00 92.19           C  
ATOM   3855  C   TYR A 475     -24.328 -44.719 -17.531  1.00 92.19           C  
ATOM   3856  CB  TYR A 475     -26.234 -45.500 -18.938  1.00 92.19           C  
ATOM   3857  O   TYR A 475     -24.484 -44.656 -16.297  1.00 92.19           O  
ATOM   3858  CG  TYR A 475     -26.875 -46.250 -17.812  1.00 92.19           C  
ATOM   3859  CD1 TYR A 475     -26.359 -47.500 -17.406  1.00 92.19           C  
ATOM   3860  CD2 TYR A 475     -27.984 -45.781 -17.141  1.00 92.19           C  
ATOM   3861  CE1 TYR A 475     -26.938 -48.219 -16.375  1.00 92.19           C  
ATOM   3862  CE2 TYR A 475     -28.578 -46.469 -16.109  1.00 92.19           C  
ATOM   3863  OH  TYR A 475     -28.625 -48.406 -14.695  1.00 92.19           O  
ATOM   3864  CZ  TYR A 475     -28.047 -47.688 -15.727  1.00 92.19           C  
ATOM   3865  N   ASP A 476     -23.203 -45.188 -18.047  1.00 92.25           N  
ATOM   3866  CA  ASP A 476     -22.109 -45.656 -17.188  1.00 92.25           C  
ATOM   3867  C   ASP A 476     -21.578 -44.562 -16.297  1.00 92.25           C  
ATOM   3868  CB  ASP A 476     -20.984 -46.250 -18.047  1.00 92.25           C  
ATOM   3869  O   ASP A 476     -21.266 -44.781 -15.133  1.00 92.25           O  
ATOM   3870  CG  ASP A 476     -21.453 -47.344 -19.000  1.00 92.25           C  
ATOM   3871  OD1 ASP A 476     -22.438 -48.031 -18.672  1.00 92.25           O  
ATOM   3872  OD2 ASP A 476     -20.828 -47.500 -20.062  1.00 92.25           O  
ATOM   3873  N   ILE A 477     -21.406 -43.406 -16.891  1.00 94.06           N  
ATOM   3874  CA  ILE A 477     -20.922 -42.250 -16.141  1.00 94.06           C  
ATOM   3875  C   ILE A 477     -21.938 -41.875 -15.070  1.00 94.06           C  
ATOM   3876  CB  ILE A 477     -20.625 -41.062 -17.078  1.00 94.06           C  
ATOM   3877  O   ILE A 477     -21.578 -41.500 -13.953  1.00 94.06           O  
ATOM   3878  CG1 ILE A 477     -19.578 -41.438 -18.109  1.00 94.06           C  
ATOM   3879  CG2 ILE A 477     -20.188 -39.844 -16.266  1.00 94.06           C  
ATOM   3880  CD1 ILE A 477     -18.719 -40.281 -18.594  1.00 94.06           C  
ATOM   3881  N   PHE A 478     -23.219 -41.938 -15.477  1.00 95.81           N  
ATOM   3882  CA  PHE A 478     -24.297 -41.625 -14.539  1.00 95.81           C  
ATOM   3883  C   PHE A 478     -24.281 -42.594 -13.367  1.00 95.81           C  
ATOM   3884  CB  PHE A 478     -25.656 -41.656 -15.242  1.00 95.81           C  
ATOM   3885  O   PHE A 478     -24.516 -42.219 -12.219  1.00 95.81           O  
ATOM   3886  CG  PHE A 478     -26.812 -41.281 -14.352  1.00 95.81           C  
ATOM   3887  CD1 PHE A 478     -27.875 -42.156 -14.172  1.00 95.81           C  
ATOM   3888  CD2 PHE A 478     -26.828 -40.062 -13.703  1.00 95.81           C  
ATOM   3889  CE1 PHE A 478     -28.938 -41.812 -13.352  1.00 95.81           C  
ATOM   3890  CE2 PHE A 478     -27.891 -39.719 -12.875  1.00 95.81           C  
ATOM   3891  CZ  PHE A 478     -28.953 -40.594 -12.703  1.00 95.81           C  
ATOM   3892  N   LEU A 479     -24.031 -43.875 -13.672  1.00 96.06           N  
ATOM   3893  CA  LEU A 479     -23.922 -44.875 -12.617  1.00 96.06           C  
ATOM   3894  C   LEU A 479     -22.828 -44.531 -11.625  1.00 96.06           C  
ATOM   3895  CB  LEU A 479     -23.641 -46.250 -13.227  1.00 96.06           C  
ATOM   3896  O   LEU A 479     -23.031 -44.625 -10.414  1.00 96.06           O  
ATOM   3897  CG  LEU A 479     -24.578 -47.375 -12.789  1.00 96.06           C  
ATOM   3898  CD1 LEU A 479     -25.203 -48.062 -14.000  1.00 96.06           C  
ATOM   3899  CD2 LEU A 479     -23.812 -48.406 -11.945  1.00 96.06           C  
ATOM   3900  N   ARG A 480     -21.734 -44.156 -12.133  1.00 95.25           N  
ATOM   3901  CA  ARG A 480     -20.609 -43.750 -11.281  1.00 95.25           C  
ATOM   3902  C   ARG A 480     -20.984 -42.531 -10.438  1.00 95.25           C  
ATOM   3903  CB  ARG A 480     -19.375 -43.469 -12.125  1.00 95.25           C  
ATOM   3904  O   ARG A 480     -20.641 -42.469  -9.258  1.00 95.25           O  
ATOM   3905  CG  ARG A 480     -18.109 -43.250 -11.312  1.00 95.25           C  
ATOM   3906  CD  ARG A 480     -16.922 -42.906 -12.195  1.00 95.25           C  
ATOM   3907  NE  ARG A 480     -17.141 -41.688 -12.953  1.00 95.25           N  
ATOM   3908  NH1 ARG A 480     -15.367 -42.031 -14.398  1.00 95.25           N  
ATOM   3909  NH2 ARG A 480     -16.672 -40.156 -14.602  1.00 95.25           N  
ATOM   3910  CZ  ARG A 480     -16.391 -41.281 -13.984  1.00 95.25           C  
ATOM   3911  N   PHE A 481     -21.594 -41.594 -11.062  1.00 96.94           N  
ATOM   3912  CA  PHE A 481     -22.031 -40.406 -10.359  1.00 96.94           C  
ATOM   3913  C   PHE A 481     -22.969 -40.750  -9.203  1.00 96.94           C  
ATOM   3914  CB  PHE A 481     -22.734 -39.438 -11.320  1.00 96.94           C  
ATOM   3915  O   PHE A 481     -22.812 -40.250  -8.094  1.00 96.94           O  
ATOM   3916  CG  PHE A 481     -23.281 -38.188 -10.648  1.00 96.94           C  
ATOM   3917  CD1 PHE A 481     -24.594 -38.156 -10.211  1.00 96.94           C  
ATOM   3918  CD2 PHE A 481     -22.484 -37.094 -10.461  1.00 96.94           C  
ATOM   3919  CE1 PHE A 481     -25.109 -37.031  -9.594  1.00 96.94           C  
ATOM   3920  CE2 PHE A 481     -22.984 -35.938  -9.844  1.00 96.94           C  
ATOM   3921  CZ  PHE A 481     -24.297 -35.906  -9.406  1.00 96.94           C  
ATOM   3922  N   MET A 482     -23.922 -41.594  -9.461  1.00 97.19           N  
ATOM   3923  CA  MET A 482     -24.906 -41.969  -8.445  1.00 97.19           C  
ATOM   3924  C   MET A 482     -24.234 -42.750  -7.316  1.00 97.19           C  
ATOM   3925  CB  MET A 482     -26.016 -42.812  -9.070  1.00 97.19           C  
ATOM   3926  O   MET A 482     -24.641 -42.625  -6.160  1.00 97.19           O  
ATOM   3927  CG  MET A 482     -27.016 -42.000  -9.891  1.00 97.19           C  
ATOM   3928  SD  MET A 482     -27.766 -40.625  -8.930  1.00 97.19           S  
ATOM   3929  CE  MET A 482     -28.734 -41.594  -7.727  1.00 97.19           C  
ATOM   3930  N   GLU A 483     -23.281 -43.562  -7.637  1.00 96.88           N  
ATOM   3931  CA  GLU A 483     -22.516 -44.250  -6.598  1.00 96.88           C  
ATOM   3932  C   GLU A 483     -21.797 -43.281  -5.680  1.00 96.88           C  
ATOM   3933  CB  GLU A 483     -21.516 -45.219  -7.223  1.00 96.88           C  
ATOM   3934  O   GLU A 483     -21.781 -43.438  -4.461  1.00 96.88           O  
ATOM   3935  CG  GLU A 483     -21.797 -46.688  -6.926  1.00 96.88           C  
ATOM   3936  CD  GLU A 483     -20.797 -47.625  -7.582  1.00 96.88           C  
ATOM   3937  OE1 GLU A 483     -20.922 -48.875  -7.402  1.00 96.88           O  
ATOM   3938  OE2 GLU A 483     -19.891 -47.125  -8.281  1.00 96.88           O  
ATOM   3939  N   ASN A 484     -21.141 -42.344  -6.301  1.00 96.94           N  
ATOM   3940  CA  ASN A 484     -20.516 -41.281  -5.516  1.00 96.94           C  
ATOM   3941  C   ASN A 484     -21.531 -40.531  -4.672  1.00 96.94           C  
ATOM   3942  CB  ASN A 484     -19.750 -40.312  -6.426  1.00 96.94           C  
ATOM   3943  O   ASN A 484     -21.281 -40.219  -3.502  1.00 96.94           O  
ATOM   3944  CG  ASN A 484     -19.000 -39.250  -5.652  1.00 96.94           C  
ATOM   3945  ND2 ASN A 484     -18.406 -38.312  -6.371  1.00 96.94           N  
ATOM   3946  OD1 ASN A 484     -18.938 -39.281  -4.422  1.00 96.94           O  
ATOM   3947  N   PHE A 485     -22.688 -40.188  -5.277  1.00 97.50           N  
ATOM   3948  CA  PHE A 485     -23.750 -39.469  -4.578  1.00 97.50           C  
ATOM   3949  C   PHE A 485     -24.250 -40.281  -3.387  1.00 97.50           C  
ATOM   3950  CB  PHE A 485     -24.922 -39.188  -5.527  1.00 97.50           C  
ATOM   3951  O   PHE A 485     -24.531 -39.750  -2.324  1.00 97.50           O  
ATOM   3952  CG  PHE A 485     -26.031 -38.375  -4.902  1.00 97.50           C  
ATOM   3953  CD1 PHE A 485     -27.219 -38.969  -4.539  1.00 97.50           C  
ATOM   3954  CD2 PHE A 485     -25.875 -37.000  -4.676  1.00 97.50           C  
ATOM   3955  CE1 PHE A 485     -28.250 -38.250  -3.959  1.00 97.50           C  
ATOM   3956  CE2 PHE A 485     -26.891 -36.281  -4.098  1.00 97.50           C  
ATOM   3957  CZ  PHE A 485     -28.078 -36.875  -3.740  1.00 97.50           C  
ATOM   3958  N   GLU A 486     -24.359 -41.562  -3.564  1.00 97.31           N  
ATOM   3959  CA  GLU A 486     -24.797 -42.438  -2.484  1.00 97.31           C  
ATOM   3960  C   GLU A 486     -23.812 -42.406  -1.322  1.00 97.31           C  
ATOM   3961  CB  GLU A 486     -24.969 -43.875  -2.992  1.00 97.31           C  
ATOM   3962  O   GLU A 486     -24.203 -42.219  -0.169  1.00 97.31           O  
ATOM   3963  CG  GLU A 486     -25.438 -44.844  -1.928  1.00 97.31           C  
ATOM   3964  CD  GLU A 486     -25.656 -46.250  -2.463  1.00 97.31           C  
ATOM   3965  OE1 GLU A 486     -26.422 -47.031  -1.842  1.00 97.31           O  
ATOM   3966  OE2 GLU A 486     -25.062 -46.594  -3.510  1.00 97.31           O  
ATOM   3967  N   ASN A 487     -22.562 -42.531  -1.604  1.00 96.50           N  
ATOM   3968  CA  ASN A 487     -21.531 -42.656  -0.592  1.00 96.50           C  
ATOM   3969  C   ASN A 487     -21.312 -41.312   0.140  1.00 96.50           C  
ATOM   3970  CB  ASN A 487     -20.219 -43.125  -1.223  1.00 96.50           C  
ATOM   3971  O   ASN A 487     -21.000 -41.312   1.332  1.00 96.50           O  
ATOM   3972  CG  ASN A 487     -20.203 -44.594  -1.522  1.00 96.50           C  
ATOM   3973  ND2 ASN A 487     -19.375 -45.000  -2.475  1.00 96.50           N  
ATOM   3974  OD1 ASN A 487     -20.953 -45.375  -0.904  1.00 96.50           O  
ATOM   3975  N   MET A 488     -21.453 -40.188  -0.601  1.00 96.19           N  
ATOM   3976  CA  MET A 488     -21.062 -38.906  -0.034  1.00 96.19           C  
ATOM   3977  C   MET A 488     -22.266 -38.156   0.478  1.00 96.19           C  
ATOM   3978  CB  MET A 488     -20.312 -38.062  -1.072  1.00 96.19           C  
ATOM   3979  O   MET A 488     -22.141 -37.250   1.313  1.00 96.19           O  
ATOM   3980  CG  MET A 488     -18.969 -38.656  -1.490  1.00 96.19           C  
ATOM   3981  SD  MET A 488     -17.828 -38.875  -0.075  1.00 96.19           S  
ATOM   3982  CE  MET A 488     -17.266 -40.562  -0.363  1.00 96.19           C  
ATOM   3983  N   CYS A 489     -23.469 -38.438   0.020  1.00 96.19           N  
ATOM   3984  CA  CYS A 489     -24.625 -37.656   0.386  1.00 96.19           C  
ATOM   3985  C   CYS A 489     -25.688 -38.531   1.067  1.00 96.19           C  
ATOM   3986  CB  CYS A 489     -25.219 -36.969  -0.848  1.00 96.19           C  
ATOM   3987  O   CYS A 489     -26.172 -38.188   2.150  1.00 96.19           O  
ATOM   3988  SG  CYS A 489     -24.125 -35.781  -1.619  1.00 96.19           S  
ATOM   3989  N   LEU A 490     -26.047 -39.719   0.525  1.00 96.31           N  
ATOM   3990  CA  LEU A 490     -27.172 -40.500   1.019  1.00 96.31           C  
ATOM   3991  C   LEU A 490     -26.781 -41.219   2.305  1.00 96.31           C  
ATOM   3992  CB  LEU A 490     -27.609 -41.531  -0.041  1.00 96.31           C  
ATOM   3993  O   LEU A 490     -27.516 -41.188   3.295  1.00 96.31           O  
ATOM   3994  CG  LEU A 490     -28.219 -40.938  -1.318  1.00 96.31           C  
ATOM   3995  CD1 LEU A 490     -28.438 -42.031  -2.350  1.00 96.31           C  
ATOM   3996  CD2 LEU A 490     -29.531 -40.219  -1.009  1.00 96.31           C  
ATOM   3997  N   ILE A 491     -25.672 -41.844   2.324  1.00 95.75           N  
ATOM   3998  CA  ILE A 491     -25.250 -42.625   3.480  1.00 95.75           C  
ATOM   3999  C   ILE A 491     -25.016 -41.688   4.672  1.00 95.75           C  
ATOM   4000  CB  ILE A 491     -23.984 -43.438   3.174  1.00 95.75           C  
ATOM   4001  O   ILE A 491     -25.562 -41.906   5.754  1.00 95.75           O  
ATOM   4002  CG1 ILE A 491     -24.297 -44.562   2.170  1.00 95.75           C  
ATOM   4003  CG2 ILE A 491     -23.391 -44.031   4.461  1.00 95.75           C  
ATOM   4004  CD1 ILE A 491     -23.078 -45.344   1.720  1.00 95.75           C  
ATOM   4005  N   PRO A 492     -24.234 -40.688   4.520  1.00 94.50           N  
ATOM   4006  CA  PRO A 492     -24.016 -39.781   5.648  1.00 94.50           C  
ATOM   4007  C   PRO A 492     -25.219 -38.906   5.949  1.00 94.50           C  
ATOM   4008  CB  PRO A 492     -22.828 -38.938   5.188  1.00 94.50           C  
ATOM   4009  O   PRO A 492     -25.188 -38.062   6.867  1.00 94.50           O  
ATOM   4010  CG  PRO A 492     -22.391 -39.531   3.898  1.00 94.50           C  
ATOM   4011  CD  PRO A 492     -23.453 -40.531   3.459  1.00 94.50           C  
ATOM   4012  N   LYS A 493     -26.266 -38.969   5.176  1.00 92.31           N  
ATOM   4013  CA  LYS A 493     -27.516 -38.219   5.359  1.00 92.31           C  
ATOM   4014  C   LYS A 493     -27.297 -36.719   5.277  1.00 92.31           C  
ATOM   4015  CB  LYS A 493     -28.172 -38.594   6.699  1.00 92.31           C  
ATOM   4016  O   LYS A 493     -27.703 -35.969   6.176  1.00 92.31           O  
ATOM   4017  CG  LYS A 493     -28.625 -40.031   6.789  1.00 92.31           C  
ATOM   4018  CD  LYS A 493     -29.406 -40.281   8.070  1.00 92.31           C  
ATOM   4019  CE  LYS A 493     -29.859 -41.750   8.172  1.00 92.31           C  
ATOM   4020  NZ  LYS A 493     -30.609 -42.000   9.438  1.00 92.31           N  
ATOM   4021  N   GLN A 494     -26.672 -36.312   4.285  1.00 93.69           N  
ATOM   4022  CA  GLN A 494     -26.453 -34.906   4.039  1.00 93.69           C  
ATOM   4023  C   GLN A 494     -27.766 -34.188   3.682  1.00 93.69           C  
ATOM   4024  CB  GLN A 494     -25.422 -34.688   2.922  1.00 93.69           C  
ATOM   4025  O   GLN A 494     -28.672 -34.812   3.123  1.00 93.69           O  
ATOM   4026  CG  GLN A 494     -23.984 -34.688   3.406  1.00 93.69           C  
ATOM   4027  CD  GLN A 494     -23.453 -33.281   3.637  1.00 93.69           C  
ATOM   4028  NE2 GLN A 494     -22.297 -33.188   4.293  1.00 93.69           N  
ATOM   4029  OE1 GLN A 494     -24.062 -32.281   3.229  1.00 93.69           O  
ATOM   4030  N   ASN A 495     -27.906 -32.969   4.109  1.00 95.44           N  
ATOM   4031  CA  ASN A 495     -29.078 -32.188   3.758  1.00 95.44           C  
ATOM   4032  C   ASN A 495     -29.000 -31.672   2.320  1.00 95.44           C  
ATOM   4033  CB  ASN A 495     -29.250 -31.000   4.727  1.00 95.44           C  
ATOM   4034  O   ASN A 495     -28.703 -30.500   2.088  1.00 95.44           O  
ATOM   4035  CG  ASN A 495     -30.656 -30.484   4.766  1.00 95.44           C  
ATOM   4036  ND2 ASN A 495     -30.844 -29.297   5.340  1.00 95.44           N  
ATOM   4037  OD1 ASN A 495     -31.594 -31.125   4.285  1.00 95.44           O  
ATOM   4038  N   VAL A 496     -29.344 -32.562   1.366  1.00 96.94           N  
ATOM   4039  CA  VAL A 496     -29.219 -32.219  -0.049  1.00 96.94           C  
ATOM   4040  C   VAL A 496     -30.438 -32.719  -0.810  1.00 96.94           C  
ATOM   4041  CB  VAL A 496     -27.922 -32.812  -0.659  1.00 96.94           C  
ATOM   4042  O   VAL A 496     -31.172 -33.594  -0.315  1.00 96.94           O  
ATOM   4043  CG1 VAL A 496     -26.688 -32.188  -0.018  1.00 96.94           C  
ATOM   4044  CG2 VAL A 496     -27.906 -34.344  -0.494  1.00 96.94           C  
ATOM   4045  N   LYS A 497     -30.750 -32.125  -1.899  1.00 97.19           N  
ATOM   4046  CA  LYS A 497     -31.719 -32.562  -2.887  1.00 97.19           C  
ATOM   4047  C   LYS A 497     -31.078 -32.750  -4.258  1.00 97.19           C  
ATOM   4048  CB  LYS A 497     -32.875 -31.578  -2.980  1.00 97.19           C  
ATOM   4049  O   LYS A 497     -30.328 -31.891  -4.719  1.00 97.19           O  
ATOM   4050  CG  LYS A 497     -33.969 -31.984  -3.973  1.00 97.19           C  
ATOM   4051  CD  LYS A 497     -35.188 -31.062  -3.877  1.00 97.19           C  
ATOM   4052  CE  LYS A 497     -36.281 -31.484  -4.855  1.00 97.19           C  
ATOM   4053  NZ  LYS A 497     -37.562 -30.828  -4.539  1.00 97.19           N  
ATOM   4054  N   LEU A 498     -31.312 -33.906  -4.836  1.00 97.94           N  
ATOM   4055  CA  LEU A 498     -30.734 -34.188  -6.152  1.00 97.94           C  
ATOM   4056  C   LEU A 498     -31.781 -34.000  -7.246  1.00 97.94           C  
ATOM   4057  CB  LEU A 498     -30.172 -35.594  -6.207  1.00 97.94           C  
ATOM   4058  O   LEU A 498     -32.875 -34.562  -7.156  1.00 97.94           O  
ATOM   4059  CG  LEU A 498     -29.578 -36.062  -7.547  1.00 97.94           C  
ATOM   4060  CD1 LEU A 498     -28.375 -35.188  -7.910  1.00 97.94           C  
ATOM   4061  CD2 LEU A 498     -29.203 -37.531  -7.504  1.00 97.94           C  
ATOM   4062  N   VAL A 499     -31.453 -33.188  -8.203  1.00 97.81           N  
ATOM   4063  CA  VAL A 499     -32.344 -32.969  -9.352  1.00 97.81           C  
ATOM   4064  C   VAL A 499     -31.609 -33.375 -10.633  1.00 97.81           C  
ATOM   4065  CB  VAL A 499     -32.812 -31.500  -9.438  1.00 97.81           C  
ATOM   4066  O   VAL A 499     -30.625 -32.750 -11.023  1.00 97.81           O  
ATOM   4067  CG1 VAL A 499     -33.781 -31.312 -10.602  1.00 97.81           C  
ATOM   4068  CG2 VAL A 499     -33.438 -31.062  -8.125  1.00 97.81           C  
ATOM   4069  N   ILE A 500     -32.125 -34.375 -11.305  1.00 96.75           N  
ATOM   4070  CA  ILE A 500     -31.562 -34.844 -12.562  1.00 96.75           C  
ATOM   4071  C   ILE A 500     -32.406 -34.312 -13.727  1.00 96.75           C  
ATOM   4072  CB  ILE A 500     -31.453 -36.375 -12.609  1.00 96.75           C  
ATOM   4073  O   ILE A 500     -33.594 -34.594 -13.797  1.00 96.75           O  
ATOM   4074  CG1 ILE A 500     -30.562 -36.875 -11.477  1.00 96.75           C  
ATOM   4075  CG2 ILE A 500     -30.938 -36.844 -13.977  1.00 96.75           C  
ATOM   4076  CD1 ILE A 500     -29.078 -36.688 -11.727  1.00 96.75           C  
ATOM   4077  N   ILE A 501     -31.797 -33.594 -14.578  1.00 96.19           N  
ATOM   4078  CA  ILE A 501     -32.469 -33.094 -15.789  1.00 96.19           C  
ATOM   4079  C   ILE A 501     -32.062 -34.000 -16.969  1.00 96.19           C  
ATOM   4080  CB  ILE A 501     -32.094 -31.641 -16.094  1.00 96.19           C  
ATOM   4081  O   ILE A 501     -30.969 -33.875 -17.531  1.00 96.19           O  
ATOM   4082  CG1 ILE A 501     -32.344 -30.766 -14.859  1.00 96.19           C  
ATOM   4083  CG2 ILE A 501     -32.875 -31.125 -17.312  1.00 96.19           C  
ATOM   4084  CD1 ILE A 501     -31.188 -29.844 -14.500  1.00 96.19           C  
ATOM   4085  N   LEU A 502     -32.969 -34.844 -17.422  1.00 94.81           N  
ATOM   4086  CA  LEU A 502     -32.656 -35.875 -18.406  1.00 94.81           C  
ATOM   4087  C   LEU A 502     -33.219 -35.469 -19.781  1.00 94.81           C  
ATOM   4088  CB  LEU A 502     -33.250 -37.219 -17.984  1.00 94.81           C  
ATOM   4089  O   LEU A 502     -34.438 -35.438 -19.969  1.00 94.81           O  
ATOM   4090  CG  LEU A 502     -32.719 -38.469 -18.719  1.00 94.81           C  
ATOM   4091  CD1 LEU A 502     -31.359 -38.875 -18.156  1.00 94.81           C  
ATOM   4092  CD2 LEU A 502     -33.719 -39.594 -18.625  1.00 94.81           C  
ATOM   4093  N   PHE A 503     -32.281 -35.219 -20.656  1.00 91.00           N  
ATOM   4094  CA  PHE A 503     -32.656 -34.906 -22.031  1.00 91.00           C  
ATOM   4095  C   PHE A 503     -32.844 -36.156 -22.844  1.00 91.00           C  
ATOM   4096  CB  PHE A 503     -31.594 -34.000 -22.688  1.00 91.00           C  
ATOM   4097  O   PHE A 503     -32.094 -37.125 -22.672  1.00 91.00           O  
ATOM   4098  CG  PHE A 503     -31.641 -32.562 -22.234  1.00 91.00           C  
ATOM   4099  CD1 PHE A 503     -32.281 -31.609 -23.000  1.00 91.00           C  
ATOM   4100  CD2 PHE A 503     -31.047 -32.188 -21.047  1.00 91.00           C  
ATOM   4101  CE1 PHE A 503     -32.344 -30.281 -22.594  1.00 91.00           C  
ATOM   4102  CE2 PHE A 503     -31.094 -30.859 -20.625  1.00 91.00           C  
ATOM   4103  CZ  PHE A 503     -31.734 -29.906 -21.406  1.00 91.00           C  
ATOM   4104  N   SER A 504     -33.844 -36.344 -23.562  1.00 85.94           N  
ATOM   4105  CA  SER A 504     -34.094 -37.531 -24.406  1.00 85.94           C  
ATOM   4106  C   SER A 504     -34.312 -37.125 -25.859  1.00 85.94           C  
ATOM   4107  CB  SER A 504     -35.312 -38.281 -23.891  1.00 85.94           C  
ATOM   4108  O   SER A 504     -35.000 -36.125 -26.141  1.00 85.94           O  
ATOM   4109  OG  SER A 504     -36.500 -37.500 -24.016  1.00 85.94           O  
ATOM   4110  N   ARG A 505     -33.438 -37.781 -26.656  1.00 72.19           N  
ATOM   4111  CA  ARG A 505     -33.750 -37.594 -28.062  1.00 72.19           C  
ATOM   4112  C   ARG A 505     -35.000 -38.375 -28.453  1.00 72.19           C  
ATOM   4113  CB  ARG A 505     -32.594 -38.031 -28.953  1.00 72.19           C  
ATOM   4114  O   ARG A 505     -35.469 -39.250 -27.703  1.00 72.19           O  
ATOM   4115  CG  ARG A 505     -31.500 -36.969 -29.078  1.00 72.19           C  
ATOM   4116  CD  ARG A 505     -30.391 -37.406 -30.016  1.00 72.19           C  
ATOM   4117  NE  ARG A 505     -29.359 -36.406 -30.156  1.00 72.19           N  
ATOM   4118  NH1 ARG A 505     -28.062 -37.625 -31.625  1.00 72.19           N  
ATOM   4119  NH2 ARG A 505     -27.406 -35.500 -30.969  1.00 72.19           N  
ATOM   4120  CZ  ARG A 505     -28.281 -36.500 -30.922  1.00 72.19           C  
ATOM   4121  N   ASP A 506     -35.719 -38.219 -29.484  1.00 57.06           N  
ATOM   4122  CA  ASP A 506     -36.938 -38.875 -29.953  1.00 57.06           C  
ATOM   4123  C   ASP A 506     -36.844 -40.406 -29.703  1.00 57.06           C  
ATOM   4124  CB  ASP A 506     -37.156 -38.625 -31.438  1.00 57.06           C  
ATOM   4125  O   ASP A 506     -37.875 -41.094 -29.812  1.00 57.06           O  
ATOM   4126  CG  ASP A 506     -37.781 -37.250 -31.719  1.00 57.06           C  
ATOM   4127  OD1 ASP A 506     -38.375 -36.688 -30.781  1.00 57.06           O  
ATOM   4128  OD2 ASP A 506     -37.688 -36.781 -32.875  1.00 57.06           O  
ATOM   4129  N   SER A 507     -35.688 -41.094 -29.875  1.00 50.72           N  
ATOM   4130  CA  SER A 507     -35.812 -42.562 -29.891  1.00 50.72           C  
ATOM   4131  C   SER A 507     -35.781 -43.125 -28.469  1.00 50.72           C  
ATOM   4132  CB  SER A 507     -34.719 -43.188 -30.734  1.00 50.72           C  
ATOM   4133  O   SER A 507     -34.875 -42.844 -27.703  1.00 50.72           O  
ATOM   4134  OG  SER A 507     -33.438 -42.781 -30.297  1.00 50.72           O  
ATOM   4135  N   GLY A 508     -36.875 -43.406 -27.750  1.00 52.59           N  
ATOM   4136  CA  GLY A 508     -37.500 -43.906 -26.531  1.00 52.59           C  
ATOM   4137  C   GLY A 508     -36.562 -44.781 -25.719  1.00 52.59           C  
ATOM   4138  O   GLY A 508     -36.875 -45.062 -24.547  1.00 52.59           O  
ATOM   4139  N   GLN A 509     -35.719 -45.656 -26.172  1.00 52.91           N  
ATOM   4140  CA  GLN A 509     -35.219 -46.844 -25.484  1.00 52.91           C  
ATOM   4141  C   GLN A 509     -34.156 -46.469 -24.484  1.00 52.91           C  
ATOM   4142  CB  GLN A 509     -34.688 -47.875 -26.500  1.00 52.91           C  
ATOM   4143  O   GLN A 509     -34.062 -47.062 -23.406  1.00 52.91           O  
ATOM   4144  CG  GLN A 509     -35.719 -48.875 -26.938  1.00 52.91           C  
ATOM   4145  CD  GLN A 509     -35.188 -49.875 -27.953  1.00 52.91           C  
ATOM   4146  NE2 GLN A 509     -35.969 -50.875 -28.281  1.00 52.91           N  
ATOM   4147  OE1 GLN A 509     -34.062 -49.719 -28.453  1.00 52.91           O  
ATOM   4148  N   ASP A 510     -33.375 -45.375 -24.594  1.00 64.88           N  
ATOM   4149  CA  ASP A 510     -32.125 -45.219 -23.844  1.00 64.88           C  
ATOM   4150  C   ASP A 510     -32.375 -44.531 -22.516  1.00 64.88           C  
ATOM   4151  CB  ASP A 510     -31.094 -44.438 -24.656  1.00 64.88           C  
ATOM   4152  O   ASP A 510     -31.688 -44.781 -21.516  1.00 64.88           O  
ATOM   4153  CG  ASP A 510     -30.031 -45.312 -25.266  1.00 64.88           C  
ATOM   4154  OD1 ASP A 510     -29.938 -46.531 -24.906  1.00 64.88           O  
ATOM   4155  OD2 ASP A 510     -29.266 -44.844 -26.125  1.00 64.88           O  
ATOM   4156  N   SER A 511     -33.531 -43.938 -22.266  1.00 81.38           N  
ATOM   4157  CA  SER A 511     -33.781 -43.188 -21.047  1.00 81.38           C  
ATOM   4158  C   SER A 511     -34.406 -44.062 -19.969  1.00 81.38           C  
ATOM   4159  CB  SER A 511     -34.688 -42.000 -21.328  1.00 81.38           C  
ATOM   4160  O   SER A 511     -34.438 -43.719 -18.797  1.00 81.38           O  
ATOM   4161  OG  SER A 511     -35.812 -42.406 -22.078  1.00 81.38           O  
ATOM   4162  N   SER A 512     -34.781 -45.219 -20.312  1.00 85.56           N  
ATOM   4163  CA  SER A 512     -35.469 -46.094 -19.375  1.00 85.56           C  
ATOM   4164  C   SER A 512     -34.531 -46.594 -18.297  1.00 85.56           C  
ATOM   4165  CB  SER A 512     -36.094 -47.281 -20.125  1.00 85.56           C  
ATOM   4166  O   SER A 512     -34.938 -46.719 -17.125  1.00 85.56           O  
ATOM   4167  OG  SER A 512     -35.094 -47.969 -20.891  1.00 85.56           O  
ATOM   4168  N   LYS A 513     -33.375 -46.781 -18.719  1.00 90.56           N  
ATOM   4169  CA  LYS A 513     -32.406 -47.281 -17.750  1.00 90.56           C  
ATOM   4170  C   LYS A 513     -32.094 -46.250 -16.672  1.00 90.56           C  
ATOM   4171  CB  LYS A 513     -31.094 -47.688 -18.453  1.00 90.56           C  
ATOM   4172  O   LYS A 513     -31.953 -46.594 -15.492  1.00 90.56           O  
ATOM   4173  CG  LYS A 513     -31.203 -48.969 -19.266  1.00 90.56           C  
ATOM   4174  CD  LYS A 513     -29.859 -49.375 -19.859  1.00 90.56           C  
ATOM   4175  CE  LYS A 513     -29.953 -50.656 -20.656  1.00 90.56           C  
ATOM   4176  NZ  LYS A 513     -28.641 -51.062 -21.234  1.00 90.56           N  
ATOM   4177  N   HIS A 514     -32.000 -45.000 -17.094  1.00 92.94           N  
ATOM   4178  CA  HIS A 514     -31.750 -43.938 -16.156  1.00 92.94           C  
ATOM   4179  C   HIS A 514     -32.875 -43.812 -15.141  1.00 92.94           C  
ATOM   4180  CB  HIS A 514     -31.562 -42.594 -16.891  1.00 92.94           C  
ATOM   4181  O   HIS A 514     -32.656 -43.656 -13.938  1.00 92.94           O  
ATOM   4182  CG  HIS A 514     -30.375 -42.594 -17.797  1.00 92.94           C  
ATOM   4183  CD2 HIS A 514     -29.172 -41.969 -17.656  1.00 92.94           C  
ATOM   4184  ND1 HIS A 514     -30.344 -43.250 -19.016  1.00 92.94           N  
ATOM   4185  CE1 HIS A 514     -29.172 -43.031 -19.578  1.00 92.94           C  
ATOM   4186  NE2 HIS A 514     -28.438 -42.281 -18.781  1.00 92.94           N  
ATOM   4187  N   ILE A 515     -34.094 -43.938 -15.633  1.00 92.12           N  
ATOM   4188  CA  ILE A 515     -35.281 -43.781 -14.805  1.00 92.12           C  
ATOM   4189  C   ILE A 515     -35.344 -44.938 -13.805  1.00 92.12           C  
ATOM   4190  CB  ILE A 515     -36.562 -43.750 -15.656  1.00 92.12           C  
ATOM   4191  O   ILE A 515     -35.656 -44.719 -12.625  1.00 92.12           O  
ATOM   4192  CG1 ILE A 515     -36.562 -42.531 -16.594  1.00 92.12           C  
ATOM   4193  CG2 ILE A 515     -37.812 -43.719 -14.766  1.00 92.12           C  
ATOM   4194  CD1 ILE A 515     -37.719 -42.500 -17.578  1.00 92.12           C  
ATOM   4195  N   GLU A 516     -35.062 -46.094 -14.281  1.00 93.69           N  
ATOM   4196  CA  GLU A 516     -35.062 -47.281 -13.414  1.00 93.69           C  
ATOM   4197  C   GLU A 516     -34.031 -47.156 -12.297  1.00 93.69           C  
ATOM   4198  CB  GLU A 516     -34.812 -48.531 -14.227  1.00 93.69           C  
ATOM   4199  O   GLU A 516     -34.281 -47.562 -11.164  1.00 93.69           O  
ATOM   4200  CG  GLU A 516     -36.000 -49.469 -14.297  1.00 93.69           C  
ATOM   4201  CD  GLU A 516     -35.719 -50.781 -15.031  1.00 93.69           C  
ATOM   4202  OE1 GLU A 516     -36.594 -51.656 -15.102  1.00 93.69           O  
ATOM   4203  OE2 GLU A 516     -34.562 -50.938 -15.531  1.00 93.69           O  
ATOM   4204  N   LEU A 517     -32.906 -46.656 -12.680  1.00 94.81           N  
ATOM   4205  CA  LEU A 517     -31.844 -46.500 -11.688  1.00 94.81           C  
ATOM   4206  C   LEU A 517     -32.281 -45.500 -10.594  1.00 94.81           C  
ATOM   4207  CB  LEU A 517     -30.562 -46.000 -12.359  1.00 94.81           C  
ATOM   4208  O   LEU A 517     -32.062 -45.781  -9.414  1.00 94.81           O  
ATOM   4209  CG  LEU A 517     -29.312 -45.938 -11.477  1.00 94.81           C  
ATOM   4210  CD1 LEU A 517     -28.797 -47.344 -11.195  1.00 94.81           C  
ATOM   4211  CD2 LEU A 517     -28.219 -45.094 -12.141  1.00 94.81           C  
ATOM   4212  N   ILE A 518     -32.844 -44.406 -10.930  1.00 94.69           N  
ATOM   4213  CA  ILE A 518     -33.250 -43.375  -9.969  1.00 94.69           C  
ATOM   4214  C   ILE A 518     -34.375 -43.969  -9.078  1.00 94.69           C  
ATOM   4215  CB  ILE A 518     -33.750 -42.094 -10.672  1.00 94.69           C  
ATOM   4216  O   ILE A 518     -34.375 -43.688  -7.871  1.00 94.69           O  
ATOM   4217  CG1 ILE A 518     -32.562 -41.312 -11.234  1.00 94.69           C  
ATOM   4218  CG2 ILE A 518     -34.562 -41.250  -9.719  1.00 94.69           C  
ATOM   4219  CD1 ILE A 518     -32.938 -39.969 -11.859  1.00 94.69           C  
ATOM   4220  N   LYS A 519     -35.250 -44.750  -9.664  1.00 94.31           N  
ATOM   4221  CA  LYS A 519     -36.312 -45.375  -8.891  1.00 94.31           C  
ATOM   4222  C   LYS A 519     -35.719 -46.375  -7.879  1.00 94.31           C  
ATOM   4223  CB  LYS A 519     -37.281 -46.094  -9.820  1.00 94.31           C  
ATOM   4224  O   LYS A 519     -36.219 -46.500  -6.762  1.00 94.31           O  
ATOM   4225  CG  LYS A 519     -38.594 -45.406 -10.000  1.00 94.31           C  
ATOM   4226  CD  LYS A 519     -39.562 -46.219 -10.859  1.00 94.31           C  
ATOM   4227  CE  LYS A 519     -40.906 -45.469 -11.055  1.00 94.31           C  
ATOM   4228  NZ  LYS A 519     -41.812 -46.219 -11.984  1.00 94.31           N  
ATOM   4229  N   GLY A 520     -34.750 -47.000  -8.352  1.00 95.56           N  
ATOM   4230  CA  GLY A 520     -34.062 -47.906  -7.441  1.00 95.56           C  
ATOM   4231  C   GLY A 520     -33.469 -47.188  -6.223  1.00 95.56           C  
ATOM   4232  O   GLY A 520     -33.594 -47.688  -5.102  1.00 95.56           O  
ATOM   4233  N   TYR A 521     -32.844 -46.125  -6.469  1.00 96.38           N  
ATOM   4234  CA  TYR A 521     -32.250 -45.344  -5.367  1.00 96.38           C  
ATOM   4235  C   TYR A 521     -33.344 -44.750  -4.500  1.00 96.38           C  
ATOM   4236  CB  TYR A 521     -31.344 -44.250  -5.902  1.00 96.38           C  
ATOM   4237  O   TYR A 521     -33.219 -44.656  -3.281  1.00 96.38           O  
ATOM   4238  CG  TYR A 521     -29.922 -44.688  -6.129  1.00 96.38           C  
ATOM   4239  CD1 TYR A 521     -29.016 -44.781  -5.070  1.00 96.38           C  
ATOM   4240  CD2 TYR A 521     -29.469 -45.031  -7.406  1.00 96.38           C  
ATOM   4241  CE1 TYR A 521     -27.719 -45.219  -5.277  1.00 96.38           C  
ATOM   4242  CE2 TYR A 521     -28.172 -45.438  -7.621  1.00 96.38           C  
ATOM   4243  OH  TYR A 521     -26.000 -45.938  -6.762  1.00 96.38           O  
ATOM   4244  CZ  TYR A 521     -27.297 -45.531  -6.555  1.00 96.38           C  
ATOM   4245  N   GLN A 522     -34.469 -44.312  -5.066  1.00 95.25           N  
ATOM   4246  CA  GLN A 522     -35.594 -43.781  -4.312  1.00 95.25           C  
ATOM   4247  C   GLN A 522     -36.219 -44.844  -3.393  1.00 95.25           C  
ATOM   4248  CB  GLN A 522     -36.656 -43.219  -5.262  1.00 95.25           C  
ATOM   4249  O   GLN A 522     -36.656 -44.531  -2.289  1.00 95.25           O  
ATOM   4250  CG  GLN A 522     -36.312 -41.875  -5.855  1.00 95.25           C  
ATOM   4251  CD  GLN A 522     -37.344 -41.406  -6.875  1.00 95.25           C  
ATOM   4252  NE2 GLN A 522     -37.375 -40.094  -7.113  1.00 95.25           N  
ATOM   4253  OE1 GLN A 522     -38.094 -42.219  -7.449  1.00 95.25           O  
ATOM   4254  N   ASN A 523     -36.188 -46.000  -3.855  1.00 95.62           N  
ATOM   4255  CA  ASN A 523     -36.719 -47.094  -3.047  1.00 95.62           C  
ATOM   4256  C   ASN A 523     -35.781 -47.438  -1.900  1.00 95.62           C  
ATOM   4257  CB  ASN A 523     -36.969 -48.344  -3.918  1.00 95.62           C  
ATOM   4258  O   ASN A 523     -36.219 -47.719  -0.786  1.00 95.62           O  
ATOM   4259  CG  ASN A 523     -38.312 -48.281  -4.621  1.00 95.62           C  
ATOM   4260  ND2 ASN A 523     -38.500 -49.125  -5.617  1.00 95.62           N  
ATOM   4261  OD1 ASN A 523     -39.188 -47.469  -4.273  1.00 95.62           O  
ATOM   4262  N   LYS A 524     -34.531 -47.406  -2.264  1.00 96.12           N  
ATOM   4263  CA  LYS A 524     -33.531 -47.750  -1.267  1.00 96.12           C  
ATOM   4264  C   LYS A 524     -33.438 -46.656  -0.196  1.00 96.12           C  
ATOM   4265  CB  LYS A 524     -32.156 -47.969  -1.930  1.00 96.12           C  
ATOM   4266  O   LYS A 524     -33.188 -46.969   0.976  1.00 96.12           O  
ATOM   4267  CG  LYS A 524     -31.203 -48.781  -1.102  1.00 96.12           C  
ATOM   4268  CD  LYS A 524     -29.875 -49.000  -1.831  1.00 96.12           C  
ATOM   4269  CE  LYS A 524     -28.891 -49.781  -0.981  1.00 96.12           C  
ATOM   4270  NZ  LYS A 524     -27.562 -49.906  -1.649  1.00 96.12           N  
ATOM   4271  N   TYR A 525     -33.531 -45.469  -0.600  1.00 96.50           N  
ATOM   4272  CA  TYR A 525     -33.469 -44.344   0.307  1.00 96.50           C  
ATOM   4273  C   TYR A 525     -34.719 -43.500   0.228  1.00 96.50           C  
ATOM   4274  CB  TYR A 525     -32.250 -43.469  -0.014  1.00 96.50           C  
ATOM   4275  O   TYR A 525     -34.719 -42.375  -0.304  1.00 96.50           O  
ATOM   4276  CG  TYR A 525     -30.922 -44.188   0.120  1.00 96.50           C  
ATOM   4277  CD1 TYR A 525     -30.266 -44.250   1.347  1.00 96.50           C  
ATOM   4278  CD2 TYR A 525     -30.328 -44.812  -0.979  1.00 96.50           C  
ATOM   4279  CE1 TYR A 525     -29.047 -44.906   1.474  1.00 96.50           C  
ATOM   4280  CE2 TYR A 525     -29.109 -45.469  -0.862  1.00 96.50           C  
ATOM   4281  OH  TYR A 525     -27.281 -46.188   0.486  1.00 96.50           O  
ATOM   4282  CZ  TYR A 525     -28.484 -45.531   0.366  1.00 96.50           C  
ATOM   4283  N   PRO A 526     -35.781 -43.812   0.836  1.00 92.88           N  
ATOM   4284  CA  PRO A 526     -37.094 -43.156   0.682  1.00 92.88           C  
ATOM   4285  C   PRO A 526     -37.125 -41.750   1.283  1.00 92.88           C  
ATOM   4286  CB  PRO A 526     -38.031 -44.094   1.429  1.00 92.88           C  
ATOM   4287  O   PRO A 526     -37.938 -40.906   0.862  1.00 92.88           O  
ATOM   4288  CG  PRO A 526     -37.156 -45.125   2.047  1.00 92.88           C  
ATOM   4289  CD  PRO A 526     -35.750 -44.906   1.543  1.00 92.88           C  
ATOM   4290  N   LYS A 527     -36.250 -41.500   2.232  1.00 92.75           N  
ATOM   4291  CA  LYS A 527     -36.250 -40.188   2.889  1.00 92.75           C  
ATOM   4292  C   LYS A 527     -35.438 -39.188   2.090  1.00 92.75           C  
ATOM   4293  CB  LYS A 527     -35.688 -40.312   4.309  1.00 92.75           C  
ATOM   4294  O   LYS A 527     -35.531 -37.969   2.318  1.00 92.75           O  
ATOM   4295  CG  LYS A 527     -36.625 -41.031   5.273  1.00 92.75           C  
ATOM   4296  CD  LYS A 527     -36.125 -40.906   6.715  1.00 92.75           C  
ATOM   4297  CE  LYS A 527     -37.031 -41.656   7.680  1.00 92.75           C  
ATOM   4298  NZ  LYS A 527     -36.594 -41.469   9.102  1.00 92.75           N  
ATOM   4299  N   ALA A 528     -34.656 -39.656   1.171  1.00 94.00           N  
ATOM   4300  CA  ALA A 528     -33.812 -38.781   0.365  1.00 94.00           C  
ATOM   4301  C   ALA A 528     -34.656 -38.062  -0.706  1.00 94.00           C  
ATOM   4302  CB  ALA A 528     -32.688 -39.562  -0.280  1.00 94.00           C  
ATOM   4303  O   ALA A 528     -35.594 -38.656  -1.255  1.00 94.00           O  
ATOM   4304  N   GLU A 529     -34.375 -36.875  -0.959  1.00 94.62           N  
ATOM   4305  CA  GLU A 529     -35.062 -36.094  -1.968  1.00 94.62           C  
ATOM   4306  C   GLU A 529     -34.375 -36.156  -3.318  1.00 94.62           C  
ATOM   4307  CB  GLU A 529     -35.219 -34.625  -1.522  1.00 94.62           C  
ATOM   4308  O   GLU A 529     -33.312 -35.531  -3.512  1.00 94.62           O  
ATOM   4309  CG  GLU A 529     -36.188 -34.438  -0.357  1.00 94.62           C  
ATOM   4310  CD  GLU A 529     -36.438 -32.969  -0.028  1.00 94.62           C  
ATOM   4311  OE1 GLU A 529     -36.281 -32.594   1.155  1.00 94.62           O  
ATOM   4312  OE2 GLU A 529     -36.750 -32.219  -0.960  1.00 94.62           O  
ATOM   4313  N   MET A 530     -34.938 -36.875  -4.227  1.00 95.88           N  
ATOM   4314  CA  MET A 530     -34.438 -37.000  -5.590  1.00 95.88           C  
ATOM   4315  C   MET A 530     -35.531 -36.781  -6.602  1.00 95.88           C  
ATOM   4316  CB  MET A 530     -33.812 -38.375  -5.805  1.00 95.88           C  
ATOM   4317  O   MET A 530     -36.625 -37.344  -6.465  1.00 95.88           O  
ATOM   4318  CG  MET A 530     -32.531 -38.625  -4.980  1.00 95.88           C  
ATOM   4319  SD  MET A 530     -31.875 -40.312  -5.191  1.00 95.88           S  
ATOM   4320  CE  MET A 530     -33.188 -41.281  -4.426  1.00 95.88           C  
ATOM   4321  N   THR A 531     -35.281 -35.906  -7.500  1.00 94.38           N  
ATOM   4322  CA  THR A 531     -36.281 -35.594  -8.508  1.00 94.38           C  
ATOM   4323  C   THR A 531     -35.688 -35.750  -9.914  1.00 94.38           C  
ATOM   4324  CB  THR A 531     -36.844 -34.188  -8.320  1.00 94.38           C  
ATOM   4325  O   THR A 531     -34.531 -35.406 -10.141  1.00 94.38           O  
ATOM   4326  CG2 THR A 531     -38.312 -34.094  -8.719  1.00 94.38           C  
ATOM   4327  OG1 THR A 531     -36.719 -33.812  -6.941  1.00 94.38           O  
ATOM   4328  N   LEU A 532     -36.500 -36.250 -10.781  1.00 94.00           N  
ATOM   4329  CA  LEU A 532     -36.125 -36.375 -12.188  1.00 94.00           C  
ATOM   4330  C   LEU A 532     -37.000 -35.469 -13.055  1.00 94.00           C  
ATOM   4331  CB  LEU A 532     -36.250 -37.844 -12.656  1.00 94.00           C  
ATOM   4332  O   LEU A 532     -38.250 -35.531 -12.953  1.00 94.00           O  
ATOM   4333  CG  LEU A 532     -35.594 -38.156 -13.992  1.00 94.00           C  
ATOM   4334  CD1 LEU A 532     -34.281 -38.906 -13.758  1.00 94.00           C  
ATOM   4335  CD2 LEU A 532     -36.531 -39.000 -14.867  1.00 94.00           C  
ATOM   4336  N   ILE A 533     -36.375 -34.656 -13.844  1.00 94.69           N  
ATOM   4337  CA  ILE A 533     -37.062 -33.781 -14.773  1.00 94.69           C  
ATOM   4338  C   ILE A 533     -36.750 -34.188 -16.219  1.00 94.69           C  
ATOM   4339  CB  ILE A 533     -36.688 -32.281 -14.555  1.00 94.69           C  
ATOM   4340  O   ILE A 533     -35.688 -33.906 -16.734  1.00 94.69           O  
ATOM   4341  CG1 ILE A 533     -36.906 -31.891 -13.094  1.00 94.69           C  
ATOM   4342  CG2 ILE A 533     -37.438 -31.375 -15.508  1.00 94.69           C  
ATOM   4343  CD1 ILE A 533     -36.500 -30.453 -12.773  1.00 94.69           C  
ATOM   4344  N   PRO A 534     -37.688 -34.781 -16.875  1.00 91.94           N  
ATOM   4345  CA  PRO A 534     -37.469 -35.125 -18.281  1.00 91.94           C  
ATOM   4346  C   PRO A 534     -37.594 -33.938 -19.219  1.00 91.94           C  
ATOM   4347  CB  PRO A 534     -38.594 -36.156 -18.562  1.00 91.94           C  
ATOM   4348  O   PRO A 534     -38.469 -33.094 -19.062  1.00 91.94           O  
ATOM   4349  CG  PRO A 534     -39.531 -36.000 -17.422  1.00 91.94           C  
ATOM   4350  CD  PRO A 534     -38.875 -35.188 -16.344  1.00 91.94           C  
ATOM   4351  N   MET A 535     -36.688 -33.781 -20.047  1.00 90.69           N  
ATOM   4352  CA  MET A 535     -36.656 -32.719 -21.047  1.00 90.69           C  
ATOM   4353  C   MET A 535     -36.562 -33.281 -22.453  1.00 90.69           C  
ATOM   4354  CB  MET A 535     -35.469 -31.781 -20.797  1.00 90.69           C  
ATOM   4355  O   MET A 535     -35.812 -34.219 -22.719  1.00 90.69           O  
ATOM   4356  CG  MET A 535     -35.719 -30.766 -19.688  1.00 90.69           C  
ATOM   4357  SD  MET A 535     -36.250 -29.125 -20.328  1.00 90.69           S  
ATOM   4358  CE  MET A 535     -34.719 -28.609 -21.141  1.00 90.69           C  
ATOM   4359  N   LYS A 536     -37.344 -32.719 -23.344  1.00 87.38           N  
ATOM   4360  CA  LYS A 536     -37.312 -33.156 -24.734  1.00 87.38           C  
ATOM   4361  C   LYS A 536     -36.438 -32.219 -25.578  1.00 87.38           C  
ATOM   4362  CB  LYS A 536     -38.719 -33.188 -25.312  1.00 87.38           C  
ATOM   4363  O   LYS A 536     -36.375 -31.016 -25.312  1.00 87.38           O  
ATOM   4364  CG  LYS A 536     -39.500 -34.438 -24.922  1.00 87.38           C  
ATOM   4365  CD  LYS A 536     -40.812 -34.531 -25.688  1.00 87.38           C  
ATOM   4366  CE  LYS A 536     -41.625 -35.781 -25.281  1.00 87.38           C  
ATOM   4367  NZ  LYS A 536     -42.875 -35.906 -26.062  1.00 87.38           N  
ATOM   4368  N   GLY A 537     -35.750 -32.875 -26.547  1.00 84.88           N  
ATOM   4369  CA  GLY A 537     -34.969 -32.062 -27.469  1.00 84.88           C  
ATOM   4370  C   GLY A 537     -33.469 -32.312 -27.328  1.00 84.88           C  
ATOM   4371  O   GLY A 537     -33.062 -33.281 -26.672  1.00 84.88           O  
ATOM   4372  N   GLU A 538     -32.688 -31.406 -28.000  1.00 83.06           N  
ATOM   4373  CA  GLU A 538     -31.250 -31.516 -27.969  1.00 83.06           C  
ATOM   4374  C   GLU A 538     -30.688 -31.016 -26.641  1.00 83.06           C  
ATOM   4375  CB  GLU A 538     -30.625 -30.719 -29.125  1.00 83.06           C  
ATOM   4376  O   GLU A 538     -31.266 -30.141 -26.000  1.00 83.06           O  
ATOM   4377  CG  GLU A 538     -30.594 -31.484 -30.438  1.00 83.06           C  
ATOM   4378  CD  GLU A 538     -29.391 -31.141 -31.297  1.00 83.06           C  
ATOM   4379  OE1 GLU A 538     -29.125 -31.859 -32.312  1.00 83.06           O  
ATOM   4380  OE2 GLU A 538     -28.703 -30.156 -30.984  1.00 83.06           O  
ATOM   4381  N   PHE A 539     -29.641 -31.625 -26.266  1.00 86.50           N  
ATOM   4382  CA  PHE A 539     -29.031 -31.297 -24.984  1.00 86.50           C  
ATOM   4383  C   PHE A 539     -28.609 -29.828 -24.953  1.00 86.50           C  
ATOM   4384  CB  PHE A 539     -27.828 -32.188 -24.719  1.00 86.50           C  
ATOM   4385  O   PHE A 539     -27.922 -29.359 -25.859  1.00 86.50           O  
ATOM   4386  CG  PHE A 539     -27.109 -31.891 -23.422  1.00 86.50           C  
ATOM   4387  CD1 PHE A 539     -25.938 -31.141 -23.422  1.00 86.50           C  
ATOM   4388  CD2 PHE A 539     -27.625 -32.375 -22.219  1.00 86.50           C  
ATOM   4389  CE1 PHE A 539     -25.281 -30.859 -22.219  1.00 86.50           C  
ATOM   4390  CE2 PHE A 539     -26.969 -32.094 -21.031  1.00 86.50           C  
ATOM   4391  CZ  PHE A 539     -25.797 -31.344 -21.031  1.00 86.50           C  
ATOM   4392  N   SER A 540     -29.031 -29.141 -24.047  1.00 88.12           N  
ATOM   4393  CA  SER A 540     -28.641 -27.766 -23.734  1.00 88.12           C  
ATOM   4394  C   SER A 540     -28.484 -27.547 -22.234  1.00 88.12           C  
ATOM   4395  CB  SER A 540     -29.672 -26.781 -24.297  1.00 88.12           C  
ATOM   4396  O   SER A 540     -29.484 -27.500 -21.500  1.00 88.12           O  
ATOM   4397  OG  SER A 540     -29.500 -25.484 -23.734  1.00 88.12           O  
ATOM   4398  N   ARG A 541     -27.344 -27.406 -21.859  1.00 91.12           N  
ATOM   4399  CA  ARG A 541     -27.062 -27.281 -20.438  1.00 91.12           C  
ATOM   4400  C   ARG A 541     -27.766 -26.062 -19.844  1.00 91.12           C  
ATOM   4401  CB  ARG A 541     -25.562 -27.188 -20.203  1.00 91.12           C  
ATOM   4402  O   ARG A 541     -28.422 -26.172 -18.797  1.00 91.12           O  
ATOM   4403  CG  ARG A 541     -25.172 -27.062 -18.734  1.00 91.12           C  
ATOM   4404  CD  ARG A 541     -23.656 -27.031 -18.547  1.00 91.12           C  
ATOM   4405  NE  ARG A 541     -23.297 -26.812 -17.141  1.00 91.12           N  
ATOM   4406  NH1 ARG A 541     -23.234 -29.062 -16.609  1.00 91.12           N  
ATOM   4407  NH2 ARG A 541     -22.766 -27.484 -15.008  1.00 91.12           N  
ATOM   4408  CZ  ARG A 541     -23.109 -27.797 -16.250  1.00 91.12           C  
ATOM   4409  N   GLY A 542     -27.656 -24.859 -20.484  1.00 91.81           N  
ATOM   4410  CA  GLY A 542     -28.266 -23.625 -20.000  1.00 91.81           C  
ATOM   4411  C   GLY A 542     -29.766 -23.719 -19.859  1.00 91.81           C  
ATOM   4412  O   GLY A 542     -30.328 -23.312 -18.844  1.00 91.81           O  
ATOM   4413  N   LEU A 543     -30.391 -24.297 -20.859  1.00 92.00           N  
ATOM   4414  CA  LEU A 543     -31.844 -24.453 -20.844  1.00 92.00           C  
ATOM   4415  C   LEU A 543     -32.281 -25.391 -19.734  1.00 92.00           C  
ATOM   4416  CB  LEU A 543     -32.344 -24.984 -22.203  1.00 92.00           C  
ATOM   4417  O   LEU A 543     -33.250 -25.109 -19.031  1.00 92.00           O  
ATOM   4418  CG  LEU A 543     -33.844 -24.844 -22.469  1.00 92.00           C  
ATOM   4419  CD1 LEU A 543     -34.156 -23.453 -22.984  1.00 92.00           C  
ATOM   4420  CD2 LEU A 543     -34.281 -25.906 -23.469  1.00 92.00           C  
ATOM   4421  N   GLY A 544     -31.594 -26.484 -19.594  1.00 93.31           N  
ATOM   4422  CA  GLY A 544     -31.906 -27.438 -18.531  1.00 93.31           C  
ATOM   4423  C   GLY A 544     -31.812 -26.844 -17.141  1.00 93.31           C  
ATOM   4424  O   GLY A 544     -32.719 -27.000 -16.328  1.00 93.31           O  
ATOM   4425  N   LEU A 545     -30.703 -26.141 -16.859  1.00 95.44           N  
ATOM   4426  CA  LEU A 545     -30.484 -25.562 -15.547  1.00 95.44           C  
ATOM   4427  C   LEU A 545     -31.469 -24.438 -15.266  1.00 95.44           C  
ATOM   4428  CB  LEU A 545     -29.047 -25.031 -15.438  1.00 95.44           C  
ATOM   4429  O   LEU A 545     -31.922 -24.281 -14.125  1.00 95.44           O  
ATOM   4430  CG  LEU A 545     -27.938 -26.078 -15.398  1.00 95.44           C  
ATOM   4431  CD1 LEU A 545     -26.562 -25.406 -15.422  1.00 95.44           C  
ATOM   4432  CD2 LEU A 545     -28.078 -26.969 -14.172  1.00 95.44           C  
ATOM   4433  N   GLU A 546     -31.781 -23.672 -16.312  1.00 94.00           N  
ATOM   4434  CA  GLU A 546     -32.750 -22.594 -16.156  1.00 94.00           C  
ATOM   4435  C   GLU A 546     -34.125 -23.141 -15.820  1.00 94.00           C  
ATOM   4436  CB  GLU A 546     -32.812 -21.750 -17.438  1.00 94.00           C  
ATOM   4437  O   GLU A 546     -34.812 -22.641 -14.914  1.00 94.00           O  
ATOM   4438  CG  GLU A 546     -33.438 -20.375 -17.234  1.00 94.00           C  
ATOM   4439  CD  GLU A 546     -32.438 -19.250 -17.156  1.00 94.00           C  
ATOM   4440  OE1 GLU A 546     -32.781 -18.125 -16.781  1.00 94.00           O  
ATOM   4441  OE2 GLU A 546     -31.250 -19.516 -17.500  1.00 94.00           O  
ATOM   4442  N   MET A 547     -34.562 -24.172 -16.484  1.00 93.38           N  
ATOM   4443  CA  MET A 547     -35.875 -24.766 -16.266  1.00 93.38           C  
ATOM   4444  C   MET A 547     -35.969 -25.422 -14.891  1.00 93.38           C  
ATOM   4445  CB  MET A 547     -36.188 -25.797 -17.359  1.00 93.38           C  
ATOM   4446  O   MET A 547     -36.969 -25.312 -14.203  1.00 93.38           O  
ATOM   4447  CG  MET A 547     -36.875 -25.203 -18.594  1.00 93.38           C  
ATOM   4448  SD  MET A 547     -38.688 -25.078 -18.422  1.00 93.38           S  
ATOM   4449  CE  MET A 547     -39.094 -26.812 -18.109  1.00 93.38           C  
ATOM   4450  N   ALA A 548     -34.938 -26.109 -14.539  1.00 96.00           N  
ATOM   4451  CA  ALA A 548     -34.938 -26.781 -13.242  1.00 96.00           C  
ATOM   4452  C   ALA A 548     -34.938 -25.766 -12.102  1.00 96.00           C  
ATOM   4453  CB  ALA A 548     -33.719 -27.688 -13.133  1.00 96.00           C  
ATOM   4454  O   ALA A 548     -35.656 -25.953 -11.109  1.00 96.00           O  
ATOM   4455  N   SER A 549     -34.156 -24.719 -12.211  1.00 96.19           N  
ATOM   4456  CA  SER A 549     -34.031 -23.719 -11.156  1.00 96.19           C  
ATOM   4457  C   SER A 549     -35.375 -22.969 -10.977  1.00 96.19           C  
ATOM   4458  CB  SER A 549     -32.938 -22.719 -11.469  1.00 96.19           C  
ATOM   4459  O   SER A 549     -35.688 -22.500  -9.875  1.00 96.19           O  
ATOM   4460  OG  SER A 549     -33.094 -22.156 -12.758  1.00 96.19           O  
ATOM   4461  N   ALA A 550     -36.125 -22.859 -12.000  1.00 94.81           N  
ATOM   4462  CA  ALA A 550     -37.375 -22.125 -11.961  1.00 94.81           C  
ATOM   4463  C   ALA A 550     -38.375 -22.812 -11.031  1.00 94.81           C  
ATOM   4464  CB  ALA A 550     -37.969 -22.000 -13.367  1.00 94.81           C  
ATOM   4465  O   ALA A 550     -39.344 -22.172 -10.562  1.00 94.81           O  
ATOM   4466  N   GLN A 551     -38.188 -24.000 -10.664  1.00 95.00           N  
ATOM   4467  CA  GLN A 551     -39.125 -24.766  -9.852  1.00 95.00           C  
ATOM   4468  C   GLN A 551     -38.906 -24.500  -8.367  1.00 95.00           C  
ATOM   4469  CB  GLN A 551     -39.000 -26.266 -10.148  1.00 95.00           C  
ATOM   4470  O   GLN A 551     -39.719 -24.922  -7.539  1.00 95.00           O  
ATOM   4471  CG  GLN A 551     -39.406 -26.656 -11.562  1.00 95.00           C  
ATOM   4472  CD  GLN A 551     -39.594 -28.141 -11.719  1.00 95.00           C  
ATOM   4473  NE2 GLN A 551     -39.938 -28.578 -12.938  1.00 95.00           N  
ATOM   4474  OE1 GLN A 551     -39.469 -28.906 -10.766  1.00 95.00           O  
ATOM   4475  N   PHE A 552     -37.938 -23.797  -8.047  1.00 96.50           N  
ATOM   4476  CA  PHE A 552     -37.562 -23.656  -6.641  1.00 96.50           C  
ATOM   4477  C   PHE A 552     -37.812 -22.219  -6.176  1.00 96.50           C  
ATOM   4478  CB  PHE A 552     -36.125 -24.047  -6.406  1.00 96.50           C  
ATOM   4479  O   PHE A 552     -37.938 -21.312  -6.996  1.00 96.50           O  
ATOM   4480  CG  PHE A 552     -35.812 -25.484  -6.715  1.00 96.50           C  
ATOM   4481  CD1 PHE A 552     -36.344 -26.500  -5.934  1.00 96.50           C  
ATOM   4482  CD2 PHE A 552     -35.000 -25.828  -7.785  1.00 96.50           C  
ATOM   4483  CE1 PHE A 552     -36.062 -27.844  -6.219  1.00 96.50           C  
ATOM   4484  CE2 PHE A 552     -34.719 -27.156  -8.078  1.00 96.50           C  
ATOM   4485  CZ  PHE A 552     -35.250 -28.156  -7.289  1.00 96.50           C  
ATOM   4486  N   ASP A 553     -37.750 -22.062  -4.840  1.00 96.12           N  
ATOM   4487  CA  ASP A 553     -37.938 -20.750  -4.238  1.00 96.12           C  
ATOM   4488  C   ASP A 553     -36.688 -19.906  -4.320  1.00 96.12           C  
ATOM   4489  CB  ASP A 553     -38.406 -20.891  -2.781  1.00 96.12           C  
ATOM   4490  O   ASP A 553     -35.594 -20.453  -4.539  1.00 96.12           O  
ATOM   4491  CG  ASP A 553     -39.719 -21.641  -2.633  1.00 96.12           C  
ATOM   4492  OD1 ASP A 553     -40.531 -21.625  -3.578  1.00 96.12           O  
ATOM   4493  OD2 ASP A 553     -39.938 -22.234  -1.561  1.00 96.12           O  
ATOM   4494  N   ASN A 554     -36.844 -18.688  -4.105  1.00 96.44           N  
ATOM   4495  CA  ASN A 554     -35.750 -17.734  -4.273  1.00 96.44           C  
ATOM   4496  C   ASN A 554     -34.656 -17.938  -3.229  1.00 96.44           C  
ATOM   4497  CB  ASN A 554     -36.281 -16.297  -4.203  1.00 96.44           C  
ATOM   4498  O   ASN A 554     -33.500 -17.578  -3.459  1.00 96.44           O  
ATOM   4499  CG  ASN A 554     -37.000 -15.883  -5.473  1.00 96.44           C  
ATOM   4500  ND2 ASN A 554     -37.719 -14.766  -5.410  1.00 96.44           N  
ATOM   4501  OD1 ASN A 554     -36.906 -16.562  -6.500  1.00 96.44           O  
ATOM   4502  N   ASP A 555     -34.938 -18.516  -2.076  1.00 96.75           N  
ATOM   4503  CA  ASP A 555     -33.969 -18.688  -1.009  1.00 96.75           C  
ATOM   4504  C   ASP A 555     -33.281 -20.047  -1.106  1.00 96.75           C  
ATOM   4505  CB  ASP A 555     -34.625 -18.531   0.361  1.00 96.75           C  
ATOM   4506  O   ASP A 555     -32.562 -20.453  -0.198  1.00 96.75           O  
ATOM   4507  CG  ASP A 555     -35.812 -17.578   0.342  1.00 96.75           C  
ATOM   4508  OD1 ASP A 555     -35.875 -16.703  -0.549  1.00 96.75           O  
ATOM   4509  OD2 ASP A 555     -36.688 -17.688   1.229  1.00 96.75           O  
ATOM   4510  N   THR A 556     -33.469 -20.703  -2.238  1.00 97.88           N  
ATOM   4511  CA  THR A 556     -32.906 -22.031  -2.438  1.00 97.88           C  
ATOM   4512  C   THR A 556     -31.438 -21.938  -2.877  1.00 97.88           C  
ATOM   4513  CB  THR A 556     -33.688 -22.828  -3.482  1.00 97.88           C  
ATOM   4514  O   THR A 556     -31.094 -21.188  -3.785  1.00 97.88           O  
ATOM   4515  CG2 THR A 556     -33.344 -24.312  -3.418  1.00 97.88           C  
ATOM   4516  OG1 THR A 556     -35.094 -22.672  -3.230  1.00 97.88           O  
ATOM   4517  N   LEU A 557     -30.547 -22.672  -2.197  1.00 98.44           N  
ATOM   4518  CA  LEU A 557     -29.141 -22.781  -2.596  1.00 98.44           C  
ATOM   4519  C   LEU A 557     -28.969 -23.844  -3.678  1.00 98.44           C  
ATOM   4520  CB  LEU A 557     -28.266 -23.109  -1.386  1.00 98.44           C  
ATOM   4521  O   LEU A 557     -29.266 -25.016  -3.455  1.00 98.44           O  
ATOM   4522  CG  LEU A 557     -26.781 -23.297  -1.659  1.00 98.44           C  
ATOM   4523  CD1 LEU A 557     -26.188 -22.016  -2.258  1.00 98.44           C  
ATOM   4524  CD2 LEU A 557     -26.047 -23.672  -0.381  1.00 98.44           C  
ATOM   4525  N   LEU A 558     -28.500 -23.391  -4.836  1.00 98.62           N  
ATOM   4526  CA  LEU A 558     -28.359 -24.281  -5.988  1.00 98.62           C  
ATOM   4527  C   LEU A 558     -26.891 -24.609  -6.234  1.00 98.62           C  
ATOM   4528  CB  LEU A 558     -28.969 -23.625  -7.238  1.00 98.62           C  
ATOM   4529  O   LEU A 558     -26.016 -23.750  -6.086  1.00 98.62           O  
ATOM   4530  CG  LEU A 558     -30.422 -23.172  -7.129  1.00 98.62           C  
ATOM   4531  CD1 LEU A 558     -30.797 -22.297  -8.312  1.00 98.62           C  
ATOM   4532  CD2 LEU A 558     -31.344 -24.375  -7.039  1.00 98.62           C  
ATOM   4533  N   LEU A 559     -26.594 -25.828  -6.523  1.00 98.62           N  
ATOM   4534  CA  LEU A 559     -25.297 -26.281  -7.016  1.00 98.62           C  
ATOM   4535  C   LEU A 559     -25.406 -26.812  -8.445  1.00 98.62           C  
ATOM   4536  CB  LEU A 559     -24.719 -27.359  -6.102  1.00 98.62           C  
ATOM   4537  O   LEU A 559     -26.016 -27.859  -8.672  1.00 98.62           O  
ATOM   4538  CG  LEU A 559     -23.484 -28.094  -6.625  1.00 98.62           C  
ATOM   4539  CD1 LEU A 559     -22.328 -27.125  -6.848  1.00 98.62           C  
ATOM   4540  CD2 LEU A 559     -23.078 -29.203  -5.660  1.00 98.62           C  
ATOM   4541  N   PHE A 560     -24.906 -26.016  -9.359  1.00 98.19           N  
ATOM   4542  CA  PHE A 560     -24.812 -26.516 -10.734  1.00 98.19           C  
ATOM   4543  C   PHE A 560     -23.688 -27.531 -10.859  1.00 98.19           C  
ATOM   4544  CB  PHE A 560     -24.594 -25.359 -11.711  1.00 98.19           C  
ATOM   4545  O   PHE A 560     -22.516 -27.172 -10.750  1.00 98.19           O  
ATOM   4546  CG  PHE A 560     -25.688 -24.328 -11.680  1.00 98.19           C  
ATOM   4547  CD1 PHE A 560     -26.969 -24.656 -11.281  1.00 98.19           C  
ATOM   4548  CD2 PHE A 560     -25.422 -23.016 -12.055  1.00 98.19           C  
ATOM   4549  CE1 PHE A 560     -27.984 -23.703 -11.258  1.00 98.19           C  
ATOM   4550  CE2 PHE A 560     -26.438 -22.047 -12.031  1.00 98.19           C  
ATOM   4551  CZ  PHE A 560     -27.719 -22.406 -11.633  1.00 98.19           C  
ATOM   4552  N   CYS A 561     -24.016 -28.703 -11.164  1.00 96.94           N  
ATOM   4553  CA  CYS A 561     -23.062 -29.797 -11.125  1.00 96.94           C  
ATOM   4554  C   CYS A 561     -22.938 -30.453 -12.492  1.00 96.94           C  
ATOM   4555  CB  CYS A 561     -23.469 -30.828 -10.086  1.00 96.94           C  
ATOM   4556  O   CYS A 561     -23.672 -30.109 -13.422  1.00 96.94           O  
ATOM   4557  SG  CYS A 561     -22.125 -31.922  -9.570  1.00 96.94           S  
ATOM   4558  N   ASP A 562     -21.891 -31.250 -12.641  1.00 94.69           N  
ATOM   4559  CA  ASP A 562     -21.594 -32.031 -13.828  1.00 94.69           C  
ATOM   4560  C   ASP A 562     -21.547 -33.531 -13.500  1.00 94.69           C  
ATOM   4561  CB  ASP A 562     -20.281 -31.594 -14.469  1.00 94.69           C  
ATOM   4562  O   ASP A 562     -21.078 -33.906 -12.422  1.00 94.69           O  
ATOM   4563  CG  ASP A 562     -20.156 -31.984 -15.930  1.00 94.69           C  
ATOM   4564  OD1 ASP A 562     -20.344 -33.188 -16.250  1.00 94.69           O  
ATOM   4565  OD2 ASP A 562     -19.891 -31.094 -16.766  1.00 94.69           O  
ATOM   4566  N   VAL A 563     -22.031 -34.344 -14.422  1.00 95.56           N  
ATOM   4567  CA  VAL A 563     -22.141 -35.781 -14.188  1.00 95.56           C  
ATOM   4568  C   VAL A 563     -20.734 -36.375 -14.102  1.00 95.56           C  
ATOM   4569  CB  VAL A 563     -22.953 -36.469 -15.289  1.00 95.56           C  
ATOM   4570  O   VAL A 563     -20.547 -37.438 -13.492  1.00 95.56           O  
ATOM   4571  CG1 VAL A 563     -22.281 -36.312 -16.656  1.00 95.56           C  
ATOM   4572  CG2 VAL A 563     -23.125 -37.969 -14.961  1.00 95.56           C  
ATOM   4573  N   ASP A 564     -19.750 -35.750 -14.602  1.00 94.94           N  
ATOM   4574  CA  ASP A 564     -18.391 -36.250 -14.648  1.00 94.94           C  
ATOM   4575  C   ASP A 564     -17.625 -35.906 -13.383  1.00 94.94           C  
ATOM   4576  CB  ASP A 564     -17.656 -35.750 -15.883  1.00 94.94           C  
ATOM   4577  O   ASP A 564     -16.422 -36.188 -13.273  1.00 94.94           O  
ATOM   4578  CG  ASP A 564     -18.188 -36.344 -17.172  1.00 94.94           C  
ATOM   4579  OD1 ASP A 564     -18.203 -37.562 -17.328  1.00 94.94           O  
ATOM   4580  OD2 ASP A 564     -18.578 -35.562 -18.062  1.00 94.94           O  
ATOM   4581  N   LEU A 565     -18.234 -35.375 -12.406  1.00 97.00           N  
ATOM   4582  CA  LEU A 565     -17.562 -34.938 -11.188  1.00 97.00           C  
ATOM   4583  C   LEU A 565     -17.578 -36.031 -10.133  1.00 97.00           C  
ATOM   4584  CB  LEU A 565     -18.234 -33.656 -10.625  1.00 97.00           C  
ATOM   4585  O   LEU A 565     -18.547 -36.781 -10.023  1.00 97.00           O  
ATOM   4586  CG  LEU A 565     -18.109 -32.406 -11.469  1.00 97.00           C  
ATOM   4587  CD1 LEU A 565     -18.844 -31.250 -10.797  1.00 97.00           C  
ATOM   4588  CD2 LEU A 565     -16.641 -32.062 -11.688  1.00 97.00           C  
ATOM   4589  N   ILE A 566     -16.531 -36.156  -9.438  1.00 96.81           N  
ATOM   4590  CA  ILE A 566     -16.438 -36.906  -8.180  1.00 96.81           C  
ATOM   4591  C   ILE A 566     -16.172 -35.938  -7.031  1.00 96.81           C  
ATOM   4592  CB  ILE A 566     -15.336 -38.000  -8.242  1.00 96.81           C  
ATOM   4593  O   ILE A 566     -15.195 -35.188  -7.066  1.00 96.81           O  
ATOM   4594  CG1 ILE A 566     -15.734 -39.094  -9.219  1.00 96.81           C  
ATOM   4595  CG2 ILE A 566     -15.062 -38.562  -6.848  1.00 96.81           C  
ATOM   4596  CD1 ILE A 566     -15.180 -40.469  -8.859  1.00 96.81           C  
ATOM   4597  N   PHE A 567     -17.016 -35.875  -6.059  1.00 97.00           N  
ATOM   4598  CA  PHE A 567     -16.859 -34.875  -5.012  1.00 97.00           C  
ATOM   4599  C   PHE A 567     -16.922 -35.531  -3.631  1.00 97.00           C  
ATOM   4600  CB  PHE A 567     -17.938 -33.781  -5.133  1.00 97.00           C  
ATOM   4601  O   PHE A 567     -17.359 -36.656  -3.496  1.00 97.00           O  
ATOM   4602  CG  PHE A 567     -19.344 -34.312  -5.094  1.00 97.00           C  
ATOM   4603  CD1 PHE A 567     -20.016 -34.625  -6.270  1.00 97.00           C  
ATOM   4604  CD2 PHE A 567     -19.984 -34.531  -3.881  1.00 97.00           C  
ATOM   4605  CE1 PHE A 567     -21.328 -35.125  -6.234  1.00 97.00           C  
ATOM   4606  CE2 PHE A 567     -21.281 -35.031  -3.840  1.00 97.00           C  
ATOM   4607  CZ  PHE A 567     -21.953 -35.312  -5.020  1.00 97.00           C  
ATOM   4608  N   ARG A 568     -16.422 -34.844  -2.650  1.00 96.00           N  
ATOM   4609  CA  ARG A 568     -16.438 -35.250  -1.244  1.00 96.00           C  
ATOM   4610  C   ARG A 568     -17.406 -34.375  -0.445  1.00 96.00           C  
ATOM   4611  CB  ARG A 568     -15.031 -35.156  -0.646  1.00 96.00           C  
ATOM   4612  O   ARG A 568     -17.969 -33.406  -0.974  1.00 96.00           O  
ATOM   4613  CG  ARG A 568     -14.031 -36.125  -1.257  1.00 96.00           C  
ATOM   4614  CD  ARG A 568     -12.695 -36.094  -0.530  1.00 96.00           C  
ATOM   4615  NE  ARG A 568     -11.609 -36.562  -1.390  1.00 96.00           N  
ATOM   4616  NH1 ARG A 568     -10.000 -36.500   0.273  1.00 96.00           N  
ATOM   4617  NH2 ARG A 568      -9.438 -37.156  -1.854  1.00 96.00           N  
ATOM   4618  CZ  ARG A 568     -10.352 -36.719  -0.988  1.00 96.00           C  
ATOM   4619  N   GLU A 569     -17.531 -34.781   0.772  1.00 94.56           N  
ATOM   4620  CA  GLU A 569     -18.469 -34.062   1.648  1.00 94.56           C  
ATOM   4621  C   GLU A 569     -18.016 -32.656   1.912  1.00 94.56           C  
ATOM   4622  CB  GLU A 569     -18.625 -34.812   2.971  1.00 94.56           C  
ATOM   4623  O   GLU A 569     -18.844 -31.750   2.072  1.00 94.56           O  
ATOM   4624  CG  GLU A 569     -19.719 -35.875   2.947  1.00 94.56           C  
ATOM   4625  CD  GLU A 569     -19.875 -36.594   4.273  1.00 94.56           C  
ATOM   4626  OE1 GLU A 569     -20.750 -37.500   4.375  1.00 94.56           O  
ATOM   4627  OE2 GLU A 569     -19.141 -36.281   5.227  1.00 94.56           O  
ATOM   4628  N   ASP A 570     -16.750 -32.438   1.971  1.00 94.75           N  
ATOM   4629  CA  ASP A 570     -16.203 -31.125   2.273  1.00 94.75           C  
ATOM   4630  C   ASP A 570     -16.562 -30.109   1.185  1.00 94.75           C  
ATOM   4631  CB  ASP A 570     -14.688 -31.188   2.439  1.00 94.75           C  
ATOM   4632  O   ASP A 570     -16.703 -28.922   1.456  1.00 94.75           O  
ATOM   4633  CG  ASP A 570     -14.086 -32.438   1.810  1.00 94.75           C  
ATOM   4634  OD1 ASP A 570     -14.836 -33.375   1.483  1.00 94.75           O  
ATOM   4635  OD2 ASP A 570     -12.844 -32.469   1.641  1.00 94.75           O  
ATOM   4636  N   PHE A 571     -16.703 -30.609  -0.027  1.00 96.94           N  
ATOM   4637  CA  PHE A 571     -17.094 -29.734  -1.123  1.00 96.94           C  
ATOM   4638  C   PHE A 571     -18.469 -29.125  -0.872  1.00 96.94           C  
ATOM   4639  CB  PHE A 571     -17.078 -30.484  -2.453  1.00 96.94           C  
ATOM   4640  O   PHE A 571     -18.672 -27.922  -1.062  1.00 96.94           O  
ATOM   4641  CG  PHE A 571     -17.703 -29.734  -3.590  1.00 96.94           C  
ATOM   4642  CD1 PHE A 571     -18.750 -30.281  -4.328  1.00 96.94           C  
ATOM   4643  CD2 PHE A 571     -17.250 -28.453  -3.922  1.00 96.94           C  
ATOM   4644  CE1 PHE A 571     -19.312 -29.578  -5.383  1.00 96.94           C  
ATOM   4645  CE2 PHE A 571     -17.812 -27.750  -4.977  1.00 96.94           C  
ATOM   4646  CZ  PHE A 571     -18.859 -28.312  -5.703  1.00 96.94           C  
ATOM   4647  N   LEU A 572     -19.406 -29.906  -0.455  1.00 96.81           N  
ATOM   4648  CA  LEU A 572     -20.766 -29.453  -0.187  1.00 96.81           C  
ATOM   4649  C   LEU A 572     -20.766 -28.422   0.938  1.00 96.81           C  
ATOM   4650  CB  LEU A 572     -21.672 -30.625   0.175  1.00 96.81           C  
ATOM   4651  O   LEU A 572     -21.500 -27.438   0.876  1.00 96.81           O  
ATOM   4652  CG  LEU A 572     -22.031 -31.578  -0.967  1.00 96.81           C  
ATOM   4653  CD1 LEU A 572     -22.656 -32.844  -0.415  1.00 96.81           C  
ATOM   4654  CD2 LEU A 572     -22.984 -30.891  -1.947  1.00 96.81           C  
ATOM   4655  N   GLN A 573     -19.938 -28.672   1.923  1.00 96.00           N  
ATOM   4656  CA  GLN A 573     -19.844 -27.719   3.025  1.00 96.00           C  
ATOM   4657  C   GLN A 573     -19.281 -26.375   2.551  1.00 96.00           C  
ATOM   4658  CB  GLN A 573     -18.984 -28.281   4.152  1.00 96.00           C  
ATOM   4659  O   GLN A 573     -19.734 -25.328   2.982  1.00 96.00           O  
ATOM   4660  CG  GLN A 573     -19.172 -27.562   5.484  1.00 96.00           C  
ATOM   4661  CD  GLN A 573     -20.609 -27.578   5.969  1.00 96.00           C  
ATOM   4662  NE2 GLN A 573     -21.016 -26.500   6.621  1.00 96.00           N  
ATOM   4663  OE1 GLN A 573     -21.328 -28.562   5.762  1.00 96.00           O  
ATOM   4664  N   ARG A 574     -18.250 -26.406   1.705  1.00 97.50           N  
ATOM   4665  CA  ARG A 574     -17.672 -25.156   1.196  1.00 97.50           C  
ATOM   4666  C   ARG A 574     -18.656 -24.438   0.284  1.00 97.50           C  
ATOM   4667  CB  ARG A 574     -16.375 -25.453   0.444  1.00 97.50           C  
ATOM   4668  O   ARG A 574     -18.641 -23.203   0.203  1.00 97.50           O  
ATOM   4669  CG  ARG A 574     -15.180 -25.703   1.353  1.00 97.50           C  
ATOM   4670  CD  ARG A 574     -13.867 -25.656   0.585  1.00 97.50           C  
ATOM   4671  NE  ARG A 574     -13.688 -26.828  -0.265  1.00 97.50           N  
ATOM   4672  NH1 ARG A 574     -12.492 -28.031   1.298  1.00 97.50           N  
ATOM   4673  NH2 ARG A 574     -12.945 -28.938  -0.758  1.00 97.50           N  
ATOM   4674  CZ  ARG A 574     -13.039 -27.938   0.094  1.00 97.50           C  
ATOM   4675  N   CYS A 575     -19.500 -25.172  -0.385  1.00 97.69           N  
ATOM   4676  CA  CYS A 575     -20.594 -24.547  -1.134  1.00 97.69           C  
ATOM   4677  C   CYS A 575     -21.500 -23.750  -0.208  1.00 97.69           C  
ATOM   4678  CB  CYS A 575     -21.391 -25.594  -1.892  1.00 97.69           C  
ATOM   4679  O   CYS A 575     -21.875 -22.625  -0.519  1.00 97.69           O  
ATOM   4680  SG  CYS A 575     -21.516 -25.281  -3.666  1.00 97.69           S  
ATOM   4681  N   ARG A 576     -21.828 -24.359   0.922  1.00 96.81           N  
ATOM   4682  CA  ARG A 576     -22.688 -23.703   1.909  1.00 96.81           C  
ATOM   4683  C   ARG A 576     -22.016 -22.469   2.496  1.00 96.81           C  
ATOM   4684  CB  ARG A 576     -23.062 -24.688   3.027  1.00 96.81           C  
ATOM   4685  O   ARG A 576     -22.641 -21.422   2.637  1.00 96.81           O  
ATOM   4686  CG  ARG A 576     -23.891 -25.875   2.562  1.00 96.81           C  
ATOM   4687  CD  ARG A 576     -24.266 -26.781   3.721  1.00 96.81           C  
ATOM   4688  NE  ARG A 576     -25.047 -27.922   3.268  1.00 96.81           N  
ATOM   4689  NH1 ARG A 576     -23.344 -29.453   3.615  1.00 96.81           N  
ATOM   4690  NH2 ARG A 576     -25.375 -30.156   2.797  1.00 96.81           N  
ATOM   4691  CZ  ARG A 576     -24.594 -29.172   3.227  1.00 96.81           C  
ATOM   4692  N   ASP A 577     -20.734 -22.578   2.783  1.00 95.62           N  
ATOM   4693  CA  ASP A 577     -20.000 -21.547   3.520  1.00 95.62           C  
ATOM   4694  C   ASP A 577     -19.625 -20.391   2.609  1.00 95.62           C  
ATOM   4695  CB  ASP A 577     -18.734 -22.141   4.160  1.00 95.62           C  
ATOM   4696  O   ASP A 577     -19.594 -19.234   3.051  1.00 95.62           O  
ATOM   4697  CG  ASP A 577     -19.047 -23.125   5.277  1.00 95.62           C  
ATOM   4698  OD1 ASP A 577     -20.188 -23.125   5.797  1.00 95.62           O  
ATOM   4699  OD2 ASP A 577     -18.141 -23.906   5.645  1.00 95.62           O  
ATOM   4700  N   ASN A 578     -19.297 -20.625   1.353  1.00 97.81           N  
ATOM   4701  CA  ASN A 578     -18.750 -19.609   0.474  1.00 97.81           C  
ATOM   4702  C   ASN A 578     -19.844 -18.953  -0.371  1.00 97.81           C  
ATOM   4703  CB  ASN A 578     -17.656 -20.188  -0.427  1.00 97.81           C  
ATOM   4704  O   ASN A 578     -19.547 -18.078  -1.198  1.00 97.81           O  
ATOM   4705  CG  ASN A 578     -16.406 -20.562   0.339  1.00 97.81           C  
ATOM   4706  ND2 ASN A 578     -15.734 -21.625  -0.094  1.00 97.81           N  
ATOM   4707  OD1 ASN A 578     -16.047 -19.891   1.313  1.00 97.81           O  
ATOM   4708  N   THR A 579     -21.078 -19.359  -0.192  1.00 98.12           N  
ATOM   4709  CA  THR A 579     -22.203 -18.719  -0.878  1.00 98.12           C  
ATOM   4710  C   THR A 579     -23.031 -17.891   0.098  1.00 98.12           C  
ATOM   4711  CB  THR A 579     -23.094 -19.750  -1.570  1.00 98.12           C  
ATOM   4712  O   THR A 579     -23.531 -18.406   1.097  1.00 98.12           O  
ATOM   4713  CG2 THR A 579     -23.938 -19.109  -2.664  1.00 98.12           C  
ATOM   4714  OG1 THR A 579     -22.281 -20.781  -2.156  1.00 98.12           O  
ATOM   4715  N   ILE A 580     -23.125 -16.656  -0.101  1.00 96.44           N  
ATOM   4716  CA  ILE A 580     -23.891 -15.750   0.743  1.00 96.44           C  
ATOM   4717  C   ILE A 580     -24.953 -15.039  -0.094  1.00 96.44           C  
ATOM   4718  CB  ILE A 580     -22.969 -14.719   1.437  1.00 96.44           C  
ATOM   4719  O   ILE A 580     -24.625 -14.289  -1.015  1.00 96.44           O  
ATOM   4720  CG1 ILE A 580     -21.844 -15.430   2.188  1.00 96.44           C  
ATOM   4721  CG2 ILE A 580     -23.781 -13.828   2.381  1.00 96.44           C  
ATOM   4722  CD1 ILE A 580     -20.781 -14.492   2.750  1.00 96.44           C  
ATOM   4723  N   GLN A 581     -26.203 -15.250   0.219  1.00 97.06           N  
ATOM   4724  CA  GLN A 581     -27.328 -14.703  -0.548  1.00 97.06           C  
ATOM   4725  C   GLN A 581     -27.234 -13.188  -0.652  1.00 97.06           C  
ATOM   4726  CB  GLN A 581     -28.656 -15.109   0.085  1.00 97.06           C  
ATOM   4727  O   GLN A 581     -27.047 -12.500   0.355  1.00 97.06           O  
ATOM   4728  CG  GLN A 581     -29.875 -14.828  -0.797  1.00 97.06           C  
ATOM   4729  CD  GLN A 581     -31.172 -15.336  -0.193  1.00 97.06           C  
ATOM   4730  NE2 GLN A 581     -32.250 -15.281  -0.969  1.00 97.06           N  
ATOM   4731  OE1 GLN A 581     -31.203 -15.773   0.961  1.00 97.06           O  
ATOM   4732  N   GLY A 582     -27.266 -12.742  -1.825  1.00 95.81           N  
ATOM   4733  CA  GLY A 582     -27.281 -11.312  -2.090  1.00 95.81           C  
ATOM   4734  C   GLY A 582     -25.906 -10.688  -2.096  1.00 95.81           C  
ATOM   4735  O   GLY A 582     -25.750  -9.492  -2.373  1.00 95.81           O  
ATOM   4736  N   GLN A 583     -24.859 -11.469  -1.827  1.00 94.56           N  
ATOM   4737  CA  GLN A 583     -23.547 -10.852  -1.655  1.00 94.56           C  
ATOM   4738  C   GLN A 583     -22.484 -11.602  -2.434  1.00 94.56           C  
ATOM   4739  CB  GLN A 583     -23.172 -10.781  -0.173  1.00 94.56           C  
ATOM   4740  O   GLN A 583     -21.641 -10.992  -3.102  1.00 94.56           O  
ATOM   4741  CG  GLN A 583     -23.859  -9.648   0.583  1.00 94.56           C  
ATOM   4742  CD  GLN A 583     -23.406  -9.562   2.031  1.00 94.56           C  
ATOM   4743  NE2 GLN A 583     -24.109  -8.758   2.820  1.00 94.56           N  
ATOM   4744  OE1 GLN A 583     -22.438 -10.211   2.438  1.00 94.56           O  
ATOM   4745  N   GLN A 584     -22.547 -12.914  -2.332  1.00 97.00           N  
ATOM   4746  CA  GLN A 584     -21.406 -13.680  -2.822  1.00 97.00           C  
ATOM   4747  C   GLN A 584     -21.859 -14.969  -3.500  1.00 97.00           C  
ATOM   4748  CB  GLN A 584     -20.438 -14.000  -1.678  1.00 97.00           C  
ATOM   4749  O   GLN A 584     -22.766 -15.648  -3.020  1.00 97.00           O  
ATOM   4750  CG  GLN A 584     -19.172 -14.727  -2.121  1.00 97.00           C  
ATOM   4751  CD  GLN A 584     -18.141 -14.812  -1.023  1.00 97.00           C  
ATOM   4752  NE2 GLN A 584     -17.766 -16.031  -0.650  1.00 97.00           N  
ATOM   4753  OE1 GLN A 584     -17.656 -13.797  -0.514  1.00 97.00           O  
ATOM   4754  N   VAL A 585     -21.266 -15.273  -4.605  1.00 98.44           N  
ATOM   4755  CA  VAL A 585     -21.484 -16.516  -5.340  1.00 98.44           C  
ATOM   4756  C   VAL A 585     -20.203 -17.328  -5.375  1.00 98.44           C  
ATOM   4757  CB  VAL A 585     -21.984 -16.234  -6.777  1.00 98.44           C  
ATOM   4758  O   VAL A 585     -19.125 -16.812  -5.648  1.00 98.44           O  
ATOM   4759  CG1 VAL A 585     -22.203 -17.547  -7.535  1.00 98.44           C  
ATOM   4760  CG2 VAL A 585     -23.266 -15.414  -6.754  1.00 98.44           C  
ATOM   4761  N   TYR A 586     -20.312 -18.641  -5.086  1.00 98.56           N  
ATOM   4762  CA  TYR A 586     -19.125 -19.500  -5.043  1.00 98.56           C  
ATOM   4763  C   TYR A 586     -18.844 -20.094  -6.410  1.00 98.56           C  
ATOM   4764  CB  TYR A 586     -19.297 -20.609  -4.004  1.00 98.56           C  
ATOM   4765  O   TYR A 586     -19.688 -20.812  -6.965  1.00 98.56           O  
ATOM   4766  CG  TYR A 586     -18.094 -21.500  -3.869  1.00 98.56           C  
ATOM   4767  CD1 TYR A 586     -18.234 -22.891  -3.846  1.00 98.56           C  
ATOM   4768  CD2 TYR A 586     -16.812 -20.969  -3.764  1.00 98.56           C  
ATOM   4769  CE1 TYR A 586     -17.125 -23.719  -3.719  1.00 98.56           C  
ATOM   4770  CE2 TYR A 586     -15.695 -21.781  -3.637  1.00 98.56           C  
ATOM   4771  OH  TYR A 586     -14.758 -23.969  -3.492  1.00 98.56           O  
ATOM   4772  CZ  TYR A 586     -15.859 -23.156  -3.617  1.00 98.56           C  
ATOM   4773  N   TYR A 587     -17.750 -19.781  -7.027  1.00 98.31           N  
ATOM   4774  CA  TYR A 587     -17.266 -20.328  -8.281  1.00 98.31           C  
ATOM   4775  C   TYR A 587     -15.961 -21.094  -8.062  1.00 98.31           C  
ATOM   4776  CB  TYR A 587     -17.031 -19.219  -9.312  1.00 98.31           C  
ATOM   4777  O   TYR A 587     -14.875 -20.578  -8.320  1.00 98.31           O  
ATOM   4778  CG  TYR A 587     -18.297 -18.797 -10.031  1.00 98.31           C  
ATOM   4779  CD1 TYR A 587     -18.734 -19.484 -11.164  1.00 98.31           C  
ATOM   4780  CD2 TYR A 587     -19.047 -17.719  -9.586  1.00 98.31           C  
ATOM   4781  CE1 TYR A 587     -19.891 -19.109 -11.836  1.00 98.31           C  
ATOM   4782  CE2 TYR A 587     -20.219 -17.328 -10.242  1.00 98.31           C  
ATOM   4783  OH  TYR A 587     -21.766 -17.641 -12.023  1.00 98.31           O  
ATOM   4784  CZ  TYR A 587     -20.625 -18.031 -11.367  1.00 98.31           C  
ATOM   4785  N   PRO A 588     -16.031 -22.344  -7.738  1.00 98.06           N  
ATOM   4786  CA  PRO A 588     -14.820 -23.125  -7.492  1.00 98.06           C  
ATOM   4787  C   PRO A 588     -14.016 -23.391  -8.766  1.00 98.06           C  
ATOM   4788  CB  PRO A 588     -15.359 -24.438  -6.910  1.00 98.06           C  
ATOM   4789  O   PRO A 588     -14.602 -23.562  -9.844  1.00 98.06           O  
ATOM   4790  CG  PRO A 588     -16.781 -24.500  -7.367  1.00 98.06           C  
ATOM   4791  CD  PRO A 588     -17.266 -23.094  -7.617  1.00 98.06           C  
ATOM   4792  N   ILE A 589     -12.734 -23.391  -8.672  1.00 97.44           N  
ATOM   4793  CA  ILE A 589     -11.859 -23.859  -9.734  1.00 97.44           C  
ATOM   4794  C   ILE A 589     -11.648 -25.359  -9.594  1.00 97.44           C  
ATOM   4795  CB  ILE A 589     -10.500 -23.125  -9.719  1.00 97.44           C  
ATOM   4796  O   ILE A 589     -11.047 -25.828  -8.625  1.00 97.44           O  
ATOM   4797  CG1 ILE A 589     -10.711 -21.609  -9.805  1.00 97.44           C  
ATOM   4798  CG2 ILE A 589      -9.602 -23.625 -10.859  1.00 97.44           C  
ATOM   4799  CD1 ILE A 589      -9.430 -20.797  -9.617  1.00 97.44           C  
ATOM   4800  N   ILE A 590     -12.031 -26.078 -10.570  1.00 97.31           N  
ATOM   4801  CA  ILE A 590     -12.109 -27.531 -10.453  1.00 97.31           C  
ATOM   4802  C   ILE A 590     -10.844 -28.172 -11.016  1.00 97.31           C  
ATOM   4803  CB  ILE A 590     -13.352 -28.094 -11.188  1.00 97.31           C  
ATOM   4804  O   ILE A 590     -10.281 -27.688 -12.008  1.00 97.31           O  
ATOM   4805  CG1 ILE A 590     -14.602 -27.281 -10.805  1.00 97.31           C  
ATOM   4806  CG2 ILE A 590     -13.547 -29.578 -10.875  1.00 97.31           C  
ATOM   4807  CD1 ILE A 590     -15.328 -27.812  -9.578  1.00 97.31           C  
ATOM   4808  N   PHE A 591     -10.367 -29.203 -10.305  1.00 97.19           N  
ATOM   4809  CA  PHE A 591      -9.234 -29.984 -10.789  1.00 97.19           C  
ATOM   4810  C   PHE A 591      -9.672 -30.953 -11.875  1.00 97.19           C  
ATOM   4811  CB  PHE A 591      -8.586 -30.750  -9.633  1.00 97.19           C  
ATOM   4812  O   PHE A 591     -10.547 -31.797 -11.656  1.00 97.19           O  
ATOM   4813  CG  PHE A 591      -7.312 -31.469 -10.016  1.00 97.19           C  
ATOM   4814  CD1 PHE A 591      -7.332 -32.812 -10.352  1.00 97.19           C  
ATOM   4815  CD2 PHE A 591      -6.102 -30.781 -10.039  1.00 97.19           C  
ATOM   4816  CE1 PHE A 591      -6.160 -33.469 -10.703  1.00 97.19           C  
ATOM   4817  CE2 PHE A 591      -4.926 -31.438 -10.391  1.00 97.19           C  
ATOM   4818  CZ  PHE A 591      -4.957 -32.781 -10.727  1.00 97.19           C  
ATOM   4819  N   SER A 592      -9.109 -30.828 -13.031  1.00 95.94           N  
ATOM   4820  CA  SER A 592      -9.430 -31.703 -14.156  1.00 95.94           C  
ATOM   4821  C   SER A 592      -8.305 -32.688 -14.430  1.00 95.94           C  
ATOM   4822  CB  SER A 592      -9.711 -30.875 -15.406  1.00 95.94           C  
ATOM   4823  O   SER A 592      -7.141 -32.312 -14.531  1.00 95.94           O  
ATOM   4824  OG  SER A 592     -11.055 -30.422 -15.422  1.00 95.94           O  
ATOM   4825  N   GLN A 593      -8.656 -33.969 -14.617  1.00 95.12           N  
ATOM   4826  CA  GLN A 593      -7.672 -35.000 -14.875  1.00 95.12           C  
ATOM   4827  C   GLN A 593      -7.266 -35.031 -16.344  1.00 95.12           C  
ATOM   4828  CB  GLN A 593      -8.211 -36.375 -14.453  1.00 95.12           C  
ATOM   4829  O   GLN A 593      -8.062 -34.688 -17.219  1.00 95.12           O  
ATOM   4830  CG  GLN A 593      -8.242 -36.594 -12.953  1.00 95.12           C  
ATOM   4831  CD  GLN A 593      -8.711 -37.969 -12.562  1.00 95.12           C  
ATOM   4832  NE2 GLN A 593      -8.375 -38.406 -11.352  1.00 95.12           N  
ATOM   4833  OE1 GLN A 593      -9.359 -38.688 -13.359  1.00 95.12           O  
ATOM   4834  N   TYR A 594      -6.020 -35.438 -16.531  1.00 94.00           N  
ATOM   4835  CA  TYR A 594      -5.547 -35.688 -17.875  1.00 94.00           C  
ATOM   4836  C   TYR A 594      -6.000 -37.062 -18.359  1.00 94.00           C  
ATOM   4837  CB  TYR A 594      -4.020 -35.594 -17.953  1.00 94.00           C  
ATOM   4838  O   TYR A 594      -6.555 -37.844 -17.594  1.00 94.00           O  
ATOM   4839  CG  TYR A 594      -3.490 -34.188 -17.703  1.00 94.00           C  
ATOM   4840  CD1 TYR A 594      -3.947 -33.125 -18.453  1.00 94.00           C  
ATOM   4841  CD2 TYR A 594      -2.533 -33.969 -16.719  1.00 94.00           C  
ATOM   4842  CE1 TYR A 594      -3.459 -31.828 -18.234  1.00 94.00           C  
ATOM   4843  CE2 TYR A 594      -2.039 -32.688 -16.500  1.00 94.00           C  
ATOM   4844  OH  TYR A 594      -2.023 -30.359 -17.031  1.00 94.00           O  
ATOM   4845  CZ  TYR A 594      -2.508 -31.625 -17.266  1.00 94.00           C  
ATOM   4846  N   ASP A 595      -5.852 -37.250 -19.609  1.00 91.12           N  
ATOM   4847  CA  ASP A 595      -6.148 -38.562 -20.188  1.00 91.12           C  
ATOM   4848  C   ASP A 595      -5.285 -39.625 -19.547  1.00 91.12           C  
ATOM   4849  CB  ASP A 595      -5.941 -38.531 -21.703  1.00 91.12           C  
ATOM   4850  O   ASP A 595      -4.062 -39.625 -19.703  1.00 91.12           O  
ATOM   4851  CG  ASP A 595      -6.410 -39.812 -22.375  1.00 91.12           C  
ATOM   4852  OD1 ASP A 595      -6.637 -40.812 -21.688  1.00 91.12           O  
ATOM   4853  OD2 ASP A 595      -6.547 -39.781 -23.625  1.00 91.12           O  
ATOM   4854  N   PRO A 596      -5.887 -40.531 -18.844  1.00 88.31           N  
ATOM   4855  CA  PRO A 596      -5.113 -41.562 -18.156  1.00 88.31           C  
ATOM   4856  C   PRO A 596      -4.352 -42.469 -19.141  1.00 88.31           C  
ATOM   4857  CB  PRO A 596      -6.180 -42.375 -17.406  1.00 88.31           C  
ATOM   4858  O   PRO A 596      -3.365 -43.125 -18.750  1.00 88.31           O  
ATOM   4859  CG  PRO A 596      -7.473 -41.719 -17.781  1.00 88.31           C  
ATOM   4860  CD  PRO A 596      -7.180 -40.531 -18.656  1.00 88.31           C  
ATOM   4861  N   LYS A 597      -4.766 -42.562 -20.297  1.00 83.69           N  
ATOM   4862  CA  LYS A 597      -4.074 -43.375 -21.297  1.00 83.69           C  
ATOM   4863  C   LYS A 597      -2.680 -42.812 -21.578  1.00 83.69           C  
ATOM   4864  CB  LYS A 597      -4.883 -43.438 -22.594  1.00 83.69           C  
ATOM   4865  O   LYS A 597      -1.749 -43.562 -21.859  1.00 83.69           O  
ATOM   4866  CG  LYS A 597      -6.008 -44.469 -22.562  1.00 83.69           C  
ATOM   4867  CD  LYS A 597      -6.715 -44.562 -23.906  1.00 83.69           C  
ATOM   4868  CE  LYS A 597      -7.844 -45.594 -23.875  1.00 83.69           C  
ATOM   4869  NZ  LYS A 597      -8.562 -45.656 -25.188  1.00 83.69           N  
ATOM   4870  N   VAL A 598      -2.602 -41.562 -21.547  1.00 83.00           N  
ATOM   4871  CA  VAL A 598      -1.333 -40.906 -21.844  1.00 83.00           C  
ATOM   4872  C   VAL A 598      -0.492 -40.812 -20.578  1.00 83.00           C  
ATOM   4873  CB  VAL A 598      -1.550 -39.500 -22.453  1.00 83.00           C  
ATOM   4874  O   VAL A 598       0.728 -41.000 -20.609  1.00 83.00           O  
ATOM   4875  CG1 VAL A 598      -0.226 -38.906 -22.938  1.00 83.00           C  
ATOM   4876  CG2 VAL A 598      -2.559 -39.562 -23.594  1.00 83.00           C  
ATOM   4877  N   THR A 599      -1.011 -40.594 -19.469  1.00 78.31           N  
ATOM   4878  CA  THR A 599      -0.292 -40.312 -18.219  1.00 78.31           C  
ATOM   4879  C   THR A 599       0.276 -41.625 -17.656  1.00 78.31           C  
ATOM   4880  CB  THR A 599      -1.202 -39.656 -17.172  1.00 78.31           C  
ATOM   4881  O   THR A 599       1.391 -41.625 -17.125  1.00 78.31           O  
ATOM   4882  CG2 THR A 599      -1.544 -38.219 -17.578  1.00 78.31           C  
ATOM   4883  OG1 THR A 599      -2.416 -40.406 -17.062  1.00 78.31           O  
ATOM   4884  N   ASN A 600      -0.441 -42.625 -17.484  1.00 69.06           N  
ATOM   4885  CA  ASN A 600      -0.016 -43.875 -16.812  1.00 69.06           C  
ATOM   4886  C   ASN A 600       0.348 -44.969 -17.812  1.00 69.06           C  
ATOM   4887  CB  ASN A 600      -1.105 -44.344 -15.859  1.00 69.06           C  
ATOM   4888  O   ASN A 600       0.438 -46.125 -17.453  1.00 69.06           O  
ATOM   4889  CG  ASN A 600      -1.238 -43.500 -14.625  1.00 69.06           C  
ATOM   4890  ND2 ASN A 600      -2.332 -43.656 -13.891  1.00 69.06           N  
ATOM   4891  OD1 ASN A 600      -0.367 -42.656 -14.328  1.00 69.06           O  
ATOM   4892  N   GLY A 601       0.924 -44.562 -18.984  1.00 59.56           N  
ATOM   4893  CA  GLY A 601       1.257 -45.625 -19.938  1.00 59.56           C  
ATOM   4894  C   GLY A 601       0.215 -46.719 -20.000  1.00 59.56           C  
ATOM   4895  O   GLY A 601       0.549 -47.875 -20.203  1.00 59.56           O  
ATOM   4896  N   GLY A 602      -1.051 -46.500 -19.719  1.00 54.16           N  
ATOM   4897  CA  GLY A 602      -2.117 -47.469 -19.797  1.00 54.16           C  
ATOM   4898  C   GLY A 602      -2.506 -48.031 -18.438  1.00 54.16           C  
ATOM   4899  O   GLY A 602      -3.469 -48.812 -18.328  1.00 54.16           O  
ATOM   4900  N   ASN A 603      -1.549 -47.938 -17.422  1.00 54.78           N  
ATOM   4901  CA  ASN A 603      -1.888 -48.594 -16.156  1.00 54.78           C  
ATOM   4902  C   ASN A 603      -2.957 -47.812 -15.398  1.00 54.78           C  
ATOM   4903  CB  ASN A 603      -0.639 -48.750 -15.289  1.00 54.78           C  
ATOM   4904  O   ASN A 603      -2.992 -46.594 -15.453  1.00 54.78           O  
ATOM   4905  CG  ASN A 603       0.204 -49.938 -15.703  1.00 54.78           C  
ATOM   4906  ND2 ASN A 603       1.441 -50.000 -15.227  1.00 54.78           N  
ATOM   4907  OD1 ASN A 603      -0.252 -50.812 -16.453  1.00 54.78           O  
ATOM   4908  N   PRO A 604      -3.906 -48.531 -15.008  1.00 54.06           N  
ATOM   4909  CA  PRO A 604      -5.062 -47.906 -14.383  1.00 54.06           C  
ATOM   4910  C   PRO A 604      -4.684 -47.031 -13.180  1.00 54.06           C  
ATOM   4911  CB  PRO A 604      -5.934 -49.094 -13.953  1.00 54.06           C  
ATOM   4912  O   PRO A 604      -3.725 -47.344 -12.469  1.00 54.06           O  
ATOM   4913  CG  PRO A 604      -5.086 -50.281 -14.188  1.00 54.06           C  
ATOM   4914  CD  PRO A 604      -3.801 -49.844 -14.828  1.00 54.06           C  
ATOM   4915  N   PRO A 605      -5.070 -45.750 -13.109  1.00 56.19           N  
ATOM   4916  CA  PRO A 605      -4.801 -44.812 -12.000  1.00 56.19           C  
ATOM   4917  C   PRO A 605      -5.082 -45.438 -10.633  1.00 56.19           C  
ATOM   4918  CB  PRO A 605      -5.750 -43.656 -12.273  1.00 56.19           C  
ATOM   4919  O   PRO A 605      -5.855 -46.406 -10.531  1.00 56.19           O  
ATOM   4920  CG  PRO A 605      -6.656 -44.125 -13.359  1.00 56.19           C  
ATOM   4921  CD  PRO A 605      -6.184 -45.500 -13.797  1.00 56.19           C  
ATOM   4922  N   THR A 606      -4.246 -45.188  -9.664  1.00 60.66           N  
ATOM   4923  CA  THR A 606      -4.484 -45.500  -8.258  1.00 60.66           C  
ATOM   4924  C   THR A 606      -5.910 -45.125  -7.852  1.00 60.66           C  
ATOM   4925  CB  THR A 606      -3.488 -44.750  -7.340  1.00 60.66           C  
ATOM   4926  O   THR A 606      -6.555 -44.312  -8.508  1.00 60.66           O  
ATOM   4927  CG2 THR A 606      -2.141 -45.469  -7.312  1.00 60.66           C  
ATOM   4928  OG1 THR A 606      -3.297 -43.438  -7.824  1.00 60.66           O  
ATOM   4929  N   ASP A 607      -6.527 -45.938  -6.961  1.00 67.12           N  
ATOM   4930  CA  ASP A 607      -7.863 -45.906  -6.375  1.00 67.12           C  
ATOM   4931  C   ASP A 607      -8.188 -44.562  -5.773  1.00 67.12           C  
ATOM   4932  CB  ASP A 607      -7.988 -47.000  -5.305  1.00 67.12           C  
ATOM   4933  O   ASP A 607      -9.336 -44.281  -5.410  1.00 67.12           O  
ATOM   4934  CG  ASP A 607      -8.297 -48.375  -5.887  1.00 67.12           C  
ATOM   4935  OD1 ASP A 607      -8.773 -48.469  -7.039  1.00 67.12           O  
ATOM   4936  OD2 ASP A 607      -8.078 -49.375  -5.180  1.00 67.12           O  
ATOM   4937  N   ASP A 608      -7.242 -43.625  -5.910  1.00 84.75           N
[truncated: 535,492 more chars]
