# Supplementary material for: Structural basis for human chondroitin sulfate chain polymerization
Source: Nat Commun. 2025 Nov 26;16:11663. doi: 10.1038/s41467-025-66787-5 (PMC12748766; doi:10.1038/s41467-025-66787-5)
Supplement: Supplementary file 4 — Source Data [file 41467_2025_66787_MOESM4_ESM.zip › Additional Source Data - AF models/AF2_CHSY3-CHPF_truncated.pdb]

MODEL     1                                                                     
ATOM      1  N   GLY A   1      27.688 -32.656 -44.969  1.00 40.25           N  
ATOM      2  CA  GLY A   1      26.672 -32.000 -44.125  1.00 40.25           C  
ATOM      3  C   GLY A   1      25.469 -31.531 -44.938  1.00 40.25           C  
ATOM      4  O   GLY A   1      25.625 -31.031 -46.062  1.00 40.25           O  
ATOM      5  N   GLU A   2      24.375 -32.188 -44.781  1.00 54.16           N  
ATOM      6  CA  GLU A   2      23.266 -32.094 -45.719  1.00 54.16           C  
ATOM      7  C   GLU A   2      22.891 -30.625 -45.969  1.00 54.16           C  
ATOM      8  CB  GLU A   2      22.062 -32.844 -45.188  1.00 54.16           C  
ATOM      9  O   GLU A   2      22.641 -29.859 -45.031  1.00 54.16           O  
ATOM     10  CG  GLU A   2      22.156 -34.375 -45.375  1.00 54.16           C  
ATOM     11  CD  GLU A   2      20.938 -35.125 -44.906  1.00 54.16           C  
ATOM     12  OE1 GLU A   2      20.828 -36.344 -45.156  1.00 54.16           O  
ATOM     13  OE2 GLU A   2      20.062 -34.469 -44.250  1.00 54.16           O  
ATOM     14  N   ASN A   3      23.391 -30.000 -46.938  1.00 63.50           N  
ATOM     15  CA  ASN A   3      23.250 -28.609 -47.344  1.00 63.50           C  
ATOM     16  C   ASN A   3      21.812 -28.297 -47.750  1.00 63.50           C  
ATOM     17  CB  ASN A   3      24.188 -28.312 -48.531  1.00 63.50           C  
ATOM     18  O   ASN A   3      21.391 -28.562 -48.875  1.00 63.50           O  
ATOM     19  CG  ASN A   3      25.141 -27.172 -48.219  1.00 63.50           C  
ATOM     20  ND2 ASN A   3      26.078 -26.922 -49.156  1.00 63.50           N  
ATOM     21  OD1 ASN A   3      25.047 -26.516 -47.188  1.00 63.50           O  
ATOM     22  N   TRP A   4      20.922 -28.141 -46.688  1.00 79.75           N  
ATOM     23  CA  TRP A   4      19.531 -27.812 -46.969  1.00 79.75           C  
ATOM     24  C   TRP A   4      19.344 -26.312 -47.219  1.00 79.75           C  
ATOM     25  CB  TRP A   4      18.625 -28.266 -45.812  1.00 79.75           C  
ATOM     26  O   TRP A   4      19.672 -25.500 -46.344  1.00 79.75           O  
ATOM     27  CG  TRP A   4      18.719 -29.734 -45.531  1.00 79.75           C  
ATOM     28  CD1 TRP A   4      18.984 -30.750 -46.406  1.00 79.75           C  
ATOM     29  CD2 TRP A   4      18.531 -30.359 -44.250  1.00 79.75           C  
ATOM     30  CE2 TRP A   4      18.719 -31.750 -44.438  1.00 79.75           C  
ATOM     31  CE3 TRP A   4      18.250 -29.875 -42.969  1.00 79.75           C  
ATOM     32  NE1 TRP A   4      18.984 -31.953 -45.750  1.00 79.75           N  
ATOM     33  CH2 TRP A   4      18.328 -32.156 -42.125  1.00 79.75           C  
ATOM     34  CZ2 TRP A   4      18.609 -32.656 -43.375  1.00 79.75           C  
ATOM     35  CZ3 TRP A   4      18.141 -30.781 -41.906  1.00 79.75           C  
ATOM     36  N   GLU A   5      19.172 -25.844 -48.438  1.00 84.69           N  
ATOM     37  CA  GLU A   5      18.891 -24.438 -48.750  1.00 84.69           C  
ATOM     38  C   GLU A   5      17.375 -24.203 -48.812  1.00 84.69           C  
ATOM     39  CB  GLU A   5      19.562 -24.000 -50.031  1.00 84.69           C  
ATOM     40  O   GLU A   5      16.641 -25.016 -49.375  1.00 84.69           O  
ATOM     41  CG  GLU A   5      21.078 -23.953 -49.938  1.00 84.69           C  
ATOM     42  CD  GLU A   5      21.594 -22.859 -49.031  1.00 84.69           C  
ATOM     43  OE1 GLU A   5      22.766 -22.922 -48.594  1.00 84.69           O  
ATOM     44  OE2 GLU A   5      20.828 -21.922 -48.750  1.00 84.69           O  
ATOM     45  N   PRO A   6      16.938 -23.125 -48.156  1.00 87.12           N  
ATOM     46  CA  PRO A   6      15.508 -22.812 -48.188  1.00 87.12           C  
ATOM     47  C   PRO A   6      15.008 -22.562 -49.625  1.00 87.12           C  
ATOM     48  CB  PRO A   6      15.391 -21.562 -47.344  1.00 87.12           C  
ATOM     49  O   PRO A   6      15.703 -21.922 -50.406  1.00 87.12           O  
ATOM     50  CG  PRO A   6      16.797 -21.203 -47.000  1.00 87.12           C  
ATOM     51  CD  PRO A   6      17.703 -22.266 -47.531  1.00 87.12           C  
ATOM     52  N   ARG A   7      13.906 -23.156 -50.000  1.00 87.69           N  
ATOM     53  CA  ARG A   7      13.266 -22.938 -51.281  1.00 87.69           C  
ATOM     54  C   ARG A   7      11.781 -22.625 -51.125  1.00 87.69           C  
ATOM     55  CB  ARG A   7      13.430 -24.188 -52.188  1.00 87.69           C  
ATOM     56  O   ARG A   7      11.047 -23.375 -50.469  1.00 87.69           O  
ATOM     57  CG  ARG A   7      13.094 -23.938 -53.656  1.00 87.69           C  
ATOM     58  CD  ARG A   7      13.242 -25.203 -54.469  1.00 87.69           C  
ATOM     59  NE  ARG A   7      12.688 -25.031 -55.812  1.00 87.69           N  
ATOM     60  NH1 ARG A   7      13.094 -27.203 -56.469  1.00 87.69           N  
ATOM     61  NH2 ARG A   7      12.102 -25.734 -57.938  1.00 87.69           N  
ATOM     62  CZ  ARG A   7      12.625 -26.000 -56.750  1.00 87.69           C  
ATOM     63  N   VAL A   8      11.383 -21.453 -51.688  1.00 88.50           N  
ATOM     64  CA  VAL A   8       9.992 -21.031 -51.594  1.00 88.50           C  
ATOM     65  C   VAL A   8       9.234 -21.484 -52.844  1.00 88.50           C  
ATOM     66  CB  VAL A   8       9.867 -19.500 -51.438  1.00 88.50           C  
ATOM     67  O   VAL A   8       9.625 -21.156 -53.969  1.00 88.50           O  
ATOM     68  CG1 VAL A   8       8.398 -19.062 -51.375  1.00 88.50           C  
ATOM     69  CG2 VAL A   8      10.609 -19.031 -50.188  1.00 88.50           C  
ATOM     70  N   LEU A   9       8.242 -22.234 -52.625  1.00 89.00           N  
ATOM     71  CA  LEU A   9       7.410 -22.734 -53.719  1.00 89.00           C  
ATOM     72  C   LEU A   9       6.164 -21.875 -53.875  1.00 89.00           C  
ATOM     73  CB  LEU A   9       7.012 -24.188 -53.438  1.00 89.00           C  
ATOM     74  O   LEU A   9       5.707 -21.234 -52.938  1.00 89.00           O  
ATOM     75  CG  LEU A   9       8.156 -25.188 -53.281  1.00 89.00           C  
ATOM     76  CD1 LEU A   9       7.633 -26.516 -52.750  1.00 89.00           C  
ATOM     77  CD2 LEU A   9       8.891 -25.391 -54.594  1.00 89.00           C  
ATOM     78  N   PRO A  10       5.730 -21.766 -55.156  1.00 84.94           N  
ATOM     79  CA  PRO A  10       4.477 -21.031 -55.375  1.00 84.94           C  
ATOM     80  C   PRO A  10       3.287 -21.734 -54.688  1.00 84.94           C  
ATOM     81  CB  PRO A  10       4.312 -21.016 -56.875  1.00 84.94           C  
ATOM     82  O   PRO A  10       3.188 -22.953 -54.719  1.00 84.94           O  
ATOM     83  CG  PRO A  10       5.363 -21.953 -57.406  1.00 84.94           C  
ATOM     84  CD  PRO A  10       6.250 -22.344 -56.250  1.00 84.94           C  
ATOM     85  N   TYR A  11       2.596 -20.953 -53.906  1.00 81.00           N  
ATOM     86  CA  TYR A  11       1.430 -21.500 -53.250  1.00 81.00           C  
ATOM     87  C   TYR A  11       0.180 -21.375 -54.094  1.00 81.00           C  
ATOM     88  CB  TYR A  11       1.213 -20.797 -51.875  1.00 81.00           C  
ATOM     89  O   TYR A  11      -0.123 -20.281 -54.594  1.00 81.00           O  
ATOM     90  CG  TYR A  11      -0.040 -21.234 -51.156  1.00 81.00           C  
ATOM     91  CD1 TYR A  11      -1.153 -20.406 -51.094  1.00 81.00           C  
ATOM     92  CD2 TYR A  11      -0.113 -22.484 -50.562  1.00 81.00           C  
ATOM     93  CE1 TYR A  11      -2.309 -20.797 -50.438  1.00 81.00           C  
ATOM     94  CE2 TYR A  11      -1.264 -22.891 -49.906  1.00 81.00           C  
ATOM     95  OH  TYR A  11      -3.496 -22.453 -49.188  1.00 81.00           O  
ATOM     96  CZ  TYR A  11      -2.355 -22.047 -49.844  1.00 81.00           C  
ATOM     97  N   HIS A  12      -0.486 -22.500 -54.469  1.00 75.25           N  
ATOM     98  CA  HIS A  12      -1.769 -22.484 -55.156  1.00 75.25           C  
ATOM     99  C   HIS A  12      -2.918 -22.781 -54.188  1.00 75.25           C  
ATOM    100  CB  HIS A  12      -1.769 -23.500 -56.312  1.00 75.25           C  
ATOM    101  O   HIS A  12      -3.018 -23.891 -53.656  1.00 75.25           O  
ATOM    102  CG  HIS A  12      -0.831 -23.141 -57.406  1.00 75.25           C  
ATOM    103  CD2 HIS A  12       0.329 -23.719 -57.812  1.00 75.25           C  
ATOM    104  ND1 HIS A  12      -1.048 -22.078 -58.250  1.00 75.25           N  
ATOM    105  CE1 HIS A  12      -0.058 -22.016 -59.125  1.00 75.25           C  
ATOM    106  NE2 HIS A  12       0.791 -23.000 -58.875  1.00 75.25           N  
ATOM    107  N   PRO A  13      -3.646 -21.672 -53.812  1.00 71.31           N  
ATOM    108  CA  PRO A  13      -4.734 -21.891 -52.844  1.00 71.31           C  
ATOM    109  C   PRO A  13      -5.715 -22.969 -53.312  1.00 71.31           C  
ATOM    110  CB  PRO A  13      -5.418 -20.516 -52.781  1.00 71.31           C  
ATOM    111  O   PRO A  13      -5.941 -23.141 -54.500  1.00 71.31           O  
ATOM    112  CG  PRO A  13      -4.805 -19.734 -53.906  1.00 71.31           C  
ATOM    113  CD  PRO A  13      -3.691 -20.547 -54.500  1.00 71.31           C  
ATOM    114  N   ALA A  14      -5.918 -23.906 -52.344  1.00 59.97           N  
ATOM    115  CA  ALA A  14      -6.945 -24.891 -52.688  1.00 59.97           C  
ATOM    116  C   ALA A  14      -8.242 -24.219 -53.094  1.00 59.97           C  
ATOM    117  CB  ALA A  14      -7.191 -25.812 -51.500  1.00 59.97           C  
ATOM    118  O   ALA A  14      -8.500 -23.062 -52.719  1.00 59.97           O  
ATOM    119  N   GLN A  15      -9.133 -24.688 -54.031  1.00 56.50           N  
ATOM    120  CA  GLN A  15     -10.414 -24.203 -54.562  1.00 56.50           C  
ATOM    121  C   GLN A  15     -11.297 -23.672 -53.438  1.00 56.50           C  
ATOM    122  CB  GLN A  15     -11.133 -25.312 -55.312  1.00 56.50           C  
ATOM    123  O   GLN A  15     -11.383 -24.281 -52.375  1.00 56.50           O  
ATOM    124  CG  GLN A  15     -10.688 -25.453 -56.781  1.00 56.50           C  
ATOM    125  CD  GLN A  15     -11.453 -26.516 -57.531  1.00 56.50           C  
ATOM    126  NE2 GLN A  15     -11.219 -26.609 -58.812  1.00 56.50           N  
ATOM    127  OE1 GLN A  15     -12.250 -27.250 -56.938  1.00 56.50           O  
ATOM    128  N   PRO A  16     -11.680 -22.328 -53.500  1.00 55.22           N  
ATOM    129  CA  PRO A  16     -12.477 -21.594 -52.531  1.00 55.22           C  
ATOM    130  C   PRO A  16     -13.648 -22.406 -51.969  1.00 55.22           C  
ATOM    131  CB  PRO A  16     -12.984 -20.375 -53.312  1.00 55.22           C  
ATOM    132  O   PRO A  16     -14.492 -21.875 -51.250  1.00 55.22           O  
ATOM    133  CG  PRO A  16     -12.648 -20.688 -54.719  1.00 55.22           C  
ATOM    134  CD  PRO A  16     -11.844 -21.953 -54.781  1.00 55.22           C  
ATOM    135  N   GLY A  17     -14.141 -23.469 -52.594  1.00 48.44           N  
ATOM    136  CA  GLY A  17     -15.469 -23.969 -52.312  1.00 48.44           C  
ATOM    137  C   GLY A  17     -15.633 -24.438 -50.875  1.00 48.44           C  
ATOM    138  O   GLY A  17     -16.719 -24.812 -50.438  1.00 48.44           O  
ATOM    139  N   GLN A  18     -14.781 -25.266 -50.281  1.00 50.88           N  
ATOM    140  CA  GLN A  18     -15.211 -25.922 -49.031  1.00 50.88           C  
ATOM    141  C   GLN A  18     -15.195 -24.953 -47.875  1.00 50.88           C  
ATOM    142  CB  GLN A  18     -14.328 -27.125 -48.750  1.00 50.88           C  
ATOM    143  O   GLN A  18     -14.180 -24.297 -47.594  1.00 50.88           O  
ATOM    144  CG  GLN A  18     -14.891 -28.453 -49.250  1.00 50.88           C  
ATOM    145  CD  GLN A  18     -13.992 -29.625 -48.969  1.00 50.88           C  
ATOM    146  NE2 GLN A  18     -14.477 -30.828 -49.250  1.00 50.88           N  
ATOM    147  OE1 GLN A  18     -12.867 -29.469 -48.469  1.00 50.88           O  
ATOM    148  N   ALA A  19     -16.359 -24.500 -47.469  1.00 51.06           N  
ATOM    149  CA  ALA A  19     -16.641 -23.734 -46.250  1.00 51.06           C  
ATOM    150  C   ALA A  19     -15.812 -24.234 -45.062  1.00 51.06           C  
ATOM    151  CB  ALA A  19     -18.141 -23.797 -45.906  1.00 51.06           C  
ATOM    152  O   ALA A  19     -16.141 -25.266 -44.469  1.00 51.06           O  
ATOM    153  N   ALA A  20     -14.555 -24.094 -45.031  1.00 55.94           N  
ATOM    154  CA  ALA A  20     -13.734 -24.609 -43.938  1.00 55.94           C  
ATOM    155  C   ALA A  20     -14.180 -24.062 -42.594  1.00 55.94           C  
ATOM    156  CB  ALA A  20     -12.258 -24.281 -44.188  1.00 55.94           C  
ATOM    157  O   ALA A  20     -14.523 -22.891 -42.469  1.00 55.94           O  
ATOM    158  N   LYS A  21     -14.656 -24.859 -41.719  1.00 61.66           N  
ATOM    159  CA  LYS A  21     -15.164 -24.656 -40.375  1.00 61.66           C  
ATOM    160  C   LYS A  21     -14.203 -23.812 -39.562  1.00 61.66           C  
ATOM    161  CB  LYS A  21     -15.398 -26.000 -39.688  1.00 61.66           C  
ATOM    162  O   LYS A  21     -13.008 -24.094 -39.500  1.00 61.66           O  
ATOM    163  CG  LYS A  21     -16.797 -26.562 -39.875  1.00 61.66           C  
ATOM    164  CD  LYS A  21     -17.000 -27.844 -39.094  1.00 61.66           C  
ATOM    165  CE  LYS A  21     -18.391 -28.422 -39.312  1.00 61.66           C  
ATOM    166  NZ  LYS A  21     -18.594 -29.703 -38.562  1.00 61.66           N  
ATOM    167  N   LYS A  22     -14.562 -22.562 -39.312  1.00 67.69           N  
ATOM    168  CA  LYS A  22     -13.859 -21.641 -38.406  1.00 67.69           C  
ATOM    169  C   LYS A  22     -13.477 -22.328 -37.094  1.00 67.69           C  
ATOM    170  CB  LYS A  22     -14.711 -20.406 -38.125  1.00 67.69           C  
ATOM    171  O   LYS A  22     -14.297 -23.016 -36.500  1.00 67.69           O  
ATOM    172  CG  LYS A  22     -14.164 -19.125 -38.750  1.00 67.69           C  
ATOM    173  CD  LYS A  22     -15.023 -17.922 -38.375  1.00 67.69           C  
ATOM    174  CE  LYS A  22     -14.484 -16.641 -39.000  1.00 67.69           C  
ATOM    175  NZ  LYS A  22     -15.320 -15.461 -38.625  1.00 67.69           N  
ATOM    176  N   ALA A  23     -12.117 -22.438 -36.875  1.00 77.19           N  
ATOM    177  CA  ALA A  23     -11.633 -23.047 -35.656  1.00 77.19           C  
ATOM    178  C   ALA A  23     -12.227 -22.359 -34.406  1.00 77.19           C  
ATOM    179  CB  ALA A  23     -10.109 -23.016 -35.594  1.00 77.19           C  
ATOM    180  O   ALA A  23     -12.320 -21.125 -34.375  1.00 77.19           O  
ATOM    181  N   VAL A  24     -12.898 -23.078 -33.562  1.00 81.75           N  
ATOM    182  CA  VAL A  24     -13.438 -22.578 -32.312  1.00 81.75           C  
ATOM    183  C   VAL A  24     -12.305 -22.281 -31.328  1.00 81.75           C  
ATOM    184  CB  VAL A  24     -14.438 -23.562 -31.672  1.00 81.75           C  
ATOM    185  O   VAL A  24     -11.492 -23.156 -31.031  1.00 81.75           O  
ATOM    186  CG1 VAL A  24     -14.969 -23.031 -30.344  1.00 81.75           C  
ATOM    187  CG2 VAL A  24     -15.586 -23.859 -32.625  1.00 81.75           C  
ATOM    188  N   ARG A  25     -12.102 -21.016 -31.016  1.00 87.19           N  
ATOM    189  CA  ARG A  25     -11.070 -20.609 -30.062  1.00 87.19           C  
ATOM    190  C   ARG A  25     -11.625 -20.562 -28.641  1.00 87.19           C  
ATOM    191  CB  ARG A  25     -10.484 -19.250 -30.453  1.00 87.19           C  
ATOM    192  O   ARG A  25     -12.625 -19.891 -28.391  1.00 87.19           O  
ATOM    193  CG  ARG A  25      -9.680 -19.281 -31.734  1.00 87.19           C  
ATOM    194  CD  ARG A  25      -9.078 -17.922 -32.062  1.00 87.19           C  
ATOM    195  NE  ARG A  25      -7.969 -17.594 -31.156  1.00 87.19           N  
ATOM    196  NH1 ARG A  25      -7.469 -15.570 -32.156  1.00 87.19           N  
ATOM    197  NH2 ARG A  25      -6.246 -16.312 -30.359  1.00 87.19           N  
ATOM    198  CZ  ARG A  25      -7.230 -16.500 -31.219  1.00 87.19           C  
ATOM    199  N   THR A  26     -10.984 -21.344 -27.812  1.00 88.75           N  
ATOM    200  CA  THR A  26     -11.383 -21.312 -26.406  1.00 88.75           C  
ATOM    201  C   THR A  26     -10.766 -20.125 -25.688  1.00 88.75           C  
ATOM    202  CB  THR A  26     -10.969 -22.609 -25.672  1.00 88.75           C  
ATOM    203  O   THR A  26      -9.758 -19.578 -26.141  1.00 88.75           O  
ATOM    204  CG2 THR A  26     -11.625 -23.828 -26.312  1.00 88.75           C  
ATOM    205  OG1 THR A  26      -9.547 -22.766 -25.734  1.00 88.75           O  
ATOM    206  N   ARG A  27     -11.430 -19.672 -24.688  1.00 88.44           N  
ATOM    207  CA  ARG A  27     -10.914 -18.531 -23.938  1.00 88.44           C  
ATOM    208  C   ARG A  27      -9.688 -18.922 -23.109  1.00 88.44           C  
ATOM    209  CB  ARG A  27     -11.992 -17.953 -23.016  1.00 88.44           C  
ATOM    210  O   ARG A  27      -8.688 -18.203 -23.094  1.00 88.44           O  
ATOM    211  CG  ARG A  27     -11.562 -16.719 -22.250  1.00 88.44           C  
ATOM    212  CD  ARG A  27     -12.734 -16.047 -21.562  1.00 88.44           C  
ATOM    213  NE  ARG A  27     -12.320 -14.820 -20.875  1.00 88.44           N  
ATOM    214  NH1 ARG A  27     -14.344 -13.742 -21.141  1.00 88.44           N  
ATOM    215  NH2 ARG A  27     -12.625 -12.695 -20.047  1.00 88.44           N  
ATOM    216  CZ  ARG A  27     -13.102 -13.758 -20.688  1.00 88.44           C  
ATOM    217  N   TYR A  28      -9.859 -20.141 -22.453  1.00 91.62           N  
ATOM    218  CA  TYR A  28      -8.781 -20.609 -21.594  1.00 91.62           C  
ATOM    219  C   TYR A  28      -8.117 -21.844 -22.172  1.00 91.62           C  
ATOM    220  CB  TYR A  28      -9.305 -20.891 -20.188  1.00 91.62           C  
ATOM    221  O   TYR A  28      -8.789 -22.719 -22.719  1.00 91.62           O  
ATOM    222  CG  TYR A  28      -9.750 -19.672 -19.422  1.00 91.62           C  
ATOM    223  CD1 TYR A  28      -8.820 -18.828 -18.812  1.00 91.62           C  
ATOM    224  CD2 TYR A  28     -11.094 -19.328 -19.344  1.00 91.62           C  
ATOM    225  CE1 TYR A  28      -9.227 -17.688 -18.109  1.00 91.62           C  
ATOM    226  CE2 TYR A  28     -11.516 -18.203 -18.641  1.00 91.62           C  
ATOM    227  OH  TYR A  28     -10.977 -16.266 -17.359  1.00 91.62           O  
ATOM    228  CZ  TYR A  28     -10.570 -17.391 -18.031  1.00 91.62           C  
ATOM    229  N   ILE A  29      -6.824 -21.906 -22.031  1.00 93.12           N  
ATOM    230  CA  ILE A  29      -6.039 -23.016 -22.562  1.00 93.12           C  
ATOM    231  C   ILE A  29      -6.371 -24.281 -21.797  1.00 93.12           C  
ATOM    232  CB  ILE A  29      -4.523 -22.719 -22.484  1.00 93.12           C  
ATOM    233  O   ILE A  29      -6.293 -25.391 -22.344  1.00 93.12           O  
ATOM    234  CG1 ILE A  29      -3.734 -23.750 -23.297  1.00 93.12           C  
ATOM    235  CG2 ILE A  29      -4.055 -22.688 -21.031  1.00 93.12           C  
ATOM    236  CD1 ILE A  29      -3.289 -23.266 -24.656  1.00 93.12           C  
ATOM    237  N   SER A  30      -6.734 -24.141 -20.531  1.00 90.44           N  
ATOM    238  CA  SER A  30      -7.105 -25.297 -19.719  1.00 90.44           C  
ATOM    239  C   SER A  30      -8.266 -26.062 -20.359  1.00 90.44           C  
ATOM    240  CB  SER A  30      -7.484 -24.859 -18.297  1.00 90.44           C  
ATOM    241  O   SER A  30      -8.328 -27.281 -20.266  1.00 90.44           O  
ATOM    242  OG  SER A  30      -8.484 -23.859 -18.328  1.00 90.44           O  
ATOM    243  N   THR A  31      -9.180 -25.344 -21.000  1.00 89.06           N  
ATOM    244  CA  THR A  31     -10.305 -25.953 -21.672  1.00 89.06           C  
ATOM    245  C   THR A  31      -9.844 -26.688 -22.938  1.00 89.06           C  
ATOM    246  CB  THR A  31     -11.383 -24.922 -22.047  1.00 89.06           C  
ATOM    247  O   THR A  31     -10.344 -27.766 -23.250  1.00 89.06           O  
ATOM    248  CG2 THR A  31     -12.781 -25.516 -21.922  1.00 89.06           C  
ATOM    249  OG1 THR A  31     -11.266 -23.797 -21.172  1.00 89.06           O  
ATOM    250  N   GLU A  32      -8.891 -26.094 -23.625  1.00 91.69           N  
ATOM    251  CA  GLU A  32      -8.414 -26.656 -24.875  1.00 91.69           C  
ATOM    252  C   GLU A  32      -7.547 -27.891 -24.625  1.00 91.69           C  
ATOM    253  CB  GLU A  32      -7.629 -25.609 -25.672  1.00 91.69           C  
ATOM    254  O   GLU A  32      -7.703 -28.906 -25.312  1.00 91.69           O  
ATOM    255  CG  GLU A  32      -7.141 -26.109 -27.031  1.00 91.69           C  
ATOM    256  CD  GLU A  32      -6.531 -25.016 -27.891  1.00 91.69           C  
ATOM    257  OE1 GLU A  32      -5.793 -25.344 -28.844  1.00 91.69           O  
ATOM    258  OE2 GLU A  32      -6.789 -23.828 -27.609  1.00 91.69           O  
ATOM    259  N   LEU A  33      -6.680 -27.812 -23.609  1.00 93.88           N  
ATOM    260  CA  LEU A  33      -5.707 -28.891 -23.422  1.00 93.88           C  
ATOM    261  C   LEU A  33      -6.102 -29.781 -22.234  1.00 93.88           C  
ATOM    262  CB  LEU A  33      -4.309 -28.312 -23.188  1.00 93.88           C  
ATOM    263  O   LEU A  33      -5.418 -30.766 -21.953  1.00 93.88           O  
ATOM    264  CG  LEU A  33      -3.691 -27.547 -24.359  1.00 93.88           C  
ATOM    265  CD1 LEU A  33      -2.287 -27.078 -24.000  1.00 93.88           C  
ATOM    266  CD2 LEU A  33      -3.664 -28.422 -25.609  1.00 93.88           C  
ATOM    267  N   GLY A  34      -7.164 -29.422 -21.547  1.00 91.19           N  
ATOM    268  CA  GLY A  34      -7.645 -30.219 -20.438  1.00 91.19           C  
ATOM    269  C   GLY A  34      -6.715 -30.203 -19.250  1.00 91.19           C  
ATOM    270  O   GLY A  34      -6.344 -31.266 -18.719  1.00 91.19           O  
ATOM    271  N   ILE A  35      -6.258 -29.047 -18.859  1.00 93.75           N  
ATOM    272  CA  ILE A  35      -5.383 -28.891 -17.703  1.00 93.75           C  
ATOM    273  C   ILE A  35      -6.188 -29.094 -16.422  1.00 93.75           C  
ATOM    274  CB  ILE A  35      -4.699 -27.500 -17.688  1.00 93.75           C  
ATOM    275  O   ILE A  35      -7.289 -28.562 -16.281  1.00 93.75           O  
ATOM    276  CG1 ILE A  35      -3.814 -27.344 -18.922  1.00 93.75           C  
ATOM    277  CG2 ILE A  35      -3.887 -27.312 -16.406  1.00 93.75           C  
ATOM    278  CD1 ILE A  35      -3.197 -25.953 -19.062  1.00 93.75           C  
ATOM    279  N   ARG A  36      -5.715 -29.891 -15.547  1.00 93.62           N  
ATOM    280  CA  ARG A  36      -6.379 -30.234 -14.289  1.00 93.62           C  
ATOM    281  C   ARG A  36      -5.793 -29.453 -13.125  1.00 93.62           C  
ATOM    282  CB  ARG A  36      -6.270 -31.734 -14.016  1.00 93.62           C  
ATOM    283  O   ARG A  36      -4.820 -28.719 -13.297  1.00 93.62           O  
ATOM    284  CG  ARG A  36      -6.859 -32.625 -15.117  1.00 93.62           C  
ATOM    285  CD  ARG A  36      -6.637 -34.094 -14.844  1.00 93.62           C  
ATOM    286  NE  ARG A  36      -7.094 -34.906 -15.953  1.00 93.62           N  
ATOM    287  NH1 ARG A  36      -4.984 -35.312 -16.812  1.00 93.62           N  
ATOM    288  NH2 ARG A  36      -6.824 -36.219 -17.828  1.00 93.62           N  
ATOM    289  CZ  ARG A  36      -6.301 -35.469 -16.859  1.00 93.62           C  
ATOM    290  N   GLN A  37      -6.527 -29.594 -11.969  1.00 92.94           N  
ATOM    291  CA  GLN A  37      -5.949 -29.031 -10.758  1.00 92.94           C  
ATOM    292  C   GLN A  37      -4.781 -29.875 -10.258  1.00 92.94           C  
ATOM    293  CB  GLN A  37      -7.012 -28.906  -9.664  1.00 92.94           C  
ATOM    294  O   GLN A  37      -4.684 -31.062 -10.594  1.00 92.94           O  
ATOM    295  CG  GLN A  37      -8.062 -27.844  -9.938  1.00 92.94           C  
ATOM    296  CD  GLN A  37      -9.062 -27.688  -8.805  1.00 92.94           C  
ATOM    297  NE2 GLN A  37      -9.898 -26.672  -8.891  1.00 92.94           N  
ATOM    298  OE1 GLN A  37      -9.070 -28.484  -7.863  1.00 92.94           O  
ATOM    299  N   ARG A  38      -4.004 -29.281  -9.531  1.00 93.38           N  
ATOM    300  CA  ARG A  38      -2.717 -29.906  -9.250  1.00 93.38           C  
ATOM    301  C   ARG A  38      -2.850 -30.969  -8.172  1.00 93.38           C  
ATOM    302  CB  ARG A  38      -1.687 -28.859  -8.828  1.00 93.38           C  
ATOM    303  O   ARG A  38      -2.465 -32.125  -8.375  1.00 93.38           O  
ATOM    304  CG  ARG A  38      -0.270 -29.172  -9.289  1.00 93.38           C  
ATOM    305  CD  ARG A  38       0.570 -27.906  -9.414  1.00 93.38           C  
ATOM    306  NE  ARG A  38       1.988 -28.219  -9.570  1.00 93.38           N  
ATOM    307  NH1 ARG A  38       2.588 -26.094 -10.242  1.00 93.38           N  
ATOM    308  NH2 ARG A  38       4.176 -27.734 -10.078  1.00 93.38           N  
ATOM    309  CZ  ARG A  38       2.914 -27.344  -9.961  1.00 93.38           C  
ATOM    310  N   LEU A  39      -3.459 -30.562  -7.070  1.00 96.25           N  
ATOM    311  CA  LEU A  39      -3.328 -31.438  -5.910  1.00 96.25           C  
ATOM    312  C   LEU A  39      -4.629 -31.484  -5.113  1.00 96.25           C  
ATOM    313  CB  LEU A  39      -2.182 -30.969  -5.012  1.00 96.25           C  
ATOM    314  O   LEU A  39      -5.246 -30.453  -4.867  1.00 96.25           O  
ATOM    315  CG  LEU A  39      -2.004 -31.734  -3.691  1.00 96.25           C  
ATOM    316  CD1 LEU A  39      -1.513 -33.156  -3.955  1.00 96.25           C  
ATOM    317  CD2 LEU A  39      -1.037 -30.984  -2.777  1.00 96.25           C  
ATOM    318  N   LEU A  40      -5.082 -32.656  -4.828  1.00 97.19           N  
ATOM    319  CA  LEU A  40      -6.148 -32.875  -3.857  1.00 97.19           C  
ATOM    320  C   LEU A  40      -5.609 -33.594  -2.621  1.00 97.19           C  
ATOM    321  CB  LEU A  40      -7.273 -33.719  -4.484  1.00 97.19           C  
ATOM    322  O   LEU A  40      -4.930 -34.625  -2.736  1.00 97.19           O  
ATOM    323  CG  LEU A  40      -8.461 -34.031  -3.576  1.00 97.19           C  
ATOM    324  CD1 LEU A  40      -9.570 -33.000  -3.752  1.00 97.19           C  
ATOM    325  CD2 LEU A  40      -8.977 -35.438  -3.867  1.00 97.19           C  
ATOM    326  N   VAL A  41      -5.855 -33.000  -1.458  1.00 97.94           N  
ATOM    327  CA  VAL A  41      -5.430 -33.625  -0.208  1.00 97.94           C  
ATOM    328  C   VAL A  41      -6.629 -34.281   0.480  1.00 97.94           C  
ATOM    329  CB  VAL A  41      -4.762 -32.594   0.737  1.00 97.94           C  
ATOM    330  O   VAL A  41      -7.641 -33.625   0.731  1.00 97.94           O  
ATOM    331  CG1 VAL A  41      -4.414 -33.250   2.076  1.00 97.94           C  
ATOM    332  CG2 VAL A  41      -3.516 -32.000   0.085  1.00 97.94           C  
ATOM    333  N   ALA A  42      -6.555 -35.562   0.697  1.00 98.12           N  
ATOM    334  CA  ALA A  42      -7.590 -36.312   1.403  1.00 98.12           C  
ATOM    335  C   ALA A  42      -7.105 -36.750   2.785  1.00 98.12           C  
ATOM    336  CB  ALA A  42      -8.008 -37.531   0.586  1.00 98.12           C  
ATOM    337  O   ALA A  42      -6.141 -37.500   2.904  1.00 98.12           O  
ATOM    338  N   VAL A  43      -7.805 -36.281   3.791  1.00 98.06           N  
ATOM    339  CA  VAL A  43      -7.426 -36.562   5.172  1.00 98.06           C  
ATOM    340  C   VAL A  43      -8.320 -37.688   5.727  1.00 98.06           C  
ATOM    341  CB  VAL A  43      -7.520 -35.312   6.066  1.00 98.06           C  
ATOM    342  O   VAL A  43      -9.547 -37.531   5.773  1.00 98.06           O  
ATOM    343  CG1 VAL A  43      -7.125 -35.656   7.504  1.00 98.06           C  
ATOM    344  CG2 VAL A  43      -6.633 -34.188   5.508  1.00 98.06           C  
ATOM    345  N   LEU A  44      -7.707 -38.781   6.094  1.00 97.44           N  
ATOM    346  CA  LEU A  44      -8.438 -39.875   6.727  1.00 97.44           C  
ATOM    347  C   LEU A  44      -8.633 -39.594   8.211  1.00 97.44           C  
ATOM    348  CB  LEU A  44      -7.688 -41.188   6.531  1.00 97.44           C  
ATOM    349  O   LEU A  44      -7.660 -39.469   8.961  1.00 97.44           O  
ATOM    350  CG  LEU A  44      -7.418 -41.625   5.086  1.00 97.44           C  
ATOM    351  CD1 LEU A  44      -6.453 -42.812   5.051  1.00 97.44           C  
ATOM    352  CD2 LEU A  44      -8.719 -41.969   4.379  1.00 97.44           C  
ATOM    353  N   THR A  45      -9.820 -39.469   8.578  1.00 95.81           N  
ATOM    354  CA  THR A  45     -10.156 -39.125   9.961  1.00 95.81           C  
ATOM    355  C   THR A  45     -11.281 -40.031  10.469  1.00 95.81           C  
ATOM    356  CB  THR A  45     -10.555 -37.656  10.102  1.00 95.81           C  
ATOM    357  O   THR A  45     -11.656 -41.000   9.812  1.00 95.81           O  
ATOM    358  CG2 THR A  45     -11.742 -37.312   9.203  1.00 95.81           C  
ATOM    359  OG1 THR A  45     -10.914 -37.406  11.469  1.00 95.81           O  
ATOM    360  N   SER A  46     -11.648 -39.875  11.719  1.00 93.75           N  
ATOM    361  CA  SER A  46     -12.727 -40.625  12.359  1.00 93.75           C  
ATOM    362  C   SER A  46     -13.656 -39.688  13.125  1.00 93.75           C  
ATOM    363  CB  SER A  46     -12.172 -41.688  13.305  1.00 93.75           C  
ATOM    364  O   SER A  46     -13.344 -38.500  13.320  1.00 93.75           O  
ATOM    365  OG  SER A  46     -11.711 -41.094  14.508  1.00 93.75           O  
ATOM    366  N   GLN A  47     -14.742 -40.219  13.508  1.00 91.81           N  
ATOM    367  CA  GLN A  47     -15.703 -39.406  14.258  1.00 91.81           C  
ATOM    368  C   GLN A  47     -15.109 -38.938  15.586  1.00 91.81           C  
ATOM    369  CB  GLN A  47     -16.984 -40.188  14.492  1.00 91.81           C  
ATOM    370  O   GLN A  47     -15.461 -37.875  16.094  1.00 91.81           O  
ATOM    371  CG  GLN A  47     -18.188 -39.656  13.727  1.00 91.81           C  
ATOM    372  CD  GLN A  47     -19.438 -39.531  14.578  1.00 91.81           C  
ATOM    373  NE2 GLN A  47     -20.469 -38.875  14.047  1.00 91.81           N  
ATOM    374  OE1 GLN A  47     -19.484 -40.031  15.711  1.00 91.81           O  
ATOM    375  N   THR A  48     -14.234 -39.719  16.047  1.00 91.31           N  
ATOM    376  CA  THR A  48     -13.641 -39.406  17.344  1.00 91.31           C  
ATOM    377  C   THR A  48     -12.562 -38.344  17.219  1.00 91.31           C  
ATOM    378  CB  THR A  48     -13.031 -40.688  17.984  1.00 91.31           C  
ATOM    379  O   THR A  48     -12.414 -37.500  18.094  1.00 91.31           O  
ATOM    380  CG2 THR A  48     -14.094 -41.500  18.719  1.00 91.31           C  
ATOM    381  OG1 THR A  48     -12.453 -41.500  16.953  1.00 91.31           O  
ATOM    382  N   THR A  49     -11.875 -38.344  16.172  1.00 94.25           N  
ATOM    383  CA  THR A  49     -10.719 -37.438  16.062  1.00 94.25           C  
ATOM    384  C   THR A  49     -11.047 -36.219  15.211  1.00 94.25           C  
ATOM    385  CB  THR A  49      -9.508 -38.188  15.461  1.00 94.25           C  
ATOM    386  O   THR A  49     -10.320 -35.219  15.250  1.00 94.25           O  
ATOM    387  CG2 THR A  49      -8.992 -39.281  16.406  1.00 94.25           C  
ATOM    388  OG1 THR A  49      -9.891 -38.812  14.219  1.00 94.25           O  
ATOM    389  N   LEU A  50     -12.117 -36.219  14.484  1.00 94.88           N  
ATOM    390  CA  LEU A  50     -12.484 -35.125  13.570  1.00 94.88           C  
ATOM    391  C   LEU A  50     -12.578 -33.812  14.305  1.00 94.88           C  
ATOM    392  CB  LEU A  50     -13.820 -35.438  12.891  1.00 94.88           C  
ATOM    393  O   LEU A  50     -12.008 -32.812  13.859  1.00 94.88           O  
ATOM    394  CG  LEU A  50     -14.297 -34.438  11.844  1.00 94.88           C  
ATOM    395  CD1 LEU A  50     -13.375 -34.438  10.633  1.00 94.88           C  
ATOM    396  CD2 LEU A  50     -15.734 -34.719  11.430  1.00 94.88           C  
ATOM    397  N   PRO A  51     -13.188 -33.781  15.539  1.00 94.44           N  
ATOM    398  CA  PRO A  51     -13.359 -32.500  16.203  1.00 94.44           C  
ATOM    399  C   PRO A  51     -12.070 -31.984  16.828  1.00 94.44           C  
ATOM    400  CB  PRO A  51     -14.414 -32.781  17.281  1.00 94.44           C  
ATOM    401  O   PRO A  51     -12.008 -30.828  17.250  1.00 94.44           O  
ATOM    402  CG  PRO A  51     -14.641 -34.250  17.203  1.00 94.44           C  
ATOM    403  CD  PRO A  51     -13.859 -34.812  16.047  1.00 94.44           C  
ATOM    404  N   THR A  52     -11.062 -32.781  16.938  1.00 95.69           N  
ATOM    405  CA  THR A  52      -9.805 -32.375  17.562  1.00 95.69           C  
ATOM    406  C   THR A  52      -8.680 -32.344  16.531  1.00 95.69           C  
ATOM    407  CB  THR A  52      -9.422 -33.281  18.734  1.00 95.69           C  
ATOM    408  O   THR A  52      -8.406 -31.312  15.922  1.00 95.69           O  
ATOM    409  CG2 THR A  52     -10.406 -33.156  19.891  1.00 95.69           C  
ATOM    410  OG1 THR A  52      -9.438 -34.656  18.281  1.00 95.69           O  
ATOM    411  N   LEU A  53      -8.180 -33.562  16.188  1.00 96.69           N  
ATOM    412  CA  LEU A  53      -7.062 -33.656  15.250  1.00 96.69           C  
ATOM    413  C   LEU A  53      -7.484 -33.250  13.852  1.00 96.69           C  
ATOM    414  CB  LEU A  53      -6.520 -35.094  15.211  1.00 96.69           C  
ATOM    415  O   LEU A  53      -6.719 -32.562  13.148  1.00 96.69           O  
ATOM    416  CG  LEU A  53      -5.625 -35.531  16.375  1.00 96.69           C  
ATOM    417  CD1 LEU A  53      -5.438 -37.031  16.375  1.00 96.69           C  
ATOM    418  CD2 LEU A  53      -4.277 -34.812  16.297  1.00 96.69           C  
ATOM    419  N   GLY A  54      -8.680 -33.594  13.469  1.00 96.38           N  
ATOM    420  CA  GLY A  54      -9.188 -33.156  12.172  1.00 96.38           C  
ATOM    421  C   GLY A  54      -9.219 -31.656  12.031  1.00 96.38           C  
ATOM    422  O   GLY A  54      -8.781 -31.109  11.008  1.00 96.38           O  
ATOM    423  N   VAL A  55      -9.750 -31.016  13.039  1.00 96.50           N  
ATOM    424  CA  VAL A  55      -9.828 -29.547  13.039  1.00 96.50           C  
ATOM    425  C   VAL A  55      -8.422 -28.953  13.031  1.00 96.50           C  
ATOM    426  CB  VAL A  55     -10.617 -29.031  14.266  1.00 96.50           C  
ATOM    427  O   VAL A  55      -8.164 -27.969  12.344  1.00 96.50           O  
ATOM    428  CG1 VAL A  55     -10.484 -27.516  14.375  1.00 96.50           C  
ATOM    429  CG2 VAL A  55     -12.086 -29.438  14.164  1.00 96.50           C  
ATOM    430  N   ALA A  56      -7.504 -29.562  13.766  1.00 97.25           N  
ATOM    431  CA  ALA A  56      -6.125 -29.078  13.797  1.00 97.25           C  
ATOM    432  C   ALA A  56      -5.477 -29.172  12.422  1.00 97.25           C  
ATOM    433  CB  ALA A  56      -5.309 -29.875  14.820  1.00 97.25           C  
ATOM    434  O   ALA A  56      -4.754 -28.266  12.008  1.00 97.25           O  
ATOM    435  N   VAL A  57      -5.746 -30.234  11.695  1.00 97.19           N  
ATOM    436  CA  VAL A  57      -5.219 -30.391  10.336  1.00 97.19           C  
ATOM    437  C   VAL A  57      -5.793 -29.297   9.438  1.00 97.19           C  
ATOM    438  CB  VAL A  57      -5.543 -31.781   9.758  1.00 97.19           C  
ATOM    439  O   VAL A  57      -5.066 -28.688   8.641  1.00 97.19           O  
ATOM    440  CG1 VAL A  57      -5.180 -31.844   8.281  1.00 97.19           C  
ATOM    441  CG2 VAL A  57      -4.801 -32.875  10.539  1.00 97.19           C  
ATOM    442  N   ASN A  58      -7.062 -29.062   9.578  1.00 96.31           N  
ATOM    443  CA  ASN A  58      -7.691 -28.016   8.766  1.00 96.31           C  
ATOM    444  C   ASN A  58      -7.090 -26.641   9.039  1.00 96.31           C  
ATOM    445  CB  ASN A  58      -9.203 -28.000   9.000  1.00 96.31           C  
ATOM    446  O   ASN A  58      -6.879 -25.859   8.109  1.00 96.31           O  
ATOM    447  CG  ASN A  58      -9.930 -27.078   8.039  1.00 96.31           C  
ATOM    448  ND2 ASN A  58     -10.734 -26.172   8.578  1.00 96.31           N  
ATOM    449  OD1 ASN A  58      -9.766 -27.172   6.816  1.00 96.31           O  
ATOM    450  N   ARG A  59      -6.828 -26.344  10.258  1.00 95.25           N  
ATOM    451  CA  ARG A  59      -6.305 -25.047  10.656  1.00 95.25           C  
ATOM    452  C   ARG A  59      -4.855 -24.875  10.203  1.00 95.25           C  
ATOM    453  CB  ARG A  59      -6.402 -24.859  12.172  1.00 95.25           C  
ATOM    454  O   ARG A  59      -4.387 -23.750  10.023  1.00 95.25           O  
ATOM    455  CG  ARG A  59      -7.812 -24.594  12.672  1.00 95.25           C  
ATOM    456  CD  ARG A  59      -7.812 -24.047  14.094  1.00 95.25           C  
ATOM    457  NE  ARG A  59      -9.164 -23.719  14.547  1.00 95.25           N  
ATOM    458  NH1 ARG A  59      -8.547 -23.250  16.719  1.00 95.25           N  
ATOM    459  NH2 ARG A  59     -10.742 -23.078  16.078  1.00 95.25           N  
ATOM    460  CZ  ARG A  59      -9.477 -23.344  15.781  1.00 95.25           C  
ATOM    461  N   THR A  60      -4.094 -25.938  10.031  1.00 96.06           N  
ATOM    462  CA  THR A  60      -2.680 -25.859   9.680  1.00 96.06           C  
ATOM    463  C   THR A  60      -2.479 -26.109   8.188  1.00 96.06           C  
ATOM    464  CB  THR A  60      -1.851 -26.875  10.484  1.00 96.06           C  
ATOM    465  O   THR A  60      -1.497 -25.641   7.602  1.00 96.06           O  
ATOM    466  CG2 THR A  60      -1.868 -26.547  11.969  1.00 96.06           C  
ATOM    467  OG1 THR A  60      -2.396 -28.188  10.289  1.00 96.06           O  
ATOM    468  N   LEU A  61      -3.398 -26.750   7.523  1.00 94.44           N  
ATOM    469  CA  LEU A  61      -3.203 -27.172   6.141  1.00 94.44           C  
ATOM    470  C   LEU A  61      -4.281 -26.578   5.234  1.00 94.44           C  
ATOM    471  CB  LEU A  61      -3.217 -28.688   6.039  1.00 94.44           C  
ATOM    472  O   LEU A  61      -4.008 -26.234   4.086  1.00 94.44           O  
ATOM    473  CG  LEU A  61      -2.520 -29.297   4.820  1.00 94.44           C  
ATOM    474  CD1 LEU A  61      -1.042 -29.531   5.117  1.00 94.44           C  
ATOM    475  CD2 LEU A  61      -3.197 -30.594   4.406  1.00 94.44           C  
ATOM    476  N   GLY A  62      -5.480 -26.438   5.672  1.00 89.38           N  
ATOM    477  CA  GLY A  62      -6.660 -26.156   4.875  1.00 89.38           C  
ATOM    478  C   GLY A  62      -6.602 -24.797   4.188  1.00 89.38           C  
ATOM    479  O   GLY A  62      -7.074 -24.641   3.059  1.00 89.38           O  
ATOM    480  N   HIS A  63      -6.008 -23.828   4.746  1.00 85.38           N  
ATOM    481  CA  HIS A  63      -6.035 -22.469   4.219  1.00 85.38           C  
ATOM    482  C   HIS A  63      -4.973 -22.266   3.143  1.00 85.38           C  
ATOM    483  CB  HIS A  63      -5.840 -21.453   5.344  1.00 85.38           C  
ATOM    484  O   HIS A  63      -5.023 -21.297   2.379  1.00 85.38           O  
ATOM    485  CG  HIS A  63      -4.566 -21.641   6.109  1.00 85.38           C  
ATOM    486  CD2 HIS A  63      -3.428 -20.906   6.137  1.00 85.38           C  
ATOM    487  ND1 HIS A  63      -4.371 -22.703   6.973  1.00 85.38           N  
ATOM    488  CE1 HIS A  63      -3.164 -22.609   7.504  1.00 85.38           C  
ATOM    489  NE2 HIS A  63      -2.570 -21.531   7.012  1.00 85.38           N  
ATOM    490  N   ARG A  64      -4.074 -23.172   2.961  1.00 87.25           N  
ATOM    491  CA  ARG A  64      -2.945 -22.984   2.051  1.00 87.25           C  
ATOM    492  C   ARG A  64      -3.156 -23.766   0.755  1.00 87.25           C  
ATOM    493  CB  ARG A  64      -1.641 -23.422   2.719  1.00 87.25           C  
ATOM    494  O   ARG A  64      -2.562 -23.438  -0.274  1.00 87.25           O  
ATOM    495  CG  ARG A  64      -1.088 -22.422   3.715  1.00 87.25           C  
ATOM    496  CD  ARG A  64       0.255 -21.859   3.266  1.00 87.25           C  
ATOM    497  NE  ARG A  64       0.779 -20.891   4.219  1.00 87.25           N  
ATOM    498  NH1 ARG A  64       2.576 -20.266   2.910  1.00 87.25           N  
ATOM    499  NH2 ARG A  64       2.258 -19.297   4.961  1.00 87.25           N  
ATOM    500  CZ  ARG A  64       1.869 -20.156   4.027  1.00 87.25           C  
ATOM    501  N   LEU A  65      -3.939 -24.766   0.828  1.00 87.56           N  
ATOM    502  CA  LEU A  65      -4.098 -25.625  -0.337  1.00 87.56           C  
ATOM    503  C   LEU A  65      -5.457 -25.406  -0.994  1.00 87.56           C  
ATOM    504  CB  LEU A  65      -3.939 -27.094   0.061  1.00 87.56           C  
ATOM    505  O   LEU A  65      -6.375 -24.875  -0.367  1.00 87.56           O  
ATOM    506  CG  LEU A  65      -2.568 -27.516   0.597  1.00 87.56           C  
ATOM    507  CD1 LEU A  65      -2.631 -28.922   1.185  1.00 87.56           C  
ATOM    508  CD2 LEU A  65      -1.519 -27.438  -0.506  1.00 87.56           C  
ATOM    509  N   GLU A  66      -5.508 -25.766  -2.186  1.00 81.38           N  
ATOM    510  CA  GLU A  66      -6.695 -25.516  -2.996  1.00 81.38           C  
ATOM    511  C   GLU A  66      -7.879 -26.344  -2.510  1.00 81.38           C  
ATOM    512  CB  GLU A  66      -6.410 -25.812  -4.473  1.00 81.38           C  
ATOM    513  O   GLU A  66      -9.008 -25.859  -2.441  1.00 81.38           O  
ATOM    514  CG  GLU A  66      -5.762 -24.656  -5.219  1.00 81.38           C  
ATOM    515  CD  GLU A  66      -5.504 -24.969  -6.688  1.00 81.38           C  
ATOM    516  OE1 GLU A  66      -4.996 -24.078  -7.410  1.00 81.38           O  
ATOM    517  OE2 GLU A  66      -5.816 -26.094  -7.117  1.00 81.38           O  
ATOM    518  N   ARG A  67      -7.578 -27.672  -2.264  1.00 91.31           N  
ATOM    519  CA  ARG A  67      -8.672 -28.562  -1.886  1.00 91.31           C  
ATOM    520  C   ARG A  67      -8.211 -29.594  -0.852  1.00 91.31           C  
ATOM    521  CB  ARG A  67      -9.234 -29.281  -3.117  1.00 91.31           C  
ATOM    522  O   ARG A  67      -7.277 -30.359  -1.102  1.00 91.31           O  
ATOM    523  CG  ARG A  67     -10.695 -29.672  -2.986  1.00 91.31           C  
ATOM    524  CD  ARG A  67     -11.617 -28.609  -3.557  1.00 91.31           C  
ATOM    525  NE  ARG A  67     -13.008 -29.047  -3.574  1.00 91.31           N  
ATOM    526  NH1 ARG A  67     -13.844 -27.078  -4.445  1.00 91.31           N  
ATOM    527  NH2 ARG A  67     -15.258 -28.828  -3.969  1.00 91.31           N  
ATOM    528  CZ  ARG A  67     -14.039 -28.312  -3.996  1.00 91.31           C  
ATOM    529  N   VAL A  68      -8.859 -29.516   0.250  1.00 96.25           N  
ATOM    530  CA  VAL A  68      -8.648 -30.484   1.321  1.00 96.25           C  
ATOM    531  C   VAL A  68      -9.984 -31.109   1.718  1.00 96.25           C  
ATOM    532  CB  VAL A  68      -7.980 -29.844   2.553  1.00 96.25           C  
ATOM    533  O   VAL A  68     -10.938 -30.406   2.041  1.00 96.25           O  
ATOM    534  CG1 VAL A  68      -7.750 -30.875   3.652  1.00 96.25           C  
ATOM    535  CG2 VAL A  68      -6.660 -29.172   2.154  1.00 96.25           C  
ATOM    536  N   VAL A  69     -10.086 -32.469   1.658  1.00 97.06           N  
ATOM    537  CA  VAL A  69     -11.312 -33.156   2.012  1.00 97.06           C  
ATOM    538  C   VAL A  69     -11.055 -34.094   3.191  1.00 97.06           C  
ATOM    539  CB  VAL A  69     -11.875 -33.969   0.812  1.00 97.06           C  
ATOM    540  O   VAL A  69      -9.992 -34.719   3.271  1.00 97.06           O  
ATOM    541  CG1 VAL A  69     -13.398 -33.969   0.823  1.00 97.06           C  
ATOM    542  CG2 VAL A  69     -11.344 -33.406  -0.502  1.00 97.06           C  
ATOM    543  N   PHE A  70     -11.984 -34.156   4.094  1.00 97.00           N  
ATOM    544  CA  PHE A  70     -11.898 -35.031   5.258  1.00 97.00           C  
ATOM    545  C   PHE A  70     -12.844 -36.219   5.121  1.00 97.00           C  
ATOM    546  CB  PHE A  70     -12.219 -34.250   6.539  1.00 97.00           C  
ATOM    547  O   PHE A  70     -14.047 -36.031   4.938  1.00 97.00           O  
ATOM    548  CG  PHE A  70     -11.203 -33.188   6.879  1.00 97.00           C  
ATOM    549  CD1 PHE A  70     -10.203 -33.438   7.812  1.00 97.00           C  
ATOM    550  CD2 PHE A  70     -11.242 -31.953   6.258  1.00 97.00           C  
ATOM    551  CE1 PHE A  70      -9.266 -32.469   8.125  1.00 97.00           C  
ATOM    552  CE2 PHE A  70     -10.305 -30.969   6.566  1.00 97.00           C  
ATOM    553  CZ  PHE A  70      -9.320 -31.219   7.504  1.00 97.00           C  
ATOM    554  N   LEU A  71     -12.281 -37.438   5.176  1.00 97.38           N  
ATOM    555  CA  LEU A  71     -13.039 -38.656   4.953  1.00 97.38           C  
ATOM    556  C   LEU A  71     -13.219 -39.406   6.258  1.00 97.38           C  
ATOM    557  CB  LEU A  71     -12.336 -39.531   3.918  1.00 97.38           C  
ATOM    558  O   LEU A  71     -12.234 -39.812   6.891  1.00 97.38           O  
ATOM    559  CG  LEU A  71     -12.055 -38.875   2.559  1.00 97.38           C  
ATOM    560  CD1 LEU A  71     -11.148 -39.781   1.727  1.00 97.38           C  
ATOM    561  CD2 LEU A  71     -13.359 -38.594   1.819  1.00 97.38           C  
ATOM    562  N   THR A  72     -14.438 -39.625   6.621  1.00 95.31           N  
ATOM    563  CA  THR A  72     -14.758 -40.312   7.855  1.00 95.31           C  
ATOM    564  C   THR A  72     -15.594 -41.562   7.570  1.00 95.31           C  
ATOM    565  CB  THR A  72     -15.516 -39.406   8.844  1.00 95.31           C  
ATOM    566  O   THR A  72     -16.250 -41.656   6.531  1.00 95.31           O  
ATOM    567  CG2 THR A  72     -15.844 -38.062   8.203  1.00 95.31           C  
ATOM    568  OG1 THR A  72     -16.734 -40.062   9.242  1.00 95.31           O  
ATOM    569  N   GLY A  73     -15.484 -42.562   8.438  1.00 93.31           N  
ATOM    570  CA  GLY A  73     -16.234 -43.781   8.281  1.00 93.31           C  
ATOM    571  C   GLY A  73     -17.672 -43.656   8.758  1.00 93.31           C  
ATOM    572  O   GLY A  73     -18.562 -44.344   8.242  1.00 93.31           O  
ATOM    573  N   ALA A  74     -17.859 -42.906   9.758  1.00 89.69           N  
ATOM    574  CA  ALA A  74     -19.188 -42.781  10.352  1.00 89.69           C  
ATOM    575  C   ALA A  74     -19.656 -41.312  10.359  1.00 89.69           C  
ATOM    576  CB  ALA A  74     -19.203 -43.312  11.773  1.00 89.69           C  
ATOM    577  O   ALA A  74     -18.828 -40.406  10.336  1.00 89.69           O  
ATOM    578  N   ARG A  75     -21.047 -41.219  10.242  1.00 82.38           N  
ATOM    579  CA  ARG A  75     -21.625 -39.875  10.234  1.00 82.38           C  
ATOM    580  C   ARG A  75     -21.703 -39.312  11.648  1.00 82.38           C  
ATOM    581  CB  ARG A  75     -23.016 -39.875   9.594  1.00 82.38           C  
ATOM    582  O   ARG A  75     -22.141 -40.000  12.570  1.00 82.38           O  
ATOM    583  CG  ARG A  75     -23.391 -38.594   8.914  1.00 82.38           C  
ATOM    584  CD  ARG A  75     -24.734 -38.688   8.203  1.00 82.38           C  
ATOM    585  NE  ARG A  75     -24.969 -37.562   7.316  1.00 82.38           N  
ATOM    586  NH1 ARG A  75     -27.000 -38.312   6.539  1.00 82.38           N  
ATOM    587  NH2 ARG A  75     -26.156 -36.312   5.781  1.00 82.38           N  
ATOM    588  CZ  ARG A  75     -26.047 -37.406   6.547  1.00 82.38           C  
ATOM    589  N   GLY A  76     -21.078 -38.281  11.758  1.00 75.06           N  
ATOM    590  CA  GLY A  76     -21.188 -37.594  13.039  1.00 75.06           C  
ATOM    591  C   GLY A  76     -22.312 -36.594  13.062  1.00 75.06           C  
ATOM    592  O   GLY A  76     -23.078 -36.469  12.102  1.00 75.06           O  
ATOM    593  N   ARG A  77     -22.672 -36.000  14.203  1.00 73.00           N  
ATOM    594  CA  ARG A  77     -23.781 -35.094  14.391  1.00 73.00           C  
ATOM    595  C   ARG A  77     -23.594 -33.812  13.555  1.00 73.00           C  
ATOM    596  CB  ARG A  77     -23.938 -34.719  15.867  1.00 73.00           C  
ATOM    597  O   ARG A  77     -24.453 -33.438  12.766  1.00 73.00           O  
ATOM    598  CG  ARG A  77     -24.703 -35.750  16.672  1.00 73.00           C  
ATOM    599  CD  ARG A  77     -24.922 -35.312  18.109  1.00 73.00           C  
ATOM    600  NE  ARG A  77     -25.688 -36.281  18.875  1.00 73.00           N  
ATOM    601  NH1 ARG A  77     -25.656 -35.062  20.844  1.00 73.00           N  
ATOM    602  NH2 ARG A  77     -26.734 -37.094  20.750  1.00 73.00           N  
ATOM    603  CZ  ARG A  77     -26.031 -36.125  20.156  1.00 73.00           C  
ATOM    604  N   ARG A  78     -22.500 -32.938  13.883  1.00 83.50           N  
ATOM    605  CA  ARG A  78     -22.297 -31.703  13.156  1.00 83.50           C  
ATOM    606  C   ARG A  78     -20.844 -31.578  12.688  1.00 83.50           C  
ATOM    607  CB  ARG A  78     -22.672 -30.500  14.023  1.00 83.50           C  
ATOM    608  O   ARG A  78     -19.922 -31.766  13.477  1.00 83.50           O  
ATOM    609  CG  ARG A  78     -23.328 -29.359  13.258  1.00 83.50           C  
ATOM    610  CD  ARG A  78     -23.734 -28.219  14.172  1.00 83.50           C  
ATOM    611  NE  ARG A  78     -24.391 -27.141  13.438  1.00 83.50           N  
ATOM    612  NH1 ARG A  78     -24.781 -25.828  15.297  1.00 83.50           N  
ATOM    613  NH2 ARG A  78     -25.438 -25.109  13.219  1.00 83.50           N  
ATOM    614  CZ  ARG A  78     -24.859 -26.031  13.984  1.00 83.50           C  
ATOM    615  N   ALA A  79     -20.641 -31.453  11.336  1.00 87.62           N  
ATOM    616  CA  ALA A  79     -19.312 -31.188  10.789  1.00 87.62           C  
ATOM    617  C   ALA A  79     -18.797 -29.812  11.203  1.00 87.62           C  
ATOM    618  CB  ALA A  79     -19.344 -31.297   9.266  1.00 87.62           C  
ATOM    619  O   ALA A  79     -19.562 -28.844  11.258  1.00 87.62           O  
ATOM    620  N   PRO A  80     -17.609 -29.844  11.656  1.00 89.69           N  
ATOM    621  CA  PRO A  80     -17.062 -28.531  11.992  1.00 89.69           C  
ATOM    622  C   PRO A  80     -17.203 -27.516  10.852  1.00 89.69           C  
ATOM    623  CB  PRO A  80     -15.594 -28.828  12.281  1.00 89.69           C  
ATOM    624  O   PRO A  80     -17.062 -27.875   9.688  1.00 89.69           O  
ATOM    625  CG  PRO A  80     -15.547 -30.297  12.555  1.00 89.69           C  
ATOM    626  CD  PRO A  80     -16.656 -30.953  11.789  1.00 89.69           C  
ATOM    627  N   PRO A  81     -17.531 -26.312  11.117  1.00 87.44           N  
ATOM    628  CA  PRO A  81     -17.766 -25.312  10.086  1.00 87.44           C  
ATOM    629  C   PRO A  81     -16.531 -25.031   9.242  1.00 87.44           C  
ATOM    630  CB  PRO A  81     -18.156 -24.062  10.891  1.00 87.44           C  
ATOM    631  O   PRO A  81     -15.406 -25.016   9.766  1.00 87.44           O  
ATOM    632  CG  PRO A  81     -17.922 -24.438  12.312  1.00 87.44           C  
ATOM    633  CD  PRO A  81     -17.609 -25.906  12.375  1.00 87.44           C  
ATOM    634  N   GLY A  82     -16.703 -24.875   7.945  1.00 87.44           N  
ATOM    635  CA  GLY A  82     -15.641 -24.500   7.027  1.00 87.44           C  
ATOM    636  C   GLY A  82     -14.844 -25.688   6.539  1.00 87.44           C  
ATOM    637  O   GLY A  82     -13.852 -25.531   5.820  1.00 87.44           O  
ATOM    638  N   MET A  83     -15.156 -26.938   7.000  1.00 93.00           N  
ATOM    639  CA  MET A  83     -14.438 -28.141   6.602  1.00 93.00           C  
ATOM    640  C   MET A  83     -15.273 -28.984   5.637  1.00 93.00           C  
ATOM    641  CB  MET A  83     -14.062 -28.984   7.828  1.00 93.00           C  
ATOM    642  O   MET A  83     -16.484 -29.109   5.809  1.00 93.00           O  
ATOM    643  CG  MET A  83     -13.023 -28.328   8.719  1.00 93.00           C  
ATOM    644  SD  MET A  83     -12.672 -29.312  10.227  1.00 93.00           S  
ATOM    645  CE  MET A  83     -12.086 -30.844   9.469  1.00 93.00           C  
ATOM    646  N   ALA A  84     -14.664 -29.500   4.594  1.00 94.25           N  
ATOM    647  CA  ALA A  84     -15.305 -30.438   3.676  1.00 94.25           C  
ATOM    648  C   ALA A  84     -15.203 -31.875   4.191  1.00 94.25           C  
ATOM    649  CB  ALA A  84     -14.688 -30.328   2.285  1.00 94.25           C  
ATOM    650  O   ALA A  84     -14.219 -32.562   3.932  1.00 94.25           O  
ATOM    651  N   VAL A  85     -16.312 -32.344   4.805  1.00 95.62           N  
ATOM    652  CA  VAL A  85     -16.328 -33.656   5.418  1.00 95.62           C  
ATOM    653  C   VAL A  85     -17.234 -34.594   4.621  1.00 95.62           C  
ATOM    654  CB  VAL A  85     -16.781 -33.594   6.891  1.00 95.62           C  
ATOM    655  O   VAL A  85     -18.359 -34.250   4.297  1.00 95.62           O  
ATOM    656  CG1 VAL A  85     -16.781 -35.000   7.516  1.00 95.62           C  
ATOM    657  CG2 VAL A  85     -15.898 -32.656   7.691  1.00 95.62           C  
ATOM    658  N   VAL A  86     -16.656 -35.750   4.242  1.00 95.69           N  
ATOM    659  CA  VAL A  86     -17.406 -36.750   3.512  1.00 95.69           C  
ATOM    660  C   VAL A  86     -17.484 -38.031   4.340  1.00 95.69           C  
ATOM    661  CB  VAL A  86     -16.781 -37.031   2.135  1.00 95.69           C  
ATOM    662  O   VAL A  86     -16.469 -38.531   4.828  1.00 95.69           O  
ATOM    663  CG1 VAL A  86     -17.547 -38.156   1.411  1.00 95.69           C  
ATOM    664  CG2 VAL A  86     -16.734 -35.781   1.284  1.00 95.69           C  
ATOM    665  N   THR A  87     -18.641 -38.562   4.441  1.00 95.06           N  
ATOM    666  CA  THR A  87     -18.844 -39.844   5.141  1.00 95.06           C  
ATOM    667  C   THR A  87     -18.891 -41.000   4.152  1.00 95.06           C  
ATOM    668  CB  THR A  87     -20.141 -39.812   5.969  1.00 95.06           C  
ATOM    669  O   THR A  87     -19.719 -41.000   3.240  1.00 95.06           O  
ATOM    670  CG2 THR A  87     -19.984 -40.594   7.258  1.00 95.06           C  
ATOM    671  OG1 THR A  87     -20.469 -38.438   6.297  1.00 95.06           O  
ATOM    672  N   LEU A  88     -18.047 -42.000   4.367  1.00 94.31           N  
ATOM    673  CA  LEU A  88     -17.922 -43.094   3.414  1.00 94.31           C  
ATOM    674  C   LEU A  88     -18.719 -44.312   3.881  1.00 94.31           C  
ATOM    675  CB  LEU A  88     -16.453 -43.469   3.225  1.00 94.31           C  
ATOM    676  O   LEU A  88     -19.094 -45.156   3.068  1.00 94.31           O  
ATOM    677  CG  LEU A  88     -15.547 -42.406   2.627  1.00 94.31           C  
ATOM    678  CD1 LEU A  88     -14.086 -42.812   2.703  1.00 94.31           C  
ATOM    679  CD2 LEU A  88     -15.945 -42.094   1.186  1.00 94.31           C  
ATOM    680  N   GLY A  89     -18.984 -44.594   5.230  1.00 90.88           N  
ATOM    681  CA  GLY A  89     -19.859 -45.625   5.719  1.00 90.88           C  
ATOM    682  C   GLY A  89     -19.125 -46.875   6.211  1.00 90.88           C  
ATOM    683  O   GLY A  89     -19.750 -47.906   6.484  1.00 90.88           O  
ATOM    684  N   GLU A  90     -17.828 -46.969   6.250  1.00 90.81           N  
ATOM    685  CA  GLU A  90     -17.016 -48.062   6.746  1.00 90.81           C  
ATOM    686  C   GLU A  90     -15.938 -47.562   7.715  1.00 90.81           C  
ATOM    687  CB  GLU A  90     -16.359 -48.812   5.586  1.00 90.81           C  
ATOM    688  O   GLU A  90     -15.172 -46.656   7.383  1.00 90.81           O  
ATOM    689  CG  GLU A  90     -15.789 -50.156   5.977  1.00 90.81           C  
ATOM    690  CD  GLU A  90     -16.844 -51.250   6.074  1.00 90.81           C  
ATOM    691  OE1 GLU A  90     -16.844 -52.000   7.074  1.00 90.81           O  
ATOM    692  OE2 GLU A  90     -17.688 -51.344   5.148  1.00 90.81           O  
ATOM    693  N   GLU A  91     -15.883 -48.250   8.859  1.00 87.50           N  
ATOM    694  CA  GLU A  91     -14.953 -47.750   9.883  1.00 87.50           C  
ATOM    695  C   GLU A  91     -13.695 -48.625   9.930  1.00 87.50           C  
ATOM    696  CB  GLU A  91     -15.633 -47.750  11.258  1.00 87.50           C  
ATOM    697  O   GLU A  91     -12.656 -48.188  10.430  1.00 87.50           O  
ATOM    698  CG  GLU A  91     -16.453 -46.500  11.508  1.00 87.50           C  
ATOM    699  CD  GLU A  91     -16.797 -46.281  12.977  1.00 87.50           C  
ATOM    700  OE1 GLU A  91     -17.281 -45.188  13.344  1.00 87.50           O  
ATOM    701  OE2 GLU A  91     -16.578 -47.219  13.773  1.00 87.50           O  
ATOM    702  N   ARG A  92     -13.859 -49.875   9.477  1.00 91.06           N  
ATOM    703  CA  ARG A  92     -12.672 -50.719   9.469  1.00 91.06           C  
ATOM    704  C   ARG A  92     -11.570 -50.094   8.609  1.00 91.06           C  
ATOM    705  CB  ARG A  92     -13.000 -52.125   8.961  1.00 91.06           C  
ATOM    706  O   ARG A  92     -11.844 -49.594   7.516  1.00 91.06           O  
ATOM    707  CG  ARG A  92     -13.859 -52.938   9.914  1.00 91.06           C  
ATOM    708  CD  ARG A  92     -14.250 -54.281   9.320  1.00 91.06           C  
ATOM    709  NE  ARG A  92     -15.680 -54.344   9.039  1.00 91.06           N  
ATOM    710  NH1 ARG A  92     -15.625 -56.531   8.297  1.00 91.06           N  
ATOM    711  NH2 ARG A  92     -17.609 -55.375   8.336  1.00 91.06           N  
ATOM    712  CZ  ARG A  92     -16.297 -55.438   8.555  1.00 91.06           C  
ATOM    713  N   PRO A  93     -10.391 -50.188   9.031  1.00 92.06           N  
ATOM    714  CA  PRO A  93      -9.320 -49.438   8.406  1.00 92.06           C  
ATOM    715  C   PRO A  93      -9.156 -49.750   6.918  1.00 92.06           C  
ATOM    716  CB  PRO A  93      -8.078 -49.844   9.188  1.00 92.06           C  
ATOM    717  O   PRO A  93      -9.078 -48.812   6.098  1.00 92.06           O  
ATOM    718  CG  PRO A  93      -8.586 -50.250  10.539  1.00 92.06           C  
ATOM    719  CD  PRO A  93      -9.961 -50.812  10.375  1.00 92.06           C  
ATOM    720  N   ILE A  94      -9.125 -51.000   6.559  1.00 94.44           N  
ATOM    721  CA  ILE A  94      -8.930 -51.375   5.164  1.00 94.44           C  
ATOM    722  C   ILE A  94     -10.148 -50.969   4.344  1.00 94.44           C  
ATOM    723  CB  ILE A  94      -8.656 -52.875   5.020  1.00 94.44           C  
ATOM    724  O   ILE A  94     -10.023 -50.438   3.246  1.00 94.44           O  
ATOM    725  CG1 ILE A  94      -7.289 -53.250   5.613  1.00 94.44           C  
ATOM    726  CG2 ILE A  94      -8.742 -53.312   3.549  1.00 94.44           C  
ATOM    727  CD1 ILE A  94      -7.000 -54.750   5.645  1.00 94.44           C  
ATOM    728  N   GLY A  95     -11.375 -51.281   4.941  1.00 93.75           N  
ATOM    729  CA  GLY A  95     -12.594 -50.844   4.270  1.00 93.75           C  
ATOM    730  C   GLY A  95     -12.695 -49.344   4.090  1.00 93.75           C  
ATOM    731  O   GLY A  95     -13.148 -48.875   3.051  1.00 93.75           O  
ATOM    732  N   HIS A  96     -12.281 -48.688   5.078  1.00 94.50           N  
ATOM    733  CA  HIS A  96     -12.289 -47.250   5.035  1.00 94.50           C  
ATOM    734  C   HIS A  96     -11.375 -46.719   3.932  1.00 94.50           C  
ATOM    735  CB  HIS A  96     -11.867 -46.656   6.387  1.00 94.50           C  
ATOM    736  O   HIS A  96     -11.773 -45.844   3.168  1.00 94.50           O  
ATOM    737  CG  HIS A  96     -12.055 -45.188   6.492  1.00 94.50           C  
ATOM    738  CD2 HIS A  96     -11.172 -44.156   6.359  1.00 94.50           C  
ATOM    739  ND1 HIS A  96     -13.273 -44.594   6.770  1.00 94.50           N  
ATOM    740  CE1 HIS A  96     -13.133 -43.281   6.805  1.00 94.50           C  
ATOM    741  NE2 HIS A  96     -11.867 -43.000   6.559  1.00 94.50           N  
ATOM    742  N   LEU A  97     -10.164 -47.219   3.875  1.00 96.00           N  
ATOM    743  CA  LEU A  97      -9.219 -46.781   2.850  1.00 96.00           C  
ATOM    744  C   LEU A  97      -9.719 -47.156   1.459  1.00 96.00           C  
ATOM    745  CB  LEU A  97      -7.844 -47.438   3.098  1.00 96.00           C  
ATOM    746  O   LEU A  97      -9.570 -46.406   0.512  1.00 96.00           O  
ATOM    747  CG  LEU A  97      -6.727 -47.031   2.131  1.00 96.00           C  
ATOM    748  CD1 LEU A  97      -6.574 -45.500   2.100  1.00 96.00           C  
ATOM    749  CD2 LEU A  97      -5.414 -47.688   2.523  1.00 96.00           C  
ATOM    750  N   HIS A  98     -10.312 -48.344   1.354  1.00 95.62           N  
ATOM    751  CA  HIS A  98     -10.883 -48.812   0.087  1.00 95.62           C  
ATOM    752  C   HIS A  98     -11.953 -47.844  -0.404  1.00 95.62           C  
ATOM    753  CB  HIS A  98     -11.469 -50.219   0.227  1.00 95.62           C  
ATOM    754  O   HIS A  98     -11.922 -47.406  -1.558  1.00 95.62           O  
ATOM    755  CG  HIS A  98     -12.180 -50.688  -0.999  1.00 95.62           C  
ATOM    756  CD2 HIS A  98     -13.492 -50.906  -1.233  1.00 95.62           C  
ATOM    757  ND1 HIS A  98     -11.523 -51.000  -2.170  1.00 95.62           N  
ATOM    758  CE1 HIS A  98     -12.406 -51.375  -3.072  1.00 95.62           C  
ATOM    759  NE2 HIS A  98     -13.609 -51.344  -2.531  1.00 95.62           N  
ATOM    760  N   LEU A  99     -12.859 -47.500   0.483  1.00 96.06           N  
ATOM    761  CA  LEU A  99     -13.945 -46.594   0.114  1.00 96.06           C  
ATOM    762  C   LEU A  99     -13.414 -45.188  -0.161  1.00 96.06           C  
ATOM    763  CB  LEU A  99     -15.000 -46.531   1.222  1.00 96.06           C  
ATOM    764  O   LEU A  99     -13.953 -44.469  -1.009  1.00 96.06           O  
ATOM    765  CG  LEU A  99     -15.906 -47.750   1.353  1.00 96.06           C  
ATOM    766  CD1 LEU A  99     -16.859 -47.594   2.533  1.00 96.06           C  
ATOM    767  CD2 LEU A  99     -16.688 -48.000   0.061  1.00 96.06           C  
ATOM    768  N   ALA A 100     -12.406 -44.812   0.552  1.00 96.81           N  
ATOM    769  CA  ALA A 100     -11.781 -43.500   0.308  1.00 96.81           C  
ATOM    770  C   ALA A 100     -11.227 -43.406  -1.112  1.00 96.81           C  
ATOM    771  CB  ALA A 100     -10.672 -43.250   1.323  1.00 96.81           C  
ATOM    772  O   ALA A 100     -11.461 -42.438  -1.820  1.00 96.81           O  
ATOM    773  N   LEU A 101     -10.492 -44.406  -1.522  1.00 97.06           N  
ATOM    774  CA  LEU A 101      -9.914 -44.469  -2.863  1.00 97.06           C  
ATOM    775  C   LEU A 101     -11.016 -44.469  -3.924  1.00 97.06           C  
ATOM    776  CB  LEU A 101      -9.031 -45.688  -3.029  1.00 97.06           C  
ATOM    777  O   LEU A 101     -10.906 -43.750  -4.930  1.00 97.06           O  
ATOM    778  CG  LEU A 101      -7.680 -45.656  -2.312  1.00 97.06           C  
ATOM    779  CD1 LEU A 101      -7.062 -47.062  -2.273  1.00 97.06           C  
ATOM    780  CD2 LEU A 101      -6.734 -44.688  -2.992  1.00 97.06           C  
ATOM    781  N   ARG A 102     -12.039 -45.188  -3.645  1.00 95.81           N  
ATOM    782  CA  ARG A 102     -13.164 -45.250  -4.574  1.00 95.81           C  
ATOM    783  C   ARG A 102     -13.812 -43.875  -4.707  1.00 95.81           C  
ATOM    784  CB  ARG A 102     -14.195 -46.281  -4.117  1.00 95.81           C  
ATOM    785  O   ARG A 102     -14.117 -43.438  -5.816  1.00 95.81           O  
ATOM    786  CG  ARG A 102     -14.656 -47.219  -5.223  1.00 95.81           C  
ATOM    787  CD  ARG A 102     -15.789 -48.125  -4.754  1.00 95.81           C  
ATOM    788  NE  ARG A 102     -17.062 -47.406  -4.668  1.00 95.81           N  
ATOM    789  NH1 ARG A 102     -18.266 -49.219  -3.896  1.00 95.81           N  
ATOM    790  NH2 ARG A 102     -19.297 -47.188  -4.223  1.00 95.81           N  
ATOM    791  CZ  ARG A 102     -18.203 -47.938  -4.262  1.00 95.81           C  
ATOM    792  N   HIS A 103     -14.008 -43.281  -3.621  1.00 95.88           N  
ATOM    793  CA  HIS A 103     -14.609 -41.938  -3.615  1.00 95.88           C  
ATOM    794  C   HIS A 103     -13.750 -40.938  -4.387  1.00 95.88           C  
ATOM    795  CB  HIS A 103     -14.820 -41.469  -2.182  1.00 95.88           C  
ATOM    796  O   HIS A 103     -14.266 -40.188  -5.199  1.00 95.88           O  
ATOM    797  CG  HIS A 103     -15.344 -40.062  -2.092  1.00 95.88           C  
ATOM    798  CD2 HIS A 103     -14.742 -38.906  -1.742  1.00 95.88           C  
ATOM    799  ND1 HIS A 103     -16.656 -39.750  -2.383  1.00 95.88           N  
ATOM    800  CE1 HIS A 103     -16.828 -38.438  -2.217  1.00 95.88           C  
ATOM    801  NE2 HIS A 103     -15.688 -37.906  -1.827  1.00 95.88           N  
ATOM    802  N   LEU A 104     -12.438 -40.906  -4.148  1.00 96.38           N  
ATOM    803  CA  LEU A 104     -11.523 -40.000  -4.820  1.00 96.38           C  
ATOM    804  C   LEU A 104     -11.531 -40.219  -6.328  1.00 96.38           C  
ATOM    805  CB  LEU A 104     -10.102 -40.156  -4.270  1.00 96.38           C  
ATOM    806  O   LEU A 104     -11.531 -39.281  -7.105  1.00 96.38           O  
ATOM    807  CG  LEU A 104      -9.867 -39.625  -2.855  1.00 96.38           C  
ATOM    808  CD1 LEU A 104      -8.469 -40.000  -2.375  1.00 96.38           C  
ATOM    809  CD2 LEU A 104     -10.047 -38.094  -2.809  1.00 96.38           C  
ATOM    810  N   LEU A 105     -11.570 -41.469  -6.734  1.00 95.31           N  
ATOM    811  CA  LEU A 105     -11.562 -41.812  -8.148  1.00 95.31           C  
ATOM    812  C   LEU A 105     -12.875 -41.406  -8.812  1.00 95.31           C  
ATOM    813  CB  LEU A 105     -11.336 -43.312  -8.320  1.00 95.31           C  
ATOM    814  O   LEU A 105     -12.867 -40.875  -9.922  1.00 95.31           O  
ATOM    815  CG  LEU A 105      -9.906 -43.750  -8.656  1.00 95.31           C  
ATOM    816  CD1 LEU A 105      -9.609 -45.125  -8.039  1.00 95.31           C  
ATOM    817  CD2 LEU A 105      -9.711 -43.812 -10.172  1.00 95.31           C  
ATOM    818  N   GLU A 106     -13.945 -41.625  -8.133  1.00 94.81           N  
ATOM    819  CA  GLU A 106     -15.266 -41.375  -8.711  1.00 94.81           C  
ATOM    820  C   GLU A 106     -15.586 -39.875  -8.742  1.00 94.81           C  
ATOM    821  CB  GLU A 106     -16.344 -42.125  -7.941  1.00 94.81           C  
ATOM    822  O   GLU A 106     -16.109 -39.375  -9.734  1.00 94.81           O  
ATOM    823  CG  GLU A 106     -16.594 -43.531  -8.453  1.00 94.81           C  
ATOM    824  CD  GLU A 106     -17.625 -44.312  -7.645  1.00 94.81           C  
ATOM    825  OE1 GLU A 106     -17.891 -45.500  -7.965  1.00 94.81           O  
ATOM    826  OE2 GLU A 106     -18.172 -43.719  -6.688  1.00 94.81           O  
ATOM    827  N   GLN A 107     -15.250 -39.219  -7.711  1.00 94.81           N  
ATOM    828  CA  GLN A 107     -15.688 -37.844  -7.574  1.00 94.81           C  
ATOM    829  C   GLN A 107     -14.617 -36.875  -8.094  1.00 94.81           C  
ATOM    830  CB  GLN A 107     -16.016 -37.500  -6.117  1.00 94.81           C  
ATOM    831  O   GLN A 107     -14.938 -35.781  -8.586  1.00 94.81           O  
ATOM    832  CG  GLN A 107     -17.344 -38.094  -5.652  1.00 94.81           C  
ATOM    833  CD  GLN A 107     -18.547 -37.406  -6.289  1.00 94.81           C  
ATOM    834  NE2 GLN A 107     -19.688 -38.094  -6.301  1.00 94.81           N  
ATOM    835  OE1 GLN A 107     -18.438 -36.281  -6.770  1.00 94.81           O  
ATOM    836  N   HIS A 108     -13.328 -37.250  -8.000  1.00 94.56           N  
ATOM    837  CA  HIS A 108     -12.273 -36.281  -8.258  1.00 94.56           C  
ATOM    838  C   HIS A 108     -11.242 -36.844  -9.234  1.00 94.56           C  
ATOM    839  CB  HIS A 108     -11.594 -35.875  -6.949  1.00 94.56           C  
ATOM    840  O   HIS A 108     -10.273 -36.156  -9.570  1.00 94.56           O  
ATOM    841  CG  HIS A 108     -12.523 -35.250  -5.957  1.00 94.56           C  
ATOM    842  CD2 HIS A 108     -13.016 -35.719  -4.781  1.00 94.56           C  
ATOM    843  ND1 HIS A 108     -13.055 -34.000  -6.133  1.00 94.56           N  
ATOM    844  CE1 HIS A 108     -13.828 -33.688  -5.105  1.00 94.56           C  
ATOM    845  NE2 HIS A 108     -13.828 -34.719  -4.270  1.00 94.56           N  
ATOM    846  N   GLY A 109     -11.375 -37.969  -9.734  1.00 92.31           N  
ATOM    847  CA  GLY A 109     -10.375 -38.688 -10.516  1.00 92.31           C  
ATOM    848  C   GLY A 109      -9.953 -37.938 -11.766  1.00 92.31           C  
ATOM    849  O   GLY A 109      -8.812 -38.062 -12.211  1.00 92.31           O  
ATOM    850  N   ASP A 110     -10.828 -37.188 -12.281  1.00 91.38           N  
ATOM    851  CA  ASP A 110     -10.523 -36.500 -13.547  1.00 91.38           C  
ATOM    852  C   ASP A 110     -10.211 -35.031 -13.320  1.00 91.38           C  
ATOM    853  CB  ASP A 110     -11.688 -36.656 -14.523  1.00 91.38           C  
ATOM    854  O   ASP A 110      -9.875 -34.312 -14.266  1.00 91.38           O  
ATOM    855  CG  ASP A 110     -11.820 -38.062 -15.070  1.00 91.38           C  
ATOM    856  OD1 ASP A 110     -10.789 -38.750 -15.289  1.00 91.38           O  
ATOM    857  OD2 ASP A 110     -12.969 -38.500 -15.297  1.00 91.38           O  
ATOM    858  N   ASP A 111     -10.180 -34.656 -12.109  1.00 92.94           N  
ATOM    859  CA  ASP A 111     -10.078 -33.219 -11.836  1.00 92.94           C  
ATOM    860  C   ASP A 111      -8.688 -32.844 -11.328  1.00 92.94           C  
ATOM    861  CB  ASP A 111     -11.141 -32.781 -10.820  1.00 92.94           C  
ATOM    862  O   ASP A 111      -8.273 -31.703 -11.406  1.00 92.94           O  
ATOM    863  CG  ASP A 111     -12.555 -32.969 -11.328  1.00 92.94           C  
ATOM    864  OD1 ASP A 111     -12.789 -32.875 -12.555  1.00 92.94           O  
ATOM    865  OD2 ASP A 111     -13.453 -33.250 -10.500  1.00 92.94           O  
ATOM    866  N   PHE A 112      -7.949 -33.844 -10.820  1.00 95.62           N  
ATOM    867  CA  PHE A 112      -6.676 -33.531 -10.180  1.00 95.62           C  
ATOM    868  C   PHE A 112      -5.555 -34.375 -10.750  1.00 95.62           C  
ATOM    869  CB  PHE A 112      -6.770 -33.719  -8.664  1.00 95.62           C  
ATOM    870  O   PHE A 112      -5.801 -35.500 -11.234  1.00 95.62           O  
ATOM    871  CG  PHE A 112      -7.680 -32.750  -7.973  1.00 95.62           C  
ATOM    872  CD1 PHE A 112      -7.176 -31.578  -7.422  1.00 95.62           C  
ATOM    873  CD2 PHE A 112      -9.047 -33.000  -7.871  1.00 95.62           C  
ATOM    874  CE1 PHE A 112      -8.016 -30.672  -6.781  1.00 95.62           C  
ATOM    875  CE2 PHE A 112      -9.891 -32.094  -7.234  1.00 95.62           C  
ATOM    876  CZ  PHE A 112      -9.375 -30.938  -6.688  1.00 95.62           C  
ATOM    877  N   ASP A 113      -4.367 -33.844 -10.688  1.00 95.75           N  
ATOM    878  CA  ASP A 113      -3.205 -34.594 -11.180  1.00 95.75           C  
ATOM    879  C   ASP A 113      -2.609 -35.469 -10.078  1.00 95.75           C  
ATOM    880  CB  ASP A 113      -2.146 -33.625 -11.711  1.00 95.75           C  
ATOM    881  O   ASP A 113      -2.070 -36.531 -10.367  1.00 95.75           O  
ATOM    882  CG  ASP A 113      -2.564 -32.938 -13.000  1.00 95.75           C  
ATOM    883  OD1 ASP A 113      -3.217 -33.594 -13.844  1.00 95.75           O  
ATOM    884  OD2 ASP A 113      -2.232 -31.750 -13.164  1.00 95.75           O  
ATOM    885  N   TRP A 114      -2.680 -34.938  -8.875  1.00 96.81           N  
ATOM    886  CA  TRP A 114      -2.057 -35.625  -7.746  1.00 96.81           C  
ATOM    887  C   TRP A 114      -3.035 -35.781  -6.586  1.00 96.81           C  
ATOM    888  CB  TRP A 114      -0.805 -34.875  -7.285  1.00 96.81           C  
ATOM    889  O   TRP A 114      -3.869 -34.906  -6.359  1.00 96.81           O  
ATOM    890  CG  TRP A 114       0.183 -34.625  -8.383  1.00 96.81           C  
ATOM    891  CD1 TRP A 114       0.342 -33.438  -9.078  1.00 96.81           C  
ATOM    892  CD2 TRP A 114       1.146 -35.531  -8.906  1.00 96.81           C  
ATOM    893  CE2 TRP A 114       1.856 -34.844  -9.922  1.00 96.81           C  
ATOM    894  CE3 TRP A 114       1.477 -36.875  -8.617  1.00 96.81           C  
ATOM    895  NE1 TRP A 114       1.348 -33.594 -10.008  1.00 96.81           N  
ATOM    896  CH2 TRP A 114       3.184 -36.781 -10.352  1.00 96.81           C  
ATOM    897  CZ2 TRP A 114       2.879 -35.469 -10.656  1.00 96.81           C  
ATOM    898  CZ3 TRP A 114       2.496 -37.469  -9.344  1.00 96.81           C  
ATOM    899  N   PHE A 115      -2.949 -36.875  -5.879  1.00 97.81           N  
ATOM    900  CA  PHE A 115      -3.756 -37.156  -4.695  1.00 97.81           C  
ATOM    901  C   PHE A 115      -2.865 -37.469  -3.500  1.00 97.81           C  
ATOM    902  CB  PHE A 115      -4.707 -38.312  -4.965  1.00 97.81           C  
ATOM    903  O   PHE A 115      -2.035 -38.375  -3.559  1.00 97.81           O  
ATOM    904  CG  PHE A 115      -5.707 -38.062  -6.059  1.00 97.81           C  
ATOM    905  CD1 PHE A 115      -6.992 -37.625  -5.754  1.00 97.81           C  
ATOM    906  CD2 PHE A 115      -5.359 -38.219  -7.391  1.00 97.81           C  
ATOM    907  CE1 PHE A 115      -7.918 -37.375  -6.766  1.00 97.81           C  
ATOM    908  CE2 PHE A 115      -6.277 -38.000  -8.406  1.00 97.81           C  
ATOM    909  CZ  PHE A 115      -7.559 -37.562  -8.094  1.00 97.81           C  
ATOM    910  N   PHE A 116      -2.979 -36.688  -2.510  1.00 97.94           N  
ATOM    911  CA  PHE A 116      -2.217 -36.906  -1.286  1.00 97.94           C  
ATOM    912  C   PHE A 116      -3.115 -37.438  -0.179  1.00 97.94           C  
ATOM    913  CB  PHE A 116      -1.543 -35.594  -0.829  1.00 97.94           C  
ATOM    914  O   PHE A 116      -4.066 -36.781   0.237  1.00 97.94           O  
ATOM    915  CG  PHE A 116      -0.604 -35.781   0.334  1.00 97.94           C  
ATOM    916  CD1 PHE A 116      -0.910 -35.250   1.581  1.00 97.94           C  
ATOM    917  CD2 PHE A 116       0.585 -36.500   0.179  1.00 97.94           C  
ATOM    918  CE1 PHE A 116      -0.043 -35.438   2.658  1.00 97.94           C  
ATOM    919  CE2 PHE A 116       1.456 -36.656   1.251  1.00 97.94           C  
ATOM    920  CZ  PHE A 116       1.141 -36.125   2.490  1.00 97.94           C  
ATOM    921  N   LEU A 117      -2.914 -38.656   0.285  1.00 98.12           N  
ATOM    922  CA  LEU A 117      -3.664 -39.312   1.359  1.00 98.12           C  
ATOM    923  C   LEU A 117      -2.883 -39.281   2.668  1.00 98.12           C  
ATOM    924  CB  LEU A 117      -3.990 -40.750   0.993  1.00 98.12           C  
ATOM    925  O   LEU A 117      -1.732 -39.719   2.725  1.00 98.12           O  
ATOM    926  CG  LEU A 117      -5.203 -40.969   0.088  1.00 98.12           C  
ATOM    927  CD1 LEU A 117      -4.836 -41.875  -1.085  1.00 98.12           C  
ATOM    928  CD2 LEU A 117      -6.363 -41.562   0.882  1.00 98.12           C  
ATOM    929  N   VAL A 118      -3.508 -38.781   3.672  1.00 97.88           N  
ATOM    930  CA  VAL A 118      -2.789 -38.625   4.934  1.00 97.88           C  
ATOM    931  C   VAL A 118      -3.762 -38.750   6.102  1.00 97.88           C  
ATOM    932  CB  VAL A 118      -2.061 -37.250   5.012  1.00 97.88           C  
ATOM    933  O   VAL A 118      -4.914 -38.344   6.016  1.00 97.88           O  
ATOM    934  CG1 VAL A 118      -3.064 -36.094   5.047  1.00 97.88           C  
ATOM    935  CG2 VAL A 118      -1.148 -37.219   6.238  1.00 97.88           C  
ATOM    936  N   PRO A 119      -3.363 -39.469   7.160  1.00 97.50           N  
ATOM    937  CA  PRO A 119      -4.215 -39.531   8.352  1.00 97.50           C  
ATOM    938  C   PRO A 119      -4.215 -38.219   9.125  1.00 97.50           C  
ATOM    939  CB  PRO A 119      -3.598 -40.656   9.180  1.00 97.50           C  
ATOM    940  O   PRO A 119      -3.352 -37.344   8.906  1.00 97.50           O  
ATOM    941  CG  PRO A 119      -2.223 -40.844   8.625  1.00 97.50           C  
ATOM    942  CD  PRO A 119      -2.174 -40.188   7.266  1.00 97.50           C  
ATOM    943  N   ASP A 120      -5.191 -38.000  10.000  1.00 97.19           N  
ATOM    944  CA  ASP A 120      -5.297 -36.750  10.742  1.00 97.19           C  
ATOM    945  C   ASP A 120      -4.305 -36.719  11.906  1.00 97.19           C  
ATOM    946  CB  ASP A 120      -6.723 -36.531  11.258  1.00 97.19           C  
ATOM    947  O   ASP A 120      -4.215 -35.719  12.625  1.00 97.19           O  
ATOM    948  CG  ASP A 120      -7.191 -37.688  12.148  1.00 97.19           C  
ATOM    949  OD1 ASP A 120      -6.402 -38.594  12.422  1.00 97.19           O  
ATOM    950  OD2 ASP A 120      -8.367 -37.656  12.578  1.00 97.19           O  
ATOM    951  N   THR A 121      -3.484 -37.844  12.047  1.00 96.56           N  
ATOM    952  CA  THR A 121      -2.449 -37.875  13.070  1.00 96.56           C  
ATOM    953  C   THR A 121      -1.096 -37.469  12.500  1.00 96.56           C  
ATOM    954  CB  THR A 121      -2.344 -39.281  13.688  1.00 96.56           C  
ATOM    955  O   THR A 121      -0.050 -37.844  13.039  1.00 96.56           O  
ATOM    956  CG2 THR A 121      -3.619 -39.656  14.445  1.00 96.56           C  
ATOM    957  OG1 THR A 121      -2.127 -40.250  12.641  1.00 96.56           O  
ATOM    958  N   THR A 122      -1.124 -36.844  11.383  1.00 97.00           N  
ATOM    959  CA  THR A 122       0.103 -36.406  10.711  1.00 97.00           C  
ATOM    960  C   THR A 122       0.076 -34.938  10.398  1.00 97.00           C  
ATOM    961  CB  THR A 122       0.319 -37.219   9.406  1.00 97.00           C  
ATOM    962  O   THR A 122      -0.934 -34.406   9.922  1.00 97.00           O  
ATOM    963  CG2 THR A 122       1.574 -36.750   8.680  1.00 97.00           C  
ATOM    964  OG1 THR A 122       0.454 -38.594   9.727  1.00 97.00           O  
ATOM    965  N   TYR A 123       1.146 -34.250  10.789  1.00 95.94           N  
ATOM    966  CA  TYR A 123       1.325 -32.875  10.367  1.00 95.94           C  
ATOM    967  C   TYR A 123       1.908 -32.812   8.961  1.00 95.94           C  
ATOM    968  CB  TYR A 123       2.236 -32.125  11.344  1.00 95.94           C  
ATOM    969  O   TYR A 123       2.879 -33.500   8.648  1.00 95.94           O  
ATOM    970  CG  TYR A 123       2.604 -30.734  10.891  1.00 95.94           C  
ATOM    971  CD1 TYR A 123       3.832 -30.484  10.281  1.00 95.94           C  
ATOM    972  CD2 TYR A 123       1.727 -29.672  11.070  1.00 95.94           C  
ATOM    973  CE1 TYR A 123       4.176 -29.203   9.867  1.00 95.94           C  
ATOM    974  CE2 TYR A 123       2.061 -28.391  10.656  1.00 95.94           C  
ATOM    975  OH  TYR A 123       3.623 -26.891   9.641  1.00 95.94           O  
ATOM    976  CZ  TYR A 123       3.287 -28.172  10.055  1.00 95.94           C  
ATOM    977  N   THR A 124       1.307 -32.062   8.062  1.00 96.62           N  
ATOM    978  CA  THR A 124       1.769 -31.891   6.691  1.00 96.62           C  
ATOM    979  C   THR A 124       2.156 -30.438   6.434  1.00 96.62           C  
ATOM    980  CB  THR A 124       0.691 -32.312   5.680  1.00 96.62           C  
ATOM    981  O   THR A 124       1.379 -29.516   6.719  1.00 96.62           O  
ATOM    982  CG2 THR A 124       1.245 -32.344   4.258  1.00 96.62           C  
ATOM    983  OG1 THR A 124       0.233 -33.625   6.016  1.00 96.62           O  
ATOM    984  N   GLU A 125       3.330 -30.281   5.965  1.00 94.50           N  
ATOM    985  CA  GLU A 125       3.789 -28.938   5.602  1.00 94.50           C  
ATOM    986  C   GLU A 125       3.260 -28.531   4.230  1.00 94.50           C  
ATOM    987  CB  GLU A 125       5.320 -28.875   5.613  1.00 94.50           C  
ATOM    988  O   GLU A 125       3.730 -29.016   3.203  1.00 94.50           O  
ATOM    989  CG  GLU A 125       5.871 -27.484   5.922  1.00 94.50           C  
ATOM    990  CD  GLU A 125       5.777 -26.531   4.750  1.00 94.50           C  
ATOM    991  OE1 GLU A 125       5.559 -25.312   4.973  1.00 94.50           O  
ATOM    992  OE2 GLU A 125       5.922 -27.000   3.596  1.00 94.50           O  
ATOM    993  N   ALA A 126       2.391 -27.578   4.199  1.00 93.31           N  
ATOM    994  CA  ALA A 126       1.622 -27.234   3.004  1.00 93.31           C  
ATOM    995  C   ALA A 126       2.527 -26.672   1.912  1.00 93.31           C  
ATOM    996  CB  ALA A 126       0.525 -26.219   3.350  1.00 93.31           C  
ATOM    997  O   ALA A 126       2.359 -26.984   0.733  1.00 93.31           O  
ATOM    998  N   HIS A 127       3.459 -25.766   2.213  1.00 91.19           N  
ATOM    999  CA  HIS A 127       4.344 -25.172   1.220  1.00 91.19           C  
ATOM   1000  C   HIS A 127       5.223 -26.234   0.559  1.00 91.19           C  
ATOM   1001  CB  HIS A 127       5.215 -24.094   1.859  1.00 91.19           C  
ATOM   1002  O   HIS A 127       5.434 -26.203  -0.656  1.00 91.19           O  
ATOM   1003  CG  HIS A 127       4.438 -22.906   2.344  1.00 91.19           C  
ATOM   1004  CD2 HIS A 127       4.387 -22.312   3.561  1.00 91.19           C  
ATOM   1005  ND1 HIS A 127       3.584 -22.188   1.530  1.00 91.19           N  
ATOM   1006  CE1 HIS A 127       3.041 -21.203   2.229  1.00 91.19           C  
ATOM   1007  NE2 HIS A 127       3.512 -21.266   3.463  1.00 91.19           N  
ATOM   1008  N   GLY A 128       5.715 -27.078   1.410  1.00 91.06           N  
ATOM   1009  CA  GLY A 128       6.543 -28.172   0.893  1.00 91.06           C  
ATOM   1010  C   GLY A 128       5.789 -29.094  -0.040  1.00 91.06           C  
ATOM   1011  O   GLY A 128       6.316 -29.500  -1.079  1.00 91.06           O  
ATOM   1012  N   LEU A 129       4.594 -29.406   0.375  1.00 93.81           N  
ATOM   1013  CA  LEU A 129       3.771 -30.297  -0.440  1.00 93.81           C  
ATOM   1014  C   LEU A 129       3.441 -29.641  -1.782  1.00 93.81           C  
ATOM   1015  CB  LEU A 129       2.480 -30.656   0.297  1.00 93.81           C  
ATOM   1016  O   LEU A 129       3.471 -30.312  -2.820  1.00 93.81           O  
ATOM   1017  CG  LEU A 129       1.653 -31.797  -0.303  1.00 93.81           C  
ATOM   1018  CD1 LEU A 129       2.404 -33.125  -0.178  1.00 93.81           C  
ATOM   1019  CD2 LEU A 129       0.291 -31.875   0.375  1.00 93.81           C  
ATOM   1020  N   ALA A 130       3.148 -28.391  -1.745  1.00 92.12           N  
ATOM   1021  CA  ALA A 130       2.855 -27.672  -2.975  1.00 92.12           C  
ATOM   1022  C   ALA A 130       4.082 -27.609  -3.881  1.00 92.12           C  
ATOM   1023  CB  ALA A 130       2.363 -26.266  -2.652  1.00 92.12           C  
ATOM   1024  O   ALA A 130       3.975 -27.766  -5.098  1.00 92.12           O  
ATOM   1025  N   ARG A 131       5.230 -27.359  -3.312  1.00 90.38           N  
ATOM   1026  CA  ARG A 131       6.473 -27.328  -4.078  1.00 90.38           C  
ATOM   1027  C   ARG A 131       6.777 -28.688  -4.684  1.00 90.38           C  
ATOM   1028  CB  ARG A 131       7.637 -26.875  -3.197  1.00 90.38           C  
ATOM   1029  O   ARG A 131       7.195 -28.781  -5.840  1.00 90.38           O  
ATOM   1030  CG  ARG A 131       7.801 -25.359  -3.123  1.00 90.38           C  
ATOM   1031  CD  ARG A 131       9.070 -24.969  -2.389  1.00 90.38           C  
ATOM   1032  NE  ARG A 131       9.047 -25.391  -0.993  1.00 90.38           N  
ATOM   1033  NH1 ARG A 131       8.523 -23.312  -0.145  1.00 90.38           N  
ATOM   1034  NH2 ARG A 131       8.789 -25.094   1.270  1.00 90.38           N  
ATOM   1035  CZ  ARG A 131       8.789 -24.594   0.041  1.00 90.38           C  
ATOM   1036  N   LEU A 132       6.566 -29.672  -3.879  1.00 93.12           N  
ATOM   1037  CA  LEU A 132       6.832 -31.031  -4.332  1.00 93.12           C  
ATOM   1038  C   LEU A 132       5.969 -31.375  -5.543  1.00 93.12           C  
ATOM   1039  CB  LEU A 132       6.574 -32.031  -3.203  1.00 93.12           C  
ATOM   1040  O   LEU A 132       6.488 -31.797  -6.578  1.00 93.12           O  
ATOM   1041  CG  LEU A 132       6.930 -33.500  -3.496  1.00 93.12           C  
ATOM   1042  CD1 LEU A 132       7.629 -34.125  -2.295  1.00 93.12           C  
ATOM   1043  CD2 LEU A 132       5.680 -34.281  -3.867  1.00 93.12           C  
ATOM   1044  N   THR A 133       4.703 -31.156  -5.422  1.00 93.50           N  
ATOM   1045  CA  THR A 133       3.789 -31.516  -6.500  1.00 93.50           C  
ATOM   1046  C   THR A 133       3.980 -30.578  -7.695  1.00 93.50           C  
ATOM   1047  CB  THR A 133       2.322 -31.453  -6.031  1.00 93.50           C  
ATOM   1048  O   THR A 133       3.715 -30.969  -8.836  1.00 93.50           O  
ATOM   1049  CG2 THR A 133       2.035 -32.531  -4.992  1.00 93.50           C  
ATOM   1050  OG1 THR A 133       2.059 -30.172  -5.461  1.00 93.50           O  
ATOM   1051  N   GLY A 134       4.449 -29.422  -7.410  1.00 91.06           N  
ATOM   1052  CA  GLY A 134       4.668 -28.453  -8.477  1.00 91.06           C  
ATOM   1053  C   GLY A 134       5.871 -28.781  -9.344  1.00 91.06           C  
ATOM   1054  O   GLY A 134       5.973 -28.312 -10.477  1.00 91.06           O  
ATOM   1055  N   HIS A 135       6.777 -29.609  -8.898  1.00 90.88           N  
ATOM   1056  CA  HIS A 135       7.996 -29.922  -9.633  1.00 90.88           C  
ATOM   1057  C   HIS A 135       7.906 -31.297 -10.297  1.00 90.88           C  
ATOM   1058  CB  HIS A 135       9.211 -29.875  -8.703  1.00 90.88           C  
ATOM   1059  O   HIS A 135       8.812 -31.703 -11.031  1.00 90.88           O  
ATOM   1060  CG  HIS A 135       9.844 -28.531  -8.625  1.00 90.88           C  
ATOM   1061  CD2 HIS A 135      10.594 -27.953  -7.648  1.00 90.88           C  
ATOM   1062  ND1 HIS A 135       9.742 -27.594  -9.625  1.00 90.88           N  
ATOM   1063  CE1 HIS A 135      10.398 -26.500  -9.273  1.00 90.88           C  
ATOM   1064  NE2 HIS A 135      10.922 -26.688  -8.078  1.00 90.88           N  
ATOM   1065  N   LEU A 136       6.785 -31.969 -10.023  1.00 93.00           N  
ATOM   1066  CA  LEU A 136       6.613 -33.281 -10.625  1.00 93.00           C  
ATOM   1067  C   LEU A 136       6.133 -33.156 -12.062  1.00 93.00           C  
ATOM   1068  CB  LEU A 136       5.621 -34.125  -9.812  1.00 93.00           C  
ATOM   1069  O   LEU A 136       5.297 -32.312 -12.383  1.00 93.00           O  
ATOM   1070  CG  LEU A 136       6.105 -34.625  -8.445  1.00 93.00           C  
ATOM   1071  CD1 LEU A 136       4.941 -35.188  -7.645  1.00 93.00           C  
ATOM   1072  CD2 LEU A 136       7.211 -35.656  -8.609  1.00 93.00           C  
ATOM   1073  N   SER A 137       6.742 -33.969 -12.914  1.00 92.00           N  
ATOM   1074  CA  SER A 137       6.371 -34.000 -14.328  1.00 92.00           C  
ATOM   1075  C   SER A 137       5.219 -34.969 -14.578  1.00 92.00           C  
ATOM   1076  CB  SER A 137       7.574 -34.375 -15.188  1.00 92.00           C  
ATOM   1077  O   SER A 137       5.219 -36.094 -14.062  1.00 92.00           O  
ATOM   1078  OG  SER A 137       7.152 -35.062 -16.359  1.00 92.00           O  
ATOM   1079  N   LEU A 138       4.254 -34.594 -15.352  1.00 92.38           N  
ATOM   1080  CA  LEU A 138       3.113 -35.438 -15.648  1.00 92.38           C  
ATOM   1081  C   LEU A 138       3.520 -36.594 -16.578  1.00 92.38           C  
ATOM   1082  CB  LEU A 138       1.986 -34.625 -16.297  1.00 92.38           C  
ATOM   1083  O   LEU A 138       2.844 -37.594 -16.641  1.00 92.38           O  
ATOM   1084  CG  LEU A 138       1.272 -33.625 -15.383  1.00 92.38           C  
ATOM   1085  CD1 LEU A 138       0.265 -32.812 -16.188  1.00 92.38           C  
ATOM   1086  CD2 LEU A 138       0.587 -34.344 -14.227  1.00 92.38           C  
ATOM   1087  N   ALA A 139       4.617 -36.375 -17.250  1.00 90.50           N  
ATOM   1088  CA  ALA A 139       5.090 -37.406 -18.172  1.00 90.50           C  
ATOM   1089  C   ALA A 139       5.934 -38.469 -17.453  1.00 90.50           C  
ATOM   1090  CB  ALA A 139       5.895 -36.781 -19.297  1.00 90.50           C  
ATOM   1091  O   ALA A 139       5.641 -39.656 -17.516  1.00 90.50           O  
ATOM   1092  N   SER A 140       6.910 -38.062 -16.672  1.00 87.12           N  
ATOM   1093  CA  SER A 140       7.848 -38.969 -16.016  1.00 87.12           C  
ATOM   1094  C   SER A 140       7.250 -39.562 -14.750  1.00 87.12           C  
ATOM   1095  CB  SER A 140       9.156 -38.250 -15.695  1.00 87.12           C  
ATOM   1096  O   SER A 140       7.633 -40.656 -14.320  1.00 87.12           O  
ATOM   1097  OG  SER A 140       8.930 -37.188 -14.805  1.00 87.12           O  
ATOM   1098  N   ALA A 141       6.348 -38.844 -14.188  1.00 88.94           N  
ATOM   1099  CA  ALA A 141       5.715 -39.312 -12.953  1.00 88.94           C  
ATOM   1100  C   ALA A 141       4.273 -39.750 -13.203  1.00 88.94           C  
ATOM   1101  CB  ALA A 141       5.766 -38.219 -11.891  1.00 88.94           C  
ATOM   1102  O   ALA A 141       3.400 -39.531 -12.359  1.00 88.94           O  
ATOM   1103  N   ALA A 142       4.031 -40.312 -14.297  1.00 90.88           N  
ATOM   1104  CA  ALA A 142       2.674 -40.688 -14.664  1.00 90.88           C  
ATOM   1105  C   ALA A 142       2.129 -41.750 -13.711  1.00 90.88           C  
ATOM   1106  CB  ALA A 142       2.645 -41.219 -16.109  1.00 90.88           C  
ATOM   1107  O   ALA A 142       0.958 -41.688 -13.328  1.00 90.88           O  
ATOM   1108  N   HIS A 143       2.957 -42.719 -13.383  1.00 94.56           N  
ATOM   1109  CA  HIS A 143       2.600 -43.750 -12.406  1.00 94.56           C  
ATOM   1110  C   HIS A 143       3.488 -43.656 -11.172  1.00 94.56           C  
ATOM   1111  CB  HIS A 143       2.697 -45.156 -13.031  1.00 94.56           C  
ATOM   1112  O   HIS A 143       4.492 -44.375 -11.078  1.00 94.56           O  
ATOM   1113  CG  HIS A 143       1.806 -45.344 -14.219  1.00 94.56           C  
ATOM   1114  CD2 HIS A 143       2.047 -45.875 -15.430  1.00 94.56           C  
ATOM   1115  ND1 HIS A 143       0.487 -44.938 -14.227  1.00 94.56           N  
ATOM   1116  CE1 HIS A 143      -0.046 -45.219 -15.406  1.00 94.56           C  
ATOM   1117  NE2 HIS A 143       0.879 -45.812 -16.156  1.00 94.56           N  
ATOM   1118  N   LEU A 144       3.061 -42.781 -10.328  1.00 96.44           N  
ATOM   1119  CA  LEU A 144       3.912 -42.500  -9.188  1.00 96.44           C  
ATOM   1120  C   LEU A 144       3.230 -42.906  -7.883  1.00 96.44           C  
ATOM   1121  CB  LEU A 144       4.270 -41.000  -9.148  1.00 96.44           C  
ATOM   1122  O   LEU A 144       2.045 -42.625  -7.688  1.00 96.44           O  
ATOM   1123  CG  LEU A 144       5.332 -40.594  -8.133  1.00 96.44           C  
ATOM   1124  CD1 LEU A 144       6.711 -41.062  -8.578  1.00 96.44           C  
ATOM   1125  CD2 LEU A 144       5.332 -39.094  -7.941  1.00 96.44           C  
ATOM   1126  N   TYR A 145       3.797 -43.656  -7.078  1.00 97.69           N  
ATOM   1127  CA  TYR A 145       3.484 -44.062  -5.703  1.00 97.69           C  
ATOM   1128  C   TYR A 145       4.594 -43.625  -4.754  1.00 97.69           C  
ATOM   1129  CB  TYR A 145       3.271 -45.562  -5.602  1.00 97.69           C  
ATOM   1130  O   TYR A 145       5.539 -44.375  -4.504  1.00 97.69           O  
ATOM   1131  CG  TYR A 145       2.840 -46.031  -4.230  1.00 97.69           C  
ATOM   1132  CD1 TYR A 145       3.195 -47.281  -3.750  1.00 97.69           C  
ATOM   1133  CD2 TYR A 145       2.078 -45.188  -3.408  1.00 97.69           C  
ATOM   1134  CE1 TYR A 145       2.799 -47.719  -2.488  1.00 97.69           C  
ATOM   1135  CE2 TYR A 145       1.675 -45.625  -2.145  1.00 97.69           C  
ATOM   1136  OH  TYR A 145       1.646 -47.281  -0.442  1.00 97.69           O  
ATOM   1137  CZ  TYR A 145       2.041 -46.875  -1.693  1.00 97.69           C  
ATOM   1138  N   LEU A 146       4.461 -42.344  -4.207  1.00 97.69           N  
ATOM   1139  CA  LEU A 146       5.551 -41.688  -3.494  1.00 97.69           C  
ATOM   1140  C   LEU A 146       5.246 -41.594  -2.004  1.00 97.69           C  
ATOM   1141  CB  LEU A 146       5.805 -40.281  -4.070  1.00 97.69           C  
ATOM   1142  O   LEU A 146       4.129 -41.250  -1.618  1.00 97.69           O  
ATOM   1143  CG  LEU A 146       7.117 -39.625  -3.666  1.00 97.69           C  
ATOM   1144  CD1 LEU A 146       8.250 -40.094  -4.566  1.00 97.69           C  
ATOM   1145  CD2 LEU A 146       6.980 -38.094  -3.721  1.00 97.69           C  
ATOM   1146  N   GLY A 147       6.082 -41.906  -1.135  1.00 97.44           N  
ATOM   1147  CA  GLY A 147       6.000 -41.875   0.316  1.00 97.44           C  
ATOM   1148  C   GLY A 147       7.223 -42.438   0.998  1.00 97.44           C  
ATOM   1149  O   GLY A 147       8.328 -42.375   0.458  1.00 97.44           O  
ATOM   1150  N   ARG A 148       7.012 -42.812   2.248  1.00 96.69           N  
ATOM   1151  CA  ARG A 148       8.078 -43.500   2.961  1.00 96.69           C  
ATOM   1152  C   ARG A 148       8.055 -45.000   2.664  1.00 96.69           C  
ATOM   1153  CB  ARG A 148       7.961 -43.281   4.469  1.00 96.69           C  
ATOM   1154  O   ARG A 148       7.180 -45.719   3.150  1.00 96.69           O  
ATOM   1155  CG  ARG A 148       9.031 -43.969   5.289  1.00 96.69           C  
ATOM   1156  CD  ARG A 148       8.820 -43.781   6.781  1.00 96.69           C  
ATOM   1157  NE  ARG A 148       9.766 -44.562   7.570  1.00 96.69           N  
ATOM   1158  NH1 ARG A 148       8.781 -44.094   9.602  1.00 96.69           N  
ATOM   1159  NH2 ARG A 148      10.641 -45.438   9.508  1.00 96.69           N  
ATOM   1160  CZ  ARG A 148       9.727 -44.688   8.891  1.00 96.69           C  
ATOM   1161  N   PRO A 149       9.031 -45.562   1.979  1.00 96.06           N  
ATOM   1162  CA  PRO A 149       9.016 -47.000   1.612  1.00 96.06           C  
ATOM   1163  C   PRO A 149       9.242 -47.906   2.809  1.00 96.06           C  
ATOM   1164  CB  PRO A 149      10.156 -47.094   0.605  1.00 96.06           C  
ATOM   1165  O   PRO A 149      10.039 -47.594   3.693  1.00 96.06           O  
ATOM   1166  CG  PRO A 149      10.742 -45.719   0.528  1.00 96.06           C  
ATOM   1167  CD  PRO A 149       9.992 -44.844   1.476  1.00 96.06           C  
ATOM   1168  N   GLN A 150       8.469 -48.938   2.773  1.00 93.94           N  
ATOM   1169  CA  GLN A 150       8.578 -50.000   3.775  1.00 93.94           C  
ATOM   1170  C   GLN A 150       8.523 -51.375   3.125  1.00 93.94           C  
ATOM   1171  CB  GLN A 150       7.465 -49.875   4.816  1.00 93.94           C  
ATOM   1172  O   GLN A 150       7.852 -51.562   2.113  1.00 93.94           O  
ATOM   1173  CG  GLN A 150       7.973 -49.719   6.242  1.00 93.94           C  
ATOM   1174  CD  GLN A 150       6.891 -49.250   7.207  1.00 93.94           C  
ATOM   1175  NE2 GLN A 150       7.266 -49.062   8.469  1.00 93.94           N  
ATOM   1176  OE1 GLN A 150       5.730 -49.094   6.824  1.00 93.94           O  
ATOM   1177  N   ASP A 151       9.180 -52.344   3.764  1.00 91.88           N  
ATOM   1178  CA  ASP A 151       9.148 -53.719   3.266  1.00 91.88           C  
ATOM   1179  C   ASP A 151       7.852 -54.438   3.672  1.00 91.88           C  
ATOM   1180  CB  ASP A 151      10.352 -54.500   3.777  1.00 91.88           C  
ATOM   1181  O   ASP A 151       7.297 -54.156   4.738  1.00 91.88           O  
ATOM   1182  CG  ASP A 151      11.680 -53.969   3.268  1.00 91.88           C  
ATOM   1183  OD1 ASP A 151      11.727 -53.469   2.123  1.00 91.88           O  
ATOM   1184  OD2 ASP A 151      12.672 -54.031   4.020  1.00 91.88           O  
ATOM   1185  N   PHE A 152       7.340 -55.250   2.795  1.00 89.19           N  
ATOM   1186  CA  PHE A 152       6.141 -56.000   3.115  1.00 89.19           C  
ATOM   1187  C   PHE A 152       6.402 -57.000   4.258  1.00 89.19           C  
ATOM   1188  CB  PHE A 152       5.641 -56.781   1.882  1.00 89.19           C  
ATOM   1189  O   PHE A 152       7.480 -57.594   4.336  1.00 89.19           O  
ATOM   1190  CG  PHE A 152       4.996 -55.906   0.845  1.00 89.19           C  
ATOM   1191  CD1 PHE A 152       3.697 -55.438   1.015  1.00 89.19           C  
ATOM   1192  CD2 PHE A 152       5.691 -55.531  -0.301  1.00 89.19           C  
ATOM   1193  CE1 PHE A 152       3.098 -54.625   0.056  1.00 89.19           C  
ATOM   1194  CE2 PHE A 152       5.098 -54.719  -1.263  1.00 89.19           C  
ATOM   1195  CZ  PHE A 152       3.803 -54.250  -1.083  1.00 89.19           C  
ATOM   1196  N   ILE A 153       5.344 -57.031   5.137  1.00 75.75           N  
ATOM   1197  CA  ILE A 153       5.469 -57.906   6.309  1.00 75.75           C  
ATOM   1198  C   ILE A 153       5.086 -59.312   5.938  1.00 75.75           C  
ATOM   1199  CB  ILE A 153       4.590 -57.375   7.477  1.00 75.75           C  
ATOM   1200  O   ILE A 153       4.023 -59.562   5.359  1.00 75.75           O  
ATOM   1201  CG1 ILE A 153       4.914 -55.938   7.793  1.00 75.75           C  
ATOM   1202  CG2 ILE A 153       4.777 -58.281   8.711  1.00 75.75           C  
ATOM   1203  CD1 ILE A 153       3.896 -55.250   8.703  1.00 75.75           C  
ATOM   1204  N   GLY A 154       5.742 -60.406   6.176  1.00 62.06           N  
ATOM   1205  CA  GLY A 154       5.316 -61.812   6.121  1.00 62.06           C  
ATOM   1206  C   GLY A 154       5.234 -62.344   4.707  1.00 62.06           C  
ATOM   1207  O   GLY A 154       5.145 -61.562   3.744  1.00 62.06           O  
ATOM   1208  N   GLY A 155       6.000 -63.312   4.145  1.00 55.03           N  
ATOM   1209  CA  GLY A 155       5.941 -64.250   3.031  1.00 55.03           C  
ATOM   1210  C   GLY A 155       7.156 -64.188   2.127  1.00 55.03           C  
ATOM   1211  O   GLY A 155       8.180 -63.594   2.500  1.00 55.03           O  
ATOM   1212  N   GLU A 156       7.000 -64.750   0.925  1.00 55.31           N  
ATOM   1213  CA  GLU A 156       8.055 -64.812  -0.078  1.00 55.31           C  
ATOM   1214  C   GLU A 156       8.539 -63.438  -0.513  1.00 55.31           C  
ATOM   1215  CB  GLU A 156       7.566 -65.625  -1.293  1.00 55.31           C  
ATOM   1216  O   GLU A 156       7.742 -62.500  -0.611  1.00 55.31           O  
ATOM   1217  CG  GLU A 156       7.641 -67.125  -1.112  1.00 55.31           C  
ATOM   1218  CD  GLU A 156       7.371 -67.875  -2.393  1.00 55.31           C  
ATOM   1219  OE1 GLU A 156       7.504 -69.125  -2.391  1.00 55.31           O  
ATOM   1220  OE2 GLU A 156       7.023 -67.250  -3.408  1.00 55.31           O  
ATOM   1221  N   PRO A 157       9.828 -63.188  -0.339  1.00 61.06           N  
ATOM   1222  CA  PRO A 157      10.406 -61.875  -0.738  1.00 61.06           C  
ATOM   1223  C   PRO A 157       9.766 -61.312  -2.000  1.00 61.06           C  
ATOM   1224  CB  PRO A 157      11.883 -62.219  -0.980  1.00 61.06           C  
ATOM   1225  O   PRO A 157       9.867 -61.906  -3.074  1.00 61.06           O  
ATOM   1226  CG  PRO A 157      11.938 -63.719  -0.934  1.00 61.06           C  
ATOM   1227  CD  PRO A 157      10.586 -64.250  -0.531  1.00 61.06           C  
ATOM   1228  N   THR A 158       8.547 -60.750  -1.883  1.00 64.50           N  
ATOM   1229  CA  THR A 158       7.930 -60.094  -3.033  1.00 64.50           C  
ATOM   1230  C   THR A 158       8.719 -58.875  -3.439  1.00 64.50           C  
ATOM   1231  CB  THR A 158       6.469 -59.719  -2.736  1.00 64.50           C  
ATOM   1232  O   THR A 158       9.094 -58.062  -2.590  1.00 64.50           O  
ATOM   1233  CG2 THR A 158       5.500 -60.781  -3.248  1.00 64.50           C  
ATOM   1234  OG1 THR A 158       6.297 -59.562  -1.321  1.00 64.50           O  
ATOM   1235  N   PRO A 159       9.125 -58.812  -4.656  1.00 77.31           N  
ATOM   1236  CA  PRO A 159       9.844 -57.656  -5.156  1.00 77.31           C  
ATOM   1237  C   PRO A 159       9.000 -56.375  -5.109  1.00 77.31           C  
ATOM   1238  CB  PRO A 159      10.172 -58.031  -6.602  1.00 77.31           C  
ATOM   1239  O   PRO A 159       7.805 -56.406  -5.391  1.00 77.31           O  
ATOM   1240  CG  PRO A 159       9.312 -59.219  -6.891  1.00 77.31           C  
ATOM   1241  CD  PRO A 159       8.727 -59.688  -5.598  1.00 77.31           C  
ATOM   1242  N   GLY A 160       9.305 -55.438  -4.293  1.00 87.31           N  
ATOM   1243  CA  GLY A 160       8.680 -54.125  -4.223  1.00 87.31           C  
ATOM   1244  C   GLY A 160       8.453 -53.656  -2.801  1.00 87.31           C  
ATOM   1245  O   GLY A 160       8.711 -54.375  -1.846  1.00 87.31           O  
ATOM   1246  N   ARG A 161       8.086 -52.469  -2.586  1.00 94.50           N  
ATOM   1247  CA  ARG A 161       7.859 -51.844  -1.283  1.00 94.50           C  
ATOM   1248  C   ARG A 161       6.512 -51.156  -1.241  1.00 94.50           C  
ATOM   1249  CB  ARG A 161       8.984 -50.875  -0.951  1.00 94.50           C  
ATOM   1250  O   ARG A 161       5.898 -50.906  -2.283  1.00 94.50           O  
ATOM   1251  CG  ARG A 161      10.344 -51.531  -0.794  1.00 94.50           C  
ATOM   1252  CD  ARG A 161      11.406 -50.500  -0.360  1.00 94.50           C  
ATOM   1253  NE  ARG A 161      12.750 -51.062  -0.510  1.00 94.50           N  
ATOM   1254  NH1 ARG A 161      13.820 -49.156   0.287  1.00 94.50           N  
ATOM   1255  NH2 ARG A 161      15.047 -50.969  -0.377  1.00 94.50           N  
ATOM   1256  CZ  ARG A 161      13.867 -50.406  -0.200  1.00 94.50           C  
ATOM   1257  N   TYR A 162       5.949 -51.062  -0.077  1.00 95.44           N  
ATOM   1258  CA  TYR A 162       4.746 -50.281   0.090  1.00 95.44           C  
ATOM   1259  C   TYR A 162       5.039 -49.000   0.887  1.00 95.44           C  
ATOM   1260  CB  TYR A 162       3.646 -51.094   0.787  1.00 95.44           C  
ATOM   1261  O   TYR A 162       6.070 -48.906   1.557  1.00 95.44           O  
ATOM   1262  CG  TYR A 162       3.928 -51.344   2.244  1.00 95.44           C  
ATOM   1263  CD1 TYR A 162       4.738 -52.406   2.631  1.00 95.44           C  
ATOM   1264  CD2 TYR A 162       3.383 -50.562   3.238  1.00 95.44           C  
ATOM   1265  CE1 TYR A 162       4.996 -52.688   3.973  1.00 95.44           C  
ATOM   1266  CE2 TYR A 162       3.635 -50.781   4.582  1.00 95.44           C  
ATOM   1267  OH  TYR A 162       4.695 -52.125   6.270  1.00 95.44           O  
ATOM   1268  CZ  TYR A 162       4.441 -51.875   4.941  1.00 95.44           C  
ATOM   1269  N   CYS A 163       4.227 -47.969   0.747  1.00 97.50           N  
ATOM   1270  CA  CYS A 163       4.438 -46.719   1.457  1.00 97.50           C  
ATOM   1271  C   CYS A 163       3.770 -46.750   2.828  1.00 97.50           C  
ATOM   1272  CB  CYS A 163       3.893 -45.531   0.643  1.00 97.50           C  
ATOM   1273  O   CYS A 163       2.600 -47.094   2.947  1.00 97.50           O  
ATOM   1274  SG  CYS A 163       4.801 -45.219  -0.887  1.00 97.50           S  
ATOM   1275  N   HIS A 164       4.539 -46.375   3.854  1.00 95.94           N  
ATOM   1276  CA  HIS A 164       3.961 -46.250   5.188  1.00 95.94           C  
ATOM   1277  C   HIS A 164       2.848 -45.188   5.211  1.00 95.94           C  
ATOM   1278  CB  HIS A 164       5.039 -45.875   6.211  1.00 95.94           C  
ATOM   1279  O   HIS A 164       3.102 -44.000   5.008  1.00 95.94           O  
ATOM   1280  CG  HIS A 164       4.602 -46.062   7.629  1.00 95.94           C  
ATOM   1281  CD2 HIS A 164       5.090 -46.812   8.625  1.00 95.94           C  
ATOM   1282  ND1 HIS A 164       3.525 -45.375   8.164  1.00 95.94           N  
ATOM   1283  CE1 HIS A 164       3.375 -45.719   9.430  1.00 95.94           C  
ATOM   1284  NE2 HIS A 164       4.312 -46.594   9.734  1.00 95.94           N  
ATOM   1285  N   GLY A 165       1.672 -45.594   5.473  1.00 95.50           N  
ATOM   1286  CA  GLY A 165       0.500 -44.719   5.383  1.00 95.50           C  
ATOM   1287  C   GLY A 165       0.492 -43.625   6.418  1.00 95.50           C  
ATOM   1288  O   GLY A 165      -0.154 -42.594   6.223  1.00 95.50           O  
ATOM   1289  N   GLY A 166       1.192 -43.812   7.480  1.00 95.44           N  
ATOM   1290  CA  GLY A 166       1.227 -42.812   8.539  1.00 95.44           C  
ATOM   1291  C   GLY A 166       1.820 -41.469   8.102  1.00 95.44           C  
ATOM   1292  O   GLY A 166       1.430 -40.438   8.594  1.00 95.44           O  
ATOM   1293  N   PHE A 167       2.752 -41.531   7.199  1.00 96.69           N  
ATOM   1294  CA  PHE A 167       3.453 -40.312   6.770  1.00 96.69           C  
ATOM   1295  C   PHE A 167       2.783 -39.719   5.543  1.00 96.69           C  
ATOM   1296  CB  PHE A 167       4.922 -40.625   6.469  1.00 96.69           C  
ATOM   1297  O   PHE A 167       3.271 -38.719   4.988  1.00 96.69           O  
ATOM   1298  CG  PHE A 167       5.730 -40.969   7.688  1.00 96.69           C  
ATOM   1299  CD1 PHE A 167       6.258 -40.000   8.500  1.00 96.69           C  
ATOM   1300  CD2 PHE A 167       5.965 -42.312   8.016  1.00 96.69           C  
ATOM   1301  CE1 PHE A 167       7.008 -40.312   9.633  1.00 96.69           C  
ATOM   1302  CE2 PHE A 167       6.715 -42.656   9.141  1.00 96.69           C  
ATOM   1303  CZ  PHE A 167       7.234 -41.656   9.945  1.00 96.69           C  
ATOM   1304  N   GLY A 168       1.662 -40.219   5.125  1.00 97.62           N  
ATOM   1305  CA  GLY A 168       1.011 -39.750   3.914  1.00 97.62           C  
ATOM   1306  C   GLY A 168       1.580 -40.375   2.650  1.00 97.62           C  
ATOM   1307  O   GLY A 168       2.744 -40.781   2.623  1.00 97.62           O  
ATOM   1308  N   VAL A 169       0.761 -40.469   1.694  1.00 97.94           N  
ATOM   1309  CA  VAL A 169       1.145 -41.094   0.431  1.00 97.94           C  
ATOM   1310  C   VAL A 169       0.656 -40.219  -0.736  1.00 97.94           C  
ATOM   1311  CB  VAL A 169       0.585 -42.531   0.313  1.00 97.94           C  
ATOM   1312  O   VAL A 169      -0.467 -39.719  -0.713  1.00 97.94           O  
ATOM   1313  CG1 VAL A 169       1.253 -43.250  -0.840  1.00 97.94           C  
ATOM   1314  CG2 VAL A 169       0.776 -43.281   1.626  1.00 97.94           C  
ATOM   1315  N   LEU A 170       1.563 -40.031  -1.716  1.00 97.94           N  
ATOM   1316  CA  LEU A 170       1.209 -39.281  -2.926  1.00 97.94           C  
ATOM   1317  C   LEU A 170       0.993 -40.250  -4.098  1.00 97.94           C  
ATOM   1318  CB  LEU A 170       2.299 -38.281  -3.275  1.00 97.94           C  
ATOM   1319  O   LEU A 170       1.847 -41.094  -4.379  1.00 97.94           O  
ATOM   1320  CG  LEU A 170       1.995 -37.312  -4.438  1.00 97.94           C  
ATOM   1321  CD1 LEU A 170       1.040 -36.219  -3.986  1.00 97.94           C  
ATOM   1322  CD2 LEU A 170       3.283 -36.719  -4.992  1.00 97.94           C  
ATOM   1323  N   LEU A 171      -0.141 -40.156  -4.660  1.00 97.75           N  
ATOM   1324  CA  LEU A 171      -0.491 -41.000  -5.797  1.00 97.75           C  
ATOM   1325  C   LEU A 171      -0.774 -40.156  -7.035  1.00 97.75           C  
ATOM   1326  CB  LEU A 171      -1.710 -41.844  -5.465  1.00 97.75           C  
ATOM   1327  O   LEU A 171      -1.395 -39.094  -6.941  1.00 97.75           O  
ATOM   1328  CG  LEU A 171      -1.565 -42.812  -4.270  1.00 97.75           C  
ATOM   1329  CD1 LEU A 171      -2.936 -43.312  -3.816  1.00 97.75           C  
ATOM   1330  CD2 LEU A 171      -0.657 -43.969  -4.621  1.00 97.75           C  
ATOM   1331  N   SER A 172      -0.283 -40.625  -8.172  1.00 97.06           N  
ATOM   1332  CA  SER A 172      -0.603 -39.938  -9.422  1.00 97.06           C  
ATOM   1333  C   SER A 172      -1.991 -40.344  -9.922  1.00 97.06           C  
ATOM   1334  CB  SER A 172       0.441 -40.281 -10.492  1.00 97.06           C  
ATOM   1335  O   SER A 172      -2.508 -41.406  -9.578  1.00 97.06           O  
ATOM   1336  OG  SER A 172       0.367 -41.656 -10.867  1.00 97.06           O  
ATOM   1337  N   ARG A 173      -2.572 -39.500 -10.641  1.00 95.75           N  
ATOM   1338  CA  ARG A 173      -3.889 -39.781 -11.219  1.00 95.75           C  
ATOM   1339  C   ARG A 173      -3.883 -41.062 -12.055  1.00 95.75           C  
ATOM   1340  CB  ARG A 173      -4.344 -38.594 -12.070  1.00 95.75           C  
ATOM   1341  O   ARG A 173      -4.766 -41.906 -11.914  1.00 95.75           O  
ATOM   1342  CG  ARG A 173      -5.668 -38.812 -12.781  1.00 95.75           C  
ATOM   1343  CD  ARG A 173      -6.012 -37.656 -13.711  1.00 95.75           C  
ATOM   1344  NE  ARG A 173      -6.434 -38.125 -15.031  1.00 95.75           N  
ATOM   1345  NH1 ARG A 173      -6.266 -36.062 -16.062  1.00 95.75           N  
ATOM   1346  NH2 ARG A 173      -6.941 -37.906 -17.250  1.00 95.75           N  
ATOM   1347  CZ  ARG A 173      -6.547 -37.375 -16.109  1.00 95.75           C  
ATOM   1348  N   MET A 174      -2.902 -41.219 -12.898  1.00 94.94           N  
ATOM   1349  CA  MET A 174      -2.842 -42.375 -13.805  1.00 94.94           C  
ATOM   1350  C   MET A 174      -2.713 -43.688 -13.039  1.00 94.94           C  
ATOM   1351  CB  MET A 174      -1.670 -42.219 -14.781  1.00 94.94           C  
ATOM   1352  O   MET A 174      -3.295 -44.688 -13.422  1.00 94.94           O  
ATOM   1353  CG  MET A 174      -2.080 -41.750 -16.172  1.00 94.94           C  
ATOM   1354  SD  MET A 174      -2.023 -43.094 -17.406  1.00 94.94           S  
ATOM   1355  CE  MET A 174      -3.658 -43.844 -17.141  1.00 94.94           C  
ATOM   1356  N   LEU A 175      -1.963 -43.625 -11.992  1.00 96.44           N  
ATOM   1357  CA  LEU A 175      -1.846 -44.812 -11.156  1.00 96.44           C  
ATOM   1358  C   LEU A 175      -3.195 -45.188 -10.547  1.00 96.44           C  
ATOM   1359  CB  LEU A 175      -0.819 -44.562 -10.039  1.00 96.44           C  
ATOM   1360  O   LEU A 175      -3.576 -46.344 -10.539  1.00 96.44           O  
ATOM   1361  CG  LEU A 175      -0.509 -45.781  -9.148  1.00 96.44           C  
ATOM   1362  CD1 LEU A 175       0.393 -46.750  -9.875  1.00 96.44           C  
ATOM   1363  CD2 LEU A 175       0.138 -45.312  -7.844  1.00 96.44           C  
ATOM   1364  N   LEU A 176      -3.883 -44.188 -10.031  1.00 95.56           N  
ATOM   1365  CA  LEU A 176      -5.188 -44.438  -9.422  1.00 95.56           C  
ATOM   1366  C   LEU A 176      -6.188 -44.938 -10.445  1.00 95.56           C  
ATOM   1367  CB  LEU A 176      -5.711 -43.125  -8.781  1.00 95.56           C  
ATOM   1368  O   LEU A 176      -7.008 -45.812 -10.141  1.00 95.56           O  
ATOM   1369  CG  LEU A 176      -5.680 -43.062  -7.254  1.00 95.56           C  
ATOM   1370  CD1 LEU A 176      -5.293 -41.688  -6.789  1.00 95.56           C  
ATOM   1371  CD2 LEU A 176      -7.027 -43.500  -6.672  1.00 95.56           C  
ATOM   1372  N   GLN A 177      -6.117 -44.406 -11.633  1.00 95.19           N  
ATOM   1373  CA  GLN A 177      -7.008 -44.875 -12.695  1.00 95.19           C  
ATOM   1374  C   GLN A 177      -6.727 -46.312 -13.062  1.00 95.19           C  
ATOM   1375  CB  GLN A 177      -6.867 -43.969 -13.930  1.00 95.19           C  
ATOM   1376  O   GLN A 177      -7.656 -47.094 -13.328  1.00 95.19           O  
ATOM   1377  CG  GLN A 177      -7.695 -42.719 -13.867  1.00 95.19           C  
ATOM   1378  CD  GLN A 177      -8.320 -42.344 -15.203  1.00 95.19           C  
ATOM   1379  NE2 GLN A 177      -9.172 -41.312 -15.195  1.00 95.19           N  
ATOM   1380  OE1 GLN A 177      -8.047 -42.969 -16.219  1.00 95.19           O  
ATOM   1381  N   GLN A 178      -5.496 -46.688 -13.055  1.00 95.31           N  
ATOM   1382  CA  GLN A 178      -5.109 -48.062 -13.352  1.00 95.31           C  
ATOM   1383  C   GLN A 178      -5.555 -49.000 -12.242  1.00 95.31           C  
ATOM   1384  CB  GLN A 178      -3.598 -48.156 -13.555  1.00 95.31           C  
ATOM   1385  O   GLN A 178      -5.824 -50.188 -12.500  1.00 95.31           O  
ATOM   1386  CG  GLN A 178      -3.193 -48.594 -14.961  1.00 95.31           C  
ATOM   1387  CD  GLN A 178      -1.692 -48.781 -15.109  1.00 95.31           C  
ATOM   1388  NE2 GLN A 178      -1.264 -49.219 -16.281  1.00 95.31           N  
ATOM   1389  OE1 GLN A 178      -0.926 -48.500 -14.188  1.00 95.31           O  
ATOM   1390  N   LEU A 179      -5.590 -48.500 -11.094  1.00 95.25           N  
ATOM   1391  CA  LEU A 179      -5.945 -49.281  -9.930  1.00 95.25           C  
ATOM   1392  C   LEU A 179      -7.453 -49.500  -9.859  1.00 95.25           C  
ATOM   1393  CB  LEU A 179      -5.457 -48.594  -8.641  1.00 95.25           C  
ATOM   1394  O   LEU A 179      -7.918 -50.438  -9.219  1.00 95.25           O  
ATOM   1395  CG  LEU A 179      -5.137 -49.531  -7.469  1.00 95.25           C  
ATOM   1396  CD1 LEU A 179      -3.701 -50.031  -7.566  1.00 95.25           C  
ATOM   1397  CD2 LEU A 179      -5.363 -48.812  -6.145  1.00 95.25           C  
ATOM   1398  N   ARG A 180      -8.227 -48.688 -10.484  1.00 94.06           N  
ATOM   1399  CA  ARG A 180      -9.680 -48.625 -10.359  1.00 94.06           C  
ATOM   1400  C   ARG A 180     -10.320 -49.969 -10.602  1.00 94.06           C  
ATOM   1401  CB  ARG A 180     -10.242 -47.594 -11.344  1.00 94.06           C  
ATOM   1402  O   ARG A 180     -11.109 -50.438  -9.773  1.00 94.06           O  
ATOM   1403  CG  ARG A 180     -11.719 -47.281 -11.141  1.00 94.06           C  
ATOM   1404  CD  ARG A 180     -12.211 -46.188 -12.086  1.00 94.06           C  
ATOM   1405  NE  ARG A 180     -13.633 -45.906 -11.883  1.00 94.06           N  
ATOM   1406  NH1 ARG A 180     -13.750 -44.312 -13.539  1.00 94.06           N  
ATOM   1407  NH2 ARG A 180     -15.617 -44.844 -12.320  1.00 94.06           N  
ATOM   1408  CZ  ARG A 180     -14.328 -45.031 -12.578  1.00 94.06           C  
ATOM   1409  N   PRO A 181      -9.977 -50.719 -11.664  1.00 95.00           N  
ATOM   1410  CA  PRO A 181     -10.641 -52.000 -11.922  1.00 95.00           C  
ATOM   1411  C   PRO A 181     -10.211 -53.094 -10.945  1.00 95.00           C  
ATOM   1412  CB  PRO A 181     -10.211 -52.344 -13.352  1.00 95.00           C  
ATOM   1413  O   PRO A 181     -10.883 -54.125 -10.820  1.00 95.00           O  
ATOM   1414  CG  PRO A 181      -9.141 -51.344 -13.672  1.00 95.00           C  
ATOM   1415  CD  PRO A 181      -9.156 -50.281 -12.641  1.00 95.00           C  
ATOM   1416  N   HIS A 182      -9.188 -52.906 -10.227  1.00 95.25           N  
ATOM   1417  CA  HIS A 182      -8.625 -53.938  -9.383  1.00 95.25           C  
ATOM   1418  C   HIS A 182      -8.984 -53.750  -7.918  1.00 95.25           C  
ATOM   1419  CB  HIS A 182      -7.109 -54.031  -9.547  1.00 95.25           C  
ATOM   1420  O   HIS A 182      -8.727 -54.594  -7.078  1.00 95.25           O  
ATOM   1421  CG  HIS A 182      -6.668 -54.281 -10.961  1.00 95.25           C  
ATOM   1422  CD2 HIS A 182      -5.930 -53.531 -11.805  1.00 95.25           C  
ATOM   1423  ND1 HIS A 182      -6.996 -55.406 -11.641  1.00 95.25           N  
ATOM   1424  CE1 HIS A 182      -6.473 -55.375 -12.859  1.00 95.25           C  
ATOM   1425  NE2 HIS A 182      -5.824 -54.219 -12.984  1.00 95.25           N  
ATOM   1426  N   LEU A 183      -9.531 -52.625  -7.598  1.00 94.81           N  
ATOM   1427  CA  LEU A 183      -9.773 -52.250  -6.207  1.00 94.81           C  
ATOM   1428  C   LEU A 183     -10.703 -53.250  -5.531  1.00 94.81           C  
ATOM   1429  CB  LEU A 183     -10.359 -50.844  -6.129  1.00 94.81           C  
ATOM   1430  O   LEU A 183     -10.516 -53.594  -4.363  1.00 94.81           O  
ATOM   1431  CG  LEU A 183      -9.414 -49.719  -5.672  1.00 94.81           C  
ATOM   1432  CD1 LEU A 183      -9.742 -48.406  -6.379  1.00 94.81           C  
ATOM   1433  CD2 LEU A 183      -9.484 -49.562  -4.156  1.00 94.81           C  
ATOM   1434  N   GLU A 184     -11.711 -53.688  -6.223  1.00 93.06           N  
ATOM   1435  CA  GLU A 184     -12.648 -54.656  -5.645  1.00 93.06           C  
ATOM   1436  C   GLU A 184     -11.977 -56.000  -5.398  1.00 93.06           C  
ATOM   1437  CB  GLU A 184     -13.867 -54.812  -6.559  1.00 93.06           C  
ATOM   1438  O   GLU A 184     -12.227 -56.625  -4.387  1.00 93.06           O  
ATOM   1439  CG  GLU A 184     -15.031 -53.906  -6.211  1.00 93.06           C  
ATOM   1440  CD  GLU A 184     -15.617 -54.188  -4.832  1.00 93.06           C  
ATOM   1441  OE1 GLU A 184     -16.250 -53.281  -4.254  1.00 93.06           O  
ATOM   1442  OE2 GLU A 184     -15.438 -55.312  -4.328  1.00 93.06           O  
ATOM   1443  N   GLY A 185     -11.203 -56.375  -6.312  1.00 93.56           N  
ATOM   1444  CA  GLY A 185     -10.453 -57.625  -6.129  1.00 93.56           C  
ATOM   1445  C   GLY A 185      -9.508 -57.562  -4.945  1.00 93.56           C  
ATOM   1446  O   GLY A 185      -9.391 -58.531  -4.199  1.00 93.56           O  
ATOM   1447  N   CYS A 186      -8.867 -56.438  -4.828  1.00 93.31           N  
ATOM   1448  CA  CYS A 186      -7.953 -56.281  -3.703  1.00 93.31           C  
ATOM   1449  C   CYS A 186      -8.703 -56.344  -2.377  1.00 93.31           C  
ATOM   1450  CB  CYS A 186      -7.230 -54.938  -3.807  1.00 93.31           C  
ATOM   1451  O   CYS A 186      -8.172 -56.875  -1.391  1.00 93.31           O  
ATOM   1452  SG  CYS A 186      -6.008 -54.844  -5.137  1.00 93.31           S  
ATOM   1453  N   ARG A 187      -9.859 -55.781  -2.314  1.00 91.50           N  
ATOM   1454  CA  ARG A 187     -10.656 -55.781  -1.091  1.00 91.50           C  
ATOM   1455  C   ARG A 187     -11.055 -57.188  -0.687  1.00 91.50           C  
ATOM   1456  CB  ARG A 187     -11.898 -54.906  -1.264  1.00 91.50           C  
ATOM   1457  O   ARG A 187     -11.148 -57.500   0.503  1.00 91.50           O  
ATOM   1458  CG  ARG A 187     -12.688 -54.688   0.021  1.00 91.50           C  
ATOM   1459  CD  ARG A 187     -13.617 -53.500  -0.082  1.00 91.50           C  
ATOM   1460  NE  ARG A 187     -14.453 -53.375   1.105  1.00 91.50           N  
ATOM   1461  NH1 ARG A 187     -15.273 -51.281   0.545  1.00 91.50           N  
ATOM   1462  NH2 ARG A 187     -15.945 -52.281   2.486  1.00 91.50           N  
ATOM   1463  CZ  ARG A 187     -15.227 -52.312   1.377  1.00 91.50           C  
ATOM   1464  N   ASN A 188     -11.234 -57.969  -1.629  1.00 89.25           N  
ATOM   1465  CA  ASN A 188     -11.656 -59.344  -1.364  1.00 89.25           C  
ATOM   1466  C   ASN A 188     -10.484 -60.219  -0.942  1.00 89.25           C  
ATOM   1467  CB  ASN A 188     -12.352 -59.938  -2.594  1.00 89.25           C  
ATOM   1468  O   ASN A 188     -10.664 -61.219  -0.218  1.00 89.25           O  
ATOM   1469  CG  ASN A 188     -13.703 -59.312  -2.865  1.00 89.25           C  
ATOM   1470  ND2 ASN A 188     -14.180 -59.438  -4.098  1.00 89.25           N  
ATOM   1471  OD1 ASN A 188     -14.312 -58.719  -1.979  1.00 89.25           O  
ATOM   1472  N   ASP A 189      -9.375 -59.875  -1.396  1.00 84.69           N  
ATOM   1473  CA  ASP A 189      -8.188 -60.656  -1.100  1.00 84.69           C  
ATOM   1474  C   ASP A 189      -7.281 -59.938  -0.102  1.00 84.69           C  
ATOM   1475  CB  ASP A 189      -7.414 -60.969  -2.383  1.00 84.69           C  
ATOM   1476  O   ASP A 189      -6.199 -59.469  -0.463  1.00 84.69           O  
ATOM   1477  CG  ASP A 189      -7.766 -62.344  -2.971  1.00 84.69           C  
ATOM   1478  OD1 ASP A 189      -8.453 -63.125  -2.301  1.00 84.69           O  
ATOM   1479  OD2 ASP A 189      -7.340 -62.594  -4.113  1.00 84.69           O  
ATOM   1480  N   ILE A 190      -7.727 -59.906   1.082  1.00 77.94           N  
ATOM   1481  CA  ILE A 190      -6.961 -59.188   2.094  1.00 77.94           C  
ATOM   1482  C   ILE A 190      -5.934 -60.125   2.729  1.00 77.94           C  
ATOM   1483  CB  ILE A 190      -7.887 -58.594   3.178  1.00 77.94           C  
ATOM   1484  O   ILE A 190      -6.293 -61.125   3.348  1.00 77.94           O  
ATOM   1485  CG1 ILE A 190      -8.891 -57.625   2.547  1.00 77.94           C  
ATOM   1486  CG2 ILE A 190      -7.062 -57.906   4.266  1.00 77.94           C  
ATOM   1487  CD1 ILE A 190      -9.969 -57.125   3.510  1.00 77.94           C  
ATOM   1488  N   VAL A 191      -4.773 -59.781   2.508  1.00 75.88           N  
ATOM   1489  CA  VAL A 191      -3.693 -60.625   3.029  1.00 75.88           C  
ATOM   1490  C   VAL A 191      -3.098 -59.969   4.273  1.00 75.88           C  
ATOM   1491  CB  VAL A 191      -2.594 -60.844   1.968  1.00 75.88           C  
ATOM   1492  O   VAL A 191      -2.508 -60.656   5.117  1.00 75.88           O  
ATOM   1493  CG1 VAL A 191      -1.759 -62.062   2.314  1.00 75.88           C  
ATOM   1494  CG2 VAL A 191      -3.215 -61.000   0.580  1.00 75.88           C  
ATOM   1495  N   SER A 192      -3.264 -58.656   4.309  1.00 79.56           N  
ATOM   1496  CA  SER A 192      -2.660 -57.938   5.418  1.00 79.56           C  
ATOM   1497  C   SER A 192      -3.715 -57.156   6.223  1.00 79.56           C  
ATOM   1498  CB  SER A 192      -1.598 -56.938   4.910  1.00 79.56           C  
ATOM   1499  O   SER A 192      -4.738 -56.750   5.676  1.00 79.56           O  
ATOM   1500  OG  SER A 192      -1.445 -55.844   5.805  1.00 79.56           O  
ATOM   1501  N   ALA A 193      -3.295 -57.000   7.523  1.00 84.88           N  
ATOM   1502  CA  ALA A 193      -4.219 -56.312   8.430  1.00 84.88           C  
ATOM   1503  C   ALA A 193      -4.012 -54.812   8.391  1.00 84.88           C  
ATOM   1504  CB  ALA A 193      -4.055 -56.844   9.852  1.00 84.88           C  
ATOM   1505  O   ALA A 193      -4.883 -54.031   8.812  1.00 84.88           O  
ATOM   1506  N   ARG A 194      -2.957 -54.375   7.863  1.00 91.81           N  
ATOM   1507  CA  ARG A 194      -2.670 -52.938   7.828  1.00 91.81           C  
ATOM   1508  C   ARG A 194      -3.150 -52.312   6.523  1.00 91.81           C  
ATOM   1509  CB  ARG A 194      -1.170 -52.688   8.008  1.00 91.81           C  
ATOM   1510  O   ARG A 194      -2.865 -52.844   5.441  1.00 91.81           O  
ATOM   1511  CG  ARG A 194      -0.638 -53.094   9.375  1.00 91.81           C  
ATOM   1512  CD  ARG A 194       0.849 -52.781   9.508  1.00 91.81           C  
ATOM   1513  NE  ARG A 194       1.141 -51.375   9.266  1.00 91.81           N  
ATOM   1514  NH1 ARG A 194       3.039 -51.344  10.578  1.00 91.81           N  
ATOM   1515  NH2 ARG A 194       2.346 -49.438   9.492  1.00 91.81           N  
ATOM   1516  CZ  ARG A 194       2.174 -50.719   9.781  1.00 91.81           C  
ATOM   1517  N   PRO A 195      -3.836 -51.250   6.660  1.00 94.38           N  
ATOM   1518  CA  PRO A 195      -4.395 -50.625   5.445  1.00 94.38           C  
ATOM   1519  C   PRO A 195      -3.316 -50.156   4.473  1.00 94.38           C  
ATOM   1520  CB  PRO A 195      -5.203 -49.469   5.980  1.00 94.38           C  
ATOM   1521  O   PRO A 195      -3.504 -50.250   3.256  1.00 94.38           O  
ATOM   1522  CG  PRO A 195      -4.980 -49.469   7.457  1.00 94.38           C  
ATOM   1523  CD  PRO A 195      -4.199 -50.719   7.805  1.00 94.38           C  
ATOM   1524  N   ASP A 196      -2.184 -49.625   4.953  1.00 95.06           N  
ATOM   1525  CA  ASP A 196      -1.128 -49.156   4.062  1.00 95.06           C  
ATOM   1526  C   ASP A 196      -0.482 -50.312   3.309  1.00 95.06           C  
ATOM   1527  CB  ASP A 196      -0.068 -48.406   4.855  1.00 95.06           C  
ATOM   1528  O   ASP A 196      -0.227 -50.219   2.105  1.00 95.06           O  
ATOM   1529  CG  ASP A 196       0.359 -49.094   6.125  1.00 95.06           C  
ATOM   1530  OD1 ASP A 196      -0.243 -50.156   6.473  1.00 95.06           O  
ATOM   1531  OD2 ASP A 196       1.306 -48.625   6.785  1.00 95.06           O  
ATOM   1532  N   GLU A 197      -0.239 -51.375   4.008  1.00 94.00           N  
ATOM   1533  CA  GLU A 197       0.310 -52.562   3.336  1.00 94.00           C  
ATOM   1534  C   GLU A 197      -0.681 -53.125   2.326  1.00 94.00           C  
ATOM   1535  CB  GLU A 197       0.700 -53.625   4.355  1.00 94.00           C  
ATOM   1536  O   GLU A 197      -0.289 -53.562   1.242  1.00 94.00           O  
ATOM   1537  CG  GLU A 197       1.514 -54.781   3.768  1.00 94.00           C  
ATOM   1538  CD  GLU A 197       1.839 -55.844   4.777  1.00 94.00           C  
ATOM   1539  OE1 GLU A 197       2.479 -56.875   4.402  1.00 94.00           O  
ATOM   1540  OE2 GLU A 197       1.451 -55.688   5.957  1.00 94.00           O  
ATOM   1541  N   TRP A 198      -1.912 -53.188   2.785  1.00 94.56           N  
ATOM   1542  CA  TRP A 198      -2.961 -53.625   1.871  1.00 94.56           C  
ATOM   1543  C   TRP A 198      -2.932 -52.812   0.578  1.00 94.56           C  
ATOM   1544  CB  TRP A 198      -4.336 -53.500   2.531  1.00 94.56           C  
ATOM   1545  O   TRP A 198      -2.980 -53.375  -0.517  1.00 94.56           O  
ATOM   1546  CG  TRP A 198      -5.484 -53.625   1.577  1.00 94.56           C  
ATOM   1547  CD1 TRP A 198      -6.008 -54.781   1.080  1.00 94.56           C  
ATOM   1548  CD2 TRP A 198      -6.246 -52.562   1.001  1.00 94.56           C  
ATOM   1549  CE2 TRP A 198      -7.219 -53.156   0.163  1.00 94.56           C  
ATOM   1550  CE3 TRP A 198      -6.203 -51.188   1.112  1.00 94.56           C  
ATOM   1551  NE1 TRP A 198      -7.055 -54.500   0.229  1.00 94.56           N  
ATOM   1552  CH2 TRP A 198      -8.078 -51.031  -0.433  1.00 94.56           C  
ATOM   1553  CZ2 TRP A 198      -8.141 -52.406  -0.560  1.00 94.56           C  
ATOM   1554  CZ3 TRP A 198      -7.121 -50.406   0.392  1.00 94.56           C  
ATOM   1555  N   LEU A 199      -2.871 -51.500   0.672  1.00 95.44           N  
ATOM   1556  CA  LEU A 199      -2.852 -50.625  -0.489  1.00 95.44           C  
ATOM   1557  C   LEU A 199      -1.606 -50.875  -1.336  1.00 95.44           C  
ATOM   1558  CB  LEU A 199      -2.904 -49.156  -0.050  1.00 95.44           C  
ATOM   1559  O   LEU A 199      -1.691 -50.938  -2.562  1.00 95.44           O  
ATOM   1560  CG  LEU A 199      -2.787 -48.125  -1.160  1.00 95.44           C  
ATOM   1561  CD1 LEU A 199      -3.916 -48.281  -2.172  1.00 95.44           C  
ATOM   1562  CD2 LEU A 199      -2.803 -46.719  -0.573  1.00 95.44           C  
ATOM   1563  N   GLY A 200      -0.455 -50.969  -0.690  1.00 95.50           N  
ATOM   1564  CA  GLY A 200       0.785 -51.219  -1.408  1.00 95.50           C  
ATOM   1565  C   GLY A 200       0.757 -52.500  -2.205  1.00 95.50           C  
ATOM   1566  O   GLY A 200       1.218 -52.531  -3.348  1.00 95.50           O  
ATOM   1567  N   ARG A 201       0.208 -53.531  -1.604  1.00 93.19           N  
ATOM   1568  CA  ARG A 201       0.101 -54.812  -2.289  1.00 93.19           C  
ATOM   1569  C   ARG A 201      -0.848 -54.719  -3.479  1.00 93.19           C  
ATOM   1570  CB  ARG A 201      -0.373 -55.906  -1.322  1.00 93.19           C  
ATOM   1571  O   ARG A 201      -0.573 -55.281  -4.543  1.00 93.19           O  
ATOM   1572  CG  ARG A 201       0.684 -56.938  -1.006  1.00 93.19           C  
ATOM   1573  CD  ARG A 201       0.195 -57.938   0.034  1.00 93.19           C  
ATOM   1574  NE  ARG A 201       1.283 -58.781   0.528  1.00 93.19           N  
ATOM   1575  NH1 ARG A 201      -0.055 -60.062   1.912  1.00 93.19           N  
ATOM   1576  NH2 ARG A 201       2.197 -60.469   1.790  1.00 93.19           N  
ATOM   1577  CZ  ARG A 201       1.139 -59.781   1.409  1.00 93.19           C  
ATOM   1578  N   CYS A 202      -1.937 -54.062  -3.227  1.00 94.38           N  
ATOM   1579  CA  CYS A 202      -2.914 -53.875  -4.297  1.00 94.38           C  
ATOM   1580  C   CYS A 202      -2.297 -53.156  -5.484  1.00 94.38           C  
ATOM   1581  CB  CYS A 202      -4.133 -53.094  -3.789  1.00 94.38           C  
ATOM   1582  O   CYS A 202      -2.473 -53.562  -6.633  1.00 94.38           O  
ATOM   1583  SG  CYS A 202      -5.488 -53.031  -4.980  1.00 94.38           S  
ATOM   1584  N   ILE A 203      -1.535 -52.094  -5.242  1.00 96.12           N  
ATOM   1585  CA  ILE A 203      -0.916 -51.281  -6.293  1.00 96.12           C  
ATOM   1586  C   ILE A 203       0.151 -52.125  -7.008  1.00 96.12           C  
ATOM   1587  CB  ILE A 203      -0.299 -50.000  -5.730  1.00 96.12           C  
ATOM   1588  O   ILE A 203       0.204 -52.156  -8.242  1.00 96.12           O  
ATOM   1589  CG1 ILE A 203      -1.401 -49.031  -5.262  1.00 96.12           C  
ATOM   1590  CG2 ILE A 203       0.599 -49.312  -6.777  1.00 96.12           C  
ATOM   1591  CD1 ILE A 203      -0.886 -47.812  -4.516  1.00 96.12           C  
ATOM   1592  N   LEU A 204       0.928 -52.781  -6.227  1.00 93.75           N  
ATOM   1593  CA  LEU A 204       2.012 -53.562  -6.797  1.00 93.75           C  
ATOM   1594  C   LEU A 204       1.464 -54.688  -7.680  1.00 93.75           C  
ATOM   1595  CB  LEU A 204       2.883 -54.156  -5.688  1.00 93.75           C  
ATOM   1596  O   LEU A 204       1.964 -54.906  -8.789  1.00 93.75           O  
ATOM   1597  CG  LEU A 204       4.250 -54.719  -6.113  1.00 93.75           C  
ATOM   1598  CD1 LEU A 204       5.242 -53.562  -6.285  1.00 93.75           C  
ATOM   1599  CD2 LEU A 204       4.766 -55.719  -5.098  1.00 93.75           C  
ATOM   1600  N   ASP A 205       0.476 -55.344  -7.254  1.00 91.38           N  
ATOM   1601  CA  ASP A 205      -0.106 -56.469  -7.984  1.00 91.38           C  
ATOM   1602  C   ASP A 205      -0.816 -55.969  -9.250  1.00 91.38           C  
ATOM   1603  CB  ASP A 205      -1.082 -57.219  -7.094  1.00 91.38           C  
ATOM   1604  O   ASP A 205      -0.763 -56.625 -10.289  1.00 91.38           O  
ATOM   1605  CG  ASP A 205      -0.383 -58.094  -6.059  1.00 91.38           C  
ATOM   1606  OD1 ASP A 205       0.850 -58.281  -6.152  1.00 91.38           O  
ATOM   1607  OD2 ASP A 205      -1.072 -58.594  -5.145  1.00 91.38           O  
ATOM   1608  N   ALA A 206      -1.454 -54.875  -9.102  1.00 93.38           N  
ATOM   1609  CA  ALA A 206      -2.281 -54.375 -10.195  1.00 93.38           C  
ATOM   1610  C   ALA A 206      -1.434 -53.656 -11.242  1.00 93.38           C  
ATOM   1611  CB  ALA A 206      -3.371 -53.438  -9.664  1.00 93.38           C  
ATOM   1612  O   ALA A 206      -1.732 -53.719 -12.438  1.00 93.38           O  
ATOM   1613  N   THR A 207      -0.428 -52.969 -10.859  1.00 93.56           N  
ATOM   1614  CA  THR A 207       0.251 -52.062 -11.789  1.00 93.56           C  
ATOM   1615  C   THR A 207       1.737 -52.406 -11.875  1.00 93.56           C  
ATOM   1616  CB  THR A 207       0.077 -50.594 -11.367  1.00 93.56           C  
ATOM   1617  O   THR A 207       2.424 -51.969 -12.805  1.00 93.56           O  
ATOM   1618  CG2 THR A 207      -1.392 -50.250 -11.133  1.00 93.56           C  
ATOM   1619  OG1 THR A 207       0.811 -50.344 -10.164  1.00 93.56           O  
ATOM   1620  N   GLY A 208       2.258 -53.094 -10.922  1.00 93.06           N  
ATOM   1621  CA  GLY A 208       3.680 -53.406 -10.867  1.00 93.06           C  
ATOM   1622  C   GLY A 208       4.508 -52.281 -10.273  1.00 93.06           C  
ATOM   1623  O   GLY A 208       5.734 -52.375 -10.211  1.00 93.06           O  
ATOM   1624  N   VAL A 209       3.854 -51.219  -9.773  1.00 95.44           N  
ATOM   1625  CA  VAL A 209       4.551 -50.062  -9.250  1.00 95.44           C  
ATOM   1626  C   VAL A 209       4.707 -50.188  -7.738  1.00 95.44           C  
ATOM   1627  CB  VAL A 209       3.812 -48.750  -9.609  1.00 95.44           C  
ATOM   1628  O   VAL A 209       3.744 -50.500  -7.035  1.00 95.44           O  
ATOM   1629  CG1 VAL A 209       4.543 -47.531  -9.023  1.00 95.44           C  
ATOM   1630  CG2 VAL A 209       3.672 -48.625 -11.125  1.00 95.44           C  
ATOM   1631  N   GLY A 210       5.934 -49.969  -7.219  1.00 95.25           N  
ATOM   1632  CA  GLY A 210       6.188 -49.938  -5.789  1.00 95.25           C  
ATOM   1633  C   GLY A 210       6.395 -48.562  -5.234  1.00 95.25           C  
ATOM   1634  O   GLY A 210       6.562 -47.594  -5.996  1.00 95.25           O  
ATOM   1635  N   CYS A 211       6.379 -48.500  -3.969  1.00 96.69           N  
ATOM   1636  CA  CYS A 211       6.574 -47.219  -3.291  1.00 96.69           C  
ATOM   1637  C   CYS A 211       8.008 -46.719  -3.443  1.00 96.69           C  
ATOM   1638  CB  CYS A 211       6.219 -47.344  -1.810  1.00 96.69           C  
ATOM   1639  O   CYS A 211       8.953 -47.531  -3.363  1.00 96.69           O  
ATOM   1640  SG  CYS A 211       6.445 -45.812  -0.882  1.00 96.69           S  
ATOM   1641  N   THR A 212       8.172 -45.469  -3.723  1.00 95.88           N  
ATOM   1642  CA  THR A 212       9.492 -44.875  -3.799  1.00 95.88           C  
ATOM   1643  C   THR A 212       9.562 -43.594  -2.949  1.00 95.88           C  
ATOM   1644  CB  THR A 212       9.875 -44.531  -5.254  1.00 95.88           C  
ATOM   1645  O   THR A 212       8.531 -42.969  -2.686  1.00 95.88           O  
ATOM   1646  CG2 THR A 212       8.641 -44.500  -6.152  1.00 95.88           C  
ATOM   1647  OG1 THR A 212      10.500 -43.250  -5.293  1.00 95.88           O  
ATOM   1648  N   GLY A 213      10.766 -43.281  -2.465  1.00 95.00           N  
ATOM   1649  CA  GLY A 213      10.953 -42.094  -1.653  1.00 95.00           C  
ATOM   1650  C   GLY A 213      11.492 -40.906  -2.441  1.00 95.00           C  
ATOM   1651  O   GLY A 213      11.609 -39.812  -1.913  1.00 95.00           O  
ATOM   1652  N   ASP A 214      11.820 -41.125  -3.664  1.00 92.62           N  
ATOM   1653  CA  ASP A 214      12.375 -40.062  -4.508  1.00 92.62           C  
ATOM   1654  C   ASP A 214      12.023 -40.281  -5.977  1.00 92.62           C  
ATOM   1655  CB  ASP A 214      13.891 -40.000  -4.336  1.00 92.62           C  
ATOM   1656  O   ASP A 214      11.789 -41.438  -6.395  1.00 92.62           O  
ATOM   1657  CG  ASP A 214      14.562 -41.344  -4.316  1.00 92.62           C  
ATOM   1658  OD1 ASP A 214      14.711 -41.938  -3.227  1.00 92.62           O  
ATOM   1659  OD2 ASP A 214      14.953 -41.844  -5.402  1.00 92.62           O  
ATOM   1660  N   HIS A 215      11.844 -39.219  -6.660  1.00 90.94           N  
ATOM   1661  CA  HIS A 215      11.570 -39.281  -8.094  1.00 90.94           C  
ATOM   1662  C   HIS A 215      12.195 -38.094  -8.812  1.00 90.94           C  
ATOM   1663  CB  HIS A 215      10.062 -39.312  -8.352  1.00 90.94           C  
ATOM   1664  O   HIS A 215      11.758 -36.938  -8.641  1.00 90.94           O  
ATOM   1665  CG  HIS A 215       9.695 -39.406  -9.797  1.00 90.94           C  
ATOM   1666  CD2 HIS A 215       9.195 -38.500 -10.656  1.00 90.94           C  
ATOM   1667  ND1 HIS A 215       9.844 -40.594 -10.508  1.00 90.94           N  
ATOM   1668  CE1 HIS A 215       9.445 -40.375 -11.758  1.00 90.94           C  
ATOM   1669  NE2 HIS A 215       9.047 -39.125 -11.875  1.00 90.94           N  
ATOM   1670  N   GLU A 216      13.141 -38.312  -9.688  1.00 83.75           N  
ATOM   1671  CA  GLU A 216      13.766 -37.312 -10.547  1.00 83.75           C  
ATOM   1672  C   GLU A 216      14.164 -36.062  -9.750  1.00 83.75           C  
ATOM   1673  CB  GLU A 216      12.828 -36.906 -11.695  1.00 83.75           C  
ATOM   1674  O   GLU A 216      13.805 -34.938 -10.125  1.00 83.75           O  
ATOM   1675  CG  GLU A 216      12.789 -37.938 -12.820  1.00 83.75           C  
ATOM   1676  CD  GLU A 216      12.094 -37.406 -14.070  1.00 83.75           C  
ATOM   1677  OE1 GLU A 216      12.234 -38.031 -15.148  1.00 83.75           O  
ATOM   1678  OE2 GLU A 216      11.414 -36.375 -13.977  1.00 83.75           O  
ATOM   1679  N   GLY A 217      14.750 -36.250  -8.578  1.00 81.12           N  
ATOM   1680  CA  GLY A 217      15.281 -35.125  -7.797  1.00 81.12           C  
ATOM   1681  C   GLY A 217      14.320 -34.656  -6.727  1.00 81.12           C  
ATOM   1682  O   GLY A 217      14.695 -33.844  -5.879  1.00 81.12           O  
ATOM   1683  N   VAL A 218      13.055 -35.094  -6.809  1.00 87.94           N  
ATOM   1684  CA  VAL A 218      12.078 -34.750  -5.773  1.00 87.94           C  
ATOM   1685  C   VAL A 218      12.141 -35.781  -4.648  1.00 87.94           C  
ATOM   1686  CB  VAL A 218      10.648 -34.688  -6.348  1.00 87.94           C  
ATOM   1687  O   VAL A 218      11.945 -36.969  -4.883  1.00 87.94           O  
ATOM   1688  CG1 VAL A 218       9.641 -34.312  -5.254  1.00 87.94           C  
ATOM   1689  CG2 VAL A 218      10.586 -33.656  -7.492  1.00 87.94           C  
ATOM   1690  N   HIS A 219      12.430 -35.312  -3.480  1.00 90.00           N  
ATOM   1691  CA  HIS A 219      12.578 -36.219  -2.338  1.00 90.00           C  
ATOM   1692  C   HIS A 219      11.414 -36.062  -1.359  1.00 90.00           C  
ATOM   1693  CB  HIS A 219      13.906 -35.938  -1.624  1.00 90.00           C  
ATOM   1694  O   HIS A 219      11.000 -34.938  -1.063  1.00 90.00           O  
ATOM   1695  CG  HIS A 219      14.992 -36.906  -2.018  1.00 90.00           C  
ATOM   1696  CD2 HIS A 219      16.312 -36.688  -2.203  1.00 90.00           C  
ATOM   1697  ND1 HIS A 219      14.758 -38.219  -2.273  1.00 90.00           N  
ATOM   1698  CE1 HIS A 219      15.898 -38.812  -2.598  1.00 90.00           C  
ATOM   1699  NE2 HIS A 219      16.859 -37.906  -2.562  1.00 90.00           N  
ATOM   1700  N   TYR A 220      10.875 -37.188  -0.998  1.00 95.06           N  
ATOM   1701  CA  TYR A 220       9.836 -37.188   0.020  1.00 95.06           C  
ATOM   1702  C   TYR A 220      10.438 -37.188   1.420  1.00 95.06           C  
ATOM   1703  CB  TYR A 220       8.906 -38.406  -0.153  1.00 95.06           C  
ATOM   1704  O   TYR A 220      10.695 -38.250   1.987  1.00 95.06           O  
ATOM   1705  CG  TYR A 220       7.590 -38.250   0.579  1.00 95.06           C  
ATOM   1706  CD1 TYR A 220       7.465 -38.656   1.906  1.00 95.06           C  
ATOM   1707  CD2 TYR A 220       6.473 -37.719  -0.056  1.00 95.06           C  
ATOM   1708  CE1 TYR A 220       6.258 -38.531   2.584  1.00 95.06           C  
ATOM   1709  CE2 TYR A 220       5.258 -37.594   0.612  1.00 95.06           C  
ATOM   1710  OH  TYR A 220       3.963 -37.875   2.596  1.00 95.06           O  
ATOM   1711  CZ  TYR A 220       5.160 -38.000   1.930  1.00 95.06           C  
ATOM   1712  N   SER A 221      10.539 -36.031   2.029  1.00 93.19           N  
ATOM   1713  CA  SER A 221      11.156 -35.875   3.346  1.00 93.19           C  
ATOM   1714  C   SER A 221      10.125 -36.031   4.457  1.00 93.19           C  
ATOM   1715  CB  SER A 221      11.836 -34.531   3.475  1.00 93.19           C  
ATOM   1716  O   SER A 221       9.039 -35.469   4.395  1.00 93.19           O  
ATOM   1717  OG  SER A 221      13.008 -34.469   2.674  1.00 93.19           O  
ATOM   1718  N   HIS A 222      10.422 -36.875   5.418  1.00 93.12           N  
ATOM   1719  CA  HIS A 222       9.516 -37.125   6.531  1.00 93.12           C  
ATOM   1720  C   HIS A 222      10.242 -37.031   7.867  1.00 93.12           C  
ATOM   1721  CB  HIS A 222       8.852 -38.500   6.387  1.00 93.12           C  
ATOM   1722  O   HIS A 222      11.469 -37.125   7.918  1.00 93.12           O  
ATOM   1723  CG  HIS A 222       9.828 -39.656   6.391  1.00 93.12           C  
ATOM   1724  CD2 HIS A 222      10.180 -40.500   7.371  1.00 93.12           C  
ATOM   1725  ND1 HIS A 222      10.570 -40.000   5.285  1.00 93.12           N  
ATOM   1726  CE1 HIS A 222      11.336 -41.031   5.582  1.00 93.12           C  
ATOM   1727  NE2 HIS A 222      11.117 -41.344   6.844  1.00 93.12           N  
ATOM   1728  N   LEU A 223       9.477 -36.750   8.922  1.00 92.25           N  
ATOM   1729  CA  LEU A 223      10.008 -36.688  10.281  1.00 92.25           C  
ATOM   1730  C   LEU A 223       9.250 -37.625  11.211  1.00 92.25           C  
ATOM   1731  CB  LEU A 223       9.938 -35.250  10.812  1.00 92.25           C  
ATOM   1732  O   LEU A 223       8.023 -37.531  11.328  1.00 92.25           O  
ATOM   1733  CG  LEU A 223      10.695 -34.969  12.109  1.00 92.25           C  
ATOM   1734  CD1 LEU A 223      12.164 -34.656  11.805  1.00 92.25           C  
ATOM   1735  CD2 LEU A 223      10.055 -33.812  12.867  1.00 92.25           C  
ATOM   1736  N   GLU A 224       9.961 -38.531  11.789  1.00 91.50           N  
ATOM   1737  CA  GLU A 224       9.359 -39.406  12.781  1.00 91.50           C  
ATOM   1738  C   GLU A 224       9.438 -38.781  14.180  1.00 91.50           C  
ATOM   1739  CB  GLU A 224      10.047 -40.781  12.773  1.00 91.50           C  
ATOM   1740  O   GLU A 224      10.523 -38.500  14.680  1.00 91.50           O  
ATOM   1741  CG  GLU A 224       9.109 -41.938  13.070  1.00 91.50           C  
ATOM   1742  CD  GLU A 224       9.742 -43.281  12.820  1.00 91.50           C  
ATOM   1743  OE1 GLU A 224       9.031 -44.312  12.938  1.00 91.50           O  
ATOM   1744  OE2 GLU A 224      10.953 -43.344  12.508  1.00 91.50           O  
ATOM   1745  N   LEU A 225       8.273 -38.562  14.734  1.00 90.00           N  
ATOM   1746  CA  LEU A 225       8.195 -37.906  16.031  1.00 90.00           C  
ATOM   1747  C   LEU A 225       8.195 -38.938  17.156  1.00 90.00           C  
ATOM   1748  CB  LEU A 225       6.941 -37.031  16.125  1.00 90.00           C  
ATOM   1749  O   LEU A 225       7.602 -40.000  17.031  1.00 90.00           O  
ATOM   1750  CG  LEU A 225       6.844 -35.875  15.109  1.00 90.00           C  
ATOM   1751  CD1 LEU A 225       5.430 -35.312  15.102  1.00 90.00           C  
ATOM   1752  CD2 LEU A 225       7.863 -34.781  15.438  1.00 90.00           C  
ATOM   1753  N   SER A 226       9.039 -38.625  18.109  1.00 83.31           N  
ATOM   1754  CA  SER A 226       9.016 -39.438  19.328  1.00 83.31           C  
ATOM   1755  C   SER A 226       8.086 -38.812  20.375  1.00 83.31           C  
ATOM   1756  CB  SER A 226      10.422 -39.562  19.906  1.00 83.31           C  
ATOM   1757  O   SER A 226       7.910 -37.594  20.422  1.00 83.31           O  
ATOM   1758  OG  SER A 226      11.398 -39.406  18.891  1.00 83.31           O  
ATOM   1759  N   PRO A 227       7.418 -39.781  21.062  1.00 73.56           N  
ATOM   1760  CA  PRO A 227       6.531 -39.219  22.109  1.00 73.56           C  
ATOM   1761  C   PRO A 227       7.250 -38.281  23.062  1.00 73.56           C  
ATOM   1762  CB  PRO A 227       6.039 -40.500  22.828  1.00 73.56           C  
ATOM   1763  O   PRO A 227       8.336 -38.594  23.547  1.00 73.56           O  
ATOM   1764  CG  PRO A 227       6.664 -41.625  22.094  1.00 73.56           C  
ATOM   1765  CD  PRO A 227       7.637 -41.062  21.094  1.00 73.56           C  
ATOM   1766  N   GLY A 228       6.809 -37.125  23.281  1.00 63.56           N  
ATOM   1767  CA  GLY A 228       7.285 -36.219  24.312  1.00 63.56           C  
ATOM   1768  C   GLY A 228       8.445 -35.344  23.844  1.00 63.56           C  
ATOM   1769  O   GLY A 228       8.953 -34.531  24.609  1.00 63.56           O  
ATOM   1770  N   GLU A 229       8.938 -35.625  22.703  1.00 64.06           N  
ATOM   1771  CA  GLU A 229      10.117 -34.875  22.297  1.00 64.06           C  
ATOM   1772  C   GLU A 229       9.734 -33.500  21.750  1.00 64.06           C  
ATOM   1773  CB  GLU A 229      10.930 -35.656  21.266  1.00 64.06           C  
ATOM   1774  O   GLU A 229       8.797 -33.375  20.953  1.00 64.06           O  
ATOM   1775  CG  GLU A 229      12.180 -36.312  21.828  1.00 64.06           C  
ATOM   1776  CD  GLU A 229      13.039 -36.969  20.750  1.00 64.06           C  
ATOM   1777  OE1 GLU A 229      14.133 -37.500  21.078  1.00 64.06           O  
ATOM   1778  OE2 GLU A 229      12.609 -37.000  19.578  1.00 64.06           O  
ATOM   1779  N   PRO A 230      10.430 -32.500  22.391  1.00 68.38           N  
ATOM   1780  CA  PRO A 230      10.141 -31.141  21.906  1.00 68.38           C  
ATOM   1781  C   PRO A 230      10.586 -30.922  20.469  1.00 68.38           C  
ATOM   1782  CB  PRO A 230      10.938 -30.250  22.875  1.00 68.38           C  
ATOM   1783  O   PRO A 230      11.484 -31.609  19.984  1.00 68.38           O  
ATOM   1784  CG  PRO A 230      11.922 -31.172  23.516  1.00 68.38           C  
ATOM   1785  CD  PRO A 230      11.492 -32.594  23.266  1.00 68.38           C  
ATOM   1786  N   VAL A 231       9.820 -30.094  19.766  1.00 69.38           N  
ATOM   1787  CA  VAL A 231      10.117 -29.719  18.391  1.00 69.38           C  
ATOM   1788  C   VAL A 231      11.484 -29.047  18.312  1.00 69.38           C  
ATOM   1789  CB  VAL A 231       9.031 -28.797  17.812  1.00 69.38           C  
ATOM   1790  O   VAL A 231      11.750 -28.094  19.047  1.00 69.38           O  
ATOM   1791  CG1 VAL A 231       9.367 -28.391  16.375  1.00 69.38           C  
ATOM   1792  CG2 VAL A 231       7.660 -29.469  17.859  1.00 69.38           C  
ATOM   1793  N   GLN A 232      12.461 -29.688  17.734  1.00 71.38           N  
ATOM   1794  CA  GLN A 232      13.758 -29.062  17.531  1.00 71.38           C  
ATOM   1795  C   GLN A 232      13.789 -28.234  16.250  1.00 71.38           C  
ATOM   1796  CB  GLN A 232      14.867 -30.109  17.516  1.00 71.38           C  
ATOM   1797  O   GLN A 232      14.078 -28.781  15.172  1.00 71.38           O  
ATOM   1798  CG  GLN A 232      15.109 -30.781  18.859  1.00 71.38           C  
ATOM   1799  CD  GLN A 232      16.281 -31.734  18.844  1.00 71.38           C  
ATOM   1800  NE2 GLN A 232      16.609 -32.312  20.000  1.00 71.38           N  
ATOM   1801  OE1 GLN A 232      16.906 -31.969  17.797  1.00 71.38           O  
ATOM   1802  N   GLU A 233      13.570 -26.938  16.328  1.00 72.19           N  
ATOM   1803  CA  GLU A 233      13.461 -26.062  15.172  1.00 72.19           C  
ATOM   1804  C   GLU A 233      14.789 -25.953  14.430  1.00 72.19           C  
ATOM   1805  CB  GLU A 233      12.992 -24.672  15.609  1.00 72.19           C  
ATOM   1806  O   GLU A 233      14.805 -25.719  13.219  1.00 72.19           O  
ATOM   1807  CG  GLU A 233      11.516 -24.594  15.961  1.00 72.19           C  
ATOM   1808  CD  GLU A 233      11.039 -23.188  16.297  1.00 72.19           C  
ATOM   1809  OE1 GLU A 233       9.875 -23.031  16.719  1.00 72.19           O  
ATOM   1810  OE2 GLU A 233      11.844 -22.250  16.125  1.00 72.19           O  
ATOM   1811  N   GLY A 234      15.914 -26.156  15.102  1.00 69.69           N  
ATOM   1812  CA  GLY A 234      17.219 -26.016  14.469  1.00 69.69           C  
ATOM   1813  C   GLY A 234      17.641 -27.234  13.695  1.00 69.69           C  
ATOM   1814  O   GLY A 234      18.641 -27.203  12.969  1.00 69.69           O  
ATOM   1815  N   ASP A 235      16.844 -28.266  13.781  1.00 76.44           N  
ATOM   1816  CA  ASP A 235      17.188 -29.516  13.086  1.00 76.44           C  
ATOM   1817  C   ASP A 235      16.891 -29.406  11.594  1.00 76.44           C  
ATOM   1818  CB  ASP A 235      16.406 -30.688  13.688  1.00 76.44           C  
ATOM   1819  O   ASP A 235      15.758 -29.125  11.195  1.00 76.44           O  
ATOM   1820  CG  ASP A 235      16.812 -32.031  13.109  1.00 76.44           C  
ATOM   1821  OD1 ASP A 235      17.641 -32.062  12.164  1.00 76.44           O  
ATOM   1822  OD2 ASP A 235      16.312 -33.062  13.594  1.00 76.44           O  
ATOM   1823  N   PRO A 236      17.938 -29.547  10.789  1.00 77.94           N  
ATOM   1824  CA  PRO A 236      17.750 -29.453   9.336  1.00 77.94           C  
ATOM   1825  C   PRO A 236      16.719 -30.438   8.812  1.00 77.94           C  
ATOM   1826  CB  PRO A 236      19.141 -29.766   8.781  1.00 77.94           C  
ATOM   1827  O   PRO A 236      16.031 -30.156   7.824  1.00 77.94           O  
ATOM   1828  CG  PRO A 236      19.969 -30.141   9.977  1.00 77.94           C  
ATOM   1829  CD  PRO A 236      19.156 -29.844  11.211  1.00 77.94           C  
ATOM   1830  N   HIS A 237      16.641 -31.531   9.516  1.00 80.19           N  
ATOM   1831  CA  HIS A 237      15.656 -32.531   9.102  1.00 80.19           C  
ATOM   1832  C   HIS A 237      14.234 -32.000   9.305  1.00 80.19           C  
ATOM   1833  CB  HIS A 237      15.852 -33.844   9.867  1.00 80.19           C  
ATOM   1834  O   HIS A 237      13.336 -32.281   8.508  1.00 80.19           O  
ATOM   1835  CG  HIS A 237      16.734 -34.812   9.156  1.00 80.19           C  
ATOM   1836  CD2 HIS A 237      16.672 -36.156   9.086  1.00 80.19           C  
ATOM   1837  ND1 HIS A 237      17.812 -34.438   8.406  1.00 80.19           N  
ATOM   1838  CE1 HIS A 237      18.406 -35.500   7.906  1.00 80.19           C  
ATOM   1839  NE2 HIS A 237      17.719 -36.562   8.305  1.00 80.19           N  
ATOM   1840  N   PHE A 238      14.141 -31.234  10.305  1.00 82.38           N  
ATOM   1841  CA  PHE A 238      12.836 -30.641  10.586  1.00 82.38           C  
ATOM   1842  C   PHE A 238      12.453 -29.625   9.508  1.00 82.38           C  
ATOM   1843  CB  PHE A 238      12.828 -29.969  11.961  1.00 82.38           C  
ATOM   1844  O   PHE A 238      11.312 -29.625   9.039  1.00 82.38           O  
ATOM   1845  CG  PHE A 238      11.500 -29.391  12.352  1.00 82.38           C  
ATOM   1846  CD1 PHE A 238      11.203 -28.047  12.125  1.00 82.38           C  
ATOM   1847  CD2 PHE A 238      10.531 -30.188  12.953  1.00 82.38           C  
ATOM   1848  CE1 PHE A 238       9.969 -27.516  12.484  1.00 82.38           C  
ATOM   1849  CE2 PHE A 238       9.297 -29.672  13.320  1.00 82.38           C  
ATOM   1850  CZ  PHE A 238       9.016 -28.328  13.086  1.00 82.38           C  
ATOM   1851  N   ARG A 239      13.438 -28.906   9.055  1.00 81.50           N  
ATOM   1852  CA  ARG A 239      13.164 -27.812   8.117  1.00 81.50           C  
ATOM   1853  C   ARG A 239      12.797 -28.359   6.738  1.00 81.50           C  
ATOM   1854  CB  ARG A 239      14.375 -26.891   8.008  1.00 81.50           C  
ATOM   1855  O   ARG A 239      12.086 -27.703   5.977  1.00 81.50           O  
ATOM   1856  CG  ARG A 239      14.484 -25.875   9.141  1.00 81.50           C  
ATOM   1857  CD  ARG A 239      15.602 -24.875   8.898  1.00 81.50           C  
ATOM   1858  NE  ARG A 239      15.773 -23.969  10.023  1.00 81.50           N  
ATOM   1859  NH1 ARG A 239      17.469 -22.734   9.055  1.00 81.50           N  
ATOM   1860  NH2 ARG A 239      16.719 -22.203  11.156  1.00 81.50           N  
ATOM   1861  CZ  ARG A 239      16.656 -22.969  10.078  1.00 81.50           C  
ATOM   1862  N   SER A 240      13.188 -29.516   6.477  1.00 84.94           N  
ATOM   1863  CA  SER A 240      12.969 -30.047   5.137  1.00 84.94           C  
ATOM   1864  C   SER A 240      11.852 -31.078   5.125  1.00 84.94           C  
ATOM   1865  CB  SER A 240      14.258 -30.672   4.590  1.00 84.94           C  
ATOM   1866  O   SER A 240      11.430 -31.531   4.062  1.00 84.94           O  
ATOM   1867  OG  SER A 240      14.773 -31.625   5.496  1.00 84.94           O  
ATOM   1868  N   ALA A 241      11.336 -31.359   6.312  1.00 92.31           N  
ATOM   1869  CA  ALA A 241      10.352 -32.438   6.406  1.00 92.31           C  
ATOM   1870  C   ALA A 241       9.016 -32.000   5.805  1.00 92.31           C  
ATOM   1871  CB  ALA A 241      10.172 -32.844   7.859  1.00 92.31           C  
ATOM   1872  O   ALA A 241       8.562 -30.891   6.027  1.00 92.31           O  
ATOM   1873  N   LEU A 242       8.414 -32.875   5.039  1.00 94.56           N  
ATOM   1874  CA  LEU A 242       7.105 -32.625   4.438  1.00 94.56           C  
ATOM   1875  C   LEU A 242       5.988 -33.031   5.391  1.00 94.56           C  
ATOM   1876  CB  LEU A 242       6.980 -33.406   3.123  1.00 94.56           C  
ATOM   1877  O   LEU A 242       4.941 -32.406   5.438  1.00 94.56           O  
ATOM   1878  CG  LEU A 242       6.719 -32.594   1.866  1.00 94.56           C  
ATOM   1879  CD1 LEU A 242       7.836 -32.781   0.851  1.00 94.56           C  
ATOM   1880  CD2 LEU A 242       5.367 -32.938   1.260  1.00 94.56           C  
ATOM   1881  N   THR A 243       6.273 -34.156   6.102  1.00 96.25           N  
ATOM   1882  CA  THR A 243       5.297 -34.688   7.051  1.00 96.25           C  
ATOM   1883  C   THR A 243       5.973 -35.062   8.359  1.00 96.25           C  
ATOM   1884  CB  THR A 243       4.551 -35.906   6.473  1.00 96.25           C  
ATOM   1885  O   THR A 243       7.168 -35.344   8.391  1.00 96.25           O  
ATOM   1886  CG2 THR A 243       3.756 -35.500   5.227  1.00 96.25           C  
ATOM   1887  OG1 THR A 243       5.500 -36.906   6.129  1.00 96.25           O  
ATOM   1888  N   ALA A 244       5.238 -34.906   9.438  1.00 94.31           N  
ATOM   1889  CA  ALA A 244       5.672 -35.344  10.758  1.00 94.31           C  
ATOM   1890  C   ALA A 244       4.625 -36.250  11.406  1.00 94.31           C  
ATOM   1891  CB  ALA A 244       5.957 -34.125  11.648  1.00 94.31           C  
ATOM   1892  O   ALA A 244       3.455 -35.875  11.508  1.00 94.31           O  
ATOM   1893  N   HIS A 245       5.055 -37.375  11.750  1.00 94.50           N  
ATOM   1894  CA  HIS A 245       4.164 -38.375  12.273  1.00 94.50           C  
ATOM   1895  C   HIS A 245       4.859 -39.219  13.352  1.00 94.50           C  
ATOM   1896  CB  HIS A 245       3.672 -39.312  11.148  1.00 94.50           C  
ATOM   1897  O   HIS A 245       6.066 -39.438  13.289  1.00 94.50           O  
ATOM   1898  CG  HIS A 245       2.848 -40.438  11.633  1.00 94.50           C  
ATOM   1899  CD2 HIS A 245       3.180 -41.750  11.883  1.00 94.50           C  
ATOM   1900  ND1 HIS A 245       1.500 -40.344  11.898  1.00 94.50           N  
ATOM   1901  CE1 HIS A 245       1.040 -41.500  12.305  1.00 94.50           C  
ATOM   1902  NE2 HIS A 245       2.039 -42.375  12.297  1.00 94.50           N  
ATOM   1903  N   PRO A 246       4.117 -39.656  14.359  1.00 95.06           N  
ATOM   1904  CA  PRO A 246       2.695 -39.438  14.617  1.00 95.06           C  
ATOM   1905  C   PRO A 246       2.453 -38.219  15.508  1.00 95.06           C  
ATOM   1906  CB  PRO A 246       2.238 -40.719  15.312  1.00 95.06           C  
ATOM   1907  O   PRO A 246       3.266 -37.906  16.391  1.00 95.06           O  
ATOM   1908  CG  PRO A 246       3.447 -41.188  16.047  1.00 95.06           C  
ATOM   1909  CD  PRO A 246       4.668 -40.844  15.242  1.00 95.06           C  
ATOM   1910  N   VAL A 247       1.358 -37.531  15.281  1.00 94.19           N  
ATOM   1911  CA  VAL A 247       0.894 -36.438  16.141  1.00 94.19           C  
ATOM   1912  C   VAL A 247      -0.317 -36.906  16.938  1.00 94.19           C  
ATOM   1913  CB  VAL A 247       0.537 -35.188  15.312  1.00 94.19           C  
ATOM   1914  O   VAL A 247      -1.313 -37.344  16.375  1.00 94.19           O  
ATOM   1915  CG1 VAL A 247       0.114 -34.031  16.234  1.00 94.19           C  
ATOM   1916  CG2 VAL A 247       1.719 -34.750  14.438  1.00 94.19           C  
ATOM   1917  N   ARG A 248      -0.267 -36.812  18.219  1.00 90.81           N  
ATOM   1918  CA  ARG A 248      -1.291 -37.438  19.078  1.00 90.81           C  
ATOM   1919  C   ARG A 248      -2.219 -36.375  19.656  1.00 90.81           C  
ATOM   1920  CB  ARG A 248      -0.647 -38.250  20.203  1.00 90.81           C  
ATOM   1921  O   ARG A 248      -3.314 -36.688  20.125  1.00 90.81           O  
ATOM   1922  CG  ARG A 248       0.159 -39.438  19.719  1.00 90.81           C  
ATOM   1923  CD  ARG A 248       0.640 -40.281  20.875  1.00 90.81           C  
ATOM   1924  NE  ARG A 248       1.389 -41.469  20.422  1.00 90.81           N  
ATOM   1925  NH1 ARG A 248       1.702 -42.344  22.516  1.00 90.81           N  
ATOM   1926  NH2 ARG A 248       2.541 -43.438  20.672  1.00 90.81           N  
ATOM   1927  CZ  ARG A 248       1.876 -42.406  21.203  1.00 90.81           C  
ATOM   1928  N   ASP A 249      -1.799 -35.156  19.641  1.00 92.06           N  
ATOM   1929  CA  ASP A 249      -2.588 -34.094  20.219  1.00 92.06           C  
ATOM   1930  C   ASP A 249      -2.602 -32.875  19.312  1.00 92.06           C  
ATOM   1931  CB  ASP A 249      -2.041 -33.688  21.609  1.00 92.06           C  
ATOM   1932  O   ASP A 249      -1.604 -32.562  18.641  1.00 92.06           O  
ATOM   1933  CG  ASP A 249      -1.577 -32.250  21.672  1.00 92.06           C  
ATOM   1934  OD1 ASP A 249      -2.199 -31.391  21.047  1.00 92.06           O  
ATOM   1935  OD2 ASP A 249      -0.577 -32.000  22.375  1.00 92.06           O  
ATOM   1936  N   PRO A 250      -3.799 -32.188  19.312  1.00 95.44           N  
ATOM   1937  CA  PRO A 250      -3.893 -30.984  18.469  1.00 95.44           C  
ATOM   1938  C   PRO A 250      -2.873 -29.906  18.844  1.00 95.44           C  
ATOM   1939  CB  PRO A 250      -5.320 -30.484  18.719  1.00 95.44           C  
ATOM   1940  O   PRO A 250      -2.375 -29.203  17.969  1.00 95.44           O  
ATOM   1941  CG  PRO A 250      -5.973 -31.578  19.500  1.00 95.44           C  
ATOM   1942  CD  PRO A 250      -4.914 -32.562  19.938  1.00 95.44           C  
ATOM   1943  N   VAL A 251      -2.561 -29.766  20.109  1.00 94.12           N  
ATOM   1944  CA  VAL A 251      -1.621 -28.750  20.562  1.00 94.12           C  
ATOM   1945  C   VAL A 251      -0.247 -28.984  19.953  1.00 94.12           C  
ATOM   1946  CB  VAL A 251      -1.517 -28.734  22.109  1.00 94.12           C  
ATOM   1947  O   VAL A 251       0.437 -28.047  19.547  1.00 94.12           O  
ATOM   1948  CG1 VAL A 251      -0.414 -27.781  22.562  1.00 94.12           C  
ATOM   1949  CG2 VAL A 251      -2.855 -28.344  22.734  1.00 94.12           C  
ATOM   1950  N   HIS A 252       0.100 -30.234  19.938  1.00 92.88           N  
ATOM   1951  CA  HIS A 252       1.373 -30.578  19.312  1.00 92.88           C  
ATOM   1952  C   HIS A 252       1.377 -30.203  17.828  1.00 92.88           C  
ATOM   1953  CB  HIS A 252       1.669 -32.062  19.469  1.00 92.88           C  
ATOM   1954  O   HIS A 252       2.400 -29.766  17.297  1.00 92.88           O  
ATOM   1955  CG  HIS A 252       3.105 -32.406  19.250  1.00 92.88           C  
ATOM   1956  CD2 HIS A 252       4.195 -31.641  19.078  1.00 92.88           C  
ATOM   1957  ND1 HIS A 252       3.551 -33.719  19.219  1.00 92.88           N  
ATOM   1958  CE1 HIS A 252       4.859 -33.719  19.016  1.00 92.88           C  
ATOM   1959  NE2 HIS A 252       5.273 -32.469  18.922  1.00 92.88           N  
ATOM   1960  N   MET A 253       0.290 -30.391  17.141  1.00 94.44           N  
ATOM   1961  CA  MET A 253       0.159 -30.016  15.734  1.00 94.44           C  
ATOM   1962  C   MET A 253       0.384 -28.516  15.547  1.00 94.44           C  
ATOM   1963  CB  MET A 253      -1.219 -30.406  15.195  1.00 94.44           C  
ATOM   1964  O   MET A 253       1.089 -28.094  14.633  1.00 94.44           O  
ATOM   1965  CG  MET A 253      -1.273 -30.531  13.688  1.00 94.44           C  
ATOM   1966  SD  MET A 253      -2.215 -32.000  13.141  1.00 94.44           S  
ATOM   1967  CE  MET A 253      -2.383 -32.875  14.719  1.00 94.44           C  
ATOM   1968  N   TYR A 254      -0.218 -27.734  16.453  1.00 95.81           N  
ATOM   1969  CA  TYR A 254      -0.070 -26.281  16.391  1.00 95.81           C  
ATOM   1970  C   TYR A 254       1.376 -25.875  16.641  1.00 95.81           C  
ATOM   1971  CB  TYR A 254      -0.991 -25.609  17.406  1.00 95.81           C  
ATOM   1972  O   TYR A 254       1.893 -24.969  15.977  1.00 95.81           O  
ATOM   1973  CG  TYR A 254      -2.455 -25.906  17.188  1.00 95.81           C  
ATOM   1974  CD1 TYR A 254      -2.988 -26.016  15.914  1.00 95.81           C  
ATOM   1975  CD2 TYR A 254      -3.307 -26.078  18.281  1.00 95.81           C  
ATOM   1976  CE1 TYR A 254      -4.336 -26.297  15.719  1.00 95.81           C  
ATOM   1977  CE2 TYR A 254      -4.656 -26.359  18.094  1.00 95.81           C  
ATOM   1978  OH  TYR A 254      -6.500 -26.734  16.625  1.00 95.81           O  
ATOM   1979  CZ  TYR A 254      -5.164 -26.469  16.812  1.00 95.81           C  
ATOM   1980  N   GLN A 255       2.047 -26.547  17.547  1.00 93.12           N  
ATOM   1981  CA  GLN A 255       3.441 -26.234  17.844  1.00 93.12           C  
ATOM   1982  C   GLN A 255       4.340 -26.562  16.656  1.00 93.12           C  
ATOM   1983  CB  GLN A 255       3.908 -27.016  19.078  1.00 93.12           C  
ATOM   1984  O   GLN A 255       5.277 -25.812  16.359  1.00 93.12           O  
ATOM   1985  CG  GLN A 255       3.273 -26.547  20.375  1.00 93.12           C  
ATOM   1986  CD  GLN A 255       3.633 -27.422  21.562  1.00 93.12           C  
ATOM   1987  NE2 GLN A 255       3.379 -26.922  22.766  1.00 93.12           N  
ATOM   1988  OE1 GLN A 255       4.133 -28.531  21.391  1.00 93.12           O  
ATOM   1989  N   LEU A 256       4.055 -27.688  16.031  1.00 92.62           N  
ATOM   1990  CA  LEU A 256       4.805 -28.047  14.836  1.00 92.62           C  
ATOM   1991  C   LEU A 256       4.613 -27.016  13.742  1.00 92.62           C  
ATOM   1992  CB  LEU A 256       4.379 -29.422  14.336  1.00 92.62           C  
ATOM   1993  O   LEU A 256       5.582 -26.578  13.109  1.00 92.62           O  
ATOM   1994  CG  LEU A 256       4.891 -30.625  15.133  1.00 92.62           C  
ATOM   1995  CD1 LEU A 256       4.113 -31.891  14.758  1.00 92.62           C  
ATOM   1996  CD2 LEU A 256       6.383 -30.828  14.891  1.00 92.62           C  
ATOM   1997  N   HIS A 257       3.359 -26.641  13.562  1.00 94.75           N  
ATOM   1998  CA  HIS A 257       3.064 -25.672  12.516  1.00 94.75           C  
ATOM   1999  C   HIS A 257       3.748 -24.344  12.797  1.00 94.75           C  
ATOM   2000  CB  HIS A 257       1.553 -25.469  12.383  1.00 94.75           C  
ATOM   2001  O   HIS A 257       4.223 -23.672  11.875  1.00 94.75           O  
ATOM   2002  CG  HIS A 257       1.153 -24.703  11.164  1.00 94.75           C  
ATOM   2003  CD2 HIS A 257       0.553 -23.500  11.016  1.00 94.75           C  
ATOM   2004  ND1 HIS A 257       1.365 -25.188   9.883  1.00 94.75           N  
ATOM   2005  CE1 HIS A 257       0.911 -24.312   9.008  1.00 94.75           C  
ATOM   2006  NE2 HIS A 257       0.413 -23.281   9.672  1.00 94.75           N  
ATOM   2007  N   LYS A 258       3.730 -23.875  14.039  1.00 94.06           N  
ATOM   2008  CA  LYS A 258       4.414 -22.641  14.438  1.00 94.06           C  
ATOM   2009  C   LYS A 258       5.902 -22.703  14.109  1.00 94.06           C  
ATOM   2010  CB  LYS A 258       4.219 -22.375  15.930  1.00 94.06           C  
ATOM   2011  O   LYS A 258       6.469 -21.766  13.562  1.00 94.06           O  
ATOM   2012  CG  LYS A 258       4.777 -21.047  16.406  1.00 94.06           C  
ATOM   2013  CD  LYS A 258       4.543 -20.828  17.891  1.00 94.06           C  
ATOM   2014  CE  LYS A 258       5.234 -19.578  18.391  1.00 94.06           C  
ATOM   2015  NZ  LYS A 258       4.965 -19.328  19.844  1.00 94.06           N  
ATOM   2016  N   ALA A 259       6.508 -23.812  14.445  1.00 92.38           N  
ATOM   2017  CA  ALA A 259       7.930 -24.000  14.180  1.00 92.38           C  
ATOM   2018  C   ALA A 259       8.211 -23.984  12.680  1.00 92.38           C  
ATOM   2019  CB  ALA A 259       8.422 -25.297  14.797  1.00 92.38           C  
ATOM   2020  O   ALA A 259       9.180 -23.375  12.227  1.00 92.38           O  
ATOM   2021  N   PHE A 260       7.379 -24.688  11.977  1.00 91.81           N  
ATOM   2022  CA  PHE A 260       7.555 -24.719  10.523  1.00 91.81           C  
ATOM   2023  C   PHE A 260       7.344 -23.344   9.922  1.00 91.81           C  
ATOM   2024  CB  PHE A 260       6.586 -25.719   9.891  1.00 91.81           C  
ATOM   2025  O   PHE A 260       8.047 -22.953   8.984  1.00 91.81           O  
ATOM   2026  CG  PHE A 260       7.211 -27.047   9.570  1.00 91.81           C  
ATOM   2027  CD1 PHE A 260       8.117 -27.172   8.523  1.00 91.81           C  
ATOM   2028  CD2 PHE A 260       6.898 -28.188  10.320  1.00 91.81           C  
ATOM   2029  CE1 PHE A 260       8.695 -28.406   8.219  1.00 91.81           C  
ATOM   2030  CE2 PHE A 260       7.473 -29.406  10.023  1.00 91.81           C  
ATOM   2031  CZ  PHE A 260       8.375 -29.531   8.977  1.00 91.81           C  
ATOM   2032  N   ALA A 261       6.305 -22.625  10.422  1.00 93.44           N  
ATOM   2033  CA  ALA A 261       6.043 -21.266   9.938  1.00 93.44           C  
ATOM   2034  C   ALA A 261       7.250 -20.359  10.156  1.00 93.44           C  
ATOM   2035  CB  ALA A 261       4.809 -20.688  10.617  1.00 93.44           C  
ATOM   2036  O   ALA A 261       7.586 -19.547   9.305  1.00 93.44           O  
ATOM   2037  N   ARG A 262       7.906 -20.531  11.234  1.00 92.88           N  
ATOM   2038  CA  ARG A 262       9.102 -19.750  11.531  1.00 92.88           C  
ATOM   2039  C   ARG A 262      10.234 -20.094  10.570  1.00 92.88           C  
ATOM   2040  CB  ARG A 262       9.547 -19.984  12.977  1.00 92.88           C  
ATOM   2041  O   ARG A 262      10.977 -19.219  10.133  1.00 92.88           O  
ATOM   2042  CG  ARG A 262       9.289 -18.797  13.898  1.00 92.88           C  
ATOM   2043  CD  ARG A 262       9.820 -19.062  15.305  1.00 92.88           C  
ATOM   2044  NE  ARG A 262       9.734 -17.859  16.141  1.00 92.88           N  
ATOM   2045  NH1 ARG A 262      10.484 -18.906  18.062  1.00 92.88           N  
ATOM   2046  NH2 ARG A 262       9.938 -16.672  18.094  1.00 92.88           N  
ATOM   2047  CZ  ARG A 262      10.055 -17.812  17.422  1.00 92.88           C  
ATOM   2048  N   ALA A 263      10.336 -21.375  10.320  1.00 92.00           N  
ATOM   2049  CA  ALA A 263      11.352 -21.797   9.367  1.00 92.00           C  
ATOM   2050  C   ALA A 263      11.078 -21.234   7.977  1.00 92.00           C  
ATOM   2051  CB  ALA A 263      11.414 -23.328   9.312  1.00 92.00           C  
ATOM   2052  O   ALA A 263      12.000 -20.781   7.293  1.00 92.00           O  
ATOM   2053  N   GLU A 264       9.836 -21.312   7.562  1.00 93.12           N  
ATOM   2054  CA  GLU A 264       9.453 -20.766   6.262  1.00 93.12           C  
ATOM   2055  C   GLU A 264       9.648 -19.250   6.215  1.00 93.12           C  
ATOM   2056  CB  GLU A 264       8.000 -21.125   5.934  1.00 93.12           C  
ATOM   2057  O   GLU A 264       9.984 -18.703   5.168  1.00 93.12           O  
ATOM   2058  CG  GLU A 264       7.723 -21.266   4.441  1.00 93.12           C  
ATOM   2059  CD  GLU A 264       8.812 -22.016   3.697  1.00 93.12           C  
ATOM   2060  OE1 GLU A 264       8.781 -22.047   2.445  1.00 93.12           O  
ATOM   2061  OE2 GLU A 264       9.695 -22.594   4.367  1.00 93.12           O  
ATOM   2062  N   LEU A 265       9.406 -18.609   7.348  1.00 95.25           N  
ATOM   2063  CA  LEU A 265       9.617 -17.172   7.461  1.00 95.25           C  
ATOM   2064  C   LEU A 265      11.078 -16.812   7.207  1.00 95.25           C  
ATOM   2065  CB  LEU A 265       9.188 -16.672   8.844  1.00 95.25           C  
ATOM   2066  O   LEU A 265      11.367 -15.891   6.434  1.00 95.25           O  
ATOM   2067  CG  LEU A 265       8.953 -15.164   8.984  1.00 95.25           C  
ATOM   2068  CD1 LEU A 265       7.531 -14.812   8.547  1.00 95.25           C  
ATOM   2069  CD2 LEU A 265       9.203 -14.711  10.414  1.00 95.25           C  
ATOM   2070  N   GLU A 266      11.977 -17.500   7.770  1.00 93.62           N  
ATOM   2071  CA  GLU A 266      13.406 -17.281   7.578  1.00 93.62           C  
ATOM   2072  C   GLU A 266      13.820 -17.531   6.129  1.00 93.62           C  
ATOM   2073  CB  GLU A 266      14.227 -18.156   8.516  1.00 93.62           C  
ATOM   2074  O   GLU A 266      14.594 -16.750   5.559  1.00 93.62           O  
ATOM   2075  CG  GLU A 266      14.531 -17.516   9.859  1.00 93.62           C  
ATOM   2076  CD  GLU A 266      15.711 -18.156  10.578  1.00 93.62           C  
ATOM   2077  OE1 GLU A 266      16.078 -17.688  11.680  1.00 93.62           O  
ATOM   2078  OE2 GLU A 266      16.266 -19.141  10.047  1.00 93.62           O  
ATOM   2079  N   ARG A 267      13.273 -18.578   5.582  1.00 93.19           N  
ATOM   2080  CA  ARG A 267      13.562 -18.875   4.184  1.00 93.19           C  
ATOM   2081  C   ARG A 267      13.062 -17.781   3.262  1.00 93.19           C  
ATOM   2082  CB  ARG A 267      12.930 -20.219   3.789  1.00 93.19           C  
ATOM   2083  O   ARG A 267      13.734 -17.422   2.293  1.00 93.19           O  
ATOM   2084  CG  ARG A 267      13.750 -21.016   2.795  1.00 93.19           C  
ATOM   2085  CD  ARG A 267      13.062 -22.328   2.418  1.00 93.19           C  
ATOM   2086  NE  ARG A 267      13.992 -23.266   1.786  1.00 93.19           N  
ATOM   2087  NH1 ARG A 267      12.469 -24.984   1.637  1.00 93.19           N  
ATOM   2088  NH2 ARG A 267      14.609 -25.266   0.861  1.00 93.19           N  
ATOM   2089  CZ  ARG A 267      13.688 -24.500   1.430  1.00 93.19           C  
ATOM   2090  N   THR A 268      11.914 -17.281   3.564  1.00 96.69           N  
ATOM   2091  CA  THR A 268      11.312 -16.219   2.754  1.00 96.69           C  
ATOM   2092  C   THR A 268      12.148 -14.945   2.830  1.00 96.69           C  
ATOM   2093  CB  THR A 268       9.875 -15.922   3.203  1.00 96.69           C  
ATOM   2094  O   THR A 268      12.398 -14.297   1.810  1.00 96.69           O  
ATOM   2095  CG2 THR A 268       9.211 -14.906   2.279  1.00 96.69           C  
ATOM   2096  OG1 THR A 268       9.109 -17.141   3.184  1.00 96.69           O  
ATOM   2097  N   TYR A 269      12.648 -14.562   3.988  1.00 96.94           N  
ATOM   2098  CA  TYR A 269      13.492 -13.383   4.133  1.00 96.94           C  
ATOM   2099  C   TYR A 269      14.812 -13.555   3.389  1.00 96.94           C  
ATOM   2100  CB  TYR A 269      13.766 -13.086   5.613  1.00 96.94           C  
ATOM   2101  O   TYR A 269      15.336 -12.602   2.803  1.00 96.94           O  
ATOM   2102  CG  TYR A 269      12.633 -12.375   6.309  1.00 96.94           C  
ATOM   2103  CD1 TYR A 269      12.148 -11.164   5.832  1.00 96.94           C  
ATOM   2104  CD2 TYR A 269      12.039 -12.922   7.445  1.00 96.94           C  
ATOM   2105  CE1 TYR A 269      11.102 -10.500   6.473  1.00 96.94           C  
ATOM   2106  CE2 TYR A 269      11.000 -12.273   8.094  1.00 96.94           C  
ATOM   2107  OH  TYR A 269       9.500 -10.414   8.234  1.00 96.94           O  
ATOM   2108  CZ  TYR A 269      10.539 -11.062   7.602  1.00 96.94           C  
ATOM   2109  N   GLN A 270      15.320 -14.773   3.424  1.00 96.94           N  
ATOM   2110  CA  GLN A 270      16.547 -15.047   2.686  1.00 96.94           C  
ATOM   2111  C   GLN A 270      16.328 -14.891   1.183  1.00 96.94           C  
ATOM   2112  CB  GLN A 270      17.062 -16.453   3.000  1.00 96.94           C  
ATOM   2113  O   GLN A 270      17.188 -14.328   0.486  1.00 96.94           O  
ATOM   2114  CG  GLN A 270      18.422 -16.469   3.672  1.00 96.94           C  
ATOM   2115  CD  GLN A 270      18.781 -17.828   4.242  1.00 96.94           C  
ATOM   2116  NE2 GLN A 270      19.953 -17.938   4.863  1.00 96.94           N  
ATOM   2117  OE1 GLN A 270      18.000 -18.797   4.125  1.00 96.94           O  
ATOM   2118  N   GLU A 271      15.227 -15.414   0.748  1.00 97.06           N  
ATOM   2119  CA  GLU A 271      14.906 -15.266  -0.669  1.00 97.06           C  
ATOM   2120  C   GLU A 271      14.789 -13.789  -1.055  1.00 97.06           C  
ATOM   2121  CB  GLU A 271      13.609 -16.000  -1.010  1.00 97.06           C  
ATOM   2122  O   GLU A 271      15.266 -13.383  -2.119  1.00 97.06           O  
ATOM   2123  CG  GLU A 271      13.336 -16.109  -2.502  1.00 97.06           C  
ATOM   2124  CD  GLU A 271      12.086 -16.906  -2.828  1.00 97.06           C  
ATOM   2125  OE1 GLU A 271      11.703 -16.984  -4.020  1.00 97.06           O  
ATOM   2126  OE2 GLU A 271      11.477 -17.453  -1.884  1.00 97.06           O  
ATOM   2127  N   ILE A 272      14.195 -12.961  -0.257  1.00 97.94           N  
ATOM   2128  CA  ILE A 272      14.055 -11.531  -0.504  1.00 97.94           C  
ATOM   2129  C   ILE A 272      15.438 -10.891  -0.613  1.00 97.94           C  
ATOM   2130  CB  ILE A 272      13.234 -10.844   0.608  1.00 97.94           C  
ATOM   2131  O   ILE A 272      15.688 -10.094  -1.524  1.00 97.94           O  
ATOM   2132  CG1 ILE A 272      11.750 -11.227   0.490  1.00 97.94           C  
ATOM   2133  CG2 ILE A 272      13.406  -9.320   0.551  1.00 97.94           C  
ATOM   2134  CD1 ILE A 272      10.898 -10.781   1.671  1.00 97.94           C  
ATOM   2135  N   GLN A 273      16.328 -11.266   0.243  1.00 97.62           N  
ATOM   2136  CA  GLN A 273      17.688 -10.711   0.227  1.00 97.62           C  
ATOM   2137  C   GLN A 273      18.406 -11.062  -1.065  1.00 97.62           C  
ATOM   2138  CB  GLN A 273      18.484 -11.203   1.434  1.00 97.62           C  
ATOM   2139  O   GLN A 273      19.125 -10.234  -1.635  1.00 97.62           O  
ATOM   2140  CG  GLN A 273      18.312 -10.336   2.676  1.00 97.62           C  
ATOM   2141  CD  GLN A 273      19.172 -10.812   3.838  1.00 97.62           C  
ATOM   2142  NE2 GLN A 273      19.094 -10.102   4.961  1.00 97.62           N  
ATOM   2143  OE1 GLN A 273      19.891 -11.805   3.729  1.00 97.62           O  
ATOM   2144  N   GLU A 274      18.203 -12.305  -1.486  1.00 97.38           N  
ATOM   2145  CA  GLU A 274      18.844 -12.742  -2.727  1.00 97.38           C  
ATOM   2146  C   GLU A 274      18.328 -11.945  -3.920  1.00 97.38           C  
ATOM   2147  CB  GLU A 274      18.594 -14.242  -2.955  1.00 97.38           C  
ATOM   2148  O   GLU A 274      19.109 -11.539  -4.785  1.00 97.38           O  
ATOM   2149  CG  GLU A 274      19.438 -15.141  -2.066  1.00 97.38           C  
ATOM   2150  CD  GLU A 274      19.078 -16.609  -2.191  1.00 97.38           C  
ATOM   2151  OE1 GLU A 274      19.641 -17.438  -1.439  1.00 97.38           O  
ATOM   2152  OE2 GLU A 274      18.219 -16.938  -3.049  1.00 97.38           O  
ATOM   2153  N   LEU A 275      17.094 -11.734  -3.963  1.00 97.44           N  
ATOM   2154  CA  LEU A 275      16.500 -10.945  -5.043  1.00 97.44           C  
ATOM   2155  C   LEU A 275      16.969  -9.500  -4.984  1.00 97.44           C  
ATOM   2156  CB  LEU A 275      14.969 -11.000  -4.973  1.00 97.44           C  
ATOM   2157  O   LEU A 275      17.203  -8.875  -6.023  1.00 97.44           O  
ATOM   2158  CG  LEU A 275      14.328 -12.359  -5.246  1.00 97.44           C  
ATOM   2159  CD1 LEU A 275      12.828 -12.297  -4.969  1.00 97.44           C  
ATOM   2160  CD2 LEU A 275      14.586 -12.797  -6.684  1.00 97.44           C  
ATOM   2161  N   GLN A 276      17.078  -8.945  -3.775  1.00 97.75           N  
ATOM   2162  CA  GLN A 276      17.594  -7.586  -3.605  1.00 97.75           C  
ATOM   2163  C   GLN A 276      19.016  -7.461  -4.141  1.00 97.75           C  
ATOM   2164  CB  GLN A 276      17.547  -7.176  -2.133  1.00 97.75           C  
ATOM   2165  O   GLN A 276      19.359  -6.465  -4.785  1.00 97.75           O  
ATOM   2166  CG  GLN A 276      16.141  -6.934  -1.604  1.00 97.75           C  
ATOM   2167  CD  GLN A 276      16.125  -6.605  -0.122  1.00 97.75           C  
ATOM   2168  NE2 GLN A 276      15.180  -5.758   0.284  1.00 97.75           N  
ATOM   2169  OE1 GLN A 276      16.938  -7.109   0.650  1.00 97.75           O  
ATOM   2170  N   TRP A 277      19.797  -8.469  -3.873  1.00 96.44           N  
ATOM   2171  CA  TRP A 277      21.172  -8.484  -4.383  1.00 96.44           C  
ATOM   2172  C   TRP A 277      21.188  -8.500  -5.906  1.00 96.44           C  
ATOM   2173  CB  TRP A 277      21.938  -9.688  -3.836  1.00 96.44           C  
ATOM   2174  O   TRP A 277      21.969  -7.801  -6.535  1.00 96.44           O  
ATOM   2175  CG  TRP A 277      23.422  -9.484  -3.773  1.00 96.44           C  
ATOM   2176  CD1 TRP A 277      24.094  -8.484  -3.121  1.00 96.44           C  
ATOM   2177  CD2 TRP A 277      24.422 -10.305  -4.391  1.00 96.44           C  
ATOM   2178  CE2 TRP A 277      25.672  -9.742  -4.070  1.00 96.44           C  
ATOM   2179  CE3 TRP A 277      24.375 -11.453  -5.184  1.00 96.44           C  
ATOM   2180  NE1 TRP A 277      25.438  -8.633  -3.295  1.00 96.44           N  
ATOM   2181  CH2 TRP A 277      26.812 -11.422  -5.293  1.00 96.44           C  
ATOM   2182  CZ2 TRP A 277      26.875 -10.297  -4.516  1.00 96.44           C  
ATOM   2183  CZ3 TRP A 277      25.578 -12.008  -5.629  1.00 96.44           C  
ATOM   2184  N   GLU A 278      20.266  -9.273  -6.461  1.00 95.88           N  
ATOM   2185  CA  GLU A 278      20.172  -9.336  -7.914  1.00 95.88           C  
ATOM   2186  C   GLU A 278      19.797  -7.977  -8.500  1.00 95.88           C  
ATOM   2187  CB  GLU A 278      19.125 -10.391  -8.336  1.00 95.88           C  
ATOM   2188  O   GLU A 278      20.391  -7.551  -9.500  1.00 95.88           O  
ATOM   2189  CG  GLU A 278      19.344 -10.938  -9.742  1.00 95.88           C  
ATOM   2190  CD  GLU A 278      20.172 -12.211  -9.766  1.00 95.88           C  
ATOM   2191  OE1 GLU A 278      20.469 -12.719 -10.875  1.00 95.88           O  
ATOM   2192  OE2 GLU A 278      20.531 -12.703  -8.672  1.00 95.88           O  
ATOM   2193  N   ILE A 279      18.891  -7.305  -7.914  1.00 96.62           N  
ATOM   2194  CA  ILE A 279      18.469  -5.988  -8.383  1.00 96.62           C  
ATOM   2195  C   ILE A 279      19.641  -5.008  -8.273  1.00 96.62           C  
ATOM   2196  CB  ILE A 279      17.250  -5.465  -7.582  1.00 96.62           C  
ATOM   2197  O   ILE A 279      19.875  -4.215  -9.188  1.00 96.62           O  
ATOM   2198  CG1 ILE A 279      16.000  -6.293  -7.906  1.00 96.62           C  
ATOM   2199  CG2 ILE A 279      17.016  -3.980  -7.875  1.00 96.62           C  
ATOM   2200  CD1 ILE A 279      14.805  -5.973  -7.027  1.00 96.62           C  
ATOM   2201  N   GLN A 280      20.375  -5.055  -7.168  1.00 95.50           N  
ATOM   2202  CA  GLN A 280      21.500  -4.160  -6.957  1.00 95.50           C  
ATOM   2203  C   GLN A 280      22.562  -4.348  -8.039  1.00 95.50           C  
ATOM   2204  CB  GLN A 280      22.125  -4.395  -5.574  1.00 95.50           C  
ATOM   2205  O   GLN A 280      23.172  -3.377  -8.492  1.00 95.50           O  
ATOM   2206  CG  GLN A 280      22.297  -3.121  -4.762  1.00 95.50           C  
ATOM   2207  CD  GLN A 280      22.359  -3.383  -3.268  1.00 95.50           C  
ATOM   2208  NE2 GLN A 280      22.328  -2.316  -2.477  1.00 95.50           N  
ATOM   2209  OE1 GLN A 280      22.422  -4.535  -2.826  1.00 95.50           O  
ATOM   2210  N   ASN A 281      22.672  -5.551  -8.469  1.00 92.94           N  
ATOM   2211  CA  ASN A 281      23.719  -5.879  -9.430  1.00 92.94           C  
ATOM   2212  C   ASN A 281      23.328  -5.457 -10.844  1.00 92.94           C  
ATOM   2213  CB  ASN A 281      24.031  -7.375  -9.398  1.00 92.94           C  
ATOM   2214  O   ASN A 281      24.203  -5.211 -11.688  1.00 92.94           O  
ATOM   2215  CG  ASN A 281      24.828  -7.777  -8.164  1.00 92.94           C  
ATOM   2216  ND2 ASN A 281      24.781  -9.062  -7.824  1.00 92.94           N  
ATOM   2217  OD1 ASN A 281      25.453  -6.938  -7.516  1.00 92.94           O  
ATOM   2218  N   THR A 282      22.078  -5.328 -11.133  1.00 94.94           N  
ATOM   2219  CA  THR A 282      21.656  -5.086 -12.508  1.00 94.94           C  
ATOM   2220  C   THR A 282      21.109  -3.670 -12.664  1.00 94.94           C  
ATOM   2221  CB  THR A 282      20.578  -6.102 -12.938  1.00 94.94           C  
ATOM   2222  O   THR A 282      20.922  -3.197 -13.789  1.00 94.94           O  
ATOM   2223  CG2 THR A 282      21.188  -7.473 -13.203  1.00 94.94           C  
ATOM   2224  OG1 THR A 282      19.594  -6.219 -11.898  1.00 94.94           O  
ATOM   2225  N   SER A 283      20.922  -2.926 -11.586  1.00 94.31           N  
ATOM   2226  CA  SER A 283      20.250  -1.635 -11.625  1.00 94.31           C  
ATOM   2227  C   SER A 283      21.031  -0.616 -12.445  1.00 94.31           C  
ATOM   2228  CB  SER A 283      20.031  -1.104 -10.203  1.00 94.31           C  
ATOM   2229  O   SER A 283      20.453   0.177 -13.180  1.00 94.31           O  
ATOM   2230  OG  SER A 283      19.172  -1.961  -9.469  1.00 94.31           O  
ATOM   2231  N   HIS A 284      22.391  -0.599 -12.383  1.00 93.50           N  
ATOM   2232  CA  HIS A 284      23.203   0.400 -13.062  1.00 93.50           C  
ATOM   2233  C   HIS A 284      23.156   0.220 -14.578  1.00 93.50           C  
ATOM   2234  CB  HIS A 284      24.656   0.328 -12.578  1.00 93.50           C  
ATOM   2235  O   HIS A 284      23.500   1.136 -15.328  1.00 93.50           O  
ATOM   2236  CG  HIS A 284      25.328  -0.974 -12.875  1.00 93.50           C  
ATOM   2237  CD2 HIS A 284      26.188  -1.319 -13.859  1.00 93.50           C  
ATOM   2238  ND1 HIS A 284      25.125  -2.109 -12.125  1.00 93.50           N  
ATOM   2239  CE1 HIS A 284      25.844  -3.100 -12.625  1.00 93.50           C  
ATOM   2240  NE2 HIS A 284      26.500  -2.646 -13.680  1.00 93.50           N  
ATOM   2241  N   LEU A 285      22.688  -0.945 -15.047  1.00 95.31           N  
ATOM   2242  CA  LEU A 285      22.609  -1.247 -16.469  1.00 95.31           C  
ATOM   2243  C   LEU A 285      21.266  -0.833 -17.047  1.00 95.31           C  
ATOM   2244  CB  LEU A 285      22.844  -2.740 -16.719  1.00 95.31           C  
ATOM   2245  O   LEU A 285      21.094  -0.808 -18.266  1.00 95.31           O  
ATOM   2246  CG  LEU A 285      24.188  -3.303 -16.234  1.00 95.31           C  
ATOM   2247  CD1 LEU A 285      24.188  -4.824 -16.312  1.00 95.31           C  
ATOM   2248  CD2 LEU A 285      25.344  -2.725 -17.047  1.00 95.31           C  
ATOM   2249  N   ALA A 286      20.281  -0.485 -16.156  1.00 95.38           N  
ATOM   2250  CA  ALA A 286      18.938  -0.136 -16.594  1.00 95.38           C  
ATOM   2251  C   ALA A 286      18.859   1.318 -17.047  1.00 95.38           C  
ATOM   2252  CB  ALA A 286      17.938  -0.389 -15.461  1.00 95.38           C  
ATOM   2253  O   ALA A 286      19.766   2.109 -16.766  1.00 95.38           O  
ATOM   2254  N   VAL A 287      17.828   1.634 -17.750  1.00 93.25           N  
ATOM   2255  CA  VAL A 287      17.641   2.961 -18.328  1.00 93.25           C  
ATOM   2256  C   VAL A 287      17.500   3.994 -17.203  1.00 93.25           C  
ATOM   2257  CB  VAL A 287      16.422   3.010 -19.266  1.00 93.25           C  
ATOM   2258  O   VAL A 287      17.922   5.141 -17.359  1.00 93.25           O  
ATOM   2259  CG1 VAL A 287      15.133   3.223 -18.453  1.00 93.25           C  
ATOM   2260  CG2 VAL A 287      16.578   4.109 -20.312  1.00 93.25           C  
ATOM   2261  N   ASP A 288      16.844   3.598 -16.094  1.00 87.12           N  
ATOM   2262  CA  ASP A 288      16.609   4.512 -14.992  1.00 87.12           C  
ATOM   2263  C   ASP A 288      17.828   4.609 -14.078  1.00 87.12           C  
ATOM   2264  CB  ASP A 288      15.383   4.070 -14.180  1.00 87.12           C  
ATOM   2265  O   ASP A 288      17.812   5.324 -13.070  1.00 87.12           O  
ATOM   2266  CG  ASP A 288      14.117   4.004 -15.016  1.00 87.12           C  
ATOM   2267  OD1 ASP A 288      14.008   4.738 -16.016  1.00 87.12           O  
ATOM   2268  OD2 ASP A 288      13.219   3.215 -14.664  1.00 87.12           O  
ATOM   2269  N   GLY A 289      18.828   3.857 -14.375  1.00 86.44           N  
ATOM   2270  CA  GLY A 289      20.047   3.883 -13.578  1.00 86.44           C  
ATOM   2271  C   GLY A 289      19.875   3.217 -12.219  1.00 86.44           C  
ATOM   2272  O   GLY A 289      19.281   2.141 -12.125  1.00 86.44           O  
ATOM   2273  N   ASP A 290      20.359   3.979 -11.203  1.00 84.06           N  
ATOM   2274  CA  ASP A 290      20.406   3.363  -9.883  1.00 84.06           C  
ATOM   2275  C   ASP A 290      19.109   3.623  -9.117  1.00 84.06           C  
ATOM   2276  CB  ASP A 290      21.609   3.885  -9.086  1.00 84.06           C  
ATOM   2277  O   ASP A 290      19.031   3.350  -7.914  1.00 84.06           O  
ATOM   2278  CG  ASP A 290      22.938   3.355  -9.602  1.00 84.06           C  
ATOM   2279  OD1 ASP A 290      22.984   2.201 -10.078  1.00 84.06           O  
ATOM   2280  OD2 ASP A 290      23.938   4.098  -9.523  1.00 84.06           O  
ATOM   2281  N   GLN A 291      18.156   4.066  -9.812  1.00 82.00           N  
ATOM   2282  CA  GLN A 291      16.891   4.363  -9.148  1.00 82.00           C  
ATOM   2283  C   GLN A 291      16.266   3.102  -8.547  1.00 82.00           C  
ATOM   2284  CB  GLN A 291      15.906   5.016 -10.125  1.00 82.00           C  
ATOM   2285  O   GLN A 291      15.695   3.141  -7.461  1.00 82.00           O  
ATOM   2286  CG  GLN A 291      16.141   6.508 -10.320  1.00 82.00           C  
ATOM   2287  CD  GLN A 291      14.930   7.219 -10.906  1.00 82.00           C  
ATOM   2288  NE2 GLN A 291      15.031   8.539 -11.039  1.00 82.00           N  
ATOM   2289  OE1 GLN A 291      13.922   6.590 -11.227  1.00 82.00           O  
ATOM   2290  N   ALA A 292      16.438   2.061  -9.273  1.00 83.19           N  
ATOM   2291  CA  ALA A 292      15.875   0.800  -8.797  1.00 83.19           C  
ATOM   2292  C   ALA A 292      16.625   0.294  -7.566  1.00 83.19           C  
ATOM   2293  CB  ALA A 292      15.906  -0.249  -9.906  1.00 83.19           C  
ATOM   2294  O   ALA A 292      16.094  -0.534  -6.816  1.00 83.19           O  
ATOM   2295  N   ALA A 293      17.828   0.806  -7.406  1.00 88.62           N  
ATOM   2296  CA  ALA A 293      18.625   0.350  -6.273  1.00 88.62           C  
ATOM   2297  C   ALA A 293      18.531   1.320  -5.102  1.00 88.62           C  
ATOM   2298  CB  ALA A 293      20.094   0.180  -6.688  1.00 88.62           C  
ATOM   2299  O   ALA A 293      19.328   1.272  -4.172  1.00 88.62           O  
ATOM   2300  N   ALA A 294      17.547   2.162  -5.180  1.00 91.31           N  
ATOM   2301  CA  ALA A 294      17.328   3.066  -4.055  1.00 91.31           C  
ATOM   2302  C   ALA A 294      16.906   2.295  -2.805  1.00 91.31           C  
ATOM   2303  CB  ALA A 294      16.266   4.105  -4.406  1.00 91.31           C  
ATOM   2304  O   ALA A 294      16.188   1.296  -2.891  1.00 91.31           O  
ATOM   2305  N   TRP A 295      17.266   2.789  -1.708  1.00 93.69           N  
ATOM   2306  CA  TRP A 295      16.953   2.133  -0.444  1.00 93.69           C  
ATOM   2307  C   TRP A 295      15.484   2.346  -0.073  1.00 93.69           C  
ATOM   2308  CB  TRP A 295      17.859   2.656   0.675  1.00 93.69           C  
ATOM   2309  O   TRP A 295      14.984   3.469  -0.124  1.00 93.69           O  
ATOM   2310  CG  TRP A 295      17.594   2.031   2.012  1.00 93.69           C  
ATOM   2311  CD1 TRP A 295      18.156   0.892   2.514  1.00 93.69           C  
ATOM   2312  CD2 TRP A 295      16.688   2.506   3.016  1.00 93.69           C  
ATOM   2313  CE2 TRP A 295      16.766   1.607   4.102  1.00 93.69           C  
ATOM   2314  CE3 TRP A 295      15.828   3.609   3.104  1.00 93.69           C  
ATOM   2315  NE1 TRP A 295      17.672   0.632   3.771  1.00 93.69           N  
ATOM   2316  CH2 TRP A 295      15.172   2.863   5.324  1.00 93.69           C  
ATOM   2317  CZ2 TRP A 295      16.000   1.776   5.266  1.00 93.69           C  
ATOM   2318  CZ3 TRP A 295      15.078   3.775   4.262  1.00 93.69           C  
ATOM   2319  N   PRO A 296      14.938   1.256   0.479  1.00 95.69           N  
ATOM   2320  CA  PRO A 296      15.391  -0.138   0.444  1.00 95.69           C  
ATOM   2321  C   PRO A 296      15.195  -0.787  -0.925  1.00 95.69           C  
ATOM   2322  CB  PRO A 296      14.508  -0.816   1.499  1.00 95.69           C  
ATOM   2323  O   PRO A 296      14.195  -0.526  -1.599  1.00 95.69           O  
ATOM   2324  CG  PRO A 296      13.922   0.309   2.285  1.00 95.69           C  
ATOM   2325  CD  PRO A 296      13.844   1.521   1.400  1.00 95.69           C  
ATOM   2326  N   VAL A 297      16.125  -1.645  -1.296  1.00 96.12           N  
ATOM   2327  CA  VAL A 297      16.094  -2.293  -2.602  1.00 96.12           C  
ATOM   2328  C   VAL A 297      14.852  -3.184  -2.695  1.00 96.12           C  
ATOM   2329  CB  VAL A 297      17.359  -3.121  -2.869  1.00 96.12           C  
ATOM   2330  O   VAL A 297      14.555  -3.947  -1.772  1.00 96.12           O  
ATOM   2331  CG1 VAL A 297      17.266  -3.828  -4.223  1.00 96.12           C  
ATOM   2332  CG2 VAL A 297      18.594  -2.230  -2.811  1.00 96.12           C  
ATOM   2333  N   GLY A 298      14.094  -3.115  -3.779  1.00 95.38           N  
ATOM   2334  CA  GLY A 298      12.898  -3.920  -3.969  1.00 95.38           C  
ATOM   2335  C   GLY A 298      11.617  -3.170  -3.643  1.00 95.38           C  
ATOM   2336  O   GLY A 298      10.516  -3.682  -3.861  1.00 95.38           O  
ATOM   2337  N   ILE A 299      11.742  -1.954  -2.971  1.00 95.69           N  
ATOM   2338  CA  ILE A 299      10.633  -1.040  -2.705  1.00 95.69           C  
ATOM   2339  C   ILE A 299      10.688   0.131  -3.684  1.00 95.69           C  
ATOM   2340  CB  ILE A 299      10.664  -0.523  -1.248  1.00 95.69           C  
ATOM   2341  O   ILE A 299      11.773   0.581  -4.066  1.00 95.69           O  
ATOM   2342  CG1 ILE A 299      10.719  -1.699  -0.266  1.00 95.69           C  
ATOM   2343  CG2 ILE A 299       9.453   0.369  -0.966  1.00 95.69           C  
ATOM   2344  CD1 ILE A 299       9.391  -2.416  -0.083  1.00 95.69           C  
ATOM   2345  N   PRO A 300       9.516   0.540  -4.164  1.00 91.50           N  
ATOM   2346  CA  PRO A 300       9.539   1.679  -5.086  1.00 91.50           C  
ATOM   2347  C   PRO A 300      10.352   2.855  -4.547  1.00 91.50           C  
ATOM   2348  CB  PRO A 300       8.062   2.053  -5.223  1.00 91.50           C  
ATOM   2349  O   PRO A 300      10.297   3.148  -3.350  1.00 91.50           O  
ATOM   2350  CG  PRO A 300       7.320   0.771  -5.004  1.00 91.50           C  
ATOM   2351  CD  PRO A 300       8.047  -0.031  -3.967  1.00 91.50           C  
ATOM   2352  N   ALA A 301      11.109   3.443  -5.445  1.00 91.81           N  
ATOM   2353  CA  ALA A 301      11.883   4.621  -5.062  1.00 91.81           C  
ATOM   2354  C   ALA A 301      10.961   5.777  -4.676  1.00 91.81           C  
ATOM   2355  CB  ALA A 301      12.812   5.043  -6.203  1.00 91.81           C  
ATOM   2356  O   ALA A 301       9.797   5.809  -5.066  1.00 91.81           O  
ATOM   2357  N   PRO A 302      11.484   6.672  -3.842  1.00 89.19           N  
ATOM   2358  CA  PRO A 302      10.672   7.840  -3.504  1.00 89.19           C  
ATOM   2359  C   PRO A 302      10.211   8.617  -4.734  1.00 89.19           C  
ATOM   2360  CB  PRO A 302      11.602   8.688  -2.637  1.00 89.19           C  
ATOM   2361  O   PRO A 302      10.977   8.773  -5.691  1.00 89.19           O  
ATOM   2362  CG  PRO A 302      12.695   7.750  -2.221  1.00 89.19           C  
ATOM   2363  CD  PRO A 302      12.719   6.594  -3.178  1.00 89.19           C  
ATOM   2364  N   SER A 303       9.023   9.078  -4.695  1.00 83.56           N  
ATOM   2365  CA  SER A 303       8.453   9.820  -5.816  1.00 83.56           C  
ATOM   2366  C   SER A 303       9.195  11.133  -6.039  1.00 83.56           C  
ATOM   2367  CB  SER A 303       6.969  10.094  -5.574  1.00 83.56           C  
ATOM   2368  O   SER A 303       9.609  11.789  -5.078  1.00 83.56           O  
ATOM   2369  OG  SER A 303       6.770  10.719  -4.320  1.00 83.56           O  
ATOM   2370  N   ARG A 304       9.375  11.477  -7.258  1.00 85.25           N  
ATOM   2371  CA  ARG A 304       9.961  12.758  -7.621  1.00 85.25           C  
ATOM   2372  C   ARG A 304       8.883  13.773  -7.969  1.00 85.25           C  
ATOM   2373  CB  ARG A 304      10.930  12.602  -8.797  1.00 85.25           C  
ATOM   2374  O   ARG A 304       8.141  13.594  -8.945  1.00 85.25           O  
ATOM   2375  CG  ARG A 304      12.203  11.852  -8.445  1.00 85.25           C  
ATOM   2376  CD  ARG A 304      13.227  11.922  -9.578  1.00 85.25           C  
ATOM   2377  NE  ARG A 304      14.461  11.227  -9.227  1.00 85.25           N  
ATOM   2378  NH1 ARG A 304      15.539  11.711 -11.211  1.00 85.25           N  
ATOM   2379  NH2 ARG A 304      16.609  10.484  -9.594  1.00 85.25           N  
ATOM   2380  CZ  ARG A 304      15.531  11.141 -10.008  1.00 85.25           C  
ATOM   2381  N   PRO A 305       8.820  14.750  -7.145  1.00 90.19           N  
ATOM   2382  CA  PRO A 305       7.781  15.734  -7.430  1.00 90.19           C  
ATOM   2383  C   PRO A 305       8.031  16.500  -8.727  1.00 90.19           C  
ATOM   2384  CB  PRO A 305       7.848  16.672  -6.223  1.00 90.19           C  
ATOM   2385  O   PRO A 305       9.180  16.828  -9.047  1.00 90.19           O  
ATOM   2386  CG  PRO A 305       9.148  16.359  -5.559  1.00 90.19           C  
ATOM   2387  CD  PRO A 305       9.625  15.023  -6.066  1.00 90.19           C  
ATOM   2388  N   ALA A 306       6.973  16.734  -9.492  1.00 87.88           N  
ATOM   2389  CA  ALA A 306       7.062  17.500 -10.734  1.00 87.88           C  
ATOM   2390  C   ALA A 306       6.895  19.000 -10.469  1.00 87.88           C  
ATOM   2391  CB  ALA A 306       6.016  17.016 -11.734  1.00 87.88           C  
ATOM   2392  O   ALA A 306       7.270  19.828 -11.305  1.00 87.88           O  
ATOM   2393  N   SER A 307       6.328  19.297  -9.359  1.00 90.94           N  
ATOM   2394  CA  SER A 307       6.094  20.688  -8.977  1.00 90.94           C  
ATOM   2395  C   SER A 307       6.129  20.859  -7.457  1.00 90.94           C  
ATOM   2396  CB  SER A 307       4.750  21.172  -9.516  1.00 90.94           C  
ATOM   2397  O   SER A 307       6.145  19.859  -6.723  1.00 90.94           O  
ATOM   2398  OG  SER A 307       3.693  20.812  -8.648  1.00 90.94           O  
ATOM   2399  N   ARG A 308       6.090  22.062  -7.035  1.00 91.94           N  
ATOM   2400  CA  ARG A 308       6.141  22.359  -5.605  1.00 91.94           C  
ATOM   2401  C   ARG A 308       4.902  21.828  -4.895  1.00 91.94           C  
ATOM   2402  CB  ARG A 308       6.270  23.875  -5.375  1.00 91.94           C  
ATOM   2403  O   ARG A 308       4.938  21.578  -3.689  1.00 91.94           O  
ATOM   2404  CG  ARG A 308       5.062  24.672  -5.832  1.00 91.94           C  
ATOM   2405  CD  ARG A 308       5.258  26.156  -5.609  1.00 91.94           C  
ATOM   2406  NE  ARG A 308       4.078  26.922  -6.012  1.00 91.94           N  
ATOM   2407  NH1 ARG A 308       5.270  28.766  -6.738  1.00 91.94           N  
ATOM   2408  NH2 ARG A 308       2.979  28.750  -6.867  1.00 91.94           N  
ATOM   2409  CZ  ARG A 308       4.113  28.141  -6.539  1.00 91.94           C  
ATOM   2410  N   PHE A 309       3.787  21.547  -5.629  1.00 89.19           N  
ATOM   2411  CA  PHE A 309       2.529  21.125  -5.027  1.00 89.19           C  
ATOM   2412  C   PHE A 309       2.525  19.625  -4.781  1.00 89.19           C  
ATOM   2413  CB  PHE A 309       1.347  21.516  -5.922  1.00 89.19           C  
ATOM   2414  O   PHE A 309       1.656  19.109  -4.078  1.00 89.19           O  
ATOM   2415  CG  PHE A 309       1.235  23.000  -6.172  1.00 89.19           C  
ATOM   2416  CD1 PHE A 309       0.856  23.859  -5.152  1.00 89.19           C  
ATOM   2417  CD2 PHE A 309       1.511  23.516  -7.426  1.00 89.19           C  
ATOM   2418  CE1 PHE A 309       0.753  25.234  -5.383  1.00 89.19           C  
ATOM   2419  CE2 PHE A 309       1.409  24.891  -7.664  1.00 89.19           C  
ATOM   2420  CZ  PHE A 309       1.029  25.750  -6.641  1.00 89.19           C  
ATOM   2421  N   GLU A 310       3.566  18.969  -5.266  1.00 92.06           N  
ATOM   2422  CA  GLU A 310       3.590  17.516  -5.148  1.00 92.06           C  
ATOM   2423  C   GLU A 310       4.625  17.062  -4.129  1.00 92.06           C  
ATOM   2424  CB  GLU A 310       3.871  16.875  -6.512  1.00 92.06           C  
ATOM   2425  O   GLU A 310       4.770  15.859  -3.873  1.00 92.06           O  
ATOM   2426  CG  GLU A 310       2.744  17.047  -7.516  1.00 92.06           C  
ATOM   2427  CD  GLU A 310       2.930  16.203  -8.773  1.00 92.06           C  
ATOM   2428  OE1 GLU A 310       2.080  16.297  -9.688  1.00 92.06           O  
ATOM   2429  OE2 GLU A 310       3.934  15.461  -8.844  1.00 92.06           O  
ATOM   2430  N   VAL A 311       5.332  18.031  -3.592  1.00 94.56           N  
ATOM   2431  CA  VAL A 311       6.359  17.672  -2.613  1.00 94.56           C  
ATOM   2432  C   VAL A 311       5.699  17.156  -1.339  1.00 94.56           C  
ATOM   2433  CB  VAL A 311       7.266  18.891  -2.287  1.00 94.56           C  
ATOM   2434  O   VAL A 311       4.805  17.797  -0.786  1.00 94.56           O  
ATOM   2435  CG1 VAL A 311       8.219  18.547  -1.143  1.00 94.56           C  
ATOM   2436  CG2 VAL A 311       8.047  19.312  -3.527  1.00 94.56           C  
ATOM   2437  N   LEU A 312       6.098  15.945  -0.912  1.00 94.00           N  
ATOM   2438  CA  LEU A 312       5.625  15.398   0.356  1.00 94.00           C  
ATOM   2439  C   LEU A 312       6.418  15.977   1.524  1.00 94.00           C  
ATOM   2440  CB  LEU A 312       5.734  13.867   0.355  1.00 94.00           C  
ATOM   2441  O   LEU A 312       7.625  15.758   1.627  1.00 94.00           O  
ATOM   2442  CG  LEU A 312       4.883  13.133  -0.678  1.00 94.00           C  
ATOM   2443  CD1 LEU A 312       5.203  11.641  -0.656  1.00 94.00           C  
ATOM   2444  CD2 LEU A 312       3.400  13.367  -0.419  1.00 94.00           C  
ATOM   2445  N   ARG A 313       5.773  16.641   2.328  1.00 93.88           N  
ATOM   2446  CA  ARG A 313       6.430  17.266   3.467  1.00 93.88           C  
ATOM   2447  C   ARG A 313       6.645  16.266   4.598  1.00 93.88           C  
ATOM   2448  CB  ARG A 313       5.613  18.469   3.969  1.00 93.88           C  
ATOM   2449  O   ARG A 313       5.949  15.258   4.680  1.00 93.88           O  
ATOM   2450  CG  ARG A 313       5.152  19.406   2.865  1.00 93.88           C  
ATOM   2451  CD  ARG A 313       4.312  20.547   3.412  1.00 93.88           C  
ATOM   2452  NE  ARG A 313       3.275  20.953   2.469  1.00 93.88           N  
ATOM   2453  NH1 ARG A 313       2.414  22.625   3.814  1.00 93.88           N  
ATOM   2454  NH2 ARG A 313       1.496  22.219   1.753  1.00 93.88           N  
ATOM   2455  CZ  ARG A 313       2.398  21.938   2.680  1.00 93.88           C  
ATOM   2456  N   TRP A 314       7.602  16.562   5.434  1.00 97.12           N  
ATOM   2457  CA  TRP A 314       7.859  15.797   6.656  1.00 97.12           C  
ATOM   2458  C   TRP A 314       7.141  16.422   7.848  1.00 97.12           C  
ATOM   2459  CB  TRP A 314       9.359  15.727   6.934  1.00 97.12           C  
ATOM   2460  O   TRP A 314       7.082  17.656   7.973  1.00 97.12           O  
ATOM   2461  CG  TRP A 314      10.133  14.938   5.914  1.00 97.12           C  
ATOM   2462  CD1 TRP A 314      10.562  15.375   4.691  1.00 97.12           C  
ATOM   2463  CD2 TRP A 314      10.555  13.578   6.027  1.00 97.12           C  
ATOM   2464  CE2 TRP A 314      11.242  13.250   4.836  1.00 97.12           C  
ATOM   2465  CE3 TRP A 314      10.414  12.594   7.020  1.00 97.12           C  
ATOM   2466  NE1 TRP A 314      11.234  14.367   4.039  1.00 97.12           N  
ATOM   2467  CH2 TRP A 314      11.641  11.047   5.598  1.00 97.12           C  
ATOM   2468  CZ2 TRP A 314      11.789  11.984   4.609  1.00 97.12           C  
ATOM   2469  CZ3 TRP A 314      10.969  11.336   6.793  1.00 97.12           C  
ATOM   2470  N   ASP A 315       6.562  15.617   8.648  1.00 96.94           N  
ATOM   2471  CA  ASP A 315       6.000  16.062   9.922  1.00 96.94           C  
ATOM   2472  C   ASP A 315       7.020  15.938  11.055  1.00 96.94           C  
ATOM   2473  CB  ASP A 315       4.734  15.273  10.258  1.00 96.94           C  
ATOM   2474  O   ASP A 315       7.523  14.844  11.312  1.00 96.94           O  
ATOM   2475  CG  ASP A 315       3.570  15.586   9.336  1.00 96.94           C  
ATOM   2476  OD1 ASP A 315       3.502  16.719   8.812  1.00 96.94           O  
ATOM   2477  OD2 ASP A 315       2.713  14.703   9.141  1.00 96.94           O  
ATOM   2478  N   TYR A 316       7.297  17.031  11.625  1.00 98.44           N  
ATOM   2479  CA  TYR A 316       8.234  17.031  12.750  1.00 98.44           C  
ATOM   2480  C   TYR A 316       7.535  16.609  14.039  1.00 98.44           C  
ATOM   2481  CB  TYR A 316       8.867  18.406  12.922  1.00 98.44           C  
ATOM   2482  O   TYR A 316       6.391  17.000  14.281  1.00 98.44           O  
ATOM   2483  CG  TYR A 316       9.922  18.469  13.992  1.00 98.44           C  
ATOM   2484  CD1 TYR A 316       9.625  18.938  15.273  1.00 98.44           C  
ATOM   2485  CD2 TYR A 316      11.227  18.047  13.734  1.00 98.44           C  
ATOM   2486  CE1 TYR A 316      10.602  18.984  16.266  1.00 98.44           C  
ATOM   2487  CE2 TYR A 316      12.203  18.094  14.719  1.00 98.44           C  
ATOM   2488  OH  TYR A 316      12.852  18.609  16.953  1.00 98.44           O  
ATOM   2489  CZ  TYR A 316      11.883  18.562  15.977  1.00 98.44           C  
ATOM   2490  N   PHE A 317       8.203  15.758  14.852  1.00 98.44           N  
ATOM   2491  CA  PHE A 317       7.617  15.359  16.125  1.00 98.44           C  
ATOM   2492  C   PHE A 317       8.703  15.117  17.172  1.00 98.44           C  
ATOM   2493  CB  PHE A 317       6.770  14.094  15.953  1.00 98.44           C  
ATOM   2494  O   PHE A 317       9.867  14.914  16.828  1.00 98.44           O  
ATOM   2495  CG  PHE A 317       7.555  12.891  15.492  1.00 98.44           C  
ATOM   2496  CD1 PHE A 317       7.711  12.625  14.141  1.00 98.44           C  
ATOM   2497  CD2 PHE A 317       8.141  12.039  16.422  1.00 98.44           C  
ATOM   2498  CE1 PHE A 317       8.438  11.516  13.711  1.00 98.44           C  
ATOM   2499  CE2 PHE A 317       8.867  10.930  16.000  1.00 98.44           C  
ATOM   2500  CZ  PHE A 317       9.016  10.664  14.641  1.00 98.44           C  
ATOM   2501  N   THR A 318       8.414  15.242  18.359  1.00 97.81           N  
ATOM   2502  CA  THR A 318       9.195  14.836  19.516  1.00 97.81           C  
ATOM   2503  C   THR A 318       8.555  13.641  20.219  1.00 97.81           C  
ATOM   2504  CB  THR A 318       9.352  16.000  20.516  1.00 97.81           C  
ATOM   2505  O   THR A 318       7.645  13.016  19.672  1.00 97.81           O  
ATOM   2506  CG2 THR A 318       9.922  17.234  19.844  1.00 97.81           C  
ATOM   2507  OG1 THR A 318       8.070  16.312  21.062  1.00 97.81           O  
ATOM   2508  N   GLU A 319       9.070  13.273  21.297  1.00 97.06           N  
ATOM   2509  CA  GLU A 319       8.531  12.117  22.000  1.00 97.06           C  
ATOM   2510  C   GLU A 319       7.156  12.422  22.594  1.00 97.06           C  
ATOM   2511  CB  GLU A 319       9.484  11.648  23.109  1.00 97.06           C  
ATOM   2512  O   GLU A 319       6.375  11.508  22.875  1.00 97.06           O  
ATOM   2513  CG  GLU A 319      10.734  10.961  22.578  1.00 97.06           C  
ATOM   2514  CD  GLU A 319      11.641  10.430  23.688  1.00 97.06           C  
ATOM   2515  OE1 GLU A 319      12.789  10.031  23.391  1.00 97.06           O  
ATOM   2516  OE2 GLU A 319      11.188  10.414  24.844  1.00 97.06           O  
ATOM   2517  N   GLN A 320       6.832  13.734  22.656  1.00 96.56           N  
ATOM   2518  CA  GLN A 320       5.609  14.102  23.359  1.00 96.56           C  
ATOM   2519  C   GLN A 320       4.645  14.844  22.438  1.00 96.56           C  
ATOM   2520  CB  GLN A 320       5.934  14.953  24.578  1.00 96.56           C  
ATOM   2521  O   GLN A 320       3.436  14.859  22.672  1.00 96.56           O  
ATOM   2522  CG  GLN A 320       6.824  14.250  25.609  1.00 96.56           C  
ATOM   2523  CD  GLN A 320       7.281  15.180  26.719  1.00 96.56           C  
ATOM   2524  NE2 GLN A 320       7.977  14.617  27.703  1.00 96.56           N  
ATOM   2525  OE1 GLN A 320       7.012  16.375  26.688  1.00 96.56           O  
ATOM   2526  N   HIS A 321       5.207  15.539  21.422  1.00 97.69           N  
ATOM   2527  CA  HIS A 321       4.359  16.438  20.641  1.00 97.69           C  
ATOM   2528  C   HIS A 321       4.547  16.234  19.156  1.00 97.69           C  
ATOM   2529  CB  HIS A 321       4.652  17.906  21.016  1.00 97.69           C  
ATOM   2530  O   HIS A 321       5.602  15.766  18.719  1.00 97.69           O  
ATOM   2531  CG  HIS A 321       4.348  18.234  22.438  1.00 97.69           C  
ATOM   2532  CD2 HIS A 321       3.238  18.750  23.016  1.00 97.69           C  
ATOM   2533  ND1 HIS A 321       5.258  18.031  23.453  1.00 97.69           N  
ATOM   2534  CE1 HIS A 321       4.719  18.422  24.609  1.00 97.69           C  
ATOM   2535  NE2 HIS A 321       3.492  18.859  24.359  1.00 97.69           N  
ATOM   2536  N   ALA A 322       3.496  16.547  18.422  1.00 96.62           N  
ATOM   2537  CA  ALA A 322       3.545  16.719  16.969  1.00 96.62           C  
ATOM   2538  C   ALA A 322       3.406  18.188  16.594  1.00 96.62           C  
ATOM   2539  CB  ALA A 322       2.453  15.891  16.297  1.00 96.62           C  
ATOM   2540  O   ALA A 322       2.738  18.953  17.281  1.00 96.62           O  
ATOM   2541  N   PHE A 323       3.992  18.609  15.523  1.00 97.00           N  
ATOM   2542  CA  PHE A 323       3.988  20.016  15.156  1.00 97.00           C  
ATOM   2543  C   PHE A 323       3.240  20.234  13.852  1.00 97.00           C  
ATOM   2544  CB  PHE A 323       5.422  20.547  15.039  1.00 97.00           C  
ATOM   2545  O   PHE A 323       3.471  21.219  13.156  1.00 97.00           O  
ATOM   2546  CG  PHE A 323       6.121  20.703  16.359  1.00 97.00           C  
ATOM   2547  CD1 PHE A 323       6.121  21.922  17.016  1.00 97.00           C  
ATOM   2548  CD2 PHE A 323       6.781  19.625  16.938  1.00 97.00           C  
ATOM   2549  CE1 PHE A 323       6.770  22.078  18.250  1.00 97.00           C  
ATOM   2550  CE2 PHE A 323       7.434  19.766  18.172  1.00 97.00           C  
ATOM   2551  CZ  PHE A 323       7.426  21.000  18.812  1.00 97.00           C  
ATOM   2552  N   SER A 324       2.459  19.281  13.430  1.00 89.44           N  
ATOM   2553  CA  SER A 324       1.446  19.328  12.383  1.00 89.44           C  
ATOM   2554  C   SER A 324       0.173  18.609  12.805  1.00 89.44           C  
ATOM   2555  CB  SER A 324       1.982  18.719  11.086  1.00 89.44           C  
ATOM   2556  O   SER A 324       0.128  17.375  12.812  1.00 89.44           O  
ATOM   2557  OG  SER A 324       0.932  18.500  10.156  1.00 89.44           O  
ATOM   2558  N   CYS A 325      -0.880  19.438  13.109  1.00 91.38           N  
ATOM   2559  CA  CYS A 325      -2.080  18.828  13.680  1.00 91.38           C  
ATOM   2560  C   CYS A 325      -3.250  18.922  12.711  1.00 91.38           C  
ATOM   2561  CB  CYS A 325      -2.445  19.516  15.000  1.00 91.38           C  
ATOM   2562  O   CYS A 325      -3.293  19.812  11.867  1.00 91.38           O  
ATOM   2563  SG  CYS A 325      -1.066  19.641  16.156  1.00 91.38           S  
ATOM   2564  N   ALA A 326      -4.191  18.094  12.820  1.00 84.69           N  
ATOM   2565  CA  ALA A 326      -5.340  18.000  11.922  1.00 84.69           C  
ATOM   2566  C   ALA A 326      -6.227  19.234  12.047  1.00 84.69           C  
ATOM   2567  CB  ALA A 326      -6.148  16.734  12.211  1.00 84.69           C  
ATOM   2568  O   ALA A 326      -6.812  19.688  11.055  1.00 84.69           O  
ATOM   2569  N   ASP A 327      -6.297  19.797  13.266  1.00 84.06           N  
ATOM   2570  CA  ASP A 327      -7.188  20.938  13.492  1.00 84.06           C  
ATOM   2571  C   ASP A 327      -6.504  22.250  13.133  1.00 84.06           C  
ATOM   2572  CB  ASP A 327      -7.660  20.969  14.945  1.00 84.06           C  
ATOM   2573  O   ASP A 327      -7.047  23.328  13.383  1.00 84.06           O  
ATOM   2574  CG  ASP A 327      -6.535  21.266  15.930  1.00 84.06           C  
ATOM   2575  OD1 ASP A 327      -5.352  21.156  15.547  1.00 84.06           O  
ATOM   2576  OD2 ASP A 327      -6.840  21.594  17.094  1.00 84.06           O  
ATOM   2577  N   GLY A 328      -5.281  22.172  12.648  1.00 86.50           N  
ATOM   2578  CA  GLY A 328      -4.582  23.375  12.227  1.00 86.50           C  
ATOM   2579  C   GLY A 328      -3.697  23.969  13.305  1.00 86.50           C  
ATOM   2580  O   GLY A 328      -2.969  24.938  13.062  1.00 86.50           O  
ATOM   2581  N   SER A 329      -3.736  23.344  14.523  1.00 92.56           N  
ATOM   2582  CA  SER A 329      -2.848  23.828  15.578  1.00 92.56           C  
ATOM   2583  C   SER A 329      -1.385  23.562  15.219  1.00 92.56           C  
ATOM   2584  CB  SER A 329      -3.184  23.141  16.906  1.00 92.56           C  
ATOM   2585  O   SER A 329      -1.047  22.516  14.664  1.00 92.56           O  
ATOM   2586  OG  SER A 329      -4.578  22.906  17.016  1.00 92.56           O  
ATOM   2587  N   PRO A 330      -0.555  24.562  15.508  1.00 95.81           N  
ATOM   2588  CA  PRO A 330       0.864  24.375  15.188  1.00 95.81           C  
ATOM   2589  C   PRO A 330       1.524  23.281  16.016  1.00 95.81           C  
ATOM   2590  CB  PRO A 330       1.471  25.750  15.508  1.00 95.81           C  
ATOM   2591  O   PRO A 330       2.568  22.750  15.633  1.00 95.81           O  
ATOM   2592  CG  PRO A 330       0.316  26.578  15.961  1.00 95.81           C  
ATOM   2593  CD  PRO A 330      -0.919  25.719  15.961  1.00 95.81           C  
ATOM   2594  N   ARG A 331       0.927  22.969  17.141  1.00 96.69           N  
ATOM   2595  CA  ARG A 331       1.462  21.953  18.047  1.00 96.69           C  
ATOM   2596  C   ARG A 331       0.339  21.219  18.781  1.00 96.69           C  
ATOM   2597  CB  ARG A 331       2.406  22.594  19.078  1.00 96.69           C  
ATOM   2598  O   ARG A 331      -0.664  21.828  19.156  1.00 96.69           O  
ATOM   2599  CG  ARG A 331       2.818  21.672  20.203  1.00 96.69           C  
ATOM   2600  CD  ARG A 331       3.707  22.375  21.219  1.00 96.69           C  
ATOM   2601  NE  ARG A 331       3.285  22.094  22.594  1.00 96.69           N  
ATOM   2602  NH1 ARG A 331       5.047  23.219  23.578  1.00 96.69           N  
ATOM   2603  NH2 ARG A 331       3.461  22.188  24.875  1.00 96.69           N  
ATOM   2604  CZ  ARG A 331       3.932  22.500  23.672  1.00 96.69           C  
ATOM   2605  N   CYS A 332       0.477  19.922  18.953  1.00 95.38           N  
ATOM   2606  CA  CYS A 332      -0.484  19.125  19.703  1.00 95.38           C  
ATOM   2607  C   CYS A 332       0.193  17.922  20.344  1.00 95.38           C  
ATOM   2608  CB  CYS A 332      -1.623  18.656  18.797  1.00 95.38           C  
ATOM   2609  O   CYS A 332       1.224  17.453  19.859  1.00 95.38           O  
ATOM   2610  SG  CYS A 332      -1.069  17.984  17.219  1.00 95.38           S  
ATOM   2611  N   PRO A 333      -0.305  17.516  21.469  1.00 96.19           N  
ATOM   2612  CA  PRO A 333       0.274  16.328  22.109  1.00 96.19           C  
ATOM   2613  C   PRO A 333       0.060  15.062  21.281  1.00 96.19           C  
ATOM   2614  CB  PRO A 333      -0.466  16.250  23.438  1.00 96.19           C  
ATOM   2615  O   PRO A 333      -0.948  14.938  20.594  1.00 96.19           O  
ATOM   2616  CG  PRO A 333      -1.558  17.266  23.344  1.00 96.19           C  
ATOM   2617  CD  PRO A 333      -1.310  18.109  22.125  1.00 96.19           C  
ATOM   2618  N   LEU A 334       1.046  14.164  21.344  1.00 95.75           N  
ATOM   2619  CA  LEU A 334       0.873  12.859  20.719  1.00 95.75           C  
ATOM   2620  C   LEU A 334      -0.161  12.023  21.469  1.00 95.75           C  
ATOM   2621  CB  LEU A 334       2.207  12.109  20.656  1.00 95.75           C  
ATOM   2622  O   LEU A 334      -0.097  11.898  22.688  1.00 95.75           O  
ATOM   2623  CG  LEU A 334       3.182  12.547  19.562  1.00 95.75           C  
ATOM   2624  CD1 LEU A 334       4.578  12.000  19.844  1.00 95.75           C  
ATOM   2625  CD2 LEU A 334       2.693  12.078  18.188  1.00 95.75           C  
ATOM   2626  N   ARG A 335      -1.145  11.547  20.750  1.00 93.75           N  
ATOM   2627  CA  ARG A 335      -2.203  10.734  21.344  1.00 93.75           C  
ATOM   2628  C   ARG A 335      -2.570   9.562  20.438  1.00 93.75           C  
ATOM   2629  CB  ARG A 335      -3.441  11.594  21.625  1.00 93.75           C  
ATOM   2630  O   ARG A 335      -2.219   9.547  19.266  1.00 93.75           O  
ATOM   2631  CG  ARG A 335      -3.168  12.805  22.500  1.00 93.75           C  
ATOM   2632  CD  ARG A 335      -4.453  13.531  22.875  1.00 93.75           C  
ATOM   2633  NE  ARG A 335      -4.199  14.633  23.797  1.00 93.75           N  
ATOM   2634  NH1 ARG A 335      -6.406  15.312  23.906  1.00 93.75           N  
ATOM   2635  NH2 ARG A 335      -4.793  16.422  25.094  1.00 93.75           N  
ATOM   2636  CZ  ARG A 335      -5.133  15.453  24.266  1.00 93.75           C  
ATOM   2637  N   GLY A 336      -3.164   8.531  21.078  1.00 93.81           N  
ATOM   2638  CA  GLY A 336      -3.750   7.426  20.328  1.00 93.81           C  
ATOM   2639  C   GLY A 336      -2.756   6.723  19.422  1.00 93.81           C  
ATOM   2640  O   GLY A 336      -1.686   6.309  19.875  1.00 93.81           O  
ATOM   2641  N   ALA A 337      -3.119   6.629  18.141  1.00 94.69           N  
ATOM   2642  CA  ALA A 337      -2.334   5.875  17.172  1.00 94.69           C  
ATOM   2643  C   ALA A 337      -0.977   6.531  16.922  1.00 94.69           C  
ATOM   2644  CB  ALA A 337      -3.098   5.746  15.852  1.00 94.69           C  
ATOM   2645  O   ALA A 337       0.022   5.844  16.703  1.00 94.69           O  
ATOM   2646  N   ASP A 338      -0.900   7.871  16.969  1.00 95.88           N  
ATOM   2647  CA  ASP A 338       0.352   8.586  16.750  1.00 95.88           C  
ATOM   2648  C   ASP A 338       1.342   8.328  17.891  1.00 95.88           C  
ATOM   2649  CB  ASP A 338       0.093  10.086  16.609  1.00 95.88           C  
ATOM   2650  O   ASP A 338       2.541   8.180  17.641  1.00 95.88           O  
ATOM   2651  CG  ASP A 338      -0.550  10.461  15.281  1.00 95.88           C  
ATOM   2652  OD1 ASP A 338      -0.168   9.883  14.242  1.00 95.88           O  
ATOM   2653  OD2 ASP A 338      -1.445  11.328  15.281  1.00 95.88           O  
ATOM   2654  N   ARG A 339       0.824   8.344  19.094  1.00 96.50           N  
ATOM   2655  CA  ARG A 339       1.675   8.039  20.234  1.00 96.50           C  
ATOM   2656  C   ARG A 339       2.236   6.625  20.141  1.00 96.50           C  
ATOM   2657  CB  ARG A 339       0.897   8.203  21.547  1.00 96.50           C  
ATOM   2658  O   ARG A 339       3.422   6.402  20.391  1.00 96.50           O  
ATOM   2659  CG  ARG A 339       1.745   8.023  22.781  1.00 96.50           C  
ATOM   2660  CD  ARG A 339       0.925   8.203  24.062  1.00 96.50           C  
ATOM   2661  NE  ARG A 339       1.635   7.703  25.234  1.00 96.50           N  
ATOM   2662  NH1 ARG A 339       0.127   8.555  26.766  1.00 96.50           N  
ATOM   2663  NH2 ARG A 339       1.960   7.387  27.484  1.00 96.50           N  
ATOM   2664  CZ  ARG A 339       1.239   7.883  26.484  1.00 96.50           C  
ATOM   2665  N   ALA A 340       1.372   5.711  19.781  1.00 95.94           N  
ATOM   2666  CA  ALA A 340       1.801   4.324  19.625  1.00 95.94           C  
ATOM   2667  C   ALA A 340       2.842   4.199  18.516  1.00 95.94           C  
ATOM   2668  CB  ALA A 340       0.601   3.426  19.328  1.00 95.94           C  
ATOM   2669  O   ALA A 340       3.805   3.439  18.641  1.00 95.94           O  
ATOM   2670  N   ASP A 341       2.666   4.871  17.484  1.00 96.69           N  
ATOM   2671  CA  ASP A 341       3.576   4.852  16.344  1.00 96.69           C  
ATOM   2672  C   ASP A 341       4.969   5.328  16.734  1.00 96.69           C  
ATOM   2673  CB  ASP A 341       3.031   5.723  15.203  1.00 96.69           C  
ATOM   2674  O   ASP A 341       5.965   4.656  16.469  1.00 96.69           O  
ATOM   2675  CG  ASP A 341       4.012   5.875  14.055  1.00 96.69           C  
ATOM   2676  OD1 ASP A 341       4.508   4.852  13.531  1.00 96.69           O  
ATOM   2677  OD2 ASP A 341       4.289   7.031  13.664  1.00 96.69           O  
ATOM   2678  N   VAL A 342       5.051   6.492  17.375  1.00 97.75           N  
ATOM   2679  CA  VAL A 342       6.328   7.074  17.766  1.00 97.75           C  
ATOM   2680  C   VAL A 342       7.039   6.145  18.750  1.00 97.75           C  
ATOM   2681  CB  VAL A 342       6.141   8.469  18.406  1.00 97.75           C  
ATOM   2682  O   VAL A 342       8.242   5.914  18.641  1.00 97.75           O  
ATOM   2683  CG1 VAL A 342       7.445   8.953  19.031  1.00 97.75           C  
ATOM   2684  CG2 VAL A 342       5.648   9.469  17.359  1.00 97.75           C  
ATOM   2685  N   ALA A 343       6.273   5.613  19.688  1.00 97.19           N  
ATOM   2686  CA  ALA A 343       6.863   4.680  20.641  1.00 97.19           C  
ATOM   2687  C   ALA A 343       7.426   3.451  19.938  1.00 97.19           C  
ATOM   2688  CB  ALA A 343       5.832   4.266  21.688  1.00 97.19           C  
ATOM   2689  O   ALA A 343       8.531   3.000  20.250  1.00 97.19           O  
ATOM   2690  N   ASP A 344       6.695   2.943  19.031  1.00 96.69           N  
ATOM   2691  CA  ASP A 344       7.082   1.724  18.328  1.00 96.69           C  
ATOM   2692  C   ASP A 344       8.320   1.955  17.469  1.00 96.69           C  
ATOM   2693  CB  ASP A 344       5.926   1.213  17.469  1.00 96.69           C  
ATOM   2694  O   ASP A 344       9.219   1.116  17.438  1.00 96.69           O  
ATOM   2695  CG  ASP A 344       6.211  -0.136  16.844  1.00 96.69           C  
ATOM   2696  OD1 ASP A 344       6.285  -1.149  17.562  1.00 96.69           O  
ATOM   2697  OD2 ASP A 344       6.363  -0.186  15.602  1.00 96.69           O  
ATOM   2698  N   VAL A 345       8.344   3.037  16.703  1.00 97.44           N  
ATOM   2699  CA  VAL A 345       9.453   3.291  15.789  1.00 97.44           C  
ATOM   2700  C   VAL A 345      10.734   3.535  16.578  1.00 97.44           C  
ATOM   2701  CB  VAL A 345       9.156   4.496  14.867  1.00 97.44           C  
ATOM   2702  O   VAL A 345      11.820   3.133  16.156  1.00 97.44           O  
ATOM   2703  CG1 VAL A 345       9.727   5.781  15.461  1.00 97.44           C  
ATOM   2704  CG2 VAL A 345       9.727   4.246  13.469  1.00 97.44           C  
ATOM   2705  N   LEU A 346      10.641   4.223  17.750  1.00 98.00           N  
ATOM   2706  CA  LEU A 346      11.797   4.426  18.609  1.00 98.00           C  
ATOM   2707  C   LEU A 346      12.312   3.094  19.156  1.00 98.00           C  
ATOM   2708  CB  LEU A 346      11.438   5.355  19.781  1.00 98.00           C  
ATOM   2709  O   LEU A 346      13.516   2.844  19.141  1.00 98.00           O  
ATOM   2710  CG  LEU A 346      11.312   6.840  19.438  1.00 98.00           C  
ATOM   2711  CD1 LEU A 346      10.727   7.602  20.625  1.00 98.00           C  
ATOM   2712  CD2 LEU A 346      12.664   7.418  19.047  1.00 98.00           C  
ATOM   2713  N   GLY A 347      11.344   2.293  19.594  1.00 97.25           N  
ATOM   2714  CA  GLY A 347      11.727   0.969  20.062  1.00 97.25           C  
ATOM   2715  C   GLY A 347      12.398   0.133  18.984  1.00 97.25           C  
ATOM   2716  O   GLY A 347      13.422  -0.505  19.234  1.00 97.25           O  
ATOM   2717  N   THR A 348      11.859   0.156  17.797  1.00 97.06           N  
ATOM   2718  CA  THR A 348      12.406  -0.599  16.672  1.00 97.06           C  
ATOM   2719  C   THR A 348      13.805  -0.116  16.328  1.00 97.06           C  
ATOM   2720  CB  THR A 348      11.492  -0.486  15.430  1.00 97.06           C  
ATOM   2721  O   THR A 348      14.695  -0.925  16.047  1.00 97.06           O  
ATOM   2722  CG2 THR A 348      12.023  -1.337  14.281  1.00 97.06           C  
ATOM   2723  OG1 THR A 348      10.172  -0.929  15.773  1.00 97.06           O  
ATOM   2724  N   ALA A 349      14.000   1.197  16.297  1.00 98.00           N  
ATOM   2725  CA  ALA A 349      15.312   1.767  15.992  1.00 98.00           C  
ATOM   2726  C   ALA A 349      16.359   1.298  17.000  1.00 98.00           C  
ATOM   2727  CB  ALA A 349      15.234   3.291  15.977  1.00 98.00           C  
ATOM   2728  O   ALA A 349      17.453   0.896  16.625  1.00 98.00           O  
ATOM   2729  N   LEU A 350      16.016   1.321  18.281  1.00 97.38           N  
ATOM   2730  CA  LEU A 350      16.953   0.923  19.328  1.00 97.38           C  
ATOM   2731  C   LEU A 350      17.266  -0.566  19.250  1.00 97.38           C  
ATOM   2732  CB  LEU A 350      16.375   1.250  20.719  1.00 97.38           C  
ATOM   2733  O   LEU A 350      18.406  -0.974  19.438  1.00 97.38           O  
ATOM   2734  CG  LEU A 350      17.375   1.708  21.781  1.00 97.38           C  
ATOM   2735  CD1 LEU A 350      17.469   3.230  21.797  1.00 97.38           C  
ATOM   2736  CD2 LEU A 350      16.969   1.178  23.156  1.00 97.38           C  
ATOM   2737  N   GLU A 351      16.234  -1.344  19.000  1.00 96.56           N  
ATOM   2738  CA  GLU A 351      16.438  -2.783  18.859  1.00 96.56           C  
ATOM   2739  C   GLU A 351      17.375  -3.102  17.703  1.00 96.56           C  
ATOM   2740  CB  GLU A 351      15.094  -3.492  18.641  1.00 96.56           C  
ATOM   2741  O   GLU A 351      18.250  -3.957  17.828  1.00 96.56           O  
ATOM   2742  CG  GLU A 351      14.508  -4.094  19.922  1.00 96.56           C  
ATOM   2743  CD  GLU A 351      13.133  -4.703  19.719  1.00 96.56           C  
ATOM   2744  OE1 GLU A 351      12.523  -5.176  20.703  1.00 96.56           O  
ATOM   2745  OE2 GLU A 351      12.648  -4.707  18.562  1.00 96.56           O  
ATOM   2746  N   GLU A 352      17.203  -2.428  16.594  1.00 96.25           N  
ATOM   2747  CA  GLU A 352      18.047  -2.658  15.422  1.00 96.25           C  
ATOM   2748  C   GLU A 352      19.484  -2.217  15.688  1.00 96.25           C  
ATOM   2749  CB  GLU A 352      17.484  -1.927  14.203  1.00 96.25           C  
ATOM   2750  O   GLU A 352      20.438  -2.879  15.266  1.00 96.25           O  
ATOM   2751  CG  GLU A 352      16.672  -2.812  13.273  1.00 96.25           C  
ATOM   2752  CD  GLU A 352      17.219  -4.227  13.156  1.00 96.25           C  
ATOM   2753  OE1 GLU A 352      16.500  -5.121  12.664  1.00 96.25           O  
ATOM   2754  OE2 GLU A 352      18.391  -4.441  13.555  1.00 96.25           O  
ATOM   2755  N   LEU A 353      19.641  -1.073  16.359  1.00 96.56           N  
ATOM   2756  CA  LEU A 353      20.984  -0.599  16.719  1.00 96.56           C  
ATOM   2757  C   LEU A 353      21.688  -1.599  17.625  1.00 96.56           C  
ATOM   2758  CB  LEU A 353      20.891   0.765  17.406  1.00 96.56           C  
ATOM   2759  O   LEU A 353      22.859  -1.928  17.406  1.00 96.56           O  
ATOM   2760  CG  LEU A 353      20.688   1.974  16.500  1.00 96.56           C  
ATOM   2761  CD1 LEU A 353      20.344   3.207  17.312  1.00 96.56           C  
ATOM   2762  CD2 LEU A 353      21.922   2.227  15.641  1.00 96.56           C  
ATOM   2763  N   ASN A 354      21.000  -2.096  18.594  1.00 96.12           N  
ATOM   2764  CA  ASN A 354      21.609  -3.039  19.531  1.00 96.12           C  
ATOM   2765  C   ASN A 354      21.875  -4.391  18.875  1.00 96.12           C  
ATOM   2766  CB  ASN A 354      20.734  -3.209  20.766  1.00 96.12           C  
ATOM   2767  O   ASN A 354      22.828  -5.090  19.219  1.00 96.12           O  
ATOM   2768  CG  ASN A 354      20.938  -2.100  21.781  1.00 96.12           C  
ATOM   2769  ND2 ASN A 354      19.844  -1.548  22.281  1.00 96.12           N  
ATOM   2770  OD1 ASN A 354      22.078  -1.738  22.109  1.00 96.12           O  
ATOM   2771  N   ARG A 355      21.000  -4.801  18.016  1.00 94.62           N  
ATOM   2772  CA  ARG A 355      21.250  -6.031  17.266  1.00 94.62           C  
ATOM   2773  C   ARG A 355      22.547  -5.941  16.469  1.00 94.62           C  
ATOM   2774  CB  ARG A 355      20.078  -6.324  16.328  1.00 94.62           C  
ATOM   2775  O   ARG A 355      23.297  -6.922  16.391  1.00 94.62           O  
ATOM   2776  CG  ARG A 355      20.031  -7.762  15.828  1.00 94.62           C  
ATOM   2777  CD  ARG A 355      18.875  -7.992  14.867  1.00 94.62           C  
ATOM   2778  NE  ARG A 355      19.094  -7.309  13.594  1.00 94.62           N  
ATOM   2779  NH1 ARG A 355      18.562  -9.141  12.281  1.00 94.62           N  
ATOM   2780  NH2 ARG A 355      19.172  -7.160  11.297  1.00 94.62           N  
ATOM   2781  CZ  ARG A 355      18.938  -7.871  12.398  1.00 94.62           C  
ATOM   2782  N   ARG A 356      22.922  -4.781  15.945  1.00 93.56           N  
ATOM   2783  CA  ARG A 356      24.078  -4.562  15.094  1.00 93.56           C  
ATOM   2784  C   ARG A 356      25.359  -4.453  15.922  1.00 93.56           C  
ATOM   2785  CB  ARG A 356      23.891  -3.299  14.250  1.00 93.56           C  
ATOM   2786  O   ARG A 356      26.406  -4.930  15.508  1.00 93.56           O  
ATOM   2787  CG  ARG A 356      23.922  -3.553  12.750  1.00 93.56           C  
ATOM   2788  CD  ARG A 356      23.719  -2.270  11.953  1.00 93.56           C  
ATOM   2789  NE  ARG A 356      23.422  -2.543  10.555  1.00 93.56           N  
ATOM   2790  NH1 ARG A 356      23.391  -0.325   9.914  1.00 93.56           N  
ATOM   2791  NH2 ARG A 356      22.984  -1.976   8.375  1.00 93.56           N  
ATOM   2792  CZ  ARG A 356      23.266  -1.614   9.617  1.00 93.56           C  
ATOM   2793  N   TYR A 357      25.266  -3.930  17.125  1.00 93.44           N  
ATOM   2794  CA  TYR A 357      26.484  -3.559  17.812  1.00 93.44           C  
ATOM   2795  C   TYR A 357      26.688  -4.391  19.078  1.00 93.44           C  
ATOM   2796  CB  TYR A 357      26.484  -2.068  18.172  1.00 93.44           C  
ATOM   2797  O   TYR A 357      27.781  -4.461  19.625  1.00 93.44           O  
ATOM   2798  CG  TYR A 357      26.453  -1.156  16.969  1.00 93.44           C  
ATOM   2799  CD1 TYR A 357      27.438  -1.229  15.992  1.00 93.44           C  
ATOM   2800  CD2 TYR A 357      25.438  -0.222  16.812  1.00 93.44           C  
ATOM   2801  CE1 TYR A 357      27.422  -0.390  14.883  1.00 93.44           C  
ATOM   2802  CE2 TYR A 357      25.406   0.623  15.703  1.00 93.44           C  
ATOM   2803  OH  TYR A 357      26.375   1.363  13.648  1.00 93.44           O  
ATOM   2804  CZ  TYR A 357      26.406   0.531  14.750  1.00 93.44           C  
ATOM   2805  N   HIS A 358      25.672  -5.004  19.609  1.00 90.50           N  
ATOM   2806  CA  HIS A 358      25.812  -5.871  20.766  1.00 90.50           C  
ATOM   2807  C   HIS A 358      26.594  -7.137  20.422  1.00 90.50           C  
ATOM   2808  CB  HIS A 358      24.438  -6.238  21.328  1.00 90.50           C  
ATOM   2809  O   HIS A 358      26.391  -7.723  19.359  1.00 90.50           O  
ATOM   2810  CG  HIS A 358      24.484  -7.020  22.594  1.00 90.50           C  
ATOM   2811  CD2 HIS A 358      24.297  -6.637  23.891  1.00 90.50           C  
ATOM   2812  ND1 HIS A 358      24.766  -8.367  22.625  1.00 90.50           N  
ATOM   2813  CE1 HIS A 358      24.750  -8.781  23.891  1.00 90.50           C  
ATOM   2814  NE2 HIS A 358      24.469  -7.754  24.672  1.00 90.50           N  
ATOM   2815  N   PRO A 359      27.484  -7.598  21.125  1.00 91.56           N  
ATOM   2816  CA  PRO A 359      27.703  -7.234  22.531  1.00 91.56           C  
ATOM   2817  C   PRO A 359      28.828  -6.223  22.703  1.00 91.56           C  
ATOM   2818  CB  PRO A 359      28.062  -8.570  23.188  1.00 91.56           C  
ATOM   2819  O   PRO A 359      29.141  -5.824  23.844  1.00 91.56           O  
ATOM   2820  CG  PRO A 359      28.734  -9.359  22.109  1.00 91.56           C  
ATOM   2821  CD  PRO A 359      28.094  -9.000  20.797  1.00 91.56           C  
ATOM   2822  N   ALA A 360      29.422  -5.883  21.609  1.00 91.38           N  
ATOM   2823  CA  ALA A 360      30.547  -4.957  21.703  1.00 91.38           C  
ATOM   2824  C   ALA A 360      30.125  -3.639  22.344  1.00 91.38           C  
ATOM   2825  CB  ALA A 360      31.156  -4.707  20.328  1.00 91.38           C  
ATOM   2826  O   ALA A 360      30.859  -3.049  23.125  1.00 91.38           O  
ATOM   2827  N   LEU A 361      28.969  -3.209  21.906  1.00 93.12           N  
ATOM   2828  CA  LEU A 361      28.391  -1.955  22.406  1.00 93.12           C  
ATOM   2829  C   LEU A 361      26.922  -2.111  22.719  1.00 93.12           C  
ATOM   2830  CB  LEU A 361      28.594  -0.841  21.375  1.00 93.12           C  
ATOM   2831  O   LEU A 361      26.172  -2.750  21.953  1.00 93.12           O  
ATOM   2832  CG  LEU A 361      29.391   0.379  21.828  1.00 93.12           C  
ATOM   2833  CD1 LEU A 361      30.625   0.574  20.953  1.00 93.12           C  
ATOM   2834  CD2 LEU A 361      28.516   1.627  21.828  1.00 93.12           C  
ATOM   2835  N   ARG A 362      26.547  -1.682  23.859  1.00 95.50           N  
ATOM   2836  CA  ARG A 362      25.141  -1.600  24.203  1.00 95.50           C  
ATOM   2837  C   ARG A 362      24.656  -0.152  24.188  1.00 95.50           C  
ATOM   2838  CB  ARG A 362      24.875  -2.234  25.562  1.00 95.50           C  
ATOM   2839  O   ARG A 362      25.203   0.693  24.906  1.00 95.50           O  
ATOM   2840  CG  ARG A 362      23.391  -2.498  25.844  1.00 95.50           C  
ATOM   2841  CD  ARG A 362      23.203  -3.207  27.172  1.00 95.50           C  
ATOM   2842  NE  ARG A 362      21.781  -3.432  27.453  1.00 95.50           N  
ATOM   2843  NH1 ARG A 362      22.141  -4.590  29.422  1.00 95.50           N  
ATOM   2844  NH2 ARG A 362      20.000  -4.230  28.688  1.00 95.50           N  
ATOM   2845  CZ  ARG A 362      21.312  -4.082  28.516  1.00 95.50           C  
ATOM   2846  N   LEU A 363      23.688   0.109  23.391  1.00 95.88           N  
ATOM   2847  CA  LEU A 363      23.188   1.471  23.234  1.00 95.88           C  
ATOM   2848  C   LEU A 363      21.859   1.654  23.984  1.00 95.88           C  
ATOM   2849  CB  LEU A 363      23.000   1.808  21.750  1.00 95.88           C  
ATOM   2850  O   LEU A 363      20.953   0.830  23.859  1.00 95.88           O  
ATOM   2851  CG  LEU A 363      24.250   1.771  20.891  1.00 95.88           C  
ATOM   2852  CD1 LEU A 363      23.875   1.826  19.406  1.00 95.88           C  
ATOM   2853  CD2 LEU A 363      25.188   2.920  21.250  1.00 95.88           C  
ATOM   2854  N   GLN A 364      21.797   2.672  24.750  1.00 96.81           N  
ATOM   2855  CA  GLN A 364      20.594   3.035  25.484  1.00 96.81           C  
ATOM   2856  C   GLN A 364      20.078   4.410  25.047  1.00 96.81           C  
ATOM   2857  CB  GLN A 364      20.844   3.014  26.984  1.00 96.81           C  
ATOM   2858  O   GLN A 364      20.875   5.336  24.859  1.00 96.81           O  
ATOM   2859  CG  GLN A 364      20.641   1.645  27.625  1.00 96.81           C  
ATOM   2860  CD  GLN A 364      20.844   1.663  29.125  1.00 96.81           C  
ATOM   2861  NE2 GLN A 364      20.578   0.533  29.781  1.00 96.81           N  
ATOM   2862  OE1 GLN A 364      21.234   2.686  29.703  1.00 96.81           O  
ATOM   2863  N   LYS A 365      18.828   4.484  24.828  1.00 96.38           N  
ATOM   2864  CA  LYS A 365      18.250   5.758  24.406  1.00 96.38           C  
ATOM   2865  C   LYS A 365      18.203   6.746  25.578  1.00 96.38           C  
ATOM   2866  CB  LYS A 365      16.859   5.551  23.828  1.00 96.38           C  
ATOM   2867  O   LYS A 365      17.688   6.422  26.641  1.00 96.38           O  
ATOM   2868  CG  LYS A 365      16.203   6.828  23.328  1.00 96.38           C  
ATOM   2869  CD  LYS A 365      14.758   6.586  22.891  1.00 96.38           C  
ATOM   2870  CE  LYS A 365      13.805   6.578  24.094  1.00 96.38           C  
ATOM   2871  NZ  LYS A 365      12.695   7.555  23.906  1.00 96.38           N  
ATOM   2872  N   GLN A 366      18.703   7.855  25.328  1.00 96.00           N  
ATOM   2873  CA  GLN A 366      18.547   8.938  26.297  1.00 96.00           C  
ATOM   2874  C   GLN A 366      17.375   9.836  25.938  1.00 96.00           C  
ATOM   2875  CB  GLN A 366      19.828   9.766  26.375  1.00 96.00           C  
ATOM   2876  O   GLN A 366      16.500  10.094  26.766  1.00 96.00           O  
ATOM   2877  CG  GLN A 366      20.938   9.109  27.203  1.00 96.00           C  
ATOM   2878  CD  GLN A 366      21.766  10.117  27.984  1.00 96.00           C  
ATOM   2879  NE2 GLN A 366      22.484   9.648  29.000  1.00 96.00           N  
ATOM   2880  OE1 GLN A 366      21.766  11.312  27.656  1.00 96.00           O  
ATOM   2881  N   GLN A 367      17.406  10.258  24.672  1.00 96.38           N  
ATOM   2882  CA  GLN A 367      16.344  11.133  24.219  1.00 96.38           C  
ATOM   2883  C   GLN A 367      16.250  11.148  22.703  1.00 96.38           C  
ATOM   2884  CB  GLN A 367      16.562  12.555  24.750  1.00 96.38           C  
ATOM   2885  O   GLN A 367      17.219  10.844  22.016  1.00 96.38           O  
ATOM   2886  CG  GLN A 367      16.500  13.625  23.656  1.00 96.38           C  
ATOM   2887  CD  GLN A 367      16.750  15.023  24.203  1.00 96.38           C  
ATOM   2888  NE2 GLN A 367      16.672  16.016  23.328  1.00 96.38           N  
ATOM   2889  OE1 GLN A 367      17.016  15.203  25.391  1.00 96.38           O  
ATOM   2890  N   LEU A 368      15.031  11.398  22.219  1.00 98.00           N  
ATOM   2891  CA  LEU A 368      14.844  11.719  20.812  1.00 98.00           C  
ATOM   2892  C   LEU A 368      15.117  13.203  20.562  1.00 98.00           C  
ATOM   2893  CB  LEU A 368      13.430  11.367  20.359  1.00 98.00           C  
ATOM   2894  O   LEU A 368      14.414  14.070  21.078  1.00 98.00           O  
ATOM   2895  CG  LEU A 368      13.062  11.742  18.922  1.00 98.00           C  
ATOM   2896  CD1 LEU A 368      13.875  10.906  17.938  1.00 98.00           C  
ATOM   2897  CD2 LEU A 368      11.562  11.547  18.688  1.00 98.00           C  
ATOM   2898  N   VAL A 369      16.141  13.484  19.828  1.00 97.69           N  
ATOM   2899  CA  VAL A 369      16.500  14.867  19.531  1.00 97.69           C  
ATOM   2900  C   VAL A 369      15.555  15.438  18.469  1.00 97.69           C  
ATOM   2901  CB  VAL A 369      17.969  14.984  19.062  1.00 97.69           C  
ATOM   2902  O   VAL A 369      14.992  16.516  18.656  1.00 97.69           O  
ATOM   2903  CG1 VAL A 369      18.344  16.453  18.828  1.00 97.69           C  
ATOM   2904  CG2 VAL A 369      18.906  14.352  20.094  1.00 97.69           C  
ATOM   2905  N   ASN A 370      15.414  14.812  17.312  1.00 98.06           N  
ATOM   2906  CA  ASN A 370      14.516  15.172  16.234  1.00 98.06           C  
ATOM   2907  C   ASN A 370      13.820  13.945  15.641  1.00 98.06           C  
ATOM   2908  CB  ASN A 370      15.266  15.938  15.133  1.00 98.06           C  
ATOM   2909  O   ASN A 370      14.453  12.906  15.453  1.00 98.06           O  
ATOM   2910  CG  ASN A 370      16.016  17.141  15.672  1.00 98.06           C  
ATOM   2911  ND2 ASN A 370      17.312  17.188  15.438  1.00 98.06           N  
ATOM   2912  OD1 ASN A 370      15.414  18.031  16.297  1.00 98.06           O  
ATOM   2913  N   GLY A 371      12.547  14.047  15.453  1.00 98.62           N  
ATOM   2914  CA  GLY A 371      11.805  13.031  14.719  1.00 98.62           C  
ATOM   2915  C   GLY A 371      11.070  13.578  13.516  1.00 98.62           C  
ATOM   2916  O   GLY A 371      10.445  14.641  13.586  1.00 98.62           O  
ATOM   2917  N   TYR A 372      11.195  12.953  12.352  1.00 98.50           N  
ATOM   2918  CA  TYR A 372      10.492  13.297  11.125  1.00 98.50           C  
ATOM   2919  C   TYR A 372       9.727  12.102  10.578  1.00 98.50           C  
ATOM   2920  CB  TYR A 372      11.484  13.812  10.070  1.00 98.50           C  
ATOM   2921  O   TYR A 372      10.227  10.977  10.578  1.00 98.50           O  
ATOM   2922  CG  TYR A 372      12.383  14.914  10.562  1.00 98.50           C  
ATOM   2923  CD1 TYR A 372      11.984  16.250  10.484  1.00 98.50           C  
ATOM   2924  CD2 TYR A 372      13.633  14.633  11.102  1.00 98.50           C  
ATOM   2925  CE1 TYR A 372      12.812  17.281  10.938  1.00 98.50           C  
ATOM   2926  CE2 TYR A 372      14.461  15.648  11.562  1.00 98.50           C  
ATOM   2927  OH  TYR A 372      14.867  17.969  11.922  1.00 98.50           O  
ATOM   2928  CZ  TYR A 372      14.047  16.969  11.477  1.00 98.50           C  
ATOM   2929  N   ARG A 373       8.539  12.320  10.211  1.00 97.88           N  
ATOM   2930  CA  ARG A 373       7.711  11.266   9.633  1.00 97.88           C  
ATOM   2931  C   ARG A 373       7.055  11.734   8.336  1.00 97.88           C  
ATOM   2932  CB  ARG A 373       6.641  10.820  10.625  1.00 97.88           C  
ATOM   2933  O   ARG A 373       6.633  12.891   8.227  1.00 97.88           O  
ATOM   2934  CG  ARG A 373       5.293  10.516   9.992  1.00 97.88           C  
ATOM   2935  CD  ARG A 373       4.289  10.008  11.016  1.00 97.88           C  
ATOM   2936  NE  ARG A 373       3.166  10.930  11.172  1.00 97.88           N  
ATOM   2937  NH1 ARG A 373       2.193   9.773  12.922  1.00 97.88           N  
ATOM   2938  NH2 ARG A 373       1.222  11.695  12.133  1.00 97.88           N  
ATOM   2939  CZ  ARG A 373       2.197  10.797  12.078  1.00 97.88           C  
ATOM   2940  N   ARG A 374       7.008  10.945   7.316  1.00 96.62           N  
ATOM   2941  CA  ARG A 374       6.379  11.250   6.035  1.00 96.62           C  
ATOM   2942  C   ARG A 374       5.762  10.008   5.414  1.00 96.62           C  
ATOM   2943  CB  ARG A 374       7.395  11.867   5.070  1.00 96.62           C  
ATOM   2944  O   ARG A 374       6.395   8.945   5.375  1.00 96.62           O  
ATOM   2945  CG  ARG A 374       6.965  11.820   3.613  1.00 96.62           C  
ATOM   2946  CD  ARG A 374       7.969  12.523   2.709  1.00 96.62           C  
ATOM   2947  NE  ARG A 374       9.039  11.625   2.295  1.00 96.62           N  
ATOM   2948  NH1 ARG A 374      10.188  13.219   1.078  1.00 96.62           N  
ATOM   2949  NH2 ARG A 374      10.992  11.078   1.212  1.00 96.62           N  
ATOM   2950  CZ  ARG A 374      10.070  11.977   1.529  1.00 96.62           C  
ATOM   2951  N   PHE A 375       4.516  10.141   4.953  1.00 96.81           N  
ATOM   2952  CA  PHE A 375       3.855   9.008   4.312  1.00 96.81           C  
ATOM   2953  C   PHE A 375       3.879   9.156   2.795  1.00 96.81           C  
ATOM   2954  CB  PHE A 375       2.410   8.875   4.805  1.00 96.81           C  
ATOM   2955  O   PHE A 375       3.410  10.156   2.256  1.00 96.81           O  
ATOM   2956  CG  PHE A 375       1.651   7.742   4.164  1.00 96.81           C  
ATOM   2957  CD1 PHE A 375       0.674   7.996   3.211  1.00 96.81           C  
ATOM   2958  CD2 PHE A 375       1.916   6.426   4.523  1.00 96.81           C  
ATOM   2959  CE1 PHE A 375      -0.030   6.949   2.617  1.00 96.81           C  
ATOM   2960  CE2 PHE A 375       1.217   5.375   3.934  1.00 96.81           C  
ATOM   2961  CZ  PHE A 375       0.244   5.641   2.982  1.00 96.81           C  
ATOM   2962  N   ASP A 376       4.422   8.234   2.100  1.00 96.25           N  
ATOM   2963  CA  ASP A 376       4.406   8.094   0.647  1.00 96.25           C  
ATOM   2964  C   ASP A 376       3.430   7.008   0.212  1.00 96.25           C  
ATOM   2965  CB  ASP A 376       5.809   7.785   0.123  1.00 96.25           C  
ATOM   2966  O   ASP A 376       3.674   5.820   0.439  1.00 96.25           O  
ATOM   2967  CG  ASP A 376       5.902   7.840  -1.392  1.00 96.25           C  
ATOM   2968  OD1 ASP A 376       4.898   7.543  -2.074  1.00 96.25           O  
ATOM   2969  OD2 ASP A 376       6.988   8.180  -1.908  1.00 96.25           O  
ATOM   2970  N   PRO A 377       2.330   7.363  -0.449  1.00 95.12           N  
ATOM   2971  CA  PRO A 377       1.283   6.395  -0.780  1.00 95.12           C  
ATOM   2972  C   PRO A 377       1.784   5.273  -1.684  1.00 95.12           C  
ATOM   2973  CB  PRO A 377       0.232   7.246  -1.498  1.00 95.12           C  
ATOM   2974  O   PRO A 377       1.137   4.227  -1.792  1.00 95.12           O  
ATOM   2975  CG  PRO A 377       0.821   8.617  -1.550  1.00 95.12           C  
ATOM   2976  CD  PRO A 377       2.076   8.633  -0.726  1.00 95.12           C  
ATOM   2977  N   ALA A 378       2.906   5.441  -2.355  1.00 92.62           N  
ATOM   2978  CA  ALA A 378       3.426   4.414  -3.254  1.00 92.62           C  
ATOM   2979  C   ALA A 378       4.465   3.543  -2.553  1.00 92.62           C  
ATOM   2980  CB  ALA A 378       4.031   5.055  -4.500  1.00 92.62           C  
ATOM   2981  O   ALA A 378       4.914   2.533  -3.102  1.00 92.62           O  
ATOM   2982  N   ARG A 379       4.902   3.902  -1.349  1.00 94.69           N  
ATOM   2983  CA  ARG A 379       6.020   3.227  -0.694  1.00 94.69           C  
ATOM   2984  C   ARG A 379       5.652   2.809   0.725  1.00 94.69           C  
ATOM   2985  CB  ARG A 379       7.254   4.133  -0.670  1.00 94.69           C  
ATOM   2986  O   ARG A 379       5.809   1.642   1.093  1.00 94.69           O  
ATOM   2987  CG  ARG A 379       7.930   4.293  -2.023  1.00 94.69           C  
ATOM   2988  CD  ARG A 379       9.125   5.230  -1.951  1.00 94.69           C  
ATOM   2989  NE  ARG A 379      10.266   4.605  -1.290  1.00 94.69           N  
ATOM   2990  NH1 ARG A 379      11.820   5.328  -2.836  1.00 94.69           N  
ATOM   2991  NH2 ARG A 379      12.484   4.059  -1.045  1.00 94.69           N  
ATOM   2992  CZ  ARG A 379      11.516   4.664  -1.725  1.00 94.69           C  
ATOM   2993  N   GLY A 380       5.266   3.738   1.565  1.00 97.19           N  
ATOM   2994  CA  GLY A 380       4.969   3.486   2.967  1.00 97.19           C  
ATOM   2995  C   GLY A 380       5.316   4.656   3.869  1.00 97.19           C  
ATOM   2996  O   GLY A 380       5.328   5.805   3.428  1.00 97.19           O  
ATOM   2997  N   MET A 381       5.406   4.418   5.137  1.00 98.06           N  
ATOM   2998  CA  MET A 381       5.715   5.445   6.129  1.00 98.06           C  
ATOM   2999  C   MET A 381       7.219   5.539   6.363  1.00 98.06           C  
ATOM   3000  CB  MET A 381       5.000   5.148   7.449  1.00 98.06           C  
ATOM   3001  O   MET A 381       7.855   4.559   6.746  1.00 98.06           O  
ATOM   3002  CG  MET A 381       5.094   6.277   8.461  1.00 98.06           C  
ATOM   3003  SD  MET A 381       4.055   7.719   8.008  1.00 98.06           S  
ATOM   3004  CE  MET A 381       2.410   7.066   8.406  1.00 98.06           C  
ATOM   3005  N   GLU A 382       7.805   6.703   6.172  1.00 97.75           N  
ATOM   3006  CA  GLU A 382       9.234   6.945   6.340  1.00 97.75           C  
ATOM   3007  C   GLU A 382       9.516   7.734   7.613  1.00 97.75           C  
ATOM   3008  CB  GLU A 382       9.805   7.684   5.125  1.00 97.75           C  
ATOM   3009  O   GLU A 382       8.711   8.578   8.023  1.00 97.75           O  
ATOM   3010  CG  GLU A 382       9.750   6.883   3.834  1.00 97.75           C  
ATOM   3011  CD  GLU A 382      10.344   7.621   2.643  1.00 97.75           C  
ATOM   3012  OE1 GLU A 382      10.719   6.961   1.647  1.00 97.75           O  
ATOM   3013  OE2 GLU A 382      10.430   8.867   2.707  1.00 97.75           O  
ATOM   3014  N   TYR A 383      10.648   7.395   8.211  1.00 98.44           N  
ATOM   3015  CA  TYR A 383      11.055   8.086   9.422  1.00 98.44           C  
ATOM   3016  C   TYR A 383      12.523   8.492   9.352  1.00 98.44           C  
ATOM   3017  CB  TYR A 383      10.820   7.199  10.648  1.00 98.44           C  
ATOM   3018  O   TYR A 383      13.336   7.785   8.750  1.00 98.44           O  
ATOM   3019  CG  TYR A 383       9.406   6.684  10.766  1.00 98.44           C  
ATOM   3020  CD1 TYR A 383       8.461   7.340  11.547  1.00 98.44           C  
ATOM   3021  CD2 TYR A 383       9.008   5.535  10.086  1.00 98.44           C  
ATOM   3022  CE1 TYR A 383       7.156   6.867  11.656  1.00 98.44           C  
ATOM   3023  CE2 TYR A 383       7.707   5.055  10.180  1.00 98.44           C  
ATOM   3024  OH  TYR A 383       5.500   5.254  11.070  1.00 98.44           O  
ATOM   3025  CZ  TYR A 383       6.789   5.727  10.969  1.00 98.44           C  
ATOM   3026  N   THR A 384      12.875   9.586   9.812  1.00 98.50           N  
ATOM   3027  CA  THR A 384      14.234  10.016  10.156  1.00 98.50           C  
ATOM   3028  C   THR A 384      14.312  10.398  11.633  1.00 98.50           C  
ATOM   3029  CB  THR A 384      14.688  11.195   9.281  1.00 98.50           C  
ATOM   3030  O   THR A 384      13.586  11.281  12.086  1.00 98.50           O  
ATOM   3031  CG2 THR A 384      16.109  11.633   9.648  1.00 98.50           C  
ATOM   3032  OG1 THR A 384      14.656  10.805   7.906  1.00 98.50           O  
ATOM   3033  N   LEU A 385      15.141   9.742  12.406  1.00 98.56           N  
ATOM   3034  CA  LEU A 385      15.242   9.953  13.844  1.00 98.56           C  
ATOM   3035  C   LEU A 385      16.656  10.359  14.234  1.00 98.56           C  
ATOM   3036  CB  LEU A 385      14.836   8.680  14.602  1.00 98.56           C  
ATOM   3037  O   LEU A 385      17.625   9.727  13.828  1.00 98.56           O  
ATOM   3038  CG  LEU A 385      13.469   8.094  14.258  1.00 98.56           C  
ATOM   3039  CD1 LEU A 385      13.281   6.750  14.953  1.00 98.56           C  
ATOM   3040  CD2 LEU A 385      12.359   9.062  14.648  1.00 98.56           C  
ATOM   3041  N   ASP A 386      16.797  11.430  14.891  1.00 98.19           N  
ATOM   3042  CA  ASP A 386      18.031  11.781  15.578  1.00 98.19           C  
ATOM   3043  C   ASP A 386      17.984  11.375  17.047  1.00 98.19           C  
ATOM   3044  CB  ASP A 386      18.297  13.281  15.461  1.00 98.19           C  
ATOM   3045  O   ASP A 386      17.234  11.953  17.828  1.00 98.19           O  
ATOM   3046  CG  ASP A 386      18.516  13.734  14.023  1.00 98.19           C  
ATOM   3047  OD1 ASP A 386      19.047  12.953  13.211  1.00 98.19           O  
ATOM   3048  OD2 ASP A 386      18.141  14.891  13.703  1.00 98.19           O  
ATOM   3049  N   LEU A 387      18.812  10.438  17.438  1.00 97.75           N  
ATOM   3050  CA  LEU A 387      18.750   9.844  18.766  1.00 97.75           C  
ATOM   3051  C   LEU A 387      19.984  10.219  19.578  1.00 97.75           C  
ATOM   3052  CB  LEU A 387      18.625   8.320  18.672  1.00 97.75           C  
ATOM   3053  O   LEU A 387      21.109  10.141  19.094  1.00 97.75           O  
ATOM   3054  CG  LEU A 387      17.391   7.785  17.953  1.00 97.75           C  
ATOM   3055  CD1 LEU A 387      17.562   6.305  17.625  1.00 97.75           C  
ATOM   3056  CD2 LEU A 387      16.125   8.016  18.781  1.00 97.75           C  
ATOM   3057  N   GLN A 388      19.750  10.750  20.734  1.00 97.62           N  
ATOM   3058  CA  GLN A 388      20.812  10.820  21.734  1.00 97.62           C  
ATOM   3059  C   GLN A 388      20.906   9.531  22.531  1.00 97.62           C  
ATOM   3060  CB  GLN A 388      20.578  12.008  22.672  1.00 97.62           C  
ATOM   3061  O   GLN A 388      19.953   9.141  23.219  1.00 97.62           O  
ATOM   3062  CG  GLN A 388      21.797  12.375  23.516  1.00 97.62           C  
ATOM   3063  CD  GLN A 388      21.953  13.875  23.688  1.00 97.62           C  
ATOM   3064  NE2 GLN A 388      23.125  14.305  24.156  1.00 97.62           N  
ATOM   3065  OE1 GLN A 388      21.016  14.648  23.422  1.00 97.62           O  
ATOM   3066  N   LEU A 389      22.047   8.883  22.406  1.00 96.38           N  
ATOM   3067  CA  LEU A 389      22.219   7.559  23.000  1.00 96.38           C  
ATOM   3068  C   LEU A 389      23.375   7.559  24.000  1.00 96.38           C  
ATOM   3069  CB  LEU A 389      22.484   6.516  21.906  1.00 96.38           C  
ATOM   3070  O   LEU A 389      24.156   8.508  24.047  1.00 96.38           O  
ATOM   3071  CG  LEU A 389      21.453   6.426  20.797  1.00 96.38           C  
ATOM   3072  CD1 LEU A 389      22.031   5.707  19.578  1.00 96.38           C  
ATOM   3073  CD2 LEU A 389      20.188   5.719  21.281  1.00 96.38           C  
ATOM   3074  N   GLU A 390      23.344   6.621  24.844  1.00 96.50           N  
ATOM   3075  CA  GLU A 390      24.484   6.297  25.719  1.00 96.50           C  
ATOM   3076  C   GLU A 390      25.078   4.941  25.344  1.00 96.50           C  
ATOM   3077  CB  GLU A 390      24.047   6.305  27.188  1.00 96.50           C  
ATOM   3078  O   GLU A 390      24.375   3.926  25.359  1.00 96.50           O  
ATOM   3079  CG  GLU A 390      25.219   6.223  28.156  1.00 96.50           C  
ATOM   3080  CD  GLU A 390      24.781   6.316  29.609  1.00 96.50           C  
ATOM   3081  OE1 GLU A 390      25.562   6.836  30.453  1.00 96.50           O  
ATOM   3082  OE2 GLU A 390      23.656   5.867  29.922  1.00 96.50           O  
ATOM   3083  N   ALA A 391      26.312   5.000  24.938  1.00 95.00           N  
ATOM   3084  CA  ALA A 391      27.016   3.770  24.594  1.00 95.00           C  
ATOM   3085  C   ALA A 391      27.688   3.154  25.812  1.00 95.00           C  
ATOM   3086  CB  ALA A 391      28.062   4.035  23.500  1.00 95.00           C  
ATOM   3087  O   ALA A 391      28.438   3.826  26.531  1.00 95.00           O  
ATOM   3088  N   LEU A 392      27.375   1.908  26.078  1.00 95.12           N  
ATOM   3089  CA  LEU A 392      27.953   1.181  27.203  1.00 95.12           C  
ATOM   3090  C   LEU A 392      28.844   0.039  26.719  1.00 95.12           C  
ATOM   3091  CB  LEU A 392      26.844   0.634  28.109  1.00 95.12           C  
ATOM   3092  O   LEU A 392      28.438  -0.744  25.844  1.00 95.12           O  
ATOM   3093  CG  LEU A 392      26.078   1.665  28.922  1.00 95.12           C  
ATOM   3094  CD1 LEU A 392      24.578   1.352  28.906  1.00 95.12           C  
ATOM   3095  CD2 LEU A 392      26.594   1.705  30.359  1.00 95.12           C  
ATOM   3096  N   THR A 393      30.000  -0.015  27.172  1.00 93.88           N  
ATOM   3097  CA  THR A 393      30.906  -1.118  26.844  1.00 93.88           C  
ATOM   3098  C   THR A 393      30.812  -2.215  27.906  1.00 93.88           C  
ATOM   3099  CB  THR A 393      32.344  -0.636  26.719  1.00 93.88           C  
ATOM   3100  O   THR A 393      30.344  -1.975  29.016  1.00 93.88           O  
ATOM   3101  CG2 THR A 393      32.469   0.500  25.703  1.00 93.88           C  
ATOM   3102  OG1 THR A 393      32.812  -0.173  28.000  1.00 93.88           O  
ATOM   3103  N   PRO A 394      31.219  -3.420  27.578  1.00 91.25           N  
ATOM   3104  CA  PRO A 394      31.188  -4.508  28.562  1.00 91.25           C  
ATOM   3105  C   PRO A 394      32.094  -4.238  29.750  1.00 91.25           C  
ATOM   3106  CB  PRO A 394      31.688  -5.715  27.750  1.00 91.25           C  
ATOM   3107  O   PRO A 394      31.859  -4.754  30.844  1.00 91.25           O  
ATOM   3108  CG  PRO A 394      31.656  -5.266  26.328  1.00 91.25           C  
ATOM   3109  CD  PRO A 394      31.562  -3.768  26.297  1.00 91.25           C  
ATOM   3110  N   GLN A 395      33.094  -3.416  29.641  1.00 89.94           N  
ATOM   3111  CA  GLN A 395      34.031  -3.104  30.703  1.00 89.94           C  
ATOM   3112  C   GLN A 395      33.500  -2.027  31.641  1.00 89.94           C  
ATOM   3113  CB  GLN A 395      35.375  -2.654  30.109  1.00 89.94           C  
ATOM   3114  O   GLN A 395      34.125  -1.695  32.656  1.00 89.94           O  
ATOM   3115  CG  GLN A 395      36.094  -3.738  29.328  1.00 89.94           C  
ATOM   3116  CD  GLN A 395      36.156  -3.447  27.828  1.00 89.94           C  
ATOM   3117  NE2 GLN A 395      36.656  -4.395  27.062  1.00 89.94           N  
ATOM   3118  OE1 GLN A 395      35.719  -2.381  27.391  1.00 89.94           O  
ATOM   3119  N   GLY A 396      32.312  -1.479  31.297  1.00 88.31           N  
ATOM   3120  CA  GLY A 396      31.641  -0.530  32.188  1.00 88.31           C  
ATOM   3121  C   GLY A 396      31.781   0.908  31.719  1.00 88.31           C  
ATOM   3122  O   GLY A 396      31.297   1.827  32.375  1.00 88.31           O  
ATOM   3123  N   GLY A 397      32.500   1.121  30.656  1.00 91.31           N  
ATOM   3124  CA  GLY A 397      32.594   2.463  30.109  1.00 91.31           C  
ATOM   3125  C   GLY A 397      31.297   2.992  29.547  1.00 91.31           C  
ATOM   3126  O   GLY A 397      30.453   2.221  29.078  1.00 91.31           O  
ATOM   3127  N   ARG A 398      31.125   4.383  29.609  1.00 92.88           N  
ATOM   3128  CA  ARG A 398      29.922   5.043  29.094  1.00 92.88           C  
ATOM   3129  C   ARG A 398      30.281   6.305  28.312  1.00 92.88           C  
ATOM   3130  CB  ARG A 398      28.969   5.387  30.234  1.00 92.88           C  
ATOM   3131  O   ARG A 398      31.203   7.031  28.703  1.00 92.88           O  
ATOM   3132  CG  ARG A 398      28.984   4.383  31.375  1.00 92.88           C  
ATOM   3133  CD  ARG A 398      27.969   4.734  32.438  1.00 92.88           C  
ATOM   3134  NE  ARG A 398      27.625   3.580  33.281  1.00 92.88           N  
ATOM   3135  NH1 ARG A 398      26.078   4.695  34.562  1.00 92.88           N  
ATOM   3136  NH2 ARG A 398      26.516   2.477  34.969  1.00 92.88           N  
ATOM   3137  CZ  ARG A 398      26.750   3.586  34.281  1.00 92.88           C  
ATOM   3138  N   ARG A 399      29.641   6.504  27.250  1.00 93.19           N  
ATOM   3139  CA  ARG A 399      29.844   7.707  26.453  1.00 93.19           C  
ATOM   3140  C   ARG A 399      28.562   8.094  25.703  1.00 93.19           C  
ATOM   3141  CB  ARG A 399      30.984   7.504  25.453  1.00 93.19           C  
ATOM   3142  O   ARG A 399      27.922   7.246  25.094  1.00 93.19           O  
ATOM   3143  CG  ARG A 399      31.312   8.742  24.641  1.00 93.19           C  
ATOM   3144  CD  ARG A 399      32.562   8.531  23.781  1.00 93.19           C  
ATOM   3145  NE  ARG A 399      33.250   9.789  23.516  1.00 93.19           N  
ATOM   3146  NH1 ARG A 399      35.000   8.836  22.344  1.00 93.19           N  
ATOM   3147  NH2 ARG A 399      34.938  11.102  22.672  1.00 93.19           N  
ATOM   3148  CZ  ARG A 399      34.406   9.906  22.844  1.00 93.19           C  
ATOM   3149  N   PRO A 400      28.219   9.320  25.797  1.00 93.88           N  
ATOM   3150  CA  PRO A 400      27.078   9.773  25.000  1.00 93.88           C  
ATOM   3151  C   PRO A 400      27.406   9.891  23.516  1.00 93.88           C  
ATOM   3152  CB  PRO A 400      26.750  11.148  25.609  1.00 93.88           C  
ATOM   3153  O   PRO A 400      28.516  10.258  23.156  1.00 93.88           O  
ATOM   3154  CG  PRO A 400      27.953  11.484  26.438  1.00 93.88           C  
ATOM   3155  CD  PRO A 400      28.766  10.242  26.641  1.00 93.88           C  
ATOM   3156  N   LEU A 401      26.516   9.516  22.719  1.00 92.19           N  
ATOM   3157  CA  LEU A 401      26.672   9.688  21.281  1.00 92.19           C  
ATOM   3158  C   LEU A 401      25.344  10.000  20.609  1.00 92.19           C  
ATOM   3159  CB  LEU A 401      27.297   8.430  20.656  1.00 92.19           C  
ATOM   3160  O   LEU A 401      24.281   9.664  21.141  1.00 92.19           O  
ATOM   3161  CG  LEU A 401      26.344   7.547  19.844  1.00 92.19           C  
ATOM   3162  CD1 LEU A 401      26.703   7.625  18.359  1.00 92.19           C  
ATOM   3163  CD2 LEU A 401      26.406   6.102  20.328  1.00 92.19           C  
ATOM   3164  N   THR A 402      25.375  10.773  19.547  1.00 93.19           N  
ATOM   3165  CA  THR A 402      24.203  11.102  18.734  1.00 93.19           C  
ATOM   3166  C   THR A 402      24.250  10.359  17.406  1.00 93.19           C  
ATOM   3167  CB  THR A 402      24.109  12.617  18.484  1.00 93.19           C  
ATOM   3168  O   THR A 402      25.281  10.320  16.750  1.00 93.19           O  
ATOM   3169  CG2 THR A 402      22.656  13.062  18.391  1.00 93.19           C  
ATOM   3170  OG1 THR A 402      24.750  13.320  19.562  1.00 93.19           O  
ATOM   3171  N   ARG A 403      23.094   9.742  17.094  1.00 94.62           N  
ATOM   3172  CA  ARG A 403      23.016   8.984  15.844  1.00 94.62           C  
ATOM   3173  C   ARG A 403      21.750   9.328  15.078  1.00 94.62           C  
ATOM   3174  CB  ARG A 403      23.078   7.484  16.109  1.00 94.62           C  
ATOM   3175  O   ARG A 403      20.672   9.484  15.680  1.00 94.62           O  
ATOM   3176  CG  ARG A 403      24.500   6.930  16.172  1.00 94.62           C  
ATOM   3177  CD  ARG A 403      25.234   7.117  14.859  1.00 94.62           C  
ATOM   3178  NE  ARG A 403      25.703   5.844  14.320  1.00 94.62           N  
ATOM   3179  NH1 ARG A 403      26.375   6.719  12.289  1.00 94.62           N  
ATOM   3180  NH2 ARG A 403      26.641   4.484  12.719  1.00 94.62           N  
ATOM   3181  CZ  ARG A 403      26.234   5.684  13.109  1.00 94.62           C  
ATOM   3182  N   ARG A 404      21.906   9.500  13.758  1.00 96.75           N  
ATOM   3183  CA  ARG A 404      20.750   9.633  12.883  1.00 96.75           C  
ATOM   3184  C   ARG A 404      20.438   8.312  12.180  1.00 96.75           C  
ATOM   3185  CB  ARG A 404      20.984  10.734  11.844  1.00 96.75           C  
ATOM   3186  O   ARG A 404      21.312   7.715  11.555  1.00 96.75           O  
ATOM   3187  CG  ARG A 404      19.875  10.836  10.805  1.00 96.75           C  
ATOM   3188  CD  ARG A 404      19.906  12.180  10.094  1.00 96.75           C  
ATOM   3189  NE  ARG A 404      19.328  13.242  10.914  1.00 96.75           N  
ATOM   3190  NH1 ARG A 404      19.297  14.820   9.227  1.00 96.75           N  
ATOM   3191  NH2 ARG A 404      18.531  15.352  11.320  1.00 96.75           N  
ATOM   3192  CZ  ARG A 404      19.047  14.469  10.484  1.00 96.75           C  
ATOM   3193  N   VAL A 405      19.219   7.875  12.312  1.00 97.88           N  
ATOM   3194  CA  VAL A 405      18.797   6.629  11.680  1.00 97.88           C  
ATOM   3195  C   VAL A 405      17.562   6.871  10.820  1.00 97.88           C  
ATOM   3196  CB  VAL A 405      18.500   5.531  12.734  1.00 97.88           C  
ATOM   3197  O   VAL A 405      16.828   7.848  11.023  1.00 97.88           O  
ATOM   3198  CG1 VAL A 405      19.750   5.219  13.547  1.00 97.88           C  
ATOM   3199  CG2 VAL A 405      17.359   5.965  13.648  1.00 97.88           C  
ATOM   3200  N   GLN A 406      17.344   6.105   9.828  1.00 97.94           N  
ATOM   3201  CA  GLN A 406      16.188   6.145   8.953  1.00 97.94           C  
ATOM   3202  C   GLN A 406      15.438   4.809   8.953  1.00 97.94           C  
ATOM   3203  CB  GLN A 406      16.594   6.508   7.523  1.00 97.94           C  
ATOM   3204  O   GLN A 406      16.062   3.748   9.047  1.00 97.94           O  
ATOM   3205  CG  GLN A 406      17.109   7.934   7.375  1.00 97.94           C  
ATOM   3206  CD  GLN A 406      17.547   8.258   5.961  1.00 97.94           C  
ATOM   3207  NE2 GLN A 406      17.484   9.539   5.602  1.00 97.94           N  
ATOM   3208  OE1 GLN A 406      17.922   7.367   5.195  1.00 97.94           O  
ATOM   3209  N   LEU A 407      14.203   4.875   8.992  1.00 98.31           N  
ATOM   3210  CA  LEU A 407      13.352   3.691   8.922  1.00 98.31           C  
ATOM   3211  C   LEU A 407      12.289   3.852   7.848  1.00 98.31           C  
ATOM   3212  CB  LEU A 407      12.695   3.428  10.281  1.00 98.31           C  
ATOM   3213  O   LEU A 407      11.938   4.973   7.477  1.00 98.31           O  
ATOM   3214  CG  LEU A 407      13.633   3.061  11.430  1.00 98.31           C  
ATOM   3215  CD1 LEU A 407      13.914   4.285  12.297  1.00 98.31           C  
ATOM   3216  CD2 LEU A 407      13.039   1.932  12.266  1.00 98.31           C  
ATOM   3217  N   LEU A 408      11.852   2.812   7.266  1.00 98.06           N  
ATOM   3218  CA  LEU A 408      10.727   2.764   6.340  1.00 98.06           C  
ATOM   3219  C   LEU A 408       9.820   1.576   6.648  1.00 98.06           C  
ATOM   3220  CB  LEU A 408      11.227   2.678   4.895  1.00 98.06           C  
ATOM   3221  O   LEU A 408      10.281   0.437   6.723  1.00 98.06           O  
ATOM   3222  CG  LEU A 408      10.164   2.422   3.824  1.00 98.06           C  
ATOM   3223  CD1 LEU A 408       9.391   3.703   3.529  1.00 98.06           C  
ATOM   3224  CD2 LEU A 408      10.805   1.875   2.553  1.00 98.06           C  
ATOM   3225  N   ARG A 409       8.578   1.812   6.965  1.00 97.75           N  
ATOM   3226  CA  ARG A 409       7.547   0.784   6.984  1.00 97.75           C  
ATOM   3227  C   ARG A 409       6.871   0.658   5.621  1.00 97.75           C  
ATOM   3228  CB  ARG A 409       6.500   1.095   8.055  1.00 97.75           C  
ATOM   3229  O   ARG A 409       5.918   1.381   5.324  1.00 97.75           O  
ATOM   3230  CG  ARG A 409       7.027   0.991   9.477  1.00 97.75           C  
ATOM   3231  CD  ARG A 409       5.938   1.261  10.508  1.00 97.75           C  
ATOM   3232  NE  ARG A 409       6.398   0.982  11.867  1.00 97.75           N  
ATOM   3233  NH1 ARG A 409       4.672   2.111  12.906  1.00 97.75           N  
ATOM   3234  NH2 ARG A 409       6.289   1.082  14.156  1.00 97.75           N  
ATOM   3235  CZ  ARG A 409       5.785   1.392  12.969  1.00 97.75           C  
ATOM   3236  N   PRO A 410       7.309  -0.271   4.840  1.00 97.81           N  
ATOM   3237  CA  PRO A 410       6.754  -0.364   3.486  1.00 97.81           C  
ATOM   3238  C   PRO A 410       5.340  -0.942   3.467  1.00 97.81           C  
ATOM   3239  CB  PRO A 410       7.734  -1.293   2.768  1.00 97.81           C  
ATOM   3240  O   PRO A 410       5.012  -1.808   4.281  1.00 97.81           O  
ATOM   3241  CG  PRO A 410       8.461  -2.006   3.863  1.00 97.81           C  
ATOM   3242  CD  PRO A 410       8.336  -1.194   5.121  1.00 97.81           C  
ATOM   3243  N   LEU A 411       4.504  -0.481   2.572  1.00 97.44           N  
ATOM   3244  CA  LEU A 411       3.162  -1.018   2.357  1.00 97.44           C  
ATOM   3245  C   LEU A 411       3.227  -2.396   1.710  1.00 97.44           C  
ATOM   3246  CB  LEU A 411       2.340  -0.068   1.483  1.00 97.44           C  
ATOM   3247  O   LEU A 411       4.059  -2.637   0.833  1.00 97.44           O  
ATOM   3248  CG  LEU A 411       1.884   1.236   2.141  1.00 97.44           C  
ATOM   3249  CD1 LEU A 411       1.378   2.213   1.086  1.00 97.44           C  
ATOM   3250  CD2 LEU A 411       0.806   0.961   3.184  1.00 97.44           C  
ATOM   3251  N   SER A 412       2.416  -3.293   2.154  1.00 97.00           N  
ATOM   3252  CA  SER A 412       2.303  -4.633   1.583  1.00 97.00           C  
ATOM   3253  C   SER A 412       1.156  -4.707   0.581  1.00 97.00           C  
ATOM   3254  CB  SER A 412       2.096  -5.668   2.688  1.00 97.00           C  
ATOM   3255  O   SER A 412       0.687  -3.682   0.085  1.00 97.00           O  
ATOM   3256  OG  SER A 412       1.971  -6.969   2.137  1.00 97.00           O  
ATOM   3257  N   ARG A 413       0.770  -5.883   0.182  1.00 96.50           N  
ATOM   3258  CA  ARG A 413      -0.321  -6.066  -0.770  1.00 96.50           C  
ATOM   3259  C   ARG A 413      -1.661  -5.691  -0.146  1.00 96.50           C  
ATOM   3260  CB  ARG A 413      -0.361  -7.512  -1.270  1.00 96.50           C  
ATOM   3261  O   ARG A 413      -1.818  -5.738   1.076  1.00 96.50           O  
ATOM   3262  CG  ARG A 413       0.592  -7.789  -2.420  1.00 96.50           C  
ATOM   3263  CD  ARG A 413       0.170  -9.016  -3.217  1.00 96.50           C  
ATOM   3264  NE  ARG A 413       0.426  -8.852  -4.645  1.00 96.50           N  
ATOM   3265  NH1 ARG A 413      -0.400 -10.922  -5.246  1.00 96.50           N  
ATOM   3266  NH2 ARG A 413       0.425  -9.500  -6.848  1.00 96.50           N  
ATOM   3267  CZ  ARG A 413       0.150  -9.758  -5.574  1.00 96.50           C  
ATOM   3268  N   VAL A 414      -2.555  -5.348  -1.002  1.00 97.00           N  
ATOM   3269  CA  VAL A 414      -3.891  -4.941  -0.575  1.00 97.00           C  
ATOM   3270  C   VAL A 414      -4.688  -6.172  -0.147  1.00 97.00           C  
ATOM   3271  CB  VAL A 414      -4.637  -4.184  -1.693  1.00 97.00           C  
ATOM   3272  O   VAL A 414      -4.570  -7.238  -0.751  1.00 97.00           O  
ATOM   3273  CG1 VAL A 414      -6.148  -4.293  -1.503  1.00 97.00           C  
ATOM   3274  CG2 VAL A 414      -4.207  -2.719  -1.725  1.00 97.00           C  
ATOM   3275  N   GLU A 415      -5.441  -6.035   0.881  1.00 97.38           N  
ATOM   3276  CA  GLU A 415      -6.344  -7.082   1.347  1.00 97.38           C  
ATOM   3277  C   GLU A 415      -7.781  -6.578   1.413  1.00 97.38           C  
ATOM   3278  CB  GLU A 415      -5.902  -7.602   2.719  1.00 97.38           C  
ATOM   3279  O   GLU A 415      -8.023  -5.426   1.771  1.00 97.38           O  
ATOM   3280  CG  GLU A 415      -4.527  -8.258   2.717  1.00 97.38           C  
ATOM   3281  CD  GLU A 415      -4.129  -8.812   4.074  1.00 97.38           C  
ATOM   3282  OE1 GLU A 415      -4.617  -9.898   4.449  1.00 97.38           O  
ATOM   3283  OE2 GLU A 415      -3.320  -8.156   4.766  1.00 97.38           O  
ATOM   3284  N   ILE A 416      -8.719  -7.418   1.081  1.00 96.69           N  
ATOM   3285  CA  ILE A 416     -10.141  -7.086   1.143  1.00 96.69           C  
ATOM   3286  C   ILE A 416     -10.703  -7.488   2.504  1.00 96.69           C  
ATOM   3287  CB  ILE A 416     -10.930  -7.777   0.009  1.00 96.69           C  
ATOM   3288  O   ILE A 416     -10.477  -8.609   2.973  1.00 96.69           O  
ATOM   3289  CG1 ILE A 416     -10.445  -7.285  -1.358  1.00 96.69           C  
ATOM   3290  CG2 ILE A 416     -12.438  -7.535   0.175  1.00 96.69           C  
ATOM   3291  CD1 ILE A 416     -11.023  -8.055  -2.537  1.00 96.69           C  
ATOM   3292  N   LEU A 417     -11.352  -6.570   3.143  1.00 96.44           N  
ATOM   3293  CA  LEU A 417     -12.039  -6.867   4.395  1.00 96.44           C  
ATOM   3294  C   LEU A 417     -13.406  -7.488   4.137  1.00 96.44           C  
ATOM   3295  CB  LEU A 417     -12.188  -5.598   5.238  1.00 96.44           C  
ATOM   3296  O   LEU A 417     -14.164  -6.996   3.299  1.00 96.44           O  
ATOM   3297  CG  LEU A 417     -10.969  -5.176   6.055  1.00 96.44           C  
ATOM   3298  CD1 LEU A 417      -9.938  -4.492   5.156  1.00 96.44           C  
ATOM   3299  CD2 LEU A 417     -11.383  -4.258   7.199  1.00 96.44           C  
ATOM   3300  N   PRO A 418     -13.617  -8.523   4.832  1.00 93.00           N  
ATOM   3301  CA  PRO A 418     -14.977  -9.062   4.730  1.00 93.00           C  
ATOM   3302  C   PRO A 418     -16.000  -8.227   5.496  1.00 93.00           C  
ATOM   3303  CB  PRO A 418     -14.844 -10.461   5.332  1.00 93.00           C  
ATOM   3304  O   PRO A 418     -16.031  -8.258   6.727  1.00 93.00           O  
ATOM   3305  CG  PRO A 418     -13.625 -10.391   6.195  1.00 93.00           C  
ATOM   3306  CD  PRO A 418     -12.781  -9.234   5.738  1.00 93.00           C  
ATOM   3307  N   VAL A 419     -16.781  -7.445   4.859  1.00 94.56           N  
ATOM   3308  CA  VAL A 419     -17.797  -6.586   5.457  1.00 94.56           C  
ATOM   3309  C   VAL A 419     -19.188  -7.055   5.031  1.00 94.56           C  
ATOM   3310  CB  VAL A 419     -17.594  -5.105   5.066  1.00 94.56           C  
ATOM   3311  O   VAL A 419     -19.375  -7.523   3.904  1.00 94.56           O  
ATOM   3312  CG1 VAL A 419     -18.547  -4.203   5.840  1.00 94.56           C  
ATOM   3313  CG2 VAL A 419     -16.141  -4.684   5.316  1.00 94.56           C  
ATOM   3314  N   PRO A 420     -20.125  -6.945   5.973  1.00 93.62           N  
ATOM   3315  CA  PRO A 420     -21.484  -7.332   5.605  1.00 93.62           C  
ATOM   3316  C   PRO A 420     -22.000  -6.574   4.383  1.00 93.62           C  
ATOM   3317  CB  PRO A 420     -22.297  -6.977   6.852  1.00 93.62           C  
ATOM   3318  O   PRO A 420     -21.703  -5.391   4.211  1.00 93.62           O  
ATOM   3319  CG  PRO A 420     -21.312  -6.996   7.973  1.00 93.62           C  
ATOM   3320  CD  PRO A 420     -19.969  -6.551   7.441  1.00 93.62           C  
ATOM   3321  N   TYR A 421     -22.766  -7.227   3.656  1.00 91.25           N  
ATOM   3322  CA  TYR A 421     -23.297  -6.660   2.418  1.00 91.25           C  
ATOM   3323  C   TYR A 421     -24.375  -5.629   2.707  1.00 91.25           C  
ATOM   3324  CB  TYR A 421     -23.844  -7.762   1.515  1.00 91.25           C  
ATOM   3325  O   TYR A 421     -25.203  -5.820   3.602  1.00 91.25           O  
ATOM   3326  CG  TYR A 421     -24.203  -7.289   0.128  1.00 91.25           C  
ATOM   3327  CD1 TYR A 421     -25.531  -7.043  -0.222  1.00 91.25           C  
ATOM   3328  CD2 TYR A 421     -23.219  -7.086  -0.835  1.00 91.25           C  
ATOM   3329  CE1 TYR A 421     -25.875  -6.605  -1.499  1.00 91.25           C  
ATOM   3330  CE2 TYR A 421     -23.547  -6.648  -2.115  1.00 91.25           C  
ATOM   3331  OH  TYR A 421     -25.203  -5.980  -3.703  1.00 91.25           O  
ATOM   3332  CZ  TYR A 421     -24.875  -6.414  -2.438  1.00 91.25           C  
ATOM   3333  N   VAL A 422     -24.359  -4.551   2.031  1.00 93.19           N  
ATOM   3334  CA  VAL A 422     -25.359  -3.490   2.125  1.00 93.19           C  
ATOM   3335  C   VAL A 422     -25.812  -3.076   0.726  1.00 93.19           C  
ATOM   3336  CB  VAL A 422     -24.812  -2.266   2.895  1.00 93.19           C  
ATOM   3337  O   VAL A 422     -25.109  -3.330  -0.258  1.00 93.19           O  
ATOM   3338  CG1 VAL A 422     -24.812  -2.529   4.398  1.00 93.19           C  
ATOM   3339  CG2 VAL A 422     -23.406  -1.913   2.408  1.00 93.19           C  
ATOM   3340  N   THR A 423     -27.016  -2.479   0.661  1.00 91.75           N  
ATOM   3341  CA  THR A 423     -27.562  -2.053  -0.626  1.00 91.75           C  
ATOM   3342  C   THR A 423     -28.047  -0.607  -0.557  1.00 91.75           C  
ATOM   3343  CB  THR A 423     -28.703  -2.965  -1.083  1.00 91.75           C  
ATOM   3344  O   THR A 423     -28.297  -0.087   0.529  1.00 91.75           O  
ATOM   3345  CG2 THR A 423     -28.688  -4.293  -0.333  1.00 91.75           C  
ATOM   3346  OG1 THR A 423     -29.953  -2.307  -0.834  1.00 91.75           O  
ATOM   3347  N   GLU A 424     -28.188  -0.034  -1.679  1.00 91.62           N  
ATOM   3348  CA  GLU A 424     -28.703   1.329  -1.782  1.00 91.62           C  
ATOM   3349  C   GLU A 424     -30.219   1.355  -1.652  1.00 91.62           C  
ATOM   3350  CB  GLU A 424     -28.266   1.966  -3.107  1.00 91.62           C  
ATOM   3351  O   GLU A 424     -30.812   2.426  -1.540  1.00 91.62           O  
ATOM   3352  CG  GLU A 424     -26.781   2.268  -3.193  1.00 91.62           C  
ATOM   3353  CD  GLU A 424     -26.391   2.965  -4.484  1.00 91.62           C  
ATOM   3354  OE1 GLU A 424     -25.219   3.398  -4.605  1.00 91.62           O  
ATOM   3355  OE2 GLU A 424     -27.250   3.080  -5.383  1.00 91.62           O  
ATOM   3356  N   ALA A 425     -30.797   0.242  -1.505  1.00 91.81           N  
ATOM   3357  CA  ALA A 425     -32.250   0.162  -1.465  1.00 91.81           C  
ATOM   3358  C   ALA A 425     -32.750   0.035  -0.030  1.00 91.81           C  
ATOM   3359  CB  ALA A 425     -32.750  -1.015  -2.305  1.00 91.81           C  
ATOM   3360  O   ALA A 425     -33.969  -0.040   0.207  1.00 91.81           O  
ATOM   3361  N   SER A 426     -31.844   0.139   0.935  1.00 94.56           N  
ATOM   3362  CA  SER A 426     -32.250   0.029   2.332  1.00 94.56           C  
ATOM   3363  C   SER A 426     -33.156   1.181   2.732  1.00 94.56           C  
ATOM   3364  CB  SER A 426     -31.031   0.000   3.248  1.00 94.56           C  
ATOM   3365  O   SER A 426     -33.000   2.307   2.260  1.00 94.56           O  
ATOM   3366  OG  SER A 426     -30.094  -0.967   2.805  1.00 94.56           O  
ATOM   3367  N   ARG A 427     -34.156   0.860   3.602  1.00 95.75           N  
ATOM   3368  CA  ARG A 427     -35.062   1.891   4.074  1.00 95.75           C  
ATOM   3369  C   ARG A 427     -34.375   2.850   5.031  1.00 95.75           C  
ATOM   3370  CB  ARG A 427     -36.281   1.258   4.758  1.00 95.75           C  
ATOM   3371  O   ARG A 427     -33.781   2.420   6.027  1.00 95.75           O  
ATOM   3372  CG  ARG A 427     -37.562   1.304   3.928  1.00 95.75           C  
ATOM   3373  CD  ARG A 427     -38.750   0.729   4.684  1.00 95.75           C  
ATOM   3374  NE  ARG A 427     -39.938   0.725   3.863  1.00 95.75           N  
ATOM   3375  NH1 ARG A 427     -41.312  -0.112   5.523  1.00 95.75           N  
ATOM   3376  NH2 ARG A 427     -42.188   0.364   3.449  1.00 95.75           N  
ATOM   3377  CZ  ARG A 427     -41.156   0.325   4.281  1.00 95.75           C  
ATOM   3378  N   LEU A 428     -34.469   4.086   4.707  1.00 97.06           N  
ATOM   3379  CA  LEU A 428     -33.781   5.133   5.469  1.00 97.06           C  
ATOM   3380  C   LEU A 428     -34.812   6.090   6.086  1.00 97.06           C  
ATOM   3381  CB  LEU A 428     -32.812   5.910   4.570  1.00 97.06           C  
ATOM   3382  O   LEU A 428     -35.719   6.555   5.406  1.00 97.06           O  
ATOM   3383  CG  LEU A 428     -32.156   7.145   5.191  1.00 97.06           C  
ATOM   3384  CD1 LEU A 428     -30.953   6.742   6.023  1.00 97.06           C  
ATOM   3385  CD2 LEU A 428     -31.781   8.141   4.109  1.00 97.06           C  
ATOM   3386  N   THR A 429     -34.719   6.293   7.387  1.00 97.31           N  
ATOM   3387  CA  THR A 429     -35.562   7.254   8.078  1.00 97.31           C  
ATOM   3388  C   THR A 429     -34.781   8.492   8.477  1.00 97.31           C  
ATOM   3389  CB  THR A 429     -36.219   6.633   9.336  1.00 97.31           C  
ATOM   3390  O   THR A 429     -33.938   8.438   9.367  1.00 97.31           O  
ATOM   3391  CG2 THR A 429     -37.188   7.605   9.992  1.00 97.31           C  
ATOM   3392  OG1 THR A 429     -36.906   5.445   8.961  1.00 97.31           O  
ATOM   3393  N   VAL A 430     -35.094   9.609   7.859  1.00 97.31           N  
ATOM   3394  CA  VAL A 430     -34.469  10.883   8.188  1.00 97.31           C  
ATOM   3395  C   VAL A 430     -35.125  11.500   9.414  1.00 97.31           C  
ATOM   3396  CB  VAL A 430     -34.531  11.867   7.000  1.00 97.31           C  
ATOM   3397  O   VAL A 430     -36.344  11.625   9.469  1.00 97.31           O  
ATOM   3398  CG1 VAL A 430     -33.812  13.172   7.340  1.00 97.31           C  
ATOM   3399  CG2 VAL A 430     -33.938  11.234   5.746  1.00 97.31           C  
ATOM   3400  N   LEU A 431     -34.312  11.812  10.398  1.00 96.38           N  
ATOM   3401  CA  LEU A 431     -34.781  12.453  11.617  1.00 96.38           C  
ATOM   3402  C   LEU A 431     -34.375  13.922  11.664  1.00 96.38           C  
ATOM   3403  CB  LEU A 431     -34.281  11.719  12.852  1.00 96.38           C  
ATOM   3404  O   LEU A 431     -33.188  14.227  11.578  1.00 96.38           O  
ATOM   3405  CG  LEU A 431     -34.656  10.250  12.984  1.00 96.38           C  
ATOM   3406  CD1 LEU A 431     -33.844   9.570  14.086  1.00 96.38           C  
ATOM   3407  CD2 LEU A 431     -36.156  10.125  13.273  1.00 96.38           C  
ATOM   3408  N   LEU A 432     -35.312  14.781  11.867  1.00 95.69           N  
ATOM   3409  CA  LEU A 432     -35.000  16.203  11.922  1.00 95.69           C  
ATOM   3410  C   LEU A 432     -35.562  16.828  13.203  1.00 95.69           C  
ATOM   3411  CB  LEU A 432     -35.594  16.922  10.703  1.00 95.69           C  
ATOM   3412  O   LEU A 432     -36.719  17.203  13.273  1.00 95.69           O  
ATOM   3413  CG  LEU A 432     -35.375  18.438  10.641  1.00 95.69           C  
ATOM   3414  CD1 LEU A 432     -33.906  18.750  10.469  1.00 95.69           C  
ATOM   3415  CD2 LEU A 432     -36.188  19.062   9.516  1.00 95.69           C  
ATOM   3416  N   PRO A 433     -34.750  16.984  14.180  1.00 93.81           N  
ATOM   3417  CA  PRO A 433     -35.125  17.828  15.312  1.00 93.81           C  
ATOM   3418  C   PRO A 433     -35.219  19.312  14.953  1.00 93.81           C  
ATOM   3419  CB  PRO A 433     -34.031  17.578  16.344  1.00 93.81           C  
ATOM   3420  O   PRO A 433     -34.281  19.844  14.328  1.00 93.81           O  
ATOM   3421  CG  PRO A 433     -33.062  16.688  15.648  1.00 93.81           C  
ATOM   3422  CD  PRO A 433     -33.531  16.453  14.242  1.00 93.81           C  
ATOM   3423  N   LEU A 434     -36.281  19.938  15.297  1.00 93.88           N  
ATOM   3424  CA  LEU A 434     -36.500  21.328  14.938  1.00 93.88           C  
ATOM   3425  C   LEU A 434     -36.875  22.156  16.156  1.00 93.88           C  
ATOM   3426  CB  LEU A 434     -37.562  21.453  13.859  1.00 93.88           C  
ATOM   3427  O   LEU A 434     -37.969  21.938  16.734  1.00 93.88           O  
ATOM   3428  CG  LEU A 434     -37.469  22.656  12.906  1.00 93.88           C  
ATOM   3429  CD1 LEU A 434     -36.625  22.281  11.688  1.00 93.88           C  
ATOM   3430  CD2 LEU A 434     -38.844  23.141  12.484  1.00 93.88           C  
ATOM   3431  N   ALA A 435     -36.000  23.016  16.547  1.00 90.12           N  
ATOM   3432  CA  ALA A 435     -36.344  23.953  17.609  1.00 90.12           C  
ATOM   3433  C   ALA A 435     -37.188  25.094  17.078  1.00 90.12           C  
ATOM   3434  CB  ALA A 435     -35.062  24.500  18.234  1.00 90.12           C  
ATOM   3435  O   ALA A 435     -37.188  25.391  15.883  1.00 90.12           O  
ATOM   3436  N   ALA A 436     -37.875  25.781  17.984  1.00 89.25           N  
ATOM   3437  CA  ALA A 436     -38.781  26.859  17.594  1.00 89.25           C  
ATOM   3438  C   ALA A 436     -38.031  27.984  16.891  1.00 89.25           C  
ATOM   3439  CB  ALA A 436     -39.531  27.391  18.812  1.00 89.25           C  
ATOM   3440  O   ALA A 436     -38.531  28.594  15.961  1.00 89.25           O  
ATOM   3441  N   ALA A 437     -36.844  28.172  17.344  1.00 85.31           N  
ATOM   3442  CA  ALA A 437     -36.031  29.250  16.797  1.00 85.31           C  
ATOM   3443  C   ALA A 437     -35.594  28.922  15.367  1.00 85.31           C  
ATOM   3444  CB  ALA A 437     -34.812  29.500  17.688  1.00 85.31           C  
ATOM   3445  O   ALA A 437     -35.188  29.828  14.617  1.00 85.31           O  
ATOM   3446  N   GLU A 438     -35.719  27.688  14.945  1.00 90.44           N  
ATOM   3447  CA  GLU A 438     -35.219  27.234  13.648  1.00 90.44           C  
ATOM   3448  C   GLU A 438     -36.375  26.938  12.695  1.00 90.44           C  
ATOM   3449  CB  GLU A 438     -34.312  26.000  13.805  1.00 90.44           C  
ATOM   3450  O   GLU A 438     -36.156  26.359  11.625  1.00 90.44           O  
ATOM   3451  CG  GLU A 438     -33.281  26.141  14.898  1.00 90.44           C  
ATOM   3452  CD  GLU A 438     -32.469  24.859  15.117  1.00 90.44           C  
ATOM   3453  OE1 GLU A 438     -31.312  24.953  15.586  1.00 90.44           O  
ATOM   3454  OE2 GLU A 438     -33.000  23.766  14.828  1.00 90.44           O  
ATOM   3455  N   ARG A 439     -37.531  27.250  13.039  1.00 92.00           N  
ATOM   3456  CA  ARG A 439     -38.719  26.875  12.297  1.00 92.00           C  
ATOM   3457  C   ARG A 439     -38.688  27.422  10.875  1.00 92.00           C  
ATOM   3458  CB  ARG A 439     -40.000  27.375  13.016  1.00 92.00           C  
ATOM   3459  O   ARG A 439     -39.219  26.812   9.945  1.00 92.00           O  
ATOM   3460  CG  ARG A 439     -40.125  28.891  13.047  1.00 92.00           C  
ATOM   3461  CD  ARG A 439     -41.250  29.328  13.961  1.00 92.00           C  
ATOM   3462  NE  ARG A 439     -41.375  30.781  14.016  1.00 92.00           N  
ATOM   3463  NH1 ARG A 439     -41.719  30.891  16.297  1.00 92.00           N  
ATOM   3464  NH2 ARG A 439     -41.656  32.812  15.055  1.00 92.00           N  
ATOM   3465  CZ  ARG A 439     -41.594  31.500  15.117  1.00 92.00           C  
ATOM   3466  N   ASP A 440     -38.000  28.562  10.695  1.00 91.56           N  
ATOM   3467  CA  ASP A 440     -37.969  29.219   9.391  1.00 91.56           C  
ATOM   3468  C   ASP A 440     -37.062  28.453   8.414  1.00 91.56           C  
ATOM   3469  CB  ASP A 440     -37.469  30.656   9.523  1.00 91.56           C  
ATOM   3470  O   ASP A 440     -37.125  28.672   7.203  1.00 91.56           O  
ATOM   3471  CG  ASP A 440     -38.312  31.484  10.477  1.00 91.56           C  
ATOM   3472  OD1 ASP A 440     -39.531  31.234  10.578  1.00 91.56           O  
ATOM   3473  OD2 ASP A 440     -37.750  32.406  11.117  1.00 91.56           O  
ATOM   3474  N   LEU A 441     -36.312  27.500   8.867  1.00 91.94           N  
ATOM   3475  CA  LEU A 441     -35.406  26.719   8.016  1.00 91.94           C  
ATOM   3476  C   LEU A 441     -36.125  25.484   7.477  1.00 91.94           C  
ATOM   3477  CB  LEU A 441     -34.156  26.297   8.789  1.00 91.94           C  
ATOM   3478  O   LEU A 441     -35.688  24.859   6.523  1.00 91.94           O  
ATOM   3479  CG  LEU A 441     -33.250  27.422   9.258  1.00 91.94           C  
ATOM   3480  CD1 LEU A 441     -32.281  26.922  10.320  1.00 91.94           C  
ATOM   3481  CD2 LEU A 441     -32.500  28.031   8.086  1.00 91.94           C  
ATOM   3482  N   ALA A 442     -37.250  25.141   8.039  1.00 93.88           N  
ATOM   3483  CA  ALA A 442     -37.938  23.891   7.758  1.00 93.88           C  
ATOM   3484  C   ALA A 442     -38.375  23.812   6.297  1.00 93.88           C  
ATOM   3485  CB  ALA A 442     -39.156  23.734   8.680  1.00 93.88           C  
ATOM   3486  O   ALA A 442     -38.219  22.766   5.652  1.00 93.88           O  
ATOM   3487  N   PRO A 443     -38.938  24.922   5.723  1.00 93.56           N  
ATOM   3488  CA  PRO A 443     -39.375  24.812   4.324  1.00 93.56           C  
ATOM   3489  C   PRO A 443     -38.250  24.438   3.381  1.00 93.56           C  
ATOM   3490  CB  PRO A 443     -39.906  26.219   4.016  1.00 93.56           C  
ATOM   3491  O   PRO A 443     -38.438  23.609   2.484  1.00 93.56           O  
ATOM   3492  CG  PRO A 443     -40.000  26.891   5.348  1.00 93.56           C  
ATOM   3493  CD  PRO A 443     -39.188  26.125   6.340  1.00 93.56           C  
ATOM   3494  N   GLY A 444     -37.094  25.094   3.588  1.00 91.00           N  
ATOM   3495  CA  GLY A 444     -35.938  24.750   2.766  1.00 91.00           C  
ATOM   3496  C   GLY A 444     -35.531  23.297   2.881  1.00 91.00           C  
ATOM   3497  O   GLY A 444     -35.219  22.656   1.881  1.00 91.00           O  
ATOM   3498  N   PHE A 445     -35.562  22.797   4.066  1.00 93.69           N  
ATOM   3499  CA  PHE A 445     -35.219  21.391   4.312  1.00 93.69           C  
ATOM   3500  C   PHE A 445     -36.219  20.453   3.648  1.00 93.69           C  
ATOM   3501  CB  PHE A 445     -35.156  21.109   5.816  1.00 93.69           C  
ATOM   3502  O   PHE A 445     -35.812  19.469   3.023  1.00 93.69           O  
ATOM   3503  CG  PHE A 445     -34.688  19.719   6.148  1.00 93.69           C  
ATOM   3504  CD1 PHE A 445     -35.594  18.672   6.254  1.00 93.69           C  
ATOM   3505  CD2 PHE A 445     -33.312  19.453   6.359  1.00 93.69           C  
ATOM   3506  CE1 PHE A 445     -35.156  17.391   6.566  1.00 93.69           C  
ATOM   3507  CE2 PHE A 445     -32.906  18.172   6.668  1.00 93.69           C  
ATOM   3508  CZ  PHE A 445     -33.812  17.141   6.773  1.00 93.69           C  
ATOM   3509  N   LEU A 446     -37.500  20.766   3.832  1.00 95.25           N  
ATOM   3510  CA  LEU A 446     -38.562  19.922   3.273  1.00 95.25           C  
ATOM   3511  C   LEU A 446     -38.469  19.891   1.751  1.00 95.25           C  
ATOM   3512  CB  LEU A 446     -39.938  20.438   3.713  1.00 95.25           C  
ATOM   3513  O   LEU A 446     -38.688  18.844   1.135  1.00 95.25           O  
ATOM   3514  CG  LEU A 446     -40.281  20.219   5.184  1.00 95.25           C  
ATOM   3515  CD1 LEU A 446     -41.562  21.000   5.535  1.00 95.25           C  
ATOM   3516  CD2 LEU A 446     -40.469  18.734   5.477  1.00 95.25           C  
ATOM   3517  N   GLU A 447     -38.156  20.984   1.177  1.00 92.94           N  
ATOM   3518  CA  GLU A 447     -38.000  21.031  -0.273  1.00 92.94           C  
ATOM   3519  C   GLU A 447     -36.812  20.203  -0.728  1.00 92.94           C  
ATOM   3520  CB  GLU A 447     -37.812  22.484  -0.751  1.00 92.94           C  
ATOM   3521  O   GLU A 447     -36.844  19.578  -1.793  1.00 92.94           O  
ATOM   3522  CG  GLU A 447     -38.688  22.828  -1.947  1.00 92.94           C  
ATOM   3523  CD  GLU A 447     -39.938  21.953  -2.070  1.00 92.94           C  
ATOM   3524  OE1 GLU A 447     -40.688  22.094  -3.070  1.00 92.94           O  
ATOM   3525  OE2 GLU A 447     -40.156  21.125  -1.160  1.00 92.94           O  
ATOM   3526  N   ALA A 448     -35.719  20.312  -0.027  1.00 92.50           N  
ATOM   3527  CA  ALA A 448     -34.531  19.516  -0.348  1.00 92.50           C  
ATOM   3528  C   ALA A 448     -34.844  18.016  -0.253  1.00 92.50           C  
ATOM   3529  CB  ALA A 448     -33.375  19.859   0.581  1.00 92.50           C  
ATOM   3530  O   ALA A 448     -34.406  17.234  -1.076  1.00 92.50           O  
ATOM   3531  N   PHE A 449     -35.625  17.656   0.771  1.00 94.69           N  
ATOM   3532  CA  PHE A 449     -36.031  16.266   0.930  1.00 94.69           C  
ATOM   3533  C   PHE A 449     -36.906  15.820  -0.233  1.00 94.69           C  
ATOM   3534  CB  PHE A 449     -36.781  16.078   2.256  1.00 94.69           C  
ATOM   3535  O   PHE A 449     -36.750  14.711  -0.747  1.00 94.69           O  
ATOM   3536  CG  PHE A 449     -37.250  14.664   2.484  1.00 94.69           C  
ATOM   3537  CD1 PHE A 449     -38.594  14.336   2.371  1.00 94.69           C  
ATOM   3538  CD2 PHE A 449     -36.344  13.656   2.812  1.00 94.69           C  
ATOM   3539  CE1 PHE A 449     -39.031  13.031   2.582  1.00 94.69           C  
ATOM   3540  CE2 PHE A 449     -36.781  12.352   3.025  1.00 94.69           C  
ATOM   3541  CZ  PHE A 449     -38.125  12.039   2.910  1.00 94.69           C  
ATOM   3542  N   ALA A 450     -37.781  16.672  -0.591  1.00 95.31           N  
ATOM   3543  CA  ALA A 450     -38.656  16.375  -1.725  1.00 95.31           C  
ATOM   3544  C   ALA A 450     -37.844  16.141  -2.994  1.00 95.31           C  
ATOM   3545  CB  ALA A 450     -39.656  17.500  -1.938  1.00 95.31           C  
ATOM   3546  O   ALA A 450     -38.094  15.180  -3.729  1.00 95.31           O  
ATOM   3547  N   THR A 451     -36.906  16.953  -3.223  1.00 92.81           N  
ATOM   3548  CA  THR A 451     -36.062  16.859  -4.418  1.00 92.81           C  
ATOM   3549  C   THR A 451     -35.188  15.625  -4.375  1.00 92.81           C  
ATOM   3550  CB  THR A 451     -35.188  18.125  -4.586  1.00 92.81           C  
ATOM   3551  O   THR A 451     -34.938  14.984  -5.402  1.00 92.81           O  
ATOM   3552  CG2 THR A 451     -34.875  18.375  -6.055  1.00 92.81           C  
ATOM   3553  OG1 THR A 451     -35.906  19.250  -4.055  1.00 92.81           O  
ATOM   3554  N   ALA A 452     -34.688  15.305  -3.229  1.00 93.94           N  
ATOM   3555  CA  ALA A 452     -33.719  14.227  -3.084  1.00 93.94           C  
ATOM   3556  C   ALA A 452     -34.406  12.867  -3.072  1.00 93.94           C  
ATOM   3557  CB  ALA A 452     -32.906  14.422  -1.810  1.00 93.94           C  
ATOM   3558  O   ALA A 452     -33.844  11.883  -3.582  1.00 93.94           O  
ATOM   3559  N   ALA A 453     -35.594  12.766  -2.523  1.00 94.94           N  
ATOM   3560  CA  ALA A 453     -36.188  11.453  -2.281  1.00 94.94           C  
ATOM   3561  C   ALA A 453     -37.562  11.320  -2.945  1.00 94.94           C  
ATOM   3562  CB  ALA A 453     -36.312  11.188  -0.782  1.00 94.94           C  
ATOM   3563  O   ALA A 453     -37.812  10.359  -3.674  1.00 94.94           O  
ATOM   3564  N   LEU A 454     -38.469  12.320  -2.855  1.00 94.38           N  
ATOM   3565  CA  LEU A 454     -39.875  12.188  -3.277  1.00 94.38           C  
ATOM   3566  C   LEU A 454     -39.969  12.320  -4.793  1.00 94.38           C  
ATOM   3567  CB  LEU A 454     -40.719  13.250  -2.590  1.00 94.38           C  
ATOM   3568  O   LEU A 454     -40.688  11.539  -5.430  1.00 94.38           O  
ATOM   3569  CG  LEU A 454     -40.812  13.172  -1.064  1.00 94.38           C  
ATOM   3570  CD1 LEU A 454     -41.594  14.367  -0.516  1.00 94.38           C  
ATOM   3571  CD2 LEU A 454     -41.438  11.859  -0.622  1.00 94.38           C  
ATOM   3572  N   GLU A 455     -39.344  13.250  -5.332  1.00 94.38           N  
ATOM   3573  CA  GLU A 455     -39.438  13.461  -6.773  1.00 94.38           C  
ATOM   3574  C   GLU A 455     -38.906  12.258  -7.547  1.00 94.38           C  
ATOM   3575  CB  GLU A 455     -38.656  14.727  -7.180  1.00 94.38           C  
ATOM   3576  O   GLU A 455     -39.531  11.797  -8.492  1.00 94.38           O  
ATOM   3577  CG  GLU A 455     -39.500  16.000  -7.062  1.00 94.38           C  
ATOM   3578  CD  GLU A 455     -38.719  17.250  -7.477  1.00 94.38           C  
ATOM   3579  OE1 GLU A 455     -39.281  18.359  -7.379  1.00 94.38           O  
ATOM   3580  OE2 GLU A 455     -37.562  17.109  -7.906  1.00 94.38           O  
ATOM   3581  N   PRO A 456     -37.719  11.773  -7.219  1.00 92.12           N  
ATOM   3582  CA  PRO A 456     -37.219  10.578  -7.902  1.00 92.12           C  
ATOM   3583  C   PRO A 456     -38.062   9.336  -7.617  1.00 92.12           C  
ATOM   3584  CB  PRO A 456     -35.812  10.430  -7.336  1.00 92.12           C  
ATOM   3585  O   PRO A 456     -37.844   8.289  -8.234  1.00 92.12           O  
ATOM   3586  CG  PRO A 456     -35.469  11.766  -6.742  1.00 92.12           C  
ATOM   3587  CD  PRO A 456     -36.781  12.453  -6.402  1.00 92.12           C  
ATOM   3588  N   GLY A 457     -38.938   9.336  -6.648  1.00 90.12           N  
ATOM   3589  CA  GLY A 457     -39.812   8.211  -6.320  1.00 90.12           C  
ATOM   3590  C   GLY A 457     -39.156   7.219  -5.383  1.00 90.12           C  
ATOM   3591  O   GLY A 457     -39.375   6.012  -5.480  1.00 90.12           O  
ATOM   3592  N   ASP A 458     -38.250   7.613  -4.570  1.00 91.75           N  
ATOM   3593  CA  ASP A 458     -37.594   6.762  -3.588  1.00 91.75           C  
ATOM   3594  C   ASP A 458     -38.531   6.422  -2.434  1.00 91.75           C  
ATOM   3595  CB  ASP A 458     -36.344   7.438  -3.055  1.00 91.75           C  
ATOM   3596  O   ASP A 458     -38.562   7.117  -1.414  1.00 91.75           O  
ATOM   3597  CG  ASP A 458     -35.500   6.535  -2.158  1.00 91.75           C  
ATOM   3598  OD1 ASP A 458     -35.906   5.363  -1.948  1.00 91.75           O  
ATOM   3599  OD2 ASP A 458     -34.469   6.992  -1.653  1.00 91.75           O  
ATOM   3600  N   ALA A 459     -39.156   5.270  -2.500  1.00 89.00           N  
ATOM   3601  CA  ALA A 459     -40.125   4.855  -1.495  1.00 89.00           C  
ATOM   3602  C   ALA A 459     -39.438   4.375  -0.223  1.00 89.00           C  
ATOM   3603  CB  ALA A 459     -41.031   3.756  -2.053  1.00 89.00           C  
ATOM   3604  O   ALA A 459     -40.062   4.238   0.824  1.00 89.00           O  
ATOM   3605  N   ALA A 460     -38.125   4.266  -0.325  1.00 92.81           N  
ATOM   3606  CA  ALA A 460     -37.406   3.713   0.811  1.00 92.81           C  
ATOM   3607  C   ALA A 460     -36.906   4.820   1.732  1.00 92.81           C  
ATOM   3608  CB  ALA A 460     -36.250   2.859   0.326  1.00 92.81           C  
ATOM   3609  O   ALA A 460     -36.250   4.551   2.738  1.00 92.81           O  
ATOM   3610  N   ALA A 461     -37.281   6.051   1.438  1.00 94.94           N  
ATOM   3611  CA  ALA A 461     -36.875   7.168   2.287  1.00 94.94           C  
ATOM   3612  C   ALA A 461     -38.094   7.750   3.027  1.00 94.94           C  
ATOM   3613  CB  ALA A 461     -36.188   8.250   1.454  1.00 94.94           C  
ATOM   3614  O   ALA A 461     -39.125   7.992   2.426  1.00 94.94           O  
ATOM   3615  N   ALA A 462     -37.969   7.859   4.289  1.00 95.12           N  
ATOM   3616  CA  ALA A 462     -39.000   8.453   5.129  1.00 95.12           C  
ATOM   3617  C   ALA A 462     -38.469   9.617   5.949  1.00 95.12           C  
ATOM   3618  CB  ALA A 462     -39.625   7.402   6.051  1.00 95.12           C  
ATOM   3619  O   ALA A 462     -37.250   9.711   6.156  1.00 95.12           O  
ATOM   3620  N   LEU A 463     -39.281  10.523   6.320  1.00 96.19           N  
ATOM   3621  CA  LEU A 463     -38.906  11.680   7.125  1.00 96.19           C  
ATOM   3622  C   LEU A 463     -39.781  11.781   8.375  1.00 96.19           C  
ATOM   3623  CB  LEU A 463     -39.000  12.969   6.301  1.00 96.19           C  
ATOM   3624  O   LEU A 463     -41.000  11.617   8.297  1.00 96.19           O  
ATOM   3625  CG  LEU A 463     -38.812  14.273   7.059  1.00 96.19           C  
ATOM   3626  CD1 LEU A 463     -37.375  14.359   7.574  1.00 96.19           C  
ATOM   3627  CD2 LEU A 463     -39.125  15.469   6.168  1.00 96.19           C  
ATOM   3628  N   THR A 464     -39.125  11.906   9.500  1.00 95.75           N  
ATOM   3629  CA  THR A 464     -39.812  12.164  10.758  1.00 95.75           C  
ATOM   3630  C   THR A 464     -39.344  13.484  11.375  1.00 95.75           C  
ATOM   3631  CB  THR A 464     -39.594  11.023  11.758  1.00 95.75           C  
ATOM   3632  O   THR A 464     -38.156  13.688  11.562  1.00 95.75           O  
ATOM   3633  CG2 THR A 464     -40.375  11.258  13.047  1.00 95.75           C  
ATOM   3634  OG1 THR A 464     -40.031   9.789  11.172  1.00 95.75           O  
ATOM   3635  N   LEU A 465     -40.312  14.336  11.719  1.00 96.00           N  
ATOM   3636  CA  LEU A 465     -40.000  15.617  12.336  1.00 96.00           C  
ATOM   3637  C   LEU A 465     -40.156  15.539  13.852  1.00 96.00           C  
ATOM   3638  CB  LEU A 465     -40.906  16.719  11.773  1.00 96.00           C  
ATOM   3639  O   LEU A 465     -41.094  14.922  14.352  1.00 96.00           O  
ATOM   3640  CG  LEU A 465     -40.625  17.141  10.328  1.00 96.00           C  
ATOM   3641  CD1 LEU A 465     -41.844  17.859   9.750  1.00 96.00           C  
ATOM   3642  CD2 LEU A 465     -39.375  18.031  10.258  1.00 96.00           C  
ATOM   3643  N   LEU A 466     -39.188  16.031  14.539  1.00 95.44           N  
ATOM   3644  CA  LEU A 466     -39.281  16.219  15.977  1.00 95.44           C  
ATOM   3645  C   LEU A 466     -39.438  17.703  16.312  1.00 95.44           C  
ATOM   3646  CB  LEU A 466     -38.062  15.641  16.688  1.00 95.44           C  
ATOM   3647  O   LEU A 466     -38.438  18.438  16.328  1.00 95.44           O  
ATOM   3648  CG  LEU A 466     -38.312  14.406  17.547  1.00 95.44           C  
ATOM   3649  CD1 LEU A 466     -37.969  13.141  16.766  1.00 95.44           C  
ATOM   3650  CD2 LEU A 466     -37.500  14.492  18.828  1.00 95.44           C  
ATOM   3651  N   LEU A 467     -40.625  18.078  16.703  1.00 95.75           N  
ATOM   3652  CA  LEU A 467     -40.906  19.469  17.016  1.00 95.75           C  
ATOM   3653  C   LEU A 467     -40.719  19.734  18.500  1.00 95.75           C  
ATOM   3654  CB  LEU A 467     -42.344  19.812  16.625  1.00 95.75           C  
ATOM   3655  O   LEU A 467     -41.438  19.203  19.344  1.00 95.75           O  
ATOM   3656  CG  LEU A 467     -42.750  19.578  15.164  1.00 95.75           C  
ATOM   3657  CD1 LEU A 467     -44.219  19.875  14.945  1.00 95.75           C  
ATOM   3658  CD2 LEU A 467     -41.875  20.422  14.242  1.00 95.75           C  
ATOM   3659  N   LEU A 468     -39.750  20.547  18.766  1.00 94.62           N  
ATOM   3660  CA  LEU A 468     -39.375  20.812  20.156  1.00 94.62           C  
ATOM   3661  C   LEU A 468     -40.031  22.078  20.672  1.00 94.62           C  
ATOM   3662  CB  LEU A 468     -37.844  20.969  20.250  1.00 94.62           C  
ATOM   3663  O   LEU A 468     -39.719  23.188  20.250  1.00 94.62           O  
ATOM   3664  CG  LEU A 468     -37.000  19.781  19.766  1.00 94.62           C  
ATOM   3665  CD1 LEU A 468     -35.531  20.172  19.672  1.00 94.62           C  
ATOM   3666  CD2 LEU A 468     -37.188  18.594  20.688  1.00 94.62           C  
ATOM   3667  N   TYR A 469     -40.938  21.859  21.625  1.00 93.00           N  
ATOM   3668  CA  TYR A 469     -41.656  22.953  22.250  1.00 93.00           C  
ATOM   3669  C   TYR A 469     -41.031  23.359  23.562  1.00 93.00           C  
ATOM   3670  CB  TYR A 469     -43.125  22.562  22.469  1.00 93.00           C  
ATOM   3671  O   TYR A 469     -40.750  22.516  24.422  1.00 93.00           O  
ATOM   3672  CG  TYR A 469     -43.938  22.422  21.203  1.00 93.00           C  
ATOM   3673  CD1 TYR A 469     -44.688  23.484  20.703  1.00 93.00           C  
ATOM   3674  CD2 TYR A 469     -43.906  21.219  20.484  1.00 93.00           C  
ATOM   3675  CE1 TYR A 469     -45.406  23.344  19.531  1.00 93.00           C  
ATOM   3676  CE2 TYR A 469     -44.656  21.078  19.312  1.00 93.00           C  
ATOM   3677  OH  TYR A 469     -46.125  22.000  17.672  1.00 93.00           O  
ATOM   3678  CZ  TYR A 469     -45.406  22.141  18.844  1.00 93.00           C  
ATOM   3679  N   GLU A 470     -40.781  24.625  23.688  1.00 90.44           N  
ATOM   3680  CA  GLU A 470     -40.469  25.109  25.031  1.00 90.44           C  
ATOM   3681  C   GLU A 470     -41.688  25.031  25.953  1.00 90.44           C  
ATOM   3682  CB  GLU A 470     -39.938  26.547  24.984  1.00 90.44           C  
ATOM   3683  O   GLU A 470     -42.812  25.047  25.484  1.00 90.44           O  
ATOM   3684  CG  GLU A 470     -38.531  26.656  24.391  1.00 90.44           C  
ATOM   3685  CD  GLU A 470     -37.906  28.031  24.562  1.00 90.44           C  
ATOM   3686  OE1 GLU A 470     -36.781  28.250  24.125  1.00 90.44           O  
ATOM   3687  OE2 GLU A 470     -38.594  28.906  25.156  1.00 90.44           O  
ATOM   3688  N   PRO A 471     -41.438  24.984  27.266  1.00 88.88           N  
ATOM   3689  CA  PRO A 471     -42.562  24.828  28.188  1.00 88.88           C  
ATOM   3690  C   PRO A 471     -43.625  25.922  28.016  1.00 88.88           C  
ATOM   3691  CB  PRO A 471     -41.906  24.922  29.562  1.00 88.88           C  
ATOM   3692  O   PRO A 471     -44.812  25.641  28.000  1.00 88.88           O  
ATOM   3693  CG  PRO A 471     -40.469  24.641  29.312  1.00 88.88           C  
ATOM   3694  CD  PRO A 471     -40.156  24.984  27.875  1.00 88.88           C  
ATOM   3695  N   ARG A 472     -43.219  27.062  27.812  1.00 89.44           N  
ATOM   3696  CA  ARG A 472     -44.156  28.156  27.641  1.00 89.44           C  
ATOM   3697  C   ARG A 472     -44.938  28.031  26.328  1.00 89.44           C  
ATOM   3698  CB  ARG A 472     -43.438  29.500  27.688  1.00 89.44           C  
ATOM   3699  O   ARG A 472     -46.125  28.328  26.266  1.00 89.44           O  
ATOM   3700  CG  ARG A 472     -43.250  30.062  29.094  1.00 89.44           C  
ATOM   3701  CD  ARG A 472     -42.656  31.453  29.078  1.00 89.44           C  
ATOM   3702  NE  ARG A 472     -42.562  32.031  30.422  1.00 89.44           N  
ATOM   3703  NH1 ARG A 472     -41.500  33.969  29.750  1.00 89.44           N  
ATOM   3704  NH2 ARG A 472     -41.969  33.625  31.969  1.00 89.44           N  
ATOM   3705  CZ  ARG A 472     -42.000  33.188  30.719  1.00 89.44           C  
ATOM   3706  N   GLN A 473     -44.281  27.594  25.375  1.00 89.44           N  
ATOM   3707  CA  GLN A 473     -44.875  27.422  24.047  1.00 89.44           C  
ATOM   3708  C   GLN A 473     -45.875  26.266  24.047  1.00 89.44           C  
ATOM   3709  CB  GLN A 473     -43.812  27.188  23.000  1.00 89.44           C  
ATOM   3710  O   GLN A 473     -46.906  26.328  23.375  1.00 89.44           O  
ATOM   3711  CG  GLN A 473     -42.844  28.359  22.812  1.00 89.44           C  
ATOM   3712  CD  GLN A 473     -41.625  28.016  21.984  1.00 89.44           C  
ATOM   3713  NE2 GLN A 473     -40.875  29.031  21.578  1.00 89.44           N  
ATOM   3714  OE1 GLN A 473     -41.375  26.844  21.703  1.00 89.44           O  
ATOM   3715  N   ALA A 474     -45.531  25.219  24.781  1.00 88.19           N  
ATOM   3716  CA  ALA A 474     -46.375  24.047  24.844  1.00 88.19           C  
ATOM   3717  C   ALA A 474     -47.719  24.375  25.469  1.00 88.19           C  
ATOM   3718  CB  ALA A 474     -45.688  22.922  25.625  1.00 88.19           C  
ATOM   3719  O   ALA A 474     -48.750  23.828  25.078  1.00 88.19           O  
ATOM   3720  N   GLN A 475     -47.719  25.266  26.406  1.00 87.00           N  
ATOM   3721  CA  GLN A 475     -48.938  25.656  27.094  1.00 87.00           C  
ATOM   3722  C   GLN A 475     -49.875  26.453  26.188  1.00 87.00           C  
ATOM   3723  CB  GLN A 475     -48.594  26.469  28.344  1.00 87.00           C  
ATOM   3724  O   GLN A 475     -51.094  26.422  26.359  1.00 87.00           O  
ATOM   3725  CG  GLN A 475     -48.219  25.625  29.562  1.00 87.00           C  
ATOM   3726  CD  GLN A 475     -47.906  26.453  30.781  1.00 87.00           C  
ATOM   3727  NE2 GLN A 475     -47.656  25.797  31.906  1.00 87.00           N  
ATOM   3728  OE1 GLN A 475     -47.875  27.688  30.719  1.00 87.00           O  
ATOM   3729  N   ARG A 476     -49.250  27.094  25.219  1.00 88.12           N  
ATOM   3730  CA  ARG A 476     -50.031  27.969  24.359  1.00 88.12           C  
ATOM   3731  C   ARG A 476     -50.344  27.297  23.016  1.00 88.12           C  
ATOM   3732  CB  ARG A 476     -49.312  29.297  24.125  1.00 88.12           C  
ATOM   3733  O   ARG A 476     -50.812  27.938  22.078  1.00 88.12           O  
ATOM   3734  CG  ARG A 476     -49.188  30.156  25.375  1.00 88.12           C  
ATOM   3735  CD  ARG A 476     -48.562  31.500  25.062  1.00 88.12           C  
ATOM   3736  NE  ARG A 476     -48.688  32.438  26.188  1.00 88.12           N  
ATOM   3737  NH1 ARG A 476     -47.531  34.156  25.172  1.00 88.12           N  
ATOM   3738  NH2 ARG A 476     -48.375  34.406  27.281  1.00 88.12           N  
ATOM   3739  CZ  ARG A 476     -48.188  33.656  26.219  1.00 88.12           C  
ATOM   3740  N   VAL A 477     -50.094  26.062  22.891  1.00 85.69           N  
ATOM   3741  CA  VAL A 477     -50.156  25.359  21.609  1.00 85.69           C  
ATOM   3742  C   VAL A 477     -51.562  25.422  21.047  1.00 85.69           C  
ATOM   3743  CB  VAL A 477     -49.688  23.891  21.750  1.00 85.69           C  
ATOM   3744  O   VAL A 477     -51.750  25.500  19.844  1.00 85.69           O  
ATOM   3745  CG1 VAL A 477     -50.531  22.984  20.844  1.00 85.69           C  
ATOM   3746  CG2 VAL A 477     -48.219  23.766  21.422  1.00 85.69           C  
ATOM   3747  N   ALA A 478     -52.594  25.406  21.875  1.00 84.62           N  
ATOM   3748  CA  ALA A 478     -53.969  25.391  21.453  1.00 84.62           C  
ATOM   3749  C   ALA A 478     -54.375  26.734  20.812  1.00 84.62           C  
ATOM   3750  CB  ALA A 478     -54.906  25.094  22.641  1.00 84.62           C  
ATOM   3751  O   ALA A 478     -55.188  26.766  19.891  1.00 84.62           O  
ATOM   3752  N   HIS A 479     -53.750  27.781  21.312  1.00 87.56           N  
ATOM   3753  CA  HIS A 479     -54.125  29.109  20.844  1.00 87.56           C  
ATOM   3754  C   HIS A 479     -53.156  29.656  19.828  1.00 87.56           C  
ATOM   3755  CB  HIS A 479     -54.281  30.078  22.031  1.00 87.56           C  
ATOM   3756  O   HIS A 479     -53.531  30.359  18.891  1.00 87.56           O  
ATOM   3757  CG  HIS A 479     -55.281  29.672  23.031  1.00 87.56           C  
ATOM   3758  CD2 HIS A 479     -55.250  29.641  24.391  1.00 87.56           C  
ATOM   3759  ND1 HIS A 479     -56.531  29.203  22.672  1.00 87.56           N  
ATOM   3760  CE1 HIS A 479     -57.219  28.922  23.766  1.00 87.56           C  
ATOM   3761  NE2 HIS A 479     -56.469  29.172  24.828  1.00 87.56           N  
ATOM   3762  N   ALA A 480     -51.875  29.391  20.094  1.00 90.19           N  
ATOM   3763  CA  ALA A 480     -50.844  29.891  19.219  1.00 90.19           C  
ATOM   3764  C   ALA A 480     -49.719  28.859  19.031  1.00 90.19           C  
ATOM   3765  CB  ALA A 480     -50.250  31.188  19.781  1.00 90.19           C  
ATOM   3766  O   ALA A 480     -48.688  28.922  19.688  1.00 90.19           O  
ATOM   3767  N   ASP A 481     -49.906  28.016  18.141  1.00 92.88           N  
ATOM   3768  CA  ASP A 481     -48.906  26.969  17.859  1.00 92.88           C  
ATOM   3769  C   ASP A 481     -47.719  27.531  17.094  1.00 92.88           C  
ATOM   3770  CB  ASP A 481     -49.531  25.812  17.094  1.00 92.88           C  
ATOM   3771  O   ASP A 481     -47.844  27.922  15.922  1.00 92.88           O  
ATOM   3772  CG  ASP A 481     -48.594  24.641  16.906  1.00 92.88           C  
ATOM   3773  OD1 ASP A 481     -47.469  24.688  17.391  1.00 92.88           O  
ATOM   3774  OD2 ASP A 481     -49.031  23.641  16.281  1.00 92.88           O  
ATOM   3775  N   VAL A 482     -46.594  27.500  17.656  1.00 94.00           N  
ATOM   3776  CA  VAL A 482     -45.375  28.078  17.094  1.00 94.00           C  
ATOM   3777  C   VAL A 482     -44.969  27.312  15.844  1.00 94.00           C  
ATOM   3778  CB  VAL A 482     -44.219  28.094  18.125  1.00 94.00           C  
ATOM   3779  O   VAL A 482     -44.312  27.875  14.945  1.00 94.00           O  
ATOM   3780  CG1 VAL A 482     -43.562  26.719  18.219  1.00 94.00           C  
ATOM   3781  CG2 VAL A 482     -43.188  29.156  17.750  1.00 94.00           C  
ATOM   3782  N   PHE A 483     -45.375  26.047  15.609  1.00 95.81           N  
ATOM   3783  CA  PHE A 483     -44.969  25.219  14.477  1.00 95.81           C  
ATOM   3784  C   PHE A 483     -46.094  25.078  13.469  1.00 95.81           C  
ATOM   3785  CB  PHE A 483     -44.500  23.828  14.961  1.00 95.81           C  
ATOM   3786  O   PHE A 483     -46.031  24.219  12.570  1.00 95.81           O  
ATOM   3787  CG  PHE A 483     -43.219  23.844  15.703  1.00 95.81           C  
ATOM   3788  CD1 PHE A 483     -42.000  24.078  15.031  1.00 95.81           C  
ATOM   3789  CD2 PHE A 483     -43.156  23.625  17.078  1.00 95.81           C  
ATOM   3790  CE1 PHE A 483     -40.781  24.078  15.719  1.00 95.81           C  
ATOM   3791  CE2 PHE A 483     -41.969  23.625  17.766  1.00 95.81           C  
ATOM   3792  CZ  PHE A 483     -40.781  23.859  17.078  1.00 95.81           C  
ATOM   3793  N   ALA A 484     -47.094  25.859  13.547  1.00 95.06           N  
ATOM   3794  CA  ALA A 484     -48.219  25.812  12.617  1.00 95.06           C  
ATOM   3795  C   ALA A 484     -47.750  25.984  11.172  1.00 95.06           C  
ATOM   3796  CB  ALA A 484     -49.250  26.891  12.969  1.00 95.06           C  
ATOM   3797  O   ALA A 484     -48.188  25.250  10.281  1.00 95.06           O  
ATOM   3798  N   PRO A 485     -46.875  26.938  10.977  1.00 95.19           N  
ATOM   3799  CA  PRO A 485     -46.406  27.078   9.594  1.00 95.19           C  
ATOM   3800  C   PRO A 485     -45.688  25.844   9.094  1.00 95.19           C  
ATOM   3801  CB  PRO A 485     -45.469  28.281   9.672  1.00 95.19           C  
ATOM   3802  O   PRO A 485     -45.812  25.469   7.918  1.00 95.19           O  
ATOM   3803  CG  PRO A 485     -45.625  28.812  11.062  1.00 95.19           C  
ATOM   3804  CD  PRO A 485     -46.406  27.812  11.859  1.00 95.19           C  
ATOM   3805  N   VAL A 486     -44.844  25.188   9.938  1.00 96.44           N  
ATOM   3806  CA  VAL A 486     -44.125  23.984   9.562  1.00 96.44           C  
ATOM   3807  C   VAL A 486     -45.094  22.859   9.211  1.00 96.44           C  
ATOM   3808  CB  VAL A 486     -43.188  23.516  10.695  1.00 96.44           C  
ATOM   3809  O   VAL A 486     -44.938  22.172   8.211  1.00 96.44           O  
ATOM   3810  CG1 VAL A 486     -42.469  22.219  10.312  1.00 96.44           C  
ATOM   3811  CG2 VAL A 486     -42.156  24.609  11.008  1.00 96.44           C  
ATOM   3812  N   LYS A 487     -46.156  22.719  10.016  1.00 95.50           N  
ATOM   3813  CA  LYS A 487     -47.188  21.719   9.766  1.00 95.50           C  
ATOM   3814  C   LYS A 487     -47.938  21.984   8.453  1.00 95.50           C  
ATOM   3815  CB  LYS A 487     -48.188  21.672  10.922  1.00 95.50           C  
ATOM   3816  O   LYS A 487     -48.312  21.047   7.742  1.00 95.50           O  
ATOM   3817  CG  LYS A 487     -47.594  21.156  12.227  1.00 95.50           C  
ATOM   3818  CD  LYS A 487     -48.625  21.188  13.359  1.00 95.50           C  
ATOM   3819  CE  LYS A 487     -48.031  20.734  14.680  1.00 95.50           C  
ATOM   3820  NZ  LYS A 487     -49.000  20.859  15.805  1.00 95.50           N  
ATOM   3821  N   ALA A 488     -48.125  23.250   8.203  1.00 95.75           N  
ATOM   3822  CA  ALA A 488     -48.750  23.625   6.945  1.00 95.75           C  
ATOM   3823  C   ALA A 488     -47.906  23.219   5.754  1.00 95.75           C  
ATOM   3824  CB  ALA A 488     -49.031  25.125   6.918  1.00 95.75           C  
ATOM   3825  O   ALA A 488     -48.406  22.766   4.730  1.00 95.75           O  
ATOM   3826  N   HIS A 489     -46.625  23.438   5.902  1.00 95.81           N  
ATOM   3827  CA  HIS A 489     -45.719  23.062   4.828  1.00 95.81           C  
ATOM   3828  C   HIS A 489     -45.688  21.547   4.641  1.00 95.81           C  
ATOM   3829  CB  HIS A 489     -44.312  23.594   5.105  1.00 95.81           C  
ATOM   3830  O   HIS A 489     -45.531  21.062   3.518  1.00 95.81           O  
ATOM   3831  CG  HIS A 489     -44.062  24.953   4.535  1.00 95.81           C  
ATOM   3832  CD2 HIS A 489     -43.375  25.344   3.438  1.00 95.81           C  
ATOM   3833  ND1 HIS A 489     -44.531  26.109   5.113  1.00 95.81           N  
ATOM   3834  CE1 HIS A 489     -44.156  27.141   4.395  1.00 95.81           C  
ATOM   3835  NE2 HIS A 489     -43.438  26.703   3.373  1.00 95.81           N  
ATOM   3836  N   VAL A 490     -45.750  20.797   5.688  1.00 96.12           N  
ATOM   3837  CA  VAL A 490     -45.781  19.328   5.633  1.00 96.12           C  
ATOM   3838  C   VAL A 490     -47.031  18.875   4.895  1.00 96.12           C  
ATOM   3839  CB  VAL A 490     -45.719  18.703   7.043  1.00 96.12           C  
ATOM   3840  O   VAL A 490     -46.969  17.969   4.059  1.00 96.12           O  
ATOM   3841  CG1 VAL A 490     -46.000  17.203   6.980  1.00 96.12           C  
ATOM   3842  CG2 VAL A 490     -44.375  18.969   7.695  1.00 96.12           C  
ATOM   3843  N   ALA A 491     -48.125  19.531   5.203  1.00 95.38           N  
ATOM   3844  CA  ALA A 491     -49.375  19.203   4.547  1.00 95.38           C  
ATOM   3845  C   ALA A 491     -49.312  19.484   3.051  1.00 95.38           C  
ATOM   3846  CB  ALA A 491     -50.531  19.969   5.184  1.00 95.38           C  
ATOM   3847  O   ALA A 491     -49.844  18.719   2.242  1.00 95.38           O  
ATOM   3848  N   GLU A 492     -48.750  20.547   2.799  1.00 95.62           N  
ATOM   3849  CA  GLU A 492     -48.594  20.891   1.392  1.00 95.62           C  
ATOM   3850  C   GLU A 492     -47.719  19.844   0.673  1.00 95.62           C  
ATOM   3851  CB  GLU A 492     -47.938  22.281   1.251  1.00 95.62           C  
ATOM   3852  O   GLU A 492     -48.000  19.500  -0.476  1.00 95.62           O  
ATOM   3853  CG  GLU A 492     -48.250  22.953  -0.079  1.00 95.62           C  
ATOM   3854  CD  GLU A 492     -47.938  24.438  -0.079  1.00 95.62           C  
ATOM   3855  OE1 GLU A 492     -48.125  25.094  -1.123  1.00 95.62           O  
ATOM   3856  OE2 GLU A 492     -47.469  24.938   0.975  1.00 95.62           O  
ATOM   3857  N   LEU A 493     -46.656  19.484   1.311  1.00 95.06           N  
ATOM   3858  CA  LEU A 493     -45.781  18.469   0.750  1.00 95.06           C  
ATOM   3859  C   LEU A 493     -46.500  17.156   0.540  1.00 95.06           C  
ATOM   3860  CB  LEU A 493     -44.562  18.250   1.666  1.00 95.06           C  
ATOM   3861  O   LEU A 493     -46.344  16.500  -0.494  1.00 95.06           O  
ATOM   3862  CG  LEU A 493     -43.312  17.656   1.009  1.00 95.06           C  
ATOM   3863  CD1 LEU A 493     -42.312  18.766   0.688  1.00 95.06           C  
ATOM   3864  CD2 LEU A 493     -42.688  16.609   1.909  1.00 95.06           C  
ATOM   3865  N   GLU A 494     -47.375  16.781   1.464  1.00 95.00           N  
ATOM   3866  CA  GLU A 494     -48.156  15.539   1.376  1.00 95.00           C  
ATOM   3867  C   GLU A 494     -49.188  15.609   0.271  1.00 95.00           C  
ATOM   3868  CB  GLU A 494     -48.812  15.219   2.717  1.00 95.00           C  
ATOM   3869  O   GLU A 494     -49.531  14.586  -0.328  1.00 95.00           O  
ATOM   3870  CG  GLU A 494     -47.844  14.805   3.807  1.00 95.00           C  
ATOM   3871  CD  GLU A 494     -48.531  14.422   5.109  1.00 95.00           C  
ATOM   3872  OE1 GLU A 494     -47.875  13.773   5.965  1.00 95.00           O  
ATOM   3873  OE2 GLU A 494     -49.719  14.781   5.277  1.00 95.00           O  
ATOM   3874  N   ARG A 495     -49.656  16.766   0.026  1.00 94.94           N  
ATOM   3875  CA  ARG A 495     -50.625  16.953  -1.068  1.00 94.94           C  
ATOM   3876  C   ARG A 495     -49.906  16.812  -2.420  1.00 94.94           C  
ATOM   3877  CB  ARG A 495     -51.312  18.312  -0.960  1.00 94.94           C  
ATOM   3878  O   ARG A 495     -50.469  16.234  -3.352  1.00 94.94           O  
ATOM   3879  CG  ARG A 495     -52.812  18.266  -1.194  1.00 94.94           C  
ATOM   3880  CD  ARG A 495     -53.406  19.656  -1.152  1.00 94.94           C  
ATOM   3881  NE  ARG A 495     -52.406  20.703  -1.002  1.00 94.94           N  
ATOM   3882  NH1 ARG A 495     -53.312  22.125  -2.574  1.00 94.94           N  
ATOM   3883  NH2 ARG A 495     -51.406  22.719  -1.466  1.00 94.94           N  
ATOM   3884  CZ  ARG A 495     -52.375  21.844  -1.681  1.00 94.94           C  
ATOM   3885  N   ARG A 496     -48.781  17.391  -2.430  1.00 95.19           N  
ATOM   3886  CA  ARG A 496     -48.000  17.359  -3.668  1.00 95.19           C  
ATOM   3887  C   ARG A 496     -47.531  15.938  -3.992  1.00 95.19           C  
ATOM   3888  CB  ARG A 496     -46.781  18.297  -3.570  1.00 95.19           C  
ATOM   3889  O   ARG A 496     -47.469  15.562  -5.164  1.00 95.19           O  
ATOM   3890  CG  ARG A 496     -46.656  19.250  -4.746  1.00 95.19           C  
ATOM   3891  CD  ARG A 496     -45.531  20.250  -4.527  1.00 95.19           C  
ATOM   3892  NE  ARG A 496     -44.438  20.047  -5.449  1.00 95.19           N  
ATOM   3893  NH1 ARG A 496     -43.031  21.578  -4.441  1.00 95.19           N  
ATOM   3894  NH2 ARG A 496     -42.312  20.406  -6.281  1.00 95.19           N  
ATOM   3895  CZ  ARG A 496     -43.250  20.672  -5.387  1.00 95.19           C  
ATOM   3896  N   PHE A 497     -47.281  15.234  -2.928  1.00 94.62           N  
ATOM   3897  CA  PHE A 497     -46.844  13.852  -3.088  1.00 94.62           C  
ATOM   3898  C   PHE A 497     -47.719  12.898  -2.299  1.00 94.62           C  
ATOM   3899  CB  PHE A 497     -45.375  13.703  -2.639  1.00 94.62           C  
ATOM   3900  O   PHE A 497     -47.375  12.500  -1.185  1.00 94.62           O  
ATOM   3901  CG  PHE A 497     -44.406  14.539  -3.432  1.00 94.62           C  
ATOM   3902  CD1 PHE A 497     -43.875  14.062  -4.621  1.00 94.62           C  
ATOM   3903  CD2 PHE A 497     -44.062  15.805  -2.990  1.00 94.62           C  
ATOM   3904  CE1 PHE A 497     -42.969  14.836  -5.359  1.00 94.62           C  
ATOM   3905  CE2 PHE A 497     -43.156  16.578  -3.723  1.00 94.62           C  
ATOM   3906  CZ  PHE A 497     -42.625  16.094  -4.906  1.00 94.62           C  
ATOM   3907  N   PRO A 498     -48.906  12.477  -2.760  1.00 86.94           N  
ATOM   3908  CA  PRO A 498     -49.906  11.719  -2.023  1.00 86.94           C  
ATOM   3909  C   PRO A 498     -49.375  10.430  -1.416  1.00 86.94           C  
ATOM   3910  CB  PRO A 498     -50.969  11.422  -3.092  1.00 86.94           C  
ATOM   3911  O   PRO A 498     -49.875   9.977  -0.380  1.00 86.94           O  
ATOM   3912  CG  PRO A 498     -50.531  12.180  -4.297  1.00 86.94           C  
ATOM   3913  CD  PRO A 498     -49.125  12.703  -4.043  1.00 86.94           C  
ATOM   3914  N   GLY A 499     -48.250   9.969  -1.766  1.00 84.94           N  
ATOM   3915  CA  GLY A 499     -47.656   8.766  -1.206  1.00 84.94           C  
ATOM   3916  C   GLY A 499     -46.625   9.047  -0.111  1.00 84.94           C  
ATOM   3917  O   GLY A 499     -46.281   8.156   0.664  1.00 84.94           O  
ATOM   3918  N   ALA A 500     -46.469  10.234   0.122  1.00 87.88           N  
ATOM   3919  CA  ALA A 500     -45.469  10.617   1.111  1.00 87.88           C  
ATOM   3920  C   ALA A 500     -46.125  11.000   2.436  1.00 87.88           C  
ATOM   3921  CB  ALA A 500     -44.625  11.773   0.586  1.00 87.88           C  
ATOM   3922  O   ALA A 500     -47.188  11.641   2.451  1.00 87.88           O  
ATOM   3923  N   ARG A 501     -45.750  10.375   3.525  1.00 89.69           N  
ATOM   3924  CA  ARG A 501     -46.188  10.750   4.867  1.00 89.69           C  
ATOM   3925  C   ARG A 501     -45.000  11.234   5.711  1.00 89.69           C  
ATOM   3926  CB  ARG A 501     -46.875   9.570   5.555  1.00 89.69           C  
ATOM   3927  O   ARG A 501     -43.969  10.555   5.793  1.00 89.69           O  
ATOM   3928  CG  ARG A 501     -48.375   9.531   5.340  1.00 89.69           C  
ATOM   3929  CD  ARG A 501     -49.094   8.688   6.398  1.00 89.69           C  
ATOM   3930  NE  ARG A 501     -50.500   8.539   6.113  1.00 89.69           N  
ATOM   3931  NH1 ARG A 501     -50.969   7.297   8.008  1.00 89.69           N  
ATOM   3932  NH2 ARG A 501     -52.625   7.805   6.531  1.00 89.69           N  
ATOM   3933  CZ  ARG A 501     -51.375   7.879   6.883  1.00 89.69           C  
ATOM   3934  N   VAL A 502     -45.219  12.375   6.270  1.00 94.12           N  
ATOM   3935  CA  VAL A 502     -44.188  12.953   7.121  1.00 94.12           C  
ATOM   3936  C   VAL A 502     -44.719  13.109   8.547  1.00 94.12           C  
ATOM   3937  CB  VAL A 502     -43.719  14.312   6.578  1.00 94.12           C  
ATOM   3938  O   VAL A 502     -45.188  14.180   8.922  1.00 94.12           O  
ATOM   3939  CG1 VAL A 502     -42.562  14.859   7.441  1.00 94.12           C  
ATOM   3940  CG2 VAL A 502     -43.250  14.188   5.125  1.00 94.12           C  
ATOM   3941  N   PRO A 503     -44.562  12.078   9.273  1.00 94.19           N  
ATOM   3942  CA  PRO A 503     -45.000  12.180  10.656  1.00 94.19           C  
ATOM   3943  C   PRO A 503     -44.188  13.195  11.469  1.00 94.19           C  
ATOM   3944  CB  PRO A 503     -44.812  10.766  11.203  1.00 94.19           C  
ATOM   3945  O   PRO A 503     -43.031  13.406  11.195  1.00 94.19           O  
ATOM   3946  CG  PRO A 503     -43.969  10.078  10.180  1.00 94.19           C  
ATOM   3947  CD  PRO A 503     -43.938  10.922   8.938  1.00 94.19           C  
ATOM   3948  N   TRP A 504     -44.844  13.875  12.438  1.00 94.19           N  
ATOM   3949  CA  TRP A 504     -44.156  14.758  13.367  1.00 94.19           C  
ATOM   3950  C   TRP A 504     -44.500  14.406  14.812  1.00 94.19           C  
ATOM   3951  CB  TRP A 504     -44.500  16.219  13.086  1.00 94.19           C  
ATOM   3952  O   TRP A 504     -45.625  14.016  15.109  1.00 94.19           O  
ATOM   3953  CG  TRP A 504     -45.969  16.500  13.055  1.00 94.19           C  
ATOM   3954  CD1 TRP A 504     -46.812  16.656  14.125  1.00 94.19           C  
ATOM   3955  CD2 TRP A 504     -46.812  16.641  11.891  1.00 94.19           C  
ATOM   3956  CE2 TRP A 504     -48.125  16.891  12.328  1.00 94.19           C  
ATOM   3957  CE3 TRP A 504     -46.531  16.594  10.508  1.00 94.19           C  
ATOM   3958  NE1 TRP A 504     -48.094  16.891  13.695  1.00 94.19           N  
ATOM   3959  CH2 TRP A 504     -48.906  17.031  10.102  1.00 94.19           C  
ATOM   3960  CZ2 TRP A 504     -49.188  17.078  11.445  1.00 94.19           C  
ATOM   3961  CZ3 TRP A 504     -47.594  16.781   9.633  1.00 94.19           C  
ATOM   3962  N   LEU A 505     -43.469  14.438  15.617  1.00 93.44           N  
ATOM   3963  CA  LEU A 505     -43.594  14.203  17.047  1.00 93.44           C  
ATOM   3964  C   LEU A 505     -43.344  15.492  17.844  1.00 93.44           C  
ATOM   3965  CB  LEU A 505     -42.625  13.117  17.516  1.00 93.44           C  
ATOM   3966  O   LEU A 505     -42.406  16.219  17.547  1.00 93.44           O  
ATOM   3967  CG  LEU A 505     -43.188  11.695  17.578  1.00 93.44           C  
ATOM   3968  CD1 LEU A 505     -42.281  10.742  16.781  1.00 93.44           C  
ATOM   3969  CD2 LEU A 505     -43.312  11.234  19.016  1.00 93.44           C  
ATOM   3970  N   SER A 506     -44.250  15.766  18.781  1.00 93.00           N  
ATOM   3971  CA  SER A 506     -44.094  16.938  19.625  1.00 93.00           C  
ATOM   3972  C   SER A 506     -43.406  16.594  20.938  1.00 93.00           C  
ATOM   3973  CB  SER A 506     -45.438  17.578  19.906  1.00 93.00           C  
ATOM   3974  O   SER A 506     -43.844  15.688  21.656  1.00 93.00           O  
ATOM   3975  OG  SER A 506     -46.125  17.891  18.703  1.00 93.00           O  
ATOM   3976  N   VAL A 507     -42.375  17.266  21.172  1.00 92.19           N  
ATOM   3977  CA  VAL A 507     -41.594  17.031  22.406  1.00 92.19           C  
ATOM   3978  C   VAL A 507     -41.500  18.328  23.203  1.00 92.19           C  
ATOM   3979  CB  VAL A 507     -40.188  16.469  22.094  1.00 92.19           C  
ATOM   3980  O   VAL A 507     -41.094  19.359  22.656  1.00 92.19           O  
ATOM   3981  CG1 VAL A 507     -39.438  16.172  23.391  1.00 92.19           C  
ATOM   3982  CG2 VAL A 507     -40.312  15.203  21.234  1.00 92.19           C  
ATOM   3983  N   GLN A 508     -41.875  18.250  24.469  1.00 91.00           N  
ATOM   3984  CA  GLN A 508     -41.719  19.391  25.359  1.00 91.00           C  
ATOM   3985  C   GLN A 508     -40.375  19.312  26.109  1.00 91.00           C  
ATOM   3986  CB  GLN A 508     -42.875  19.469  26.359  1.00 91.00           C  
ATOM   3987  O   GLN A 508     -40.094  18.328  26.797  1.00 91.00           O  
ATOM   3988  CG  GLN A 508     -42.938  20.781  27.125  1.00 91.00           C  
ATOM   3989  CD  GLN A 508     -44.062  20.797  28.156  1.00 91.00           C  
ATOM   3990  NE2 GLN A 508     -44.062  21.812  29.000  1.00 91.00           N  
ATOM   3991  OE1 GLN A 508     -44.906  19.906  28.172  1.00 91.00           O  
ATOM   3992  N   THR A 509     -39.594  20.312  25.844  1.00 86.19           N  
ATOM   3993  CA  THR A 509     -38.312  20.344  26.547  1.00 86.19           C  
ATOM   3994  C   THR A 509     -37.719  21.750  26.547  1.00 86.19           C  
ATOM   3995  CB  THR A 509     -37.312  19.375  25.891  1.00 86.19           C  
ATOM   3996  O   THR A 509     -37.875  22.500  25.594  1.00 86.19           O  
ATOM   3997  CG2 THR A 509     -37.281  19.531  24.375  1.00 86.19           C  
ATOM   3998  OG1 THR A 509     -36.000  19.625  26.406  1.00 86.19           O  
ATOM   3999  N   ALA A 510     -37.062  22.141  27.750  1.00 78.62           N  
ATOM   4000  CA  ALA A 510     -36.406  23.422  27.844  1.00 78.62           C  
ATOM   4001  C   ALA A 510     -34.938  23.312  27.375  1.00 78.62           C  
ATOM   4002  CB  ALA A 510     -36.438  23.953  29.281  1.00 78.62           C  
ATOM   4003  O   ALA A 510     -34.375  24.297  26.906  1.00 78.62           O  
ATOM   4004  N   ALA A 511     -34.312  22.234  27.578  1.00 78.56           N  
ATOM   4005  CA  ALA A 511     -32.938  21.969  27.156  1.00 78.56           C  
ATOM   4006  C   ALA A 511     -32.844  20.641  26.422  1.00 78.56           C  
ATOM   4007  CB  ALA A 511     -32.000  21.969  28.375  1.00 78.56           C  
ATOM   4008  O   ALA A 511     -32.531  19.609  27.031  1.00 78.56           O  
ATOM   4009  N   PRO A 512     -32.938  20.797  25.219  1.00 81.31           N  
ATOM   4010  CA  PRO A 512     -32.938  19.531  24.469  1.00 81.31           C  
ATOM   4011  C   PRO A 512     -31.594  18.828  24.516  1.00 81.31           C  
ATOM   4012  CB  PRO A 512     -33.281  19.984  23.047  1.00 81.31           C  
ATOM   4013  O   PRO A 512     -30.562  19.438  24.250  1.00 81.31           O  
ATOM   4014  CG  PRO A 512     -33.156  21.469  23.062  1.00 81.31           C  
ATOM   4015  CD  PRO A 512     -33.094  21.922  24.484  1.00 81.31           C  
ATOM   4016  N   SER A 513     -31.578  17.594  25.000  1.00 84.25           N  
ATOM   4017  CA  SER A 513     -30.438  16.688  24.953  1.00 84.25           C  
ATOM   4018  C   SER A 513     -30.531  15.742  23.750  1.00 84.25           C  
ATOM   4019  CB  SER A 513     -30.344  15.875  26.250  1.00 84.25           C  
ATOM   4020  O   SER A 513     -31.547  15.062  23.578  1.00 84.25           O  
ATOM   4021  OG  SER A 513     -30.125  14.500  25.953  1.00 84.25           O  
ATOM   4022  N   PRO A 514     -29.500  15.703  22.938  1.00 87.56           N  
ATOM   4023  CA  PRO A 514     -29.562  14.859  21.750  1.00 87.56           C  
ATOM   4024  C   PRO A 514     -29.844  13.391  22.078  1.00 87.56           C  
ATOM   4025  CB  PRO A 514     -28.156  15.016  21.141  1.00 87.56           C  
ATOM   4026  O   PRO A 514     -30.594  12.734  21.359  1.00 87.56           O  
ATOM   4027  CG  PRO A 514     -27.562  16.172  21.859  1.00 87.56           C  
ATOM   4028  CD  PRO A 514     -28.359  16.422  23.109  1.00 87.56           C  
ATOM   4029  N   LEU A 515     -29.312  12.867  23.141  1.00 91.69           N  
ATOM   4030  CA  LEU A 515     -29.516  11.461  23.469  1.00 91.69           C  
ATOM   4031  C   LEU A 515     -30.922  11.211  23.984  1.00 91.69           C  
ATOM   4032  CB  LEU A 515     -28.484  11.016  24.531  1.00 91.69           C  
ATOM   4033  O   LEU A 515     -31.500  10.156  23.719  1.00 91.69           O  
ATOM   4034  CG  LEU A 515     -27.094  10.672  24.016  1.00 91.69           C  
ATOM   4035  CD1 LEU A 515     -26.125  10.516  25.172  1.00 91.69           C  
ATOM   4036  CD2 LEU A 515     -27.125   9.406  23.156  1.00 91.69           C  
ATOM   4037  N   ARG A 516     -31.484  12.164  24.719  1.00 90.81           N  
ATOM   4038  CA  ARG A 516     -32.875  12.016  25.203  1.00 90.81           C  
ATOM   4039  C   ARG A 516     -33.844  12.008  24.031  1.00 90.81           C  
ATOM   4040  CB  ARG A 516     -33.219  13.141  26.172  1.00 90.81           C  
ATOM   4041  O   ARG A 516     -34.844  11.273  24.047  1.00 90.81           O  
ATOM   4042  CG  ARG A 516     -32.812  12.859  27.609  1.00 90.81           C  
ATOM   4043  CD  ARG A 516     -33.469  13.844  28.578  1.00 90.81           C  
ATOM   4044  NE  ARG A 516     -33.062  13.578  29.953  1.00 90.81           N  
ATOM   4045  NH1 ARG A 516     -34.281  15.312  30.859  1.00 90.81           N  
ATOM   4046  NH2 ARG A 516     -33.031  13.961  32.219  1.00 90.81           N  
ATOM   4047  CZ  ARG A 516     -33.469  14.281  31.016  1.00 90.81           C  
ATOM   4048  N   LEU A 517     -33.562  12.875  23.156  1.00 91.69           N  
ATOM   4049  CA  LEU A 517     -34.406  12.906  21.953  1.00 91.69           C  
ATOM   4050  C   LEU A 517     -34.312  11.594  21.188  1.00 91.69           C  
ATOM   4051  CB  LEU A 517     -34.000  14.078  21.047  1.00 91.69           C  
ATOM   4052  O   LEU A 517     -35.312  11.070  20.719  1.00 91.69           O  
ATOM   4053  CG  LEU A 517     -34.531  15.453  21.453  1.00 91.69           C  
ATOM   4054  CD1 LEU A 517     -33.719  16.547  20.781  1.00 91.69           C  
ATOM   4055  CD2 LEU A 517     -36.000  15.586  21.078  1.00 91.69           C  
ATOM   4056  N   MET A 518     -33.062  11.078  21.078  1.00 93.81           N  
ATOM   4057  CA  MET A 518     -32.844   9.828  20.359  1.00 93.81           C  
ATOM   4058  C   MET A 518     -33.531   8.664  21.078  1.00 93.81           C  
ATOM   4059  CB  MET A 518     -31.359   9.547  20.203  1.00 93.81           C  
ATOM   4060  O   MET A 518     -34.031   7.730  20.438  1.00 93.81           O  
ATOM   4061  CG  MET A 518     -30.781   9.961  18.859  1.00 93.81           C  
ATOM   4062  SD  MET A 518     -32.062   9.945  17.516  1.00 93.81           S  
ATOM   4063  CE  MET A 518     -32.375   8.164  17.406  1.00 93.81           C  
ATOM   4064  N   ASP A 519     -33.500   8.727  22.391  1.00 94.12           N  
ATOM   4065  CA  ASP A 519     -34.188   7.691  23.172  1.00 94.12           C  
ATOM   4066  C   ASP A 519     -35.656   7.602  22.797  1.00 94.12           C  
ATOM   4067  CB  ASP A 519     -34.031   7.965  24.672  1.00 94.12           C  
ATOM   4068  O   ASP A 519     -36.219   6.504  22.641  1.00 94.12           O  
ATOM   4069  CG  ASP A 519     -32.656   7.590  25.203  1.00 94.12           C  
ATOM   4070  OD1 ASP A 519     -31.891   6.941  24.484  1.00 94.12           O  
ATOM   4071  OD2 ASP A 519     -32.375   7.945  26.375  1.00 94.12           O  
ATOM   4072  N   LEU A 520     -36.281   8.750  22.703  1.00 93.75           N  
ATOM   4073  CA  LEU A 520     -37.688   8.805  22.344  1.00 93.75           C  
ATOM   4074  C   LEU A 520     -37.938   8.242  20.938  1.00 93.75           C  
ATOM   4075  CB  LEU A 520     -38.219  10.242  22.422  1.00 93.75           C  
ATOM   4076  O   LEU A 520     -38.844   7.465  20.734  1.00 93.75           O  
ATOM   4077  CG  LEU A 520     -39.156  10.570  23.578  1.00 93.75           C  
ATOM   4078  CD1 LEU A 520     -38.812  11.938  24.172  1.00 93.75           C  
ATOM   4079  CD2 LEU A 520     -40.594  10.523  23.125  1.00 93.75           C  
ATOM   4080  N   LEU A 521     -37.094   8.578  20.062  1.00 93.62           N  
ATOM   4081  CA  LEU A 521     -37.219   8.156  18.672  1.00 93.62           C  
ATOM   4082  C   LEU A 521     -36.938   6.668  18.516  1.00 93.62           C  
ATOM   4083  CB  LEU A 521     -36.281   8.961  17.766  1.00 93.62           C  
ATOM   4084  O   LEU A 521     -37.594   5.973  17.750  1.00 93.62           O  
ATOM   4085  CG  LEU A 521     -36.781  10.336  17.328  1.00 93.62           C  
ATOM   4086  CD1 LEU A 521     -35.594  11.219  16.938  1.00 93.62           C  
ATOM   4087  CD2 LEU A 521     -37.750  10.195  16.156  1.00 93.62           C  
ATOM   4088  N   SER A 522     -35.906   6.227  19.188  1.00 95.56           N  
ATOM   4089  CA  SER A 522     -35.500   4.828  19.125  1.00 95.56           C  
ATOM   4090  C   SER A 522     -36.656   3.906  19.547  1.00 95.56           C  
ATOM   4091  CB  SER A 522     -34.281   4.582  20.000  1.00 95.56           C  
ATOM   4092  O   SER A 522     -36.875   2.863  18.938  1.00 95.56           O  
ATOM   4093  OG  SER A 522     -34.031   3.191  20.156  1.00 95.56           O  
ATOM   4094  N   LYS A 523     -37.375   4.316  20.578  1.00 94.94           N  
ATOM   4095  CA  LYS A 523     -38.469   3.502  21.109  1.00 94.94           C  
ATOM   4096  C   LYS A 523     -39.625   3.398  20.125  1.00 94.94           C  
ATOM   4097  CB  LYS A 523     -38.938   4.078  22.438  1.00 94.94           C  
ATOM   4098  O   LYS A 523     -40.344   2.404  20.109  1.00 94.94           O  
ATOM   4099  CG  LYS A 523     -38.219   3.551  23.656  1.00 94.94           C  
ATOM   4100  CD  LYS A 523     -38.781   4.121  24.953  1.00 94.94           C  
ATOM   4101  CE  LYS A 523     -38.000   3.641  26.172  1.00 94.94           C  
ATOM   4102  NZ  LYS A 523     -38.500   4.266  27.438  1.00 94.94           N  
ATOM   4103  N   LYS A 524     -39.750   4.305  19.281  1.00 93.88           N  
ATOM   4104  CA  LYS A 524     -40.875   4.371  18.375  1.00 93.88           C  
ATOM   4105  C   LYS A 524     -40.562   3.686  17.047  1.00 93.88           C  
ATOM   4106  CB  LYS A 524     -41.281   5.824  18.125  1.00 93.88           C  
ATOM   4107  O   LYS A 524     -41.406   3.600  16.172  1.00 93.88           O  
ATOM   4108  CG  LYS A 524     -42.000   6.469  19.297  1.00 93.88           C  
ATOM   4109  CD  LYS A 524     -43.125   7.391  18.828  1.00 93.88           C  
ATOM   4110  CE  LYS A 524     -43.875   8.000  19.984  1.00 93.88           C  
ATOM   4111  NZ  LYS A 524     -45.031   8.859  19.531  1.00 93.88           N  
ATOM   4112  N   HIS A 525     -39.375   3.227  16.844  1.00 94.88           N  
ATOM   4113  CA  HIS A 525     -38.969   2.602  15.586  1.00 94.88           C  
ATOM   4114  C   HIS A 525     -38.406   1.204  15.820  1.00 94.88           C  
ATOM   4115  CB  HIS A 525     -37.938   3.467  14.859  1.00 94.88           C  
ATOM   4116  O   HIS A 525     -37.844   0.923  16.891  1.00 94.88           O  
ATOM   4117  CG  HIS A 525     -38.469   4.742  14.320  1.00 94.88           C  
ATOM   4118  CD2 HIS A 525     -38.812   5.105  13.055  1.00 94.88           C  
ATOM   4119  ND1 HIS A 525     -38.750   5.832  15.117  1.00 94.88           N  
ATOM   4120  CE1 HIS A 525     -39.250   6.809  14.367  1.00 94.88           C  
ATOM   4121  NE2 HIS A 525     -39.281   6.395  13.109  1.00 94.88           N  
ATOM   4122  N   PRO A 526     -38.562   0.360  14.867  1.00 96.19           N  
ATOM   4123  CA  PRO A 526     -37.969  -0.975  14.984  1.00 96.19           C  
ATOM   4124  C   PRO A 526     -36.438  -0.941  15.055  1.00 96.19           C  
ATOM   4125  CB  PRO A 526     -38.438  -1.686  13.719  1.00 96.19           C  
ATOM   4126  O   PRO A 526     -35.812   0.039  14.633  1.00 96.19           O  
ATOM   4127  CG  PRO A 526     -39.375  -0.714  13.055  1.00 96.19           C  
ATOM   4128  CD  PRO A 526     -39.281   0.588  13.805  1.00 96.19           C  
ATOM   4129  N   LEU A 527     -35.812  -1.966  15.500  1.00 96.88           N  
ATOM   4130  CA  LEU A 527     -34.375  -2.051  15.734  1.00 96.88           C  
ATOM   4131  C   LEU A 527     -33.625  -2.061  14.414  1.00 96.88           C  
ATOM   4132  CB  LEU A 527     -34.031  -3.307  16.547  1.00 96.88           C  
ATOM   4133  O   LEU A 527     -32.469  -1.617  14.352  1.00 96.88           O  
ATOM   4134  CG  LEU A 527     -34.375  -3.262  18.031  1.00 96.88           C  
ATOM   4135  CD1 LEU A 527     -34.188  -4.641  18.656  1.00 96.88           C  
ATOM   4136  CD2 LEU A 527     -33.500  -2.234  18.750  1.00 96.88           C  
ATOM   4137  N   ASP A 528     -34.219  -2.547  13.336  1.00 96.19           N  
ATOM   4138  CA  ASP A 528     -33.500  -2.668  12.055  1.00 96.19           C  
ATOM   4139  C   ASP A 528     -33.656  -1.389  11.234  1.00 96.19           C  
ATOM   4140  CB  ASP A 528     -34.031  -3.863  11.266  1.00 96.19           C  
ATOM   4141  O   ASP A 528     -33.219  -1.338  10.078  1.00 96.19           O  
ATOM   4142  CG  ASP A 528     -35.531  -3.762  10.969  1.00 96.19           C  
ATOM   4143  OD1 ASP A 528     -36.250  -2.996  11.664  1.00 96.19           O  
ATOM   4144  OD2 ASP A 528     -36.000  -4.457  10.047  1.00 96.19           O  
ATOM   4145  N   THR A 529     -34.188  -0.329  11.883  1.00 97.44           N  
ATOM   4146  CA  THR A 529     -34.375   0.941  11.188  1.00 97.44           C  
ATOM   4147  C   THR A 529     -33.031   1.664  11.039  1.00 97.44           C  
ATOM   4148  CB  THR A 529     -35.375   1.851  11.930  1.00 97.44           C  
ATOM   4149  O   THR A 529     -32.281   1.774  11.992  1.00 97.44           O  
ATOM   4150  CG2 THR A 529     -35.688   3.092  11.109  1.00 97.44           C  
ATOM   4151  OG1 THR A 529     -36.562   1.121  12.188  1.00 97.44           O  
ATOM   4152  N   LEU A 530     -32.750   2.113   9.789  1.00 98.31           N  
ATOM   4153  CA  LEU A 530     -31.609   2.971   9.523  1.00 98.31           C  
ATOM   4154  C   LEU A 530     -31.969   4.441   9.688  1.00 98.31           C  
ATOM   4155  CB  LEU A 530     -31.062   2.723   8.109  1.00 98.31           C  
ATOM   4156  O   LEU A 530     -32.844   4.945   9.000  1.00 98.31           O  
ATOM   4157  CG  LEU A 530     -29.922   3.637   7.652  1.00 98.31           C  
ATOM   4158  CD1 LEU A 530     -28.688   3.426   8.516  1.00 98.31           C  
ATOM   4159  CD2 LEU A 530     -29.609   3.389   6.184  1.00 98.31           C  
ATOM   4160  N   PHE A 531     -31.281   5.098  10.617  1.00 98.31           N  
ATOM   4161  CA  PHE A 531     -31.547   6.504  10.906  1.00 98.31           C  
ATOM   4162  C   PHE A 531     -30.547   7.406  10.188  1.00 98.31           C  
ATOM   4163  CB  PHE A 531     -31.500   6.762  12.414  1.00 98.31           C  
ATOM   4164  O   PHE A 531     -29.359   7.070  10.086  1.00 98.31           O  
ATOM   4165  CG  PHE A 531     -32.656   6.160  13.164  1.00 98.31           C  
ATOM   4166  CD1 PHE A 531     -33.969   6.348  12.734  1.00 98.31           C  
ATOM   4167  CD2 PHE A 531     -32.438   5.406  14.312  1.00 98.31           C  
ATOM   4168  CE1 PHE A 531     -35.031   5.789  13.430  1.00 98.31           C  
ATOM   4169  CE2 PHE A 531     -33.500   4.848  15.016  1.00 98.31           C  
ATOM   4170  CZ  PHE A 531     -34.812   5.043  14.570  1.00 98.31           C  
ATOM   4171  N   LEU A 532     -31.000   8.492   9.688  1.00 98.12           N  
ATOM   4172  CA  LEU A 532     -30.188   9.641   9.320  1.00 98.12           C  
ATOM   4173  C   LEU A 532     -30.562  10.867  10.156  1.00 98.12           C  
ATOM   4174  CB  LEU A 532     -30.344   9.961   7.832  1.00 98.12           C  
ATOM   4175  O   LEU A 532     -31.625  11.453   9.945  1.00 98.12           O  
ATOM   4176  CG  LEU A 532     -29.734  11.273   7.352  1.00 98.12           C  
ATOM   4177  CD1 LEU A 532     -28.219  11.250   7.512  1.00 98.12           C  
ATOM   4178  CD2 LEU A 532     -30.109  11.547   5.902  1.00 98.12           C  
ATOM   4179  N   LEU A 533     -29.688  11.164  11.086  1.00 96.88           N  
ATOM   4180  CA  LEU A 533     -29.875  12.383  11.867  1.00 96.88           C  
ATOM   4181  C   LEU A 533     -29.391  13.602  11.094  1.00 96.88           C  
ATOM   4182  CB  LEU A 533     -29.141  12.281  13.203  1.00 96.88           C  
ATOM   4183  O   LEU A 533     -28.219  13.672  10.719  1.00 96.88           O  
ATOM   4184  CG  LEU A 533     -29.828  12.945  14.398  1.00 96.88           C  
ATOM   4185  CD1 LEU A 533     -30.734  11.945  15.109  1.00 96.88           C  
ATOM   4186  CD2 LEU A 533     -28.797  13.508  15.367  1.00 96.88           C  
ATOM   4187  N   ALA A 534     -30.266  14.570  10.836  1.00 94.50           N  
ATOM   4188  CA  ALA A 534     -29.906  15.750  10.055  1.00 94.50           C  
ATOM   4189  C   ALA A 534     -30.234  17.031  10.812  1.00 94.50           C  
ATOM   4190  CB  ALA A 534     -30.609  15.742   8.703  1.00 94.50           C  
ATOM   4191  O   ALA A 534     -31.016  17.016  11.766  1.00 94.50           O  
ATOM   4192  N   GLY A 535     -29.578  18.125  10.445  1.00 89.88           N  
ATOM   4193  CA  GLY A 535     -29.906  19.453  10.938  1.00 89.88           C  
ATOM   4194  C   GLY A 535     -30.812  20.219  10.000  1.00 89.88           C  
ATOM   4195  O   GLY A 535     -30.938  19.891   8.820  1.00 89.88           O  
ATOM   4196  N   PRO A 536     -31.500  21.203  10.570  1.00 89.69           N  
ATOM   4197  CA  PRO A 536     -32.469  21.953   9.766  1.00 89.69           C  
ATOM   4198  C   PRO A 536     -31.797  22.688   8.602  1.00 89.69           C  
ATOM   4199  CB  PRO A 536     -33.062  22.938  10.766  1.00 89.69           C  
ATOM   4200  O   PRO A 536     -32.469  23.016   7.617  1.00 89.69           O  
ATOM   4201  CG  PRO A 536     -32.250  22.766  12.008  1.00 89.69           C  
ATOM   4202  CD  PRO A 536     -31.359  21.562  11.836  1.00 89.69           C  
ATOM   4203  N   ASP A 537     -30.500  22.938   8.703  1.00 87.50           N  
ATOM   4204  CA  ASP A 537     -29.812  23.688   7.664  1.00 87.50           C  
ATOM   4205  C   ASP A 537     -29.156  22.734   6.656  1.00 87.50           C  
ATOM   4206  CB  ASP A 537     -28.750  24.594   8.273  1.00 87.50           C  
ATOM   4207  O   ASP A 537     -28.516  23.172   5.703  1.00 87.50           O  
ATOM   4208  CG  ASP A 537     -28.125  24.031   9.547  1.00 87.50           C  
ATOM   4209  OD1 ASP A 537     -28.797  23.250  10.250  1.00 87.50           O  
ATOM   4210  OD2 ASP A 537     -26.969  24.375   9.844  1.00 87.50           O  
ATOM   4211  N   THR A 538     -29.375  21.531   6.785  1.00 89.19           N  
ATOM   4212  CA  THR A 538     -28.750  20.531   5.922  1.00 89.19           C  
ATOM   4213  C   THR A 538     -29.453  20.453   4.578  1.00 89.19           C  
ATOM   4214  CB  THR A 538     -28.734  19.156   6.590  1.00 89.19           C  
ATOM   4215  O   THR A 538     -30.688  20.469   4.520  1.00 89.19           O  
ATOM   4216  CG2 THR A 538     -27.656  18.266   5.984  1.00 89.19           C  
ATOM   4217  OG1 THR A 538     -28.484  19.297   7.992  1.00 89.19           O  
ATOM   4218  N   VAL A 539     -28.734  20.484   3.500  1.00 89.31           N  
ATOM   4219  CA  VAL A 539     -29.281  20.234   2.174  1.00 89.31           C  
ATOM   4220  C   VAL A 539     -29.094  18.766   1.799  1.00 89.31           C  
ATOM   4221  CB  VAL A 539     -28.641  21.141   1.108  1.00 89.31           C  
ATOM   4222  O   VAL A 539     -27.984  18.359   1.430  1.00 89.31           O  
ATOM   4223  CG1 VAL A 539     -29.281  20.922  -0.257  1.00 89.31           C  
ATOM   4224  CG2 VAL A 539     -28.734  22.609   1.526  1.00 89.31           C  
ATOM   4225  N   LEU A 540     -30.172  18.078   1.810  1.00 90.56           N  
ATOM   4226  CA  LEU A 540     -30.109  16.656   1.496  1.00 90.56           C  
ATOM   4227  C   LEU A 540     -30.000  16.438  -0.009  1.00 90.56           C  
ATOM   4228  CB  LEU A 540     -31.328  15.922   2.047  1.00 90.56           C  
ATOM   4229  O   LEU A 540     -30.625  17.156  -0.791  1.00 90.56           O  
ATOM   4230  CG  LEU A 540     -31.422  15.797   3.568  1.00 90.56           C  
ATOM   4231  CD1 LEU A 540     -32.844  15.375   3.984  1.00 90.56           C  
ATOM   4232  CD2 LEU A 540     -30.391  14.805   4.090  1.00 90.56           C  
ATOM   4233  N   THR A 541     -29.172  15.570  -0.426  1.00 93.06           N  
ATOM   4234  CA  THR A 541     -29.016  15.172  -1.820  1.00 93.06           C  
ATOM   4235  C   THR A 541     -29.188  13.664  -1.974  1.00 93.06           C  
ATOM   4236  CB  THR A 541     -27.656  15.594  -2.373  1.00 93.06           C  
ATOM   4237  O   THR A 541     -29.016  12.914  -1.011  1.00 93.06           O  
ATOM   4238  CG2 THR A 541     -27.469  17.109  -2.283  1.00 93.06           C  
ATOM   4239  OG1 THR A 541     -26.609  14.953  -1.615  1.00 93.06           O  
ATOM   4240  N   PRO A 542     -29.625  13.250  -3.172  1.00 94.38           N  
ATOM   4241  CA  PRO A 542     -29.750  11.812  -3.391  1.00 94.38           C  
ATOM   4242  C   PRO A 542     -28.453  11.055  -3.143  1.00 94.38           C  
ATOM   4243  CB  PRO A 542     -30.172  11.719  -4.863  1.00 94.38           C  
ATOM   4244  O   PRO A 542     -28.469   9.961  -2.568  1.00 94.38           O  
ATOM   4245  CG  PRO A 542     -30.531  13.117  -5.250  1.00 94.38           C  
ATOM   4246  CD  PRO A 542     -29.953  14.055  -4.230  1.00 94.38           C  
ATOM   4247  N   ASP A 543     -27.359  11.609  -3.531  1.00 94.81           N  
ATOM   4248  CA  ASP A 543     -26.047  10.984  -3.338  1.00 94.81           C  
ATOM   4249  C   ASP A 543     -25.766  10.758  -1.856  1.00 94.81           C  
ATOM   4250  CB  ASP A 543     -24.953  11.836  -3.963  1.00 94.81           C  
ATOM   4251  O   ASP A 543     -25.266   9.695  -1.471  1.00 94.81           O  
ATOM   4252  CG  ASP A 543     -24.891  11.727  -5.477  1.00 94.81           C  
ATOM   4253  OD1 ASP A 543     -25.484  10.781  -6.039  1.00 94.81           O  
ATOM   4254  OD2 ASP A 543     -24.266  12.602  -6.113  1.00 94.81           O  
ATOM   4255  N   PHE A 544     -26.094  11.727  -1.112  1.00 96.06           N  
ATOM   4256  CA  PHE A 544     -25.812  11.609   0.313  1.00 96.06           C  
ATOM   4257  C   PHE A 544     -26.688  10.547   0.951  1.00 96.06           C  
ATOM   4258  CB  PHE A 544     -26.000  12.953   1.020  1.00 96.06           C  
ATOM   4259  O   PHE A 544     -26.250   9.789   1.812  1.00 96.06           O  
ATOM   4260  CG  PHE A 544     -25.750  12.898   2.502  1.00 96.06           C  
ATOM   4261  CD1 PHE A 544     -26.781  13.164   3.404  1.00 96.06           C  
ATOM   4262  CD2 PHE A 544     -24.484  12.594   2.994  1.00 96.06           C  
ATOM   4263  CE1 PHE A 544     -26.547  13.117   4.777  1.00 96.06           C  
ATOM   4264  CE2 PHE A 544     -24.250  12.547   4.363  1.00 96.06           C  
ATOM   4265  CZ  PHE A 544     -25.281  12.805   5.254  1.00 96.06           C  
ATOM   4266  N   LEU A 545     -27.984  10.508   0.573  1.00 97.00           N  
ATOM   4267  CA  LEU A 545     -28.875   9.477   1.099  1.00 97.00           C  
ATOM   4268  C   LEU A 545     -28.344   8.086   0.798  1.00 97.00           C  
ATOM   4269  CB  LEU A 545     -30.281   9.633   0.508  1.00 97.00           C  
ATOM   4270  O   LEU A 545     -28.359   7.207   1.665  1.00 97.00           O  
ATOM   4271  CG  LEU A 545     -31.062  10.875   0.926  1.00 97.00           C  
ATOM   4272  CD1 LEU A 545     -32.406  10.945   0.180  1.00 97.00           C  
ATOM   4273  CD2 LEU A 545     -31.297  10.883   2.434  1.00 97.00           C  
ATOM   4274  N   ASN A 546     -27.875   7.965  -0.376  1.00 96.38           N  
ATOM   4275  CA  ASN A 546     -27.281   6.688  -0.764  1.00 96.38           C  
ATOM   4276  C   ASN A 546     -26.016   6.383   0.038  1.00 96.38           C  
ATOM   4277  CB  ASN A 546     -26.969   6.672  -2.264  1.00 96.38           C  
ATOM   4278  O   ASN A 546     -25.766   5.234   0.396  1.00 96.38           O  
ATOM   4279  CG  ASN A 546     -28.156   6.230  -3.098  1.00 96.38           C  
ATOM   4280  ND2 ASN A 546     -28.109   6.520  -4.395  1.00 96.38           N  
ATOM   4281  OD1 ASN A 546     -29.109   5.641  -2.580  1.00 96.38           O  
ATOM   4282  N   ARG A 547     -25.219   7.398   0.278  1.00 97.19           N  
ATOM   4283  CA  ARG A 547     -24.016   7.199   1.072  1.00 97.19           C  
ATOM   4284  C   ARG A 547     -24.359   6.770   2.494  1.00 97.19           C  
ATOM   4285  CB  ARG A 547     -23.172   8.477   1.101  1.00 97.19           C  
ATOM   4286  O   ARG A 547     -23.656   5.957   3.090  1.00 97.19           O  
ATOM   4287  CG  ARG A 547     -22.469   8.781  -0.213  1.00 97.19           C  
ATOM   4288  CD  ARG A 547     -20.953   8.836  -0.045  1.00 97.19           C  
ATOM   4289  NE  ARG A 547     -20.344   9.805  -0.946  1.00 97.19           N  
ATOM   4290  NH1 ARG A 547     -18.359   8.664  -1.171  1.00 97.19           N  
ATOM   4291  NH2 ARG A 547     -18.672  10.648  -2.270  1.00 97.19           N  
ATOM   4292  CZ  ARG A 547     -19.125   9.703  -1.460  1.00 97.19           C  
ATOM   4293  N   CYS A 548     -25.375   7.340   3.039  1.00 97.56           N  
ATOM   4294  CA  CYS A 548     -25.828   6.918   4.359  1.00 97.56           C  
ATOM   4295  C   CYS A 548     -26.203   5.441   4.359  1.00 97.56           C  
ATOM   4296  CB  CYS A 548     -27.031   7.758   4.805  1.00 97.56           C  
ATOM   4297  O   CYS A 548     -25.828   4.703   5.270  1.00 97.56           O  
ATOM   4298  SG  CYS A 548     -26.875   8.430   6.473  1.00 97.56           S  
ATOM   4299  N   ARG A 549     -26.953   5.023   3.336  1.00 97.81           N  
ATOM   4300  CA  ARG A 549     -27.375   3.637   3.213  1.00 97.81           C  
ATOM   4301  C   ARG A 549     -26.188   2.699   3.090  1.00 97.81           C  
ATOM   4302  CB  ARG A 549     -28.297   3.465   2.006  1.00 97.81           C  
ATOM   4303  O   ARG A 549     -26.188   1.598   3.645  1.00 97.81           O  
ATOM   4304  CG  ARG A 549     -29.672   4.113   2.178  1.00 97.81           C  
ATOM   4305  CD  ARG A 549     -30.531   3.951   0.934  1.00 97.81           C  
ATOM   4306  NE  ARG A 549     -31.828   4.586   1.096  1.00 97.81           N  
ATOM   4307  NH1 ARG A 549     -31.797   5.652  -0.954  1.00 97.81           N  
ATOM   4308  NH2 ARG A 549     -33.594   5.906   0.446  1.00 97.81           N  
ATOM   4309  CZ  ARG A 549     -32.406   5.379   0.196  1.00 97.81           C  
ATOM   4310  N   MET A 550     -25.125   3.141   2.400  1.00 97.38           N  
ATOM   4311  CA  MET A 550     -24.000   2.279   2.070  1.00 97.38           C  
ATOM   4312  C   MET A 550     -22.984   2.242   3.215  1.00 97.38           C  
ATOM   4313  CB  MET A 550     -23.312   2.758   0.788  1.00 97.38           C  
ATOM   4314  O   MET A 550     -22.266   1.260   3.381  1.00 97.38           O  
ATOM   4315  CG  MET A 550     -24.141   2.529  -0.468  1.00 97.38           C  
ATOM   4316  SD  MET A 550     -24.469   0.751  -0.774  1.00 97.38           S  
ATOM   4317  CE  MET A 550     -22.812   0.183  -1.225  1.00 97.38           C  
ATOM   4318  N   HIS A 551     -22.938   3.254   4.051  1.00 98.06           N  
ATOM   4319  CA  HIS A 551     -21.812   3.350   4.980  1.00 98.06           C  
ATOM   4320  C   HIS A 551     -22.281   3.156   6.422  1.00 98.06           C  
ATOM   4321  CB  HIS A 551     -21.109   4.699   4.832  1.00 98.06           C  
ATOM   4322  O   HIS A 551     -21.453   3.074   7.336  1.00 98.06           O  
ATOM   4323  CG  HIS A 551     -20.359   4.844   3.551  1.00 98.06           C  
ATOM   4324  CD2 HIS A 551     -20.484   5.746   2.547  1.00 98.06           C  
ATOM   4325  ND1 HIS A 551     -19.344   3.990   3.184  1.00 98.06           N  
ATOM   4326  CE1 HIS A 551     -18.859   4.363   2.008  1.00 98.06           C  
ATOM   4327  NE2 HIS A 551     -19.531   5.426   1.600  1.00 98.06           N  
ATOM   4328  N   ALA A 552     -23.562   3.139   6.676  1.00 98.31           N  
ATOM   4329  CA  ALA A 552     -24.062   2.619   7.938  1.00 98.31           C  
ATOM   4330  C   ALA A 552     -24.312   1.114   7.855  1.00 98.31           C  
ATOM   4331  CB  ALA A 552     -25.359   3.338   8.328  1.00 98.31           C  
ATOM   4332  O   ALA A 552     -25.141   0.651   7.066  1.00 98.31           O  
ATOM   4333  N   ILE A 553     -23.578   0.363   8.570  1.00 98.12           N  
ATOM   4334  CA  ILE A 553     -23.656  -1.093   8.523  1.00 98.12           C  
ATOM   4335  C   ILE A 553     -23.984  -1.642   9.906  1.00 98.12           C  
ATOM   4336  CB  ILE A 553     -22.344  -1.709   7.996  1.00 98.12           C  
ATOM   4337  O   ILE A 553     -23.188  -1.506  10.836  1.00 98.12           O  
ATOM   4338  CG1 ILE A 553     -21.922  -1.047   6.676  1.00 98.12           C  
ATOM   4339  CG2 ILE A 553     -22.484  -3.225   7.828  1.00 98.12           C  
ATOM   4340  CD1 ILE A 553     -20.562  -1.484   6.168  1.00 98.12           C  
ATOM   4341  N   SER A 554     -25.094  -2.332  10.031  1.00 97.69           N  
ATOM   4342  CA  SER A 554     -25.594  -2.826  11.312  1.00 97.69           C  
ATOM   4343  C   SER A 554     -24.547  -3.711  11.992  1.00 97.69           C  
ATOM   4344  CB  SER A 554     -26.891  -3.605  11.125  1.00 97.69           C  
ATOM   4345  O   SER A 554     -24.062  -4.672  11.398  1.00 97.69           O  
ATOM   4346  OG  SER A 554     -27.344  -4.129  12.359  1.00 97.69           O  
ATOM   4347  N   GLY A 555     -24.234  -3.324  13.180  1.00 97.06           N  
ATOM   4348  CA  GLY A 555     -23.328  -4.109  14.000  1.00 97.06           C  
ATOM   4349  C   GLY A 555     -21.875  -3.959  13.602  1.00 97.06           C  
ATOM   4350  O   GLY A 555     -21.000  -4.652  14.125  1.00 97.06           O  
ATOM   4351  N   TRP A 556     -21.578  -3.084  12.633  1.00 97.31           N  
ATOM   4352  CA  TRP A 556     -20.219  -3.045  12.109  1.00 97.31           C  
ATOM   4353  C   TRP A 556     -19.703  -1.610  12.023  1.00 97.31           C  
ATOM   4354  CB  TRP A 556     -20.156  -3.707  10.734  1.00 97.31           C  
ATOM   4355  O   TRP A 556     -18.562  -1.329  12.383  1.00 97.31           O  
ATOM   4356  CG  TRP A 556     -18.750  -3.975  10.250  1.00 97.31           C  
ATOM   4357  CD1 TRP A 556     -18.016  -5.109  10.453  1.00 97.31           C  
ATOM   4358  CD2 TRP A 556     -17.922  -3.088   9.500  1.00 97.31           C  
ATOM   4359  CE2 TRP A 556     -16.703  -3.752   9.273  1.00 97.31           C  
ATOM   4360  CE3 TRP A 556     -18.094  -1.795   8.984  1.00 97.31           C  
ATOM   4361  NE1 TRP A 556     -16.781  -4.984   9.867  1.00 97.31           N  
ATOM   4362  CH2 TRP A 556     -15.844  -1.899   8.070  1.00 97.31           C  
ATOM   4363  CZ2 TRP A 556     -15.648  -3.164   8.562  1.00 97.31           C  
ATOM   4364  CZ3 TRP A 556     -17.062  -1.213   8.273  1.00 97.31           C  
ATOM   4365  N   GLN A 557     -20.531  -0.675  11.562  1.00 98.00           N  
ATOM   4366  CA  GLN A 557     -20.031   0.666  11.297  1.00 98.00           C  
ATOM   4367  C   GLN A 557     -21.125   1.712  11.445  1.00 98.00           C  
ATOM   4368  CB  GLN A 557     -19.406   0.743   9.898  1.00 98.00           C  
ATOM   4369  O   GLN A 557     -22.250   1.501  11.000  1.00 98.00           O  
ATOM   4370  CG  GLN A 557     -18.844   2.113   9.555  1.00 98.00           C  
ATOM   4371  CD  GLN A 557     -18.062   2.109   8.258  1.00 98.00           C  
ATOM   4372  NE2 GLN A 557     -18.688   2.598   7.184  1.00 98.00           N  
ATOM   4373  OE1 GLN A 557     -16.906   1.675   8.211  1.00 98.00           O  
ATOM   4374  N   ALA A 558     -20.844   2.756  12.125  1.00 98.12           N  
ATOM   4375  CA  ALA A 558     -21.656   3.967  12.141  1.00 98.12           C  
ATOM   4376  C   ALA A 558     -21.000   5.082  11.336  1.00 98.12           C  
ATOM   4377  CB  ALA A 558     -21.922   4.426  13.570  1.00 98.12           C  
ATOM   4378  O   ALA A 558     -19.781   5.238  11.375  1.00 98.12           O  
ATOM   4379  N   PHE A 559     -21.812   5.840  10.547  1.00 98.38           N  
ATOM   4380  CA  PHE A 559     -21.281   6.844   9.625  1.00 98.38           C  
ATOM   4381  C   PHE A 559     -21.547   8.250  10.156  1.00 98.38           C  
ATOM   4382  CB  PHE A 559     -21.906   6.676   8.234  1.00 98.38           C  
ATOM   4383  O   PHE A 559     -22.703   8.633  10.367  1.00 98.38           O  
ATOM   4384  CG  PHE A 559     -21.453   7.711   7.242  1.00 98.38           C  
ATOM   4385  CD1 PHE A 559     -22.344   8.242   6.316  1.00 98.38           C  
ATOM   4386  CD2 PHE A 559     -20.141   8.148   7.234  1.00 98.38           C  
ATOM   4387  CE1 PHE A 559     -21.922   9.195   5.395  1.00 98.38           C  
ATOM   4388  CE2 PHE A 559     -19.703   9.109   6.316  1.00 98.38           C  
ATOM   4389  CZ  PHE A 559     -20.609   9.633   5.398  1.00 98.38           C  
ATOM   4390  N   PHE A 560     -20.516   9.023  10.438  1.00 98.12           N  
ATOM   4391  CA  PHE A 560     -20.578  10.406  10.883  1.00 98.12           C  
ATOM   4392  C   PHE A 560     -19.953  11.344   9.859  1.00 98.12           C  
ATOM   4393  CB  PHE A 560     -19.891  10.578  12.242  1.00 98.12           C  
ATOM   4394  O   PHE A 560     -18.797  11.750  10.000  1.00 98.12           O  
ATOM   4395  CG  PHE A 560     -20.625   9.938  13.383  1.00 98.12           C  
ATOM   4396  CD1 PHE A 560     -21.531  10.680  14.133  1.00 98.12           C  
ATOM   4397  CD2 PHE A 560     -20.422   8.609  13.711  1.00 98.12           C  
ATOM   4398  CE1 PHE A 560     -22.234  10.094  15.195  1.00 98.12           C  
ATOM   4399  CE2 PHE A 560     -21.109   8.016  14.766  1.00 98.12           C  
ATOM   4400  CZ  PHE A 560     -22.016   8.766  15.508  1.00 98.12           C  
ATOM   4401  N   PRO A 561     -20.719  11.844   8.930  1.00 97.62           N  
ATOM   4402  CA  PRO A 561     -20.203  12.680   7.844  1.00 97.62           C  
ATOM   4403  C   PRO A 561     -19.922  14.117   8.289  1.00 97.62           C  
ATOM   4404  CB  PRO A 561     -21.328  12.648   6.805  1.00 97.62           C  
ATOM   4405  O   PRO A 561     -20.609  14.641   9.164  1.00 97.62           O  
ATOM   4406  CG  PRO A 561     -22.562  12.398   7.598  1.00 97.62           C  
ATOM   4407  CD  PRO A 561     -22.203  11.570   8.797  1.00 97.62           C  
ATOM   4408  N   MET A 562     -18.875  14.711   7.758  1.00 96.69           N  
ATOM   4409  CA  MET A 562     -18.594  16.141   7.922  1.00 96.69           C  
ATOM   4410  C   MET A 562     -19.234  16.953   6.801  1.00 96.69           C  
ATOM   4411  CB  MET A 562     -17.094  16.391   7.965  1.00 96.69           C  
ATOM   4412  O   MET A 562     -18.891  16.766   5.629  1.00 96.69           O  
ATOM   4413  CG  MET A 562     -16.422  15.867   9.227  1.00 96.69           C  
ATOM   4414  SD  MET A 562     -14.609  16.172   9.234  1.00 96.69           S  
ATOM   4415  CE  MET A 562     -14.000  14.500   9.570  1.00 96.69           C  
ATOM   4416  N   HIS A 563     -20.047  17.828   7.164  1.00 95.69           N  
ATOM   4417  CA  HIS A 563     -20.719  18.625   6.148  1.00 95.69           C  
ATOM   4418  C   HIS A 563     -19.844  19.797   5.699  1.00 95.69           C  
ATOM   4419  CB  HIS A 563     -22.062  19.156   6.676  1.00 95.69           C  
ATOM   4420  O   HIS A 563     -18.938  20.203   6.422  1.00 95.69           O  
ATOM   4421  CG  HIS A 563     -21.938  20.000   7.898  1.00 95.69           C  
ATOM   4422  CD2 HIS A 563     -21.656  21.328   8.039  1.00 95.69           C  
ATOM   4423  ND1 HIS A 563     -22.094  19.500   9.172  1.00 95.69           N  
ATOM   4424  CE1 HIS A 563     -21.922  20.484  10.047  1.00 95.69           C  
ATOM   4425  NE2 HIS A 563     -21.656  21.594   9.383  1.00 95.69           N  
ATOM   4426  N   PHE A 564     -20.062  20.234   4.496  1.00 95.88           N  
ATOM   4427  CA  PHE A 564     -19.469  21.453   3.990  1.00 95.88           C  
ATOM   4428  C   PHE A 564     -20.359  22.656   4.293  1.00 95.88           C  
ATOM   4429  CB  PHE A 564     -19.219  21.359   2.482  1.00 95.88           C  
ATOM   4430  O   PHE A 564     -21.500  22.719   3.822  1.00 95.88           O  
ATOM   4431  CG  PHE A 564     -18.500  22.547   1.904  1.00 95.88           C  
ATOM   4432  CD1 PHE A 564     -19.203  23.594   1.353  1.00 95.88           C  
ATOM   4433  CD2 PHE A 564     -17.109  22.594   1.913  1.00 95.88           C  
ATOM   4434  CE1 PHE A 564     -18.531  24.703   0.816  1.00 95.88           C  
ATOM   4435  CE2 PHE A 564     -16.438  23.688   1.379  1.00 95.88           C  
ATOM   4436  CZ  PHE A 564     -17.156  24.734   0.831  1.00 95.88           C  
ATOM   4437  N   GLN A 565     -19.844  23.562   5.016  1.00 94.62           N  
ATOM   4438  CA  GLN A 565     -20.609  24.750   5.402  1.00 94.62           C  
ATOM   4439  C   GLN A 565     -20.188  25.969   4.609  1.00 94.62           C  
ATOM   4440  CB  GLN A 565     -20.469  25.016   6.902  1.00 94.62           C  
ATOM   4441  O   GLN A 565     -19.000  26.328   4.594  1.00 94.62           O  
ATOM   4442  CG  GLN A 565     -21.266  26.219   7.387  1.00 94.62           C  
ATOM   4443  CD  GLN A 565     -21.328  26.312   8.898  1.00 94.62           C  
ATOM   4444  NE2 GLN A 565     -22.359  26.969   9.414  1.00 94.62           N  
ATOM   4445  OE1 GLN A 565     -20.453  25.797   9.602  1.00 94.62           O  
ATOM   4446  N   ALA A 566     -21.172  26.641   4.031  1.00 94.44           N  
ATOM   4447  CA  ALA A 566     -20.891  27.891   3.334  1.00 94.44           C  
ATOM   4448  C   ALA A 566     -20.531  29.000   4.324  1.00 94.44           C  
ATOM   4449  CB  ALA A 566     -22.078  28.312   2.471  1.00 94.44           C  
ATOM   4450  O   ALA A 566     -21.094  29.062   5.418  1.00 94.44           O  
ATOM   4451  N   PHE A 567     -19.656  29.906   3.871  1.00 95.06           N  
ATOM   4452  CA  PHE A 567     -19.297  31.062   4.695  1.00 95.06           C  
ATOM   4453  C   PHE A 567     -20.406  32.094   4.691  1.00 95.06           C  
ATOM   4454  CB  PHE A 567     -17.984  31.688   4.207  1.00 95.06           C  
ATOM   4455  O   PHE A 567     -21.375  31.984   3.936  1.00 95.06           O  
ATOM   4456  CG  PHE A 567     -16.766  30.875   4.535  1.00 95.06           C  
ATOM   4457  CD1 PHE A 567     -16.625  30.281   5.781  1.00 95.06           C  
ATOM   4458  CD2 PHE A 567     -15.758  30.703   3.590  1.00 95.06           C  
ATOM   4459  CE1 PHE A 567     -15.484  29.531   6.090  1.00 95.06           C  
ATOM   4460  CE2 PHE A 567     -14.625  29.953   3.889  1.00 95.06           C  
ATOM   4461  CZ  PHE A 567     -14.492  29.359   5.137  1.00 95.06           C  
ATOM   4462  N   HIS A 568     -20.312  33.031   5.641  1.00 93.88           N  
ATOM   4463  CA  HIS A 568     -21.266  34.125   5.703  1.00 93.88           C  
ATOM   4464  C   HIS A 568     -21.359  34.844   4.367  1.00 93.88           C  
ATOM   4465  CB  HIS A 568     -20.875  35.094   6.809  1.00 93.88           C  
ATOM   4466  O   HIS A 568     -20.344  35.188   3.768  1.00 93.88           O  
ATOM   4467  CG  HIS A 568     -21.953  36.094   7.129  1.00 93.88           C  
ATOM   4468  CD2 HIS A 568     -22.688  36.281   8.250  1.00 93.88           C  
ATOM   4469  ND1 HIS A 568     -22.375  37.062   6.227  1.00 93.88           N  
ATOM   4470  CE1 HIS A 568     -23.312  37.781   6.781  1.00 93.88           C  
ATOM   4471  NE2 HIS A 568     -23.531  37.344   8.008  1.00 93.88           N  
ATOM   4472  N   PRO A 569     -22.578  35.094   3.941  1.00 90.50           N  
ATOM   4473  CA  PRO A 569     -22.766  35.719   2.623  1.00 90.50           C  
ATOM   4474  C   PRO A 569     -22.109  37.094   2.508  1.00 90.50           C  
ATOM   4475  CB  PRO A 569     -24.297  35.812   2.508  1.00 90.50           C  
ATOM   4476  O   PRO A 569     -21.781  37.531   1.403  1.00 90.50           O  
ATOM   4477  CG  PRO A 569     -24.828  35.125   3.717  1.00 90.50           C  
ATOM   4478  CD  PRO A 569     -23.656  34.750   4.590  1.00 90.50           C  
ATOM   4479  N   ALA A 570     -21.922  37.719   3.613  1.00 90.94           N  
ATOM   4480  CA  ALA A 570     -21.297  39.031   3.592  1.00 90.94           C  
ATOM   4481  C   ALA A 570     -19.781  38.906   3.447  1.00 90.94           C  
ATOM   4482  CB  ALA A 570     -21.641  39.812   4.855  1.00 90.94           C  
ATOM   4483  O   ALA A 570     -19.094  39.906   3.115  1.00 90.94           O  
ATOM   4484  N   VAL A 571     -19.266  37.812   3.771  1.00 92.69           N  
ATOM   4485  CA  VAL A 571     -17.828  37.594   3.746  1.00 92.69           C  
ATOM   4486  C   VAL A 571     -17.438  36.875   2.461  1.00 92.69           C  
ATOM   4487  CB  VAL A 571     -17.344  36.781   4.977  1.00 92.69           C  
ATOM   4488  O   VAL A 571     -16.453  37.219   1.806  1.00 92.69           O  
ATOM   4489  CG1 VAL A 571     -15.836  36.562   4.926  1.00 92.69           C  
ATOM   4490  CG2 VAL A 571     -17.750  37.500   6.266  1.00 92.69           C  
ATOM   4491  N   ALA A 572     -18.203  35.875   2.084  1.00 92.31           N  
ATOM   4492  CA  ALA A 572     -17.891  35.031   0.925  1.00 92.31           C  
ATOM   4493  C   ALA A 572     -18.344  35.688  -0.368  1.00 92.31           C  
ATOM   4494  CB  ALA A 572     -18.531  33.656   1.069  1.00 92.31           C  
ATOM   4495  O   ALA A 572     -19.234  36.562  -0.351  1.00 92.31           O  
ATOM   4496  N   PRO A 573     -17.719  35.250  -1.476  1.00 88.81           N  
ATOM   4497  CA  PRO A 573     -18.203  35.781  -2.766  1.00 88.81           C  
ATOM   4498  C   PRO A 573     -19.641  35.344  -3.072  1.00 88.81           C  
ATOM   4499  CB  PRO A 573     -17.219  35.156  -3.770  1.00 88.81           C  
ATOM   4500  O   PRO A 573     -20.078  34.281  -2.643  1.00 88.81           O  
ATOM   4501  CG  PRO A 573     -16.297  34.312  -2.939  1.00 88.81           C  
ATOM   4502  CD  PRO A 573     -16.688  34.438  -1.498  1.00 88.81           C  
ATOM   4503  N   PRO A 574     -20.234  36.188  -3.764  1.00 85.19           N  
ATOM   4504  CA  PRO A 574     -21.609  35.875  -4.105  1.00 85.19           C  
ATOM   4505  C   PRO A 574     -21.719  34.562  -4.895  1.00 85.19           C  
ATOM   4506  CB  PRO A 574     -22.062  37.062  -4.953  1.00 85.19           C  
ATOM   4507  O   PRO A 574     -20.891  34.281  -5.762  1.00 85.19           O  
ATOM   4508  CG  PRO A 574     -20.859  37.938  -5.062  1.00 85.19           C  
ATOM   4509  CD  PRO A 574     -19.750  37.312  -4.242  1.00 85.19           C  
ATOM   4510  N   GLN A 575     -22.656  33.812  -4.355  1.00 82.31           N  
ATOM   4511  CA  GLN A 575     -22.875  32.531  -5.020  1.00 82.31           C  
ATOM   4512  C   GLN A 575     -24.266  32.469  -5.664  1.00 82.31           C  
ATOM   4513  CB  GLN A 575     -22.719  31.375  -4.023  1.00 82.31           C  
ATOM   4514  O   GLN A 575     -25.172  33.188  -5.254  1.00 82.31           O  
ATOM   4515  CG  GLN A 575     -21.328  31.281  -3.396  1.00 82.31           C  
ATOM   4516  CD  GLN A 575     -20.859  29.859  -3.193  1.00 82.31           C  
ATOM   4517  NE2 GLN A 575     -19.625  29.703  -2.727  1.00 82.31           N  
ATOM   4518  OE1 GLN A 575     -21.594  28.906  -3.453  1.00 82.31           O  
ATOM   4519  N   GLY A 576     -24.469  31.812  -6.738  1.00 73.50           N  
ATOM   4520  CA  GLY A 576     -25.750  31.641  -7.391  1.00 73.50           C  
ATOM   4521  C   GLY A 576     -26.750  30.844  -6.555  1.00 73.50           C  
ATOM   4522  O   GLY A 576     -26.438  30.469  -5.422  1.00 73.50           O  
ATOM   4523  N   PRO A 577     -28.016  30.672  -6.863  1.00 71.81           N  
ATOM   4524  CA  PRO A 577     -29.094  30.000  -6.117  1.00 71.81           C  
ATOM   4525  C   PRO A 577     -28.828  28.516  -5.918  1.00 71.81           C  
ATOM   4526  CB  PRO A 577     -30.328  30.234  -6.996  1.00 71.81           C  
ATOM   4527  O   PRO A 577     -29.453  27.891  -5.059  1.00 71.81           O  
ATOM   4528  CG  PRO A 577     -29.766  30.594  -8.344  1.00 71.81           C  
ATOM   4529  CD  PRO A 577     -28.359  31.062  -8.164  1.00 71.81           C  
ATOM   4530  N   GLY A 578     -27.812  28.031  -6.445  1.00 72.19           N  
ATOM   4531  CA  GLY A 578     -27.531  26.609  -6.328  1.00 72.19           C  
ATOM   4532  C   GLY A 578     -26.703  26.250  -5.109  1.00 72.19           C  
ATOM   4533  O   GLY A 578     -26.531  27.078  -4.207  1.00 72.19           O  
ATOM   4534  N   PRO A 579     -26.516  24.938  -4.895  1.00 76.31           N  
ATOM   4535  CA  PRO A 579     -25.656  24.531  -3.777  1.00 76.31           C  
ATOM   4536  C   PRO A 579     -24.297  25.234  -3.793  1.00 76.31           C  
ATOM   4537  CB  PRO A 579     -25.500  23.031  -3.984  1.00 76.31           C  
ATOM   4538  O   PRO A 579     -23.812  25.609  -4.859  1.00 76.31           O  
ATOM   4539  CG  PRO A 579     -25.875  22.797  -5.414  1.00 76.31           C  
ATOM   4540  CD  PRO A 579     -26.688  23.953  -5.887  1.00 76.31           C  
ATOM   4541  N   PRO A 580     -23.875  25.500  -2.639  1.00 79.56           N  
ATOM   4542  CA  PRO A 580     -22.578  26.188  -2.572  1.00 79.56           C  
ATOM   4543  C   PRO A 580     -21.469  25.406  -3.279  1.00 79.56           C  
ATOM   4544  CB  PRO A 580     -22.312  26.281  -1.068  1.00 79.56           C  
ATOM   4545  O   PRO A 580     -21.438  24.172  -3.232  1.00 79.56           O  
ATOM   4546  CG  PRO A 580     -23.344  25.406  -0.438  1.00 79.56           C  
ATOM   4547  CD  PRO A 580     -24.359  25.031  -1.481  1.00 79.56           C  
ATOM   4548  N   GLU A 581     -20.641  26.109  -3.959  1.00 85.19           N  
ATOM   4549  CA  GLU A 581     -19.469  25.531  -4.590  1.00 85.19           C  
ATOM   4550  C   GLU A 581     -18.391  25.203  -3.555  1.00 85.19           C  
ATOM   4551  CB  GLU A 581     -18.906  26.469  -5.652  1.00 85.19           C  
ATOM   4552  O   GLU A 581     -18.156  25.984  -2.631  1.00 85.19           O  
ATOM   4553  CG  GLU A 581     -19.062  25.969  -7.078  1.00 85.19           C  
ATOM   4554  CD  GLU A 581     -18.391  26.844  -8.117  1.00 85.19           C  
ATOM   4555  OE1 GLU A 581     -18.422  26.500  -9.320  1.00 85.19           O  
ATOM   4556  OE2 GLU A 581     -17.812  27.875  -7.719  1.00 85.19           O  
ATOM   4557  N   LEU A 582     -17.875  24.031  -3.684  1.00 92.12           N  
ATOM   4558  CA  LEU A 582     -16.859  23.625  -2.725  1.00 92.12           C  
ATOM   4559  C   LEU A 582     -15.516  24.297  -3.043  1.00 92.12           C  
ATOM   4560  CB  LEU A 582     -16.688  22.109  -2.715  1.00 92.12           C  
ATOM   4561  O   LEU A 582     -14.859  23.938  -4.023  1.00 92.12           O  
ATOM   4562  CG  LEU A 582     -17.828  21.312  -2.061  1.00 92.12           C  
ATOM   4563  CD1 LEU A 582     -18.500  20.406  -3.086  1.00 92.12           C  
ATOM   4564  CD2 LEU A 582     -17.281  20.500  -0.888  1.00 92.12           C  
ATOM   4565  N   GLY A 583     -15.141  25.281  -2.330  1.00 92.19           N  
ATOM   4566  CA  GLY A 583     -13.891  26.000  -2.531  1.00 92.19           C  
ATOM   4567  C   GLY A 583     -13.359  26.641  -1.267  1.00 92.19           C  
ATOM   4568  O   GLY A 583     -14.070  26.734  -0.263  1.00 92.19           O  
ATOM   4569  N   ARG A 584     -12.188  27.156  -1.350  1.00 90.69           N  
ATOM   4570  CA  ARG A 584     -11.492  27.719  -0.203  1.00 90.69           C  
ATOM   4571  C   ARG A 584     -12.180  29.000   0.271  1.00 90.69           C  
ATOM   4572  CB  ARG A 584     -10.031  28.016  -0.551  1.00 90.69           C  
ATOM   4573  O   ARG A 584     -12.188  29.297   1.467  1.00 90.69           O  
ATOM   4574  CG  ARG A 584      -9.102  28.000   0.650  1.00 90.69           C  
ATOM   4575  CD  ARG A 584      -7.660  28.281   0.247  1.00 90.69           C  
ATOM   4576  NE  ARG A 584      -6.738  28.094   1.366  1.00 90.69           N  
ATOM   4577  NH1 ARG A 584      -4.844  28.672   0.174  1.00 90.69           N  
ATOM   4578  NH2 ARG A 584      -4.680  28.094   2.385  1.00 90.69           N  
ATOM   4579  CZ  ARG A 584      -5.426  28.281   1.306  1.00 90.69           C  
ATOM   4580  N   ASP A 585     -12.781  29.703  -0.663  1.00 91.38           N  
ATOM   4581  CA  ASP A 585     -13.352  31.000  -0.329  1.00 91.38           C  
ATOM   4582  C   ASP A 585     -14.867  30.906  -0.151  1.00 91.38           C  
ATOM   4583  CB  ASP A 585     -13.016  32.031  -1.410  1.00 91.38           C  
ATOM   4584  O   ASP A 585     -15.523  31.891   0.179  1.00 91.38           O  
ATOM   4585  CG  ASP A 585     -11.539  32.094  -1.741  1.00 91.38           C  
ATOM   4586  OD1 ASP A 585     -10.703  31.828  -0.844  1.00 91.38           O  
ATOM   4587  OD2 ASP A 585     -11.203  32.375  -2.910  1.00 91.38           O  
ATOM   4588  N   THR A 586     -15.359  29.750  -0.352  1.00 94.56           N  
ATOM   4589  CA  THR A 586     -16.812  29.641  -0.337  1.00 94.56           C  
ATOM   4590  C   THR A 586     -17.297  28.938   0.926  1.00 94.56           C  
ATOM   4591  CB  THR A 586     -17.328  28.891  -1.578  1.00 94.56           C  
ATOM   4592  O   THR A 586     -18.453  29.062   1.313  1.00 94.56           O  
ATOM   4593  CG2 THR A 586     -17.078  29.688  -2.852  1.00 94.56           C  
ATOM   4594  OG1 THR A 586     -16.672  27.625  -1.676  1.00 94.56           O  
ATOM   4595  N   GLY A 587     -16.484  28.203   1.479  1.00 95.12           N  
ATOM   4596  CA  GLY A 587     -16.875  27.484   2.674  1.00 95.12           C  
ATOM   4597  C   GLY A 587     -15.789  26.562   3.201  1.00 95.12           C  
ATOM   4598  O   GLY A 587     -14.617  26.750   2.885  1.00 95.12           O  
ATOM   4599  N   ARG A 588     -16.141  25.688   4.102  1.00 94.94           N  
ATOM   4600  CA  ARG A 588     -15.219  24.750   4.707  1.00 94.94           C  
ATOM   4601  C   ARG A 588     -15.945  23.516   5.227  1.00 94.94           C  
ATOM   4602  CB  ARG A 588     -14.445  25.422   5.848  1.00 94.94           C  
ATOM   4603  O   ARG A 588     -17.156  23.562   5.473  1.00 94.94           O  
ATOM   4604  CG  ARG A 588     -15.297  25.750   7.059  1.00 94.94           C  
ATOM   4605  CD  ARG A 588     -14.469  26.344   8.188  1.00 94.94           C  
ATOM   4606  NE  ARG A 588     -15.031  26.016   9.500  1.00 94.94           N  
ATOM   4607  NH1 ARG A 588     -13.312  26.969  10.711  1.00 94.94           N  
ATOM   4608  NH2 ARG A 588     -15.070  25.984  11.789  1.00 94.94           N  
ATOM   4609  CZ  ARG A 588     -14.469  26.328  10.664  1.00 94.94           C  
ATOM   4610  N   PHE A 589     -15.258  22.406   5.312  1.00 96.31           N  
ATOM   4611  CA  PHE A 589     -15.797  21.266   6.039  1.00 96.31           C  
ATOM   4612  C   PHE A 589     -15.711  21.500   7.543  1.00 96.31           C  
ATOM   4613  CB  PHE A 589     -15.047  19.984   5.660  1.00 96.31           C  
ATOM   4614  O   PHE A 589     -14.648  21.828   8.070  1.00 96.31           O  
ATOM   4615  CG  PHE A 589     -15.344  19.500   4.266  1.00 96.31           C  
ATOM   4616  CD1 PHE A 589     -16.547  18.891   3.975  1.00 96.31           C  
ATOM   4617  CD2 PHE A 589     -14.414  19.672   3.248  1.00 96.31           C  
ATOM   4618  CE1 PHE A 589     -16.828  18.438   2.686  1.00 96.31           C  
ATOM   4619  CE2 PHE A 589     -14.680  19.219   1.959  1.00 96.31           C  
ATOM   4620  CZ  PHE A 589     -15.891  18.594   1.680  1.00 96.31           C  
ATOM   4621  N   ASP A 590     -16.781  21.422   8.188  1.00 94.69           N  
ATOM   4622  CA  ASP A 590     -16.828  21.688   9.617  1.00 94.69           C  
ATOM   4623  C   ASP A 590     -16.422  20.453  10.430  1.00 94.69           C  
ATOM   4624  CB  ASP A 590     -18.234  22.141  10.023  1.00 94.69           C  
ATOM   4625  O   ASP A 590     -17.281  19.656  10.812  1.00 94.69           O  
ATOM   4626  CG  ASP A 590     -18.312  22.656  11.453  1.00 94.69           C  
ATOM   4627  OD1 ASP A 590     -17.312  22.547  12.195  1.00 94.69           O  
ATOM   4628  OD2 ASP A 590     -19.375  23.188  11.836  1.00 94.69           O  
ATOM   4629  N   ARG A 591     -15.266  20.391  10.805  1.00 92.69           N  
ATOM   4630  CA  ARG A 591     -14.688  19.266  11.523  1.00 92.69           C  
ATOM   4631  C   ARG A 591     -15.203  19.203  12.953  1.00 92.69           C  
ATOM   4632  CB  ARG A 591     -13.156  19.359  11.523  1.00 92.69           C  
ATOM   4633  O   ARG A 591     -15.211  18.125  13.570  1.00 92.69           O  
ATOM   4634  CG  ARG A 591     -12.461  18.000  11.578  1.00 92.69           C  
ATOM   4635  CD  ARG A 591     -10.945  18.156  11.555  1.00 92.69           C  
ATOM   4636  NE  ARG A 591     -10.281  17.047  12.242  1.00 92.69           N  
ATOM   4637  NH1 ARG A 591      -8.406  18.266  12.828  1.00 92.69           N  
ATOM   4638  NH2 ARG A 591      -8.586  16.062  13.430  1.00 92.69           N  
ATOM   4639  CZ  ARG A 591      -9.094  17.125  12.828  1.00 92.69           C  
ATOM   4640  N   GLN A 592     -15.695  20.281  13.492  1.00 91.50           N  
ATOM   4641  CA  GLN A 592     -16.062  20.375  14.898  1.00 91.50           C  
ATOM   4642  C   GLN A 592     -17.484  19.875  15.125  1.00 91.50           C  
ATOM   4643  CB  GLN A 592     -15.945  21.828  15.391  1.00 91.50           C  
ATOM   4644  O   GLN A 592     -17.812  19.375  16.203  1.00 91.50           O  
ATOM   4645  CG  GLN A 592     -14.531  22.375  15.320  1.00 91.50           C  
ATOM   4646  CD  GLN A 592     -13.539  21.562  16.125  1.00 91.50           C  
ATOM   4647  NE2 GLN A 592     -12.250  21.828  15.930  1.00 91.50           N  
ATOM   4648  OE1 GLN A 592     -13.930  20.703  16.938  1.00 91.50           O  
ATOM   4649  N   ALA A 593     -18.250  19.969  14.109  1.00 91.38           N  
ATOM   4650  CA  ALA A 593     -19.641  19.562  14.242  1.00 91.38           C  
ATOM   4651  C   ALA A 593     -19.797  18.062  14.000  1.00 91.38           C  
ATOM   4652  CB  ALA A 593     -20.516  20.344  13.266  1.00 91.38           C  
ATOM   4653  O   ALA A 593     -19.109  17.484  13.148  1.00 91.38           O  
ATOM   4654  N   ALA A 594     -20.641  17.422  14.820  1.00 92.25           N  
ATOM   4655  CA  ALA A 594     -20.969  16.000  14.648  1.00 92.25           C  
ATOM   4656  C   ALA A 594     -22.469  15.758  14.844  1.00 92.25           C  
ATOM   4657  CB  ALA A 594     -20.156  15.141  15.617  1.00 92.25           C  
ATOM   4658  O   ALA A 594     -22.859  14.805  15.531  1.00 92.25           O  
ATOM   4659  N   SER A 595     -23.250  16.641  14.273  1.00 89.81           N  
ATOM   4660  CA  SER A 595     -24.703  16.578  14.469  1.00 89.81           C  
ATOM   4661  C   SER A 595     -25.344  15.633  13.469  1.00 89.81           C  
ATOM   4662  CB  SER A 595     -25.312  17.969  14.352  1.00 89.81           C  
ATOM   4663  O   SER A 595     -26.453  15.141  13.703  1.00 89.81           O  
ATOM   4664  OG  SER A 595     -24.750  18.688  13.266  1.00 89.81           O  
ATOM   4665  N   GLU A 596     -24.719  15.445  12.336  1.00 95.12           N  
ATOM   4666  CA  GLU A 596     -25.234  14.516  11.344  1.00 95.12           C  
ATOM   4667  C   GLU A 596     -24.656  13.117  11.539  1.00 95.12           C  
ATOM   4668  CB  GLU A 596     -24.953  15.016   9.930  1.00 95.12           C  
ATOM   4669  O   GLU A 596     -23.453  12.969  11.766  1.00 95.12           O  
ATOM   4670  CG  GLU A 596     -25.562  16.375   9.625  1.00 95.12           C  
ATOM   4671  CD  GLU A 596     -24.594  17.531   9.812  1.00 95.12           C  
ATOM   4672  OE1 GLU A 596     -24.953  18.688   9.484  1.00 95.12           O  
ATOM   4673  OE2 GLU A 596     -23.469  17.266  10.289  1.00 95.12           O  
ATOM   4674  N   ALA A 597     -25.516  12.125  11.430  1.00 97.50           N  
ATOM   4675  CA  ALA A 597     -25.062  10.758  11.648  1.00 97.50           C  
ATOM   4676  C   ALA A 597     -25.969   9.750  10.953  1.00 97.50           C  
ATOM   4677  CB  ALA A 597     -24.984  10.453  13.141  1.00 97.50           C  
ATOM   4678  O   ALA A 597     -27.172  10.008  10.773  1.00 97.50           O  
ATOM   4679  N   CYS A 598     -25.453   8.672  10.516  1.00 98.50           N  
ATOM   4680  CA  CYS A 598     -26.172   7.520   9.984  1.00 98.50           C  
ATOM   4681  C   CYS A 598     -25.859   6.262  10.781  1.00 98.50           C  
ATOM   4682  CB  CYS A 598     -25.828   7.305   8.508  1.00 98.50           C  
ATOM   4683  O   CYS A 598     -24.703   5.848  10.859  1.00 98.50           O  
ATOM   4684  SG  CYS A 598     -26.156   8.742   7.469  1.00 98.50           S  
ATOM   4685  N   PHE A 599     -26.844   5.629  11.391  1.00 98.56           N  
ATOM   4686  CA  PHE A 599     -26.625   4.426  12.188  1.00 98.56           C  
ATOM   4687  C   PHE A 599     -27.922   3.625  12.312  1.00 98.56           C  
ATOM   4688  CB  PHE A 599     -26.094   4.793  13.578  1.00 98.56           C  
ATOM   4689  O   PHE A 599     -29.000   4.152  12.078  1.00 98.56           O  
ATOM   4690  CG  PHE A 599     -26.953   5.789  14.312  1.00 98.56           C  
ATOM   4691  CD1 PHE A 599     -26.734   7.156  14.172  1.00 98.56           C  
ATOM   4692  CD2 PHE A 599     -27.984   5.363  15.133  1.00 98.56           C  
ATOM   4693  CE1 PHE A 599     -27.516   8.078  14.852  1.00 98.56           C  
ATOM   4694  CE2 PHE A 599     -28.781   6.281  15.812  1.00 98.56           C  
ATOM   4695  CZ  PHE A 599     -28.547   7.641  15.672  1.00 98.56           C  
ATOM   4696  N   TYR A 600     -27.844   2.428  12.594  1.00 98.50           N  
ATOM   4697  CA  TYR A 600     -29.000   1.586  12.828  1.00 98.50           C  
ATOM   4698  C   TYR A 600     -29.500   1.728  14.266  1.00 98.50           C  
ATOM   4699  CB  TYR A 600     -28.672   0.119  12.531  1.00 98.50           C  
ATOM   4700  O   TYR A 600     -28.703   1.874  15.195  1.00 98.50           O  
ATOM   4701  CG  TYR A 600     -28.719  -0.228  11.062  1.00 98.50           C  
ATOM   4702  CD1 TYR A 600     -29.906  -0.662  10.469  1.00 98.50           C  
ATOM   4703  CD2 TYR A 600     -27.594  -0.122  10.273  1.00 98.50           C  
ATOM   4704  CE1 TYR A 600     -29.953  -0.985   9.117  1.00 98.50           C  
ATOM   4705  CE2 TYR A 600     -27.625  -0.442   8.914  1.00 98.50           C  
ATOM   4706  OH  TYR A 600     -28.844  -1.189   7.012  1.00 98.50           O  
ATOM   4707  CZ  TYR A 600     -28.812  -0.871   8.352  1.00 98.50           C  
ATOM   4708  N   ASN A 601     -30.797   1.686  14.438  1.00 98.38           N  
ATOM   4709  CA  ASN A 601     -31.391   1.769  15.766  1.00 98.38           C  
ATOM   4710  C   ASN A 601     -30.844   0.688  16.703  1.00 98.38           C  
ATOM   4711  CB  ASN A 601     -32.906   1.671  15.680  1.00 98.38           C  
ATOM   4712  O   ASN A 601     -30.641   0.928  17.891  1.00 98.38           O  
ATOM   4713  CG  ASN A 601     -33.594   2.080  16.969  1.00 98.38           C  
ATOM   4714  ND2 ASN A 601     -34.875   1.691  17.109  1.00 98.38           N  
ATOM   4715  OD1 ASN A 601     -33.000   2.744  17.812  1.00 98.38           O  
ATOM   4716  N   SER A 602     -30.594  -0.487  16.172  1.00 98.38           N  
ATOM   4717  CA  SER A 602     -30.031  -1.577  16.953  1.00 98.38           C  
ATOM   4718  C   SER A 602     -28.672  -1.190  17.547  1.00 98.38           C  
ATOM   4719  CB  SER A 602     -29.875  -2.838  16.109  1.00 98.38           C  
ATOM   4720  O   SER A 602     -28.375  -1.518  18.703  1.00 98.38           O  
ATOM   4721  OG  SER A 602     -29.047  -2.590  14.984  1.00 98.38           O  
ATOM   4722  N   ASP A 603     -27.891  -0.541  16.766  1.00 98.50           N  
ATOM   4723  CA  ASP A 603     -26.562  -0.118  17.219  1.00 98.50           C  
ATOM   4724  C   ASP A 603     -26.672   0.966  18.281  1.00 98.50           C  
ATOM   4725  CB  ASP A 603     -25.734   0.389  16.031  1.00 98.50           C  
ATOM   4726  O   ASP A 603     -25.891   0.983  19.234  1.00 98.50           O  
ATOM   4727  CG  ASP A 603     -25.391  -0.702  15.039  1.00 98.50           C  
ATOM   4728  OD1 ASP A 603     -25.281  -1.881  15.430  1.00 98.50           O  
ATOM   4729  OD2 ASP A 603     -25.250  -0.379  13.836  1.00 98.50           O  
ATOM   4730  N   TYR A 604     -27.625   1.888  18.109  1.00 98.19           N  
ATOM   4731  CA  TYR A 604     -27.859   2.916  19.125  1.00 98.19           C  
ATOM   4732  C   TYR A 604     -28.297   2.293  20.438  1.00 98.19           C  
ATOM   4733  CB  TYR A 604     -28.938   3.904  18.641  1.00 98.19           C  
ATOM   4734  O   TYR A 604     -27.750   2.637  21.500  1.00 98.19           O  
ATOM   4735  CG  TYR A 604     -29.312   4.934  19.672  1.00 98.19           C  
ATOM   4736  CD1 TYR A 604     -30.484   4.797  20.438  1.00 98.19           C  
ATOM   4737  CD2 TYR A 604     -28.516   6.047  19.906  1.00 98.19           C  
ATOM   4738  CE1 TYR A 604     -30.828   5.746  21.391  1.00 98.19           C  
ATOM   4739  CE2 TYR A 604     -28.859   7.004  20.859  1.00 98.19           C  
ATOM   4740  OH  TYR A 604     -30.359   7.785  22.531  1.00 98.19           O  
ATOM   4741  CZ  TYR A 604     -30.016   6.844  21.594  1.00 98.19           C  
ATOM   4742  N   VAL A 605     -29.219   1.402  20.344  1.00 97.81           N  
ATOM   4743  CA  VAL A 605     -29.734   0.755  21.547  1.00 97.81           C  
ATOM   4744  C   VAL A 605     -28.609   0.003  22.250  1.00 97.81           C  
ATOM   4745  CB  VAL A 605     -30.891  -0.211  21.219  1.00 97.81           C  
ATOM   4746  O   VAL A 605     -28.516   0.030  23.484  1.00 97.81           O  
ATOM   4747  CG1 VAL A 605     -31.297  -1.015  22.453  1.00 97.81           C  
ATOM   4748  CG2 VAL A 605     -32.094   0.563  20.656  1.00 97.81           C  
ATOM   4749  N   ALA A 606     -27.797  -0.656  21.484  1.00 97.75           N  
ATOM   4750  CA  ALA A 606     -26.672  -1.387  22.047  1.00 97.75           C  
ATOM   4751  C   ALA A 606     -25.703  -0.440  22.766  1.00 97.75           C  
ATOM   4752  CB  ALA A 606     -25.938  -2.176  20.969  1.00 97.75           C  
ATOM   4753  O   ALA A 606     -25.266  -0.715  23.875  1.00 97.75           O  
ATOM   4754  N   ALA A 607     -25.344   0.648  22.141  1.00 96.50           N  
ATOM   4755  CA  ALA A 607     -24.438   1.627  22.734  1.00 96.50           C  
ATOM   4756  C   ALA A 607     -25.047   2.268  23.984  1.00 96.50           C  
ATOM   4757  CB  ALA A 607     -24.062   2.699  21.719  1.00 96.50           C  
ATOM   4758  O   ALA A 607     -24.375   2.459  24.984  1.00 96.50           O  
ATOM   4759  N   ARG A 608     -26.328   2.629  23.859  1.00 95.19           N  
ATOM   4760  CA  ARG A 608     -27.062   3.219  24.969  1.00 95.19           C  
ATOM   4761  C   ARG A 608     -27.125   2.264  26.156  1.00 95.19           C  
ATOM   4762  CB  ARG A 608     -28.484   3.600  24.531  1.00 95.19           C  
ATOM   4763  O   ARG A 608     -27.047   2.693  27.312  1.00 95.19           O  
ATOM   4764  CG  ARG A 608     -29.219   4.480  25.531  1.00 95.19           C  
ATOM   4765  CD  ARG A 608     -28.516   5.812  25.734  1.00 95.19           C  
ATOM   4766  NE  ARG A 608     -29.172   6.629  26.750  1.00 95.19           N  
ATOM   4767  NH1 ARG A 608     -28.234   5.531  28.547  1.00 95.19           N  
ATOM   4768  NH2 ARG A 608     -29.672   7.273  28.891  1.00 95.19           N  
ATOM   4769  CZ  ARG A 608     -29.031   6.477  28.062  1.00 95.19           C  
ATOM   4770  N   GLY A 609     -27.297   1.034  25.828  1.00 94.69           N  
ATOM   4771  CA  GLY A 609     -27.297   0.022  26.875  1.00 94.69           C  
ATOM   4772  C   GLY A 609     -25.969  -0.058  27.625  1.00 94.69           C  
ATOM   4773  O   GLY A 609     -25.938  -0.210  28.844  1.00 94.69           O  
ATOM   4774  N   ARG A 610     -24.906   0.030  26.953  1.00 94.31           N  
ATOM   4775  CA  ARG A 610     -23.594   0.012  27.562  1.00 94.31           C  
ATOM   4776  C   ARG A 610     -23.375   1.246  28.438  1.00 94.31           C  
ATOM   4777  CB  ARG A 610     -22.500  -0.070  26.500  1.00 94.31           C  
ATOM   4778  O   ARG A 610     -22.734   1.169  29.484  1.00 94.31           O  
ATOM   4779  CG  ARG A 610     -22.156  -1.489  26.078  1.00 94.31           C  
ATOM   4780  CD  ARG A 610     -20.938  -1.527  25.156  1.00 94.31           C  
ATOM   4781  NE  ARG A 610     -21.234  -2.219  23.906  1.00 94.31           N  
ATOM   4782  NH1 ARG A 610     -19.078  -2.064  23.078  1.00 94.31           N  
ATOM   4783  NH2 ARG A 610     -20.719  -3.096  21.859  1.00 94.31           N  
ATOM   4784  CZ  ARG A 610     -20.344  -2.457  22.953  1.00 94.31           C  
ATOM   4785  N   LEU A 611     -23.828   2.410  27.953  1.00 93.50           N  
ATOM   4786  CA  LEU A 611     -23.766   3.627  28.750  1.00 93.50           C  
ATOM   4787  C   LEU A 611     -24.516   3.451  30.062  1.00 93.50           C  
ATOM   4788  CB  LEU A 611     -24.344   4.812  27.969  1.00 93.50           C  
ATOM   4789  O   LEU A 611     -24.016   3.848  31.125  1.00 93.50           O  
ATOM   4790  CG  LEU A 611     -24.391   6.152  28.703  1.00 93.50           C  
ATOM   4791  CD1 LEU A 611     -23.203   7.023  28.281  1.00 93.50           C  
ATOM   4792  CD2 LEU A 611     -25.703   6.867  28.453  1.00 93.50           C  
ATOM   4793  N   ALA A 612     -25.656   2.893  30.031  1.00 91.75           N  
ATOM   4794  CA  ALA A 612     -26.484   2.686  31.219  1.00 91.75           C  
ATOM   4795  C   ALA A 612     -25.781   1.749  32.219  1.00 91.75           C  
ATOM   4796  CB  ALA A 612     -27.844   2.127  30.828  1.00 91.75           C  
ATOM   4797  O   ALA A 612     -25.891   1.928  33.406  1.00 91.75           O  
ATOM   4798  N   ALA A 613     -25.016   0.851  31.719  1.00 91.25           N  
ATOM   4799  CA  ALA A 613     -24.344  -0.131  32.562  1.00 91.25           C  
ATOM   4800  C   ALA A 613     -23.062   0.451  33.156  1.00 91.25           C  
ATOM   4801  CB  ALA A 613     -24.016  -1.389  31.766  1.00 91.25           C  
ATOM   4802  O   ALA A 613     -22.641   0.049  34.250  1.00 91.25           O  
ATOM   4803  N   ALA A 614     -22.375   1.252  32.500  1.00 84.44           N  
ATOM   4804  CA  ALA A 614     -21.031   1.717  32.875  1.00 84.44           C  
ATOM   4805  C   ALA A 614     -21.109   2.828  33.906  1.00 84.44           C  
ATOM   4806  CB  ALA A 614     -20.281   2.201  31.641  1.00 84.44           C  
ATOM   4807  O   ALA A 614     -20.172   3.047  34.656  1.00 84.44           O  
ATOM   4808  N   SER A 615     -22.109   3.697  33.875  1.00 74.81           N  
ATOM   4809  CA  SER A 615     -22.000   4.895  34.688  1.00 74.81           C  
ATOM   4810  C   SER A 615     -23.141   4.984  35.719  1.00 74.81           C  
ATOM   4811  CB  SER A 615     -21.984   6.148  33.812  1.00 74.81           C  
ATOM   4812  O   SER A 615     -24.297   4.758  35.375  1.00 74.81           O  
ATOM   4813  OG  SER A 615     -22.062   7.320  34.625  1.00 74.81           O  
ATOM   4814  N   GLU A 616     -22.688   5.176  36.875  1.00 77.44           N  
ATOM   4815  CA  GLU A 616     -23.641   5.461  37.969  1.00 77.44           C  
ATOM   4816  C   GLU A 616     -24.297   6.824  37.750  1.00 77.44           C  
ATOM   4817  CB  GLU A 616     -22.953   5.391  39.312  1.00 77.44           C  
ATOM   4818  O   GLU A 616     -25.375   7.082  38.281  1.00 77.44           O  
ATOM   4819  CG  GLU A 616     -22.594   3.977  39.750  1.00 77.44           C  
ATOM   4820  CD  GLU A 616     -22.000   3.912  41.156  1.00 77.44           C  
ATOM   4821  OE1 GLU A 616     -21.734   2.795  41.656  1.00 77.44           O  
ATOM   4822  OE2 GLU A 616     -21.812   4.988  41.750  1.00 77.44           O  
ATOM   4823  N   GLN A 617     -23.625   7.605  36.969  1.00 77.88           N  
ATOM   4824  CA  GLN A 617     -24.141   8.953  36.750  1.00 77.88           C  
ATOM   4825  C   GLN A 617     -24.734   9.062  35.344  1.00 77.88           C  
ATOM   4826  CB  GLN A 617     -23.031   9.992  36.938  1.00 77.88           C  
ATOM   4827  O   GLN A 617     -24.406   9.984  34.594  1.00 77.88           O  
ATOM   4828  CG  GLN A 617     -22.469  10.047  38.344  1.00 77.88           C  
ATOM   4829  CD  GLN A 617     -21.328  11.031  38.469  1.00 77.88           C  
ATOM   4830  NE2 GLN A 617     -20.875  11.242  39.719  1.00 77.88           N  
ATOM   4831  OE1 GLN A 617     -20.859  11.602  37.500  1.00 77.88           O  
ATOM   4832  N   GLU A 618     -25.578   8.250  35.031  1.00 76.00           N  
ATOM   4833  CA  GLU A 618     -26.172   8.164  33.719  1.00 76.00           C  
ATOM   4834  C   GLU A 618     -26.797   9.492  33.312  1.00 76.00           C  
ATOM   4835  CB  GLU A 618     -27.219   7.051  33.656  1.00 76.00           C  
ATOM   4836  O   GLU A 618     -26.609   9.961  32.188  1.00 76.00           O  
ATOM   4837  CG  GLU A 618     -27.828   6.848  32.281  1.00 76.00           C  
ATOM   4838  CD  GLU A 618     -28.922   5.797  32.250  1.00 76.00           C  
ATOM   4839  OE1 GLU A 618     -29.562   5.605  31.188  1.00 76.00           O  
ATOM   4840  OE2 GLU A 618     -29.156   5.160  33.312  1.00 76.00           O  
ATOM   4841  N   GLU A 619     -27.438  10.180  34.219  1.00 77.25           N  
ATOM   4842  CA  GLU A 619     -28.172  11.406  33.906  1.00 77.25           C  
ATOM   4843  C   GLU A 619     -27.219  12.531  33.500  1.00 77.25           C  
ATOM   4844  CB  GLU A 619     -29.016  11.836  35.125  1.00 77.25           C  
ATOM   4845  O   GLU A 619     -27.500  13.273  32.562  1.00 77.25           O  
ATOM   4846  CG  GLU A 619     -30.516  11.766  34.875  1.00 77.25           C  
ATOM   4847  CD  GLU A 619     -31.344  11.859  36.156  1.00 77.25           C  
ATOM   4848  OE1 GLU A 619     -32.594  11.766  36.062  1.00 77.25           O  
ATOM   4849  OE2 GLU A 619     -30.734  12.023  37.219  1.00 77.25           O  
ATOM   4850  N   GLU A 620     -26.219  12.578  34.219  1.00 78.19           N  
ATOM   4851  CA  GLU A 620     -25.250  13.609  33.906  1.00 78.19           C  
ATOM   4852  C   GLU A 620     -24.594  13.359  32.531  1.00 78.19           C  
ATOM   4853  CB  GLU A 620     -24.172  13.688  35.000  1.00 78.19           C  
ATOM   4854  O   GLU A 620     -24.344  14.305  31.781  1.00 78.19           O  
ATOM   4855  CG  GLU A 620     -24.125  15.031  35.719  1.00 78.19           C  
ATOM   4856  CD  GLU A 620     -23.109  15.062  36.844  1.00 78.19           C  
ATOM   4857  OE1 GLU A 620     -22.984  16.125  37.500  1.00 78.19           O  
ATOM   4858  OE2 GLU A 620     -22.438  14.031  37.062  1.00 78.19           O  
ATOM   4859  N   LEU A 621     -24.391  12.156  32.250  1.00 80.06           N  
ATOM   4860  CA  LEU A 621     -23.766  11.797  30.984  1.00 80.06           C  
ATOM   4861  C   LEU A 621     -24.719  12.031  29.812  1.00 80.06           C  
ATOM   4862  CB  LEU A 621     -23.312  10.336  31.000  1.00 80.06           C  
ATOM   4863  O   LEU A 621     -24.297  12.438  28.734  1.00 80.06           O  
ATOM   4864  CG  LEU A 621     -21.891  10.070  31.500  1.00 80.06           C  
ATOM   4865  CD1 LEU A 621     -21.828   8.750  32.250  1.00 80.06           C  
ATOM   4866  CD2 LEU A 621     -20.922  10.062  30.328  1.00 80.06           C  
ATOM   4867  N   LEU A 622     -25.938  11.820  30.031  1.00 80.31           N  
ATOM   4868  CA  LEU A 622     -26.953  12.000  28.984  1.00 80.31           C  
ATOM   4869  C   LEU A 622     -27.031  13.461  28.562  1.00 80.31           C  
ATOM   4870  CB  LEU A 622     -28.312  11.516  29.484  1.00 80.31           C  
ATOM   4871  O   LEU A 622     -27.359  13.750  27.406  1.00 80.31           O  
ATOM   4872  CG  LEU A 622     -28.719  10.094  29.078  1.00 80.31           C  
ATOM   4873  CD1 LEU A 622     -29.562   9.453  30.188  1.00 80.31           C  
ATOM   4874  CD2 LEU A 622     -29.484  10.109  27.766  1.00 80.31           C  
ATOM   4875  N   GLU A 623     -26.703  14.266  29.453  1.00 79.31           N  
ATOM   4876  CA  GLU A 623     -26.797  15.695  29.156  1.00 79.31           C  
ATOM   4877  C   GLU A 623     -25.500  16.219  28.547  1.00 79.31           C  
ATOM   4878  CB  GLU A 623     -27.141  16.484  30.422  1.00 79.31           C  
ATOM   4879  O   GLU A 623     -25.500  17.234  27.859  1.00 79.31           O  
ATOM   4880  CG  GLU A 623     -28.594  16.406  30.828  1.00 79.31           C  
ATOM   4881  CD  GLU A 623     -29.000  17.438  31.859  1.00 79.31           C  
ATOM   4882  OE1 GLU A 623     -30.188  17.484  32.250  1.00 79.31           O  
ATOM   4883  OE2 GLU A 623     -28.109  18.203  32.312  1.00 79.31           O  
ATOM   4884  N   SER A 624     -24.484  15.453  28.719  1.00 82.06           N  
ATOM   4885  CA  SER A 624     -23.172  15.977  28.328  1.00 82.06           C  
ATOM   4886  C   SER A 624     -22.688  15.352  27.031  1.00 82.06           C  
ATOM   4887  CB  SER A 624     -22.141  15.727  29.438  1.00 82.06           C  
ATOM   4888  O   SER A 624     -21.844  15.914  26.344  1.00 82.06           O  
ATOM   4889  OG  SER A 624     -21.953  14.336  29.656  1.00 82.06           O  
ATOM   4890  N   LEU A 625     -23.297  14.234  26.609  1.00 88.50           N  
ATOM   4891  CA  LEU A 625     -22.781  13.508  25.453  1.00 88.50           C  
ATOM   4892  C   LEU A 625     -23.703  13.703  24.250  1.00 88.50           C  
ATOM   4893  CB  LEU A 625     -22.641  12.023  25.766  1.00 88.50           C  
ATOM   4894  O   LEU A 625     -24.922  13.805  24.391  1.00 88.50           O  
ATOM   4895  CG  LEU A 625     -21.594  11.648  26.828  1.00 88.50           C  
ATOM   4896  CD1 LEU A 625     -21.844  10.234  27.344  1.00 88.50           C  
ATOM   4897  CD2 LEU A 625     -20.188  11.766  26.234  1.00 88.50           C  
ATOM   4898  N   ASP A 626     -23.078  13.836  23.109  1.00 90.94           N  
ATOM   4899  CA  ASP A 626     -23.859  13.750  21.891  1.00 90.94           C  
ATOM   4900  C   ASP A 626     -23.812  12.344  21.297  1.00 90.94           C  
ATOM   4901  CB  ASP A 626     -23.375  14.773  20.859  1.00 90.94           C  
ATOM   4902  O   ASP A 626     -23.234  11.438  21.891  1.00 90.94           O  
ATOM   4903  CG  ASP A 626     -21.922  14.570  20.469  1.00 90.94           C  
ATOM   4904  OD1 ASP A 626     -21.344  13.500  20.781  1.00 90.94           O  
ATOM   4905  OD2 ASP A 626     -21.344  15.492  19.859  1.00 90.94           O  
ATOM   4906  N   VAL A 627     -24.438  12.180  20.172  1.00 94.75           N  
ATOM   4907  CA  VAL A 627     -24.547  10.852  19.578  1.00 94.75           C  
ATOM   4908  C   VAL A 627     -23.156  10.367  19.141  1.00 94.75           C  
ATOM   4909  CB  VAL A 627     -25.500  10.852  18.359  1.00 94.75           C  
ATOM   4910  O   VAL A 627     -22.859   9.172  19.250  1.00 94.75           O  
ATOM   4911  CG1 VAL A 627     -25.531   9.477  17.703  1.00 94.75           C  
ATOM   4912  CG2 VAL A 627     -26.906  11.266  18.812  1.00 94.75           C  
ATOM   4913  N   TYR A 628     -22.359  11.266  18.609  1.00 95.50           N  
ATOM   4914  CA  TYR A 628     -21.000  10.938  18.188  1.00 95.50           C  
ATOM   4915  C   TYR A 628     -20.188  10.375  19.344  1.00 95.50           C  
ATOM   4916  CB  TYR A 628     -20.312  12.172  17.609  1.00 95.50           C  
ATOM   4917  O   TYR A 628     -19.578   9.312  19.219  1.00 95.50           O  
ATOM   4918  CG  TYR A 628     -18.906  11.914  17.141  1.00 95.50           C  
ATOM   4919  CD1 TYR A 628     -17.859  12.766  17.484  1.00 95.50           C  
ATOM   4920  CD2 TYR A 628     -18.609  10.812  16.328  1.00 95.50           C  
ATOM   4921  CE1 TYR A 628     -16.562  12.531  17.047  1.00 95.50           C  
ATOM   4922  CE2 TYR A 628     -17.312  10.562  15.898  1.00 95.50           C  
ATOM   4923  OH  TYR A 628     -15.008  11.188  15.820  1.00 95.50           O  
ATOM   4924  CZ  TYR A 628     -16.297  11.430  16.250  1.00 95.50           C  
ATOM   4925  N   GLU A 629     -20.219  11.000  20.453  1.00 94.00           N  
ATOM   4926  CA  GLU A 629     -19.469  10.586  21.641  1.00 94.00           C  
ATOM   4927  C   GLU A 629     -20.016   9.289  22.219  1.00 94.00           C  
ATOM   4928  CB  GLU A 629     -19.484  11.688  22.703  1.00 94.00           C  
ATOM   4929  O   GLU A 629     -19.250   8.469  22.750  1.00 94.00           O  
ATOM   4930  CG  GLU A 629     -18.578  12.867  22.375  1.00 94.00           C  
ATOM   4931  CD  GLU A 629     -18.500  13.898  23.500  1.00 94.00           C  
ATOM   4932  OE1 GLU A 629     -17.531  14.680  23.547  1.00 94.00           O  
ATOM   4933  OE2 GLU A 629     -19.438  13.906  24.344  1.00 94.00           O  
ATOM   4934  N   LEU A 630     -21.344   9.156  22.156  1.00 94.88           N  
ATOM   4935  CA  LEU A 630     -21.938   7.898  22.609  1.00 94.88           C  
ATOM   4936  C   LEU A 630     -21.297   6.715  21.875  1.00 94.88           C  
ATOM   4937  CB  LEU A 630     -23.438   7.906  22.375  1.00 94.88           C
[truncated: 520,102 more chars]
