# Supplementary material for: Structural basis for human chondroitin sulfate chain polymerization
Source: Nat Commun. 2025 Nov 26;16:11663. doi: 10.1038/s41467-025-66787-5 (PMC12748766; doi:10.1038/s41467-025-66787-5)
Supplement: Supplementary file 4 — Source Data [file 41467_2025_66787_MOESM4_ESM.zip › Additional Source Data - AF models/AF2_CHSY3_CHPF2_full-length.pdb]

MODEL     1                                                                     
ATOM      1  N   MET A   1      39.625  21.906 -63.469  1.00 20.75           N  
ATOM      2  CA  MET A   1      38.781  23.094 -63.500  1.00 20.75           C  
ATOM      3  C   MET A   1      37.625  22.984 -62.531  1.00 20.75           C  
ATOM      4  CB  MET A   1      38.250  23.312 -64.938  1.00 20.75           C  
ATOM      5  O   MET A   1      36.875  22.000 -62.562  1.00 20.75           O  
ATOM      6  CG  MET A   1      39.156  24.188 -65.812  1.00 20.75           C  
ATOM      7  SD  MET A   1      38.344  24.641 -67.375  1.00 20.75           S  
ATOM      8  CE  MET A   1      39.688  25.625 -68.125  1.00 20.75           C  
ATOM      9  N   ALA A   2      37.656  23.812 -61.344  1.00 19.38           N  
ATOM     10  CA  ALA A   2      37.406  23.891 -59.906  1.00 19.38           C  
ATOM     11  C   ALA A   2      35.938  24.172 -59.625  1.00 19.38           C  
ATOM     12  CB  ALA A   2      38.250  24.969 -59.281  1.00 19.38           C  
ATOM     13  O   ALA A   2      35.406  25.250 -59.938  1.00 19.38           O  
ATOM     14  N   VAL A   3      35.125  23.125 -59.906  1.00 22.14           N  
ATOM     15  CA  VAL A   3      33.688  22.969 -59.719  1.00 22.14           C  
ATOM     16  C   VAL A   3      33.281  23.312 -58.281  1.00 22.14           C  
ATOM     17  CB  VAL A   3      33.219  21.531 -60.062  1.00 22.14           C  
ATOM     18  O   VAL A   3      32.156  23.062 -57.875  1.00 22.14           O  
ATOM     19  CG1 VAL A   3      31.703  21.391 -59.875  1.00 22.14           C  
ATOM     20  CG2 VAL A   3      33.594  21.172 -61.500  1.00 22.14           C  
ATOM     21  N   ARG A   4      34.281  23.891 -57.406  1.00 22.02           N  
ATOM     22  CA  ARG A   4      34.312  23.719 -55.969  1.00 22.02           C  
ATOM     23  C   ARG A   4      33.188  24.469 -55.281  1.00 22.02           C  
ATOM     24  CB  ARG A   4      35.656  24.172 -55.406  1.00 22.02           C  
ATOM     25  O   ARG A   4      32.938  24.297 -54.094  1.00 22.02           O  
ATOM     26  CG  ARG A   4      36.719  23.062 -55.344  1.00 22.02           C  
ATOM     27  CD  ARG A   4      38.000  23.547 -54.688  1.00 22.02           C  
ATOM     28  NE  ARG A   4      38.969  22.469 -54.500  1.00 22.02           N  
ATOM     29  NH1 ARG A   4      40.594  23.797 -53.562  1.00 22.02           N  
ATOM     30  NH2 ARG A   4      40.969  21.547 -53.875  1.00 22.02           N  
ATOM     31  CZ  ARG A   4      40.188  22.609 -54.000  1.00 22.02           C  
ATOM     32  N   SER A   5      32.656  25.625 -55.812  1.00 24.91           N  
ATOM     33  CA  SER A   5      32.281  26.797 -55.062  1.00 24.91           C  
ATOM     34  C   SER A   5      30.875  26.656 -54.469  1.00 24.91           C  
ATOM     35  CB  SER A   5      32.344  28.047 -55.906  1.00 24.91           C  
ATOM     36  O   SER A   5      30.312  27.609 -53.938  1.00 24.91           O  
ATOM     37  OG  SER A   5      31.125  28.266 -56.594  1.00 24.91           O  
ATOM     38  N   ARG A   6      30.062  25.641 -54.875  1.00 29.23           N  
ATOM     39  CA  ARG A   6      28.625  25.891 -54.844  1.00 29.23           C  
ATOM     40  C   ARG A   6      28.078  25.828 -53.438  1.00 29.23           C  
ATOM     41  CB  ARG A   6      27.891  24.906 -55.750  1.00 29.23           C  
ATOM     42  O   ARG A   6      26.891  25.562 -53.219  1.00 29.23           O  
ATOM     43  CG  ARG A   6      27.906  25.266 -57.219  1.00 29.23           C  
ATOM     44  CD  ARG A   6      27.062  24.312 -58.062  1.00 29.23           C  
ATOM     45  NE  ARG A   6      27.000  24.734 -59.438  1.00 29.23           N  
ATOM     46  NH1 ARG A   6      25.578  23.031 -60.094  1.00 29.23           N  
ATOM     47  NH2 ARG A   6      26.297  24.578 -61.625  1.00 29.23           N  
ATOM     48  CZ  ARG A   6      26.297  24.109 -60.375  1.00 29.23           C  
ATOM     49  N   ARG A   7      28.953  25.875 -52.344  1.00 31.42           N  
ATOM     50  CA  ARG A   7      28.609  25.422 -51.000  1.00 31.42           C  
ATOM     51  C   ARG A   7      27.609  26.359 -50.344  1.00 31.42           C  
ATOM     52  CB  ARG A   7      29.875  25.328 -50.125  1.00 31.42           C  
ATOM     53  O   ARG A   7      26.656  25.906 -49.688  1.00 31.42           O  
ATOM     54  CG  ARG A   7      30.484  23.938 -50.094  1.00 31.42           C  
ATOM     55  CD  ARG A   7      31.688  23.875 -49.156  1.00 31.42           C  
ATOM     56  NE  ARG A   7      32.219  22.516 -49.031  1.00 31.42           N  
ATOM     57  NH1 ARG A   7      33.938  23.094 -47.594  1.00 31.42           N  
ATOM     58  NH2 ARG A   7      33.688  20.922 -48.281  1.00 31.42           N  
ATOM     59  CZ  ARG A   7      33.281  22.172 -48.312  1.00 31.42           C  
ATOM     60  N   PRO A   8      27.828  27.688 -50.406  1.00 33.53           N  
ATOM     61  CA  PRO A   8      27.359  28.531 -49.312  1.00 33.53           C  
ATOM     62  C   PRO A   8      25.844  28.703 -49.312  1.00 33.53           C  
ATOM     63  CB  PRO A   8      28.062  29.875 -49.594  1.00 33.53           C  
ATOM     64  O   PRO A   8      25.219  28.859 -48.250  1.00 33.53           O  
ATOM     65  CG  PRO A   8      28.750  29.688 -50.906  1.00 33.53           C  
ATOM     66  CD  PRO A   8      28.500  28.297 -51.375  1.00 33.53           C  
ATOM     67  N   TRP A   9      25.172  28.609 -50.562  1.00 34.44           N  
ATOM     68  CA  TRP A   9      23.844  29.203 -50.656  1.00 34.44           C  
ATOM     69  C   TRP A   9      22.812  28.359 -49.938  1.00 34.44           C  
ATOM     70  CB  TRP A   9      23.438  29.375 -52.125  1.00 34.44           C  
ATOM     71  O   TRP A   9      21.797  28.875 -49.469  1.00 34.44           O  
ATOM     72  CG  TRP A   9      23.953  30.641 -52.750  1.00 34.44           C  
ATOM     73  CD1 TRP A   9      25.250  30.953 -53.062  1.00 34.44           C  
ATOM     74  CD2 TRP A   9      23.172  31.781 -53.125  1.00 34.44           C  
ATOM     75  CE2 TRP A   9      24.047  32.719 -53.688  1.00 34.44           C  
ATOM     76  CE3 TRP A   9      21.797  32.062 -53.094  1.00 34.44           C  
ATOM     77  NE1 TRP A   9      25.312  32.219 -53.594  1.00 34.44           N  
ATOM     78  CH2 TRP A   9      22.266  34.219 -54.094  1.00 34.44           C  
ATOM     79  CZ2 TRP A   9      23.609  33.969 -54.156  1.00 34.44           C  
ATOM     80  CZ3 TRP A   9      21.359  33.312 -53.562  1.00 34.44           C  
ATOM     81  N   MET A  10      23.031  27.016 -49.812  1.00 39.00           N  
ATOM     82  CA  MET A  10      21.969  26.156 -49.312  1.00 39.00           C  
ATOM     83  C   MET A  10      21.766  26.391 -47.812  1.00 39.00           C  
ATOM     84  CB  MET A  10      22.281  24.688 -49.562  1.00 39.00           C  
ATOM     85  O   MET A  10      20.734  25.984 -47.250  1.00 39.00           O  
ATOM     86  CG  MET A  10      21.656  24.156 -50.844  1.00 39.00           C  
ATOM     87  SD  MET A  10      20.859  22.516 -50.625  1.00 39.00           S  
ATOM     88  CE  MET A  10      22.328  21.438 -50.656  1.00 39.00           C  
ATOM     89  N   SER A  11      22.844  26.984 -47.125  1.00 41.81           N  
ATOM     90  CA  SER A  11      22.766  27.188 -45.688  1.00 41.81           C  
ATOM     91  C   SER A  11      21.781  28.297 -45.344  1.00 41.81           C  
ATOM     92  CB  SER A  11      24.141  27.516 -45.125  1.00 41.81           C  
ATOM     93  O   SER A  11      21.188  28.297 -44.281  1.00 41.81           O  
ATOM     94  OG  SER A  11      24.750  28.562 -45.844  1.00 41.81           O  
ATOM     95  N   VAL A  12      21.734  29.297 -46.281  1.00 44.50           N  
ATOM     96  CA  VAL A  12      20.875  30.438 -45.969  1.00 44.50           C  
ATOM     97  C   VAL A  12      19.406  30.047 -46.094  1.00 44.50           C  
ATOM     98  CB  VAL A  12      21.188  31.641 -46.875  1.00 44.50           C  
ATOM     99  O   VAL A  12      18.578  30.422 -45.250  1.00 44.50           O  
ATOM    100  CG1 VAL A  12      20.188  32.781 -46.625  1.00 44.50           C  
ATOM    101  CG2 VAL A  12      22.625  32.125 -46.656  1.00 44.50           C  
ATOM    102  N   ALA A  13      19.078  29.094 -47.031  1.00 45.56           N  
ATOM    103  CA  ALA A  13      17.672  28.766 -47.250  1.00 45.56           C  
ATOM    104  C   ALA A  13      17.094  27.984 -46.094  1.00 45.56           C  
ATOM    105  CB  ALA A  13      17.516  27.969 -48.562  1.00 45.56           C  
ATOM    106  O   ALA A  13      15.922  28.172 -45.719  1.00 45.56           O  
ATOM    107  N   LEU A  14      18.000  27.141 -45.438  1.00 43.97           N  
ATOM    108  CA  LEU A  14      17.469  26.344 -44.344  1.00 43.97           C  
ATOM    109  C   LEU A  14      17.234  27.219 -43.125  1.00 43.97           C  
ATOM    110  CB  LEU A  14      18.438  25.203 -44.000  1.00 43.97           C  
ATOM    111  O   LEU A  14      16.297  26.953 -42.344  1.00 43.97           O  
ATOM    112  CG  LEU A  14      17.797  23.859 -43.688  1.00 43.97           C  
ATOM    113  CD1 LEU A  14      18.047  22.859 -44.812  1.00 43.97           C  
ATOM    114  CD2 LEU A  14      18.328  23.312 -42.344  1.00 43.97           C  
ATOM    115  N   GLY A  15      18.000  28.312 -42.938  1.00 46.75           N  
ATOM    116  CA  GLY A  15      17.766  29.234 -41.844  1.00 46.75           C  
ATOM    117  C   GLY A  15      16.484  30.031 -42.000  1.00 46.75           C  
ATOM    118  O   GLY A  15      15.867  30.406 -41.000  1.00 46.75           O  
ATOM    119  N   LEU A  16      16.109  30.266 -43.281  1.00 39.66           N  
ATOM    120  CA  LEU A  16      14.898  31.047 -43.500  1.00 39.66           C  
ATOM    121  C   LEU A  16      13.656  30.266 -43.125  1.00 39.66           C  
ATOM    122  CB  LEU A  16      14.805  31.500 -44.969  1.00 39.66           C  
ATOM    123  O   LEU A  16      12.742  30.797 -42.500  1.00 39.66           O  
ATOM    124  CG  LEU A  16      14.867  33.000 -45.219  1.00 39.66           C  
ATOM    125  CD1 LEU A  16      15.789  33.312 -46.375  1.00 39.66           C  
ATOM    126  CD2 LEU A  16      13.469  33.562 -45.469  1.00 39.66           C  
ATOM    127  N   VAL A  17      13.500  28.953 -43.438  1.00 46.66           N  
ATOM    128  CA  VAL A  17      12.289  28.172 -43.156  1.00 46.66           C  
ATOM    129  C   VAL A  17      12.141  27.953 -41.656  1.00 46.66           C  
ATOM    130  CB  VAL A  17      12.312  26.828 -43.906  1.00 46.66           C  
ATOM    131  O   VAL A  17      11.031  28.000 -41.125  1.00 46.66           O  
ATOM    132  CG1 VAL A  17      11.117  25.969 -43.469  1.00 46.66           C  
ATOM    133  CG2 VAL A  17      12.312  27.047 -45.406  1.00 46.66           C  
ATOM    134  N   LEU A  18      13.273  27.859 -40.906  1.00 42.16           N  
ATOM    135  CA  LEU A  18      13.125  27.656 -39.469  1.00 42.16           C  
ATOM    136  C   LEU A  18      12.703  28.953 -38.781  1.00 42.16           C  
ATOM    137  CB  LEU A  18      14.438  27.141 -38.875  1.00 42.16           C  
ATOM    138  O   LEU A  18      11.969  28.906 -37.781  1.00 42.16           O  
ATOM    139  CG  LEU A  18      14.641  25.625 -38.875  1.00 42.16           C  
ATOM    140  CD1 LEU A  18      16.125  25.297 -38.812  1.00 42.16           C  
ATOM    141  CD2 LEU A  18      13.891  24.984 -37.719  1.00 42.16           C  
ATOM    142  N   GLY A  19      13.141  30.047 -39.250  1.00 39.44           N  
ATOM    143  CA  GLY A  19      12.773  31.281 -38.562  1.00 39.44           C  
ATOM    144  C   GLY A  19      11.328  31.688 -38.812  1.00 39.44           C  
ATOM    145  O   GLY A  19      10.711  32.344 -37.969  1.00 39.44           O  
ATOM    146  N   PHE A  20      10.789  31.344 -39.969  1.00 38.31           N  
ATOM    147  CA  PHE A  20       9.398  31.719 -40.250  1.00 38.31           C  
ATOM    148  C   PHE A  20       8.453  30.922 -39.344  1.00 38.31           C  
ATOM    149  CB  PHE A  20       9.062  31.484 -41.719  1.00 38.31           C  
ATOM    150  O   PHE A  20       7.418  31.453 -38.938  1.00 38.31           O  
ATOM    151  CG  PHE A  20       8.039  32.438 -42.281  1.00 38.31           C  
ATOM    152  CD1 PHE A  20       6.691  32.094 -42.281  1.00 38.31           C  
ATOM    153  CD2 PHE A  20       8.430  33.688 -42.750  1.00 38.31           C  
ATOM    154  CE1 PHE A  20       5.742  33.000 -42.812  1.00 38.31           C  
ATOM    155  CE2 PHE A  20       7.488  34.562 -43.281  1.00 38.31           C  
ATOM    156  CZ  PHE A  20       6.148  34.219 -43.281  1.00 38.31           C  
ATOM    157  N   THR A  21       8.570  29.562 -39.000  1.00 36.50           N  
ATOM    158  CA  THR A  21       7.629  28.797 -38.188  1.00 36.50           C  
ATOM    159  C   THR A  21       7.602  29.328 -36.781  1.00 36.50           C  
ATOM    160  CB  THR A  21       7.980  27.297 -38.188  1.00 36.50           C  
ATOM    161  O   THR A  21       6.621  29.125 -36.062  1.00 36.50           O  
ATOM    162  CG2 THR A  21       7.270  26.562 -39.312  1.00 36.50           C  
ATOM    163  OG1 THR A  21       9.398  27.141 -38.344  1.00 36.50           O  
ATOM    164  N   ALA A  22       8.672  29.875 -36.219  1.00 34.31           N  
ATOM    165  CA  ALA A  22       8.656  30.375 -34.844  1.00 34.31           C  
ATOM    166  C   ALA A  22       7.824  31.656 -34.750  1.00 34.31           C  
ATOM    167  CB  ALA A  22      10.078  30.641 -34.344  1.00 34.31           C  
ATOM    168  O   ALA A  22       7.121  31.875 -33.750  1.00 34.31           O  
ATOM    169  N   ALA A  23       7.863  32.594 -35.688  1.00 29.34           N  
ATOM    170  CA  ALA A  23       7.246  33.906 -35.438  1.00 29.34           C  
ATOM    171  C   ALA A  23       5.754  33.875 -35.750  1.00 29.34           C  
ATOM    172  CB  ALA A  23       7.934  34.969 -36.281  1.00 29.34           C  
ATOM    173  O   ALA A  23       5.047  34.844 -35.562  1.00 29.34           O  
ATOM    174  N   SER A  24       5.109  33.000 -36.438  1.00 30.94           N  
ATOM    175  CA  SER A  24       3.678  33.031 -36.719  1.00 30.94           C  
ATOM    176  C   SER A  24       2.869  33.000 -35.438  1.00 30.94           C  
ATOM    177  CB  SER A  24       3.277  31.844 -37.594  1.00 30.94           C  
ATOM    178  O   SER A  24       1.647  32.844 -35.438  1.00 30.94           O  
ATOM    179  OG  SER A  24       3.982  30.672 -37.219  1.00 30.94           O  
ATOM    180  N   TRP A  25       3.436  33.000 -34.125  1.00 28.61           N  
ATOM    181  CA  TRP A  25       2.777  33.281 -32.844  1.00 28.61           C  
ATOM    182  C   TRP A  25       2.250  34.719 -32.812  1.00 28.61           C  
ATOM    183  CB  TRP A  25       3.742  33.031 -31.688  1.00 28.61           C  
ATOM    184  O   TRP A  25       1.183  34.969 -32.250  1.00 28.61           O  
ATOM    185  CG  TRP A  25       3.396  31.859 -30.828  1.00 28.61           C  
ATOM    186  CD1 TRP A  25       3.242  30.562 -31.250  1.00 28.61           C  
ATOM    187  CD2 TRP A  25       3.158  31.859 -29.422  1.00 28.61           C  
ATOM    188  CE2 TRP A  25       2.865  30.516 -29.047  1.00 28.61           C  
ATOM    189  CE3 TRP A  25       3.168  32.844 -28.438  1.00 28.61           C  
ATOM    190  NE1 TRP A  25       2.922  29.750 -30.188  1.00 28.61           N  
ATOM    191  CH2 TRP A  25       2.596  31.156 -26.781  1.00 28.61           C  
ATOM    192  CZ2 TRP A  25       2.582  30.156 -27.734  1.00 28.61           C  
ATOM    193  CZ3 TRP A  25       2.885  32.500 -27.125  1.00 28.61           C  
ATOM    194  N   LEU A  26       2.994  35.750 -32.938  1.00 23.34           N  
ATOM    195  CA  LEU A  26       2.592  36.969 -32.250  1.00 23.34           C  
ATOM    196  C   LEU A  26       1.547  37.719 -33.062  1.00 23.34           C  
ATOM    197  CB  LEU A  26       3.807  37.875 -32.000  1.00 23.34           C  
ATOM    198  O   LEU A  26       0.688  38.406 -32.500  1.00 23.34           O  
ATOM    199  CG  LEU A  26       4.508  37.719 -30.656  1.00 23.34           C  
ATOM    200  CD1 LEU A  26       5.996  38.000 -30.797  1.00 23.34           C  
ATOM    201  CD2 LEU A  26       3.867  38.625 -29.609  1.00 23.34           C  
ATOM    202  N   ILE A  27       1.680  38.094 -34.438  1.00 20.72           N  
ATOM    203  CA  ILE A  27       1.073  39.344 -34.812  1.00 20.72           C  
ATOM    204  C   ILE A  27      -0.392  39.125 -35.188  1.00 20.72           C  
ATOM    205  CB  ILE A  27       1.830  40.000 -35.969  1.00 20.72           C  
ATOM    206  O   ILE A  27      -1.273  39.844 -34.688  1.00 20.72           O  
ATOM    207  CG1 ILE A  27       3.273  40.344 -35.562  1.00 20.72           C  
ATOM    208  CG2 ILE A  27       1.102  41.281 -36.469  1.00 20.72           C  
ATOM    209  CD1 ILE A  27       4.145  40.812 -36.719  1.00 20.72           C  
ATOM    210  N   ALA A  28      -0.974  38.812 -36.375  1.00 20.83           N  
ATOM    211  CA  ALA A  28      -1.595  39.750 -37.281  1.00 20.83           C  
ATOM    212  C   ALA A  28      -3.109  39.781 -37.125  1.00 20.83           C  
ATOM    213  CB  ALA A  28      -1.241  39.375 -38.750  1.00 20.83           C  
ATOM    214  O   ALA A  28      -3.697  38.844 -36.594  1.00 20.83           O  
ATOM    215  N   PRO A  29      -4.215  40.219 -38.188  1.00 20.50           N  
ATOM    216  CA  PRO A  29      -5.129  41.312 -38.500  1.00 20.50           C  
ATOM    217  C   PRO A  29      -6.594  40.969 -38.281  1.00 20.50           C  
ATOM    218  CB  PRO A  29      -4.852  41.594 -40.000  1.00 20.50           C  
ATOM    219  O   PRO A  29      -6.934  39.781 -38.250  1.00 20.50           O  
ATOM    220  CG  PRO A  29      -3.992  40.469 -40.438  1.00 20.50           C  
ATOM    221  CD  PRO A  29      -3.730  39.562 -39.250  1.00 20.50           C  
ATOM    222  N   ARG A  30      -7.555  41.938 -38.438  1.00 20.70           N  
ATOM    223  CA  ARG A  30      -8.938  42.312 -38.188  1.00 20.70           C  
ATOM    224  C   ARG A  30      -9.891  41.594 -39.125  1.00 20.70           C  
ATOM    225  CB  ARG A  30      -9.102  43.844 -38.312  1.00 20.70           C  
ATOM    226  O   ARG A  30     -10.031  42.000 -40.281  1.00 20.70           O  
ATOM    227  CG  ARG A  30      -8.914  44.594 -37.000  1.00 20.70           C  
ATOM    228  CD  ARG A  30      -9.172  46.094 -37.156  1.00 20.70           C  
ATOM    229  NE  ARG A  30      -9.094  46.781 -35.875  1.00 20.70           N  
ATOM    230  NH1 ARG A  30      -9.539  48.875 -36.781  1.00 20.70           N  
ATOM    231  NH2 ARG A  30      -9.188  48.625 -34.531  1.00 20.70           N  
ATOM    232  CZ  ARG A  30      -9.273  48.094 -35.750  1.00 20.70           C  
ATOM    233  N   VAL A  31      -9.984  40.375 -39.312  1.00 17.23           N  
ATOM    234  CA  VAL A  31     -10.750  39.781 -40.375  1.00 17.23           C  
ATOM    235  C   VAL A  31     -12.242  40.062 -40.188  1.00 17.23           C  
ATOM    236  CB  VAL A  31     -10.516  38.250 -40.469  1.00 17.23           C  
ATOM    237  O   VAL A  31     -12.820  39.688 -39.156  1.00 17.23           O  
ATOM    238  CG1 VAL A  31     -11.336  37.625 -41.594  1.00 17.23           C  
ATOM    239  CG2 VAL A  31      -9.031  37.938 -40.656  1.00 17.23           C  
ATOM    240  N   ALA A  32     -12.836  40.969 -41.094  1.00 18.48           N  
ATOM    241  CA  ALA A  32     -14.172  41.531 -41.281  1.00 18.48           C  
ATOM    242  C   ALA A  32     -15.172  40.438 -41.625  1.00 18.48           C  
ATOM    243  CB  ALA A  32     -14.164  42.625 -42.344  1.00 18.48           C  
ATOM    244  O   ALA A  32     -16.281  40.719 -42.062  1.00 18.48           O  
ATOM    245  N   GLU A  33     -15.031  39.156 -41.406  1.00 15.94           N  
ATOM    246  CA  GLU A  33     -15.859  38.219 -42.156  1.00 15.94           C  
ATOM    247  C   GLU A  33     -17.344  38.438 -41.844  1.00 15.94           C  
ATOM    248  CB  GLU A  33     -15.469  36.781 -41.812  1.00 15.94           C  
ATOM    249  O   GLU A  33     -17.734  38.500 -40.688  1.00 15.94           O  
ATOM    250  CG  GLU A  33     -14.445  36.188 -42.781  1.00 15.94           C  
ATOM    251  CD  GLU A  33     -14.070  34.750 -42.438  1.00 15.94           C  
ATOM    252  OE1 GLU A  33     -13.312  34.125 -43.219  1.00 15.94           O  
ATOM    253  OE2 GLU A  33     -14.523  34.250 -41.375  1.00 15.94           O  
ATOM    254  N   LEU A  34     -18.125  38.781 -42.969  1.00 17.59           N  
ATOM    255  CA  LEU A  34     -19.484  39.094 -43.406  1.00 17.59           C  
ATOM    256  C   LEU A  34     -20.422  37.969 -43.000  1.00 17.59           C  
ATOM    257  CB  LEU A  34     -19.531  39.281 -44.906  1.00 17.59           C  
ATOM    258  O   LEU A  34     -20.406  36.875 -43.594  1.00 17.59           O  
ATOM    259  CG  LEU A  34     -19.375  40.750 -45.406  1.00 17.59           C  
ATOM    260  CD1 LEU A  34     -18.547  40.781 -46.688  1.00 17.59           C  
ATOM    261  CD2 LEU A  34     -20.734  41.375 -45.625  1.00 17.59           C  
ATOM    262  N   SER A  35     -20.641  37.688 -41.719  1.00 16.53           N  
ATOM    263  CA  SER A  35     -21.375  36.562 -41.188  1.00 16.53           C  
ATOM    264  C   SER A  35     -22.828  36.562 -41.656  1.00 16.53           C  
ATOM    265  CB  SER A  35     -21.328  36.531 -39.656  1.00 16.53           C  
ATOM    266  O   SER A  35     -23.469  37.625 -41.656  1.00 16.53           O  
ATOM    267  OG  SER A  35     -22.406  37.312 -39.125  1.00 16.53           O  
ATOM    268  N   GLU A  36     -23.234  35.469 -42.344  1.00 16.17           N  
ATOM    269  CA  GLU A  36     -24.453  34.938 -42.969  1.00 16.17           C  
ATOM    270  C   GLU A  36     -25.656  35.125 -42.031  1.00 16.17           C  
ATOM    271  CB  GLU A  36     -24.281  33.438 -43.281  1.00 16.17           C  
ATOM    272  O   GLU A  36     -25.578  34.875 -40.844  1.00 16.17           O  
ATOM    273  CG  GLU A  36     -23.938  33.188 -44.750  1.00 16.17           C  
ATOM    274  CD  GLU A  36     -23.844  31.688 -45.062  1.00 16.17           C  
ATOM    275  OE1 GLU A  36     -23.734  31.344 -46.250  1.00 16.17           O  
ATOM    276  OE2 GLU A  36     -23.875  30.875 -44.094  1.00 16.17           O  
ATOM    277  N   ARG A  37     -26.641  35.844 -42.625  1.00 16.55           N  
ATOM    278  CA  ARG A  37     -27.984  36.344 -42.312  1.00 16.55           C  
ATOM    279  C   ARG A  37     -28.891  35.219 -41.812  1.00 16.55           C  
ATOM    280  CB  ARG A  37     -28.594  37.031 -43.500  1.00 16.55           C  
ATOM    281  O   ARG A  37     -29.219  34.312 -42.594  1.00 16.55           O  
ATOM    282  CG  ARG A  37     -28.344  38.531 -43.531  1.00 16.55           C  
ATOM    283  CD  ARG A  37     -29.016  39.188 -44.750  1.00 16.55           C  
ATOM    284  NE  ARG A  37     -28.828  40.656 -44.750  1.00 16.55           N  
ATOM    285  NH1 ARG A  37     -30.000  41.000 -46.688  1.00 16.55           N  
ATOM    286  NH2 ARG A  37     -29.062  42.781 -45.562  1.00 16.55           N  
ATOM    287  CZ  ARG A  37     -29.297  41.469 -45.688  1.00 16.55           C  
ATOM    288  N   LYS A  38     -28.766  34.781 -40.562  1.00 16.17           N  
ATOM    289  CA  LYS A  38     -29.516  33.812 -39.812  1.00 16.17           C  
ATOM    290  C   LYS A  38     -31.031  34.000 -40.000  1.00 16.17           C  
ATOM    291  CB  LYS A  38     -29.156  33.875 -38.344  1.00 16.17           C  
ATOM    292  O   LYS A  38     -31.531  35.125 -39.875  1.00 16.17           O  
ATOM    293  CG  LYS A  38     -28.047  32.906 -37.938  1.00 16.17           C  
ATOM    294  CD  LYS A  38     -27.766  32.969 -36.438  1.00 16.17           C  
ATOM    295  CE  LYS A  38     -26.656  32.031 -36.031  1.00 16.17           C  
ATOM    296  NZ  LYS A  38     -26.328  32.125 -34.562  1.00 16.17           N  
ATOM    297  N   ARG A  39     -31.594  32.906 -40.469  1.00 15.98           N  
ATOM    298  CA  ARG A  39     -32.938  32.406 -40.750  1.00 15.98           C  
ATOM    299  C   ARG A  39     -33.906  32.750 -39.625  1.00 15.98           C  
ATOM    300  CB  ARG A  39     -32.938  30.906 -41.000  1.00 15.98           C  
ATOM    301  O   ARG A  39     -33.656  32.406 -38.469  1.00 15.98           O  
ATOM    302  CG  ARG A  39     -32.750  30.516 -42.438  1.00 15.98           C  
ATOM    303  CD  ARG A  39     -32.781  29.000 -42.625  1.00 15.98           C  
ATOM    304  NE  ARG A  39     -32.594  28.625 -44.031  1.00 15.98           N  
ATOM    305  NH1 ARG A  39     -32.562  26.359 -43.625  1.00 15.98           N  
ATOM    306  NH2 ARG A  39     -32.344  27.156 -45.781  1.00 15.98           N  
ATOM    307  CZ  ARG A  39     -32.500  27.375 -44.469  1.00 15.98           C  
ATOM    308  N   ARG A  40     -34.812  33.594 -39.812  1.00 16.05           N  
ATOM    309  CA  ARG A  40     -35.750  34.406 -39.062  1.00 16.05           C  
ATOM    310  C   ARG A  40     -36.781  33.500 -38.344  1.00 16.05           C  
ATOM    311  CB  ARG A  40     -36.469  35.406 -39.938  1.00 16.05           C  
ATOM    312  O   ARG A  40     -37.031  33.688 -37.156  1.00 16.05           O  
ATOM    313  CG  ARG A  40     -35.844  36.781 -39.969  1.00 16.05           C  
ATOM    314  CD  ARG A  40     -36.594  37.750 -40.844  1.00 16.05           C  
ATOM    315  NE  ARG A  40     -36.000  39.094 -40.844  1.00 16.05           N  
ATOM    316  NH1 ARG A  40     -37.500  40.000 -42.344  1.00 16.05           N  
ATOM    317  NH2 ARG A  40     -35.812  41.281 -41.469  1.00 16.05           N  
ATOM    318  CZ  ARG A  40     -36.438  40.125 -41.562  1.00 16.05           C  
ATOM    319  N   GLY A  41     -37.625  32.750 -39.125  1.00 16.36           N  
ATOM    320  CA  GLY A  41     -39.031  33.125 -38.938  1.00 16.36           C  
ATOM    321  C   GLY A  41     -39.625  32.625 -37.625  1.00 16.36           C  
ATOM    322  O   GLY A  41     -39.000  31.797 -36.938  1.00 16.36           O  
ATOM    323  N   SER A  42     -40.969  32.375 -37.688  1.00 16.17           N  
ATOM    324  CA  SER A  42     -42.188  32.719 -36.969  1.00 16.17           C  
ATOM    325  C   SER A  42     -42.531  31.625 -35.938  1.00 16.17           C  
ATOM    326  CB  SER A  42     -43.344  32.875 -37.938  1.00 16.17           C  
ATOM    327  O   SER A  42     -41.938  30.547 -35.938  1.00 16.17           O  
ATOM    328  OG  SER A  42     -43.656  31.672 -38.594  1.00 16.17           O  
ATOM    329  N   SER A  43     -43.875  31.422 -35.750  1.00 15.76           N  
ATOM    330  CA  SER A  43     -44.875  31.375 -34.719  1.00 15.76           C  
ATOM    331  C   SER A  43     -45.188  29.953 -34.281  1.00 15.76           C  
ATOM    332  CB  SER A  43     -46.156  32.062 -35.188  1.00 15.76           C  
ATOM    333  O   SER A  43     -45.625  29.125 -35.094  1.00 15.76           O  
ATOM    334  OG  SER A  43     -46.969  31.156 -35.906  1.00 15.76           O  
ATOM    335  N   LEU A  44     -44.500  29.359 -33.375  1.00 15.68           N  
ATOM    336  CA  LEU A  44     -44.500  27.969 -32.906  1.00 15.68           C  
ATOM    337  C   LEU A  44     -45.812  27.609 -32.250  1.00 15.68           C  
ATOM    338  CB  LEU A  44     -43.344  27.766 -31.891  1.00 15.68           C  
ATOM    339  O   LEU A  44     -46.062  27.984 -31.078  1.00 15.68           O  
ATOM    340  CG  LEU A  44     -42.031  27.250 -32.469  1.00 15.68           C  
ATOM    341  CD1 LEU A  44     -40.844  27.906 -31.766  1.00 15.68           C  
ATOM    342  CD2 LEU A  44     -41.969  25.734 -32.375  1.00 15.68           C  
ATOM    343  N   CYS A  45     -47.000  27.656 -32.906  1.00 14.76           N  
ATOM    344  CA  CYS A  45     -48.281  27.531 -32.219  1.00 14.76           C  
ATOM    345  C   CYS A  45     -48.469  26.109 -31.703  1.00 14.76           C  
ATOM    346  CB  CYS A  45     -49.438  27.891 -33.156  1.00 14.76           C  
ATOM    347  O   CYS A  45     -49.531  25.781 -31.156  1.00 14.76           O  
ATOM    348  SG  CYS A  45     -49.656  29.672 -33.344  1.00 14.76           S  
ATOM    349  N   SER A  46     -47.719  25.094 -32.125  1.00 15.24           N  
ATOM    350  CA  SER A  46     -48.406  23.812 -32.125  1.00 15.24           C  
ATOM    351  C   SER A  46     -48.906  23.422 -30.750  1.00 15.24           C  
ATOM    352  CB  SER A  46     -47.500  22.719 -32.688  1.00 15.24           C  
ATOM    353  O   SER A  46     -48.250  23.750 -29.734  1.00 15.24           O  
ATOM    354  OG  SER A  46     -46.469  22.391 -31.766  1.00 15.24           O  
ATOM    355  N   TYR A  47     -49.969  22.531 -30.703  1.00 15.28           N  
ATOM    356  CA  TYR A  47     -51.125  22.000 -29.969  1.00 15.28           C  
ATOM    357  C   TYR A  47     -50.688  21.062 -28.859  1.00 15.28           C  
ATOM    358  CB  TYR A  47     -52.094  21.281 -30.938  1.00 15.28           C  
ATOM    359  O   TYR A  47     -49.688  20.359 -29.000  1.00 15.28           O  
ATOM    360  CG  TYR A  47     -53.375  22.016 -31.156  1.00 15.28           C  
ATOM    361  CD1 TYR A  47     -54.500  21.766 -30.359  1.00 15.28           C  
ATOM    362  CD2 TYR A  47     -53.500  22.969 -32.188  1.00 15.28           C  
ATOM    363  CE1 TYR A  47     -55.688  22.438 -30.578  1.00 15.28           C  
ATOM    364  CE2 TYR A  47     -54.688  23.641 -32.375  1.00 15.28           C  
ATOM    365  OH  TYR A  47     -56.969  24.031 -31.797  1.00 15.28           O  
ATOM    366  CZ  TYR A  47     -55.781  23.375 -31.594  1.00 15.28           C  
ATOM    367  N   TYR A  48     -51.469  20.906 -27.797  1.00 15.12           N  
ATOM    368  CA  TYR A  48     -51.344  20.547 -26.391  1.00 15.12           C  
ATOM    369  C   TYR A  48     -51.219  19.031 -26.219  1.00 15.12           C  
ATOM    370  CB  TYR A  48     -52.531  21.062 -25.578  1.00 15.12           C  
ATOM    371  O   TYR A  48     -50.594  18.547 -25.266  1.00 15.12           O  
ATOM    372  CG  TYR A  48     -52.375  22.484 -25.125  1.00 15.12           C  
ATOM    373  CD1 TYR A  48     -51.656  22.797 -23.969  1.00 15.12           C  
ATOM    374  CD2 TYR A  48     -52.938  23.531 -25.828  1.00 15.12           C  
ATOM    375  CE1 TYR A  48     -51.500  24.109 -23.531  1.00 15.12           C  
ATOM    376  CE2 TYR A  48     -52.781  24.859 -25.406  1.00 15.12           C  
ATOM    377  OH  TYR A  48     -51.938  26.438 -23.844  1.00 15.12           O  
ATOM    378  CZ  TYR A  48     -52.094  25.125 -24.266  1.00 15.12           C  
ATOM    379  N   GLY A  49     -51.875  18.094 -26.906  1.00 15.41           N  
ATOM    380  CA  GLY A  49     -52.719  17.266 -26.031  1.00 15.41           C  
ATOM    381  C   GLY A  49     -51.938  16.234 -25.250  1.00 15.41           C  
ATOM    382  O   GLY A  49     -52.406  15.711 -24.250  1.00 15.41           O  
ATOM    383  N   ARG A  50     -51.156  15.383 -25.750  1.00 14.50           N  
ATOM    384  CA  ARG A  50     -51.344  13.961 -25.484  1.00 14.50           C  
ATOM    385  C   ARG A  50     -50.750  13.578 -24.125  1.00 14.50           C  
ATOM    386  CB  ARG A  50     -50.750  13.102 -26.578  1.00 14.50           C  
ATOM    387  O   ARG A  50     -50.781  12.406 -23.750  1.00 14.50           O  
ATOM    388  CG  ARG A  50     -51.688  12.789 -27.719  1.00 14.50           C  
ATOM    389  CD  ARG A  50     -51.062  11.828 -28.734  1.00 14.50           C  
ATOM    390  NE  ARG A  50     -52.000  11.531 -29.828  1.00 14.50           N  
ATOM    391  NH1 ARG A  50     -50.531  10.117 -30.938  1.00 14.50           N  
ATOM    392  NH2 ARG A  50     -52.625  10.523 -31.797  1.00 14.50           N  
ATOM    393  CZ  ARG A  50     -51.719  10.727 -30.844  1.00 14.50           C  
ATOM    394  N   SER A  51     -50.094  14.227 -23.266  1.00 15.12           N  
ATOM    395  CA  SER A  51     -49.000  13.461 -22.703  1.00 15.12           C  
ATOM    396  C   SER A  51     -49.438  12.648 -21.484  1.00 15.12           C  
ATOM    397  CB  SER A  51     -47.844  14.391 -22.312  1.00 15.12           C  
ATOM    398  O   SER A  51     -48.625  11.977 -20.859  1.00 15.12           O  
ATOM    399  OG  SER A  51     -48.188  15.742 -22.578  1.00 15.12           O  
ATOM    400  N   ALA A  52     -50.625  12.672 -21.109  1.00 14.82           N  
ATOM    401  CA  ALA A  52     -50.281  12.695 -19.688  1.00 14.82           C  
ATOM    402  C   ALA A  52     -49.656  11.375 -19.250  1.00 14.82           C  
ATOM    403  CB  ALA A  52     -51.531  12.977 -18.844  1.00 14.82           C  
ATOM    404  O   ALA A  52     -49.812  10.352 -19.906  1.00 14.82           O  
ATOM    405  N   ALA A  53     -49.344  11.312 -17.938  1.00 15.30           N  
ATOM    406  CA  ALA A  53     -48.375  10.797 -17.000  1.00 15.30           C  
ATOM    407  C   ALA A  53     -48.719   9.383 -16.547  1.00 15.30           C  
ATOM    408  CB  ALA A  53     -48.250  11.719 -15.781  1.00 15.30           C  
ATOM    409  O   ALA A  53     -47.906   8.461 -16.688  1.00 15.30           O  
ATOM    410  N   GLY A  54     -49.312   9.117 -15.406  1.00 15.20           N  
ATOM    411  CA  GLY A  54     -48.500   8.539 -14.344  1.00 15.20           C  
ATOM    412  C   GLY A  54     -48.812   7.074 -14.102  1.00 15.20           C  
ATOM    413  O   GLY A  54     -47.906   6.234 -14.102  1.00 15.20           O  
ATOM    414  N   PRO A  55     -50.031   6.574 -13.625  1.00 15.18           N  
ATOM    415  CA  PRO A  55     -49.875   5.980 -12.297  1.00 15.18           C  
ATOM    416  C   PRO A  55     -49.719   4.461 -12.344  1.00 15.18           C  
ATOM    417  CB  PRO A  55     -51.125   6.387 -11.555  1.00 15.18           C  
ATOM    418  O   PRO A  55     -50.188   3.824 -13.297  1.00 15.18           O  
ATOM    419  CG  PRO A  55     -52.094   6.816 -12.625  1.00 15.18           C  
ATOM    420  CD  PRO A  55     -51.344   6.914 -13.922  1.00 15.18           C  
ATOM    421  N   ARG A  56     -49.094   3.812 -11.500  1.00 15.16           N  
ATOM    422  CA  ARG A  56     -48.438   2.561 -11.133  1.00 15.16           C  
ATOM    423  C   ARG A  56     -49.469   1.489 -10.781  1.00 15.16           C  
ATOM    424  CB  ARG A  56     -47.500   2.779  -9.961  1.00 15.16           C  
ATOM    425  O   ARG A  56     -49.188   0.294 -10.852  1.00 15.16           O  
ATOM    426  CG  ARG A  56     -46.031   2.957 -10.375  1.00 15.16           C  
ATOM    427  CD  ARG A  56     -45.125   3.154  -9.164  1.00 15.16           C  
ATOM    428  NE  ARG A  56     -43.719   3.172  -9.555  1.00 15.16           N  
ATOM    429  NH1 ARG A  56     -42.938   3.697  -7.441  1.00 15.16           N  
ATOM    430  NH2 ARG A  56     -41.469   3.418  -9.180  1.00 15.16           N  
ATOM    431  CZ  ARG A  56     -42.719   3.430  -8.719  1.00 15.16           C  
ATOM    432  N   ALA A  57     -50.719   1.803 -10.391  1.00 14.62           N  
ATOM    433  CA  ALA A  57     -50.969   0.971  -9.211  1.00 14.62           C  
ATOM    434  C   ALA A  57     -51.469  -0.407  -9.602  1.00 14.62           C  
ATOM    435  CB  ALA A  57     -51.938   1.656  -8.250  1.00 14.62           C  
ATOM    436  O   ALA A  57     -50.938  -1.430  -9.172  1.00 14.62           O  
ATOM    437  N   GLY A  58     -52.781  -0.717  -9.938  1.00 14.94           N  
ATOM    438  CA  GLY A  58     -53.438  -1.550  -8.953  1.00 14.94           C  
ATOM    439  C   GLY A  58     -53.469  -3.016  -9.336  1.00 14.94           C  
ATOM    440  O   GLY A  58     -53.250  -3.367 -10.492  1.00 14.94           O  
ATOM    441  N   ALA A  59     -54.406  -3.768  -8.672  1.00 14.77           N  
ATOM    442  CA  ALA A  59     -54.312  -5.020  -7.930  1.00 14.77           C  
ATOM    443  C   ALA A  59     -54.938  -6.168  -8.711  1.00 14.77           C  
ATOM    444  CB  ALA A  59     -55.000  -4.871  -6.566  1.00 14.77           C  
ATOM    445  O   ALA A  59     -54.344  -7.238  -8.844  1.00 14.77           O  
ATOM    446  N   GLN A  60     -56.188  -6.305  -9.406  1.00 15.12           N  
ATOM    447  CA  GLN A  60     -56.844  -7.387  -8.711  1.00 15.12           C  
ATOM    448  C   GLN A  60     -56.844  -8.664  -9.539  1.00 15.12           C  
ATOM    449  CB  GLN A  60     -58.281  -6.984  -8.367  1.00 15.12           C  
ATOM    450  O   GLN A  60     -57.750  -8.891 -10.344  1.00 15.12           O  
ATOM    451  CG  GLN A  60     -58.438  -6.238  -7.047  1.00 15.12           C  
ATOM    452  CD  GLN A  60     -59.875  -5.867  -6.730  1.00 15.12           C  
ATOM    453  NE2 GLN A  60     -60.094  -5.340  -5.527  1.00 15.12           N  
ATOM    454  OE1 GLN A  60     -60.750  -6.047  -7.555  1.00 15.12           O  
ATOM    455  N   GLN A  61     -56.188  -9.000 -10.273  1.00 14.79           N  
ATOM    456  CA  GLN A  61     -56.906 -10.117 -10.875  1.00 14.79           C  
ATOM    457  C   GLN A  61     -57.438 -11.062  -9.805  1.00 14.79           C  
ATOM    458  CB  GLN A  61     -56.000 -10.891 -11.828  1.00 14.79           C  
ATOM    459  O   GLN A  61     -58.625 -11.414  -9.820  1.00 14.79           O  
ATOM    460  CG  GLN A  61     -56.094 -10.438 -13.281  1.00 14.79           C  
ATOM    461  CD  GLN A  61     -55.156 -11.195 -14.203  1.00 14.79           C  
ATOM    462  NE2 GLN A  61     -55.281 -10.930 -15.500  1.00 14.79           N  
ATOM    463  OE1 GLN A  61     -54.344 -12.016 -13.750  1.00 14.79           O  
ATOM    464  N   PRO A  62     -56.781 -12.273  -9.492  1.00 14.59           N  
ATOM    465  CA  PRO A  62     -57.188 -13.625  -9.898  1.00 14.59           C  
ATOM    466  C   PRO A  62     -58.188 -14.250  -8.930  1.00 14.59           C  
ATOM    467  CB  PRO A  62     -55.875 -14.406  -9.914  1.00 14.59           C  
ATOM    468  O   PRO A  62     -59.156 -14.867  -9.359  1.00 14.59           O  
ATOM    469  CG  PRO A  62     -54.906 -13.523  -9.203  1.00 14.59           C  
ATOM    470  CD  PRO A  62     -55.562 -12.203  -8.930  1.00 14.59           C  
ATOM    471  N   LEU A  63     -58.000 -14.625  -7.613  1.00 14.98           N  
ATOM    472  CA  LEU A  63     -57.688 -15.945  -7.098  1.00 14.98           C  
ATOM    473  C   LEU A  63     -58.938 -16.656  -6.617  1.00 14.98           C  
ATOM    474  CB  LEU A  63     -56.688 -15.844  -5.953  1.00 14.98           C  
ATOM    475  O   LEU A  63     -59.656 -16.172  -5.719  1.00 14.98           O  
ATOM    476  CG  LEU A  63     -55.219 -15.867  -6.348  1.00 14.98           C  
ATOM    477  CD1 LEU A  63     -54.406 -14.891  -5.488  1.00 14.98           C  
ATOM    478  CD2 LEU A  63     -54.625 -17.281  -6.223  1.00 14.98           C  
ATOM    479  N   PRO A  64     -59.375 -17.719  -7.184  1.00 15.31           N  
ATOM    480  CA  PRO A  64     -60.625 -18.266  -6.711  1.00 15.31           C  
ATOM    481  C   PRO A  64     -60.531 -18.859  -5.305  1.00 15.31           C  
ATOM    482  CB  PRO A  64     -60.969 -19.359  -7.734  1.00 15.31           C  
ATOM    483  O   PRO A  64     -61.438 -18.625  -4.473  1.00 15.31           O  
ATOM    484  CG  PRO A  64     -59.688 -19.547  -8.492  1.00 15.31           C  
ATOM    485  CD  PRO A  64     -58.719 -18.500  -8.062  1.00 15.31           C  
ATOM    486  N   GLN A  65     -59.781 -19.922  -4.910  1.00 14.45           N  
ATOM    487  CA  GLN A  65     -59.938 -21.359  -4.785  1.00 14.45           C  
ATOM    488  C   GLN A  65     -60.875 -21.719  -3.625  1.00 14.45           C  
ATOM    489  CB  GLN A  65     -58.594 -22.031  -4.590  1.00 14.45           C  
ATOM    490  O   GLN A  65     -61.031 -20.938  -2.686  1.00 14.45           O  
ATOM    491  CG  GLN A  65     -57.875 -22.375  -5.895  1.00 14.45           C  
ATOM    492  CD  GLN A  65     -56.594 -23.172  -5.680  1.00 14.45           C  
ATOM    493  NE2 GLN A  65     -55.969 -23.578  -6.773  1.00 14.45           N  
ATOM    494  OE1 GLN A  65     -56.188 -23.422  -4.543  1.00 14.45           O  
ATOM    495  N   PRO A  66     -61.000 -23.234  -3.301  1.00 15.49           N  
ATOM    496  CA  PRO A  66     -62.094 -24.094  -2.850  1.00 15.49           C  
ATOM    497  C   PRO A  66     -62.500 -23.844  -1.393  1.00 15.49           C  
ATOM    498  CB  PRO A  66     -61.562 -25.500  -3.035  1.00 15.49           C  
ATOM    499  O   PRO A  66     -61.938 -22.938  -0.749  1.00 15.49           O  
ATOM    500  CG  PRO A  66     -60.094 -25.312  -3.217  1.00 15.49           C  
ATOM    501  CD  PRO A  66     -59.781 -23.844  -3.293  1.00 15.49           C  
ATOM    502  N   GLN A  67     -62.375 -25.109  -0.294  1.00 14.74           N  
ATOM    503  CA  GLN A  67     -63.125 -26.188   0.336  1.00 14.74           C  
ATOM    504  C   GLN A  67     -63.406 -25.891   1.805  1.00 14.74           C  
ATOM    505  CB  GLN A  67     -62.375 -27.516   0.210  1.00 14.74           C  
ATOM    506  O   GLN A  67     -62.812 -24.953   2.369  1.00 14.74           O  
ATOM    507  CG  GLN A  67     -62.500 -28.172  -1.158  1.00 14.74           C  
ATOM    508  CD  GLN A  67     -61.938 -29.578  -1.189  1.00 14.74           C  
ATOM    509  NE2 GLN A  67     -62.125 -30.266  -2.314  1.00 14.74           N  
ATOM    510  OE1 GLN A  67     -61.344 -30.047  -0.211  1.00 14.74           O  
ATOM    511  N   SER A  68     -63.188 -27.156   2.891  1.00 14.81           N  
ATOM    512  CA  SER A  68     -63.844 -28.156   3.729  1.00 14.81           C  
ATOM    513  C   SER A  68     -63.812 -27.750   5.195  1.00 14.81           C  
ATOM    514  CB  SER A  68     -63.156 -29.516   3.561  1.00 14.81           C  
ATOM    515  O   SER A  68     -63.062 -26.859   5.590  1.00 14.81           O  
ATOM    516  OG  SER A  68     -61.750 -29.375   3.520  1.00 14.81           O  
ATOM    517  N   ARG A  69     -63.781 -28.953   6.246  1.00 13.96           N  
ATOM    518  CA  ARG A  69     -64.625 -29.328   7.395  1.00 13.96           C  
ATOM    519  C   ARG A  69     -64.062 -28.750   8.688  1.00 13.96           C  
ATOM    520  CB  ARG A  69     -64.688 -30.859   7.508  1.00 13.96           C  
ATOM    521  O   ARG A  69     -64.812 -28.328   9.555  1.00 13.96           O  
ATOM    522  CG  ARG A  69     -66.000 -31.453   6.980  1.00 13.96           C  
ATOM    523  CD  ARG A  69     -66.000 -32.969   7.113  1.00 13.96           C  
ATOM    524  NE  ARG A  69     -67.312 -33.531   6.715  1.00 13.96           N  
ATOM    525  NH1 ARG A  69     -66.812 -35.688   7.359  1.00 13.96           N  
ATOM    526  NH2 ARG A  69     -68.875 -35.188   6.445  1.00 13.96           N  
ATOM    527  CZ  ARG A  69     -67.625 -34.781   6.840  1.00 13.96           C  
ATOM    528  N   PRO A  70     -62.844 -28.891   9.141  1.00 14.68           N  
ATOM    529  CA  PRO A  70     -62.625 -29.953  10.117  1.00 14.68           C  
ATOM    530  C   PRO A  70     -63.375 -29.750  11.414  1.00 14.68           C  
ATOM    531  CB  PRO A  70     -61.094 -29.859  10.359  1.00 14.68           C  
ATOM    532  O   PRO A  70     -63.750 -28.609  11.750  1.00 14.68           O  
ATOM    533  CG  PRO A  70     -60.688 -28.562   9.750  1.00 14.68           C  
ATOM    534  CD  PRO A  70     -61.875 -27.969   9.047  1.00 14.68           C  
ATOM    535  N   ARG A  71     -63.219 -30.953  12.414  1.00 14.56           N  
ATOM    536  CA  ARG A  71     -63.719 -31.797  13.508  1.00 14.56           C  
ATOM    537  C   ARG A  71     -63.688 -31.047  14.828  1.00 14.56           C  
ATOM    538  CB  ARG A  71     -62.875 -33.094  13.617  1.00 14.56           C  
ATOM    539  O   ARG A  71     -62.969 -30.078  14.984  1.00 14.56           O  
ATOM    540  CG  ARG A  71     -63.656 -34.344  13.281  1.00 14.56           C  
ATOM    541  CD  ARG A  71     -62.781 -35.594  13.367  1.00 14.56           C  
ATOM    542  NE  ARG A  71     -63.500 -36.781  13.008  1.00 14.56           N  
ATOM    543  NH1 ARG A  71     -61.781 -38.250  13.547  1.00 14.56           N  
ATOM    544  NH2 ARG A  71     -63.781 -39.062  12.758  1.00 14.56           N  
ATOM    545  CZ  ARG A  71     -63.031 -38.031  13.102  1.00 14.56           C  
ATOM    546  N   GLN A  72     -64.000 -32.094  15.805  1.00 15.91           N  
ATOM    547  CA  GLN A  72     -64.688 -32.031  17.094  1.00 15.91           C  
ATOM    548  C   GLN A  72     -63.938 -31.141  18.078  1.00 15.91           C  
ATOM    549  CB  GLN A  72     -64.812 -33.438  17.672  1.00 15.91           C  
ATOM    550  O   GLN A  72     -64.438 -30.078  18.469  1.00 15.91           O  
ATOM    551  CG  GLN A  72     -66.188 -34.062  17.391  1.00 15.91           C  
ATOM    552  CD  GLN A  72     -66.312 -35.500  17.906  1.00 15.91           C  
ATOM    553  NE2 GLN A  72     -67.500 -36.094  17.797  1.00 15.91           N  
ATOM    554  OE1 GLN A  72     -65.312 -36.062  18.406  1.00 15.91           O  
ATOM    555  N   GLU A  73     -63.375 -31.938  18.953  1.00 15.73           N  
ATOM    556  CA  GLU A  73     -63.719 -32.406  20.281  1.00 15.73           C  
ATOM    557  C   GLU A  73     -62.938 -31.641  21.359  1.00 15.73           C  
ATOM    558  CB  GLU A  73     -63.469 -33.906  20.422  1.00 15.73           C  
ATOM    559  O   GLU A  73     -61.906 -31.047  21.078  1.00 15.73           O  
ATOM    560  CG  GLU A  73     -64.688 -34.750  20.125  1.00 15.73           C  
ATOM    561  CD  GLU A  73     -64.438 -36.250  20.281  1.00 15.73           C  
ATOM    562  OE1 GLU A  73     -65.375 -37.031  20.203  1.00 15.73           O  
ATOM    563  OE2 GLU A  73     -63.250 -36.625  20.469  1.00 15.73           O  
ATOM    564  N   GLN A  74     -62.562 -32.594  22.234  1.00 15.98           N  
ATOM    565  CA  GLN A  74     -62.844 -32.781  23.656  1.00 15.98           C  
ATOM    566  C   GLN A  74     -61.844 -32.031  24.516  1.00 15.98           C  
ATOM    567  CB  GLN A  74     -62.875 -34.250  24.031  1.00 15.98           C  
ATOM    568  O   GLN A  74     -60.844 -31.547  24.016  1.00 15.98           O  
ATOM    569  CG  GLN A  74     -64.188 -34.938  23.781  1.00 15.98           C  
ATOM    570  CD  GLN A  74     -64.250 -36.406  24.219  1.00 15.98           C  
ATOM    571  NE2 GLN A  74     -65.375 -37.031  24.094  1.00 15.98           N  
ATOM    572  OE1 GLN A  74     -63.219 -36.938  24.672  1.00 15.98           O  
ATOM    573  N   SER A  75     -61.250 -33.000  25.188  1.00 15.94           N  
ATOM    574  CA  SER A  75     -61.312 -33.156  26.641  1.00 15.94           C  
ATOM    575  C   SER A  75     -60.125 -32.438  27.312  1.00 15.94           C  
ATOM    576  CB  SER A  75     -61.312 -34.625  27.031  1.00 15.94           C  
ATOM    577  O   SER A  75     -60.312 -31.672  28.250  1.00 15.94           O  
ATOM    578  OG  SER A  75     -61.750 -35.438  25.953  1.00 15.94           O  
ATOM    579  N   PRO A  76     -59.062 -33.375  27.484  1.00 15.47           N  
ATOM    580  CA  PRO A  76     -59.000 -33.875  28.859  1.00 15.47           C  
ATOM    581  C   PRO A  76     -58.094 -33.062  29.766  1.00 15.47           C  
ATOM    582  CB  PRO A  76     -58.469 -35.312  28.703  1.00 15.47           C  
ATOM    583  O   PRO A  76     -58.500 -32.688  30.875  1.00 15.47           O  
ATOM    584  CG  PRO A  76     -57.906 -35.344  27.328  1.00 15.47           C  
ATOM    585  CD  PRO A  76     -58.312 -34.094  26.594  1.00 15.47           C  
ATOM    586  N   PRO A  77     -56.781 -33.406  29.562  1.00 16.22           N  
ATOM    587  CA  PRO A  77     -56.344 -34.344  30.594  1.00 16.22           C  
ATOM    588  C   PRO A  77     -56.000 -33.688  31.922  1.00 16.22           C  
ATOM    589  CB  PRO A  77     -55.125 -35.031  29.969  1.00 16.22           C  
ATOM    590  O   PRO A  77     -55.719 -32.469  31.938  1.00 16.22           O  
ATOM    591  CG  PRO A  77     -54.719 -34.094  28.859  1.00 16.22           C  
ATOM    592  CD  PRO A  77     -55.812 -33.094  28.656  1.00 16.22           C  
ATOM    593  N   PRO A  78     -55.031 -34.531  32.500  1.00 15.73           N  
ATOM    594  CA  PRO A  78     -54.812 -35.219  33.781  1.00 15.73           C  
ATOM    595  C   PRO A  78     -54.156 -34.344  34.844  1.00 15.73           C  
ATOM    596  CB  PRO A  78     -53.875 -36.375  33.375  1.00 15.73           C  
ATOM    597  O   PRO A  78     -53.594 -33.281  34.500  1.00 15.73           O  
ATOM    598  CG  PRO A  78     -53.344 -36.000  32.031  1.00 15.73           C  
ATOM    599  CD  PRO A  78     -54.125 -34.812  31.531  1.00 15.73           C  
ATOM    600  N   ALA A  79     -53.312 -35.219  35.531  1.00 15.21           N  
ATOM    601  CA  ALA A  79     -53.062 -35.594  36.906  1.00 15.21           C  
ATOM    602  C   ALA A  79     -52.062 -34.656  37.562  1.00 15.21           C  
ATOM    603  CB  ALA A  79     -52.562 -37.031  36.969  1.00 15.21           C  
ATOM    604  O   ALA A  79     -52.312 -34.125  38.656  1.00 15.21           O  
ATOM    605  N   ARG A  80     -50.781 -35.281  37.625  1.00 15.81           N  
ATOM    606  CA  ARG A  80     -50.344 -35.844  38.906  1.00 15.81           C  
ATOM    607  C   ARG A  80     -49.719 -34.750  39.781  1.00 15.81           C  
ATOM    608  CB  ARG A  80     -49.375 -37.000  38.688  1.00 15.81           C  
ATOM    609  O   ARG A  80     -49.656 -33.594  39.375  1.00 15.81           O  
ATOM    610  CG  ARG A  80     -50.031 -38.344  38.594  1.00 15.81           C  
ATOM    611  CD  ARG A  80     -49.000 -39.469  38.500  1.00 15.81           C  
ATOM    612  NE  ARG A  80     -49.656 -40.781  38.531  1.00 15.81           N  
ATOM    613  NH1 ARG A  80     -47.688 -41.969  38.344  1.00 15.81           N  
ATOM    614  NH2 ARG A  80     -49.688 -43.094  38.469  1.00 15.81           N  
ATOM    615  CZ  ARG A  80     -49.000 -41.938  38.469  1.00 15.81           C  
ATOM    616  N   GLN A  81     -48.406 -35.156  40.156  1.00 14.73           N  
ATOM    617  CA  GLN A  81     -47.844 -35.750  41.375  1.00 14.73           C  
ATOM    618  C   GLN A  81     -47.125 -34.719  42.219  1.00 14.73           C  
ATOM    619  CB  GLN A  81     -46.906 -36.906  41.031  1.00 14.73           C  
ATOM    620  O   GLN A  81     -46.719 -33.656  41.688  1.00 14.73           O  
ATOM    621  CG  GLN A  81     -47.594 -38.250  40.938  1.00 14.73           C  
ATOM    622  CD  GLN A  81     -46.625 -39.406  40.656  1.00 14.73           C  
ATOM    623  NE2 GLN A  81     -47.125 -40.625  40.688  1.00 14.73           N  
ATOM    624  OE1 GLN A  81     -45.438 -39.156  40.406  1.00 14.73           O  
ATOM    625  N   ASP A  82     -45.938 -35.281  42.656  1.00 16.03           N  
ATOM    626  CA  ASP A  82     -45.562 -35.594  44.031  1.00 16.03           C  
ATOM    627  C   ASP A  82     -44.938 -34.344  44.719  1.00 16.03           C  
ATOM    628  CB  ASP A  82     -44.562 -36.750  44.062  1.00 16.03           C  
ATOM    629  O   ASP A  82     -45.406 -33.906  45.781  1.00 16.03           O  
ATOM    630  CG  ASP A  82     -45.250 -38.094  44.000  1.00 16.03           C  
ATOM    631  OD1 ASP A  82     -46.469 -38.188  44.281  1.00 16.03           O  
ATOM    632  OD2 ASP A  82     -44.562 -39.094  43.688  1.00 16.03           O  
ATOM    633  N   LEU A  83     -43.562 -34.594  45.125  1.00 15.12           N  
ATOM    634  CA  LEU A  83     -43.094 -34.938  46.469  1.00 15.12           C  
ATOM    635  C   LEU A  83     -42.531 -33.719  47.156  1.00 15.12           C  
ATOM    636  CB  LEU A  83     -42.031 -36.031  46.406  1.00 15.12           C  
ATOM    637  O   LEU A  83     -42.875 -33.406  48.312  1.00 15.12           O  
ATOM    638  CG  LEU A  83     -42.562 -37.469  46.531  1.00 15.12           C  
ATOM    639  CD1 LEU A  83     -41.781 -38.406  45.594  1.00 15.12           C  
ATOM    640  CD2 LEU A  83     -42.438 -37.938  47.969  1.00 15.12           C  
ATOM    641  N   GLN A  84     -41.031 -33.625  47.156  1.00 15.27           N  
ATOM    642  CA  GLN A  84     -40.188 -33.938  48.281  1.00 15.27           C  
ATOM    643  C   GLN A  84     -39.781 -32.688  49.031  1.00 15.27           C  
ATOM    644  CB  GLN A  84     -38.938 -34.719  47.812  1.00 15.27           C  
ATOM    645  O   GLN A  84     -39.812 -31.594  48.469  1.00 15.27           O  
ATOM    646  CG  GLN A  84     -39.125 -36.219  47.719  1.00 15.27           C  
ATOM    647  CD  GLN A  84     -37.875 -36.938  47.312  1.00 15.27           C  
ATOM    648  NE2 GLN A  84     -37.938 -38.281  47.312  1.00 15.27           N  
ATOM    649  OE1 GLN A  84     -36.844 -36.344  47.031  1.00 15.27           O  
ATOM    650  N   GLY A  85     -38.531 -32.875  49.750  1.00 14.84           N  
ATOM    651  CA  GLY A  85     -38.094 -32.875  51.125  1.00 14.84           C  
ATOM    652  C   GLY A  85     -37.656 -31.500  51.594  1.00 14.84           C  
ATOM    653  O   GLY A  85     -37.406 -30.609  50.781  1.00 14.84           O  
ATOM    654  N   PRO A  86     -37.656 -31.438  52.875  1.00 15.11           N  
ATOM    655  CA  PRO A  86     -37.531 -30.375  53.875  1.00 15.11           C  
ATOM    656  C   PRO A  86     -36.188 -29.688  53.844  1.00 15.11           C  
ATOM    657  CB  PRO A  86     -37.750 -31.109  55.188  1.00 15.11           C  
ATOM    658  O   PRO A  86     -36.062 -28.500  54.125  1.00 15.11           O  
ATOM    659  CG  PRO A  86     -37.625 -32.562  54.844  1.00 15.11           C  
ATOM    660  CD  PRO A  86     -37.594 -32.688  53.344  1.00 15.11           C  
ATOM    661  N   PRO A  87     -35.000 -30.578  53.438  1.00 15.27           N  
ATOM    662  CA  PRO A  87     -34.188 -30.844  54.625  1.00 15.27           C  
ATOM    663  C   PRO A  87     -33.469 -29.609  55.156  1.00 15.27           C  
ATOM    664  CB  PRO A  87     -33.188 -31.906  54.156  1.00 15.27           C  
ATOM    665  O   PRO A  87     -33.344 -28.625  54.406  1.00 15.27           O  
ATOM    666  CG  PRO A  87     -33.250 -31.812  52.656  1.00 15.27           C  
ATOM    667  CD  PRO A  87     -34.438 -30.969  52.281  1.00 15.27           C  
ATOM    668  N   LEU A  88     -32.094 -29.922  55.438  1.00 16.22           N  
ATOM    669  CA  LEU A  88     -31.422 -30.000  56.750  1.00 16.22           C  
ATOM    670  C   LEU A  88     -30.750 -28.672  57.094  1.00 16.22           C  
ATOM    671  CB  LEU A  88     -30.375 -31.125  56.750  1.00 16.22           C  
ATOM    672  O   LEU A  88     -30.500 -27.859  56.219  1.00 16.22           O  
ATOM    673  CG  LEU A  88     -30.844 -32.469  57.250  1.00 16.22           C  
ATOM    674  CD1 LEU A  88     -30.297 -33.594  56.375  1.00 16.22           C  
ATOM    675  CD2 LEU A  88     -30.422 -32.688  58.719  1.00 16.22           C  
ATOM    676  N   PRO A  89     -29.484 -28.859  57.781  1.00 16.33           N  
ATOM    677  CA  PRO A  89     -28.938 -28.656  59.125  1.00 16.33           C  
ATOM    678  C   PRO A  89     -28.047 -27.422  59.219  1.00 16.33           C  
ATOM    679  CB  PRO A  89     -28.125 -29.922  59.375  1.00 16.33           C  
ATOM    680  O   PRO A  89     -27.656 -26.859  58.188  1.00 16.33           O  
ATOM    681  CG  PRO A  89     -28.000 -30.578  58.031  1.00 16.33           C  
ATOM    682  CD  PRO A  89     -28.859 -29.812  57.062  1.00 16.33           C  
ATOM    683  N   GLU A  90     -26.938 -27.656  60.000  1.00 15.82           N  
ATOM    684  CA  GLU A  90     -26.250 -27.172  61.188  1.00 15.82           C  
ATOM    685  C   GLU A  90     -25.094 -26.250  60.812  1.00 15.82           C  
ATOM    686  CB  GLU A  90     -25.766 -28.344  62.031  1.00 15.82           C  
ATOM    687  O   GLU A  90     -24.969 -25.156  61.344  1.00 15.82           O  
ATOM    688  CG  GLU A  90     -26.391 -28.406  63.406  1.00 15.82           C  
ATOM    689  CD  GLU A  90     -25.891 -29.578  64.250  1.00 15.82           C  
ATOM    690  OE1 GLU A  90     -26.219 -29.641  65.438  1.00 15.82           O  
ATOM    691  OE2 GLU A  90     -25.172 -30.422  63.688  1.00 15.82           O  
ATOM    692  N   ALA A  91     -23.781 -26.875  60.625  1.00 14.89           N  
ATOM    693  CA  ALA A  91     -22.734 -26.922  61.625  1.00 14.89           C  
ATOM    694  C   ALA A  91     -21.672 -25.859  61.344  1.00 14.89           C  
ATOM    695  CB  ALA A  91     -22.094 -28.297  61.688  1.00 14.89           C  
ATOM    696  O   ALA A  91     -21.297 -25.109  62.250  1.00 14.89           O  
ATOM    697  N   ALA A  92     -20.578 -25.984  60.406  1.00 16.17           N  
ATOM    698  CA  ALA A  92     -19.344 -26.500  61.000  1.00 16.17           C  
ATOM    699  C   ALA A  92     -18.438 -25.359  61.438  1.00 16.17           C  
ATOM    700  CB  ALA A  92     -18.625 -27.406  60.000  1.00 16.17           C  
ATOM    701  O   ALA A  92     -18.562 -24.234  60.969  1.00 16.17           O  
ATOM    702  N   PRO A  93     -16.953 -25.625  61.438  1.00 15.45           N  
ATOM    703  CA  PRO A  93     -15.812 -25.844  62.312  1.00 15.45           C  
ATOM    704  C   PRO A  93     -14.898 -24.625  62.406  1.00 15.45           C  
ATOM    705  CB  PRO A  93     -15.078 -27.031  61.656  1.00 15.45           C  
ATOM    706  O   PRO A  93     -14.922 -23.766  61.531  1.00 15.45           O  
ATOM    707  CG  PRO A  93     -15.664 -27.141  60.281  1.00 15.45           C  
ATOM    708  CD  PRO A  93     -16.844 -26.203  60.219  1.00 15.45           C  
ATOM    709  N   GLY A  94     -13.930 -24.672  63.375  1.00 15.23           N  
ATOM    710  CA  GLY A  94     -12.969 -24.062  64.312  1.00 15.23           C  
ATOM    711  C   GLY A  94     -11.703 -23.609  63.594  1.00 15.23           C  
ATOM    712  O   GLY A  94     -10.805 -23.047  64.188  1.00 15.23           O  
ATOM    713  N   ILE A  95     -11.367 -24.016  62.312  1.00 15.57           N  
ATOM    714  CA  ILE A  95     -10.016 -24.547  62.250  1.00 15.57           C  
ATOM    715  C   ILE A  95      -9.008 -23.469  62.625  1.00 15.57           C  
ATOM    716  CB  ILE A  95      -9.695 -25.125  60.844  1.00 15.57           C  
ATOM    717  O   ILE A  95      -9.219 -22.281  62.344  1.00 15.57           O  
ATOM    718  CG1 ILE A  95     -10.680 -26.234  60.500  1.00 15.57           C  
ATOM    719  CG2 ILE A  95      -8.250 -25.625  60.781  1.00 15.57           C  
ATOM    720  CD1 ILE A  95     -10.539 -26.750  59.062  1.00 15.57           C  
ATOM    721  N   THR A  96      -7.664 -23.859  62.562  1.00 15.54           N  
ATOM    722  CA  THR A  96      -6.371 -24.078  63.188  1.00 15.54           C  
ATOM    723  C   THR A  96      -5.453 -22.875  62.969  1.00 15.54           C  
ATOM    724  CB  THR A  96      -5.688 -25.344  62.625  1.00 15.54           C  
ATOM    725  O   THR A  96      -5.645 -22.094  62.062  1.00 15.54           O  
ATOM    726  CG2 THR A  96      -6.328 -26.609  63.188  1.00 15.54           C  
ATOM    727  OG1 THR A  96      -5.816 -25.359  61.188  1.00 15.54           O  
ATOM    728  N   SER A  97      -4.270 -23.000  63.719  1.00 15.29           N  
ATOM    729  CA  SER A  97      -3.143 -22.484  64.500  1.00 15.29           C  
ATOM    730  C   SER A  97      -2.059 -21.922  63.562  1.00 15.29           C  
ATOM    731  CB  SER A  97      -2.557 -23.562  65.375  1.00 15.29           C  
ATOM    732  O   SER A  97      -1.585 -22.625  62.656  1.00 15.29           O  
ATOM    733  OG  SER A  97      -2.049 -24.641  64.625  1.00 15.29           O  
ATOM    734  N   PHE A  98      -2.139 -20.719  63.219  1.00 15.47           N  
ATOM    735  CA  PHE A  98      -1.221 -20.031  62.344  1.00 15.47           C  
ATOM    736  C   PHE A  98       0.225 -20.266  62.750  1.00 15.47           C  
ATOM    737  CB  PHE A  98      -1.519 -18.531  62.312  1.00 15.47           C  
ATOM    738  O   PHE A  98       0.958 -19.328  63.031  1.00 15.47           O  
ATOM    739  CG  PHE A  98      -2.371 -18.109  61.125  1.00 15.47           C  
ATOM    740  CD1 PHE A  98      -1.790 -17.719  59.938  1.00 15.47           C  
ATOM    741  CD2 PHE A  98      -3.756 -18.094  61.250  1.00 15.47           C  
ATOM    742  CE1 PHE A  98      -2.576 -17.328  58.875  1.00 15.47           C  
ATOM    743  CE2 PHE A  98      -4.551 -17.688  60.188  1.00 15.47           C  
ATOM    744  CZ  PHE A  98      -3.957 -17.312  58.969  1.00 15.47           C  
ATOM    745  N   ARG A  99       0.645 -21.547  63.344  1.00 14.59           N  
ATOM    746  CA  ARG A  99       1.856 -21.562  64.125  1.00 14.59           C  
ATOM    747  C   ARG A  99       3.082 -21.203  63.312  1.00 14.59           C  
ATOM    748  CB  ARG A  99       2.049 -22.938  64.812  1.00 14.59           C  
ATOM    749  O   ARG A  99       3.992 -20.531  63.812  1.00 14.59           O  
ATOM    750  CG  ARG A  99       1.389 -23.094  66.125  1.00 14.59           C  
ATOM    751  CD  ARG A  99       1.691 -24.438  66.812  1.00 14.59           C  
ATOM    752  NE  ARG A  99       0.994 -24.594  68.062  1.00 14.59           N  
ATOM    753  NH1 ARG A  99       2.039 -26.578  68.625  1.00 14.59           N  
ATOM    754  NH2 ARG A  99       0.488 -25.672  70.000  1.00 14.59           N  
ATOM    755  CZ  ARG A  99       1.176 -25.625  68.875  1.00 14.59           C  
ATOM    756  N   SER A 100       3.391 -21.703  62.094  1.00 14.62           N  
ATOM    757  CA  SER A 100       4.609 -22.500  62.125  1.00 14.62           C  
ATOM    758  C   SER A 100       5.852 -21.625  62.219  1.00 14.62           C  
ATOM    759  CB  SER A 100       4.688 -23.406  60.906  1.00 14.62           C  
ATOM    760  O   SER A 100       6.719 -21.828  63.062  1.00 14.62           O  
ATOM    761  OG  SER A 100       4.250 -22.719  59.750  1.00 14.62           O  
ATOM    762  N   SER A 101       6.629 -21.359  61.062  1.00 14.32           N  
ATOM    763  CA  SER A 101       7.914 -22.016  60.875  1.00 14.32           C  
ATOM    764  C   SER A 101       9.070 -21.141  61.375  1.00 14.32           C  
ATOM    765  CB  SER A 101       8.117 -22.391  59.406  1.00 14.32           C  
ATOM    766  O   SER A 101       9.148 -19.969  61.000  1.00 14.32           O  
ATOM    767  OG  SER A 101       7.277 -23.469  59.031  1.00 14.32           O  
ATOM    768  N   PRO A 102       9.945 -21.703  62.250  1.00 15.18           N  
ATOM    769  CA  PRO A 102      11.055 -21.281  63.125  1.00 15.18           C  
ATOM    770  C   PRO A 102      12.305 -20.891  62.344  1.00 15.18           C  
ATOM    771  CB  PRO A 102      11.312 -22.531  63.969  1.00 15.18           C  
ATOM    772  O   PRO A 102      13.367 -20.703  62.938  1.00 15.18           O  
ATOM    773  CG  PRO A 102      10.500 -23.609  63.344  1.00 15.18           C  
ATOM    774  CD  PRO A 102       9.711 -23.000  62.219  1.00 15.18           C  
ATOM    775  N   TRP A 103      12.383 -20.406  61.125  1.00 13.61           N  
ATOM    776  CA  TRP A 103      13.633 -20.781  60.469  1.00 13.61           C  
ATOM    777  C   TRP A 103      14.820 -20.109  61.156  1.00 13.61           C  
ATOM    778  CB  TRP A 103      13.594 -20.391  59.000  1.00 13.61           C  
ATOM    779  O   TRP A 103      14.859 -18.891  61.281  1.00 13.61           O  
ATOM    780  CG  TRP A 103      12.633 -21.203  58.156  1.00 13.61           C  
ATOM    781  CD1 TRP A 103      11.281 -21.047  58.094  1.00 13.61           C  
ATOM    782  CD2 TRP A 103      12.961 -22.297  57.312  1.00 13.61           C  
ATOM    783  CE2 TRP A 103      11.750 -22.750  56.750  1.00 13.61           C  
ATOM    784  CE3 TRP A 103      14.164 -22.922  56.938  1.00 13.61           C  
ATOM    785  NE1 TRP A 103      10.742 -21.984  57.250  1.00 13.61           N  
ATOM    786  CH2 TRP A 103      12.891 -24.422  55.500  1.00 13.61           C  
ATOM    787  CZ2 TRP A 103      11.703 -23.828  55.844  1.00 13.61           C  
ATOM    788  CZ3 TRP A 103      14.109 -23.984  56.062  1.00 13.61           C  
ATOM    789  N   GLN A 104      15.727 -20.781  61.719  1.00 15.08           N  
ATOM    790  CA  GLN A 104      16.797 -20.562  62.688  1.00 15.08           C  
ATOM    791  C   GLN A 104      17.953 -19.781  62.094  1.00 15.08           C  
ATOM    792  CB  GLN A 104      17.281 -21.906  63.250  1.00 15.08           C  
ATOM    793  O   GLN A 104      18.406 -18.797  62.656  1.00 15.08           O  
ATOM    794  CG  GLN A 104      16.531 -22.391  64.500  1.00 15.08           C  
ATOM    795  CD  GLN A 104      16.984 -23.750  64.938  1.00 15.08           C  
ATOM    796  NE2 GLN A 104      16.453 -24.203  66.062  1.00 15.08           N  
ATOM    797  OE1 GLN A 104      17.812 -24.406  64.312  1.00 15.08           O  
ATOM    798  N   GLN A 105      19.031 -20.266  61.344  1.00 13.88           N  
ATOM    799  CA  GLN A 105      20.297 -20.266  62.062  1.00 13.88           C  
ATOM    800  C   GLN A 105      21.141 -19.031  61.688  1.00 13.88           C  
ATOM    801  CB  GLN A 105      21.078 -21.547  61.750  1.00 13.88           C  
ATOM    802  O   GLN A 105      21.812 -18.469  62.531  1.00 13.88           O  
ATOM    803  CG  GLN A 105      20.812 -22.672  62.750  1.00 13.88           C  
ATOM    804  CD  GLN A 105      21.672 -23.891  62.500  1.00 13.88           C  
ATOM    805  NE2 GLN A 105      21.594 -24.859  63.406  1.00 13.88           N  
ATOM    806  OE1 GLN A 105      22.406 -23.953  61.500  1.00 13.88           O  
ATOM    807  N   PRO A 106      21.438 -18.281  60.531  1.00 14.25           N  
ATOM    808  CA  PRO A 106      22.781 -18.641  60.094  1.00 14.25           C  
ATOM    809  C   PRO A 106      23.859 -17.781  60.750  1.00 14.25           C  
ATOM    810  CB  PRO A 106      22.750 -18.375  58.594  1.00 14.25           C  
ATOM    811  O   PRO A 106      23.625 -16.594  61.031  1.00 14.25           O  
ATOM    812  CG  PRO A 106      21.500 -17.609  58.344  1.00 14.25           C  
ATOM    813  CD  PRO A 106      20.688 -17.609  59.625  1.00 14.25           C  
ATOM    814  N   PRO A 107      25.156 -18.203  60.812  1.00 14.78           N  
ATOM    815  CA  PRO A 107      26.156 -17.891  61.812  1.00 14.78           C  
ATOM    816  C   PRO A 107      26.938 -16.609  61.500  1.00 14.78           C  
ATOM    817  CB  PRO A 107      27.078 -19.109  61.781  1.00 14.78           C  
ATOM    818  O   PRO A 107      27.016 -15.711  62.344  1.00 14.78           O  
ATOM    819  CG  PRO A 107      26.703 -19.844  60.531  1.00 14.78           C  
ATOM    820  CD  PRO A 107      25.484 -19.188  59.969  1.00 14.78           C  
ATOM    821  N   PRO A 108      28.281 -16.656  60.938  1.00 14.27           N  
ATOM    822  CA  PRO A 108      29.453 -16.328  61.781  1.00 14.27           C  
ATOM    823  C   PRO A 108      30.031 -14.953  61.469  1.00 14.27           C  
ATOM    824  CB  PRO A 108      30.453 -17.438  61.406  1.00 14.27           C  
ATOM    825  O   PRO A 108      30.297 -14.180  62.406  1.00 14.27           O  
ATOM    826  CG  PRO A 108      29.891 -18.078  60.188  1.00 14.27           C  
ATOM    827  CD  PRO A 108      28.531 -17.500  59.906  1.00 14.27           C  
ATOM    828  N   LEU A 109      30.562 -14.555  60.250  1.00 14.42           N  
ATOM    829  CA  LEU A 109      32.031 -14.594  60.125  1.00 14.42           C  
ATOM    830  C   LEU A 109      32.625 -13.250  60.500  1.00 14.42           C  
ATOM    831  CB  LEU A 109      32.438 -14.953  58.688  1.00 14.42           C  
ATOM    832  O   LEU A 109      32.031 -12.195  60.281  1.00 14.42           O  
ATOM    833  CG  LEU A 109      32.625 -16.438  58.406  1.00 14.42           C  
ATOM    834  CD1 LEU A 109      32.156 -16.766  56.969  1.00 14.42           C  
ATOM    835  CD2 LEU A 109      34.094 -16.828  58.594  1.00 14.42           C  
ATOM    836  N   GLN A 110      34.062 -13.133  60.594  1.00 14.98           N  
ATOM    837  CA  GLN A 110      35.094 -12.602  61.469  1.00 14.98           C  
ATOM    838  C   GLN A 110      35.625 -11.273  60.969  1.00 14.98           C  
ATOM    839  CB  GLN A 110      36.250 -13.609  61.625  1.00 14.98           C  
ATOM    840  O   GLN A 110      35.688 -10.289  61.688  1.00 14.98           O  
ATOM    841  CG  GLN A 110      36.094 -14.555  62.781  1.00 14.98           C  
ATOM    842  CD  GLN A 110      37.188 -15.602  62.844  1.00 14.98           C  
ATOM    843  NE2 GLN A 110      37.156 -16.422  63.906  1.00 14.98           N  
ATOM    844  OE1 GLN A 110      38.062 -15.664  61.969  1.00 14.98           O  
ATOM    845  N   GLN A 111      36.688 -11.156  60.094  1.00 14.88           N  
ATOM    846  CA  GLN A 111      38.000 -10.781  60.562  1.00 14.88           C  
ATOM    847  C   GLN A 111      38.281  -9.312  60.281  1.00 14.88           C  
ATOM    848  CB  GLN A 111      39.062 -11.664  59.906  1.00 14.88           C  
ATOM    849  O   GLN A 111      38.594  -8.547  61.188  1.00 14.88           O  
ATOM    850  CG  GLN A 111      39.500 -12.844  60.750  1.00 14.88           C  
ATOM    851  CD  GLN A 111      40.469 -13.758  60.031  1.00 14.88           C  
ATOM    852  NE2 GLN A 111      40.875 -14.836  60.688  1.00 14.88           N  
ATOM    853  OE1 GLN A 111      40.875 -13.508  58.875  1.00 14.88           O  
ATOM    854  N   ARG A 112      39.156  -8.922  59.219  1.00 14.90           N  
ATOM    855  CA  ARG A 112      40.531  -8.438  59.438  1.00 14.90           C  
ATOM    856  C   ARG A 112      40.562  -6.914  59.375  1.00 14.90           C  
ATOM    857  CB  ARG A 112      41.469  -9.031  58.406  1.00 14.90           C  
ATOM    858  O   ARG A 112      39.656  -6.273  58.875  1.00 14.90           O  
ATOM    859  CG  ARG A 112      42.281 -10.219  58.938  1.00 14.90           C  
ATOM    860  CD  ARG A 112      43.219 -10.758  57.875  1.00 14.90           C  
ATOM    861  NE  ARG A 112      44.156 -11.734  58.438  1.00 14.90           N  
ATOM    862  NH1 ARG A 112      45.344 -12.047  56.469  1.00 14.90           N  
ATOM    863  NH2 ARG A 112      45.938 -13.203  58.375  1.00 14.90           N  
ATOM    864  CZ  ARG A 112      45.125 -12.328  57.750  1.00 14.90           C  
ATOM    865  N   ARG A 113      41.469  -6.340  58.469  1.00 14.50           N  
ATOM    866  CA  ARG A 113      42.688  -5.613  58.781  1.00 14.50           C  
ATOM    867  C   ARG A 113      42.500  -4.109  58.656  1.00 14.50           C  
ATOM    868  CB  ARG A 113      43.844  -6.070  57.875  1.00 14.50           C  
ATOM    869  O   ARG A 113      42.000  -3.631  57.625  1.00 14.50           O  
ATOM    870  CG  ARG A 113      44.688  -7.188  58.438  1.00 14.50           C  
ATOM    871  CD  ARG A 113      45.875  -7.523  57.531  1.00 14.50           C  
ATOM    872  NE  ARG A 113      46.719  -8.555  58.125  1.00 14.50           N  
ATOM    873  NH1 ARG A 113      48.312  -8.484  56.438  1.00 14.50           N  
ATOM    874  NH2 ARG A 113      48.562  -9.938  58.219  1.00 14.50           N  
ATOM    875  CZ  ARG A 113      47.844  -8.992  57.594  1.00 14.50           C  
ATOM    876  N   ARG A 114      43.000  -3.252  59.531  1.00 14.46           N  
ATOM    877  CA  ARG A 114      42.625  -1.978  60.125  1.00 14.46           C  
ATOM    878  C   ARG A 114      43.250  -0.808  59.375  1.00 14.46           C  
ATOM    879  CB  ARG A 114      42.969  -1.934  61.594  1.00 14.46           C  
ATOM    880  O   ARG A 114      42.781   0.321  59.438  1.00 14.46           O  
ATOM    881  CG  ARG A 114      41.781  -2.250  62.531  1.00 14.46           C  
ATOM    882  CD  ARG A 114      42.188  -2.135  64.000  1.00 14.46           C  
ATOM    883  NE  ARG A 114      41.062  -2.473  64.875  1.00 14.46           N  
ATOM    884  NH1 ARG A 114      42.219  -2.070  66.812  1.00 14.46           N  
ATOM    885  NH2 ARG A 114      40.062  -2.764  66.938  1.00 14.46           N  
ATOM    886  CZ  ARG A 114      41.125  -2.436  66.188  1.00 14.46           C  
ATOM    887  N   GLY A 115      44.344  -0.824  58.562  1.00 15.62           N  
ATOM    888  CA  GLY A 115      45.312   0.070  59.156  1.00 15.62           C  
ATOM    889  C   GLY A 115      45.000   1.537  58.938  1.00 15.62           C  
ATOM    890  O   GLY A 115      44.438   1.908  57.906  1.00 15.62           O  
ATOM    891  N   ARG A 116      45.469   2.467  59.875  1.00 14.89           N  
ATOM    892  CA  ARG A 116      44.906   3.721  60.375  1.00 14.89           C  
ATOM    893  C   ARG A 116      45.406   4.906  59.562  1.00 14.89           C  
ATOM    894  CB  ARG A 116      45.281   3.912  61.844  1.00 14.89           C  
ATOM    895  O   ARG A 116      44.625   5.785  59.188  1.00 14.89           O  
ATOM    896  CG  ARG A 116      44.094   3.896  62.781  1.00 14.89           C  
ATOM    897  CD  ARG A 116      44.531   4.125  64.250  1.00 14.89           C  
ATOM    898  NE  ARG A 116      43.375   4.102  65.125  1.00 14.89           N  
ATOM    899  NH1 ARG A 116      44.625   4.492  67.062  1.00 14.89           N  
ATOM    900  NH2 ARG A 116      42.375   4.234  67.188  1.00 14.89           N  
ATOM    901  CZ  ARG A 116      43.469   4.277  66.438  1.00 14.89           C  
ATOM    902  N   GLU A 117      46.750   5.145  59.219  1.00 15.38           N  
ATOM    903  CA  GLU A 117      47.250   6.250  60.062  1.00 15.38           C  
ATOM    904  C   GLU A 117      46.906   7.594  59.406  1.00 15.38           C  
ATOM    905  CB  GLU A 117      48.750   6.125  60.250  1.00 15.38           C  
ATOM    906  O   GLU A 117      46.938   7.734  58.188  1.00 15.38           O  
ATOM    907  CG  GLU A 117      49.125   5.359  61.500  1.00 15.38           C  
ATOM    908  CD  GLU A 117      50.625   5.500  61.875  1.00 15.38           C  
ATOM    909  OE1 GLU A 117      51.031   5.043  62.969  1.00 15.38           O  
ATOM    910  OE2 GLU A 117      51.375   6.066  61.062  1.00 15.38           O  
ATOM    911  N   PRO A 118      46.875   8.758  60.281  1.00 14.84           N  
ATOM    912  CA  PRO A 118      46.094   9.992  60.406  1.00 14.84           C  
ATOM    913  C   PRO A 118      46.750  11.180  59.688  1.00 14.84           C  
ATOM    914  CB  PRO A 118      46.031  10.227  61.906  1.00 14.84           C  
ATOM    915  O   PRO A 118      46.062  11.953  59.000  1.00 14.84           O  
ATOM    916  CG  PRO A 118      47.031   9.273  62.469  1.00 14.84           C  
ATOM    917  CD  PRO A 118      47.562   8.406  61.375  1.00 14.84           C  
ATOM    918  N   GLU A 119      48.156  11.562  59.656  1.00 14.09           N  
ATOM    919  CA  GLU A 119      48.438  12.617  60.625  1.00 14.09           C  
ATOM    920  C   GLU A 119      48.281  14.000  60.000  1.00 14.09           C  
ATOM    921  CB  GLU A 119      49.875  12.461  61.188  1.00 14.09           C  
ATOM    922  O   GLU A 119      47.719  14.906  60.594  1.00 14.09           O  
ATOM    923  CG  GLU A 119      49.906  11.711  62.500  1.00 14.09           C  
ATOM    924  CD  GLU A 119      51.312  11.641  63.094  1.00 14.09           C  
ATOM    925  OE1 GLU A 119      51.469  11.203  64.250  1.00 14.09           O  
ATOM    926  OE2 GLU A 119      52.281  12.023  62.375  1.00 14.09           O  
ATOM    927  N   GLY A 120      49.031  14.523  58.969  1.00 15.30           N  
ATOM    928  CA  GLY A 120      49.938  15.602  59.281  1.00 15.30           C  
ATOM    929  C   GLY A 120      49.281  16.953  59.375  1.00 15.30           C  
ATOM    930  O   GLY A 120      48.156  17.141  58.938  1.00 15.30           O  
ATOM    931  N   ALA A 121      50.219  18.078  59.531  1.00 14.39           N  
ATOM    932  CA  ALA A 121      50.281  19.219  60.406  1.00 14.39           C  
ATOM    933  C   ALA A 121      49.406  20.375  59.906  1.00 14.39           C  
ATOM    934  CB  ALA A 121      51.719  19.672  60.594  1.00 14.39           C  
ATOM    935  O   ALA A 121      49.094  20.438  58.719  1.00 14.39           O  
ATOM    936  N   THR A 122      49.562  21.516  60.750  1.00 14.22           N  
ATOM    937  CA  THR A 122      48.656  22.453  61.406  1.00 14.22           C  
ATOM    938  C   THR A 122      48.594  23.781  60.656  1.00 14.22           C  
ATOM    939  CB  THR A 122      49.094  22.734  62.875  1.00 14.22           C  
ATOM    940  O   THR A 122      47.750  24.625  60.938  1.00 14.22           O  
ATOM    941  CG2 THR A 122      48.750  21.562  63.781  1.00 14.22           C  
ATOM    942  OG1 THR A 122      50.531  22.922  62.875  1.00 14.22           O  
ATOM    943  N   GLY A 123      49.469  24.109  59.750  1.00 15.27           N  
ATOM    944  CA  GLY A 123      49.906  25.453  60.094  1.00 15.27           C  
ATOM    945  C   GLY A 123      48.781  26.453  60.125  1.00 15.27           C  
ATOM    946  O   GLY A 123      48.062  26.625  59.125  1.00 15.27           O  
ATOM    947  N   LEU A 124      48.531  26.922  61.344  1.00 14.33           N  
ATOM    948  CA  LEU A 124      47.250  27.469  61.719  1.00 14.33           C  
ATOM    949  C   LEU A 124      47.062  28.875  61.156  1.00 14.33           C  
ATOM    950  CB  LEU A 124      47.094  27.516  63.250  1.00 14.33           C  
ATOM    951  O   LEU A 124      46.031  29.188  60.562  1.00 14.33           O  
ATOM    952  CG  LEU A 124      46.531  26.266  63.906  1.00 14.33           C  
ATOM    953  CD1 LEU A 124      47.094  26.078  65.312  1.00 14.33           C  
ATOM    954  CD2 LEU A 124      45.000  26.344  63.969  1.00 14.33           C  
ATOM    955  N   PRO A 125      47.938  29.891  61.469  1.00 13.95           N  
ATOM    956  CA  PRO A 125      47.250  30.609  62.562  1.00 13.95           C  
ATOM    957  C   PRO A 125      46.250  31.656  62.031  1.00 13.95           C  
ATOM    958  CB  PRO A 125      48.375  31.266  63.344  1.00 13.95           C  
ATOM    959  O   PRO A 125      45.094  31.672  62.438  1.00 13.95           O  
ATOM    960  CG  PRO A 125      49.594  31.062  62.469  1.00 13.95           C  
ATOM    961  CD  PRO A 125      49.188  30.281  61.250  1.00 13.95           C  
ATOM    962  N   GLY A 126      46.938  32.844  61.875  1.00 14.09           N  
ATOM    963  CA  GLY A 126      46.625  33.938  62.781  1.00 14.09           C  
ATOM    964  C   GLY A 126      45.312  34.625  62.438  1.00 14.09           C  
ATOM    965  O   GLY A 126      44.844  34.531  61.312  1.00 14.09           O  
ATOM    966  N   ALA A 127      45.000  35.500  63.375  1.00 14.31           N  
ATOM    967  CA  ALA A 127      43.781  35.875  64.062  1.00 14.31           C  
ATOM    968  C   ALA A 127      42.969  36.906  63.250  1.00 14.31           C  
ATOM    969  CB  ALA A 127      44.094  36.469  65.438  1.00 14.31           C  
ATOM    970  O   ALA A 127      41.781  36.688  62.969  1.00 14.31           O  
ATOM    971  N   PRO A 128      43.031  38.219  63.688  1.00 14.38           N  
ATOM    972  CA  PRO A 128      41.938  38.688  64.500  1.00 14.38           C  
ATOM    973  C   PRO A 128      40.875  39.438  63.688  1.00 14.38           C  
ATOM    974  CB  PRO A 128      42.594  39.625  65.500  1.00 14.38           C  
ATOM    975  O   PRO A 128      39.688  39.094  63.781  1.00 14.38           O  
ATOM    976  CG  PRO A 128      43.969  39.875  65.000  1.00 14.38           C  
ATOM    977  CD  PRO A 128      44.156  38.969  63.781  1.00 14.38           C  
ATOM    978  N   ALA A 129      41.125  40.750  63.688  1.00 13.77           N  
ATOM    979  CA  ALA A 129      40.312  41.656  64.500  1.00 13.77           C  
ATOM    980  C   ALA A 129      39.125  42.188  63.656  1.00 13.77           C  
ATOM    981  CB  ALA A 129      41.156  42.844  65.000  1.00 13.77           C  
ATOM    982  O   ALA A 129      39.188  42.250  62.438  1.00 13.77           O  
ATOM    983  N   ALA A 130      38.375  42.969  64.375  1.00 13.91           N  
ATOM    984  CA  ALA A 130      36.938  43.188  64.625  1.00 13.91           C  
ATOM    985  C   ALA A 130      36.344  44.000  63.469  1.00 13.91           C  
ATOM    986  CB  ALA A 130      36.688  43.844  65.938  1.00 13.91           C  
ATOM    987  O   ALA A 130      37.094  44.562  62.625  1.00 13.91           O  
ATOM    988  N   GLU A 131      35.625  45.031  63.969  1.00 14.05           N  
ATOM    989  CA  GLU A 131      34.188  45.219  64.000  1.00 14.05           C  
ATOM    990  C   GLU A 131      33.719  46.156  62.906  1.00 14.05           C  
ATOM    991  CB  GLU A 131      33.750  45.750  65.375  1.00 14.05           C  
ATOM    992  O   GLU A 131      32.812  45.812  62.125  1.00 14.05           O  
ATOM    993  CG  GLU A 131      33.312  44.656  66.375  1.00 14.05           C  
ATOM    994  CD  GLU A 131      32.844  45.219  67.688  1.00 14.05           C  
ATOM    995  OE1 GLU A 131      32.375  44.406  68.562  1.00 14.05           O  
ATOM    996  OE2 GLU A 131      32.969  46.438  67.938  1.00 14.05           O  
ATOM    997  N   GLY A 132      33.625  47.500  63.250  1.00 14.05           N  
ATOM    998  CA  GLY A 132      32.344  48.094  63.531  1.00 14.05           C  
ATOM    999  C   GLY A 132      31.703  48.719  62.312  1.00 14.05           C  
ATOM   1000  O   GLY A 132      32.344  48.844  61.281  1.00 14.05           O  
ATOM   1001  N   GLU A 133      30.750  49.531  62.625  1.00 13.77           N  
ATOM   1002  CA  GLU A 133      29.359  49.750  62.281  1.00 13.77           C  
ATOM   1003  C   GLU A 133      29.203  50.750  61.156  1.00 13.77           C  
ATOM   1004  CB  GLU A 133      28.578  50.250  63.500  1.00 13.77           C  
ATOM   1005  O   GLU A 133      28.516  50.469  60.156  1.00 13.77           O  
ATOM   1006  CG  GLU A 133      27.984  49.125  64.375  1.00 13.77           C  
ATOM   1007  CD  GLU A 133      26.984  49.625  65.375  1.00 13.77           C  
ATOM   1008  OE1 GLU A 133      26.297  48.781  66.000  1.00 13.77           O  
ATOM   1009  OE2 GLU A 133      26.875  50.844  65.562  1.00 13.77           O  
ATOM   1010  N   PRO A 134      29.453  52.062  61.406  1.00 13.88           N  
ATOM   1011  CA  PRO A 134      28.219  52.812  61.562  1.00 13.88           C  
ATOM   1012  C   PRO A 134      27.688  53.375  60.250  1.00 13.88           C  
ATOM   1013  CB  PRO A 134      28.625  53.938  62.500  1.00 13.88           C  
ATOM   1014  O   PRO A 134      26.531  53.156  59.906  1.00 13.88           O  
ATOM   1015  CG  PRO A 134      30.109  53.906  62.562  1.00 13.88           C  
ATOM   1016  CD  PRO A 134      30.578  52.719  61.781  1.00 13.88           C  
ATOM   1017  N   GLU A 135      28.125  54.562  60.000  1.00 14.01           N  
ATOM   1018  CA  GLU A 135      27.281  55.750  60.156  1.00 14.01           C  
ATOM   1019  C   GLU A 135      26.594  56.125  58.844  1.00 14.01           C  
ATOM   1020  CB  GLU A 135      28.094  56.938  60.656  1.00 14.01           C  
ATOM   1021  O   GLU A 135      27.078  55.781  57.750  1.00 14.01           O  
ATOM   1022  CG  GLU A 135      28.062  57.094  62.188  1.00 14.01           C  
ATOM   1023  CD  GLU A 135      28.812  58.312  62.688  1.00 14.01           C  
ATOM   1024  OE1 GLU A 135      28.734  58.625  63.875  1.00 14.01           O  
ATOM   1025  OE2 GLU A 135      29.484  58.969  61.844  1.00 14.01           O  
ATOM   1026  N   GLU A 136      25.797  57.188  58.875  1.00 14.54           N  
ATOM   1027  CA  GLU A 136      24.484  57.750  58.562  1.00 14.54           C  
ATOM   1028  C   GLU A 136      24.453  58.375  57.188  1.00 14.54           C  
ATOM   1029  CB  GLU A 136      24.094  58.781  59.625  1.00 14.54           C  
ATOM   1030  O   GLU A 136      25.500  58.562  56.562  1.00 14.54           O  
ATOM   1031  CG  GLU A 136      23.281  58.188  60.781  1.00 14.54           C  
ATOM   1032  CD  GLU A 136      22.875  59.219  61.812  1.00 14.54           C  
ATOM   1033  OE1 GLU A 136      22.078  58.875  62.719  1.00 14.54           O  
ATOM   1034  OE2 GLU A 136      23.344  60.375  61.719  1.00 14.54           O  
ATOM   1035  N   GLU A 137      23.812  59.469  57.094  1.00 13.96           N  
ATOM   1036  CA  GLU A 137      22.609  60.000  56.469  1.00 13.96           C  
ATOM   1037  C   GLU A 137      22.953  60.969  55.344  1.00 13.96           C  
ATOM   1038  CB  GLU A 137      21.703  60.688  57.500  1.00 13.96           C  
ATOM   1039  O   GLU A 137      22.125  61.281  54.469  1.00 13.96           O  
ATOM   1040  CG  GLU A 137      20.625  59.781  58.062  1.00 13.96           C  
ATOM   1041  CD  GLU A 137      19.688  60.469  59.031  1.00 13.96           C  
ATOM   1042  OE1 GLU A 137      18.672  59.875  59.406  1.00 13.96           O  
ATOM   1043  OE2 GLU A 137      19.969  61.656  59.375  1.00 13.96           O  
ATOM   1044  N   ASP A 138      24.016  61.219  54.656  1.00 14.37           N  
ATOM   1045  CA  ASP A 138      24.250  62.656  54.656  1.00 14.37           C  
ATOM   1046  C   ASP A 138      23.391  63.344  53.594  1.00 14.37           C  
ATOM   1047  CB  ASP A 138      25.734  62.938  54.375  1.00 14.37           C  
ATOM   1048  O   ASP A 138      23.750  63.375  52.406  1.00 14.37           O  
ATOM   1049  CG  ASP A 138      26.203  64.250  55.000  1.00 14.37           C  
ATOM   1050  OD1 ASP A 138      25.406  64.875  55.719  1.00 14.37           O  
ATOM   1051  OD2 ASP A 138      27.359  64.625  54.781  1.00 14.37           O  
ATOM   1052  N   GLY A 139      22.125  63.094  53.688  1.00 15.42           N  
ATOM   1053  CA  GLY A 139      21.453  63.562  52.469  1.00 15.42           C  
ATOM   1054  C   GLY A 139      21.469  65.062  52.312  1.00 15.42           C  
ATOM   1055  O   GLY A 139      20.781  65.625  51.469  1.00 15.42           O  
ATOM   1056  N   GLY A 140      22.281  65.875  53.062  1.00 14.90           N  
ATOM   1057  CA  GLY A 140      21.625  67.125  53.469  1.00 14.90           C  
ATOM   1058  C   GLY A 140      21.281  68.062  52.312  1.00 14.90           C  
ATOM   1059  O   GLY A 140      21.484  67.688  51.156  1.00 14.90           O  
ATOM   1060  N   ALA A 141      21.781  69.438  52.406  1.00 13.96           N  
ATOM   1061  CA  ALA A 141      21.172  70.750  52.500  1.00 13.96           C  
ATOM   1062  C   ALA A 141      21.344  71.500  51.188  1.00 13.96           C  
ATOM   1063  CB  ALA A 141      21.781  71.500  53.656  1.00 13.96           C  
ATOM   1064  O   ALA A 141      20.953  72.688  51.125  1.00 13.96           O  
ATOM   1065  N   ALA A 142      21.578  71.250  49.969  1.00 15.87           N  
ATOM   1066  CA  ALA A 142      21.906  72.562  49.469  1.00 15.87           C  
ATOM   1067  C   ALA A 142      20.734  73.500  49.688  1.00 15.87           C  
ATOM   1068  CB  ALA A 142      22.266  72.500  48.000  1.00 15.87           C  
ATOM   1069  O   ALA A 142      19.562  73.125  49.562  1.00 15.87           O  
ATOM   1070  N   GLY A 143      20.688  74.750  50.406  1.00 15.90           N  
ATOM   1071  CA  GLY A 143      19.766  75.875  50.625  1.00 15.90           C  
ATOM   1072  C   GLY A 143      19.594  76.750  49.375  1.00 15.90           C  
ATOM   1073  O   GLY A 143      18.781  77.625  49.375  1.00 15.90           O  
ATOM   1074  N   GLN A 144      20.656  77.062  48.719  1.00 18.34           N  
ATOM   1075  CA  GLN A 144      20.641  78.438  48.281  1.00 18.34           C  
ATOM   1076  C   GLN A 144      19.359  78.812  47.500  1.00 18.34           C  
ATOM   1077  CB  GLN A 144      21.875  78.750  47.406  1.00 18.34           C  
ATOM   1078  O   GLN A 144      18.828  77.938  46.812  1.00 18.34           O  
ATOM   1079  CG  GLN A 144      23.094  79.188  48.219  1.00 18.34           C  
ATOM   1080  CD  GLN A 144      24.312  79.438  47.312  1.00 18.34           C  
ATOM   1081  NE2 GLN A 144      25.391  79.875  47.938  1.00 18.34           N  
ATOM   1082  OE1 GLN A 144      24.266  79.188  46.125  1.00 18.34           O  
ATOM   1083  N   ARG A 145      19.422  78.938  46.312  1.00 35.62           N  
ATOM   1084  CA  ARG A 145      20.438  77.938  46.094  1.00 35.62           C  
ATOM   1085  C   ARG A 145      19.875  76.562  46.312  1.00 35.62           C  
ATOM   1086  CB  ARG A 145      21.641  78.188  47.000  1.00 35.62           C  
ATOM   1087  O   ARG A 145      20.453  75.562  45.844  1.00 35.62           O  
ATOM   1088  CG  ARG A 145      22.703  79.062  46.406  1.00 35.62           C  
ATOM   1089  CD  ARG A 145      23.922  79.188  47.312  1.00 35.62           C  
ATOM   1090  NE  ARG A 145      24.953  80.062  46.750  1.00 35.62           N  
ATOM   1091  NH1 ARG A 145      26.516  79.625  48.406  1.00 35.62           N  
ATOM   1092  NH2 ARG A 145      27.016  81.062  46.656  1.00 35.62           N  
ATOM   1093  CZ  ARG A 145      26.156  80.250  47.281  1.00 35.62           C  
ATOM   1094  N   ARG A 146      18.547  76.312  46.156  1.00 18.72           N  
ATOM   1095  CA  ARG A 146      17.891  77.625  46.031  1.00 18.72           C  
ATOM   1096  C   ARG A 146      16.375  77.500  46.250  1.00 18.72           C  
ATOM   1097  CB  ARG A 146      18.172  78.188  44.656  1.00 18.72           C  
ATOM   1098  O   ARG A 146      15.828  76.375  46.125  1.00 18.72           O  
ATOM   1099  CG  ARG A 146      19.422  79.125  44.594  1.00 18.72           C  
ATOM   1100  CD  ARG A 146      19.625  79.688  43.219  1.00 18.72           C  
ATOM   1101  NE  ARG A 146      20.797  80.562  43.188  1.00 18.72           N  
ATOM   1102  NH1 ARG A 146      20.547  81.188  40.969  1.00 18.72           N  
ATOM   1103  NH2 ARG A 146      22.297  82.000  42.219  1.00 18.72           N  
ATOM   1104  CZ  ARG A 146      21.203  81.250  42.125  1.00 18.72           C  
ATOM   1105  N   ASP A 147      15.500  78.250  46.219  1.00 15.67           N  
ATOM   1106  CA  ASP A 147      14.375  78.688  47.031  1.00 15.67           C  
ATOM   1107  C   ASP A 147      13.109  77.938  46.688  1.00 15.67           C  
ATOM   1108  CB  ASP A 147      14.125  80.188  46.875  1.00 15.67           C  
ATOM   1109  O   ASP A 147      12.445  77.375  47.562  1.00 15.67           O  
ATOM   1110  CG  ASP A 147      14.836  81.062  47.906  1.00 15.67           C  
ATOM   1111  OD1 ASP A 147      15.273  80.500  48.969  1.00 15.67           O  
ATOM   1112  OD2 ASP A 147      14.969  82.250  47.719  1.00 15.67           O  
ATOM   1113  N   GLY A 148      12.320  78.125  45.500  1.00 18.00           N  
ATOM   1114  CA  GLY A 148      11.047  78.750  45.281  1.00 18.00           C  
ATOM   1115  C   GLY A 148       9.852  77.875  45.594  1.00 18.00           C  
ATOM   1116  O   GLY A 148       9.977  76.688  45.656  1.00 18.00           O  
ATOM   1117  N   ARG A 149       8.734  78.250  46.062  1.00 17.31           N  
ATOM   1118  CA  ARG A 149       7.594  77.750  46.844  1.00 17.31           C  
ATOM   1119  C   ARG A 149       6.781  76.750  46.031  1.00 17.31           C  
ATOM   1120  CB  ARG A 149       6.703  78.875  47.281  1.00 17.31           C  
ATOM   1121  O   ARG A 149       6.102  75.875  46.594  1.00 17.31           O  
ATOM   1122  CG  ARG A 149       7.062  79.438  48.656  1.00 17.31           C  
ATOM   1123  CD  ARG A 149       6.070  80.500  49.094  1.00 17.31           C  
ATOM   1124  NE  ARG A 149       6.449  81.125  50.375  1.00 17.31           N  
ATOM   1125  NH1 ARG A 149       4.648  82.562  50.500  1.00 17.31           N  
ATOM   1126  NH2 ARG A 149       6.199  82.500  52.188  1.00 17.31           N  
ATOM   1127  CZ  ARG A 149       5.766  82.062  51.000  1.00 17.31           C  
ATOM   1128  N   PRO A 150       6.645  76.750  44.750  1.00 17.00           N  
ATOM   1129  CA  PRO A 150       5.262  76.875  44.250  1.00 17.00           C  
ATOM   1130  C   PRO A 150       4.469  75.562  44.500  1.00 17.00           C  
ATOM   1131  CB  PRO A 150       5.426  77.125  42.750  1.00 17.00           C  
ATOM   1132  O   PRO A 150       4.672  74.562  43.812  1.00 17.00           O  
ATOM   1133  CG  PRO A 150       6.883  76.938  42.500  1.00 17.00           C  
ATOM   1134  CD  PRO A 150       7.562  76.562  43.781  1.00 17.00           C  
ATOM   1135  N   GLY A 151       4.562  74.688  45.625  1.00 17.17           N  
ATOM   1136  CA  GLY A 151       4.637  73.250  45.625  1.00 17.17           C  
ATOM   1137  C   GLY A 151       3.395  72.562  45.031  1.00 17.17           C  
ATOM   1138  O   GLY A 151       3.492  71.688  44.219  1.00 17.17           O  
ATOM   1139  N   SER A 152       2.045  72.875  45.562  1.00 17.09           N  
ATOM   1140  CA  SER A 152       1.156  71.812  46.000  1.00 17.09           C  
ATOM   1141  C   SER A 152       0.242  71.312  44.906  1.00 17.09           C  
ATOM   1142  CB  SER A 152       0.314  72.250  47.188  1.00 17.09           C  
ATOM   1143  O   SER A 152      -0.623  70.438  45.125  1.00 17.09           O  
ATOM   1144  OG  SER A 152      -0.916  71.562  47.250  1.00 17.09           O  
ATOM   1145  N   SER A 153       0.322  71.500  43.688  1.00 16.81           N  
ATOM   1146  CA  SER A 153      -0.950  71.562  42.969  1.00 16.81           C  
ATOM   1147  C   SER A 153      -1.785  70.312  43.188  1.00 16.81           C  
ATOM   1148  CB  SER A 153      -0.716  71.812  41.469  1.00 16.81           C  
ATOM   1149  O   SER A 153      -1.253  69.188  43.188  1.00 16.81           O  
ATOM   1150  OG  SER A 153      -0.648  70.562  40.781  1.00 16.81           O  
ATOM   1151  N   HIS A 154      -3.004  70.375  43.812  1.00 16.88           N  
ATOM   1152  CA  HIS A 154      -4.004  69.375  44.219  1.00 16.88           C  
ATOM   1153  C   HIS A 154      -4.453  68.500  43.062  1.00 16.88           C  
ATOM   1154  CB  HIS A 154      -5.211  70.062  44.844  1.00 16.88           C  
ATOM   1155  O   HIS A 154      -5.430  67.750  43.156  1.00 16.88           O  
ATOM   1156  CG  HIS A 154      -5.113  70.250  46.312  1.00 16.88           C  
ATOM   1157  CD2 HIS A 154      -5.062  71.375  47.094  1.00 16.88           C  
ATOM   1158  ND1 HIS A 154      -5.051  69.188  47.188  1.00 16.88           N  
ATOM   1159  CE1 HIS A 154      -4.969  69.625  48.438  1.00 16.88           C  
ATOM   1160  NE2 HIS A 154      -4.973  70.938  48.406  1.00 16.88           N  
ATOM   1161  N   ASN A 155      -3.871  68.500  41.844  1.00 16.42           N  
ATOM   1162  CA  ASN A 155      -4.793  68.062  40.781  1.00 16.42           C  
ATOM   1163  C   ASN A 155      -5.309  66.688  41.000  1.00 16.42           C  
ATOM   1164  CB  ASN A 155      -4.129  68.188  39.406  1.00 16.42           C  
ATOM   1165  O   ASN A 155      -4.527  65.688  41.000  1.00 16.42           O  
ATOM   1166  CG  ASN A 155      -4.410  69.562  38.750  1.00 16.42           C  
ATOM   1167  ND2 ASN A 155      -3.688  69.812  37.656  1.00 16.42           N  
ATOM   1168  OD1 ASN A 155      -5.273  70.312  39.188  1.00 16.42           O  
ATOM   1169  N   GLY A 156      -6.215  66.375  41.938  1.00 17.20           N  
ATOM   1170  CA  GLY A 156      -6.680  65.062  42.188  1.00 17.20           C  
ATOM   1171  C   GLY A 156      -7.086  64.312  40.906  1.00 17.20           C  
ATOM   1172  O   GLY A 156      -7.781  63.281  40.969  1.00 17.20           O  
ATOM   1173  N   SER A 157      -6.555  64.562  39.688  1.00 18.62           N  
ATOM   1174  CA  SER A 157      -7.344  64.062  38.562  1.00 18.62           C  
ATOM   1175  C   SER A 157      -7.555  62.531  38.656  1.00 18.62           C  
ATOM   1176  CB  SER A 157      -6.668  64.375  37.250  1.00 18.62           C  
ATOM   1177  O   SER A 157      -6.590  61.781  38.688  1.00 18.62           O  
ATOM   1178  OG  SER A 157      -5.367  63.844  37.188  1.00 18.62           O  
ATOM   1179  N   GLY A 158      -8.484  62.031  39.406  1.00 17.66           N  
ATOM   1180  CA  GLY A 158      -8.727  60.594  39.625  1.00 17.66           C  
ATOM   1181  C   GLY A 158      -8.758  59.812  38.312  1.00 17.66           C  
ATOM   1182  O   GLY A 158      -9.719  59.094  38.031  1.00 17.66           O  
ATOM   1183  N   ASP A 159      -8.086  60.156  37.219  1.00 19.92           N  
ATOM   1184  CA  ASP A 159      -8.477  59.438  36.000  1.00 19.92           C  
ATOM   1185  C   ASP A 159      -8.383  57.906  36.219  1.00 19.92           C  
ATOM   1186  CB  ASP A 159      -7.605  59.875  34.844  1.00 19.92           C  
ATOM   1187  O   ASP A 159      -7.316  57.406  36.531  1.00 19.92           O  
ATOM   1188  CG  ASP A 159      -8.375  60.625  33.781  1.00 19.92           C  
ATOM   1189  OD1 ASP A 159      -9.625  60.656  33.844  1.00 19.92           O  
ATOM   1190  OD2 ASP A 159      -7.734  61.188  32.875  1.00 19.92           O  
ATOM   1191  N   GLY A 160      -9.422  57.281  36.781  1.00 19.67           N  
ATOM   1192  CA  GLY A 160      -9.500  55.844  36.969  1.00 19.67           C  
ATOM   1193  C   GLY A 160      -8.984  55.031  35.781  1.00 19.67           C  
ATOM   1194  O   GLY A 160      -9.375  55.281  34.656  1.00 19.67           O  
ATOM   1195  N   GLY A 161      -7.785  54.719  35.625  1.00 23.02           N  
ATOM   1196  CA  GLY A 161      -7.211  53.969  34.531  1.00 23.02           C  
ATOM   1197  C   GLY A 161      -8.031  52.719  34.188  1.00 23.02           C  
ATOM   1198  O   GLY A 161      -8.281  51.875  35.031  1.00 23.02           O  
ATOM   1199  N   ALA A 162      -9.078  52.812  33.406  1.00 25.64           N  
ATOM   1200  CA  ALA A 162      -9.875  51.688  32.938  1.00 25.64           C  
ATOM   1201  C   ALA A 162      -8.984  50.469  32.594  1.00 25.64           C  
ATOM   1202  CB  ALA A 162     -10.703  52.062  31.719  1.00 25.64           C  
ATOM   1203  O   ALA A 162      -7.996  50.625  31.891  1.00 25.64           O  
ATOM   1204  N   ALA A 163      -8.734  49.594  33.500  1.00 26.84           N  
ATOM   1205  CA  ALA A 163      -8.016  48.344  33.312  1.00 26.84           C  
ATOM   1206  C   ALA A 163      -8.289  47.719  31.938  1.00 26.84           C  
ATOM   1207  CB  ALA A 163      -8.391  47.344  34.406  1.00 26.84           C  
ATOM   1208  O   ALA A 163      -9.430  47.750  31.469  1.00 26.84           O  
ATOM   1209  N   ALA A 164      -7.496  47.812  31.000  1.00 31.91           N  
ATOM   1210  CA  ALA A 164      -7.629  47.125  29.719  1.00 31.91           C  
ATOM   1211  C   ALA A 164      -8.258  45.750  29.906  1.00 31.91           C  
ATOM   1212  CB  ALA A 164      -6.266  47.000  29.047  1.00 31.91           C  
ATOM   1213  O   ALA A 164      -7.824  44.969  30.766  1.00 31.91           O  
ATOM   1214  N   PRO A 165      -9.578  45.531  29.828  1.00 33.62           N  
ATOM   1215  CA  PRO A 165     -10.242  44.219  30.031  1.00 33.62           C  
ATOM   1216  C   PRO A 165      -9.352  43.062  29.656  1.00 33.62           C  
ATOM   1217  CB  PRO A 165     -11.461  44.312  29.125  1.00 33.62           C  
ATOM   1218  O   PRO A 165      -8.562  43.125  28.719  1.00 33.62           O  
ATOM   1219  CG  PRO A 165     -11.227  45.531  28.266  1.00 33.62           C  
ATOM   1220  CD  PRO A 165     -10.000  46.219  28.781  1.00 33.62           C  
ATOM   1221  N   SER A 166      -8.773  42.281  30.516  1.00 37.72           N  
ATOM   1222  CA  SER A 166      -8.156  40.969  30.297  1.00 37.72           C  
ATOM   1223  C   SER A 166      -8.820  40.219  29.125  1.00 37.72           C  
ATOM   1224  CB  SER A 166      -8.234  40.125  31.562  1.00 37.72           C  
ATOM   1225  O   SER A 166     -10.031  40.000  29.141  1.00 37.72           O  
ATOM   1226  OG  SER A 166      -9.555  39.625  31.766  1.00 37.72           O  
ATOM   1227  N   ALA A 167      -8.602  40.438  27.844  1.00 44.28           N  
ATOM   1228  CA  ALA A 167      -9.141  39.844  26.625  1.00 44.28           C  
ATOM   1229  C   ALA A 167      -9.336  38.344  26.781  1.00 44.28           C  
ATOM   1230  CB  ALA A 167      -8.211  40.125  25.438  1.00 44.28           C  
ATOM   1231  O   ALA A 167      -8.375  37.594  27.031  1.00 44.28           O  
ATOM   1232  N   ARG A 168     -10.328  37.844  27.469  1.00 52.06           N  
ATOM   1233  CA  ARG A 168     -10.727  36.438  27.422  1.00 52.06           C  
ATOM   1234  C   ARG A 168     -10.398  35.812  26.078  1.00 52.06           C  
ATOM   1235  CB  ARG A 168     -12.227  36.312  27.719  1.00 52.06           C  
ATOM   1236  O   ARG A 168     -10.547  36.469  25.031  1.00 52.06           O  
ATOM   1237  CG  ARG A 168     -12.555  36.219  29.203  1.00 52.06           C  
ATOM   1238  CD  ARG A 168     -14.047  35.969  29.422  1.00 52.06           C  
ATOM   1239  NE  ARG A 168     -14.375  35.938  30.844  1.00 52.06           N  
ATOM   1240  NH1 ARG A 168     -16.641  35.625  30.531  1.00 52.06           N  
ATOM   1241  NH2 ARG A 168     -15.781  35.750  32.656  1.00 52.06           N  
ATOM   1242  CZ  ARG A 168     -15.594  35.781  31.344  1.00 52.06           C  
ATOM   1243  N   PRO A 169      -9.578  34.781  26.172  1.00 58.69           N  
ATOM   1244  CA  PRO A 169      -9.219  34.156  24.906  1.00 58.69           C  
ATOM   1245  C   PRO A 169     -10.438  33.844  24.031  1.00 58.69           C  
ATOM   1246  CB  PRO A 169      -8.547  32.844  25.359  1.00 58.69           C  
ATOM   1247  O   PRO A 169     -11.461  33.375  24.531  1.00 58.69           O  
ATOM   1248  CG  PRO A 169      -8.750  32.812  26.828  1.00 58.69           C  
ATOM   1249  CD  PRO A 169      -9.430  34.062  27.266  1.00 58.69           C  
ATOM   1250  N   ARG A 170     -10.539  34.406  22.922  1.00 73.06           N  
ATOM   1251  CA  ARG A 170     -11.570  34.250  21.891  1.00 73.06           C  
ATOM   1252  C   ARG A 170     -11.578  32.844  21.344  1.00 73.06           C  
ATOM   1253  CB  ARG A 170     -11.367  35.281  20.766  1.00 73.06           C  
ATOM   1254  O   ARG A 170     -10.539  32.156  21.328  1.00 73.06           O  
ATOM   1255  CG  ARG A 170     -11.531  36.719  21.188  1.00 73.06           C  
ATOM   1256  CD  ARG A 170     -11.273  37.688  20.047  1.00 73.06           C  
ATOM   1257  NE  ARG A 170     -11.164  39.062  20.516  1.00 73.06           N  
ATOM   1258  NH1 ARG A 170      -9.789  39.750  18.781  1.00 73.06           N  
ATOM   1259  NH2 ARG A 170     -10.430  41.219  20.406  1.00 73.06           N  
ATOM   1260  CZ  ARG A 170     -10.461  40.000  19.906  1.00 73.06           C  
ATOM   1261  N   ASP A 171     -12.781  32.438  21.109  1.00 89.94           N  
ATOM   1262  CA  ASP A 171     -12.906  31.172  20.375  1.00 89.94           C  
ATOM   1263  C   ASP A 171     -12.336  31.297  18.969  1.00 89.94           C  
ATOM   1264  CB  ASP A 171     -14.367  30.719  20.328  1.00 89.94           C  
ATOM   1265  O   ASP A 171     -12.008  32.375  18.516  1.00 89.94           O  
ATOM   1266  CG  ASP A 171     -14.914  30.312  21.688  1.00 89.94           C  
ATOM   1267  OD1 ASP A 171     -14.125  29.844  22.547  1.00 89.94           O  
ATOM   1268  OD2 ASP A 171     -16.141  30.453  21.891  1.00 89.94           O  
ATOM   1269  N   PHE A 172     -12.070  30.375  18.297  1.00 93.81           N  
ATOM   1270  CA  PHE A 172     -11.195  30.359  17.125  1.00 93.81           C  
ATOM   1271  C   PHE A 172     -11.984  30.688  15.859  1.00 93.81           C  
ATOM   1272  CB  PHE A 172     -10.516  28.984  16.969  1.00 93.81           C  
ATOM   1273  O   PHE A 172     -11.734  31.703  15.211  1.00 93.81           O  
ATOM   1274  CG  PHE A 172      -9.664  28.875  15.742  1.00 93.81           C  
ATOM   1275  CD1 PHE A 172      -9.969  27.938  14.758  1.00 93.81           C  
ATOM   1276  CD2 PHE A 172      -8.547  29.688  15.578  1.00 93.81           C  
ATOM   1277  CE1 PHE A 172      -9.172  27.828  13.617  1.00 93.81           C  
ATOM   1278  CE2 PHE A 172      -7.750  29.578  14.445  1.00 93.81           C  
ATOM   1279  CZ  PHE A 172      -8.062  28.641  13.461  1.00 93.81           C  
ATOM   1280  N   LEU A 173     -13.117  29.906  15.500  1.00 97.31           N  
ATOM   1281  CA  LEU A 173     -13.742  30.031  14.188  1.00 97.31           C  
ATOM   1282  C   LEU A 173     -15.258  29.938  14.289  1.00 97.31           C  
ATOM   1283  CB  LEU A 173     -13.219  28.938  13.242  1.00 97.31           C  
ATOM   1284  O   LEU A 173     -15.781  29.062  14.992  1.00 97.31           O  
ATOM   1285  CG  LEU A 173     -13.875  28.859  11.867  1.00 97.31           C  
ATOM   1286  CD1 LEU A 173     -13.570  30.125  11.062  1.00 97.31           C  
ATOM   1287  CD2 LEU A 173     -13.398  27.625  11.117  1.00 97.31           C  
ATOM   1288  N   TYR A 174     -15.992  30.812  13.727  1.00 98.19           N  
ATOM   1289  CA  TYR A 174     -17.438  30.781  13.547  1.00 98.19           C  
ATOM   1290  C   TYR A 174     -17.812  30.578  12.086  1.00 98.19           C  
ATOM   1291  CB  TYR A 174     -18.078  32.062  14.086  1.00 98.19           C  
ATOM   1292  O   TYR A 174     -17.406  31.375  11.227  1.00 98.19           O  
ATOM   1293  CG  TYR A 174     -19.594  32.031  14.086  1.00 98.19           C  
ATOM   1294  CD1 TYR A 174     -20.312  32.438  12.969  1.00 98.19           C  
ATOM   1295  CD2 TYR A 174     -20.297  31.594  15.211  1.00 98.19           C  
ATOM   1296  CE1 TYR A 174     -21.703  32.406  12.969  1.00 98.19           C  
ATOM   1297  CE2 TYR A 174     -21.688  31.578  15.219  1.00 98.19           C  
ATOM   1298  OH  TYR A 174     -23.750  31.953  14.094  1.00 98.19           O  
ATOM   1299  CZ  TYR A 174     -22.375  31.984  14.094  1.00 98.19           C  
ATOM   1300  N   VAL A 175     -18.547  29.594  11.773  1.00 98.50           N  
ATOM   1301  CA  VAL A 175     -18.938  29.297  10.398  1.00 98.50           C  
ATOM   1302  C   VAL A 175     -20.453  29.469  10.250  1.00 98.50           C  
ATOM   1303  CB  VAL A 175     -18.516  27.875   9.977  1.00 98.50           C  
ATOM   1304  O   VAL A 175     -21.234  28.781  10.922  1.00 98.50           O  
ATOM   1305  CG1 VAL A 175     -18.969  27.578   8.547  1.00 98.50           C  
ATOM   1306  CG2 VAL A 175     -17.000  27.703  10.109  1.00 98.50           C  
ATOM   1307  N   GLY A 176     -20.875  30.359   9.461  1.00 98.19           N  
ATOM   1308  CA  GLY A 176     -22.266  30.500   9.062  1.00 98.19           C  
ATOM   1309  C   GLY A 176     -22.562  29.875   7.719  1.00 98.19           C  
ATOM   1310  O   GLY A 176     -22.016  30.281   6.695  1.00 98.19           O  
ATOM   1311  N   VAL A 177     -23.484  28.938   7.727  1.00 98.12           N  
ATOM   1312  CA  VAL A 177     -23.844  28.234   6.504  1.00 98.12           C  
ATOM   1313  C   VAL A 177     -25.172  28.766   5.961  1.00 98.12           C  
ATOM   1314  CB  VAL A 177     -23.938  26.703   6.742  1.00 98.12           C  
ATOM   1315  O   VAL A 177     -26.188  28.719   6.648  1.00 98.12           O  
ATOM   1316  CG1 VAL A 177     -24.297  25.984   5.445  1.00 98.12           C  
ATOM   1317  CG2 VAL A 177     -22.641  26.172   7.320  1.00 98.12           C  
ATOM   1318  N   MET A 178     -25.141  29.266   4.762  1.00 96.19           N  
ATOM   1319  CA  MET A 178     -26.328  29.766   4.090  1.00 96.19           C  
ATOM   1320  C   MET A 178     -27.125  28.625   3.461  1.00 96.19           C  
ATOM   1321  CB  MET A 178     -25.953  30.797   3.016  1.00 96.19           C  
ATOM   1322  O   MET A 178     -26.609  27.906   2.604  1.00 96.19           O  
ATOM   1323  CG  MET A 178     -27.141  31.531   2.434  1.00 96.19           C  
ATOM   1324  SD  MET A 178     -26.641  32.906   1.330  1.00 96.19           S  
ATOM   1325  CE  MET A 178     -25.766  31.984   0.041  1.00 96.19           C  
ATOM   1326  N   THR A 179     -28.344  28.438   3.918  1.00 95.31           N  
ATOM   1327  CA  THR A 179     -29.219  27.391   3.406  1.00 95.31           C  
ATOM   1328  C   THR A 179     -30.641  27.906   3.227  1.00 95.31           C  
ATOM   1329  CB  THR A 179     -29.219  26.156   4.340  1.00 95.31           C  
ATOM   1330  O   THR A 179     -30.906  29.094   3.357  1.00 95.31           O  
ATOM   1331  CG2 THR A 179     -29.906  26.484   5.664  1.00 95.31           C  
ATOM   1332  OG1 THR A 179     -29.922  25.094   3.705  1.00 95.31           O  
ATOM   1333  N   ALA A 180     -31.484  27.109   2.715  1.00 92.94           N  
ATOM   1334  CA  ALA A 180     -32.906  27.391   2.531  1.00 92.94           C  
ATOM   1335  C   ALA A 180     -33.781  26.391   3.281  1.00 92.94           C  
ATOM   1336  CB  ALA A 180     -33.250  27.391   1.046  1.00 92.94           C  
ATOM   1337  O   ALA A 180     -33.281  25.312   3.652  1.00 92.94           O  
ATOM   1338  N   GLN A 181     -34.938  26.719   3.438  1.00 90.56           N  
ATOM   1339  CA  GLN A 181     -35.844  25.875   4.188  1.00 90.56           C  
ATOM   1340  C   GLN A 181     -35.969  24.484   3.543  1.00 90.56           C  
ATOM   1341  CB  GLN A 181     -37.219  26.531   4.289  1.00 90.56           C  
ATOM   1342  O   GLN A 181     -36.000  23.469   4.242  1.00 90.56           O  
ATOM   1343  CG  GLN A 181     -37.500  27.188   5.633  1.00 90.56           C  
ATOM   1344  CD  GLN A 181     -38.938  27.000   6.109  1.00 90.56           C  
ATOM   1345  NE2 GLN A 181     -39.219  27.484   7.309  1.00 90.56           N  
ATOM   1346  OE1 GLN A 181     -39.750  26.406   5.410  1.00 90.56           O  
ATOM   1347  N   LYS A 182     -36.000  24.375   2.322  1.00 90.69           N  
ATOM   1348  CA  LYS A 182     -36.188  23.125   1.591  1.00 90.69           C  
ATOM   1349  C   LYS A 182     -34.938  22.234   1.735  1.00 90.69           C  
ATOM   1350  CB  LYS A 182     -36.438  23.406   0.112  1.00 90.69           C  
ATOM   1351  O   LYS A 182     -35.031  21.031   1.505  1.00 90.69           O  
ATOM   1352  CG  LYS A 182     -35.312  24.125  -0.605  1.00 90.69           C  
ATOM   1353  CD  LYS A 182     -35.656  24.406  -2.061  1.00 90.69           C  
ATOM   1354  CE  LYS A 182     -34.531  25.125  -2.779  1.00 90.69           C  
ATOM   1355  NZ  LYS A 182     -34.875  25.406  -4.207  1.00 90.69           N  
ATOM   1356  N   TYR A 183     -33.875  22.750   2.092  1.00 93.75           N  
ATOM   1357  CA  TYR A 183     -32.625  21.984   2.127  1.00 93.75           C  
ATOM   1358  C   TYR A 183     -32.250  21.641   3.559  1.00 93.75           C  
ATOM   1359  CB  TYR A 183     -31.500  22.781   1.457  1.00 93.75           C  
ATOM   1360  O   TYR A 183     -31.219  21.016   3.795  1.00 93.75           O  
ATOM   1361  CG  TYR A 183     -31.703  23.000  -0.021  1.00 93.75           C  
ATOM   1362  CD1 TYR A 183     -32.031  21.953  -0.868  1.00 93.75           C  
ATOM   1363  CD2 TYR A 183     -31.578  24.281  -0.572  1.00 93.75           C  
ATOM   1364  CE1 TYR A 183     -32.219  22.156  -2.230  1.00 93.75           C  
ATOM   1365  CE2 TYR A 183     -31.766  24.484  -1.933  1.00 93.75           C  
ATOM   1366  OH  TYR A 183     -32.281  23.625  -4.102  1.00 93.75           O  
ATOM   1367  CZ  TYR A 183     -32.094  23.422  -2.752  1.00 93.75           C  
ATOM   1368  N   LEU A 184     -32.969  22.016   4.617  1.00 93.19           N  
ATOM   1369  CA  LEU A 184     -32.656  21.781   6.023  1.00 93.19           C  
ATOM   1370  C   LEU A 184     -32.625  20.297   6.328  1.00 93.19           C  
ATOM   1371  CB  LEU A 184     -33.688  22.484   6.918  1.00 93.19           C  
ATOM   1372  O   LEU A 184     -31.750  19.828   7.078  1.00 93.19           O  
ATOM   1373  CG  LEU A 184     -33.562  24.000   7.035  1.00 93.19           C  
ATOM   1374  CD1 LEU A 184     -34.750  24.562   7.828  1.00 93.19           C  
ATOM   1375  CD2 LEU A 184     -32.250  24.391   7.684  1.00 93.19           C  
ATOM   1376  N   GLY A 185     -33.500  19.484   5.727  1.00 93.06           N  
ATOM   1377  CA  GLY A 185     -33.531  18.047   5.984  1.00 93.06           C  
ATOM   1378  C   GLY A 185     -32.656  17.234   5.062  1.00 93.06           C  
ATOM   1379  O   GLY A 185     -32.625  16.016   5.137  1.00 93.06           O  
ATOM   1380  N   SER A 186     -31.969  17.891   4.141  1.00 94.25           N  
ATOM   1381  CA  SER A 186     -31.125  17.188   3.164  1.00 94.25           C  
ATOM   1382  C   SER A 186     -29.688  17.703   3.207  1.00 94.25           C  
ATOM   1383  CB  SER A 186     -31.703  17.359   1.756  1.00 94.25           C  
ATOM   1384  O   SER A 186     -28.906  17.266   4.047  1.00 94.25           O  
ATOM   1385  OG  SER A 186     -31.797  18.734   1.415  1.00 94.25           O  
ATOM   1386  N   ARG A 187     -29.422  18.812   2.537  1.00 95.25           N  
ATOM   1387  CA  ARG A 187     -28.062  19.328   2.408  1.00 95.25           C  
ATOM   1388  C   ARG A 187     -27.531  19.812   3.754  1.00 95.25           C  
ATOM   1389  CB  ARG A 187     -28.016  20.469   1.388  1.00 95.25           C  
ATOM   1390  O   ARG A 187     -26.406  19.484   4.133  1.00 95.25           O  
ATOM   1391  CG  ARG A 187     -28.297  20.031  -0.038  1.00 95.25           C  
ATOM   1392  CD  ARG A 187     -28.156  21.188  -1.022  1.00 95.25           C  
ATOM   1393  NE  ARG A 187     -28.750  20.859  -2.316  1.00 95.25           N  
ATOM   1394  NH1 ARG A 187     -28.203  22.891  -3.297  1.00 95.25           N  
ATOM   1395  NH2 ARG A 187     -29.344  21.297  -4.496  1.00 95.25           N  
ATOM   1396  CZ  ARG A 187     -28.766  21.688  -3.367  1.00 95.25           C  
ATOM   1397  N   ALA A 188     -28.281  20.516   4.516  1.00 96.38           N  
ATOM   1398  CA  ALA A 188     -27.859  21.031   5.812  1.00 96.38           C  
ATOM   1399  C   ALA A 188     -27.625  19.906   6.809  1.00 96.38           C  
ATOM   1400  CB  ALA A 188     -28.891  22.016   6.355  1.00 96.38           C  
ATOM   1401  O   ALA A 188     -26.656  19.938   7.578  1.00 96.38           O  
ATOM   1402  N   LEU A 189     -28.484  19.031   6.812  1.00 96.00           N  
ATOM   1403  CA  LEU A 189     -28.344  17.875   7.699  1.00 96.00           C  
ATOM   1404  C   LEU A 189     -27.094  17.078   7.367  1.00 96.00           C  
ATOM   1405  CB  LEU A 189     -29.578  16.984   7.598  1.00 96.00           C  
ATOM   1406  O   LEU A 189     -26.391  16.625   8.266  1.00 96.00           O  
ATOM   1407  CG  LEU A 189     -29.609  15.766   8.523  1.00 96.00           C  
ATOM   1408  CD1 LEU A 189     -29.578  16.203   9.984  1.00 96.00           C  
ATOM   1409  CD2 LEU A 189     -30.828  14.906   8.242  1.00 96.00           C  
ATOM   1410  N   ALA A 190     -26.859  16.844   6.066  1.00 96.75           N  
ATOM   1411  CA  ALA A 190     -25.656  16.141   5.633  1.00 96.75           C  
ATOM   1412  C   ALA A 190     -24.391  16.875   6.086  1.00 96.75           C  
ATOM   1413  CB  ALA A 190     -25.641  15.969   4.113  1.00 96.75           C  
ATOM   1414  O   ALA A 190     -23.422  16.250   6.508  1.00 96.75           O  
ATOM   1415  N   ALA A 191     -24.375  18.172   6.008  1.00 97.19           N  
ATOM   1416  CA  ALA A 191     -23.234  18.969   6.477  1.00 97.19           C  
ATOM   1417  C   ALA A 191     -23.031  18.797   7.980  1.00 97.19           C  
ATOM   1418  CB  ALA A 191     -23.469  20.453   6.145  1.00 97.19           C  
ATOM   1419  O   ALA A 191     -21.906  18.609   8.438  1.00 97.19           O  
ATOM   1420  N   GLN A 192     -24.078  18.812   8.734  1.00 96.38           N  
ATOM   1421  CA  GLN A 192     -24.016  18.656  10.188  1.00 96.38           C  
ATOM   1422  C   GLN A 192     -23.500  17.281  10.578  1.00 96.38           C  
ATOM   1423  CB  GLN A 192     -25.406  18.891  10.805  1.00 96.38           C  
ATOM   1424  O   GLN A 192     -22.750  17.156  11.555  1.00 96.38           O  
ATOM   1425  CG  GLN A 192     -25.438  18.734  12.320  1.00 96.38           C  
ATOM   1426  CD  GLN A 192     -24.625  19.797  13.039  1.00 96.38           C  
ATOM   1427  NE2 GLN A 192     -24.234  19.516  14.273  1.00 96.38           N  
ATOM   1428  OE1 GLN A 192     -24.359  20.875  12.484  1.00 96.38           O  
ATOM   1429  N   ARG A 193     -23.844  16.250   9.859  1.00 96.06           N  
ATOM   1430  CA  ARG A 193     -23.469  14.875  10.172  1.00 96.06           C  
ATOM   1431  C   ARG A 193     -22.078  14.547   9.664  1.00 96.06           C  
ATOM   1432  CB  ARG A 193     -24.484  13.898   9.578  1.00 96.06           C  
ATOM   1433  O   ARG A 193     -21.531  13.492   9.969  1.00 96.06           O  
ATOM   1434  CG  ARG A 193     -25.828  13.883  10.305  1.00 96.06           C  
ATOM   1435  CD  ARG A 193     -26.812  12.938   9.641  1.00 96.06           C  
ATOM   1436  NE  ARG A 193     -28.062  12.836  10.398  1.00 96.06           N  
ATOM   1437  NH1 ARG A 193     -29.125  11.461   8.883  1.00 96.06           N  
ATOM   1438  NH2 ARG A 193     -30.203  12.109  10.797  1.00 96.06           N  
ATOM   1439  CZ  ARG A 193     -29.125  12.133  10.023  1.00 96.06           C  
ATOM   1440  N   THR A 194     -21.516  15.383   8.820  1.00 97.00           N  
ATOM   1441  CA  THR A 194     -20.219  15.094   8.211  1.00 97.00           C  
ATOM   1442  C   THR A 194     -19.156  16.078   8.719  1.00 97.00           C  
ATOM   1443  CB  THR A 194     -20.297  15.156   6.676  1.00 97.00           C  
ATOM   1444  O   THR A 194     -18.641  15.922   9.820  1.00 97.00           O  
ATOM   1445  CG2 THR A 194     -21.156  14.031   6.121  1.00 97.00           C  
ATOM   1446  OG1 THR A 194     -20.859  16.422   6.281  1.00 97.00           O  
ATOM   1447  N   TRP A 195     -18.906  17.219   7.938  1.00 97.25           N  
ATOM   1448  CA  TRP A 195     -17.750  18.062   8.203  1.00 97.25           C  
ATOM   1449  C   TRP A 195     -18.031  19.031   9.344  1.00 97.25           C  
ATOM   1450  CB  TRP A 195     -17.328  18.828   6.945  1.00 97.25           C  
ATOM   1451  O   TRP A 195     -17.094  19.500  10.008  1.00 97.25           O  
ATOM   1452  CG  TRP A 195     -18.406  19.688   6.375  1.00 97.25           C  
ATOM   1453  CD1 TRP A 195     -19.250  19.391   5.332  1.00 97.25           C  
ATOM   1454  CD2 TRP A 195     -18.781  21.000   6.816  1.00 97.25           C  
ATOM   1455  CE2 TRP A 195     -19.844  21.438   5.992  1.00 97.25           C  
ATOM   1456  CE3 TRP A 195     -18.312  21.844   7.828  1.00 97.25           C  
ATOM   1457  NE1 TRP A 195     -20.109  20.438   5.098  1.00 97.25           N  
ATOM   1458  CH2 TRP A 195     -19.969  23.500   7.148  1.00 97.25           C  
ATOM   1459  CZ2 TRP A 195     -20.438  22.688   6.152  1.00 97.25           C  
ATOM   1460  CZ3 TRP A 195     -18.906  23.094   7.984  1.00 97.25           C  
ATOM   1461  N   ALA A 196     -19.234  19.422   9.672  1.00 97.00           N  
ATOM   1462  CA  ALA A 196     -19.562  20.438  10.664  1.00 97.00           C  
ATOM   1463  C   ALA A 196     -19.094  20.031  12.055  1.00 97.00           C  
ATOM   1464  CB  ALA A 196     -21.062  20.703  10.672  1.00 97.00           C  
ATOM   1465  O   ALA A 196     -18.703  20.875  12.859  1.00 97.00           O  
ATOM   1466  N   ARG A 197     -19.062  18.812  12.352  1.00 93.19           N  
ATOM   1467  CA  ARG A 197     -18.656  18.297  13.656  1.00 93.19           C  
ATOM   1468  C   ARG A 197     -17.156  18.391  13.844  1.00 93.19           C  
ATOM   1469  CB  ARG A 197     -19.109  16.844  13.812  1.00 93.19           C  
ATOM   1470  O   ARG A 197     -16.656  18.281  14.961  1.00 93.19           O  
ATOM   1471  CG  ARG A 197     -20.625  16.656  13.820  1.00 93.19           C  
ATOM   1472  CD  ARG A 197     -21.016  15.195  14.016  1.00 93.19           C  
ATOM   1473  NE  ARG A 197     -22.453  15.031  14.078  1.00 93.19           N  
ATOM   1474  NH1 ARG A 197     -22.391  12.750  14.438  1.00 93.19           N  
ATOM   1475  NH2 ARG A 197     -24.406  13.836  14.320  1.00 93.19           N  
ATOM   1476  CZ  ARG A 197     -23.078  13.875  14.281  1.00 93.19           C  
ATOM   1477  N   PHE A 198     -16.422  18.578  12.820  1.00 94.88           N  
ATOM   1478  CA  PHE A 198     -14.961  18.562  12.875  1.00 94.88           C  
ATOM   1479  C   PHE A 198     -14.398  19.984  12.805  1.00 94.88           C  
ATOM   1480  CB  PHE A 198     -14.391  17.719  11.727  1.00 94.88           C  
ATOM   1481  O   PHE A 198     -13.180  20.172  12.734  1.00 94.88           O  
ATOM   1482  CG  PHE A 198     -14.664  16.250  11.867  1.00 94.88           C  
ATOM   1483  CD1 PHE A 198     -13.766  15.422  12.539  1.00 94.88           C  
ATOM   1484  CD2 PHE A 198     -15.812  15.688  11.336  1.00 94.88           C  
ATOM   1485  CE1 PHE A 198     -14.016  14.055  12.672  1.00 94.88           C  
ATOM   1486  CE2 PHE A 198     -16.062  14.320  11.461  1.00 94.88           C  
ATOM   1487  CZ  PHE A 198     -15.172  13.508  12.133  1.00 94.88           C  
ATOM   1488  N   ILE A 199     -15.242  20.953  12.797  1.00 96.69           N  
ATOM   1489  CA  ILE A 199     -14.812  22.359  12.758  1.00 96.69           C  
ATOM   1490  C   ILE A 199     -14.430  22.812  14.164  1.00 96.69           C  
ATOM   1491  CB  ILE A 199     -15.914  23.266  12.180  1.00 96.69           C  
ATOM   1492  O   ILE A 199     -15.180  22.609  15.117  1.00 96.69           O  
ATOM   1493  CG1 ILE A 199     -16.172  22.938  10.703  1.00 96.69           C  
ATOM   1494  CG2 ILE A 199     -15.531  24.750  12.352  1.00 96.69           C  
ATOM   1495  CD1 ILE A 199     -14.984  23.234   9.789  1.00 96.69           C  
ATOM   1496  N   PRO A 200     -13.180  23.328  14.305  1.00 93.12           N  
ATOM   1497  CA  PRO A 200     -12.789  23.875  15.609  1.00 93.12           C  
ATOM   1498  C   PRO A 200     -13.500  25.188  15.930  1.00 93.12           C  
ATOM   1499  CB  PRO A 200     -11.281  24.094  15.461  1.00 93.12           C  
ATOM   1500  O   PRO A 200     -12.875  26.250  15.930  1.00 93.12           O  
ATOM   1501  CG  PRO A 200     -11.078  24.375  14.008  1.00 93.12           C  
ATOM   1502  CD  PRO A 200     -12.102  23.609  13.219  1.00 93.12           C  
ATOM   1503  N   GLY A 201     -14.648  25.203  16.344  1.00 95.31           N  
ATOM   1504  CA  GLY A 201     -15.492  26.359  16.625  1.00 95.31           C  
ATOM   1505  C   GLY A 201     -16.969  26.031  16.562  1.00 95.31           C  
ATOM   1506  O   GLY A 201     -17.406  24.984  17.031  1.00 95.31           O  
ATOM   1507  N   ARG A 202     -17.719  26.922  16.047  1.00 96.56           N  
ATOM   1508  CA  ARG A 202     -19.172  26.797  16.016  1.00 96.56           C  
ATOM   1509  C   ARG A 202     -19.703  26.906  14.594  1.00 96.56           C  
ATOM   1510  CB  ARG A 202     -19.812  27.875  16.906  1.00 96.56           C  
ATOM   1511  O   ARG A 202     -19.203  27.719  13.805  1.00 96.56           O  
ATOM   1512  CG  ARG A 202     -21.328  27.750  17.000  1.00 96.56           C  
ATOM   1513  CD  ARG A 202     -21.891  28.719  18.031  1.00 96.56           C  
ATOM   1514  NE  ARG A 202     -23.328  28.547  18.203  1.00 96.56           N  
ATOM   1515  NH1 ARG A 202     -23.469  29.734  20.172  1.00 96.56           N  
ATOM   1516  NH2 ARG A 202     -25.359  28.797  19.266  1.00 96.56           N  
ATOM   1517  CZ  ARG A 202     -24.047  29.031  19.219  1.00 96.56           C  
ATOM   1518  N   VAL A 203     -20.656  26.062  14.297  1.00 97.81           N  
ATOM   1519  CA  VAL A 203     -21.312  26.078  12.992  1.00 97.81           C  
ATOM   1520  C   VAL A 203     -22.812  26.281  13.172  1.00 97.81           C  
ATOM   1521  CB  VAL A 203     -21.031  24.766  12.211  1.00 97.81           C  
ATOM   1522  O   VAL A 203     -23.453  25.562  13.945  1.00 97.81           O  
ATOM   1523  CG1 VAL A 203     -21.703  24.812  10.836  1.00 97.81           C  
ATOM   1524  CG2 VAL A 203     -19.531  24.547  12.070  1.00 97.81           C  
ATOM   1525  N   GLU A 204     -23.375  27.203  12.539  1.00 97.75           N  
ATOM   1526  CA  GLU A 204     -24.812  27.453  12.539  1.00 97.75           C  
ATOM   1527  C   GLU A 204     -25.359  27.625  11.117  1.00 97.75           C  
ATOM   1528  CB  GLU A 204     -25.141  28.688  13.375  1.00 97.75           C  
ATOM   1529  O   GLU A 204     -24.625  28.062  10.227  1.00 97.75           O  
ATOM   1530  CG  GLU A 204     -24.891  28.500  14.867  1.00 97.75           C  
ATOM   1531  CD  GLU A 204     -25.297  29.703  15.695  1.00 97.75           C  
ATOM   1532  OE1 GLU A 204     -25.719  29.531  16.859  1.00 97.75           O  
ATOM   1533  OE2 GLU A 204     -25.219  30.844  15.180  1.00 97.75           O  
ATOM   1534  N   PHE A 205     -26.656  27.281  10.938  1.00 97.19           N  
ATOM   1535  CA  PHE A 205     -27.312  27.344   9.633  1.00 97.19           C  
ATOM   1536  C   PHE A 205     -28.312  28.484   9.578  1.00 97.19           C  
ATOM   1537  CB  PHE A 205     -28.016  26.016   9.320  1.00 97.19           C  
ATOM   1538  O   PHE A 205     -29.094  28.672  10.500  1.00 97.19           O  
ATOM   1539  CG  PHE A 205     -27.094  24.844   9.211  1.00 97.19           C  
ATOM   1540  CD1 PHE A 205     -26.594  24.438   7.973  1.00 97.19           C  
ATOM   1541  CD2 PHE A 205     -26.703  24.125  10.336  1.00 97.19           C  
ATOM   1542  CE1 PHE A 205     -25.734  23.359   7.859  1.00 97.19           C  
ATOM   1543  CE2 PHE A 205     -25.844  23.047  10.234  1.00 97.19           C  
ATOM   1544  CZ  PHE A 205     -25.359  22.656   9.000  1.00 97.19           C  
ATOM   1545  N   PHE A 206     -28.188  29.234   8.523  1.00 96.19           N  
ATOM   1546  CA  PHE A 206     -29.047  30.422   8.359  1.00 96.19           C  
ATOM   1547  C   PHE A 206     -30.094  30.188   7.281  1.00 96.19           C  
ATOM   1548  CB  PHE A 206     -28.203  31.641   8.016  1.00 96.19           C  
ATOM   1549  O   PHE A 206     -29.750  29.859   6.141  1.00 96.19           O  
ATOM   1550  CG  PHE A 206     -27.359  32.156   9.156  1.00 96.19           C  
ATOM   1551  CD1 PHE A 206     -27.781  33.219   9.938  1.00 96.19           C  
ATOM   1552  CD2 PHE A 206     -26.141  31.547   9.445  1.00 96.19           C  
ATOM   1553  CE1 PHE A 206     -27.000  33.688  10.992  1.00 96.19           C  
ATOM   1554  CE2 PHE A 206     -25.344  32.000  10.508  1.00 96.19           C  
ATOM   1555  CZ  PHE A 206     -25.781  33.062  11.273  1.00 96.19           C  
ATOM   1556  N   SER A 207     -31.344  30.297   7.613  1.00 92.88           N  
ATOM   1557  CA  SER A 207     -32.469  30.141   6.691  1.00 92.88           C  
ATOM   1558  C   SER A 207     -33.438  31.297   6.789  1.00 92.88           C  
ATOM   1559  CB  SER A 207     -33.188  28.828   6.977  1.00 92.88           C  
ATOM   1560  O   SER A 207     -33.188  32.250   7.531  1.00 92.88           O  
ATOM   1561  OG  SER A 207     -34.438  28.781   6.285  1.00 92.88           O  
ATOM   1562  N   SER A 208     -34.469  31.297   5.941  1.00 88.94           N  
ATOM   1563  CA  SER A 208     -35.500  32.312   5.922  1.00 88.94           C  
ATOM   1564  C   SER A 208     -36.438  32.188   7.117  1.00 88.94           C  
ATOM   1565  CB  SER A 208     -36.312  32.250   4.621  1.00 88.94           C  
ATOM   1566  O   SER A 208     -36.438  31.188   7.816  1.00 88.94           O  
ATOM   1567  OG  SER A 208     -36.969  31.016   4.516  1.00 88.94           O  
ATOM   1568  N   GLN A 209     -37.125  33.344   7.469  1.00 81.75           N  
ATOM   1569  CA  GLN A 209     -38.062  33.438   8.602  1.00 81.75           C  
ATOM   1570  C   GLN A 209     -39.312  32.625   8.328  1.00 81.75           C  
ATOM   1571  CB  GLN A 209     -38.406  34.875   8.914  1.00 81.75           C  
ATOM   1572  O   GLN A 209     -40.094  32.344   9.250  1.00 81.75           O  
ATOM   1573  CG  GLN A 209     -39.031  35.094  10.289  1.00 81.75           C  
ATOM   1574  CD  GLN A 209     -39.312  36.531  10.609  1.00 81.75           C  
ATOM   1575  NE2 GLN A 209     -39.625  36.812  11.859  1.00 81.75           N  
ATOM   1576  OE1 GLN A 209     -39.188  37.406   9.734  1.00 81.75           O  
ATOM   1577  N   GLN A 210     -39.500  31.797   7.430  1.00 68.31           N  
ATOM   1578  CA  GLN A 210     -40.781  31.156   7.199  1.00 68.31           C  
ATOM   1579  C   GLN A 210     -41.094  30.156   8.305  1.00 68.31           C  
ATOM   1580  CB  GLN A 210     -40.812  30.469   5.836  1.00 68.31           C  
ATOM   1581  O   GLN A 210     -40.188  29.531   8.867  1.00 68.31           O  
ATOM   1582  CG  GLN A 210     -41.188  31.391   4.684  1.00 68.31           C  
ATOM   1583  CD  GLN A 210     -41.250  30.672   3.354  1.00 68.31           C  
ATOM   1584  NE2 GLN A 210     -41.656  31.391   2.307  1.00 68.31           N  
ATOM   1585  OE1 GLN A 210     -40.969  29.469   3.264  1.00 68.31           O  
ATOM   1586  N   PRO A 211     -42.312  30.344   8.914  1.00 57.44           N  
ATOM   1587  CA  PRO A 211     -42.719  29.406   9.961  1.00 57.44           C  
ATOM   1588  C   PRO A 211     -42.500  27.953   9.562  1.00 57.44           C  
ATOM   1589  CB  PRO A 211     -44.219  29.703  10.125  1.00 57.44           C  
ATOM   1590  O   PRO A 211     -42.562  27.609   8.375  1.00 57.44           O  
ATOM   1591  CG  PRO A 211     -44.531  30.656   9.016  1.00 57.44           C  
ATOM   1592  CD  PRO A 211     -43.281  30.984   8.281  1.00 57.44           C  
ATOM   1593  N   PRO A 212     -41.719  27.234  10.375  1.00 54.47           N  
ATOM   1594  CA  PRO A 212     -41.531  25.812  10.062  1.00 54.47           C  
ATOM   1595  C   PRO A 212     -42.812  25.125   9.633  1.00 54.47           C  
ATOM   1596  CB  PRO A 212     -41.000  25.219  11.375  1.00 54.47           C  
ATOM   1597  O   PRO A 212     -43.906  25.516  10.062  1.00 54.47           O  
ATOM   1598  CG  PRO A 212     -41.156  26.328  12.375  1.00 54.47           C  
ATOM   1599  CD  PRO A 212     -41.656  27.562  11.656  1.00 54.47           C  
ATOM   1600  N   ASN A 213     -42.969  24.609   8.500  1.00 52.75           N  
ATOM   1601  CA  ASN A 213     -44.156  23.781   8.180  1.00 52.75           C  
ATOM   1602  C   ASN A 213     -44.562  22.906   9.359  1.00 52.75           C  
ATOM   1603  CB  ASN A 213     -43.875  22.922   6.949  1.00 52.75           C  
ATOM   1604  O   ASN A 213     -43.688  22.375  10.070  1.00 52.75           O  
ATOM   1605  CG  ASN A 213     -44.375  23.547   5.672  1.00 52.75           C  
ATOM   1606  ND2 ASN A 213     -44.031  22.969   4.535  1.00 52.75           N  
ATOM   1607  OD1 ASN A 213     -45.094  24.562   5.703  1.00 52.75           O  
ATOM   1608  N   ALA A 214     -45.719  23.031  10.062  1.00 52.97           N  
ATOM   1609  CA  ALA A 214     -46.344  22.438  11.234  1.00 52.97           C  
ATOM   1610  C   ALA A 214     -45.969  20.969  11.383  1.00 52.97           C  
ATOM   1611  CB  ALA A 214     -47.875  22.562  11.148  1.00 52.97           C  
ATOM   1612  O   ALA A 214     -46.031  20.406  12.477  1.00 52.97           O  
ATOM   1613  N   GLY A 215     -45.719  20.125  10.305  1.00 51.28           N  
ATOM   1614  CA  GLY A 215     -45.812  18.688  10.555  1.00 51.28           C  
ATOM   1615  C   GLY A 215     -44.438  18.062  10.781  1.00 51.28           C  
ATOM   1616  O   GLY A 215     -44.344  16.891  11.188  1.00 51.28           O  
ATOM   1617  N   GLN A 216     -43.375  18.375  10.102  1.00 56.81           N  
ATOM   1618  CA  GLN A 216     -42.188  17.516  10.234  1.00 56.81           C  
ATOM   1619  C   GLN A 216     -41.281  18.016  11.336  1.00 56.81           C  
ATOM   1620  CB  GLN A 216     -41.438  17.438   8.906  1.00 56.81           C  
ATOM   1621  O   GLN A 216     -41.125  19.234  11.523  1.00 56.81           O  
ATOM   1622  CG  GLN A 216     -42.000  16.406   7.941  1.00 56.81           C  
ATOM   1623  CD  GLN A 216     -41.156  16.250   6.684  1.00 56.81           C  
ATOM   1624  NE2 GLN A 216     -41.531  15.273   5.855  1.00 56.81           N  
ATOM   1625  OE1 GLN A 216     -40.219  17.016   6.461  1.00 56.81           O  
ATOM   1626  N   PRO A 217     -41.125  17.266  12.430  1.00 60.22           N  
ATOM   1627  CA  PRO A 217     -40.188  17.641  13.484  1.00 60.22           C  
ATOM   1628  C   PRO A 217     -38.938  18.344  12.953  1.00 60.22           C  
ATOM   1629  CB  PRO A 217     -39.812  16.297  14.125  1.00 60.22           C  
ATOM   1630  O   PRO A 217     -38.469  18.016  11.867  1.00 60.22           O  
ATOM   1631  CG  PRO A 217     -40.375  15.266  13.203  1.00 60.22           C  
ATOM   1632  CD  PRO A 217     -41.250  15.961  12.180  1.00 60.22           C  
ATOM   1633  N   PRO A 218     -38.656  19.547  13.461  1.00 65.12           N  
ATOM   1634  CA  PRO A 218     -37.469  20.281  13.023  1.00 65.12           C  
ATOM   1635  C   PRO A 218     -36.188  19.453  13.102  1.00 65.12           C  
ATOM   1636  CB  PRO A 218     -37.406  21.469  13.992  1.00 65.12           C  
ATOM   1637  O   PRO A 218     -36.062  18.594  13.992  1.00 65.12           O  
ATOM   1638  CG  PRO A 218     -38.375  21.109  15.078  1.00 65.12           C  
ATOM   1639  CD  PRO A 218     -39.188  19.922  14.641  1.00 65.12           C  
ATOM   1640  N   PRO A 219     -35.469  19.391  12.031  1.00 72.44           N  
ATOM   1641  CA  PRO A 219     -34.219  18.641  12.062  1.00 72.44           C  
ATOM   1642  C   PRO A 219     -33.281  19.094  13.195  1.00 72.44           C  
ATOM   1643  CB  PRO A 219     -33.594  18.938  10.703  1.00 72.44           C  
ATOM   1644  O   PRO A 219     -33.406  20.219  13.672  1.00 72.44           O  
ATOM   1645  CG  PRO A 219     -34.375  20.109  10.172  1.00 72.44           C  
ATOM   1646  CD  PRO A 219     -35.594  20.297  11.016  1.00 72.44           C  
ATOM   1647  N   PRO A 220     -32.625  18.234  13.977  1.00 81.38           N  
ATOM   1648  CA  PRO A 220     -31.672  18.547  15.047  1.00 81.38           C  
ATOM   1649  C   PRO A 220     -30.484  19.391  14.570  1.00 81.38           C  
ATOM   1650  CB  PRO A 220     -31.203  17.156  15.516  1.00 81.38           C  
ATOM   1651  O   PRO A 220     -29.344  18.938  14.609  1.00 81.38           O  
ATOM   1652  CG  PRO A 220     -31.328  16.281  14.312  1.00 81.38           C  
ATOM   1653  CD  PRO A 220     -32.469  16.812  13.469  1.00 81.38           C  
ATOM   1654  N   LEU A 221     -30.750  20.531  13.992  1.00 91.25           N  
ATOM   1655  CA  LEU A 221     -29.766  21.469  13.453  1.00 91.25           C  
ATOM   1656  C   LEU A 221     -29.828  22.812  14.180  1.00 91.25           C  
ATOM   1657  CB  LEU A 221     -29.984  21.672  11.953  1.00 91.25           C  
ATOM   1658  O   LEU A 221     -30.906  23.266  14.555  1.00 91.25           O  
ATOM   1659  CG  LEU A 221     -29.766  20.453  11.062  1.00 91.25           C  
ATOM   1660  CD1 LEU A 221     -30.516  20.609   9.742  1.00 91.25           C  
ATOM   1661  CD2 LEU A 221     -28.266  20.250  10.805  1.00 91.25           C  
ATOM   1662  N   PRO A 222     -28.719  23.328  14.477  1.00 93.69           N  
ATOM   1663  CA  PRO A 222     -28.719  24.719  14.961  1.00 93.69           C  
ATOM   1664  C   PRO A 222     -29.047  25.719  13.867  1.00 93.69           C  
ATOM   1665  CB  PRO A 222     -27.281  24.906  15.461  1.00 93.69           C  
ATOM   1666  O   PRO A 222     -28.156  26.297  13.250  1.00 93.69           O  
ATOM   1667  CG  PRO A 222     -26.453  23.984  14.633  1.00 93.69           C  
ATOM   1668  CD  PRO A 222     -27.312  22.797  14.242  1.00 93.69           C  
ATOM   1669  N   VAL A 223     -30.312  26.094  13.742  1.00 94.25           N  
ATOM   1670  CA  VAL A 223     -30.797  26.938  12.656  1.00 94.25           C  
ATOM   1671  C   VAL A 223     -31.156  28.328  13.188  1.00 94.25           C  
ATOM   1672  CB  VAL A 223     -32.031  26.312  11.961  1.00 94.25           C  
ATOM   1673  O   VAL A 223     -31.781  28.453  14.250  1.00 94.25           O  
ATOM   1674  CG1 VAL A 223     -32.531  27.219  10.836  1.00 94.25           C  
ATOM   1675  CG2 VAL A 223     -31.688  24.922  11.422  1.00 94.25           C  
ATOM   1676  N   ILE A 224     -30.672  29.297  12.523  1.00 94.69           N  
ATOM   1677  CA  ILE A 224     -31.000  30.688  12.805  1.00 94.69           C  
ATOM   1678  C   ILE A 224     -31.891  31.234  11.695  1.00 94.69           C  
ATOM   1679  CB  ILE A 224     -29.734  31.547  12.953  1.00 94.69           C  
ATOM   1680  O   ILE A 224     -31.500  31.250  10.523  1.00 94.69           O  
ATOM   1681  CG1 ILE A 224     -28.859  31.031  14.094  1.00 94.69           C  
ATOM   1682  CG2 ILE A 224     -30.094  33.031  13.172  1.00 94.69           C  
ATOM   1683  CD1 ILE A 224     -27.547  31.781  14.266  1.00 94.69           C  
ATOM   1684  N   ALA A 225     -33.062  31.688  12.023  1.00 93.06           N  
ATOM   1685  CA  ALA A 225     -33.969  32.312  11.078  1.00 93.06           C  
ATOM   1686  C   ALA A 225     -33.719  33.844  11.008  1.00 93.06           C  
ATOM   1687  CB  ALA A 225     -35.406  32.062  11.477  1.00 93.06           C  
ATOM   1688  O   ALA A 225     -33.812  34.531  12.023  1.00 93.06           O  
ATOM   1689  N   LEU A 226     -33.375  34.312   9.867  1.00 93.12           N  
ATOM   1690  CA  LEU A 226     -33.125  35.750   9.656  1.00 93.12           C  
ATOM   1691  C   LEU A 226     -34.438  36.500   9.438  1.00 93.12           C  
ATOM   1692  CB  LEU A 226     -32.188  35.938   8.461  1.00 93.12           C  
ATOM   1693  O   LEU A 226     -35.156  36.250   8.484  1.00 93.12           O  
ATOM   1694  CG  LEU A 226     -30.750  35.469   8.633  1.00 93.12           C  
ATOM   1695  CD1 LEU A 226     -30.016  35.500   7.297  1.00 93.12           C  
ATOM   1696  CD2 LEU A 226     -30.016  36.281   9.672  1.00 93.12           C  
ATOM   1697  N   PRO A 227     -34.656  37.438  10.242  1.00 89.50           N  
ATOM   1698  CA  PRO A 227     -35.875  38.219  10.094  1.00 89.50           C  
ATOM   1699  C   PRO A 227     -35.906  39.000   8.797  1.00 89.50           C  
ATOM   1700  CB  PRO A 227     -35.844  39.125  11.312  1.00 89.50           C  
ATOM   1701  O   PRO A 227     -34.906  39.625   8.422  1.00 89.50           O  
ATOM   1702  CG  PRO A 227     -34.781  38.594  12.180  1.00 89.50           C  
ATOM   1703  CD  PRO A 227     -33.875  37.719  11.344  1.00 89.50           C  
ATOM   1704  N   GLY A 228     -37.062  39.000   8.086  1.00 86.88           N  
ATOM   1705  CA  GLY A 228     -37.281  39.812   6.898  1.00 86.88           C  
ATOM   1706  C   GLY A 228     -36.594  39.250   5.664  1.00 86.88           C  
ATOM   1707  O   GLY A 228     -36.531  39.938   4.637  1.00 86.88           O  
ATOM   1708  N   VAL A 229     -35.969  38.156   5.781  1.00 89.56           N  
ATOM   1709  CA  VAL A 229     -35.250  37.562   4.668  1.00 89.56           C  
ATOM   1710  C   VAL A 229     -36.031  36.375   4.094  1.00 89.56           C  
ATOM   1711  CB  VAL A 229     -33.844  37.094   5.098  1.00 89.56           C  
ATOM   1712  O   VAL A 229     -36.594  35.594   4.844  1.00 89.56           O  
ATOM   1713  CG1 VAL A 229     -33.125  36.438   3.936  1.00 89.56           C  
ATOM   1714  CG2 VAL A 229     -33.031  38.281   5.621  1.00 89.56           C  
ATOM   1715  N   ASP A 230     -36.156  36.281   2.805  1.00 85.94           N  
ATOM   1716  CA  ASP A 230     -36.812  35.188   2.115  1.00 85.94           C  
ATOM   1717  C   ASP A 230     -35.781  34.312   1.397  1.00 85.94           C  
ATOM   1718  CB  ASP A 230     -37.844  35.688   1.118  1.00 85.94           C  
ATOM   1719  O   ASP A 230     -34.594  34.500   1.556  1.00 85.94           O  
ATOM   1720  CG  ASP A 230     -37.250  36.625   0.073  1.00 85.94           C  
ATOM   1721  OD1 ASP A 230     -36.000  36.719  -0.020  1.00 85.94           O  
ATOM   1722  OD2 ASP A 230     -38.031  37.281  -0.662  1.00 85.94           O  
ATOM   1723  N   ASP A 231     -36.281  33.219   0.750  1.00 81.75           N  
ATOM   1724  CA  ASP A 231     -35.406  32.281   0.087  1.00 81.75           C  
ATOM   1725  C   ASP A 231     -35.312  32.562  -1.412  1.00 81.75           C  
ATOM   1726  CB  ASP A 231     -35.906  30.844   0.327  1.00 81.75           C  
ATOM   1727  O   ASP A 231     -35.156  31.625  -2.213  1.00 81.75           O  
ATOM   1728  CG  ASP A 231     -35.594  30.328   1.722  1.00 81.75           C  
ATOM   1729  OD1 ASP A 231     -34.625  30.812   2.342  1.00 81.75           O  
ATOM   1730  OD2 ASP A 231     -36.312  29.438   2.205  1.00 81.75           O  
ATOM   1731  N   SER A 232     -35.438  33.812  -1.698  1.00 82.75           N  
ATOM   1732  CA  SER A 232     -35.312  34.188  -3.098  1.00 82.75           C  
ATOM   1733  C   SER A 232     -33.875  34.031  -3.582  1.00 82.75           C  
ATOM   1734  CB  SER A 232     -35.781  35.656  -3.295  1.00 82.75           C  
ATOM   1735  O   SER A 232     -32.938  34.188  -2.799  1.00 82.75           O  
ATOM   1736  OG  SER A 232     -35.062  36.531  -2.422  1.00 82.75           O  
ATOM   1737  N   TYR A 233     -33.750  33.656  -4.863  1.00 85.31           N  
ATOM   1738  CA  TYR A 233     -32.438  33.500  -5.512  1.00 85.31           C  
ATOM   1739  C   TYR A 233     -32.219  34.562  -6.570  1.00 85.31           C  
ATOM   1740  CB  TYR A 233     -32.344  32.094  -6.145  1.00 85.31           C  
ATOM   1741  O   TYR A 233     -33.094  34.812  -7.406  1.00 85.31           O  
ATOM   1742  CG  TYR A 233     -30.938  31.750  -6.590  1.00 85.31           C  
ATOM   1743  CD1 TYR A 233     -30.516  31.984  -7.898  1.00 85.31           C  
ATOM   1744  CD2 TYR A 233     -30.016  31.188  -5.703  1.00 85.31           C  
ATOM   1745  CE1 TYR A 233     -29.234  31.656  -8.312  1.00 85.31           C  
ATOM   1746  CE2 TYR A 233     -28.734  30.875  -6.105  1.00 85.31           C  
ATOM   1747  OH  TYR A 233     -27.078  30.781  -7.816  1.00 85.31           O  
ATOM   1748  CZ  TYR A 233     -28.344  31.109  -7.414  1.00 85.31           C  
ATOM   1749  N   PRO A 234     -31.109  35.250  -6.535  1.00 86.12           N  
ATOM   1750  CA  PRO A 234     -29.891  35.125  -5.734  1.00 86.12           C  
ATOM   1751  C   PRO A 234     -30.062  35.688  -4.324  1.00 86.12           C  
ATOM   1752  CB  PRO A 234     -28.859  35.938  -6.531  1.00 86.12           C  
ATOM   1753  O   PRO A 234     -30.812  36.656  -4.121  1.00 86.12           O  
ATOM   1754  CG  PRO A 234     -29.531  36.219  -7.840  1.00 86.12           C  
ATOM   1755  CD  PRO A 234     -31.016  36.062  -7.660  1.00 86.12           C  
ATOM   1756  N   PRO A 235     -29.344  35.156  -3.420  1.00 89.38           N  
ATOM   1757  CA  PRO A 235     -29.578  35.438  -2.004  1.00 89.38           C  
ATOM   1758  C   PRO A 235     -28.734  36.625  -1.484  1.00 89.38           C  
ATOM   1759  CB  PRO A 235     -29.188  34.156  -1.308  1.00 89.38           C  
ATOM   1760  O   PRO A 235     -28.062  36.469  -0.463  1.00 89.38           O  
ATOM   1761  CG  PRO A 235     -28.062  33.594  -2.117  1.00 89.38           C  
ATOM   1762  CD  PRO A 235     -28.297  33.938  -3.561  1.00 89.38           C  
ATOM   1763  N   GLN A 236     -28.859  37.719  -2.066  1.00 90.69           N  
ATOM   1764  CA  GLN A 236     -28.094  38.906  -1.671  1.00 90.69           C  
ATOM   1765  C   GLN A 236     -28.438  39.312  -0.248  1.00 90.69           C  
ATOM   1766  CB  GLN A 236     -28.344  40.062  -2.643  1.00 90.69           C  
ATOM   1767  O   GLN A 236     -27.562  39.375   0.619  1.00 90.69           O  
ATOM   1768  CG  GLN A 236     -27.891  39.750  -4.066  1.00 90.69           C  
ATOM   1769  CD  GLN A 236     -29.016  39.250  -4.945  1.00 90.69           C  
ATOM   1770  NE2 GLN A 236     -28.750  39.125  -6.242  1.00 90.69           N  
ATOM   1771  OE1 GLN A 236     -30.109  38.969  -4.465  1.00 90.69           O  
ATOM   1772  N   LYS A 237     -29.719  39.562  -0.055  1.00 90.94           N  
ATOM   1773  CA  LYS A 237     -30.156  40.000   1.262  1.00 90.94           C  
ATOM   1774  C   LYS A 237     -29.812  38.969   2.340  1.00 90.94           C  
ATOM   1775  CB  LYS A 237     -31.672  40.281   1.262  1.00 90.94           C  
ATOM   1776  O   LYS A 237     -29.391  39.344   3.434  1.00 90.94           O  
ATOM   1777  CG  LYS A 237     -32.156  40.969   2.527  1.00 90.94           C  
ATOM   1778  CD  LYS A 237     -33.656  41.312   2.430  1.00 90.94           C  
ATOM   1779  CE  LYS A 237     -34.156  41.969   3.697  1.00 90.94           C  
ATOM   1780  NZ  LYS A 237     -35.625  42.312   3.604  1.00 90.94           N  
ATOM   1781  N   LYS A 238     -30.016  37.750   2.068  1.00 92.50           N  
ATOM   1782  CA  LYS A 238     -29.719  36.688   3.020  1.00 92.50           C  
ATOM   1783  C   LYS A 238     -28.250  36.656   3.395  1.00 92.50           C  
ATOM   1784  CB  LYS A 238     -30.125  35.344   2.443  1.00 92.50           C  
ATOM   1785  O   LYS A 238     -27.891  36.562   4.574  1.00 92.50           O  
ATOM   1786  CG  LYS A 238     -30.141  34.188   3.463  1.00 92.50           C  
ATOM   1787  CD  LYS A 238     -30.562  32.875   2.834  1.00 92.50           C  
ATOM   1788  CE  LYS A 238     -32.062  32.875   2.508  1.00 92.50           C  
ATOM   1789  NZ  LYS A 238     -32.469  31.594   1.841  1.00 92.50           N  
ATOM   1790  N   SER A 239     -27.406  36.750   2.441  1.00 94.56           N  
ATOM   1791  CA  SER A 239     -25.969  36.719   2.670  1.00 94.56           C  
ATOM   1792  C   SER A 239     -25.531  37.906   3.525  1.00 94.56           C  
ATOM   1793  CB  SER A 239     -25.203  36.750   1.340  1.00 94.56           C  
ATOM   1794  O   SER A 239     -24.812  37.750   4.516  1.00 94.56           O  
ATOM   1795  OG  SER A 239     -23.812  36.656   1.554  1.00 94.56           O  
ATOM   1796  N   PHE A 240     -25.969  39.094   3.227  1.00 95.50           N  
ATOM   1797  CA  PHE A 240     -25.594  40.312   3.943  1.00 95.50           C  
ATOM   1798  C   PHE A 240     -26.156  40.312   5.359  1.00 95.50           C  
ATOM   1799  CB  PHE A 240     -26.078  41.562   3.195  1.00 95.50           C  
ATOM   1800  O   PHE A 240     -25.469  40.688   6.312  1.00 95.50           O  
ATOM   1801  CG  PHE A 240     -25.141  42.031   2.113  1.00 95.50           C  
ATOM   1802  CD1 PHE A 240     -24.172  43.000   2.371  1.00 95.50           C  
ATOM   1803  CD2 PHE A 240     -25.203  41.469   0.836  1.00 95.50           C  
ATOM   1804  CE1 PHE A 240     -23.312  43.438   1.372  1.00 95.50           C  
ATOM   1805  CE2 PHE A 240     -24.344  41.906  -0.168  1.00 95.50           C  
ATOM   1806  CZ  PHE A 240     -23.391  42.875   0.102  1.00 95.50           C  
ATOM   1807  N   MET A 241     -27.359  39.875   5.500  1.00 95.56           N  
ATOM   1808  CA  MET A 241     -27.984  39.812   6.816  1.00 95.56           C  
ATOM   1809  C   MET A 241     -27.328  38.750   7.691  1.00 95.56           C  
ATOM   1810  CB  MET A 241     -29.484  39.562   6.691  1.00 95.56           C  
ATOM   1811  O   MET A 241     -27.266  38.906   8.914  1.00 95.56           O  
ATOM   1812  CG  MET A 241     -30.266  40.719   6.105  1.00 95.56           C  
ATOM   1813  SD  MET A 241     -30.016  42.281   7.047  1.00 95.56           S  
ATOM   1814  CE  MET A 241     -29.641  41.594   8.688  1.00 95.56           C  
ATOM   1815  N   MET A 242     -26.922  37.688   7.094  1.00 96.50           N  
ATOM   1816  CA  MET A 242     -26.172  36.656   7.816  1.00 96.50           C  
ATOM   1817  C   MET A 242     -24.859  37.219   8.352  1.00 96.50           C  
ATOM   1818  CB  MET A 242     -25.906  35.469   6.910  1.00 96.50           C  
ATOM   1819  O   MET A 242     -24.516  37.000   9.523  1.00 96.50           O  
ATOM   1820  CG  MET A 242     -25.094  34.375   7.578  1.00 96.50           C  
ATOM   1821  SD  MET A 242     -24.703  32.969   6.434  1.00 96.50           S  
ATOM   1822  CE  MET A 242     -23.422  33.781   5.410  1.00 96.50           C  
ATOM   1823  N   ILE A 243     -24.125  37.906   7.492  1.00 97.31           N  
ATOM   1824  CA  ILE A 243     -22.859  38.500   7.891  1.00 97.31           C  
ATOM   1825  C   ILE A 243     -23.094  39.531   9.000  1.00 97.31           C  
ATOM   1826  CB  ILE A 243     -22.141  39.156   6.695  1.00 97.31           C  
ATOM   1827  O   ILE A 243     -22.312  39.594   9.961  1.00 97.31           O  
ATOM   1828  CG1 ILE A 243     -21.688  38.094   5.684  1.00 97.31           C  
ATOM   1829  CG2 ILE A 243     -20.938  40.000   7.172  1.00 97.31           C  
ATOM   1830  CD1 ILE A 243     -21.203  38.688   4.359  1.00 97.31           C  
ATOM   1831  N   LYS A 244     -24.125  40.344   8.867  1.00 96.69           N  
ATOM   1832  CA  LYS A 244     -24.484  41.312   9.906  1.00 96.69           C  
ATOM   1833  C   LYS A 244     -24.797  40.594  11.227  1.00 96.69           C  
ATOM   1834  CB  LYS A 244     -25.688  42.125   9.461  1.00 96.69           C  
ATOM   1835  O   LYS A 244     -24.391  41.062  12.289  1.00 96.69           O  
ATOM   1836  CG  LYS A 244     -26.062  43.250  10.430  1.00 96.69           C  
ATOM   1837  CD  LYS A 244     -27.266  44.031   9.938  1.00 96.69           C  
ATOM   1838  CE  LYS A 244     -27.641  45.156  10.906  1.00 96.69           C  
ATOM   1839  NZ  LYS A 244     -27.938  44.625  12.273  1.00 96.69           N  
ATOM   1840  N   TYR A 245     -25.562  39.531  11.164  1.00 96.75           N  
ATOM   1841  CA  TYR A 245     -25.875  38.750  12.352  1.00 96.75           C  
ATOM   1842  C   TYR A 245     -24.594  38.250  13.016  1.00 96.75           C  
ATOM   1843  CB  TYR A 245     -26.766  37.562  11.984  1.00 96.75           C  
ATOM   1844  O   TYR A 245     -24.453  38.312  14.242  1.00 96.75           O  
ATOM   1845  CG  TYR A 245     -27.219  36.750  13.180  1.00 96.75           C  
ATOM   1846  CD1 TYR A 245     -26.422  35.750  13.703  1.00 96.75           C  
ATOM   1847  CD2 TYR A 245     -28.453  37.000  13.781  1.00 96.75           C  
ATOM   1848  CE1 TYR A 245     -26.828  35.000  14.797  1.00 96.75           C  
ATOM   1849  CE2 TYR A 245     -28.875  36.250  14.875  1.00 96.75           C  
ATOM   1850  OH  TYR A 245     -28.469  34.500  16.469  1.00 96.75           O  
ATOM   1851  CZ  TYR A 245     -28.062  35.250  15.375  1.00 96.75           C  
ATOM   1852  N   MET A 246     -23.672  37.656  12.258  1.00 97.50           N  
ATOM   1853  CA  MET A 246     -22.391  37.188  12.773  1.00 97.50           C  
ATOM   1854  C   MET A 246     -21.641  38.281  13.492  1.00 97.50           C  
ATOM   1855  CB  MET A 246     -21.547  36.594  11.633  1.00 97.50           C  
ATOM   1856  O   MET A 246     -21.062  38.062  14.562  1.00 97.50           O  
ATOM   1857  CG  MET A 246     -22.125  35.375  10.984  1.00 97.50           C  
ATOM   1858  SD  MET A 246     -21.188  34.844   9.492  1.00 97.50           S  
ATOM   1859  CE  MET A 246     -19.625  34.344  10.266  1.00 97.50           C  
ATOM   1860  N   HIS A 247     -21.594  39.406  12.852  1.00 96.75           N  
ATOM   1861  CA  HIS A 247     -20.953  40.562  13.438  1.00 96.75           C  
ATOM   1862  C   HIS A 247     -21.641  40.969  14.734  1.00 96.75           C  
ATOM   1863  CB  HIS A 247     -20.938  41.719  12.453  1.00 96.75           C  
ATOM   1864  O   HIS A 247     -20.984  41.125  15.773  1.00 96.75           O  
ATOM   1865  CG  HIS A 247     -20.500  43.031  13.055  1.00 96.75           C  
ATOM   1866  CD2 HIS A 247     -19.281  43.625  13.086  1.00 96.75           C  
ATOM   1867  ND1 HIS A 247     -21.359  43.875  13.734  1.00 96.75           N  
ATOM   1868  CE1 HIS A 247     -20.672  44.938  14.148  1.00 96.75           C  
ATOM   1869  NE2 HIS A 247     -19.422  44.812  13.773  1.00 96.75           N  
ATOM   1870  N   ASP A 248     -22.922  41.156  14.750  1.00 96.69           N  
ATOM   1871  CA  ASP A 248     -23.672  41.719  15.867  1.00 96.69           C  
ATOM   1872  C   ASP A 248     -23.656  40.781  17.062  1.00 96.69           C  
ATOM   1873  CB  ASP A 248     -25.125  42.000  15.445  1.00 96.69           C  
ATOM   1874  O   ASP A 248     -23.609  41.250  18.219  1.00 96.69           O  
ATOM   1875  CG  ASP A 248     -25.250  43.156  14.461  1.00 96.69           C  
ATOM   1876  OD1 ASP A 248     -24.250  43.875  14.234  1.00 96.69           O  
ATOM   1877  OD2 ASP A 248     -26.344  43.344  13.898  1.00 96.69           O  
ATOM   1878  N   HIS A 249     -23.594  39.531  16.906  1.00 96.62           N  
ATOM   1879  CA  HIS A 249     -23.750  38.594  18.000  1.00 96.62           C  
ATOM   1880  C   HIS A 249     -22.391  38.000  18.406  1.00 96.62           C  
ATOM   1881  CB  HIS A 249     -24.703  37.469  17.609  1.00 96.62           C  
ATOM   1882  O   HIS A 249     -22.188  37.625  19.562  1.00 96.62           O  
ATOM   1883  CG  HIS A 249     -26.125  37.906  17.516  1.00 96.62           C  
ATOM   1884  CD2 HIS A 249     -27.172  37.688  18.359  1.00 96.62           C  
ATOM   1885  ND1 HIS A 249     -26.625  38.656  16.469  1.00 96.62           N  
ATOM   1886  CE1 HIS A 249     -27.906  38.875  16.672  1.00 96.62           C  
ATOM   1887  NE2 HIS A 249     -28.266  38.312  17.797  1.00 96.62           N  
ATOM   1888  N   TYR A 250     -21.391  37.938  17.469  1.00 96.88           N  
ATOM   1889  CA  TYR A 250     -20.250  37.094  17.766  1.00 96.88           C  
ATOM   1890  C   TYR A 250     -18.938  37.781  17.469  1.00 96.88           C  
ATOM   1891  CB  TYR A 250     -20.344  35.781  16.969  1.00 96.88           C  
ATOM   1892  O   TYR A 250     -17.859  37.188  17.531  1.00 96.88           O  
ATOM   1893  CG  TYR A 250     -21.531  34.938  17.328  1.00 96.88           C  
ATOM   1894  CD1 TYR A 250     -21.609  34.281  18.578  1.00 96.88           C  
ATOM   1895  CD2 TYR A 250     -22.578  34.750  16.438  1.00 96.88           C  
ATOM   1896  CE1 TYR A 250     -22.688  33.500  18.922  1.00 96.88           C  
ATOM   1897  CE2 TYR A 250     -23.672  33.938  16.766  1.00 96.88           C  
ATOM   1898  OH  TYR A 250     -24.812  32.562  18.344  1.00 96.88           O  
ATOM   1899  CZ  TYR A 250     -23.719  33.344  18.016  1.00 96.88           C  
ATOM   1900  N   LEU A 251     -18.859  39.000  17.109  1.00 95.31           N  
ATOM   1901  CA  LEU A 251     -17.672  39.719  16.672  1.00 95.31           C  
ATOM   1902  C   LEU A 251     -16.547  39.594  17.688  1.00 95.31           C  
ATOM   1903  CB  LEU A 251     -18.000  41.188  16.422  1.00 95.31           C  
ATOM   1904  O   LEU A 251     -15.398  39.312  17.344  1.00 95.31           O  
ATOM   1905  CG  LEU A 251     -16.859  42.062  15.883  1.00 95.31           C  
ATOM   1906  CD1 LEU A 251     -16.500  41.625  14.461  1.00 95.31           C  
ATOM   1907  CD2 LEU A 251     -17.234  43.531  15.930  1.00 95.31           C  
ATOM   1908  N   ASP A 252     -16.891  39.719  18.984  1.00 93.81           N  
ATOM   1909  CA  ASP A 252     -15.875  39.750  20.031  1.00 93.81           C  
ATOM   1910  C   ASP A 252     -15.664  38.344  20.625  1.00 93.81           C  
ATOM   1911  CB  ASP A 252     -16.250  40.750  21.141  1.00 93.81           C  
ATOM   1912  O   ASP A 252     -14.875  38.188  21.562  1.00 93.81           O  
ATOM   1913  CG  ASP A 252     -16.250  42.188  20.656  1.00 93.81           C  
ATOM   1914  OD1 ASP A 252     -15.344  42.562  19.906  1.00 93.81           O  
ATOM   1915  OD2 ASP A 252     -17.188  42.938  21.047  1.00 93.81           O  
ATOM   1916  N   LYS A 253     -16.281  37.406  20.078  1.00 94.75           N  
ATOM   1917  CA  LYS A 253     -16.203  36.062  20.625  1.00 94.75           C  
ATOM   1918  C   LYS A 253     -15.273  35.188  19.797  1.00 94.75           C  
ATOM   1919  CB  LYS A 253     -17.594  35.406  20.703  1.00 94.75           C  
ATOM   1920  O   LYS A 253     -14.648  34.250  20.328  1.00 94.75           O  
ATOM   1921  CG  LYS A 253     -18.516  36.062  21.719  1.00 94.75           C  
ATOM   1922  CD  LYS A 253     -19.859  35.312  21.812  1.00 94.75           C  
ATOM   1923  CE  LYS A 253     -20.812  36.031  22.750  1.00 94.75           C  
ATOM   1924  NZ  LYS A 253     -22.141  35.344  22.797  1.00 94.75           N  
ATOM   1925  N   TYR A 254     -15.133  35.469  18.547  1.00 96.06           N  
ATOM   1926  CA  TYR A 254     -14.359  34.625  17.656  1.00 96.06           C  
ATOM   1927  C   TYR A 254     -13.289  35.438  16.922  1.00 96.06           C  
ATOM   1928  CB  TYR A 254     -15.281  33.938  16.641  1.00 96.06           C  
ATOM   1929  O   TYR A 254     -13.406  36.656  16.766  1.00 96.06           O  
ATOM   1930  CG  TYR A 254     -16.203  32.906  17.266  1.00 96.06           C  
ATOM   1931  CD1 TYR A 254     -15.805  31.594  17.438  1.00 96.06           C  
ATOM   1932  CD2 TYR A 254     -17.484  33.281  17.672  1.00 96.06           C  
ATOM   1933  CE1 TYR A 254     -16.656  30.656  18.000  1.00 96.06           C  
ATOM   1934  CE2 TYR A 254     -18.344  32.344  18.250  1.00 96.06           C  
ATOM   1935  OH  TYR A 254     -18.766  30.109  18.969  1.00 96.06           O  
ATOM   1936  CZ  TYR A 254     -17.922  31.047  18.406  1.00 96.06           C  
ATOM   1937  N   GLU A 255     -12.227  34.750  16.484  1.00 94.94           N  
ATOM   1938  CA  GLU A 255     -11.125  35.344  15.734  1.00 94.94           C  
ATOM   1939  C   GLU A 255     -11.414  35.375  14.234  1.00 94.94           C  
ATOM   1940  CB  GLU A 255      -9.820  34.625  16.000  1.00 94.94           C  
ATOM   1941  O   GLU A 255     -11.055  36.344  13.547  1.00 94.94           O  
ATOM   1942  CG  GLU A 255      -9.352  34.688  17.453  1.00 94.94           C  
ATOM   1943  CD  GLU A 255      -8.031  33.969  17.703  1.00 94.94           C  
ATOM   1944  OE1 GLU A 255      -7.617  33.844  18.875  1.00 94.94           O  
ATOM   1945  OE2 GLU A 255      -7.410  33.531  16.703  1.00 94.94           O  
ATOM   1946  N   TRP A 256     -12.023  34.281  13.773  1.00 97.62           N  
ATOM   1947  CA  TRP A 256     -12.281  34.125  12.352  1.00 97.62           C  
ATOM   1948  C   TRP A 256     -13.758  33.875  12.094  1.00 97.62           C  
ATOM   1949  CB  TRP A 256     -11.453  32.969  11.789  1.00 97.62           C  
ATOM   1950  O   TRP A 256     -14.453  33.281  12.930  1.00 97.62           O  
ATOM   1951  CG  TRP A 256      -9.969  33.156  11.906  1.00 97.62           C  
ATOM   1952  CD1 TRP A 256      -9.148  32.719  12.898  1.00 97.62           C  
ATOM   1953  CD2 TRP A 256      -9.133  33.875  10.984  1.00 97.62           C  
ATOM   1954  CE2 TRP A 256      -7.812  33.812  11.484  1.00 97.62           C  
ATOM   1955  CE3 TRP A 256      -9.367  34.562   9.781  1.00 97.62           C  
ATOM   1956  NE1 TRP A 256      -7.852  33.094  12.656  1.00 97.62           N  
ATOM   1957  CH2 TRP A 256      -6.992  35.062   9.656  1.00 97.62           C  
ATOM   1958  CZ2 TRP A 256      -6.734  34.406  10.828  1.00 97.62           C  
ATOM   1959  CZ3 TRP A 256      -8.289  35.125   9.125  1.00 97.62           C  
ATOM   1960  N   PHE A 257     -14.234  34.250  10.922  1.00 98.44           N  
ATOM   1961  CA  PHE A 257     -15.609  34.094  10.477  1.00 98.44           C  
ATOM   1962  C   PHE A 257     -15.641  33.531   9.055  1.00 98.44           C  
ATOM   1963  CB  PHE A 257     -16.375  35.406  10.547  1.00 98.44           C  
ATOM   1964  O   PHE A 257     -14.898  34.000   8.188  1.00 98.44           O  
ATOM   1965  CG  PHE A 257     -16.484  35.969  11.938  1.00 98.44           C  
ATOM   1966  CD1 PHE A 257     -17.609  35.719  12.719  1.00 98.44           C  
ATOM   1967  CD2 PHE A 257     -15.477  36.750  12.461  1.00 98.44           C  
ATOM   1968  CE1 PHE A 257     -17.719  36.219  14.008  1.00 98.44           C  
ATOM   1969  CE2 PHE A 257     -15.570  37.281  13.742  1.00 98.44           C  
ATOM   1970  CZ  PHE A 257     -16.688  37.031  14.516  1.00 98.44           C  
ATOM   1971  N   MET A 258     -16.391  32.594   8.805  1.00 98.56           N  
ATOM   1972  CA  MET A 258     -16.516  31.984   7.484  1.00 98.56           C  
ATOM   1973  C   MET A 258     -17.969  31.969   7.023  1.00 98.56           C  
ATOM   1974  CB  MET A 258     -15.938  30.578   7.488  1.00 98.56           C  
ATOM   1975  O   MET A 258     -18.859  31.578   7.785  1.00 98.56           O  
ATOM   1976  CG  MET A 258     -15.984  29.891   6.129  1.00 98.56           C  
ATOM   1977  SD  MET A 258     -15.164  28.250   6.141  1.00 98.56           S  
ATOM   1978  CE  MET A 258     -15.383  27.766   4.406  1.00 98.56           C  
ATOM   1979  N   ARG A 259     -18.266  32.406   5.918  1.00 97.88           N  
ATOM   1980  CA  ARG A 259     -19.516  32.219   5.199  1.00 97.88           C  
ATOM   1981  C   ARG A 259     -19.438  31.047   4.238  1.00 97.88           C  
ATOM   1982  CB  ARG A 259     -19.891  33.500   4.438  1.00 97.88           C  
ATOM   1983  O   ARG A 259     -18.656  31.078   3.287  1.00 97.88           O  
ATOM   1984  CG  ARG A 259     -21.188  33.375   3.641  1.00 97.88           C  
ATOM   1985  CD  ARG A 259     -20.906  33.219   2.152  1.00 97.88           C  
ATOM   1986  NE  ARG A 259     -22.156  33.156   1.384  1.00 97.88           N  
ATOM   1987  NH1 ARG A 259     -21.156  32.344  -0.538  1.00 97.88           N  
ATOM   1988  NH2 ARG A 259     -23.422  32.719  -0.482  1.00 97.88           N  
ATOM   1989  CZ  ARG A 259     -22.234  32.719   0.123  1.00 97.88           C  
ATOM   1990  N   ALA A 260     -20.266  30.125   4.410  1.00 97.81           N  
ATOM   1991  CA  ALA A 260     -20.234  28.906   3.592  1.00 97.81           C  
ATOM   1992  C   ALA A 260     -21.625  28.609   3.021  1.00 97.81           C  
ATOM   1993  CB  ALA A 260     -19.734  27.719   4.410  1.00 97.81           C  
ATOM   1994  O   ALA A 260     -22.641  29.094   3.543  1.00 97.81           O  
ATOM   1995  N   ASP A 261     -21.594  27.844   1.977  1.00 95.75           N  
ATOM   1996  CA  ASP A 261     -22.828  27.312   1.406  1.00 95.75           C  
ATOM   1997  C   ASP A 261     -23.141  25.922   1.969  1.00 95.75           C  
ATOM   1998  CB  ASP A 261     -22.734  27.250  -0.120  1.00 95.75           C  
ATOM   1999  O   ASP A 261     -22.281  25.281   2.582  1.00 95.75           O  
ATOM   2000  CG  ASP A 261     -22.828  28.609  -0.777  1.00 95.75           C  
ATOM   2001  OD1 ASP A 261     -23.188  29.594  -0.091  1.00 95.75           O  
ATOM   2002  OD2 ASP A 261     -22.547  28.703  -1.992  1.00 95.75           O  
ATOM   2003  N   ASP A 262     -24.422  25.422   1.806  1.00 95.44           N  
ATOM   2004  CA  ASP A 262     -24.844  24.141   2.330  1.00 95.44           C  
ATOM   2005  C   ASP A 262     -24.391  23.000   1.423  1.00 95.44           C  
ATOM   2006  CB  ASP A 262     -26.375  24.094   2.488  1.00 95.44           C  
ATOM   2007  O   ASP A 262     -24.531  21.828   1.770  1.00 95.44           O  
ATOM   2008  CG  ASP A 262     -27.109  24.422   1.203  1.00 95.44           C  
ATOM   2009  OD1 ASP A 262     -26.453  24.609   0.152  1.00 95.44           O  
ATOM   2010  OD2 ASP A 262     -28.359  24.516   1.242  1.00 95.44           O  
ATOM   2011  N   ASP A 263     -23.828  23.281   0.270  1.00 95.94           N  
ATOM   2012  CA  ASP A 263     -23.344  22.266  -0.653  1.00 95.94           C  
ATOM   2013  C   ASP A 263     -21.812  22.266  -0.727  1.00 95.94           C  
ATOM   2014  CB  ASP A 263     -23.938  22.484  -2.047  1.00 95.94           C  
ATOM   2015  O   ASP A 263     -21.234  21.797  -1.705  1.00 95.94           O  
ATOM   2016  CG  ASP A 263     -23.641  23.859  -2.617  1.00 95.94           C  
ATOM   2017  OD1 ASP A 263     -22.969  24.656  -1.941  1.00 95.94           O  
ATOM   2018  OD2 ASP A 263     -24.094  24.141  -3.750  1.00 95.94           O  
ATOM   2019  N   VAL A 264     -21.109  22.859   0.251  1.00 97.31           N  
ATOM   2020  CA  VAL A 264     -19.641  22.844   0.358  1.00 97.31           C  
ATOM   2021  C   VAL A 264     -19.219  21.797   1.381  1.00 97.31           C  
ATOM   2022  CB  VAL A 264     -19.078  24.219   0.749  1.00 97.31           C  
ATOM   2023  O   VAL A 264     -19.938  21.531   2.346  1.00 97.31           O  
ATOM   2024  CG1 VAL A 264     -19.484  24.594   2.178  1.00 97.31           C  
ATOM   2025  CG2 VAL A 264     -17.562  24.250   0.594  1.00 97.31           C  
ATOM   2026  N   TYR A 265     -18.141  21.109   1.168  1.00 97.94           N  
ATOM   2027  CA  TYR A 265     -17.469  20.234   2.129  1.00 97.94           C  
ATOM   2028  C   TYR A 265     -16.203  20.891   2.676  1.00 97.94           C  
ATOM   2029  CB  TYR A 265     -17.125  18.891   1.485  1.00 97.94           C  
ATOM   2030  O   TYR A 265     -15.344  21.312   1.909  1.00 97.94           O  
ATOM   2031  CG  TYR A 265     -16.531  17.891   2.447  1.00 97.94           C  
ATOM   2032  CD1 TYR A 265     -15.148  17.828   2.645  1.00 97.94           C  
ATOM   2033  CD2 TYR A 265     -17.328  17.016   3.158  1.00 97.94           C  
ATOM   2034  CE1 TYR A 265     -14.594  16.906   3.527  1.00 97.94           C  
ATOM   2035  CE2 TYR A 265     -16.781  16.094   4.047  1.00 97.94           C  
ATOM   2036  OH  TYR A 265     -14.867  15.141   5.098  1.00 97.94           O  
ATOM   2037  CZ  TYR A 265     -15.414  16.047   4.223  1.00 97.94           C  
ATOM   2038  N   ILE A 266     -16.000  20.938   3.961  1.00 98.50           N  
ATOM   2039  CA  ILE A 266     -14.898  21.641   4.598  1.00 98.50           C  
ATOM   2040  C   ILE A 266     -14.094  20.656   5.457  1.00 98.50           C  
ATOM   2041  CB  ILE A 266     -15.391  22.828   5.453  1.00 98.50           C  
ATOM   2042  O   ILE A 266     -14.656  19.953   6.301  1.00 98.50           O  
ATOM   2043  CG1 ILE A 266     -16.266  23.750   4.613  1.00 98.50           C  
ATOM   2044  CG2 ILE A 266     -14.203  23.578   6.059  1.00 98.50           C  
ATOM   2045  CD1 ILE A 266     -16.984  24.828   5.422  1.00 98.50           C  
ATOM   2046  N   LYS A 267     -12.875  20.656   5.211  1.00 98.06           N  
ATOM   2047  CA  LYS A 267     -11.953  19.906   6.066  1.00 98.06           C  
ATOM   2048  C   LYS A 267     -11.500  20.750   7.258  1.00 98.06           C  
ATOM   2049  CB  LYS A 267     -10.734  19.438   5.266  1.00 98.06           C  
ATOM   2050  O   LYS A 267     -10.578  21.547   7.145  1.00 98.06           O  
ATOM   2051  CG  LYS A 267     -11.070  18.516   4.105  1.00 98.06           C  
ATOM   2052  CD  LYS A 267      -9.820  18.109   3.328  1.00 98.06           C  
ATOM   2053  CE  LYS A 267     -10.180  17.391   2.035  1.00 98.06           C  
ATOM   2054  NZ  LYS A 267      -8.969  17.109   1.208  1.00 98.06           N  
ATOM   2055  N   GLY A 268     -12.031  20.469   8.359  1.00 97.06           N  
ATOM   2056  CA  GLY A 268     -11.820  21.266   9.570  1.00 97.06           C  
ATOM   2057  C   GLY A 268     -10.367  21.312  10.000  1.00 97.06           C  
ATOM   2058  O   GLY A 268      -9.875  22.359  10.422  1.00 97.06           O  
ATOM   2059  N   ASP A 269      -9.617  20.219   9.938  1.00 95.19           N  
ATOM   2060  CA  ASP A 269      -8.227  20.141  10.367  1.00 95.19           C  
ATOM   2061  C   ASP A 269      -7.332  21.000   9.469  1.00 95.19           C  
ATOM   2062  CB  ASP A 269      -7.738  18.688  10.367  1.00 95.19           C  
ATOM   2063  O   ASP A 269      -6.496  21.766   9.961  1.00 95.19           O  
ATOM   2064  CG  ASP A 269      -8.039  17.969   9.062  1.00 95.19           C  
ATOM   2065  OD1 ASP A 269      -8.883  18.453   8.281  1.00 95.19           O  
ATOM   2066  OD2 ASP A 269      -7.426  16.906   8.828  1.00 95.19           O  
ATOM   2067  N   LYS A 270      -7.527  20.891   8.156  1.00 96.44           N  
ATOM   2068  CA  LYS A 270      -6.742  21.688   7.215  1.00 96.44           C  
ATOM   2069  C   LYS A 270      -7.066  23.172   7.340  1.00 96.44           C  
ATOM   2070  CB  LYS A 270      -6.992  21.219   5.781  1.00 96.44           C  
ATOM   2071  O   LYS A 270      -6.180  24.016   7.199  1.00 96.44           O  
ATOM   2072  CG  LYS A 270      -6.418  19.844   5.473  1.00 96.44           C  
ATOM   2073  CD  LYS A 270      -6.184  19.656   3.979  1.00 96.44           C  
ATOM   2074  CE  LYS A 270      -5.473  18.344   3.684  1.00 96.44           C  
ATOM   2075  NZ  LYS A 270      -5.172  18.188   2.229  1.00 96.44           N  
ATOM   2076  N   LEU A 271      -8.305  23.406   7.590  1.00 97.88           N  
ATOM   2077  CA  LEU A 271      -8.727  24.797   7.773  1.00 97.88           C  
ATOM   2078  C   LEU A 271      -8.070  25.406   9.000  1.00 97.88           C  
ATOM   2079  CB  LEU A 271     -10.250  24.875   7.902  1.00 97.88           C  
ATOM   2080  O   LEU A 271      -7.574  26.531   8.953  1.00 97.88           O  
ATOM   2081  CG  LEU A 271     -10.836  26.281   8.086  1.00 97.88           C  
ATOM   2082  CD1 LEU A 271     -10.461  27.172   6.918  1.00 97.88           C  
ATOM   2083  CD2 LEU A 271     -12.352  26.203   8.242  1.00 97.88           C  
ATOM   2084  N   GLU A 272      -8.055  24.719  10.078  1.00 96.56           N  
ATOM   2085  CA  GLU A 272      -7.414  25.188  11.297  1.00 96.56           C  
ATOM   2086  C   GLU A 272      -5.918  25.422  11.086  1.00 96.56           C  
ATOM   2087  CB  GLU A 272      -7.637  24.203  12.438  1.00 96.56           C  
ATOM   2088  O   GLU A 272      -5.379  26.453  11.477  1.00 96.56           O  
ATOM   2089  CG  GLU A 272      -7.047  24.641  13.773  1.00 96.56           C  
ATOM   2090  CD  GLU A 272      -7.332  23.672  14.906  1.00 96.56           C  
ATOM   2091  OE1 GLU A 272      -7.105  24.047  16.078  1.00 96.56           O  
ATOM   2092  OE2 GLU A 272      -7.785  22.547  14.617  1.00 96.56           O  
ATOM   2093  N   GLU A 273      -5.266  24.500  10.508  1.00 95.12           N  
ATOM   2094  CA  GLU A 273      -3.836  24.609  10.227  1.00 95.12           C  
ATOM   2095  C   GLU A 273      -3.529  25.844   9.391  1.00 95.12           C  
ATOM   2096  CB  GLU A 273      -3.328  23.344   9.523  1.00 95.12           C  
ATOM   2097  O   GLU A 273      -2.553  26.547   9.648  1.00 95.12           O  
ATOM   2098  CG  GLU A 273      -1.817  23.312   9.336  1.00 95.12           C  
ATOM   2099  CD  GLU A 273      -1.331  22.078   8.586  1.00 95.12           C  
ATOM   2100  OE1 GLU A 273      -0.109  21.969   8.344  1.00 95.12           O  
ATOM   2101  OE2 GLU A 273      -2.180  21.234   8.242  1.00 95.12           O  
ATOM   2102  N   PHE A 274      -4.367  26.078   8.422  1.00 95.88           N  
ATOM   2103  CA  PHE A 274      -4.207  27.219   7.531  1.00 95.88           C  
ATOM   2104  C   PHE A 274      -4.422  28.531   8.281  1.00 95.88           C  
ATOM   2105  CB  PHE A 274      -5.180  27.125   6.352  1.00 95.88           C  
ATOM   2106  O   PHE A 274      -3.566  29.406   8.258  1.00 95.88           O  
ATOM   2107  CG  PHE A 274      -5.121  28.297   5.418  1.00 95.88           C  
ATOM   2108  CD1 PHE A 274      -6.207  29.156   5.289  1.00 95.88           C  
ATOM   2109  CD2 PHE A 274      -3.975  28.562   4.676  1.00 95.88           C  
ATOM   2110  CE1 PHE A 274      -6.152  30.250   4.426  1.00 95.88           C  
ATOM   2111  CE2 PHE A 274      -3.916  29.656   3.811  1.00 95.88           C  
ATOM   2112  CZ  PHE A 274      -5.008  30.500   3.688  1.00 95.88           C  
ATOM   2113  N   LEU A 275      -5.480  28.609   9.062  1.00 96.44           N  
ATOM   2114  CA  LEU A 275      -5.859  29.859   9.727  1.00 96.44           C  
ATOM   2115  C   LEU A 275      -4.957  30.141  10.922  1.00 96.44           C  
ATOM   2116  CB  LEU A 275      -7.324  29.797  10.180  1.00 96.44           C  
ATOM   2117  O   LEU A 275      -4.699  31.297  11.258  1.00 96.44           O  
ATOM   2118  CG  LEU A 275      -8.375  29.812   9.062  1.00 96.44           C  
ATOM   2119  CD1 LEU A 275      -9.773  29.719   9.664  1.00 96.44           C  
ATOM   2120  CD2 LEU A 275      -8.234  31.062   8.211  1.00 96.44           C  
ATOM   2121  N   ARG A 276      -4.449  29.125  11.617  1.00 94.38           N  
ATOM   2122  CA  ARG A 276      -3.547  29.297  12.750  1.00 94.38           C  
ATOM   2123  C   ARG A 276      -2.186  29.812  12.305  1.00 94.38           C  
ATOM   2124  CB  ARG A 276      -3.381  27.969  13.508  1.00 94.38           C  
ATOM   2125  O   ARG A 276      -1.398  30.297  13.117  1.00 94.38           O  
ATOM   2126  CG  ARG A 276      -4.629  27.531  14.258  1.00 94.38           C  
ATOM   2127  CD  ARG A 276      -4.883  28.391  15.492  1.00 94.38           C  
ATOM   2128  NE  ARG A 276      -5.957  27.844  16.312  1.00 94.38           N  
ATOM   2129  NH1 ARG A 276      -5.902  29.531  17.875  1.00 94.38           N  
ATOM   2130  NH2 ARG A 276      -7.398  27.812  18.094  1.00 94.38           N  
ATOM   2131  CZ  ARG A 276      -6.414  28.391  17.422  1.00 94.38           C  
ATOM   2132  N   SER A 277      -1.893  29.781  11.094  1.00 92.94           N  
ATOM   2133  CA  SER A 277      -0.633  30.281  10.547  1.00 92.94           C  
ATOM   2134  C   SER A 277      -0.730  31.750  10.172  1.00 92.94           C  
ATOM   2135  CB  SER A 277      -0.226  29.453   9.320  1.00 92.94           C  
ATOM   2136  O   SER A 277       0.248  32.344   9.719  1.00 92.94           O  
ATOM   2137  OG  SER A 277      -1.070  29.750   8.219  1.00 92.94           O  
ATOM   2138  N   LEU A 278      -1.910  32.344  10.352  1.00 94.56           N  
ATOM   2139  CA  LEU A 278      -2.133  33.719   9.969  1.00 94.56           C  
ATOM   2140  C   LEU A 278      -2.475  34.562  11.180  1.00 94.56           C  
ATOM   2141  CB  LEU A 278      -3.258  33.812   8.930  1.00 94.56           C  
ATOM   2142  O   LEU A 278      -2.906  34.062  12.211  1.00 94.56           O  
ATOM   2143  CG  LEU A 278      -3.078  33.000   7.656  1.00 94.56           C  
ATOM   2144  CD1 LEU A 278      -4.336  33.062   6.797  1.00 94.56           C  
ATOM   2145  CD2 LEU A 278      -1.859  33.469   6.875  1.00 94.56           C  
ATOM   2146  N   ASN A 279      -2.238  35.844  11.008  1.00 90.50           N  
ATOM   2147  CA  ASN A 279      -2.543  36.812  12.055  1.00 90.50           C  
ATOM   2148  C   ASN A 279      -3.975  37.312  11.938  1.00 90.50           C  
ATOM   2149  CB  ASN A 279      -1.551  37.969  12.008  1.00 90.50           C  
ATOM   2150  O   ASN A 279      -4.281  38.094  11.039  1.00 90.50           O  
ATOM   2151  CG  ASN A 279      -1.708  38.906  13.188  1.00 90.50           C  
ATOM   2152  ND2 ASN A 279      -0.720  39.781  13.391  1.00 90.50           N  
ATOM   2153  OD1 ASN A 279      -2.709  38.875  13.906  1.00 90.50           O  
ATOM   2154  N   SER A 280      -4.797  36.969  12.844  1.00 87.62           N  
ATOM   2155  CA  SER A 280      -6.219  37.312  12.828  1.00 87.62           C  
ATOM   2156  C   SER A 280      -6.453  38.781  13.109  1.00 87.62           C  
ATOM   2157  CB  SER A 280      -6.977  36.438  13.852  1.00 87.62           C  
ATOM   2158  O   SER A 280      -7.551  39.281  12.883  1.00 87.62           O  
ATOM   2159  OG  SER A 280      -6.492  36.688  15.156  1.00 87.62           O  
ATOM   2160  N   SER A 281      -5.508  39.469  13.594  1.00 89.56           N  
ATOM   2161  CA  SER A 281      -5.660  40.906  13.898  1.00 89.56           C  
ATOM   2162  C   SER A 281      -5.520  41.750  12.641  1.00 89.56           C  
ATOM   2163  CB  SER A 281      -4.625  41.344  14.938  1.00 89.56           C  
ATOM   2164  O   SER A 281      -5.902  42.906  12.625  1.00 89.56           O  
ATOM   2165  OG  SER A 281      -4.699  40.531  16.094  1.00 89.56           O  
ATOM   2166  N   LYS A 282      -5.000  41.219  11.633  1.00 93.00           N  
ATOM   2167  CA  LYS A 282      -4.879  41.906  10.344  1.00 93.00           C  
ATOM   2168  C   LYS A 282      -6.141  41.719   9.508  1.00 93.00           C  
ATOM   2169  CB  LYS A 282      -3.662  41.406   9.570  1.00 93.00           C  
ATOM   2170  O   LYS A 282      -6.832  40.719   9.625  1.00 93.00           O  
ATOM   2171  CG  LYS A 282      -2.328  41.719  10.219  1.00 93.00           C  
ATOM   2172  CD  LYS A 282      -1.157  41.281   9.359  1.00 93.00           C  
ATOM   2173  CE  LYS A 282       0.178  41.625  10.000  1.00 93.00           C  
ATOM   2174  NZ  LYS A 282       1.330  41.219   9.148  1.00 93.00           N  
ATOM   2175  N   PRO A 283      -6.516  42.750   8.797  1.00 96.81           N  
ATOM   2176  CA  PRO A 283      -7.656  42.594   7.895  1.00 96.81           C  
ATOM   2177  C   PRO A 283      -7.363  41.625   6.742  1.00 96.81           C  
ATOM   2178  CB  PRO A 283      -7.898  44.000   7.379  1.00 96.81           C  
ATOM   2179  O   PRO A 283      -6.711  42.000   5.770  1.00 96.81           O  
ATOM   2180  CG  PRO A 283      -6.570  44.688   7.469  1.00 96.81           C  
ATOM   2181  CD  PRO A 283      -5.789  44.031   8.586  1.00 96.81           C  
ATOM   2182  N   LEU A 284      -7.859  40.500   6.801  1.00 97.00           N  
ATOM   2183  CA  LEU A 284      -7.648  39.469   5.797  1.00 97.00           C  
ATOM   2184  C   LEU A 284      -8.977  38.938   5.250  1.00 97.00           C  
ATOM   2185  CB  LEU A 284      -6.852  38.281   6.391  1.00 97.00           C  
ATOM   2186  O   LEU A 284      -9.930  38.719   6.012  1.00 97.00           O  
ATOM   2187  CG  LEU A 284      -5.441  38.625   6.887  1.00 97.00           C  
ATOM   2188  CD1 LEU A 284      -4.840  37.406   7.605  1.00 97.00           C  
ATOM   2189  CD2 LEU A 284      -4.555  39.062   5.727  1.00 97.00           C  
ATOM   2190  N   TYR A 285      -9.133  38.844   3.996  1.00 98.12           N  
ATOM   2191  CA  TYR A 285     -10.242  38.281   3.240  1.00 98.12           C  
ATOM   2192  C   TYR A 285      -9.773  37.125   2.357  1.00 98.12           C  
ATOM   2193  CB  TYR A 285     -10.914  39.375   2.381  1.00 98.12           C  
ATOM   2194  O   TYR A 285      -9.117  37.344   1.334  1.00 98.12           O  
ATOM   2195  CG  TYR A 285     -12.164  38.875   1.678  1.00 98.12           C  
ATOM   2196  CD1 TYR A 285     -12.414  39.250   0.355  1.00 98.12           C  
ATOM   2197  CD2 TYR A 285     -13.086  38.094   2.334  1.00 98.12           C  
ATOM   2198  CE1 TYR A 285     -13.562  38.812  -0.297  1.00 98.12           C  
ATOM   2199  CE2 TYR A 285     -14.242  37.656   1.693  1.00 98.12           C  
ATOM   2200  OH  TYR A 285     -15.609  37.594  -0.261  1.00 98.12           O  
ATOM   2201  CZ  TYR A 285     -14.469  38.000   0.379  1.00 98.12           C  
ATOM   2202  N   LEU A 286     -10.125  35.906   2.750  1.00 98.19           N  
ATOM   2203  CA  LEU A 286      -9.523  34.719   2.184  1.00 98.19           C  
ATOM   2204  C   LEU A 286     -10.562  33.875   1.440  1.00 98.19           C  
ATOM   2205  CB  LEU A 286      -8.875  33.875   3.283  1.00 98.19           C  
ATOM   2206  O   LEU A 286     -11.711  33.781   1.883  1.00 98.19           O  
ATOM   2207  CG  LEU A 286      -7.930  34.594   4.234  1.00 98.19           C  
ATOM   2208  CD1 LEU A 286      -7.605  33.750   5.441  1.00 98.19           C  
ATOM   2209  CD2 LEU A 286      -6.652  35.031   3.510  1.00 98.19           C  
ATOM   2210  N   GLY A 287     -10.250  33.219   0.368  1.00 97.69           N  
ATOM   2211  CA  GLY A 287     -11.055  32.344  -0.493  1.00 97.69           C  
ATOM   2212  C   GLY A 287     -10.469  32.188  -1.881  1.00 97.69           C  
ATOM   2213  O   GLY A 287      -9.289  32.469  -2.102  1.00 97.69           O  
ATOM   2214  N   GLN A 288     -11.234  31.594  -2.697  1.00 96.62           N  
ATOM   2215  CA  GLN A 288     -10.797  31.469  -4.082  1.00 96.62           C  
ATOM   2216  C   GLN A 288     -11.039  32.750  -4.859  1.00 96.62           C  
ATOM   2217  CB  GLN A 288     -11.523  30.312  -4.766  1.00 96.62           C  
ATOM   2218  O   GLN A 288     -12.156  33.281  -4.871  1.00 96.62           O  
ATOM   2219  CG  GLN A 288     -11.070  30.062  -6.199  1.00 96.62           C  
ATOM   2220  CD  GLN A 288     -11.742  28.859  -6.828  1.00 96.62           C  
ATOM   2221  NE2 GLN A 288     -11.602  28.719  -8.141  1.00 96.62           N  
ATOM   2222  OE1 GLN A 288     -12.383  28.062  -6.141  1.00 96.62           O  
ATOM   2223  N   THR A 289     -10.031  33.188  -5.520  1.00 94.75           N  
ATOM   2224  CA  THR A 289     -10.094  34.438  -6.289  1.00 94.75           C  
ATOM   2225  C   THR A 289     -11.039  34.281  -7.473  1.00 94.75           C  
ATOM   2226  CB  THR A 289      -8.695  34.844  -6.789  1.00 94.75           C  
ATOM   2227  O   THR A 289     -10.898  33.375  -8.281  1.00 94.75           O  
ATOM   2228  CG2 THR A 289      -8.727  36.219  -7.441  1.00 94.75           C  
ATOM   2229  OG1 THR A 289      -7.785  34.875  -5.684  1.00 94.75           O  
ATOM   2230  N   GLY A 290     -11.969  35.156  -7.551  1.00 92.62           N  
ATOM   2231  CA  GLY A 290     -12.898  35.219  -8.672  1.00 92.62           C  
ATOM   2232  C   GLY A 290     -12.688  36.438  -9.531  1.00 92.62           C  
ATOM   2233  O   GLY A 290     -12.469  37.562  -9.016  1.00 92.62           O  
ATOM   2234  N   LEU A 291     -12.648  36.219 -10.789  1.00 87.44           N  
ATOM   2235  CA  LEU A 291     -12.523  37.344 -11.742  1.00 87.44           C  
ATOM   2236  C   LEU A 291     -13.727  37.375 -12.680  1.00 87.44           C  
ATOM   2237  CB  LEU A 291     -11.234  37.188 -12.547  1.00 87.44           C  
ATOM   2238  O   LEU A 291     -13.875  38.312 -13.477  1.00 87.44           O  
ATOM   2239  CG  LEU A 291      -9.922  37.281 -11.758  1.00 87.44           C  
ATOM   2240  CD1 LEU A 291      -8.750  36.875 -12.633  1.00 87.44           C  
ATOM   2241  CD2 LEU A 291      -9.727  38.688 -11.219  1.00 87.44           C  
ATOM   2242  N   GLY A 292     -14.633  36.438 -12.484  1.00 83.56           N  
ATOM   2243  CA  GLY A 292     -15.766  36.312 -13.398  1.00 83.56           C  
ATOM   2244  C   GLY A 292     -15.484  35.406 -14.578  1.00 83.56           C  
ATOM   2245  O   GLY A 292     -14.336  35.250 -14.992  1.00 83.56           O  
ATOM   2246  N   ASN A 293     -16.500  34.781 -15.023  1.00 77.00           N  
ATOM   2247  CA  ASN A 293     -16.375  33.969 -16.219  1.00 77.00           C  
ATOM   2248  C   ASN A 293     -16.109  34.812 -17.453  1.00 77.00           C  
ATOM   2249  CB  ASN A 293     -17.625  33.094 -16.406  1.00 77.00           C  
ATOM   2250  O   ASN A 293     -16.219  36.031 -17.422  1.00 77.00           O  
ATOM   2251  CG  ASN A 293     -17.953  32.281 -15.188  1.00 77.00           C  
ATOM   2252  ND2 ASN A 293     -19.047  31.500 -15.273  1.00 77.00           N  
ATOM   2253  OD1 ASN A 293     -17.250  32.312 -14.180  1.00 77.00           O  
ATOM   2254  N   ILE A 294     -15.641  34.188 -18.484  1.00 71.69           N  
ATOM   2255  CA  ILE A 294     -15.258  34.875 -19.719  1.00 71.69           C  
ATOM   2256  C   ILE A 294     -16.438  35.688 -20.234  1.00 71.69           C  
ATOM   2257  CB  ILE A 294     -14.781  33.844 -20.781  1.00 71.69           C  
ATOM   2258  O   ILE A 294     -16.250  36.781 -20.734  1.00 71.69           O  
ATOM   2259  CG1 ILE A 294     -13.523  33.125 -20.312  1.00 71.69           C  
ATOM   2260  CG2 ILE A 294     -14.531  34.562 -22.125  1.00 71.69           C  
ATOM   2261  CD1 ILE A 294     -13.172  31.891 -21.141  1.00 71.69           C  
ATOM   2262  N   GLU A 295     -17.688  35.219 -20.000  1.00 76.50           N  
ATOM   2263  CA  GLU A 295     -18.891  35.875 -20.500  1.00 76.50           C  
ATOM   2264  C   GLU A 295     -19.250  37.094 -19.656  1.00 76.50           C  
ATOM   2265  CB  GLU A 295     -20.062  34.906 -20.562  1.00 76.50           C  
ATOM   2266  O   GLU A 295     -19.891  38.031 -20.125  1.00 76.50           O  
ATOM   2267  CG  GLU A 295     -19.875  33.781 -21.578  1.00 76.50           C  
ATOM   2268  CD  GLU A 295     -20.984  32.750 -21.516  1.00 76.50           C  
ATOM   2269  OE1 GLU A 295     -20.953  31.766 -22.312  1.00 76.50           O  
ATOM   2270  OE2 GLU A 295     -21.906  32.906 -20.688  1.00 76.50           O  
ATOM   2271  N   GLU A 296     -18.797  37.000 -18.422  1.00 74.19           N  
ATOM   2272  CA  GLU A 296     -19.188  38.062 -17.484  1.00 74.19           C  
ATOM   2273  C   GLU A 296     -18.047  39.062 -17.281  1.00 74.19           C  
ATOM   2274  CB  GLU A 296     -19.609  37.469 -16.141  1.00 74.19           C  
ATOM   2275  O   GLU A 296     -18.156  39.969 -16.438  1.00 74.19           O  
ATOM   2276  CG  GLU A 296     -20.906  36.656 -16.203  1.00 74.19           C  
ATOM   2277  CD  GLU A 296     -21.281  36.031 -14.875  1.00 74.19           C  
ATOM   2278  OE1 GLU A 296     -22.438  35.594 -14.711  1.00 74.19           O  
ATOM   2279  OE2 GLU A 296     -20.391  35.938 -13.992  1.00 74.19           O  
ATOM   2280  N   LEU A 297     -17.078  38.812 -18.156  1.00 72.44           N  
ATOM   2281  CA  LEU A 297     -15.961  39.719 -18.000  1.00 72.44           C  
ATOM   2282  C   LEU A 297     -16.375  41.125 -18.391  1.00 72.44           C  
ATOM   2283  CB  LEU A 297     -14.781  39.250 -18.859  1.00 72.44           C  
ATOM   2284  O   LEU A 297     -16.906  41.344 -19.484  1.00 72.44           O  
ATOM   2285  CG  LEU A 297     -13.469  39.000 -18.109  1.00 72.44           C  
ATOM   2286  CD1 LEU A 297     -13.047  37.531 -18.266  1.00 72.44           C  
ATOM   2287  CD2 LEU A 297     -12.375  39.938 -18.625  1.00 72.44           C  
ATOM   2288  N   GLY A 298     -16.266  42.125 -17.469  1.00 70.31           N  
ATOM   2289  CA  GLY A 298     -16.609  43.500 -17.719  1.00 70.31           C  
ATOM   2290  C   GLY A 298     -17.984  43.875 -17.219  1.00 70.31           C  
ATOM   2291  O   GLY A 298     -18.328  45.062 -17.125  1.00 70.31           O  
ATOM   2292  N   LYS A 299     -18.766  42.781 -16.984  1.00 79.00           N  
ATOM   2293  CA  LYS A 299     -20.141  43.031 -16.578  1.00 79.00           C  
ATOM   2294  C   LYS A 299     -20.266  43.031 -15.055  1.00 79.00           C  
ATOM   2295  CB  LYS A 299     -21.078  42.000 -17.188  1.00 79.00           C  
ATOM   2296  O   LYS A 299     -21.328  43.344 -14.516  1.00 79.00           O  
ATOM   2297  CG  LYS A 299     -21.156  42.031 -18.703  1.00 79.00           C  
ATOM   2298  CD  LYS A 299     -22.125  41.000 -19.266  1.00 79.00           C  
ATOM   2299  CE  LYS A 299     -22.156  41.031 -20.781  1.00 79.00           C  
ATOM   2300  NZ  LYS A 299     -23.031  39.938 -21.328  1.00 79.00           N  
ATOM   2301  N   LEU A 300     -19.281  42.688 -14.375  1.00 85.88           N  
ATOM   2302  CA  LEU A 300     -19.359  42.531 -12.930  1.00 85.88           C  
ATOM   2303  C   LEU A 300     -18.969  43.812 -12.211  1.00 85.88           C  
ATOM   2304  CB  LEU A 300     -18.453  41.406 -12.469  1.00 85.88           C  
ATOM   2305  O   LEU A 300     -18.922  43.875 -10.984  1.00 85.88           O  
ATOM   2306  CG  LEU A 300     -18.891  39.969 -12.867  1.00 85.88           C  
ATOM   2307  CD1 LEU A 300     -17.750  39.000 -12.617  1.00 85.88           C  
ATOM   2308  CD2 LEU A 300     -20.141  39.562 -12.102  1.00 85.88           C  
ATOM   2309  N   GLY A 301     -18.750  44.875 -12.977  1.00 85.06           N  
ATOM   2310  CA  GLY A 301     -18.391  46.156 -12.375  1.00 85.06           C  
ATOM   2311  C   GLY A 301     -17.078  46.094 -11.617  1.00 85.06           C  
ATOM   2312  O   GLY A 301     -16.938  46.719 -10.547  1.00 85.06           O  
ATOM   2313  N   LEU A 302     -16.109  45.312 -12.008  1.00 86.62           N  
ATOM   2314  CA  LEU A 302     -14.781  45.219 -11.398  1.00 86.62           C  
ATOM   2315  C   LEU A 302     -13.742  45.969 -12.203  1.00 86.62           C  
ATOM   2316  CB  LEU A 302     -14.375  43.719 -11.289  1.00 86.62           C  
ATOM   2317  O   LEU A 302     -13.633  45.812 -13.414  1.00 86.62           O  
ATOM   2318  CG  LEU A 302     -15.211  42.875 -10.352  1.00 86.62           C  
ATOM   2319  CD1 LEU A 302     -14.953  41.375 -10.617  1.00 86.62           C  
ATOM   2320  CD2 LEU A 302     -14.914  43.219  -8.898  1.00 86.62           C  
ATOM   2321  N   GLU A 303     -13.031  46.844 -11.641  1.00 83.62           N  
ATOM   2322  CA  GLU A 303     -11.898  47.531 -12.250  1.00 83.62           C  
ATOM   2323  C   GLU A 303     -10.680  46.625 -12.352  1.00 83.62           C  
ATOM   2324  CB  GLU A 303     -11.555  48.812 -11.453  1.00 83.62           C  
ATOM   2325  O   GLU A 303     -10.633  45.594 -11.711  1.00 83.62           O  
ATOM   2326  CG  GLU A 303     -12.680  49.844 -11.414  1.00 83.62           C  
ATOM   2327  CD  GLU A 303     -12.180  51.250 -11.195  1.00 83.62           C  
ATOM   2328  OE1 GLU A 303     -12.984  52.219 -11.320  1.00 83.62           O  
ATOM   2329  OE2 GLU A 303     -10.977  51.406 -10.891  1.00 83.62           O  
ATOM   2330  N   PRO A 304      -9.766  47.031 -13.305  1.00 80.81           N  
ATOM   2331  CA  PRO A 304      -8.539  46.219 -13.383  1.00 80.81           C  
ATOM   2332  C   PRO A 304      -7.789  46.156 -12.055  1.00 80.81           C  
ATOM   2333  CB  PRO A 304      -7.715  46.938 -14.445  1.00 80.81           C  
ATOM   2334  O   PRO A 304      -7.535  47.188 -11.438  1.00 80.81           O  
ATOM   2335  CG  PRO A 304      -8.711  47.719 -15.242  1.00 80.81           C  
ATOM   2336  CD  PRO A 304      -9.859  48.094 -14.344  1.00 80.81           C  
ATOM   2337  N   GLY A 305      -7.523  45.000 -11.562  1.00 85.06           N  
ATOM   2338  CA  GLY A 305      -6.836  44.812 -10.297  1.00 85.06           C  
ATOM   2339  C   GLY A 305      -7.773  44.500  -9.148  1.00 85.06           C  
ATOM   2340  O   GLY A 305      -7.336  44.344  -8.000  1.00 85.06           O  
ATOM   2341  N   GLU A 306      -9.000  44.531  -9.422  1.00 90.06           N  
ATOM   2342  CA  GLU A 306     -10.000  44.219  -8.406  1.00 90.06           C  
ATOM   2343  C   GLU A 306     -10.500  42.781  -8.562  1.00 90.06           C  
ATOM   2344  CB  GLU A 306     -11.172  45.188  -8.477  1.00 90.06           C  
ATOM   2345  O   GLU A 306     -10.539  42.250  -9.672  1.00 90.06           O  
ATOM   2346  CG  GLU A 306     -10.797  46.625  -8.156  1.00 90.06           C  
ATOM   2347  CD  GLU A 306     -11.977  47.562  -8.203  1.00 90.06           C  
ATOM   2348  OE1 GLU A 306     -11.844  48.750  -7.758  1.00 90.06           O  
ATOM   2349  OE2 GLU A 306     -13.055  47.156  -8.688  1.00 90.06           O  
ATOM   2350  N   ASN A 307     -10.742  42.156  -7.512  1.00 93.75           N  
ATOM   2351  CA  ASN A 307     -11.250  40.781  -7.492  1.00 93.75           C  
ATOM   2352  C   ASN A 307     -12.250  40.562  -6.363  1.00 93.75           C  
ATOM   2353  CB  ASN A 307     -10.094  39.781  -7.363  1.00 93.75           C  
ATOM   2354  O   ASN A 307     -12.695  41.531  -5.734  1.00 93.75           O  
ATOM   2355  CG  ASN A 307      -9.344  39.906  -6.051  1.00 93.75           C  
ATOM   2356  ND2 ASN A 307      -8.172  39.281  -5.973  1.00 93.75           N  
ATOM   2357  OD1 ASN A 307      -9.820  40.562  -5.117  1.00 93.75           O  
ATOM   2358  N   PHE A 308     -12.781  39.406  -6.188  1.00 95.06           N  
ATOM   2359  CA  PHE A 308     -13.680  39.000  -5.121  1.00 95.06           C  
ATOM   2360  C   PHE A 308     -13.422  37.531  -4.738  1.00 95.06           C  
ATOM   2361  CB  PHE A 308     -15.141  39.156  -5.551  1.00 95.06           C  
ATOM   2362  O   PHE A 308     -12.664  36.844  -5.414  1.00 95.06           O  
ATOM   2363  CG  PHE A 308     -15.555  38.281  -6.695  1.00 95.06           C  
ATOM   2364  CD1 PHE A 308     -15.266  38.656  -8.008  1.00 95.06           C  
ATOM   2365  CD2 PHE A 308     -16.219  37.094  -6.461  1.00 95.06           C  
ATOM   2366  CE1 PHE A 308     -15.641  37.812  -9.070  1.00 95.06           C  
ATOM   2367  CE2 PHE A 308     -16.609  36.281  -7.516  1.00 95.06           C  
ATOM   2368  CZ  PHE A 308     -16.312  36.625  -8.820  1.00 95.06           C  
ATOM   2369  N   CYS A 309     -13.867  37.125  -3.586  1.00 97.38           N  
ATOM   2370  CA  CYS A 309     -13.812  35.719  -3.199  1.00 97.38           C  
ATOM   2371  C   CYS A 309     -15.070  35.000  -3.637  1.00 97.38           C  
ATOM   2372  CB  CYS A 309     -13.633  35.594  -1.687  1.00 97.38           C  
ATOM   2373  O   CYS A 309     -16.188  35.406  -3.312  1.00 97.38           O  
ATOM   2374  SG  CYS A 309     -12.008  36.125  -1.097  1.00 97.38           S  
ATOM   2375  N   MET A 310     -14.844  33.906  -4.367  1.00 96.00           N  
ATOM   2376  CA  MET A 310     -15.984  33.094  -4.809  1.00 96.00           C  
ATOM   2377  C   MET A 310     -16.797  32.594  -3.615  1.00 96.00           C  
ATOM   2378  CB  MET A 310     -15.523  31.922  -5.664  1.00 96.00           C  
ATOM   2379  O   MET A 310     -16.219  32.125  -2.633  1.00 96.00           O  
ATOM   2380  CG  MET A 310     -14.953  32.344  -7.012  1.00 96.00           C  
ATOM   2381  SD  MET A 310     -14.422  30.891  -8.016  1.00 96.00           S  
ATOM   2382  CE  MET A 310     -16.031  30.109  -8.320  1.00 96.00           C  
ATOM   2383  N   GLY A 311     -18.094  32.625  -3.656  1.00 94.81           N  
ATOM   2384  CA  GLY A 311     -18.969  32.250  -2.568  1.00 94.81           C  
ATOM   2385  C   GLY A 311     -19.062  30.734  -2.395  1.00 94.81           C  
ATOM   2386  O   GLY A 311     -19.172  30.250  -1.271  1.00 94.81           O  
ATOM   2387  N   GLY A 312     -19.047  29.922  -3.480  1.00 94.12           N  
ATOM   2388  CA  GLY A 312     -19.234  28.484  -3.486  1.00 94.12           C  
ATOM   2389  C   GLY A 312     -18.266  27.750  -2.568  1.00 94.12           C  
ATOM   2390  O   GLY A 312     -18.703  27.094  -1.623  1.00 94.12           O  
ATOM   2391  N   PRO A 313     -16.969  28.000  -2.750  1.00 96.25           N  
ATOM   2392  CA  PRO A 313     -15.969  27.328  -1.923  1.00 96.25           C  
ATOM   2393  C   PRO A 313     -15.883  27.891  -0.510  1.00 96.25           C  
ATOM   2394  CB  PRO A 313     -14.656  27.547  -2.686  1.00 96.25           C  
ATOM   2395  O   PRO A 313     -15.211  27.328   0.353  1.00 96.25           O  
ATOM   2396  CG  PRO A 313     -15.078  27.812  -4.094  1.00 96.25           C  
ATOM   2397  CD  PRO A 313     -16.406  28.516  -4.070  1.00 96.25           C  
ATOM   2398  N   GLY A 314     -16.562  29.094  -0.303  1.00 97.56           N  
ATOM   2399  CA  GLY A 314     -16.547  29.703   1.017  1.00 97.56           C  
ATOM   2400  C   GLY A 314     -15.695  30.953   1.090  1.00 97.56           C  
ATOM   2401  O   GLY A 314     -14.734  31.094   0.326  1.00 97.56           O  
ATOM   2402  N   MET A 315     -16.047  31.844   2.006  1.00 97.94           N  
ATOM   2403  CA  MET A 315     -15.352  33.094   2.260  1.00 97.94           C  
ATOM   2404  C   MET A 315     -14.969  33.219   3.732  1.00 97.94           C  
ATOM   2405  CB  MET A 315     -16.219  34.281   1.841  1.00 97.94           C  
ATOM   2406  O   MET A 315     -15.812  33.062   4.613  1.00 97.94           O  
ATOM   2407  CG  MET A 315     -16.766  34.156   0.429  1.00 97.94           C  
ATOM   2408  SD  MET A 315     -18.000  35.469   0.045  1.00 97.94           S  
ATOM   2409  CE  MET A 315     -18.688  34.844  -1.505  1.00 97.94           C  
ATOM   2410  N   ILE A 316     -13.781  33.594   3.941  1.00 98.62           N  
ATOM   2411  CA  ILE A 316     -13.305  33.750   5.312  1.00 98.62           C  
ATOM   2412  C   ILE A 316     -12.961  35.188   5.594  1.00 98.62           C  
ATOM   2413  CB  ILE A 316     -12.086  32.844   5.586  1.00 98.62           C  
ATOM   2414  O   ILE A 316     -12.312  35.844   4.773  1.00 98.62           O  
ATOM   2415  CG1 ILE A 316     -12.453  31.359   5.391  1.00 98.62           C  
ATOM   2416  CG2 ILE A 316     -11.531  33.094   6.992  1.00 98.62           C  
ATOM   2417  CD1 ILE A 316     -11.258  30.422   5.344  1.00 98.62           C  
ATOM   2418  N   PHE A 317     -13.383  35.688   6.723  1.00 98.12           N  
ATOM   2419  CA  PHE A 317     -13.148  37.062   7.176  1.00 98.12           C  
ATOM   2420  C   PHE A 317     -12.391  37.062   8.500  1.00 98.12           C  
ATOM   2421  CB  PHE A 317     -14.477  37.812   7.320  1.00 98.12           C  
ATOM   2422  O   PHE A 317     -12.734  36.312   9.414  1.00 98.12           O  
ATOM   2423  CG  PHE A 317     -15.367  37.688   6.117  1.00 98.12           C  
ATOM   2424  CD1 PHE A 317     -15.328  38.656   5.113  1.00 98.12           C  
ATOM   2425  CD2 PHE A 317     -16.250  36.625   5.992  1.00 98.12           C  
ATOM   2426  CE1 PHE A 317     -16.156  38.562   3.996  1.00 98.12           C  
ATOM   2427  CE2 PHE A 317     -17.094  36.531   4.883  1.00 98.12           C  
ATOM   2428  CZ  PHE A 317     -17.031  37.500   3.885  1.00 98.12           C  
ATOM   2429  N   SER A 318     -11.398  37.875   8.531  1.00 97.19           N  
ATOM   2430  CA  SER A 318     -10.828  38.156   9.852  1.00 97.19           C  
ATOM   2431  C   SER A 318     -11.766  39.031  10.680  1.00 97.19           C  
ATOM   2432  CB  SER A 318      -9.469  38.812   9.719  1.00 97.19           C  
ATOM   2433  O   SER A 318     -12.656  39.688  10.141  1.00 97.19           O  
ATOM   2434  OG  SER A 318      -9.602  40.125   9.180  1.00 97.19           O  
ATOM   2435  N   ARG A 319     -11.656  39.000  11.906  1.00 94.94           N  
ATOM   2436  CA  ARG A 319     -12.438  39.844  12.812  1.00 94.94           C  
ATOM   2437  C   ARG A 319     -12.344  41.312  12.414  1.00 94.94           C  
ATOM   2438  CB  ARG A 319     -11.977  39.656  14.258  1.00 94.94           C  
ATOM   2439  O   ARG A 319     -13.352  42.031  12.406  1.00 94.94           O  
ATOM   2440  CG  ARG A 319     -12.727  40.531  15.258  1.00 94.94           C  
ATOM   2441  CD  ARG A 319     -12.172  40.375  16.672  1.00 94.94           C  
ATOM   2442  NE  ARG A 319     -12.734  41.375  17.578  1.00 94.94           N  
ATOM   2443  NH1 ARG A 319     -10.922  42.812  17.453  1.00 94.94           N  
ATOM   2444  NH2 ARG A 319     -12.727  43.344  18.766  1.00 94.94           N  
ATOM   2445  CZ  ARG A 319     -12.125  42.500  17.938  1.00 94.94           C  
ATOM   2446  N   GLU A 320     -11.164  41.781  12.023  1.00 95.19           N  
ATOM   2447  CA  GLU A 320     -10.914  43.188  11.672  1.00 95.19           C  
ATOM   2448  C   GLU A 320     -11.703  43.594  10.422  1.00 95.19           C  
ATOM   2449  CB  GLU A 320      -9.422  43.438  11.445  1.00 95.19           C  
ATOM   2450  O   GLU A 320     -12.242  44.688  10.352  1.00 95.19           O  
ATOM   2451  CG  GLU A 320      -9.070  44.875  11.188  1.00 95.19           C  
ATOM   2452  CD  GLU A 320      -9.477  45.812  12.328  1.00 95.19           C  
ATOM   2453  OE1 GLU A 320      -9.641  47.031  12.086  1.00 95.19           O  
ATOM   2454  OE2 GLU A 320      -9.625  45.312  13.461  1.00 95.19           O  
ATOM   2455  N   VAL A 321     -11.844  42.719   9.508  1.00 97.31           N  
ATOM   2456  CA  VAL A 321     -12.586  43.000   8.289  1.00 97.31           C  
ATOM   2457  C   VAL A 321     -14.070  43.188   8.617  1.00 97.31           C  
ATOM   2458  CB  VAL A 321     -12.406  41.875   7.234  1.00 97.31           C  
ATOM   2459  O   VAL A 321     -14.703  44.125   8.141  1.00 97.31           O  
ATOM   2460  CG1 VAL A 321     -13.430  42.031   6.105  1.00 97.31           C  
ATOM   2461  CG2 VAL A 321     -10.984  41.906   6.676  1.00 97.31           C  
ATOM   2462  N   LEU A 322     -14.680  42.375   9.406  1.00 96.88           N  
ATOM   2463  CA  LEU A 322     -16.078  42.469   9.781  1.00 96.88           C  
ATOM   2464  C   LEU A 322     -16.344  43.719  10.586  1.00 96.88           C  
ATOM   2465  CB  LEU A 322     -16.516  41.250  10.586  1.00 96.88           C  
ATOM   2466  O   LEU A 322     -17.359  44.406  10.398  1.00 96.88           O  
ATOM   2467  CG  LEU A 322     -16.734  39.938   9.789  1.00 96.88           C  
ATOM   2468  CD1 LEU A 322     -17.297  38.844  10.703  1.00 96.88           C  
ATOM   2469  CD2 LEU A 322     -17.672  40.188   8.617  1.00 96.88           C  
ATOM   2470  N   ARG A 323     -15.453  44.031  11.445  1.00 96.75           N  
ATOM   2471  CA  ARG A 323     -15.578  45.250  12.266  1.00 96.75           C  
ATOM   2472  C   ARG A 323     -15.641  46.500  11.398  1.00 96.75           C  
ATOM   2473  CB  ARG A 323     -14.414  45.344  13.258  1.00 96.75           C  
ATOM   2474  O   ARG A 323     -16.406  47.406  11.680  1.00 96.75           O  
ATOM   2475  CG  ARG A 323     -14.578  46.438  14.297  1.00 96.75           C  
ATOM   2476  CD  ARG A 323     -13.344  46.562  15.172  1.00 96.75           C  
ATOM   2477  NE  ARG A 323     -12.156  46.906  14.383  1.00 96.75           N  
ATOM   2478  NH1 ARG A 323     -12.352  49.188  14.648  1.00 96.75           N  
ATOM   2479  NH2 ARG A 323     -10.625  48.312  13.422  1.00 96.75           N  
ATOM   2480  CZ  ARG A 323     -11.719  48.125  14.156  1.00 96.75           C  
ATOM   2481  N   ARG A 324     -14.930  46.562  10.383  1.00 96.81           N  
ATOM   2482  CA  ARG A 324     -14.828  47.750   9.508  1.00 96.81           C  
ATOM   2483  C   ARG A 324     -15.969  47.781   8.500  1.00 96.81           C  
ATOM   2484  CB  ARG A 324     -13.477  47.750   8.773  1.00 96.81           C  
ATOM   2485  O   ARG A 324     -16.500  48.844   8.180  1.00 96.81           O  
ATOM   2486  CG  ARG A 324     -12.281  47.938   9.695  1.00 96.81           C  
ATOM   2487  CD  ARG A 324     -10.969  47.938   8.922  1.00 96.81           C  
ATOM   2488  NE  ARG A 324      -9.820  47.938   9.812  1.00 96.81           N  
ATOM   2489  NH1 ARG A 324      -8.266  48.281   8.133  1.00 96.81           N  
ATOM   2490  NH2 ARG A 324      -7.582  48.125  10.320  1.00 96.81           N  
ATOM   2491  CZ  ARG A 324      -8.555  48.125   9.422  1.00 96.81           C  
ATOM   2492  N   MET A 325     -16.406  46.719   8.008  1.00 96.25           N  
ATOM   2493  CA  MET A 325     -17.297  46.594   6.852  1.00 96.25           C  
ATOM   2494  C   MET A 325     -18.750  46.625   7.277  1.00 96.25           C  
ATOM   2495  CB  MET A 325     -17.000  45.312   6.062  1.00 96.25           C  
ATOM   2496  O   MET A 325     -19.594  47.250   6.609  1.00 96.25           O  
ATOM   2497  CG  MET A 325     -18.000  45.062   4.949  1.00 96.25           C  
ATOM   2498  SD  MET A 325     -17.875  43.344   4.297  1.00 96.25           S  
ATOM   2499  CE  MET A 325     -19.562  43.094   3.711  1.00 96.25           C  
ATOM   2500  N   VAL A 326     -19.156  45.969   8.375  1.00 95.94           N  
ATOM   2501  CA  VAL A 326     -20.547  45.625   8.703  1.00 95.94           C  
ATOM   2502  C   VAL A 326     -21.312  46.906   9.039  1.00 95.94           C  
ATOM   2503  CB  VAL A 326     -20.625  44.625   9.867  1.00 95.94           C  
ATOM   2504  O   VAL A 326     -22.500  47.031   8.734  1.00 95.94           O  
ATOM   2505  CG1 VAL A 326     -22.062  44.531  10.375  1.00 95.94           C  
ATOM   2506  CG2 VAL A 326     -20.109  43.281   9.438  1.00 95.94           C  
ATOM   2507  N   PRO A 327     -20.703  47.906   9.672  1.00 96.00           N  
ATOM   2508  CA  PRO A 327     -21.422  49.156   9.875  1.00 96.00           C  
ATOM   2509  C   PRO A 327     -21.906  49.781   8.562  1.00 96.00           C  
ATOM   2510  CB  PRO A 327     -20.391  50.062  10.555  1.00 96.00           C  
ATOM   2511  O   PRO A 327     -22.844  50.594   8.570  1.00 96.00           O  
ATOM   2512  CG  PRO A 327     -19.453  49.125  11.242  1.00 96.00           C  
ATOM   2513  CD  PRO A 327     -19.312  47.875  10.391  1.00 96.00           C  
ATOM   2514  N   HIS A 328     -21.375  49.438   7.469  1.00 95.88           N  
ATOM   2515  CA  HIS A 328     -21.719  50.031   6.176  1.00 95.88           C  
ATOM   2516  C   HIS A 328     -22.484  49.031   5.312  1.00 95.88           C  
ATOM   2517  CB  HIS A 328     -20.453  50.500   5.441  1.00 95.88           C  
ATOM   2518  O   HIS A 328     -22.578  49.219   4.098  1.00 95.88           O  
ATOM   2519  CG  HIS A 328     -19.625  51.469   6.211  1.00 95.88           C  
ATOM   2520  CD2 HIS A 328     -18.516  51.312   6.961  1.00 95.88           C  
ATOM   2521  ND1 HIS A 328     -19.938  52.812   6.266  1.00 95.88           N  
ATOM   2522  CE1 HIS A 328     -19.047  53.438   7.020  1.00 95.88           C  
ATOM   2523  NE2 HIS A 328     -18.172  52.562   7.449  1.00 95.88           N  
ATOM   2524  N   ILE A 329     -22.953  48.000   5.887  1.00 93.94           N  
ATOM   2525  CA  ILE A 329     -23.609  46.938   5.152  1.00 93.94           C  
ATOM   2526  C   ILE A 329     -24.891  47.469   4.496  1.00 93.94           C  
ATOM   2527  CB  ILE A 329     -23.938  45.750   6.070  1.00 93.94           C  
ATOM   2528  O   ILE A 329     -25.250  47.031   3.395  1.00 93.94           O  
ATOM   2529  CG1 ILE A 329     -23.719  44.406   5.320  1.00 93.94           C  
ATOM   2530  CG2 ILE A 329     -25.375  45.844   6.598  1.00 93.94           C  
ATOM   2531  CD1 ILE A 329     -23.672  43.188   6.227  1.00 93.94           C  
ATOM   2532  N   GLY A 330     -25.641  48.281   5.137  1.00 92.88           N  
ATOM   2533  CA  GLY A 330     -26.812  48.906   4.543  1.00 92.88           C  
ATOM   2534  C   GLY A 330     -26.516  49.656   3.273  1.00 92.88           C  
ATOM   2535  O   GLY A 330     -27.234  49.562   2.281  1.00 92.88           O  
ATOM   2536  N   GLU A 331     -25.484  50.438   3.338  1.00 93.88           N  
ATOM   2537  CA  GLU A 331     -25.047  51.188   2.172  1.00 93.88           C  
ATOM   2538  C   GLU A 331     -24.641  50.250   1.028  1.00 93.88           C  
ATOM   2539  CB  GLU A 331     -23.875  52.094   2.537  1.00 93.88           C  
ATOM   2540  O   GLU A 331     -24.969  50.531  -0.132  1.00 93.88           O  
ATOM   2541  CG  GLU A 331     -23.453  53.031   1.417  1.00 93.88           C  
ATOM   2542  CD  GLU A 331     -22.281  53.938   1.795  1.00 93.88           C  
ATOM   2543  OE1 GLU A 331     -21.781  54.688   0.918  1.00 93.88           O  
ATOM   2544  OE2 GLU A 331     -21.875  53.906   2.979  1.00 93.88           O  
ATOM   2545  N   CYS A 332     -23.969  49.219   1.311  1.00 94.62           N  
ATOM   2546  CA  CYS A 332     -23.531  48.250   0.312  1.00 94.62           C  
ATOM   2547  C   CYS A 332     -24.719  47.594  -0.378  1.00 94.62           C  
ATOM   2548  CB  CYS A 332     -22.656  47.188   0.955  1.00 94.62           C  
ATOM   2549  O   CYS A 332     -24.703  47.375  -1.591  1.00 94.62           O  
ATOM   2550  SG  CYS A 332     -21.031  47.781   1.467  1.00 94.62           S  
ATOM   2551  N   LEU A 333     -25.766  47.281   0.381  1.00 92.75           N  
ATOM   2552  CA  LEU A 333     -26.953  46.625  -0.157  1.00 92.75           C  
ATOM   2553  C   LEU A 333     -27.734  47.562  -1.062  1.00 92.75           C  
ATOM   2554  CB  LEU A 333     -27.844  46.125   0.978  1.00 92.75           C  
ATOM   2555  O   LEU A 333     -28.375  47.125  -2.021  1.00 92.75           O  
ATOM   2556  CG  LEU A 333     -27.656  44.656   1.408  1.00 92.75           C  
ATOM   2557  CD1 LEU A 333     -28.047  44.500   2.871  1.00 92.75           C  
ATOM   2558  CD2 LEU A 333     -28.453  43.719   0.514  1.00 92.75           C  
ATOM   2559  N   ARG A 334     -27.625  48.812  -0.833  1.00 92.56           N  
ATOM   2560  CA  ARG A 334     -28.375  49.781  -1.604  1.00 92.56           C  
ATOM   2561  C   ARG A 334     -27.594  50.250  -2.834  1.00 92.56           C  
ATOM   2562  CB  ARG A 334     -28.719  51.000  -0.734  1.00 92.56           C  
ATOM   2563  O   ARG A 334     -28.156  50.875  -3.742  1.00 92.56           O  
ATOM   2564  CG  ARG A 334     -29.828  50.750   0.275  1.00 92.56           C  
ATOM   2565  CD  ARG A 334     -30.234  52.031   1.003  1.00 92.56           C  
ATOM   2566  NE  ARG A 334     -29.172  52.500   1.880  1.00 92.56           N  
ATOM   2567  NH1 ARG A 334     -30.547  53.875   3.139  1.00 92.56           N  
ATOM   2568  NH2 ARG A 334     -28.312  53.750   3.611  1.00 92.56           N  
ATOM   2569  CZ  ARG A 334     -29.344  53.375   2.875  1.00 92.56           C  
ATOM   2570  N   GLU A 335     -26.375  49.906  -2.881  1.00 91.19           N  
ATOM   2571  CA  GLU A 335     -25.516  50.344  -3.975  1.00 91.19           C  
ATOM   2572  C   GLU A 335     -24.859  49.156  -4.672  1.00 91.19           C  
ATOM   2573  CB  GLU A 335     -24.438  51.312  -3.463  1.00 91.19           C  
ATOM   2574  O   GLU A 335     -23.641  49.156  -4.898  1.00 91.19           O  
ATOM   2575  CG  GLU A 335     -25.000  52.594  -2.910  1.00 91.19           C  
ATOM   2576  CD  GLU A 335     -23.922  53.562  -2.451  1.00 91.19           C  
ATOM   2577  OE1 GLU A 335     -24.250  54.688  -1.999  1.00 91.19           O  
ATOM   2578  OE2 GLU A 335     -22.719  53.219  -2.543  1.00 91.19           O  
ATOM   2579  N   MET A 336     -25.547  48.188  -4.965  1.00 92.25           N  
ATOM   2580  CA  MET A 336     -25.031  47.000  -5.664  1.00 92.25           C  
ATOM   2581  C   MET A 336     -24.953  47.250  -7.164  1.00 92.25           C  
ATOM   2582  CB  MET A 336     -25.922  45.781  -5.391  1.00 92.25           C  
ATOM   2583  O   MET A 336     -25.766  48.000  -7.719  1.00 92.25           O  
ATOM   2584  CG  MET A 336     -25.938  45.375  -3.930  1.00 92.25           C  
ATOM   2585  SD  MET A 336     -26.812  43.750  -3.676  1.00 92.25           S  
ATOM   2586  CE  MET A 336     -28.500  44.219  -4.137  1.00 92.25           C  
ATOM   2587  N   TYR A 337     -24.031  46.656  -7.832  1.00 90.88           N  
ATOM   2588  CA  TYR A 337     -23.844  46.781  -9.273  1.00 90.88           C  
ATOM   2589  C   TYR A 337     -24.328  45.531 -10.000  1.00 90.88           C  
ATOM   2590  CB  TYR A 337     -22.375  47.062  -9.609  1.00 90.88           C  
ATOM   2591  O   TYR A 337     -24.625  45.594 -11.203  1.00 90.88           O  
ATOM   2592  CG  TYR A 337     -21.875  48.406  -9.117  1.00 90.88           C  
ATOM   2593  CD1 TYR A 337     -22.734  49.469  -9.000  1.00 90.88           C  
ATOM   2594  CD2 TYR A 337     -20.547  48.562  -8.758  1.00 90.88           C  
ATOM   2595  CE1 TYR A 337     -22.281  50.719  -8.547  1.00 90.88           C  
ATOM   2596  CE2 TYR A 337     -20.078  49.781  -8.305  1.00 90.88           C  
ATOM   2597  OH  TYR A 337     -20.500  52.094  -7.750  1.00 90.88           O  
ATOM   2598  CZ  TYR A 337     -20.953  50.875  -8.203  1.00 90.88           C  
ATOM   2599  N   THR A 338     -24.312  44.438  -9.344  1.00 91.38           N  
ATOM   2600  CA  THR A 338     -24.719  43.188  -9.938  1.00 91.38           C  
ATOM   2601  C   THR A 338     -25.625  42.406  -8.992  1.00 91.38           C  
ATOM   2602  CB  THR A 338     -23.484  42.312 -10.281  1.00 91.38           C  
ATOM   2603  O   THR A 338     -25.891  42.844  -7.875  1.00 91.38           O  
ATOM   2604  CG2 THR A 338     -22.438  43.125 -11.039  1.00 91.38           C  
ATOM   2605  OG1 THR A 338     -22.906  41.812  -9.070  1.00 91.38           O  
ATOM   2606  N   THR A 339     -26.094  41.281  -9.516  1.00 89.38           N  
ATOM   2607  CA  THR A 339     -26.969  40.406  -8.727  1.00 89.38           C  
ATOM   2608  C   THR A 339     -26.156  39.312  -8.047  1.00 89.38           C  
ATOM   2609  CB  THR A 339     -28.062  39.781  -9.602  1.00 89.38           C  
ATOM   2610  O   THR A 339     -26.688  38.562  -7.215  1.00 89.38           O  
ATOM   2611  CG2 THR A 339     -28.984  40.844 -10.188  1.00 89.38           C  
ATOM   2612  OG1 THR A 339     -27.469  39.031 -10.664  1.00 89.38           O  
ATOM   2613  N   HIS A 340     -24.922  39.188  -8.461  1.00 91.44           N  
ATOM   2614  CA  HIS A 340     -24.078  38.156  -7.844  1.00 91.44           C  
ATOM   2615  C   HIS A 340     -23.750  38.531  -6.402  1.00 91.44           C  
ATOM   2616  CB  HIS A 340     -22.781  38.000  -8.648  1.00 91.44           C  
ATOM   2617  O   HIS A 340     -23.016  39.500  -6.156  1.00 91.44           O  
ATOM   2618  CG  HIS A 340     -23.000  37.344  -9.977  1.00 91.44           C  
ATOM   2619  CD2 HIS A 340     -23.203  37.844 -11.203  1.00 91.44           C  
ATOM   2620  ND1 HIS A 340     -23.016  35.969 -10.125  1.00 91.44           N  
ATOM   2621  CE1 HIS A 340     -23.219  35.656 -11.398  1.00 91.44           C  
ATOM   2622  NE2 HIS A 340     -23.344  36.812 -12.078  1.00 91.44           N  
ATOM   2623  N   GLU A 341     -24.188  37.844  -5.480  1.00 92.25           N  
ATOM   2624  CA  GLU A 341     -24.047  38.156  -4.059  1.00 92.25           C  
ATOM   2625  C   GLU A 341     -22.578  38.188  -3.650  1.00 92.25           C  
ATOM   2626  CB  GLU A 341     -24.797  37.094  -3.217  1.00 92.25           C  
ATOM   2627  O   GLU A 341     -22.156  39.062  -2.904  1.00 92.25           O  
ATOM   2628  CG  GLU A 341     -24.422  37.125  -1.741  1.00 92.25           C  
ATOM   2629  CD  GLU A 341     -23.422  36.062  -1.357  1.00 92.25           C  
ATOM   2630  OE1 GLU A 341     -22.938  36.062  -0.204  1.00 92.25           O  
ATOM   2631  OE2 GLU A 341     -23.109  35.188  -2.219  1.00 92.25           O  
ATOM   2632  N   ASP A 342     -21.703  37.156  -4.008  1.00 93.38           N  
ATOM   2633  CA  ASP A 342     -20.297  37.062  -3.639  1.00 93.38           C  
ATOM   2634  C   ASP A 342     -19.516  38.250  -4.191  1.00 93.38           C  
ATOM   2635  CB  ASP A 342     -19.688  35.750  -4.137  1.00 93.38           C  
ATOM   2636  O   ASP A 342     -18.656  38.812  -3.508  1.00 93.38           O  
ATOM   2637  CG  ASP A 342     -19.984  35.500  -5.602  1.00 93.38           C  
ATOM   2638  OD1 ASP A 342     -20.641  36.312  -6.258  1.00 93.38           O  
ATOM   2639  OD2 ASP A 342     -19.547  34.438  -6.102  1.00 93.38           O  
ATOM   2640  N   VAL A 343     -19.844  38.719  -5.441  1.00 94.75           N  
ATOM   2641  CA  VAL A 343     -19.203  39.875  -6.035  1.00 94.75           C  
ATOM   2642  C   VAL A 343     -19.500  41.125  -5.191  1.00 94.75           C  
ATOM   2643  CB  VAL A 343     -19.656  40.125  -7.492  1.00 94.75           C  
ATOM   2644  O   VAL A 343     -18.594  41.938  -4.922  1.00 94.75           O  
ATOM   2645  CG1 VAL A 343     -19.047  41.375  -8.062  1.00 94.75           C  
ATOM   2646  CG2 VAL A 343     -19.312  38.906  -8.359  1.00 94.75           C  
ATOM   2647  N   GLU A 344     -20.703  41.281  -4.773  1.00 95.38           N  
ATOM   2648  CA  GLU A 344     -21.109  42.469  -4.020  1.00 95.38           C  
ATOM   2649  C   GLU A 344     -20.547  42.438  -2.600  1.00 95.38           C  
ATOM   2650  CB  GLU A 344     -22.625  42.594  -3.980  1.00 95.38           C  
ATOM   2651  O   GLU A 344     -20.234  43.469  -2.025  1.00 95.38           O  
ATOM   2652  CG  GLU A 344     -23.266  42.812  -5.344  1.00 95.38           C  
ATOM   2653  CD  GLU A 344     -22.719  44.000  -6.074  1.00 95.38           C  
ATOM   2654  OE1 GLU A 344     -22.500  43.938  -7.309  1.00 95.38           O  
ATOM   2655  OE2 GLU A 344     -22.484  45.062  -5.406  1.00 95.38           O  
ATOM   2656  N   VAL A 345     -20.469  41.281  -2.020  1.00 96.44           N  
ATOM   2657  CA  VAL A 345     -19.797  41.156  -0.733  1.00 96.44           C  
ATOM   2658  C   VAL A 345     -18.328  41.562  -0.879  1.00 96.44           C  
ATOM   2659  CB  VAL A 345     -19.891  39.719  -0.173  1.00 96.44           C  
ATOM   2660  O   VAL A 345     -17.797  42.312  -0.042  1.00 96.44           O  
ATOM   2661  CG1 VAL A 345     -18.969  39.562   1.034  1.00 96.44           C  
ATOM   2662  CG2 VAL A 345     -21.328  39.375   0.199  1.00 96.44           C  
ATOM   2663  N   GLY A 346     -17.688  41.062  -1.921  1.00 96.50           N  
ATOM   2664  CA  GLY A 346     -16.312  41.438  -2.195  1.00 96.50           C  
ATOM   2665  C   GLY A 346     -16.141  42.938  -2.396  1.00 96.50           C  
ATOM   2666  O   GLY A 346     -15.148  43.500  -1.943  1.00 96.50           O  
ATOM   2667  N   ARG A 347     -17.031  43.531  -3.119  1.00 94.94           N  
ATOM   2668  CA  ARG A 347     -17.000  45.000  -3.330  1.00 94.94           C  
ATOM   2669  C   ARG A 347     -17.125  45.719  -2.008  1.00 94.94           C  
ATOM   2670  CB  ARG A 347     -18.109  45.406  -4.281  1.00 94.94           C  
ATOM   2671  O   ARG A 347     -16.422  46.719  -1.781  1.00 94.94           O  
ATOM   2672  CG  ARG A 347     -17.953  46.812  -4.840  1.00 94.94           C  
ATOM   2673  CD  ARG A 347     -19.094  47.188  -5.777  1.00 94.94           C  
ATOM   2674  NE  ARG A 347     -19.219  46.250  -6.879  1.00 94.94           N  
ATOM   2675  NH1 ARG A 347     -21.453  46.688  -7.273  1.00 94.94           N  
ATOM   2676  NH2 ARG A 347     -20.344  45.125  -8.547  1.00 94.94           N  
ATOM   2677  CZ  ARG A 347     -20.328  46.031  -7.562  1.00 94.94           C  
ATOM   2678  N   CYS A 348     -18.047  45.281  -1.168  1.00 96.38           N  
ATOM   2679  CA  CYS A 348     -18.234  45.875   0.143  1.00 96.38           C  
ATOM   2680  C   CYS A 348     -16.969  45.781   0.988  1.00 96.38           C  
ATOM   2681  CB  CYS A 348     -19.406  45.219   0.872  1.00 96.38           C  
ATOM   2682  O   CYS A 348     -16.594  46.719   1.665  1.00 96.38           O  
ATOM   2683  SG  CYS A 348     -19.969  46.156   2.326  1.00 96.38           S  
ATOM   2684  N   VAL A 349     -16.281  44.656   0.975  1.00 97.62           N  
ATOM   2685  CA  VAL A 349     -15.031  44.406   1.703  1.00 97.62           C  
ATOM   2686  C   VAL A 349     -13.945  45.344   1.168  1.00 97.62           C  
ATOM   2687  CB  VAL A 349     -14.578  42.938   1.601  1.00 97.62           C  
ATOM   2688  O   VAL A 349     -13.172  45.906   1.941  1.00 97.62           O  
ATOM   2689  CG1 VAL A 349     -13.164  42.781   2.158  1.00 97.62           C  
ATOM   2690  CG2 VAL A 349     -15.555  42.031   2.336  1.00 97.62           C  
ATOM   2691  N   ARG A 350     -13.875  45.500  -0.074  1.00 95.44           N  
ATOM   2692  CA  ARG A 350     -12.867  46.375  -0.680  1.00 95.44           C  
ATOM   2693  C   ARG A 350     -13.109  47.812  -0.310  1.00 95.44           C  
ATOM   2694  CB  ARG A 350     -12.859  46.219  -2.201  1.00 95.44           C  
ATOM   2695  O   ARG A 350     -12.164  48.562   0.017  1.00 95.44           O  
ATOM   2696  CG  ARG A 350     -11.711  46.906  -2.895  1.00 95.44           C  
ATOM   2697  CD  ARG A 350     -11.742  46.719  -4.402  1.00 95.44           C  
ATOM   2698  NE  ARG A 350     -13.023  47.094  -4.977  1.00 95.44           N  
ATOM   2699  NH1 ARG A 350     -13.344  45.156  -6.148  1.00 95.44           N  
ATOM   2700  NH2 ARG A 350     -14.906  46.812  -6.262  1.00 95.44           N  
ATOM   2701  CZ  ARG A 350     -13.758  46.344  -5.793  1.00 95.44           C  
ATOM   2702  N   ARG A 351     -14.281  48.281  -0.278  1.00 95.12           N  
ATOM   2703  CA  ARG A 351     -14.641  49.656  -0.025  1.00 95.12           C  
ATOM   2704  C   ARG A 351     -14.445  50.031   1.444  1.00 95.12           C  
ATOM   2705  CB  ARG A 351     -16.094  49.938  -0.440  1.00 95.12           C  
ATOM   2706  O   ARG A 351     -13.914  51.094   1.765  1.00 95.12           O  
ATOM   2707  CG  ARG A 351     -16.281  50.125  -1.938  1.00 95.12           C  
ATOM   2708  CD  ARG A 351     -17.703  50.500  -2.281  1.00 95.12           C  
ATOM   2709  NE  ARG A 351     -17.922  50.562  -3.727  1.00 95.12           N  
ATOM   2710  NH1 ARG A 351     -20.156  51.125  -3.586  1.00 95.12           N  
ATOM   2711  NH2 ARG A 351     -19.156  50.875  -5.633  1.00 95.12           N  
ATOM   2712  CZ  ARG A 351     -19.078  50.844  -4.312  1.00 95.12           C  
ATOM   2713  N   PHE A 352     -14.836  49.094   2.297  1.00 96.75           N  
ATOM   2714  CA  PHE A 352     -14.922  49.500   3.697  1.00 96.75           C  
ATOM   2715  C   PHE A 352     -14.016  48.625   4.562  1.00 96.75           C  
ATOM   2716  CB  PHE A 352     -16.375  49.406   4.195  1.00 96.75           C  
ATOM   2717  O   PHE A 352     -13.672  49.000   5.684  1.00 96.75           O  
ATOM   2718  CG  PHE A 352     -17.312  50.344   3.494  1.00 96.75           C  
ATOM   2719  CD1 PHE A 352     -17.234  51.719   3.699  1.00 96.75           C  
ATOM   2720  CD2 PHE A 352     -18.281  49.844   2.629  1.00 96.75           C  
ATOM   2721  CE1 PHE A 352     -18.109  52.562   3.053  1.00 96.75           C  
ATOM   2722  CE2 PHE A 352     -19.156  50.688   1.979  1.00 96.75           C  
ATOM   2723  CZ  PHE A 352     -19.078  52.062   2.191  1.00 96.75           C  
ATOM   2724  N   GLY A 353     -13.703  47.438   4.141  1.00 94.62           N  
ATOM   2725  CA  GLY A 353     -12.898  46.500   4.922  1.00 94.62           C  
ATOM   2726  C   GLY A 353     -11.406  46.781   4.832  1.00 94.62           C  
ATOM   2727  O   GLY A 353     -10.641  46.375   5.703  1.00 94.62           O  
ATOM   2728  N   GLY A 354     -10.977  47.469   3.783  1.00 92.12           N  
ATOM   2729  CA  GLY A 354      -9.586  47.844   3.633  1.00 92.12           C  
ATOM   2730  C   GLY A 354      -8.727  46.750   3.023  1.00 92.12           C  
ATOM   2731  O   GLY A 354      -7.512  46.719   3.234  1.00 92.12           O  
ATOM   2732  N   THR A 355      -9.289  45.781   2.502  1.00 95.44           N  
ATOM   2733  CA  THR A 355      -8.578  44.656   1.875  1.00 95.44           C  
ATOM   2734  C   THR A 355      -9.406  44.062   0.744  1.00 95.44           C  
ATOM   2735  CB  THR A 355      -8.234  43.562   2.902  1.00 95.44           C  
ATOM   2736  O   THR A 355     -10.492  44.562   0.423  1.00 95.44           O  
ATOM   2737  CG2 THR A 355      -9.492  42.844   3.371  1.00 95.44           C  
ATOM   2738  OG1 THR A 355      -7.348  42.625   2.301  1.00 95.44           O  
ATOM   2739  N   GLN A 356      -8.930  43.188   0.018  1.00 95.50           N  
ATOM   2740  CA  GLN A 356      -9.617  42.406  -1.021  1.00 95.50           C  
ATOM   2741  C   GLN A 356      -9.219  40.938  -0.970  1.00 95.50           C  
ATOM   2742  CB  GLN A 356      -9.305  43.000  -2.402  1.00 95.50           C  
ATOM   2743  O   GLN A 356      -8.383  40.531  -0.151  1.00 95.50           O  
ATOM   2744  CG  GLN A 356      -7.832  42.938  -2.771  1.00 95.50           C  
ATOM   2745  CD  GLN A 356      -7.539  43.625  -4.102  1.00 95.50           C  
ATOM   2746  NE2 GLN A 356      -6.262  43.781  -4.422  1.00 95.50           N  
ATOM   2747  OE1 GLN A 356      -8.461  44.000  -4.832  1.00 95.50           O  
ATOM   2748  N   CYS A 357      -9.820  40.188  -1.773  1.00 96.94           N  
ATOM   2749  CA  CYS A 357      -9.547  38.750  -1.781  1.00 96.94           C  
ATOM   2750  C   CYS A 357      -8.109  38.469  -2.197  1.00 96.94           C  
ATOM   2751  CB  CYS A 357     -10.508  38.031  -2.723  1.00 96.94           C  
ATOM   2752  O   CYS A 357      -7.551  39.188  -3.041  1.00 96.94           O  
ATOM   2753  SG  CYS A 357     -10.484  36.219  -2.543  1.00 96.94           S  
ATOM   2754  N   VAL A 358      -7.512  37.500  -1.686  1.00 96.06           N  
ATOM   2755  CA  VAL A 358      -6.141  37.125  -1.994  1.00 96.06           C  
ATOM   2756  C   VAL A 358      -6.023  36.750  -3.475  1.00 96.06           C  
ATOM   2757  CB  VAL A 358      -5.680  35.938  -1.122  1.00 96.06           C  
ATOM   2758  O   VAL A 358      -7.020  36.406  -4.117  1.00 96.06           O  
ATOM   2759  CG1 VAL A 358      -5.547  36.344   0.340  1.00 96.06           C  
ATOM   2760  CG2 VAL A 358      -6.656  34.750  -1.260  1.00 96.06           C  
ATOM   2761  N   TRP A 359      -4.832  36.812  -3.996  1.00 94.62           N  
ATOM   2762  CA  TRP A 359      -4.605  36.688  -5.434  1.00 94.62           C  
ATOM   2763  C   TRP A 359      -3.904  35.375  -5.762  1.00 94.62           C  
ATOM   2764  CB  TRP A 359      -3.773  37.875  -5.945  1.00 94.62           C  
ATOM   2765  O   TRP A 359      -3.867  34.969  -6.922  1.00 94.62           O  
ATOM   2766  CG  TRP A 359      -4.562  39.125  -6.152  1.00 94.62           C  
ATOM   2767  CD1 TRP A 359      -4.621  40.219  -5.316  1.00 94.62           C  
ATOM   2768  CD2 TRP A 359      -5.410  39.438  -7.262  1.00 94.62           C  
ATOM   2769  CE2 TRP A 359      -5.949  40.719  -7.035  1.00 94.62           C  
ATOM   2770  CE3 TRP A 359      -5.762  38.750  -8.430  1.00 94.62           C  
ATOM   2771  NE1 TRP A 359      -5.453  41.156  -5.844  1.00 94.62           N  
ATOM   2772  CH2 TRP A 359      -7.156  40.625  -9.070  1.00 94.62           C  
ATOM   2773  CZ2 TRP A 359      -6.828  41.312  -7.938  1.00 94.62           C  
ATOM   2774  CZ3 TRP A 359      -6.637  39.344  -9.328  1.00 94.62           C  
ATOM   2775  N   SER A 360      -3.348  34.688  -4.812  1.00 92.88           N  
ATOM   2776  CA  SER A 360      -2.467  33.562  -5.035  1.00 92.88           C  
ATOM   2777  C   SER A 360      -3.174  32.438  -5.816  1.00 92.88           C  
ATOM   2778  CB  SER A 360      -1.963  33.000  -3.701  1.00 92.88           C  
ATOM   2779  O   SER A 360      -4.352  32.156  -5.582  1.00 92.88           O  
ATOM   2780  OG  SER A 360      -1.276  31.766  -3.893  1.00 92.88           O  
ATOM   2781  N   TYR A 361      -2.408  31.766  -6.746  1.00 91.50           N  
ATOM   2782  CA  TYR A 361      -2.941  30.656  -7.535  1.00 91.50           C  
ATOM   2783  C   TYR A 361      -3.207  29.438  -6.660  1.00 91.50           C  
ATOM   2784  CB  TYR A 361      -1.976  30.281  -8.664  1.00 91.50           C  
ATOM   2785  O   TYR A 361      -4.094  28.641  -6.953  1.00 91.50           O  
ATOM   2786  CG  TYR A 361      -2.016  31.234  -9.836  1.00 91.50           C  
ATOM   2787  CD1 TYR A 361      -3.141  31.328 -10.648  1.00 91.50           C  
ATOM   2788  CD2 TYR A 361      -0.928  32.062 -10.125  1.00 91.50           C  
ATOM   2789  CE1 TYR A 361      -3.182  32.188 -11.734  1.00 91.50           C  
ATOM   2790  CE2 TYR A 361      -0.958  32.938 -11.203  1.00 91.50           C  
ATOM   2791  OH  TYR A 361      -2.121  33.875 -13.062  1.00 91.50           O  
ATOM   2792  CZ  TYR A 361      -2.086  33.000 -12.000  1.00 91.50           C  
ATOM   2793  N   GLU A 362      -2.473  29.328  -5.609  1.00 91.56           N  
ATOM   2794  CA  GLU A 362      -2.615  28.203  -4.703  1.00 91.56           C  
ATOM   2795  C   GLU A 362      -4.023  28.141  -4.117  1.00 91.56           C  
ATOM   2796  CB  GLU A 362      -1.579  28.281  -3.580  1.00 91.56           C  
ATOM   2797  O   GLU A 362      -4.500  27.062  -3.748  1.00 91.56           O  
ATOM   2798  CG  GLU A 362      -1.514  27.031  -2.719  1.00 91.56           C  
ATOM   2799  CD  GLU A 362      -0.468  27.109  -1.618  1.00 91.56           C  
ATOM   2800  OE1 GLU A 362      -0.167  26.062  -0.987  1.00 91.56           O  
ATOM   2801  OE2 GLU A 362       0.055  28.219  -1.385  1.00 91.56           O  
ATOM   2802  N   MET A 363      -4.680  29.266  -4.000  1.00 95.81           N  
ATOM   2803  CA  MET A 363      -6.000  29.359  -3.389  1.00 95.81           C  
ATOM   2804  C   MET A 363      -7.039  28.625  -4.238  1.00 95.81           C  
ATOM   2805  CB  MET A 363      -6.414  30.812  -3.193  1.00 95.81           C  
ATOM   2806  O   MET A 363      -8.086  28.219  -3.732  1.00 95.81           O  
ATOM   2807  CG  MET A 363      -5.566  31.562  -2.176  1.00 95.81           C  
ATOM   2808  SD  MET A 363      -5.648  30.812  -0.505  1.00 95.81           S  
ATOM   2809  CE  MET A 363      -7.305  31.344   0.008  1.00 95.81           C  
ATOM   2810  N   GLN A 364      -6.785  28.453  -5.543  1.00 94.19           N  
ATOM   2811  CA  GLN A 364      -7.656  27.656  -6.410  1.00 94.19           C  
ATOM   2812  C   GLN A 364      -7.648  26.188  -6.004  1.00 94.19           C  
ATOM   2813  CB  GLN A 364      -7.230  27.797  -7.871  1.00 94.19           C  
ATOM   2814  O   GLN A 364      -8.664  25.500  -6.117  1.00 94.19           O  
ATOM   2815  CG  GLN A 364      -7.492  29.188  -8.453  1.00 94.19           C  
ATOM   2816  CD  GLN A 364      -7.016  29.312  -9.891  1.00 94.19           C  
ATOM   2817  NE2 GLN A 364      -7.191  30.500 -10.469  1.00 94.19           N  
ATOM   2818  OE1 GLN A 364      -6.496  28.359 -10.477  1.00 94.19           O  
ATOM   2819  N   GLN A 365      -6.500  25.750  -5.543  1.00 93.00           N  
ATOM   2820  CA  GLN A 365      -6.363  24.375  -5.098  1.00 93.00           C  
ATOM   2821  C   GLN A 365      -6.895  24.188  -3.680  1.00 93.00           C  
ATOM   2822  CB  GLN A 365      -4.902  23.922  -5.168  1.00 93.00           C  
ATOM   2823  O   GLN A 365      -7.559  23.188  -3.379  1.00 93.00           O  
ATOM   2824  CG  GLN A 365      -4.379  23.750  -6.590  1.00 93.00           C  
ATOM   2825  CD  GLN A 365      -2.930  23.297  -6.633  1.00 93.00           C  
ATOM   2826  NE2 GLN A 365      -2.414  23.078  -7.836  1.00 93.00           N  
ATOM   2827  OE1 GLN A 365      -2.277  23.172  -5.590  1.00 93.00           O  
ATOM   2828  N   LEU A 366      -6.664  25.172  -2.787  1.00 96.62           N  
ATOM   2829  CA  LEU A 366      -7.074  25.078  -1.389  1.00 96.62           C  
ATOM   2830  C   LEU A 366      -8.586  25.250  -1.256  1.00 96.62           C  
ATOM   2831  CB  LEU A 366      -6.355  26.141  -0.555  1.00 96.62           C  
ATOM   2832  O   LEU A 366      -9.227  24.547  -0.472  1.00 96.62           O  
ATOM   2833  CG  LEU A 366      -4.844  25.984  -0.400  1.00 96.62           C  
ATOM   2834  CD1 LEU A 366      -4.266  27.125   0.417  1.00 96.62           C  
ATOM   2835  CD2 LEU A 366      -4.516  24.641   0.247  1.00 96.62           C  
ATOM   2836  N   PHE A 367      -9.102  26.172  -1.930  1.00 97.75           N  
ATOM   2837  CA  PHE A 367     -10.539  26.375  -2.041  1.00 97.75           C  
ATOM   2838  C   PHE A 367     -11.047  25.922  -3.404  1.00 97.75           C  
ATOM   2839  CB  PHE A 367     -10.891  27.844  -1.813  1.00 97.75           C  
ATOM   2840  O   PHE A 367     -11.367  26.750  -4.258  1.00 97.75           O  
ATOM   2841  CG  PHE A 367     -10.664  28.312  -0.403  1.00 97.75           C  
ATOM   2842  CD1 PHE A 367     -11.719  28.406   0.497  1.00 97.75           C  
ATOM   2843  CD2 PHE A 367      -9.391  28.672   0.025  1.00 97.75           C  
ATOM   2844  CE1 PHE A 367     -11.508  28.828   1.804  1.00 97.75           C  
ATOM   2845  CE2 PHE A 367      -9.172  29.094   1.329  1.00 97.75           C  
ATOM   2846  CZ  PHE A 367     -10.227  29.188   2.217  1.00 97.75           C  
ATOM   2847  N   HIS A 368     -11.266  24.625  -3.512  1.00 94.75           N  
ATOM   2848  CA  HIS A 368     -11.383  23.938  -4.789  1.00 94.75           C  
ATOM   2849  C   HIS A 368     -12.812  23.969  -5.316  1.00 94.75           C  
ATOM   2850  CB  HIS A 368     -10.914  22.484  -4.656  1.00 94.75           C  
ATOM   2851  O   HIS A 368     -13.742  23.531  -4.641  1.00 94.75           O  
ATOM   2852  CG  HIS A 368     -10.906  21.734  -5.949  1.00 94.75           C  
ATOM   2853  CD2 HIS A 368     -11.695  20.734  -6.406  1.00 94.75           C  
ATOM   2854  ND1 HIS A 368      -9.984  21.984  -6.945  1.00 94.75           N  
ATOM   2855  CE1 HIS A 368     -10.219  21.172  -7.965  1.00 94.75           C  
ATOM   2856  NE2 HIS A 368     -11.250  20.406  -7.660  1.00 94.75           N  
ATOM   2857  N   GLU A 369     -12.953  24.469  -6.469  1.00 92.06           N  
ATOM   2858  CA  GLU A 369     -14.180  24.406  -7.258  1.00 92.06           C  
ATOM   2859  C   GLU A 369     -14.070  23.375  -8.367  1.00 92.06           C  
ATOM   2860  CB  GLU A 369     -14.508  25.781  -7.852  1.00 92.06           C  
ATOM   2861  O   GLU A 369     -13.273  23.531  -9.297  1.00 92.06           O  
ATOM   2862  CG  GLU A 369     -15.734  25.797  -8.750  1.00 92.06           C  
ATOM   2863  CD  GLU A 369     -17.047  25.641  -7.984  1.00 92.06           C  
ATOM   2864  OE1 GLU A 369     -18.094  25.375  -8.617  1.00 92.06           O  
ATOM   2865  OE2 GLU A 369     -17.016  25.812  -6.746  1.00 92.06           O  
ATOM   2866  N   ASN A 370     -14.742  22.281  -8.242  1.00 86.12           N  
ATOM   2867  CA  ASN A 370     -14.703  21.219  -9.234  1.00 86.12           C  
ATOM   2868  C   ASN A 370     -15.547  21.547 -10.453  1.00 86.12           C  
ATOM   2869  CB  ASN A 370     -15.164  19.891  -8.609  1.00 86.12           C  
ATOM   2870  O   ASN A 370     -16.781  21.531 -10.391  1.00 86.12           O  
ATOM   2871  CG  ASN A 370     -14.875  18.703  -9.500  1.00 86.12           C  
ATOM   2872  ND2 ASN A 370     -15.555  17.594  -9.242  1.00 86.12           N  
ATOM   2873  OD1 ASN A 370     -14.047  18.781 -10.414  1.00 86.12           O  
ATOM   2874  N   TYR A 371     -14.906  21.859 -11.516  1.00 77.88           N  
ATOM   2875  CA  TYR A 371     -15.578  22.234 -12.766  1.00 77.88           C  
ATOM   2876  C   TYR A 371     -15.781  21.016 -13.648  1.00 77.88           C  
ATOM   2877  CB  TYR A 371     -14.773  23.297 -13.516  1.00 77.88           C  
ATOM   2878  O   TYR A 371     -15.125  20.875 -14.688  1.00 77.88           O  
ATOM   2879  CG  TYR A 371     -14.648  24.609 -12.773  1.00 77.88           C  
ATOM   2880  CD1 TYR A 371     -15.719  25.500 -12.719  1.00 77.88           C  
ATOM   2881  CD2 TYR A 371     -13.469  24.938 -12.117  1.00 77.88           C  
ATOM   2882  CE1 TYR A 371     -15.609  26.703 -12.031  1.00 77.88           C  
ATOM   2883  CE2 TYR A 371     -13.352  26.156 -11.438  1.00 77.88           C  
ATOM   2884  OH  TYR A 371     -14.305  28.219 -10.719  1.00 77.88           O  
ATOM   2885  CZ  TYR A 371     -14.422  27.016 -11.398  1.00 77.88           C  
ATOM   2886  N   GLU A 372     -16.094  19.828 -13.242  1.00 69.06           N  
ATOM   2887  CA  GLU A 372     -16.297  18.672 -14.102  1.00 69.06           C  
ATOM   2888  C   GLU A 372     -17.344  18.953 -15.172  1.00 69.06           C  
ATOM   2889  CB  GLU A 372     -16.719  17.453 -13.266  1.00 69.06           C  
ATOM   2890  O   GLU A 372     -18.266  19.750 -14.945  1.00 69.06           O  
ATOM   2891  CG  GLU A 372     -15.570  16.828 -12.484  1.00 69.06           C  
ATOM   2892  CD  GLU A 372     -16.000  15.617 -11.656  1.00 69.06           C  
ATOM   2893  OE1 GLU A 372     -15.141  15.000 -11.000  1.00 69.06           O  
ATOM   2894  OE2 GLU A 372     -17.219  15.297 -11.672  1.00 69.06           O  
ATOM   2895  N   HIS A 373     -17.016  18.672 -16.469  1.00 62.25           N  
ATOM   2896  CA  HIS A 373     -17.859  18.906 -17.641  1.00 62.25           C  
ATOM   2897  C   HIS A 373     -19.281  18.438 -17.391  1.00 62.25           C  
ATOM   2898  CB  HIS A 373     -17.266  18.219 -18.875  1.00 62.25           C  
ATOM   2899  O   HIS A 373     -20.234  19.031 -17.891  1.00 62.25           O  
ATOM   2900  CG  HIS A 373     -16.094  18.922 -19.453  1.00 62.25           C  
ATOM   2901  CD2 HIS A 373     -14.883  18.469 -19.844  1.00 62.25           C  
ATOM   2902  ND1 HIS A 373     -16.078  20.281 -19.688  1.00 62.25           N  
ATOM   2903  CE1 HIS A 373     -14.906  20.625 -20.203  1.00 62.25           C  
ATOM   2904  NE2 HIS A 373     -14.164  19.547 -20.312  1.00 62.25           N  
ATOM   2905  N   ASN A 374     -19.438  17.219 -16.734  1.00 60.06           N  
ATOM   2906  CA  ASN A 374     -20.766  16.688 -16.438  1.00 60.06           C  
ATOM   2907  C   ASN A 374     -21.250  17.156 -15.062  1.00 60.06           C  
ATOM   2908  CB  ASN A 374     -20.781  15.164 -16.516  1.00 60.06           C  
ATOM   2909  O   ASN A 374     -20.750  16.703 -14.039  1.00 60.06           O  
ATOM   2910  CG  ASN A 374     -20.797  14.656 -17.953  1.00 60.06           C  
ATOM   2911  ND2 ASN A 374     -20.547  13.367 -18.125  1.00 60.06           N  
ATOM   2912  OD1 ASN A 374     -21.047  15.422 -18.891  1.00 60.06           O  
ATOM   2913  N   ARG A 375     -21.766  18.406 -14.898  1.00 66.00           N  
ATOM   2914  CA  ARG A 375     -22.281  19.109 -13.727  1.00 66.00           C  
ATOM   2915  C   ARG A 375     -23.234  18.219 -12.938  1.00 66.00           C  
ATOM   2916  CB  ARG A 375     -22.984  20.391 -14.141  1.00 66.00           C  
ATOM   2917  O   ARG A 375     -24.438  18.484 -12.883  1.00 66.00           O  
ATOM   2918  CG  ARG A 375     -22.031  21.500 -14.594  1.00 66.00           C  
ATOM   2919  CD  ARG A 375     -22.766  22.812 -14.797  1.00 66.00           C  
ATOM   2920  NE  ARG A 375     -21.844  23.891 -15.188  1.00 66.00           N  
ATOM   2921  NH1 ARG A 375     -23.469  25.516 -15.312  1.00 66.00           N  
ATOM   2922  NH2 ARG A 375     -21.281  26.031 -15.781  1.00 66.00           N  
ATOM   2923  CZ  ARG A 375     -22.203  25.141 -15.430  1.00 66.00           C  
ATOM   2924  N   LYS A 376     -22.688  17.062 -12.484  1.00 77.44           N  
ATOM   2925  CA  LYS A 376     -23.547  16.156 -11.727  1.00 77.44           C  
ATOM   2926  C   LYS A 376     -23.797  16.688 -10.320  1.00 77.44           C  
ATOM   2927  CB  LYS A 376     -22.922  14.766 -11.656  1.00 77.44           C  
ATOM   2928  O   LYS A 376     -24.656  16.172  -9.602  1.00 77.44           O  
ATOM   2929  CG  LYS A 376     -22.859  14.047 -12.992  1.00 77.44           C  
ATOM   2930  CD  LYS A 376     -22.344  12.617 -12.836  1.00 77.44           C  
ATOM   2931  CE  LYS A 376     -22.266  11.898 -14.180  1.00 77.44           C  
ATOM   2932  NZ  LYS A 376     -21.719  10.516 -14.039  1.00 77.44           N  
ATOM   2933  N   GLY A 377     -23.172  17.875  -9.945  1.00 84.69           N  
ATOM   2934  CA  GLY A 377     -23.422  18.500  -8.656  1.00 84.69           C  
ATOM   2935  C   GLY A 377     -22.688  17.828  -7.516  1.00 84.69           C  
ATOM   2936  O   GLY A 377     -23.031  18.047  -6.348  1.00 84.69           O  
ATOM   2937  N   TYR A 378     -21.859  16.766  -7.844  1.00 85.88           N  
ATOM   2938  CA  TYR A 378     -21.031  16.109  -6.832  1.00 85.88           C  
ATOM   2939  C   TYR A 378     -19.672  15.734  -7.391  1.00 85.88           C  
ATOM   2940  CB  TYR A 378     -21.734  14.852  -6.305  1.00 85.88           C  
ATOM   2941  O   TYR A 378     -19.453  15.773  -8.602  1.00 85.88           O  
ATOM   2942  CG  TYR A 378     -22.016  13.820  -7.371  1.00 85.88           C  
ATOM   2943  CD1 TYR A 378     -23.203  13.852  -8.102  1.00 85.88           C  
ATOM   2944  CD2 TYR A 378     -21.109  12.812  -7.648  1.00 85.88           C  
ATOM   2945  CE1 TYR A 378     -23.469  12.898  -9.078  1.00 85.88           C  
ATOM   2946  CE2 TYR A 378     -21.359  11.859  -8.625  1.00 85.88           C  
ATOM   2947  OH  TYR A 378     -22.797  10.969 -10.312  1.00 85.88           O  
ATOM   2948  CZ  TYR A 378     -22.547  11.914  -9.336  1.00 85.88           C  
ATOM   2949  N   ILE A 379     -18.703  15.422  -6.605  1.00 85.81           N  
ATOM   2950  CA  ILE A 379     -17.344  15.055  -6.992  1.00 85.81           C  
ATOM   2951  C   ILE A 379     -17.266  13.547  -7.180  1.00 85.81           C  
ATOM   2952  CB  ILE A 379     -16.312  15.531  -5.941  1.00 85.81           C  
ATOM   2953  O   ILE A 379     -17.375  12.781  -6.219  1.00 85.81           O  
ATOM   2954  CG1 ILE A 379     -16.422  17.047  -5.727  1.00 85.81           C  
ATOM   2955  CG2 ILE A 379     -14.898  15.133  -6.363  1.00 85.81           C  
ATOM   2956  CD1 ILE A 379     -15.602  17.562  -4.555  1.00 85.81           C  
ATOM   2957  N   GLN A 380     -17.000  13.148  -8.328  1.00 83.06           N  
ATOM   2958  CA  GLN A 380     -17.000  11.734  -8.680  1.00 83.06           C  
ATOM   2959  C   GLN A 380     -15.625  11.109  -8.414  1.00 83.06           C  
ATOM   2960  CB  GLN A 380     -17.375  11.539 -10.148  1.00 83.06           C  
ATOM   2961  O   GLN A 380     -15.523  10.094  -7.719  1.00 83.06           O  
ATOM   2962  CG  GLN A 380     -17.578  10.086 -10.547  1.00 83.06           C  
ATOM   2963  CD  GLN A 380     -18.141   9.930 -11.945  1.00 83.06           C  
ATOM   2964  NE2 GLN A 380     -18.406   8.688 -12.352  1.00 83.06           N  
ATOM   2965  OE1 GLN A 380     -18.359  10.914 -12.656  1.00 83.06           O  
ATOM   2966  N   ASP A 381     -14.570  11.719  -8.945  1.00 83.38           N  
ATOM   2967  CA  ASP A 381     -13.211  11.211  -8.773  1.00 83.38           C  
ATOM   2968  C   ASP A 381     -12.594  11.711  -7.469  1.00 83.38           C  
ATOM   2969  CB  ASP A 381     -12.336  11.633  -9.961  1.00 83.38           C  
ATOM   2970  O   ASP A 381     -12.125  12.844  -7.391  1.00 83.38           O  
ATOM   2971  CG  ASP A 381     -10.961  10.984  -9.938  1.00 83.38           C  
ATOM   2972  OD1 ASP A 381     -10.742  10.047  -9.133  1.00 83.38           O  
ATOM   2973  OD2 ASP A 381     -10.094  11.406 -10.727  1.00 83.38           O  
ATOM   2974  N   LEU A 382     -12.578  10.891  -6.516  1.00 88.12           N  
ATOM   2975  CA  LEU A 382     -12.094  11.281  -5.195  1.00 88.12           C  
ATOM   2976  C   LEU A 382     -10.594  11.039  -5.070  1.00 88.12           C  
ATOM   2977  CB  LEU A 382     -12.836  10.516  -4.102  1.00 88.12           C  
ATOM   2978  O   LEU A 382      -9.938  11.625  -4.211  1.00 88.12           O  
ATOM   2979  CG  LEU A 382     -14.352  10.734  -4.027  1.00 88.12           C  
ATOM   2980  CD1 LEU A 382     -14.961   9.867  -2.934  1.00 88.12           C  
ATOM   2981  CD2 LEU A 382     -14.664  12.211  -3.779  1.00 88.12           C  
ATOM   2982  N   HIS A 383     -10.055  10.133  -5.898  1.00 84.69           N  
ATOM   2983  CA  HIS A 383      -8.648   9.773  -5.812  1.00 84.69           C  
ATOM   2984  C   HIS A 383      -7.789  10.695  -6.672  1.00 84.69           C  
ATOM   2985  CB  HIS A 383      -8.438   8.320  -6.238  1.00 84.69           C  
ATOM   2986  O   HIS A 383      -7.254  10.273  -7.699  1.00 84.69           O  
ATOM   2987  CG  HIS A 383      -7.121   7.754  -5.812  1.00 84.69           C  
ATOM   2988  CD2 HIS A 383      -6.117   7.199  -6.535  1.00 84.69           C  
ATOM   2989  ND1 HIS A 383      -6.715   7.715  -4.496  1.00 84.69           N  
ATOM   2990  CE1 HIS A 383      -5.516   7.164  -4.426  1.00 84.69           C  
ATOM   2991  NE2 HIS A 383      -5.129   6.840  -5.648  1.00 84.69           N  
ATOM   2992  N   ASN A 384      -7.582  11.852  -6.207  1.00 85.00           N  
ATOM   2993  CA  ASN A 384      -6.832  12.906  -6.883  1.00 85.00           C  
ATOM   2994  C   ASN A 384      -6.094  13.797  -5.887  1.00 85.00           C  
ATOM   2995  CB  ASN A 384      -7.762  13.750  -7.758  1.00 85.00           C  
ATOM   2996  O   ASN A 384      -6.578  14.031  -4.777  1.00 85.00           O  
ATOM   2997  CG  ASN A 384      -7.012  14.781  -8.578  1.00 85.00           C  
ATOM   2998  ND2 ASN A 384      -7.664  15.312  -9.609  1.00 85.00           N  
ATOM   2999  OD1 ASN A 384      -5.855  15.102  -8.289  1.00 85.00           O  
ATOM   3000  N   SER A 385      -4.906  14.227  -6.320  1.00 84.38           N  
ATOM   3001  CA  SER A 385      -4.059  15.023  -5.441  1.00 84.38           C  
ATOM   3002  C   SER A 385      -4.703  16.359  -5.113  1.00 84.38           C  
ATOM   3003  CB  SER A 385      -2.686  15.250  -6.078  1.00 84.38           C  
ATOM   3004  O   SER A 385      -4.508  16.906  -4.023  1.00 84.38           O  
ATOM   3005  OG  SER A 385      -2.812  15.938  -7.312  1.00 84.38           O  
ATOM   3006  N   LYS A 386      -5.469  16.859  -6.027  1.00 87.69           N  
ATOM   3007  CA  LYS A 386      -6.152  18.141  -5.809  1.00 87.69           C  
ATOM   3008  C   LYS A 386      -7.195  18.016  -4.699  1.00 87.69           C  
ATOM   3009  CB  LYS A 386      -6.812  18.625  -7.098  1.00 87.69           C  
ATOM   3010  O   LYS A 386      -7.320  18.906  -3.855  1.00 87.69           O  
ATOM   3011  CG  LYS A 386      -5.828  18.984  -8.195  1.00 87.69           C  
ATOM   3012  CD  LYS A 386      -6.547  19.469  -9.453  1.00 87.69           C  
ATOM   3013  CE  LYS A 386      -5.562  19.781 -10.570  1.00 87.69           C  
ATOM   3014  NZ  LYS A 386      -6.266  20.188 -11.828  1.00 87.69           N  
ATOM   3015  N   ILE A 387      -7.902  16.984  -4.672  1.00 90.56           N  
ATOM   3016  CA  ILE A 387      -8.922  16.734  -3.662  1.00 90.56           C  
ATOM   3017  C   ILE A 387      -8.258  16.516  -2.303  1.00 90.56           C  
ATOM   3018  CB  ILE A 387      -9.789  15.508  -4.035  1.00 90.56           C  
ATOM   3019  O   ILE A 387      -8.766  16.984  -1.280  1.00 90.56           O  
ATOM   3020  CG1 ILE A 387     -10.539  15.766  -5.348  1.00 90.56           C  
ATOM   3021  CG2 ILE A 387     -10.766  15.172  -2.902  1.00 90.56           C  
ATOM   3022  CD1 ILE A 387     -11.539  16.906  -5.273  1.00 90.56           C  
ATOM   3023  N   HIS A 388      -7.105  15.953  -2.299  1.00 91.31           N  
ATOM   3024  CA  HIS A 388      -6.387  15.672  -1.062  1.00 91.31           C  
ATOM   3025  C   HIS A 388      -5.852  16.953  -0.429  1.00 91.31           C  
ATOM   3026  CB  HIS A 388      -5.242  14.688  -1.319  1.00 91.31           C  
ATOM   3027  O   HIS A 388      -5.871  17.094   0.794  1.00 91.31           O  
ATOM   3028  CG  HIS A 388      -5.699  13.320  -1.706  1.00 91.31           C  
ATOM   3029  CD2 HIS A 388      -6.938  12.781  -1.768  1.00 91.31           C  
ATOM   3030  ND1 HIS A 388      -4.824  12.320  -2.086  1.00 91.31           N  
ATOM   3031  CE1 HIS A 388      -5.512  11.227  -2.367  1.00 91.31           C  
ATOM   3032  NE2 HIS A 388      -6.797  11.477  -2.182  1.00 91.31           N  
ATOM   3033  N   ALA A 389      -5.445  17.859  -1.221  1.00 91.69           N  
ATOM   3034  CA  ALA A 389      -4.809  19.078  -0.742  1.00 91.69           C  
ATOM   3035  C   ALA A 389      -5.852  20.141  -0.401  1.00 91.69           C  
ATOM   3036  CB  ALA A 389      -3.830  19.625  -1.785  1.00 91.69           C  
ATOM   3037  O   ALA A 389      -5.566  21.094   0.343  1.00 91.69           O  
ATOM   3038  N   ALA A 390      -6.984  20.047  -0.853  1.00 96.69           N  
ATOM   3039  CA  ALA A 390      -8.023  21.078  -0.752  1.00 96.69           C  
ATOM   3040  C   ALA A 390      -8.516  21.219   0.685  1.00 96.69           C  
ATOM   3041  CB  ALA A 390      -9.188  20.750  -1.682  1.00 96.69           C  
ATOM   3042  O   ALA A 390      -8.570  20.234   1.430  1.00 96.69           O  
ATOM   3043  N   ILE A 391      -8.828  22.391   1.123  1.00 98.12           N  
ATOM   3044  CA  ILE A 391      -9.477  22.703   2.391  1.00 98.12           C  
ATOM   3045  C   ILE A 391     -10.992  22.625   2.223  1.00 98.12           C  
ATOM   3046  CB  ILE A 391      -9.062  24.094   2.916  1.00 98.12           C  
ATOM   3047  O   ILE A 391     -11.688  22.062   3.061  1.00 98.12           O  
ATOM   3048  CG1 ILE A 391      -7.559  24.125   3.227  1.00 98.12           C  
ATOM   3049  CG2 ILE A 391      -9.883  24.469   4.152  1.00 98.12           C  
ATOM   3050  CD1 ILE A 391      -7.016  25.516   3.535  1.00 98.12           C  
ATOM   3051  N   THR A 392     -11.469  23.219   1.154  1.00 98.25           N  
ATOM   3052  CA  THR A 392     -12.891  23.172   0.827  1.00 98.25           C  
ATOM   3053  C   THR A 392     -13.109  22.531  -0.541  1.00 98.25           C  
ATOM   3054  CB  THR A 392     -13.516  24.594   0.841  1.00 98.25           C  
ATOM   3055  O   THR A 392     -12.273  22.672  -1.434  1.00 98.25           O  
ATOM   3056  CG2 THR A 392     -13.289  25.281   2.184  1.00 98.25           C  
ATOM   3057  OG1 THR A 392     -12.914  25.375  -0.195  1.00 98.25           O  
ATOM   3058  N   LEU A 393     -14.180  21.812  -0.709  1.00 97.06           N  
ATOM   3059  CA  LEU A 393     -14.570  21.141  -1.947  1.00 97.06           C  
ATOM   3060  C   LEU A 393     -16.000  21.500  -2.338  1.00 97.06           C  
ATOM   3061  CB  LEU A 393     -14.430  19.625  -1.800  1.00 97.06           C  
ATOM   3062  O   LEU A 393     -16.938  21.234  -1.585  1.00 97.06           O  
ATOM   3063  CG  LEU A 393     -13.016  19.094  -1.606  1.00 97.06           C  
ATOM   3064  CD1 LEU A 393     -13.055  17.688  -1.013  1.00 97.06           C  
ATOM   3065  CD2 LEU A 393     -12.250  19.094  -2.930  1.00 97.06           C  
ATOM   3066  N   HIS A 394     -16.234  22.109  -3.355  1.00 95.12           N  
ATOM   3067  CA  HIS A 394     -17.516  22.547  -3.912  1.00 95.12           C  
ATOM   3068  C   HIS A 394     -17.656  22.109  -5.367  1.00 95.12           C  
ATOM   3069  CB  HIS A 394     -17.641  24.062  -3.797  1.00 95.12           C  
ATOM   3070  O   HIS A 394     -16.672  22.094  -6.113  1.00 95.12           O  
ATOM   3071  CG  HIS A 394     -18.938  24.594  -4.328  1.00 95.12           C  
ATOM   3072  CD2 HIS A 394     -20.125  24.812  -3.721  1.00 95.12           C  
ATOM   3073  ND1 HIS A 394     -19.109  24.969  -5.645  1.00 95.12           N  
ATOM   3074  CE1 HIS A 394     -20.344  25.391  -5.824  1.00 95.12           C  
ATOM   3075  NE2 HIS A 394     -20.984  25.297  -4.672  1.00 95.12           N  
ATOM   3076  N   PRO A 395     -18.797  21.672  -5.754  1.00 94.44           N  
ATOM   3077  CA  PRO A 395     -20.094  21.578  -5.066  1.00 94.44           C  
ATOM   3078  C   PRO A 395     -20.422  20.156  -4.637  1.00 94.44           C  
ATOM   3079  CB  PRO A 395     -21.078  22.094  -6.117  1.00 94.44           C  
ATOM   3080  O   PRO A 395     -19.891  19.203  -5.188  1.00 94.44           O  
ATOM   3081  CG  PRO A 395     -20.516  21.641  -7.426  1.00 94.44           C  
ATOM   3082  CD  PRO A 395     -19.016  21.672  -7.332  1.00 94.44           C  
ATOM   3083  N   ASN A 396     -21.281  20.031  -3.625  1.00 93.81           N  
ATOM   3084  CA  ASN A 396     -21.875  18.781  -3.166  1.00 93.81           C  
ATOM   3085  C   ASN A 396     -23.375  18.922  -2.941  1.00 93.81           C  
ATOM   3086  CB  ASN A 396     -21.188  18.297  -1.885  1.00 93.81           C  
ATOM   3087  O   ASN A 396     -23.844  18.906  -1.800  1.00 93.81           O  
ATOM   3088  CG  ASN A 396     -19.719  17.969  -2.094  1.00 93.81           C  
ATOM   3089  ND2 ASN A 396     -18.844  18.719  -1.429  1.00 93.81           N  
ATOM   3090  OD1 ASN A 396     -19.375  17.062  -2.848  1.00 93.81           O  
ATOM   3091  N   LYS A 397     -24.062  18.844  -3.998  1.00 94.12           N  
ATOM   3092  CA  LYS A 397     -25.500  19.141  -3.977  1.00 94.12           C  
ATOM   3093  C   LYS A 397     -26.312  17.906  -3.600  1.00 94.12           C  
ATOM   3094  CB  LYS A 397     -25.953  19.672  -5.332  1.00 94.12           C  
ATOM   3095  O   LYS A 397     -27.469  18.016  -3.195  1.00 94.12           O  
ATOM   3096  CG  LYS A 397     -25.359  21.031  -5.695  1.00 94.12           C  
ATOM   3097  CD  LYS A 397     -25.969  21.578  -6.980  1.00 94.12           C  
ATOM   3098  CE  LYS A 397     -25.422  22.953  -7.320  1.00 94.12           C  
ATOM   3099  NZ  LYS A 397     -26.141  23.578  -8.477  1.00 94.12           N  
ATOM   3100  N   ARG A 398     -25.797  16.812  -3.744  1.00 94.88           N  
ATOM   3101  CA  ARG A 398     -26.453  15.562  -3.406  1.00 94.88           C  
ATOM   3102  C   ARG A 398     -25.938  15.008  -2.082  1.00 94.88           C  
ATOM   3103  CB  ARG A 398     -26.250  14.523  -4.520  1.00 94.88           C  
ATOM   3104  O   ARG A 398     -24.797  14.555  -1.992  1.00 94.88           O  
ATOM   3105  CG  ARG A 398     -26.859  14.930  -5.852  1.00 94.88           C  
ATOM   3106  CD  ARG A 398     -26.766  13.805  -6.875  1.00 94.88           C  
ATOM   3107  NE  ARG A 398     -27.312  14.203  -8.164  1.00 94.88           N  
ATOM   3108  NH1 ARG A 398     -27.125  12.117  -9.133  1.00 94.88           N  
ATOM   3109  NH2 ARG A 398     -27.984  13.867 -10.336  1.00 94.88           N  
ATOM   3110  CZ  ARG A 398     -27.469  13.398  -9.211  1.00 94.88           C  
ATOM   3111  N   PRO A 399     -26.812  14.961  -1.065  1.00 95.94           N  
ATOM   3112  CA  PRO A 399     -26.391  14.539   0.271  1.00 95.94           C  
ATOM   3113  C   PRO A 399     -25.719  13.172   0.274  1.00 95.94           C  
ATOM   3114  CB  PRO A 399     -27.688  14.508   1.067  1.00 95.94           C  
ATOM   3115  O   PRO A 399     -24.719  12.969   0.974  1.00 95.94           O  
ATOM   3116  CG  PRO A 399     -28.562  15.539   0.414  1.00 95.94           C  
ATOM   3117  CD  PRO A 399     -28.281  15.523  -1.062  1.00 95.94           C  
ATOM   3118  N   ALA A 400     -26.219  12.188  -0.493  1.00 96.38           N  
ATOM   3119  CA  ALA A 400     -25.672  10.836  -0.531  1.00 96.38           C  
ATOM   3120  C   ALA A 400     -24.188  10.867  -0.937  1.00 96.38           C  
ATOM   3121  CB  ALA A 400     -26.469   9.961  -1.489  1.00 96.38           C  
ATOM   3122  O   ALA A 400     -23.375  10.102  -0.408  1.00 96.38           O  
ATOM   3123  N   TYR A 401     -23.859  11.719  -1.815  1.00 95.56           N  
ATOM   3124  CA  TYR A 401     -22.484  11.805  -2.307  1.00 95.56           C  
ATOM   3125  C   TYR A 401     -21.609  12.594  -1.339  1.00 95.56           C  
ATOM   3126  CB  TYR A 401     -22.453  12.469  -3.689  1.00 95.56           C  
ATOM   3127  O   TYR A 401     -20.391  12.445  -1.344  1.00 95.56           O  
ATOM   3128  CG  TYR A 401     -22.891  11.547  -4.809  1.00 95.56           C  
ATOM   3129  CD1 TYR A 401     -21.969  10.750  -5.480  1.00 95.56           C  
ATOM   3130  CD2 TYR A 401     -24.234  11.484  -5.195  1.00 95.56           C  
ATOM   3131  CE1 TYR A 401     -22.375   9.906  -6.512  1.00 95.56           C  
ATOM   3132  CE2 TYR A 401     -24.641  10.641  -6.223  1.00 95.56           C  
ATOM   3133  OH  TYR A 401     -24.109   9.031  -7.898  1.00 95.56           O  
ATOM   3134  CZ  TYR A 401     -23.703   9.859  -6.875  1.00 95.56           C  
ATOM   3135  N   GLN A 402     -22.203  13.453  -0.518  1.00 96.19           N  
ATOM   3136  CA  GLN A 402     -21.469  14.094   0.562  1.00 96.19           C  
ATOM   3137  C   GLN A 402     -21.016  13.070   1.602  1.00 96.19           C  
ATOM   3138  CB  GLN A 402     -22.312  15.180   1.228  1.00 96.19           C  
ATOM   3139  O   GLN A 402     -19.875  13.125   2.084  1.00 96.19           O  
ATOM   3140  CG  GLN A 402     -21.609  15.883   2.383  1.00 96.19           C  
ATOM   3141  CD  GLN A 402     -22.188  17.250   2.664  1.00 96.19           C  
ATOM   3142  NE2 GLN A 402     -22.094  17.703   3.914  1.00 96.19           N  
ATOM   3143  OE1 GLN A 402     -22.719  17.922   1.764  1.00 96.19           O  
ATOM   3144  N   TYR A 403     -21.953  12.219   1.925  1.00 97.19           N  
ATOM   3145  CA  TYR A 403     -21.609  11.156   2.859  1.00 97.19           C  
ATOM   3146  C   TYR A 403     -20.516  10.273   2.297  1.00 97.19           C  
ATOM   3147  CB  TYR A 403     -22.844  10.305   3.180  1.00 97.19           C  
ATOM   3148  O   TYR A 403     -19.609   9.859   3.027  1.00 97.19           O  
ATOM   3149  CG  TYR A 403     -23.906  11.039   3.967  1.00 97.19           C  
ATOM   3150  CD1 TYR A 403     -23.625  11.586   5.215  1.00 97.19           C  
ATOM   3151  CD2 TYR A 403     -25.188  11.188   3.467  1.00 97.19           C  
ATOM   3152  CE1 TYR A 403     -24.594  12.266   5.945  1.00 97.19           C  
ATOM   3153  CE2 TYR A 403     -26.172  11.867   4.188  1.00 97.19           C  
ATOM   3154  OH  TYR A 403     -26.828  13.070   6.145  1.00 97.19           O  
ATOM   3155  CZ  TYR A 403     -25.859  12.398   5.426  1.00 97.19           C  
ATOM   3156  N   ARG A 404     -20.578   9.922   0.987  1.00 96.19           N  
ATOM   3157  CA  ARG A 404     -19.547   9.141   0.328  1.00 96.19           C  
ATOM   3158  C   ARG A 404     -18.203   9.852   0.387  1.00 96.19           C  
ATOM   3159  CB  ARG A 404     -19.922   8.859  -1.128  1.00 96.19           C  
ATOM   3160  O   ARG A 404     -17.172   9.234   0.666  1.00 96.19           O  
ATOM   3161  CG  ARG A 404     -18.922   7.984  -1.867  1.00 96.19           C  
ATOM   3162  CD  ARG A 404     -19.391   7.680  -3.287  1.00 96.19           C  
ATOM   3163  NE  ARG A 404     -19.250   8.844  -4.156  1.00 96.19           N  
ATOM   3164  NH1 ARG A 404     -19.953   7.758  -6.066  1.00 96.19           N  
ATOM   3165  NH2 ARG A 404     -19.359   9.969  -6.156  1.00 96.19           N  
ATOM   3166  CZ  ARG A 404     -19.516   8.852  -5.461  1.00 96.19           C  
ATOM   3167  N   LEU A 405     -18.156  11.141   0.095  1.00 96.88           N  
ATOM   3168  CA  LEU A 405     -16.953  11.961   0.162  1.00 96.88           C  
ATOM   3169  C   LEU A 405     -16.375  11.961   1.572  1.00 96.88           C  
ATOM   3170  CB  LEU A 405     -17.266  13.398  -0.281  1.00 96.88           C  
ATOM   3171  O   LEU A 405     -15.172  11.820   1.751  1.00 96.88           O  
ATOM   3172  CG  LEU A 405     -16.141  14.414  -0.094  1.00 96.88           C  
ATOM   3173  CD1 LEU A 405     -14.906  13.992  -0.889  1.00 96.88           C  
ATOM   3174  CD2 LEU A 405     -16.609  15.805  -0.510  1.00 96.88           C  
ATOM   3175  N   HIS A 406     -17.219  12.148   2.568  1.00 97.62           N  
ATOM   3176  CA  HIS A 406     -16.781  12.156   3.961  1.00 97.62           C  
ATOM   3177  C   HIS A 406     -16.188  10.812   4.355  1.00 97.62           C  
ATOM   3178  CB  HIS A 406     -17.953  12.500   4.887  1.00 97.62           C  
ATOM   3179  O   HIS A 406     -15.141  10.766   5.012  1.00 97.62           O  
ATOM   3180  CG  HIS A 406     -17.547  12.711   6.312  1.00 97.62           C  
ATOM   3181  CD2 HIS A 406     -17.844  12.008   7.430  1.00 97.62           C  
ATOM   3182  ND1 HIS A 406     -16.750  13.750   6.711  1.00 97.62           N  
ATOM   3183  CE1 HIS A 406     -16.562  13.688   8.016  1.00 97.62           C  
ATOM   3184  NE2 HIS A 406     -17.219  12.633   8.477  1.00 97.62           N  
ATOM   3185  N   ASN A 407     -16.844   9.742   3.990  1.00 97.00           N  
ATOM   3186  CA  ASN A 407     -16.297   8.414   4.246  1.00 97.00           C  
ATOM   3187  C   ASN A 407     -14.922   8.234   3.613  1.00 97.00           C  
ATOM   3188  CB  ASN A 407     -17.266   7.332   3.742  1.00 97.00           C  
ATOM   3189  O   ASN A 407     -14.031   7.621   4.207  1.00 97.00           O  
ATOM   3190  CG  ASN A 407     -18.422   7.109   4.680  1.00 97.00           C  
ATOM   3191  ND2 ASN A 407     -19.391   6.289   4.254  1.00 97.00           N  
ATOM   3192  OD1 ASN A 407     -18.469   7.668   5.781  1.00 97.00           O  
ATOM   3193  N   TYR A 408     -14.812   8.742   2.416  1.00 96.56           N  
ATOM   3194  CA  TYR A 408     -13.516   8.695   1.745  1.00 96.56           C  
ATOM   3195  C   TYR A 408     -12.461   9.438   2.549  1.00 96.56           C  
ATOM   3196  CB  TYR A 408     -13.617   9.289   0.337  1.00 96.56           C  
ATOM   3197  O   TYR A 408     -11.336   8.953   2.715  1.00 96.56           O  
ATOM   3198  CG  TYR A 408     -12.297   9.359  -0.388  1.00 96.56           C  
ATOM   3199  CD1 TYR A 408     -11.578  10.547  -0.458  1.00 96.56           C  
ATOM   3200  CD2 TYR A 408     -11.758   8.234  -1.006  1.00 96.56           C  
ATOM   3201  CE1 TYR A 408     -10.367  10.625  -1.127  1.00 96.56           C  
ATOM   3202  CE2 TYR A 408     -10.547   8.289  -1.677  1.00 96.56           C  
ATOM   3203  OH  TYR A 408      -8.648   9.555  -2.396  1.00 96.56           O  
ATOM   3204  CZ  TYR A 408      -9.852   9.484  -1.732  1.00 96.56           C  
ATOM   3205  N   MET A 409     -12.758  10.594   3.064  1.00 97.19           N  
ATOM   3206  CA  MET A 409     -11.828  11.383   3.857  1.00 97.19           C  
ATOM   3207  C   MET A 409     -11.484  10.672   5.164  1.00 97.19           C  
ATOM   3208  CB  MET A 409     -12.414  12.766   4.156  1.00 97.19           C  
ATOM   3209  O   MET A 409     -10.328  10.695   5.602  1.00 97.19           O  
ATOM   3210  CG  MET A 409     -12.594  13.633   2.918  1.00 97.19           C  
ATOM   3211  SD  MET A 409     -11.023  13.930   2.023  1.00 97.19           S  
ATOM   3212  CE  MET A 409     -11.641  14.828   0.578  1.00 97.19           C  
ATOM   3213  N   LEU A 410     -12.484  10.070   5.801  1.00 97.75           N  
ATOM   3214  CA  LEU A 410     -12.227   9.297   7.012  1.00 97.75           C  
ATOM   3215  C   LEU A 410     -11.312   8.117   6.719  1.00 97.75           C  
ATOM   3216  CB  LEU A 410     -13.547   8.805   7.621  1.00 97.75           C  
ATOM   3217  O   LEU A 410     -10.438   7.785   7.527  1.00 97.75           O  
ATOM   3218  CG  LEU A 410     -14.508   9.883   8.117  1.00 97.75           C  
ATOM   3219  CD1 LEU A 410     -15.758   9.242   8.711  1.00 97.75           C  
ATOM   3220  CD2 LEU A 410     -13.828  10.781   9.133  1.00 97.75           C  
ATOM   3221  N   SER A 411     -11.477   7.426   5.602  1.00 96.88           N  
ATOM   3222  CA  SER A 411     -10.617   6.312   5.199  1.00 96.88           C  
ATOM   3223  C   SER A 411      -9.180   6.773   4.992  1.00 96.88           C  
ATOM   3224  CB  SER A 411     -11.148   5.668   3.916  1.00 96.88           C  
ATOM   3225  O   SER A 411      -8.242   6.047   5.324  1.00 96.88           O  
ATOM   3226  OG  SER A 411     -12.398   5.039   4.145  1.00 96.88           O  
ATOM   3227  N   ARG A 412      -8.969   7.844   4.418  1.00 96.06           N  
ATOM   3228  CA  ARG A 412      -7.625   8.398   4.258  1.00 96.06           C  
ATOM   3229  C   ARG A 412      -6.973   8.656   5.609  1.00 96.06           C  
ATOM   3230  CB  ARG A 412      -7.676   9.695   3.443  1.00 96.06           C  
ATOM   3231  O   ARG A 412      -5.777   8.406   5.785  1.00 96.06           O  
ATOM   3232  CG  ARG A 412      -7.906   9.484   1.956  1.00 96.06           C  
ATOM   3233  CD  ARG A 412      -7.656  10.750   1.157  1.00 96.06           C  
ATOM   3234  NE  ARG A 412      -6.250  11.133   1.179  1.00 96.06           N  
ATOM   3235  NH1 ARG A 412      -6.617  13.312   0.499  1.00 96.06           N  
ATOM   3236  NH2 ARG A 412      -4.484  12.578   0.919  1.00 96.06           N  
ATOM   3237  CZ  ARG A 412      -5.785  12.344   0.866  1.00 96.06           C  
ATOM   3238  N   LYS A 413      -7.781   9.211   6.547  1.00 97.25           N  
ATOM   3239  CA  LYS A 413      -7.277   9.430   7.898  1.00 97.25           C  
ATOM   3240  C   LYS A 413      -6.859   8.117   8.547  1.00 97.25           C  
ATOM   3241  CB  LYS A 413      -8.328  10.133   8.758  1.00 97.25           C  
ATOM   3242  O   LYS A 413      -5.852   8.055   9.250  1.00 97.25           O  
ATOM   3243  CG  LYS A 413      -7.824  10.547  10.133  1.00 97.25           C  
ATOM   3244  CD  LYS A 413      -6.699  11.570  10.039  1.00 97.25           C  
ATOM   3245  CE  LYS A 413      -6.242  12.031  11.414  1.00 97.25           C  
ATOM   3246  NZ  LYS A 413      -5.129  13.023  11.320  1.00 97.25           N  
ATOM   3247  N   ILE A 414      -7.625   7.102   8.352  1.00 98.00           N  
ATOM   3248  CA  ILE A 414      -7.293   5.770   8.852  1.00 98.00           C  
ATOM   3249  C   ILE A 414      -5.965   5.312   8.250  1.00 98.00           C  
ATOM   3250  CB  ILE A 414      -8.406   4.750   8.531  1.00 98.00           C  
ATOM   3251  O   ILE A 414      -5.113   4.762   8.945  1.00 98.00           O  
ATOM   3252  CG1 ILE A 414      -9.648   5.027   9.391  1.00 98.00           C  
ATOM   3253  CG2 ILE A 414      -7.902   3.318   8.742  1.00 98.00           C  
ATOM   3254  CD1 ILE A 414     -10.867   4.199   9.008  1.00 98.00           C  
ATOM   3255  N   SER A 415      -5.781   5.492   6.938  1.00 96.62           N  
ATOM   3256  CA  SER A 415      -4.531   5.141   6.270  1.00 96.62           C  
ATOM   3257  C   SER A 415      -3.346   5.867   6.891  1.00 96.62           C  
ATOM   3258  CB  SER A 415      -4.613   5.465   4.777  1.00 96.62           C  
ATOM   3259  O   SER A 415      -2.285   5.273   7.102  1.00 96.62           O  
ATOM   3260  OG  SER A 415      -3.406   5.121   4.121  1.00 96.62           O  
ATOM   3261  N   GLU A 416      -3.508   7.113   7.191  1.00 96.88           N  
ATOM   3262  CA  GLU A 416      -2.459   7.898   7.832  1.00 96.88           C  
ATOM   3263  C   GLU A 416      -2.139   7.359   9.227  1.00 96.88           C  
ATOM   3264  CB  GLU A 416      -2.865   9.375   7.922  1.00 96.88           C  
ATOM   3265  O   GLU A 416      -0.971   7.258   9.602  1.00 96.88           O  
ATOM   3266  CG  GLU A 416      -2.859  10.094   6.578  1.00 96.88           C  
ATOM   3267  CD  GLU A 416      -3.422  11.500   6.652  1.00 96.88           C  
ATOM   3268  OE1 GLU A 416      -3.527  12.172   5.598  1.00 96.88           O  
ATOM   3269  OE2 GLU A 416      -3.758  11.945   7.773  1.00 96.88           O  
ATOM   3270  N   LEU A 417      -3.162   7.074   9.992  1.00 98.00           N  
ATOM   3271  CA  LEU A 417      -2.986   6.547  11.344  1.00 98.00           C  
ATOM   3272  C   LEU A 417      -2.299   5.188  11.305  1.00 98.00           C  
ATOM   3273  CB  LEU A 417      -4.336   6.434  12.055  1.00 98.00           C  
ATOM   3274  O   LEU A 417      -1.445   4.895  12.148  1.00 98.00           O  
ATOM   3275  CG  LEU A 417      -4.973   7.746  12.516  1.00 98.00           C  
ATOM   3276  CD1 LEU A 417      -6.422   7.512  12.938  1.00 98.00           C  
ATOM   3277  CD2 LEU A 417      -4.172   8.359  13.656  1.00 98.00           C  
ATOM   3278  N   ARG A 418      -2.666   4.352  10.398  1.00 97.44           N  
ATOM   3279  CA  ARG A 418      -2.014   3.055  10.250  1.00 97.44           C  
ATOM   3280  C   ARG A 418      -0.525   3.219   9.969  1.00 97.44           C  
ATOM   3281  CB  ARG A 418      -2.676   2.248   9.133  1.00 97.44           C  
ATOM   3282  O   ARG A 418       0.300   2.479  10.508  1.00 97.44           O  
ATOM   3283  CG  ARG A 418      -4.059   1.720   9.492  1.00 97.44           C  
ATOM   3284  CD  ARG A 418      -4.727   1.047   8.297  1.00 97.44           C  
ATOM   3285  NE  ARG A 418      -3.965  -0.108   7.832  1.00 97.44           N  
ATOM   3286  NH1 ARG A 418      -4.270   0.336   5.586  1.00 97.44           N  
ATOM   3287  NH2 ARG A 418      -3.055  -1.493   6.242  1.00 97.44           N  
ATOM   3288  CZ  ARG A 418      -3.766  -0.419   6.555  1.00 97.44           C  
ATOM   3289  N   TYR A 419      -0.202   4.133   9.062  1.00 97.19           N  
ATOM   3290  CA  TYR A 419       1.203   4.422   8.805  1.00 97.19           C  
ATOM   3291  C   TYR A 419       1.903   4.914  10.062  1.00 97.19           C  
ATOM   3292  CB  TYR A 419       1.341   5.465   7.691  1.00 97.19           C  
ATOM   3293  O   TYR A 419       3.041   4.523  10.344  1.00 97.19           O  
ATOM   3294  CG  TYR A 419       2.771   5.832   7.379  1.00 97.19           C  
ATOM   3295  CD1 TYR A 419       3.219   7.145   7.516  1.00 97.19           C  
ATOM   3296  CD2 TYR A 419       3.676   4.871   6.941  1.00 97.19           C  
ATOM   3297  CE1 TYR A 419       4.535   7.488   7.227  1.00 97.19           C  
ATOM   3298  CE2 TYR A 419       4.996   5.203   6.648  1.00 97.19           C  
ATOM   3299  OH  TYR A 419       6.719   6.848   6.508  1.00 97.19           O  
ATOM   3300  CZ  TYR A 419       5.414   6.512   6.793  1.00 97.19           C  
ATOM   3301  N   ARG A 420       1.205   5.730  10.852  1.00 97.62           N  
ATOM   3302  CA  ARG A 420       1.740   6.227  12.117  1.00 97.62           C  
ATOM   3303  C   ARG A 420       2.043   5.074  13.070  1.00 97.62           C  
ATOM   3304  CB  ARG A 420       0.762   7.203  12.766  1.00 97.62           C  
ATOM   3305  O   ARG A 420       3.023   5.117  13.812  1.00 97.62           O  
ATOM   3306  CG  ARG A 420       1.250   7.770  14.094  1.00 97.62           C  
ATOM   3307  CD  ARG A 420       2.531   8.578  13.922  1.00 97.62           C  
ATOM   3308  NE  ARG A 420       2.980   9.148  15.188  1.00 97.62           N  
ATOM   3309  NH1 ARG A 420       5.008   9.891  14.375  1.00 97.62           N  
ATOM   3310  NH2 ARG A 420       4.453  10.242  16.562  1.00 97.62           N  
ATOM   3311  CZ  ARG A 420       4.145   9.758  15.375  1.00 97.62           C  
ATOM   3312  N   THR A 421       1.239   4.043  13.086  1.00 98.12           N  
ATOM   3313  CA  THR A 421       1.481   2.883  13.938  1.00 98.12           C  
ATOM   3314  C   THR A 421       2.783   2.189  13.547  1.00 98.12           C  
ATOM   3315  CB  THR A 421       0.316   1.879  13.852  1.00 98.12           C  
ATOM   3316  O   THR A 421       3.527   1.722  14.406  1.00 98.12           O  
ATOM   3317  CG2 THR A 421      -1.012   2.549  14.195  1.00 98.12           C  
ATOM   3318  OG1 THR A 421       0.245   1.344  12.531  1.00 98.12           O  
ATOM   3319  N   ILE A 422       3.055   2.129  12.305  1.00 97.19           N  
ATOM   3320  CA  ILE A 422       4.297   1.521  11.836  1.00 97.19           C  
ATOM   3321  C   ILE A 422       5.488   2.328  12.352  1.00 97.19           C  
ATOM   3322  CB  ILE A 422       4.336   1.429  10.297  1.00 97.19           C  
ATOM   3323  O   ILE A 422       6.469   1.757  12.836  1.00 97.19           O  
ATOM   3324  CG1 ILE A 422       3.283   0.436   9.797  1.00 97.19           C  
ATOM   3325  CG2 ILE A 422       5.734   1.033   9.812  1.00 97.19           C  
ATOM   3326  CD1 ILE A 422       3.146   0.393   8.273  1.00 97.19           C  
ATOM   3327  N   GLN A 423       5.438   3.635  12.234  1.00 97.00           N  
ATOM   3328  CA  GLN A 423       6.500   4.508  12.719  1.00 97.00           C  
ATOM   3329  C   GLN A 423       6.715   4.340  14.219  1.00 97.00           C  
ATOM   3330  CB  GLN A 423       6.188   5.969  12.391  1.00 97.00           C  
ATOM   3331  O   GLN A 423       7.852   4.324  14.688  1.00 97.00           O  
ATOM   3332  CG  GLN A 423       6.199   6.281  10.898  1.00 97.00           C  
ATOM   3333  CD  GLN A 423       5.785   7.711  10.594  1.00 97.00           C  
ATOM   3334  NE2 GLN A 423       6.398   8.297   9.570  1.00 97.00           N  
ATOM   3335  OE1 GLN A 423       4.922   8.273  11.273  1.00 97.00           O  
ATOM   3336  N   LEU A 424       5.633   4.223  14.961  1.00 97.75           N  
ATOM   3337  CA  LEU A 424       5.707   4.062  16.406  1.00 97.75           C  
ATOM   3338  C   LEU A 424       6.324   2.719  16.781  1.00 97.75           C  
ATOM   3339  CB  LEU A 424       4.312   4.188  17.031  1.00 97.75           C  
ATOM   3340  O   LEU A 424       7.090   2.625  17.750  1.00 97.75           O  
ATOM   3341  CG  LEU A 424       3.691   5.586  17.031  1.00 97.75           C  
ATOM   3342  CD1 LEU A 424       2.211   5.508  17.391  1.00 97.75           C  
ATOM   3343  CD2 LEU A 424       4.430   6.500  18.016  1.00 97.75           C  
ATOM   3344  N   HIS A 425       5.980   1.667  16.078  1.00 97.81           N  
ATOM   3345  CA  HIS A 425       6.621   0.375  16.281  1.00 97.81           C  
ATOM   3346  C   HIS A 425       8.125   0.458  16.031  1.00 97.81           C  
ATOM   3347  CB  HIS A 425       5.996  -0.689  15.383  1.00 97.81           C  
ATOM   3348  O   HIS A 425       8.914  -0.149  16.750  1.00 97.81           O  
ATOM   3349  CG  HIS A 425       4.699  -1.228  15.906  1.00 97.81           C  
ATOM   3350  CD2 HIS A 425       3.438  -1.121  15.430  1.00 97.81           C  
ATOM   3351  ND1 HIS A 425       4.613  -1.976  17.062  1.00 97.81           N  
ATOM   3352  CE1 HIS A 425       3.352  -2.309  17.266  1.00 97.81           C  
ATOM   3353  NE2 HIS A 425       2.617  -1.803  16.297  1.00 97.81           N  
ATOM   3354  N   ARG A 426       8.523   1.191  15.000  1.00 96.75           N  
ATOM   3355  CA  ARG A 426       9.938   1.386  14.695  1.00 96.75           C  
ATOM   3356  C   ARG A 426      10.656   2.084  15.844  1.00 96.75           C  
ATOM   3357  CB  ARG A 426      10.102   2.193  13.406  1.00 96.75           C  
ATOM   3358  O   ARG A 426      11.758   1.690  16.219  1.00 96.75           O  
ATOM   3359  CG  ARG A 426       9.750   1.421  12.141  1.00 96.75           C  
ATOM   3360  CD  ARG A 426       9.828   2.299  10.898  1.00 96.75           C  
ATOM   3361  NE  ARG A 426       9.352   1.597   9.711  1.00 96.75           N  
ATOM   3362  NH1 ARG A 426       9.094   3.504   8.438  1.00 96.75           N  
ATOM   3363  NH2 ARG A 426       8.594   1.449   7.547  1.00 96.75           N  
ATOM   3364  CZ  ARG A 426       9.016   2.186   8.570  1.00 96.75           C  
ATOM   3365  N   GLU A 427      10.016   3.094  16.312  1.00 96.31           N  
ATOM   3366  CA  GLU A 427      10.578   3.832  17.438  1.00 96.31           C  
ATOM   3367  C   GLU A 427      10.711   2.943  18.672  1.00 96.31           C  
ATOM   3368  CB  GLU A 427       9.727   5.062  17.750  1.00 96.31           C  
ATOM   3369  O   GLU A 427      11.742   2.959  19.344  1.00 96.31           O  
ATOM   3370  CG  GLU A 427       9.750   6.129  16.672  1.00 96.31           C  
ATOM   3371  CD  GLU A 427       9.000   7.395  17.062  1.00 96.31           C  
ATOM   3372  OE1 GLU A 427       8.812   8.273  16.188  1.00 96.31           O  
ATOM   3373  OE2 GLU A 427       8.594   7.500  18.234  1.00 96.31           O  
ATOM   3374  N   SER A 428       9.719   2.225  18.953  1.00 96.75           N  
ATOM   3375  CA  SER A 428       9.734   1.310  20.078  1.00 96.75           C  
ATOM   3376  C   SER A 428      10.844   0.276  19.938  1.00 96.75           C  
ATOM   3377  CB  SER A 428       8.383   0.604  20.219  1.00 96.75           C  
ATOM   3378  O   SER A 428      11.555  -0.014  20.906  1.00 96.75           O  
ATOM   3379  OG  SER A 428       8.375  -0.234  21.359  1.00 96.75           O  
ATOM   3380  N   ALA A 429      10.945  -0.255  18.797  1.00 96.94           N  
ATOM   3381  CA  ALA A 429      12.000  -1.239  18.547  1.00 96.94           C  
ATOM   3382  C   ALA A 429      13.383  -0.623  18.734  1.00 96.94           C  
ATOM   3383  CB  ALA A 429      11.859  -1.816  17.141  1.00 96.94           C  
ATOM   3384  O   ALA A 429      14.266  -1.232  19.344  1.00 96.94           O  
ATOM   3385  N   LEU A 430      13.625   0.562  18.203  1.00 96.62           N  
ATOM   3386  CA  LEU A 430      14.906   1.256  18.344  1.00 96.62           C  
ATOM   3387  C   LEU A 430      15.203   1.550  19.812  1.00 96.62           C  
ATOM   3388  CB  LEU A 430      14.891   2.559  17.547  1.00 96.62           C  
ATOM   3389  O   LEU A 430      16.328   1.370  20.266  1.00 96.62           O  
ATOM   3390  CG  LEU A 430      16.156   3.428  17.641  1.00 96.62           C  
ATOM   3391  CD1 LEU A 430      17.375   2.658  17.156  1.00 96.62           C  
ATOM   3392  CD2 LEU A 430      15.969   4.723  16.859  1.00 96.62           C  
ATOM   3393  N   MET A 431      14.219   1.984  20.578  1.00 97.00           N  
ATOM   3394  CA  MET A 431      14.391   2.307  21.984  1.00 97.00           C  
ATOM   3395  C   MET A 431      14.703   1.054  22.797  1.00 97.00           C  
ATOM   3396  CB  MET A 431      13.141   2.992  22.547  1.00 97.00           C  
ATOM   3397  O   MET A 431      15.492   1.102  23.750  1.00 97.00           O  
ATOM   3398  CG  MET A 431      12.867   4.355  21.938  1.00 97.00           C  
ATOM   3399  SD  MET A 431      14.266   5.523  22.156  1.00 97.00           S  
ATOM   3400  CE  MET A 431      14.977   5.484  20.484  1.00 97.00           C  
ATOM   3401  N   SER A 432      14.047  -0.042  22.438  1.00 96.56           N  
ATOM   3402  CA  SER A 432      14.344  -1.309  23.109  1.00 96.56           C  
ATOM   3403  C   SER A 432      15.797  -1.720  22.891  1.00 96.56           C  
ATOM   3404  CB  SER A 432      13.414  -2.410  22.594  1.00 96.56           C  
ATOM   3405  O   SER A 432      16.469  -2.160  23.812  1.00 96.56           O  
ATOM   3406  OG  SER A 432      12.070  -2.145  22.969  1.00 96.56           O  
ATOM   3407  N   LYS A 433      16.297  -1.511  21.719  1.00 95.81           N  
ATOM   3408  CA  LYS A 433      17.688  -1.834  21.391  1.00 95.81           C  
ATOM   3409  C   LYS A 433      18.641  -0.922  22.156  1.00 95.81           C  
ATOM   3410  CB  LYS A 433      17.922  -1.725  19.891  1.00 95.81           C  
ATOM   3411  O   LYS A 433      19.625  -1.391  22.734  1.00 95.81           O  
ATOM   3412  CG  LYS A 433      17.312  -2.859  19.078  1.00 95.81           C  
ATOM   3413  CD  LYS A 433      17.609  -2.705  17.594  1.00 95.81           C  
ATOM   3414  CE  LYS A 433      16.906  -3.777  16.766  1.00 95.81           C  
ATOM   3415  NZ  LYS A 433      17.141  -3.586  15.305  1.00 95.81           N  
ATOM   3416  N   LEU A 434      18.344   0.369  22.234  1.00 96.06           N  
ATOM   3417  CA  LEU A 434      19.219   1.350  22.859  1.00 96.06           C  
ATOM   3418  C   LEU A 434      19.172   1.223  24.391  1.00 96.06           C  
ATOM   3419  CB  LEU A 434      18.828   2.770  22.453  1.00 96.06           C  
ATOM   3420  O   LEU A 434      20.141   1.533  25.078  1.00 96.06           O  
ATOM   3421  CG  LEU A 434      19.094   3.150  21.000  1.00 96.06           C  
ATOM   3422  CD1 LEU A 434      18.516   4.523  20.688  1.00 96.06           C  
ATOM   3423  CD2 LEU A 434      20.594   3.125  20.719  1.00 96.06           C  
ATOM   3424  N   SER A 435      18.062   0.768  24.953  1.00 94.44           N  
ATOM   3425  CA  SER A 435      17.906   0.593  26.391  1.00 94.44           C  
ATOM   3426  C   SER A 435      18.250  -0.834  26.812  1.00 94.44           C  
ATOM   3427  CB  SER A 435      16.484   0.945  26.828  1.00 94.44           C  
ATOM   3428  O   SER A 435      18.141  -1.182  27.984  1.00 94.44           O  
ATOM   3429  OG  SER A 435      15.547   0.102  26.188  1.00 94.44           O  
ATOM   3430  N   ASN A 436      18.562  -1.729  25.812  1.00 94.25           N  
ATOM   3431  CA  ASN A 436      18.891  -3.125  26.078  1.00 94.25           C  
ATOM   3432  C   ASN A 436      17.734  -3.855  26.750  1.00 94.25           C  
ATOM   3433  CB  ASN A 436      20.156  -3.225  26.922  1.00 94.25           C  
ATOM   3434  O   ASN A 436      17.938  -4.559  27.750  1.00 94.25           O  
ATOM   3435  CG  ASN A 436      20.953  -4.480  26.641  1.00 94.25           C  
ATOM   3436  ND2 ASN A 436      21.875  -4.812  27.531  1.00 94.25           N  
ATOM   3437  OD1 ASN A 436      20.750  -5.148  25.625  1.00 94.25           O  
ATOM   3438  N   THR A 437      16.594  -3.490  26.312  1.00 91.69           N  
ATOM   3439  CA  THR A 437      15.398  -4.191  26.750  1.00 91.69           C  
ATOM   3440  C   THR A 437      14.891  -5.137  25.672  1.00 91.69           C  
ATOM   3441  CB  THR A 437      14.281  -3.203  27.141  1.00 91.69           C  
ATOM   3442  O   THR A 437      15.336  -5.066  24.516  1.00 91.69           O  
ATOM   3443  CG2 THR A 437      14.727  -2.275  28.266  1.00 91.69           C  
ATOM   3444  OG1 THR A 437      13.938  -2.414  26.000  1.00 91.69           O  
ATOM   3445  N   GLU A 438      14.102  -6.055  26.047  1.00 92.38           N  
ATOM   3446  CA  GLU A 438      13.562  -7.039  25.109  1.00 92.38           C  
ATOM   3447  C   GLU A 438      12.625  -6.387  24.094  1.00 92.38           C  
ATOM   3448  CB  GLU A 438      12.828  -8.148  25.859  1.00 92.38           C  
ATOM   3449  O   GLU A 438      11.820  -5.527  24.453  1.00 92.38           O  
ATOM   3450  CG  GLU A 438      12.469  -9.352  25.000  1.00 92.38           C  
ATOM   3451  CD  GLU A 438      11.719 -10.430  25.750  1.00 92.38           C  
ATOM   3452  OE1 GLU A 438      11.352 -11.461  25.141  1.00 92.38           O  
ATOM   3453  OE2 GLU A 438      11.500 -10.258  26.969  1.00 92.38           O  
ATOM   3454  N   VAL A 439      12.812  -6.711  22.875  1.00 93.62           N  
ATOM   3455  CA  VAL A 439      11.945  -6.234  21.812  1.00 93.62           C  
ATOM   3456  C   VAL A 439      10.734  -7.148  21.672  1.00 93.62           C  
ATOM   3457  CB  VAL A 439      12.703  -6.152  20.469  1.00 93.62           C  
ATOM   3458  O   VAL A 439      10.875  -8.367  21.531  1.00 93.62           O  
ATOM   3459  CG1 VAL A 439      11.805  -5.559  19.375  1.00 93.62           C  
ATOM   3460  CG2 VAL A 439      13.977  -5.328  20.609  1.00 93.62           C  
ATOM   3461  N   SER A 440       9.602  -6.629  21.734  1.00 92.25           N  
ATOM   3462  CA  SER A 440       8.375  -7.414  21.578  1.00 92.25           C  
ATOM   3463  C   SER A 440       8.281  -8.008  20.172  1.00 92.25           C  
ATOM   3464  CB  SER A 440       7.145  -6.551  21.859  1.00 92.25           C  
ATOM   3465  O   SER A 440       8.898  -7.496  19.234  1.00 92.25           O  
ATOM   3466  OG  SER A 440       6.914  -5.641  20.797  1.00 92.25           O  
ATOM   3467  N   LYS A 441       7.562  -9.086  20.047  1.00 90.69           N  
ATOM   3468  CA  LYS A 441       7.363  -9.734  18.750  1.00 90.69           C  
ATOM   3469  C   LYS A 441       6.695  -8.789  17.750  1.00 90.69           C  
ATOM   3470  CB  LYS A 441       6.523 -11.008  18.922  1.00 90.69           C  
ATOM   3471  O   LYS A 441       7.086  -8.742  16.594  1.00 90.69           O  
ATOM   3472  CG  LYS A 441       6.352 -11.805  17.641  1.00 90.69           C  
ATOM   3473  CD  LYS A 441       5.422 -12.992  17.844  1.00 90.69           C  
ATOM   3474  CE  LYS A 441       5.145 -13.719  16.531  1.00 90.69           C  
ATOM   3475  NZ  LYS A 441       4.113 -14.789  16.688  1.00 90.69           N  
ATOM   3476  N   GLU A 442       5.719  -8.070  18.203  1.00 91.94           N  
ATOM   3477  CA  GLU A 442       4.996  -7.145  17.344  1.00 91.94           C  
ATOM   3478  C   GLU A 442       5.914  -6.035  16.844  1.00 91.94           C  
ATOM   3479  CB  GLU A 442       3.803  -6.539  18.094  1.00 91.94           C  
ATOM   3480  O   GLU A 442       5.840  -5.652  15.664  1.00 91.94           O  
ATOM   3481  CG  GLU A 442       2.654  -6.125  17.188  1.00 91.94           C  
ATOM   3482  CD  GLU A 442       1.407  -5.707  17.938  1.00 91.94           C  
ATOM   3483  OE1 GLU A 442       0.380  -5.395  17.297  1.00 91.94           O  
ATOM   3484  OE2 GLU A 442       1.458  -5.688  19.188  1.00 91.94           O  
ATOM   3485  N   ASP A 443       6.750  -5.496  17.688  1.00 95.38           N  
ATOM   3486  CA  ASP A 443       7.691  -4.445  17.297  1.00 95.38           C  
ATOM   3487  C   ASP A 443       8.734  -4.973  16.328  1.00 95.38           C  
ATOM   3488  CB  ASP A 443       8.375  -3.861  18.531  1.00 95.38           C  
ATOM   3489  O   ASP A 443       9.195  -4.242  15.438  1.00 95.38           O  
ATOM   3490  CG  ASP A 443       7.457  -2.977  19.359  1.00 95.38           C  
ATOM   3491  OD1 ASP A 443       6.434  -2.494  18.828  1.00 95.38           O  
ATOM   3492  OD2 ASP A 443       7.762  -2.760  20.562  1.00 95.38           O  
ATOM   3493  N   GLN A 444       9.117  -6.191  16.516  1.00 92.62           N  
ATOM   3494  CA  GLN A 444      10.086  -6.805  15.609  1.00 92.62           C  
ATOM   3495  C   GLN A 444       9.492  -6.992  14.219  1.00 92.62           C  
ATOM   3496  CB  GLN A 444      10.562  -8.148  16.156  1.00 92.62           C  
ATOM   3497  O   GLN A 444      10.172  -6.781  13.211  1.00 92.62           O  
ATOM   3498  CG  GLN A 444      11.891  -8.609  15.578  1.00 92.62           C  
ATOM   3499  CD  GLN A 444      12.469  -9.805  16.312  1.00 92.62           C  
ATOM   3500  NE2 GLN A 444      13.664 -10.227  15.922  1.00 92.62           N  
ATOM   3501  OE1 GLN A 444      11.844 -10.344  17.234  1.00 92.62           O  
ATOM   3502  N   GLN A 445       8.297  -7.316  14.117  1.00 91.38           N  
ATOM   3503  CA  GLN A 445       7.645  -7.613  12.844  1.00 91.38           C  
ATOM   3504  C   GLN A 445       7.203  -6.332  12.141  1.00 91.38           C  
ATOM   3505  CB  GLN A 445       6.441  -8.531  13.062  1.00 91.38           C  
ATOM   3506  O   GLN A 445       7.430  -6.168  10.938  1.00 91.38           O  
ATOM   3507  CG  GLN A 445       5.953  -9.219  11.789  1.00 91.38           C  
ATOM   3508  CD  GLN A 445       4.828 -10.203  12.047  1.00 91.38           C  
ATOM   3509  NE2 GLN A 445       4.344 -10.836  10.984  1.00 91.38           N  
ATOM   3510  OE1 GLN A 445       4.398 -10.383  13.188  1.00 91.38           O  
ATOM   3511  N   LEU A 446       6.582  -5.375  12.906  1.00 93.81           N  
ATOM   3512  CA  LEU A 446       5.969  -4.195  12.305  1.00 93.81           C  
ATOM   3513  C   LEU A 446       6.941  -3.021  12.305  1.00 93.81           C  
ATOM   3514  CB  LEU A 446       4.691  -3.814  13.055  1.00 93.81           C  
ATOM   3515  O   LEU A 446       6.762  -2.062  11.555  1.00 93.81           O  
ATOM   3516  CG  LEU A 446       3.541  -4.820  12.992  1.00 93.81           C  
ATOM   3517  CD1 LEU A 446       2.410  -4.391  13.922  1.00 93.81           C  
ATOM   3518  CD2 LEU A 446       3.039  -4.973  11.562  1.00 93.81           C  
ATOM   3519  N   GLY A 447       7.945  -3.082  13.141  1.00 93.00           N  
ATOM   3520  CA  GLY A 447       8.883  -1.978  13.273  1.00 93.00           C  
ATOM   3521  C   GLY A 447      10.125  -2.145  12.422  1.00 93.00           C  
ATOM   3522  O   GLY A 447      11.211  -1.699  12.805  1.00 93.00           O  
ATOM   3523  N   VAL A 448      10.016  -2.869  11.352  1.00 88.62           N  
ATOM   3524  CA  VAL A 448      11.156  -3.113  10.469  1.00 88.62           C  
ATOM   3525  C   VAL A 448      11.469  -1.854   9.664  1.00 88.62           C  
ATOM   3526  CB  VAL A 448      10.891  -4.301   9.516  1.00 88.62           C  
ATOM   3527  O   VAL A 448      10.555  -1.168   9.195  1.00 88.62           O  
ATOM   3528  CG1 VAL A 448      12.172  -4.730   8.812  1.00 88.62           C  
ATOM   3529  CG2 VAL A 448      10.281  -5.473  10.289  1.00 88.62           C  
ATOM   3530  N   ILE A 449      12.719  -1.481   9.586  1.00 91.62           N  
ATOM   3531  CA  ILE A 449      13.156  -0.357   8.773  1.00 91.62           C  
ATOM   3532  C   ILE A 449      13.094  -0.735   7.293  1.00 91.62           C  
ATOM   3533  CB  ILE A 449      14.594   0.087   9.148  1.00 91.62           C  
ATOM   3534  O   ILE A 449      13.367  -1.879   6.926  1.00 91.62           O  
ATOM   3535  CG1 ILE A 449      14.656   0.479  10.625  1.00 91.62           C  
ATOM   3536  CG2 ILE A 449      15.047   1.243   8.250  1.00 91.62           C  
ATOM   3537  CD1 ILE A 449      16.078   0.695  11.148  1.00 91.62           C  
ATOM   3538  N   PRO A 450      12.711   0.146   6.469  1.00 90.94           N  
ATOM   3539  CA  PRO A 450      12.617  -0.150   5.039  1.00 90.94           C  
ATOM   3540  C   PRO A 450      13.930  -0.643   4.445  1.00 90.94           C  
ATOM   3541  CB  PRO A 450      12.211   1.194   4.430  1.00 90.94           C  
ATOM   3542  O   PRO A 450      14.977  -0.010   4.633  1.00 90.94           O  
ATOM   3543  CG  PRO A 450      11.555   1.939   5.547  1.00 90.94           C  
ATOM   3544  CD  PRO A 450      12.211   1.537   6.836  1.00 90.94           C  
ATOM   3545  N   SER A 451      13.906  -1.732   3.803  1.00 93.38           N  
ATOM   3546  CA  SER A 451      15.070  -2.354   3.176  1.00 93.38           C  
ATOM   3547  C   SER A 451      14.648  -3.451   2.201  1.00 93.38           C  
ATOM   3548  CB  SER A 451      16.000  -2.934   4.238  1.00 93.38           C  
ATOM   3549  O   SER A 451      13.625  -4.102   2.395  1.00 93.38           O  
ATOM   3550  OG  SER A 451      17.078  -3.623   3.633  1.00 93.38           O  
ATOM   3551  N   PHE A 452      15.469  -3.648   1.192  1.00 93.56           N  
ATOM   3552  CA  PHE A 452      15.227  -4.746   0.264  1.00 93.56           C  
ATOM   3553  C   PHE A 452      15.781  -6.055   0.819  1.00 93.56           C  
ATOM   3554  CB  PHE A 452      15.859  -4.449  -1.100  1.00 93.56           C  
ATOM   3555  O   PHE A 452      15.547  -7.125   0.249  1.00 93.56           O  
ATOM   3556  CG  PHE A 452      15.086  -3.447  -1.918  1.00 93.56           C  
ATOM   3557  CD1 PHE A 452      13.719  -3.270  -1.719  1.00 93.56           C  
ATOM   3558  CD2 PHE A 452      15.727  -2.688  -2.889  1.00 93.56           C  
ATOM   3559  CE1 PHE A 452      13.008  -2.344  -2.475  1.00 93.56           C  
ATOM   3560  CE2 PHE A 452      15.016  -1.761  -3.648  1.00 93.56           C  
ATOM   3561  CZ  PHE A 452      13.656  -1.592  -3.441  1.00 93.56           C  
ATOM   3562  N   ASN A 453      16.469  -5.988   1.934  1.00 91.44           N  
ATOM   3563  CA  ASN A 453      17.156  -7.152   2.480  1.00 91.44           C  
ATOM   3564  C   ASN A 453      16.438  -7.707   3.705  1.00 91.44           C  
ATOM   3565  CB  ASN A 453      18.609  -6.801   2.828  1.00 91.44           C  
ATOM   3566  O   ASN A 453      17.078  -8.211   4.633  1.00 91.44           O  
ATOM   3567  CG  ASN A 453      19.484  -6.633   1.599  1.00 91.44           C  
ATOM   3568  ND2 ASN A 453      20.500  -5.801   1.712  1.00 91.44           N  
ATOM   3569  OD1 ASN A 453      19.234  -7.242   0.557  1.00 91.44           O  
ATOM   3570  N   HIS A 454      15.148  -7.496   3.779  1.00 86.75           N  
ATOM   3571  CA  HIS A 454      14.414  -8.055   4.902  1.00 86.75           C  
ATOM   3572  C   HIS A 454      14.570  -9.570   4.969  1.00 86.75           C  
ATOM   3573  CB  HIS A 454      12.930  -7.691   4.809  1.00 86.75           C  
ATOM   3574  O   HIS A 454      14.734 -10.141   6.051  1.00 86.75           O  
ATOM   3575  CG  HIS A 454      12.656  -6.242   5.059  1.00 86.75           C  
ATOM   3576  CD2 HIS A 454      11.867  -5.359   4.398  1.00 86.75           C  
ATOM   3577  ND1 HIS A 454      13.227  -5.543   6.098  1.00 86.75           N  
ATOM   3578  CE1 HIS A 454      12.805  -4.293   6.070  1.00 86.75           C  
ATOM   3579  NE2 HIS A 454      11.977  -4.156   5.047  1.00 86.75           N  
ATOM   3580  N   PHE A 455      14.484 -10.141   3.811  1.00 87.62           N  
ATOM   3581  CA  PHE A 455      14.734 -11.570   3.680  1.00 87.62           C  
ATOM   3582  C   PHE A 455      15.977 -11.828   2.834  1.00 87.62           C  
ATOM   3583  CB  PHE A 455      13.523 -12.273   3.061  1.00 87.62           C  
ATOM   3584  O   PHE A 455      16.047 -11.406   1.679  1.00 87.62           O  
ATOM   3585  CG  PHE A 455      13.742 -13.742   2.807  1.00 87.62           C  
ATOM   3586  CD1 PHE A 455      13.992 -14.211   1.522  1.00 87.62           C  
ATOM   3587  CD2 PHE A 455      13.695 -14.656   3.854  1.00 87.62           C  
ATOM   3588  CE1 PHE A 455      14.188 -15.570   1.285  1.00 87.62           C  
ATOM   3589  CE2 PHE A 455      13.898 -16.016   3.625  1.00 87.62           C  
ATOM   3590  CZ  PHE A 455      14.141 -16.469   2.340  1.00 87.62           C  
ATOM   3591  N   GLN A 456      16.938 -12.484   3.395  1.00 90.94           N  
ATOM   3592  CA  GLN A 456      18.172 -12.859   2.697  1.00 90.94           C  
ATOM   3593  C   GLN A 456      18.156 -14.344   2.338  1.00 90.94           C  
ATOM   3594  CB  GLN A 456      19.391 -12.531   3.551  1.00 90.94           C  
ATOM   3595  O   GLN A 456      18.406 -15.195   3.195  1.00 90.94           O  
ATOM   3596  CG  GLN A 456      19.703 -11.039   3.641  1.00 90.94           C  
ATOM   3597  CD  GLN A 456      21.078 -10.758   4.199  1.00 90.94           C  
ATOM   3598  NE2 GLN A 456      21.453  -9.484   4.250  1.00 90.94           N  
ATOM   3599  OE1 GLN A 456      21.812 -11.680   4.582  1.00 90.94           O  
ATOM   3600  N   PRO A 457      17.922 -14.547   1.071  1.00 93.31           N  
ATOM   3601  CA  PRO A 457      17.906 -15.945   0.646  1.00 93.31           C  
ATOM   3602  C   PRO A 457      19.281 -16.609   0.760  1.00 93.31           C  
ATOM   3603  CB  PRO A 457      17.453 -15.867  -0.816  1.00 93.31           C  
ATOM   3604  O   PRO A 457      20.297 -15.953   0.558  1.00 93.31           O  
ATOM   3605  CG  PRO A 457      17.875 -14.500  -1.269  1.00 93.31           C  
ATOM   3606  CD  PRO A 457      17.906 -13.594  -0.075  1.00 93.31           C  
ATOM   3607  N   ARG A 458      19.297 -17.859   0.995  1.00 89.31           N  
ATOM   3608  CA  ARG A 458      20.516 -18.641   1.101  1.00 89.31           C  
ATOM   3609  C   ARG A 458      20.625 -19.656  -0.033  1.00 89.31           C  
ATOM   3610  CB  ARG A 458      20.594 -19.359   2.451  1.00 89.31           C  
ATOM   3611  O   ARG A 458      21.719 -20.094  -0.392  1.00 89.31           O  
ATOM   3612  CG  ARG A 458      20.719 -18.422   3.641  1.00 89.31           C  
ATOM   3613  CD  ARG A 458      21.016 -19.172   4.926  1.00 89.31           C  
ATOM   3614  NE  ARG A 458      21.188 -18.266   6.059  1.00 89.31           N  
ATOM   3615  NH1 ARG A 458      21.688 -19.922   7.582  1.00 89.31           N  
ATOM   3616  NH2 ARG A 458      21.625 -17.734   8.250  1.00 89.31           N  
ATOM   3617  CZ  ARG A 458      21.500 -18.641   7.293  1.00 89.31           C  
ATOM   3618  N   GLU A 459      19.484 -20.000  -0.513  1.00 92.25           N  
ATOM   3619  CA  GLU A 459      19.406 -20.953  -1.626  1.00 92.25           C  
ATOM   3620  C   GLU A 459      18.703 -20.328  -2.828  1.00 92.25           C  
ATOM   3621  CB  GLU A 459      18.688 -22.234  -1.199  1.00 92.25           C  
ATOM   3622  O   GLU A 459      17.938 -19.359  -2.680  1.00 92.25           O  
ATOM   3623  CG  GLU A 459      19.406 -23.000  -0.096  1.00 92.25           C  
ATOM   3624  CD  GLU A 459      18.734 -24.328   0.239  1.00 92.25           C  
ATOM   3625  OE1 GLU A 459      19.250 -25.047   1.115  1.00 92.25           O  
ATOM   3626  OE2 GLU A 459      17.703 -24.625  -0.382  1.00 92.25           O  
ATOM   3627  N   ARG A 460      18.984 -20.891  -3.994  1.00 92.75           N  
ATOM   3628  CA  ARG A 460      18.453 -20.375  -5.250  1.00 92.75           C  
ATOM   3629  C   ARG A 460      16.922 -20.391  -5.246  1.00 92.75           C  
ATOM   3630  CB  ARG A 460      18.984 -21.188  -6.434  1.00 92.75           C  
ATOM   3631  O   ARG A 460      16.297 -19.453  -5.738  1.00 92.75           O  
ATOM   3632  CG  ARG A 460      20.438 -20.938  -6.754  1.00 92.75           C  
ATOM   3633  CD  ARG A 460      20.875 -21.688  -8.008  1.00 92.75           C  
ATOM   3634  NE  ARG A 460      22.266 -21.375  -8.367  1.00 92.75           N  
ATOM   3635  NH1 ARG A 460      21.812 -20.969 -10.594  1.00 92.75           N  
ATOM   3636  NH2 ARG A 460      23.953 -20.766  -9.797  1.00 92.75           N  
ATOM   3637  CZ  ARG A 460      22.672 -21.031  -9.586  1.00 92.75           C  
ATOM   3638  N   ASN A 461      16.328 -21.453  -4.645  1.00 90.31           N  
ATOM   3639  CA  ASN A 461      14.883 -21.609  -4.680  1.00 90.31           C  
ATOM   3640  C   ASN A 461      14.188 -20.656  -3.713  1.00 90.31           C  
ATOM   3641  CB  ASN A 461      14.492 -23.062  -4.371  1.00 90.31           C  
ATOM   3642  O   ASN A 461      12.961 -20.516  -3.742  1.00 90.31           O  
ATOM   3643  CG  ASN A 461      15.094 -23.547  -3.068  1.00 90.31           C  
ATOM   3644  ND2 ASN A 461      14.547 -24.641  -2.541  1.00 90.31           N  
ATOM   3645  OD1 ASN A 461      16.031 -22.969  -2.539  1.00 90.31           O  
ATOM   3646  N   GLU A 462      14.953 -19.938  -2.926  1.00 93.62           N  
ATOM   3647  CA  GLU A 462      14.398 -18.984  -1.967  1.00 93.62           C  
ATOM   3648  C   GLU A 462      14.391 -17.562  -2.533  1.00 93.62           C  
ATOM   3649  CB  GLU A 462      15.188 -19.016  -0.655  1.00 93.62           C  
ATOM   3650  O   GLU A 462      13.781 -16.672  -1.954  1.00 93.62           O  
ATOM   3651  CG  GLU A 462      15.055 -20.328   0.104  1.00 93.62           C  
ATOM   3652  CD  GLU A 462      15.867 -20.359   1.390  1.00 93.62           C  
ATOM   3653  OE1 GLU A 462      15.711 -21.312   2.184  1.00 93.62           O  
ATOM   3654  OE2 GLU A 462      16.672 -19.422   1.605  1.00 93.62           O  
ATOM   3655  N   VAL A 463      15.086 -17.359  -3.635  1.00 94.88           N  
ATOM   3656  CA  VAL A 463      15.203 -16.031  -4.219  1.00 94.88           C  
ATOM   3657  C   VAL A 463      13.859 -15.609  -4.816  1.00 94.88           C  
ATOM   3658  CB  VAL A 463      16.312 -15.977  -5.301  1.00 94.88           C  
ATOM   3659  O   VAL A 463      13.281 -16.328  -5.629  1.00 94.88           O  
ATOM   3660  CG1 VAL A 463      16.328 -14.609  -5.980  1.00 94.88           C  
ATOM   3661  CG2 VAL A 463      17.672 -16.297  -4.684  1.00 94.88           C  
ATOM   3662  N   ILE A 464      13.359 -14.516  -4.391  1.00 95.00           N  
ATOM   3663  CA  ILE A 464      12.156 -13.930  -4.988  1.00 95.00           C  
ATOM   3664  C   ILE A 464      12.547 -13.062  -6.184  1.00 95.00           C  
ATOM   3665  CB  ILE A 464      11.359 -13.102  -3.959  1.00 95.00           C  
ATOM   3666  O   ILE A 464      13.070 -11.953  -6.008  1.00 95.00           O  
ATOM   3667  CG1 ILE A 464      11.078 -13.938  -2.705  1.00 95.00           C  
ATOM   3668  CG2 ILE A 464      10.062 -12.578  -4.578  1.00 95.00           C  
ATOM   3669  CD1 ILE A 464      10.469 -13.141  -1.557  1.00 95.00           C  
ATOM   3670  N   GLU A 465      12.258 -13.461  -7.316  1.00 96.12           N  
ATOM   3671  CA  GLU A 465      12.633 -12.773  -8.555  1.00 96.12           C  
ATOM   3672  C   GLU A 465      11.789 -11.523  -8.773  1.00 96.12           C  
ATOM   3673  CB  GLU A 465      12.508 -13.719  -9.750  1.00 96.12           C  
ATOM   3674  O   GLU A 465      10.641 -11.461  -8.336  1.00 96.12           O  
ATOM   3675  CG  GLU A 465      13.477 -14.891  -9.719  1.00 96.12           C  
ATOM   3676  CD  GLU A 465      13.133 -15.977 -10.727  1.00 96.12           C  
ATOM   3677  OE1 GLU A 465      13.891 -16.969 -10.836  1.00 96.12           O  
ATOM   3678  OE2 GLU A 465      12.086 -15.844 -11.406  1.00 96.12           O  
ATOM   3679  N   TRP A 466      12.367 -10.586  -9.453  1.00 97.94           N  
ATOM   3680  CA  TRP A 466      11.688  -9.336  -9.797  1.00 97.94           C  
ATOM   3681  C   TRP A 466      11.070  -9.414 -11.188  1.00 97.94           C  
ATOM   3682  CB  TRP A 466      12.664  -8.156  -9.727  1.00 97.94           C  
ATOM   3683  O   TRP A 466      11.703  -9.898 -12.125  1.00 97.94           O  
ATOM   3684  CG  TRP A 466      13.164  -7.863  -8.344  1.00 97.94           C  
ATOM   3685  CD1 TRP A 466      14.070  -8.594  -7.625  1.00 97.94           C  
ATOM   3686  CD2 TRP A 466      12.789  -6.758  -7.516  1.00 97.94           C  
ATOM   3687  CE2 TRP A 466      13.508  -6.883  -6.305  1.00 97.94           C  
ATOM   3688  CE3 TRP A 466      11.914  -5.676  -7.680  1.00 97.94           C  
ATOM   3689  NE1 TRP A 466      14.281  -8.008  -6.395  1.00 97.94           N  
ATOM   3690  CH2 TRP A 466      12.508  -4.914  -5.445  1.00 97.94           C  
ATOM   3691  CZ2 TRP A 466      13.367  -5.961  -5.262  1.00 97.94           C  
ATOM   3692  CZ3 TRP A 466      11.781  -4.762  -6.641  1.00 97.94           C  
ATOM   3693  N   GLU A 467       9.883  -8.953 -11.273  1.00 98.00           N  
ATOM   3694  CA  GLU A 467       9.227  -8.758 -12.562  1.00 98.00           C  
ATOM   3695  C   GLU A 467       9.617  -7.418 -13.180  1.00 98.00           C  
ATOM   3696  CB  GLU A 467       7.707  -8.844 -12.414  1.00 98.00           C  
ATOM   3697  O   GLU A 467      10.016  -6.492 -12.469  1.00 98.00           O  
ATOM   3698  CG  GLU A 467       7.219 -10.180 -11.883  1.00 98.00           C  
ATOM   3699  CD  GLU A 467       5.723 -10.203 -11.602  1.00 98.00           C  
ATOM   3700  OE1 GLU A 467       5.078 -11.258 -11.820  1.00 98.00           O  
ATOM   3701  OE2 GLU A 467       5.195  -9.164 -11.148  1.00 98.00           O  
ATOM   3702  N   PHE A 468       9.570  -7.391 -14.438  1.00 98.44           N  
ATOM   3703  CA  PHE A 468       9.859  -6.176 -15.188  1.00 98.44           C  
ATOM   3704  C   PHE A 468       8.578  -5.559 -15.742  1.00 98.44           C  
ATOM   3705  CB  PHE A 468      10.836  -6.465 -16.328  1.00 98.44           C  
ATOM   3706  O   PHE A 468       7.699  -6.277 -16.219  1.00 98.44           O  
ATOM   3707  CG  PHE A 468      11.250  -5.242 -17.109  1.00 98.44           C  
ATOM   3708  CD1 PHE A 468      10.492  -4.793 -18.188  1.00 98.44           C  
ATOM   3709  CD2 PHE A 468      12.398  -4.543 -16.750  1.00 98.44           C  
ATOM   3710  CE1 PHE A 468      10.875  -3.660 -18.891  1.00 98.44           C  
ATOM   3711  CE2 PHE A 468      12.789  -3.410 -17.469  1.00 98.44           C  
ATOM   3712  CZ  PHE A 468      12.023  -2.971 -18.531  1.00 98.44           C  
ATOM   3713  N   LEU A 469       8.438  -4.266 -15.609  1.00 98.06           N  
ATOM   3714  CA  LEU A 469       7.219  -3.631 -16.109  1.00 98.06           C  
ATOM   3715  C   LEU A 469       7.543  -2.340 -16.844  1.00 98.06           C  
ATOM   3716  CB  LEU A 469       6.258  -3.338 -14.945  1.00 98.06           C  
ATOM   3717  O   LEU A 469       8.586  -1.727 -16.609  1.00 98.06           O  
ATOM   3718  CG  LEU A 469       6.805  -2.467 -13.812  1.00 98.06           C  
ATOM   3719  CD1 LEU A 469       6.609  -0.990 -14.141  1.00 98.06           C  
ATOM   3720  CD2 LEU A 469       6.129  -2.822 -12.492  1.00 98.06           C  
ATOM   3721  N   THR A 470       6.734  -1.980 -17.734  1.00 95.94           N  
ATOM   3722  CA  THR A 470       6.672  -0.686 -18.406  1.00 95.94           C  
ATOM   3723  C   THR A 470       5.328  -0.009 -18.156  1.00 95.94           C  
ATOM   3724  CB  THR A 470       6.895  -0.828 -19.922  1.00 95.94           C  
ATOM   3725  O   THR A 470       4.559  -0.447 -17.297  1.00 95.94           O  
ATOM   3726  CG2 THR A 470       8.172  -1.599 -20.219  1.00 95.94           C  
ATOM   3727  OG1 THR A 470       5.785  -1.526 -20.500  1.00 95.94           O  
ATOM   3728  N   GLY A 471       5.098   1.104 -18.719  1.00 90.81           N  
ATOM   3729  CA  GLY A 471       3.824   1.783 -18.547  1.00 90.81           C  
ATOM   3730  C   GLY A 471       2.635   0.960 -19.000  1.00 90.81           C  
ATOM   3731  O   GLY A 471       1.515   1.162 -18.531  1.00 90.81           O  
ATOM   3732  N   LYS A 472       2.875  -0.067 -19.781  1.00 93.38           N  
ATOM   3733  CA  LYS A 472       1.747  -0.783 -20.375  1.00 93.38           C  
ATOM   3734  C   LYS A 472       1.918  -2.293 -20.234  1.00 93.38           C  
ATOM   3735  CB  LYS A 472       1.590  -0.417 -21.844  1.00 93.38           C  
ATOM   3736  O   LYS A 472       0.943  -3.043 -20.312  1.00 93.38           O  
ATOM   3737  CG  LYS A 472       1.228   1.042 -22.094  1.00 93.38           C  
ATOM   3738  CD  LYS A 472       1.060   1.339 -23.578  1.00 93.38           C  
ATOM   3739  CE  LYS A 472       0.733   2.807 -23.828  1.00 93.38           C  
ATOM   3740  NZ  LYS A 472       0.628   3.115 -25.281  1.00 93.38           N  
ATOM   3741  N   LEU A 473       3.092  -2.768 -20.062  1.00 96.56           N  
ATOM   3742  CA  LEU A 473       3.350  -4.203 -20.156  1.00 96.56           C  
ATOM   3743  C   LEU A 473       3.998  -4.719 -18.875  1.00 96.56           C  
ATOM   3744  CB  LEU A 473       4.246  -4.512 -21.359  1.00 96.56           C  
ATOM   3745  O   LEU A 473       4.641  -3.957 -18.156  1.00 96.56           O  
ATOM   3746  CG  LEU A 473       3.670  -4.184 -22.734  1.00 96.56           C  
ATOM   3747  CD1 LEU A 473       4.758  -4.270 -23.797  1.00 96.56           C  
ATOM   3748  CD2 LEU A 473       2.516  -5.125 -23.062  1.00 96.56           C  
ATOM   3749  N   LEU A 474       3.760  -5.969 -18.656  1.00 96.69           N  
ATOM   3750  CA  LEU A 474       4.367  -6.719 -17.562  1.00 96.69           C  
ATOM   3751  C   LEU A 474       5.094  -7.953 -18.094  1.00 96.69           C  
ATOM   3752  CB  LEU A 474       3.305  -7.133 -16.547  1.00 96.69           C  
ATOM   3753  O   LEU A 474       4.562  -8.688 -18.938  1.00 96.69           O  
ATOM   3754  CG  LEU A 474       3.809  -7.875 -15.305  1.00 96.69           C  
ATOM   3755  CD1 LEU A 474       4.547  -6.914 -14.383  1.00 96.69           C  
ATOM   3756  CD2 LEU A 474       2.650  -8.547 -14.578  1.00 96.69           C  
ATOM   3757  N   TYR A 475       6.340  -8.180 -17.672  1.00 97.38           N  
ATOM   3758  CA  TYR A 475       7.160  -9.336 -18.031  1.00 97.38           C  
ATOM   3759  C   TYR A 475       7.449 -10.195 -16.797  1.00 97.38           C  
ATOM   3760  CB  TYR A 475       8.477  -8.883 -18.672  1.00 97.38           C  
ATOM   3761  O   TYR A 475       7.887  -9.680 -15.773  1.00 97.38           O  
ATOM   3762  CG  TYR A 475       8.289  -8.039 -19.906  1.00 97.38           C  
ATOM   3763  CD1 TYR A 475       8.383  -8.594 -21.188  1.00 97.38           C  
ATOM   3764  CD2 TYR A 475       8.008  -6.676 -19.812  1.00 97.38           C  
ATOM   3765  CE1 TYR A 475       8.219  -7.816 -22.328  1.00 97.38           C  
ATOM   3766  CE2 TYR A 475       7.836  -5.891 -20.938  1.00 97.38           C  
ATOM   3767  OH  TYR A 475       7.770  -5.691 -23.312  1.00 97.38           O  
ATOM   3768  CZ  TYR A 475       7.941  -6.469 -22.188  1.00 97.38           C  
ATOM   3769  N   SER A 476       7.219 -11.453 -16.938  1.00 95.00           N  
ATOM   3770  CA  SER A 476       7.398 -12.375 -15.820  1.00 95.00           C  
ATOM   3771  C   SER A 476       8.086 -13.664 -16.266  1.00 95.00           C  
ATOM   3772  CB  SER A 476       6.051 -12.711 -15.180  1.00 95.00           C  
ATOM   3773  O   SER A 476       7.922 -14.094 -17.406  1.00 95.00           O  
ATOM   3774  OG  SER A 476       6.203 -13.680 -14.156  1.00 95.00           O  
ATOM   3775  N   ALA A 477       8.867 -14.219 -15.328  1.00 93.69           N  
ATOM   3776  CA  ALA A 477       9.570 -15.477 -15.602  1.00 93.69           C  
ATOM   3777  C   ALA A 477       8.773 -16.672 -15.094  1.00 93.69           C  
ATOM   3778  CB  ALA A 477      10.961 -15.461 -14.969  1.00 93.69           C  
ATOM   3779  O   ALA A 477       9.195 -17.812 -15.234  1.00 93.69           O  
ATOM   3780  N   ALA A 478       7.637 -16.453 -14.508  1.00 87.75           N  
ATOM   3781  CA  ALA A 478       6.793 -17.547 -14.023  1.00 87.75           C  
ATOM   3782  C   ALA A 478       6.273 -18.391 -15.188  1.00 87.75           C  
ATOM   3783  CB  ALA A 478       5.629 -17.000 -13.203  1.00 87.75           C  
ATOM   3784  O   ALA A 478       5.723 -17.859 -16.156  1.00 87.75           O  
ATOM   3785  N   GLU A 479       6.383 -19.688 -15.016  1.00 81.56           N  
ATOM   3786  CA  GLU A 479       6.090 -20.609 -16.109  1.00 81.56           C  
ATOM   3787  C   GLU A 479       4.586 -20.688 -16.375  1.00 81.56           C  
ATOM   3788  CB  GLU A 479       6.648 -22.000 -15.812  1.00 81.56           C  
ATOM   3789  O   GLU A 479       4.164 -21.062 -17.469  1.00 81.56           O  
ATOM   3790  CG  GLU A 479       8.148 -22.109 -16.016  1.00 81.56           C  
ATOM   3791  CD  GLU A 479       8.664 -23.547 -15.930  1.00 81.56           C  
ATOM   3792  OE1 GLU A 479       9.898 -23.750 -15.922  1.00 81.56           O  
ATOM   3793  OE2 GLU A 479       7.820 -24.469 -15.875  1.00 81.56           O  
ATOM   3794  N   ASN A 480       3.828 -20.406 -15.383  1.00 77.56           N  
ATOM   3795  CA  ASN A 480       2.383 -20.500 -15.547  1.00 77.56           C  
ATOM   3796  C   ASN A 480       1.794 -19.234 -16.156  1.00 77.56           C  
ATOM   3797  CB  ASN A 480       1.713 -20.812 -14.203  1.00 77.56           C  
ATOM   3798  O   ASN A 480       0.579 -19.125 -16.328  1.00 77.56           O  
ATOM   3799  CG  ASN A 480       2.117 -22.172 -13.648  1.00 77.56           C  
ATOM   3800  ND2 ASN A 480       1.848 -22.375 -12.367  1.00 77.56           N  
ATOM   3801  OD1 ASN A 480       2.668 -23.000 -14.367  1.00 77.56           O  
ATOM   3802  N   GLN A 481       2.639 -18.297 -16.500  1.00 84.00           N  
ATOM   3803  CA  GLN A 481       2.209 -17.031 -17.094  1.00 84.00           C  
ATOM   3804  C   GLN A 481       2.947 -16.750 -18.391  1.00 84.00           C  
ATOM   3805  CB  GLN A 481       2.426 -15.883 -16.109  1.00 84.00           C  
ATOM   3806  O   GLN A 481       4.059 -17.250 -18.609  1.00 84.00           O  
ATOM   3807  CG  GLN A 481       1.641 -16.016 -14.805  1.00 84.00           C  
ATOM   3808  CD  GLN A 481       1.695 -14.773 -13.945  1.00 84.00           C  
ATOM   3809  NE2 GLN A 481       0.984 -14.797 -12.828  1.00 84.00           N  
ATOM   3810  OE1 GLN A 481       2.373 -13.797 -14.289  1.00 84.00           O  
ATOM   3811  N   PRO A 482       2.234 -16.031 -19.266  1.00 88.44           N  
ATOM   3812  CA  PRO A 482       2.949 -15.594 -20.469  1.00 88.44           C  
ATOM   3813  C   PRO A 482       4.133 -14.680 -20.156  1.00 88.44           C  
ATOM   3814  CB  PRO A 482       1.879 -14.844 -21.266  1.00 88.44           C  
ATOM   3815  O   PRO A 482       4.074 -13.898 -19.203  1.00 88.44           O  
ATOM   3816  CG  PRO A 482       0.825 -14.500 -20.266  1.00 88.44           C  
ATOM   3817  CD  PRO A 482       0.959 -15.438 -19.094  1.00 88.44           C  
ATOM   3818  N   PRO A 483       5.195 -14.883 -20.875  1.00 92.94           N  
ATOM   3819  CA  PRO A 483       6.379 -14.062 -20.609  1.00 92.94           C  
ATOM   3820  C   PRO A 483       6.105 -12.562 -20.781  1.00 92.94           C  
ATOM   3821  CB  PRO A 483       7.379 -14.547 -21.672  1.00 92.94           C  
ATOM   3822  O   PRO A 483       6.770 -11.742 -20.141  1.00 92.94           O  
ATOM   3823  CG  PRO A 483       6.543 -15.211 -22.719  1.00 92.94           C  
ATOM   3824  CD  PRO A 483       5.293 -15.734 -22.062  1.00 92.94           C  
ATOM   3825  N   ARG A 484       5.203 -12.227 -21.594  1.00 94.31           N  
ATOM   3826  CA  ARG A 484       4.793 -10.844 -21.828  1.00 94.31           C  
ATOM   3827  C   ARG A 484       3.277 -10.703 -21.734  1.00 94.31           C  
ATOM   3828  CB  ARG A 484       5.281 -10.359 -23.188  1.00 94.31           C  
ATOM   3829  O   ARG A 484       2.537 -11.414 -22.406  1.00 94.31           O  
ATOM   3830  CG  ARG A 484       4.867  -8.930 -23.516  1.00 94.31           C  
ATOM   3831  CD  ARG A 484       5.332  -8.516 -24.906  1.00 94.31           C  
ATOM   3832  NE  ARG A 484       4.797  -7.211 -25.297  1.00 94.31           N  
ATOM   3833  NH1 ARG A 484       5.516  -7.328 -27.484  1.00 94.31           N  
ATOM   3834  NH2 ARG A 484       4.371  -5.484 -26.734  1.00 94.31           N  
ATOM   3835  CZ  ARG A 484       4.895  -6.676 -26.500  1.00 94.31           C  
ATOM   3836  N   GLN A 485       2.842  -9.766 -20.906  1.00 92.69           N  
ATOM   3837  CA  GLN A 485       1.409  -9.547 -20.734  1.00 92.69           C  
ATOM   3838  C   GLN A 485       1.101  -8.070 -20.516  1.00 92.69           C  
ATOM   3839  CB  GLN A 485       0.879 -10.367 -19.562  1.00 92.69           C  
ATOM   3840  O   GLN A 485       1.988  -7.289 -20.172  1.00 92.69           O  
ATOM   3841  CG  GLN A 485       1.625 -10.125 -18.250  1.00 92.69           C  
ATOM   3842  CD  GLN A 485       1.188 -11.062 -17.141  1.00 92.69           C  
ATOM   3843  NE2 GLN A 485       1.838 -10.961 -15.984  1.00 92.69           N  
ATOM   3844  OE1 GLN A 485       0.273 -11.875 -17.312  1.00 92.69           O  
ATOM   3845  N   SER A 486      -0.136  -7.711 -20.812  1.00 93.81           N  
ATOM   3846  CA  SER A 486      -0.590  -6.355 -20.531  1.00 93.81           C  
ATOM   3847  C   SER A 486      -0.786  -6.141 -19.031  1.00 93.81           C  
ATOM   3848  CB  SER A 486      -1.896  -6.059 -21.266  1.00 93.81           C  
ATOM   3849  O   SER A 486      -1.128  -7.074 -18.312  1.00 93.81           O  
ATOM   3850  OG  SER A 486      -2.930  -6.922 -20.828  1.00 93.81           O  
ATOM   3851  N   LEU A 487      -0.611  -4.969 -18.625  1.00 93.19           N  
ATOM   3852  CA  LEU A 487      -0.832  -4.641 -17.219  1.00 93.19           C  
ATOM   3853  C   LEU A 487      -2.307  -4.777 -16.859  1.00 93.19           C  
ATOM   3854  CB  LEU A 487      -0.346  -3.223 -16.922  1.00 93.19           C  
ATOM   3855  O   LEU A 487      -3.168  -4.188 -17.516  1.00 93.19           O  
ATOM   3856  CG  LEU A 487       1.164  -3.043 -16.766  1.00 93.19           C  
ATOM   3857  CD1 LEU A 487       1.528  -1.562 -16.797  1.00 93.19           C  
ATOM   3858  CD2 LEU A 487       1.644  -3.686 -15.461  1.00 93.19           C  
ATOM   3859  N   SER A 488      -2.586  -5.551 -15.828  1.00 92.31           N  
ATOM   3860  CA  SER A 488      -3.957  -5.660 -15.344  1.00 92.31           C  
ATOM   3861  C   SER A 488      -4.469  -4.320 -14.828  1.00 92.31           C  
ATOM   3862  CB  SER A 488      -4.051  -6.711 -14.234  1.00 92.31           C  
ATOM   3863  O   SER A 488      -3.682  -3.453 -14.445  1.00 92.31           O  
ATOM   3864  OG  SER A 488      -3.393  -6.262 -13.055  1.00 92.31           O  
ATOM   3865  N   SER A 489      -5.773  -4.133 -14.859  1.00 93.31           N  
ATOM   3866  CA  SER A 489      -6.375  -2.879 -14.414  1.00 93.31           C  
ATOM   3867  C   SER A 489      -6.059  -2.598 -12.953  1.00 93.31           C  
ATOM   3868  CB  SER A 489      -7.891  -2.916 -14.617  1.00 93.31           C  
ATOM   3869  O   SER A 489      -5.789  -1.454 -12.578  1.00 93.31           O  
ATOM   3870  OG  SER A 489      -8.484  -3.934 -13.828  1.00 93.31           O  
ATOM   3871  N   ILE A 490      -6.105  -3.594 -12.125  1.00 94.44           N  
ATOM   3872  CA  ILE A 490      -5.855  -3.422 -10.695  1.00 94.44           C  
ATOM   3873  C   ILE A 490      -4.398  -3.033 -10.469  1.00 94.44           C  
ATOM   3874  CB  ILE A 490      -6.199  -4.707  -9.906  1.00 94.44           C  
ATOM   3875  O   ILE A 490      -4.094  -2.219  -9.594  1.00 94.44           O  
ATOM   3876  CG1 ILE A 490      -6.109  -4.445  -8.398  1.00 94.44           C  
ATOM   3877  CG2 ILE A 490      -5.273  -5.855 -10.312  1.00 94.44           C  
ATOM   3878  CD1 ILE A 490      -7.090  -3.395  -7.891  1.00 94.44           C  
ATOM   3879  N   LEU A 491      -3.441  -3.676 -11.172  1.00 95.75           N  
ATOM   3880  CA  LEU A 491      -2.033  -3.316 -11.047  1.00 95.75           C  
ATOM   3881  C   LEU A 491      -1.788  -1.893 -11.531  1.00 95.75           C  
ATOM   3882  CB  LEU A 491      -1.155  -4.297 -11.828  1.00 95.75           C  
ATOM   3883  O   LEU A 491      -0.976  -1.164 -10.961  1.00 95.75           O  
ATOM   3884  CG  LEU A 491       0.355  -4.082 -11.734  1.00 95.75           C  
ATOM   3885  CD1 LEU A 491       0.796  -4.066 -10.273  1.00 95.75           C  
ATOM   3886  CD2 LEU A 491       1.101  -5.160 -12.508  1.00 95.75           C  
ATOM   3887  N   ARG A 492      -2.436  -1.464 -12.547  1.00 95.00           N  
ATOM   3888  CA  ARG A 492      -2.348  -0.089 -13.031  1.00 95.00           C  
ATOM   3889  C   ARG A 492      -2.822   0.895 -11.961  1.00 95.00           C  
ATOM   3890  CB  ARG A 492      -3.168   0.087 -14.305  1.00 95.00           C  
ATOM   3891  O   ARG A 492      -2.170   1.912 -11.719  1.00 95.00           O  
ATOM   3892  CG  ARG A 492      -2.986   1.441 -14.977  1.00 95.00           C  
ATOM   3893  CD  ARG A 492      -3.736   1.523 -16.297  1.00 95.00           C  
ATOM   3894  NE  ARG A 492      -3.150   0.646 -17.312  1.00 95.00           N  
ATOM   3895  NH1 ARG A 492      -3.160   2.230 -18.984  1.00 95.00           N  
ATOM   3896  NH2 ARG A 492      -2.354   0.123 -19.391  1.00 95.00           N  
ATOM   3897  CZ  ARG A 492      -2.889   1.002 -18.562  1.00 95.00           C  
ATOM   3898  N   THR A 493      -3.936   0.562 -11.375  1.00 93.31           N  
ATOM   3899  CA  THR A 493      -4.469   1.402 -10.305  1.00 93.31           C  
ATOM   3900  C   THR A 493      -3.480   1.499  -9.148  1.00 93.31           C  
ATOM   3901  CB  THR A 493      -5.816   0.862  -9.789  1.00 93.31           C  
ATOM   3902  O   THR A 493      -3.262   2.582  -8.602  1.00 93.31           O  
ATOM   3903  CG2 THR A 493      -6.371   1.739  -8.672  1.00 93.31           C  
ATOM   3904  OG1 THR A 493      -6.758   0.834 -10.875  1.00 93.31           O  
ATOM   3905  N   ALA A 494      -2.906   0.410  -8.742  1.00 95.94           N  
ATOM   3906  CA  ALA A 494      -1.923   0.377  -7.664  1.00 95.94           C  
ATOM   3907  C   ALA A 494      -0.691   1.207  -8.016  1.00 95.94           C  
ATOM   3908  CB  ALA A 494      -1.519  -1.062  -7.355  1.00 95.94           C  
ATOM   3909  O   ALA A 494      -0.159   1.931  -7.172  1.00 95.94           O  
ATOM   3910  N   LEU A 495      -0.208   1.100  -9.250  1.00 96.94           N  
ATOM   3911  CA  LEU A 495       0.952   1.859  -9.703  1.00 96.94           C  
ATOM   3912  C   LEU A 495       0.644   3.352  -9.742  1.00 96.94           C  
ATOM   3913  CB  LEU A 495       1.395   1.383 -11.094  1.00 96.94           C  
ATOM   3914  O   LEU A 495       1.476   4.172  -9.344  1.00 96.94           O  
ATOM   3915  CG  LEU A 495       2.150   0.054 -11.141  1.00 96.94           C  
ATOM   3916  CD1 LEU A 495       2.295  -0.418 -12.586  1.00 96.94           C  
ATOM   3917  CD2 LEU A 495       3.516   0.189 -10.484  1.00 96.94           C  
ATOM   3918  N   ASP A 496      -0.508   3.680 -10.203  1.00 95.06           N  
ATOM   3919  CA  ASP A 496      -0.928   5.078 -10.219  1.00 95.06           C  
ATOM   3920  C   ASP A 496      -0.966   5.656  -8.812  1.00 95.06           C  
ATOM   3921  CB  ASP A 496      -2.299   5.219 -10.883  1.00 95.06           C  
ATOM   3922  O   ASP A 496      -0.541   6.793  -8.586  1.00 95.06           O  
ATOM   3923  CG  ASP A 496      -2.252   5.020 -12.391  1.00 95.06           C  
ATOM   3924  OD1 ASP A 496      -1.150   5.062 -12.977  1.00 95.06           O  
ATOM   3925  OD2 ASP A 496      -3.328   4.820 -12.992  1.00 95.06           O  
ATOM   3926  N   ASP A 497      -1.504   4.965  -7.906  1.00 95.06           N  
ATOM   3927  CA  ASP A 497      -1.547   5.387  -6.512  1.00 95.06           C  
ATOM   3928  C   ASP A 497      -0.139   5.539  -5.941  1.00 95.06           C  
ATOM   3929  CB  ASP A 497      -2.350   4.391  -5.672  1.00 95.06           C  
ATOM   3930  O   ASP A 497       0.144   6.500  -5.223  1.00 95.06           O  
ATOM   3931  CG  ASP A 497      -2.598   4.875  -4.254  1.00 95.06           C  
ATOM   3932  OD1 ASP A 497      -3.084   6.012  -4.074  1.00 95.06           O  
ATOM   3933  OD2 ASP A 497      -2.301   4.113  -3.309  1.00 95.06           O  
ATOM   3934  N   THR A 498       0.737   4.602  -6.230  1.00 96.88           N  
ATOM   3935  CA  THR A 498       2.125   4.652  -5.789  1.00 96.88           C  
ATOM   3936  C   THR A 498       2.818   5.906  -6.320  1.00 96.88           C  
ATOM   3937  CB  THR A 498       2.902   3.402  -6.242  1.00 96.88           C  
ATOM   3938  O   THR A 498       3.473   6.625  -5.562  1.00 96.88           O  
ATOM   3939  CG2 THR A 498       4.367   3.480  -5.824  1.00 96.88           C  
ATOM   3940  OG1 THR A 498       2.309   2.238  -5.656  1.00 96.88           O  
ATOM   3941  N   VAL A 499       2.650   6.180  -7.582  1.00 96.56           N  
ATOM   3942  CA  VAL A 499       3.260   7.348  -8.211  1.00 96.56           C  
ATOM   3943  C   VAL A 499       2.688   8.625  -7.590  1.00 96.56           C  
ATOM   3944  CB  VAL A 499       3.041   7.348  -9.734  1.00 96.56           C  
ATOM   3945  O   VAL A 499       3.422   9.578  -7.336  1.00 96.56           O  
ATOM   3946  CG1 VAL A 499       3.469   8.688 -10.344  1.00 96.56           C  
ATOM   3947  CG2 VAL A 499       3.803   6.195 -10.383  1.00 96.56           C  
ATOM   3948  N   LEU A 500       1.406   8.617  -7.383  1.00 94.75           N  
ATOM   3949  CA  LEU A 500       0.758   9.766  -6.758  1.00 94.75           C  
ATOM   3950  C   LEU A 500       1.375  10.062  -5.395  1.00 94.75           C  
ATOM   3951  CB  LEU A 500      -0.745   9.516  -6.605  1.00 94.75           C  
ATOM   3952  O   LEU A 500       1.698  11.211  -5.090  1.00 94.75           O  
ATOM   3953  CG  LEU A 500      -1.552  10.633  -5.938  1.00 94.75           C  
ATOM   3954  CD1 LEU A 500      -1.612  11.859  -6.840  1.00 94.75           C  
ATOM   3955  CD2 LEU A 500      -2.955  10.141  -5.598  1.00 94.75           C  
ATOM   3956  N   GLN A 501       1.539   9.117  -4.543  1.00 95.62           N  
ATOM   3957  CA  GLN A 501       2.133   9.281  -3.221  1.00 95.62           C  
ATOM   3958  C   GLN A 501       3.582   9.750  -3.324  1.00 95.62           C  
ATOM   3959  CB  GLN A 501       2.059   7.973  -2.432  1.00 95.62           C  
ATOM   3960  O   GLN A 501       4.020  10.602  -2.549  1.00 95.62           O  
ATOM   3961  CG  GLN A 501       0.647   7.594  -1.999  1.00 95.62           C  
ATOM   3962  CD  GLN A 501       0.604   6.309  -1.197  1.00 95.62           C  
ATOM   3963  NE2 GLN A 501      -0.260   5.383  -1.605  1.00 95.62           N  
ATOM   3964  OE1 GLN A 501       1.341   6.145  -0.220  1.00 95.62           O  
ATOM   3965  N   VAL A 502       4.316   9.195  -4.266  1.00 96.00           N  
ATOM   3966  CA  VAL A 502       5.707   9.586  -4.465  1.00 96.00           C  
ATOM   3967  C   VAL A 502       5.773  11.055  -4.875  1.00 96.00           C  
ATOM   3968  CB  VAL A 502       6.398   8.703  -5.531  1.00 96.00           C  
ATOM   3969  O   VAL A 502       6.621  11.805  -4.383  1.00 96.00           O  
ATOM   3970  CG1 VAL A 502       7.754   9.289  -5.918  1.00 96.00           C  
ATOM   3971  CG2 VAL A 502       6.555   7.273  -5.020  1.00 96.00           C  
ATOM   3972  N   MET A 503       4.906  11.445  -5.738  1.00 94.06           N  
ATOM   3973  CA  MET A 503       4.867  12.836  -6.188  1.00 94.06           C  
ATOM   3974  C   MET A 503       4.527  13.773  -5.031  1.00 94.06           C  
ATOM   3975  CB  MET A 503       3.855  13.016  -7.320  1.00 94.06           C  
ATOM   3976  O   MET A 503       5.082  14.867  -4.930  1.00 94.06           O  
ATOM   3977  CG  MET A 503       4.250  12.312  -8.609  1.00 94.06           C  
ATOM   3978  SD  MET A 503       5.961  12.727  -9.141  1.00 94.06           S  
ATOM   3979  CE  MET A 503       5.801  14.516  -9.367  1.00 94.06           C  
ATOM   3980  N   GLU A 504       3.596  13.359  -4.215  1.00 91.38           N  
ATOM   3981  CA  GLU A 504       3.246  14.148  -3.035  1.00 91.38           C  
ATOM   3982  C   GLU A 504       4.445  14.305  -2.102  1.00 91.38           C  
ATOM   3983  CB  GLU A 504       2.076  13.500  -2.285  1.00 91.38           C  
ATOM   3984  O   GLU A 504       4.680  15.383  -1.560  1.00 91.38           O  
ATOM   3985  CG  GLU A 504       0.732  13.680  -2.977  1.00 91.38           C  
ATOM   3986  CD  GLU A 504      -0.408  12.977  -2.260  1.00 91.38           C  
ATOM   3987  OE1 GLU A 504      -1.583  13.180  -2.641  1.00 91.38           O  
ATOM   3988  OE2 GLU A 504      -0.124  12.211  -1.310  1.00 91.38           O  
ATOM   3989  N   MET A 505       5.254  13.320  -1.923  1.00 92.12           N  
ATOM   3990  CA  MET A 505       6.441  13.352  -1.074  1.00 92.12           C  
ATOM   3991  C   MET A 505       7.520  14.242  -1.677  1.00 92.12           C  
ATOM   3992  CB  MET A 505       6.988  11.938  -0.868  1.00 92.12           C  
ATOM   3993  O   MET A 505       8.164  15.016  -0.963  1.00 92.12           O  
ATOM   3994  CG  MET A 505       6.141  11.078   0.059  1.00 92.12           C  
ATOM   3995  SD  MET A 505       6.910   9.445   0.407  1.00 92.12           S  
ATOM   3996  CE  MET A 505       6.477   8.562  -1.115  1.00 92.12           C  
ATOM   3997  N   ILE A 506       7.680  14.148  -2.957  1.00 90.75           N  
ATOM   3998  CA  ILE A 506       8.711  14.922  -3.645  1.00 90.75           C  
ATOM   3999  C   ILE A 506       8.352  16.406  -3.609  1.00 90.75           C  
ATOM   4000  CB  ILE A 506       8.891  14.445  -5.105  1.00 90.75           C  
ATOM   4001  O   ILE A 506       9.234  17.250  -3.475  1.00 90.75           O  
ATOM   4002  CG1 ILE A 506       9.539  13.055  -5.141  1.00 90.75           C  
ATOM   4003  CG2 ILE A 506       9.727  15.453  -5.898  1.00 90.75           C  
ATOM   4004  CD1 ILE A 506       9.578  12.430  -6.527  1.00 90.75           C  
ATOM   4005  N   ASN A 507       7.090  16.703  -3.646  1.00 87.94           N  
ATOM   4006  CA  ASN A 507       6.645  18.094  -3.734  1.00 87.94           C  
ATOM   4007  C   ASN A 507       6.262  18.656  -2.365  1.00 87.94           C  
ATOM   4008  CB  ASN A 507       5.469  18.219  -4.707  1.00 87.94           C  
ATOM   4009  O   ASN A 507       5.668  19.719  -2.270  1.00 87.94           O  
ATOM   4010  CG  ASN A 507       5.898  18.156  -6.156  1.00 87.94           C  
ATOM   4011  ND2 ASN A 507       5.078  17.531  -6.996  1.00 87.94           N  
ATOM   4012  OD1 ASN A 507       6.965  18.672  -6.523  1.00 87.94           O  
ATOM   4013  N   GLU A 508       6.520  17.922  -1.334  1.00 81.62           N  
ATOM   4014  CA  GLU A 508       6.180  18.359   0.017  1.00 81.62           C  
ATOM   4015  C   GLU A 508       6.828  19.703   0.337  1.00 81.62           C  
ATOM   4016  CB  GLU A 508       6.613  17.312   1.046  1.00 81.62           C  
ATOM   4017  O   GLU A 508       6.184  20.594   0.912  1.00 81.62           O  
ATOM   4018  CG  GLU A 508       6.105  17.594   2.455  1.00 81.62           C  
ATOM   4019  CD  GLU A 508       6.441  16.484   3.439  1.00 81.62           C  
ATOM   4020  OE1 GLU A 508       5.918  16.500   4.578  1.00 81.62           O  
ATOM   4021  OE2 GLU A 508       7.230  15.586   3.072  1.00 81.62           O  
ATOM   4022  N   ASN A 509       8.094  19.938  -0.016  1.00 76.00           N  
ATOM   4023  CA  ASN A 509       8.789  21.188   0.264  1.00 76.00           C  
ATOM   4024  C   ASN A 509       8.992  22.016  -1.006  1.00 76.00           C  
ATOM   4025  CB  ASN A 509      10.125  20.922   0.949  1.00 76.00           C  
ATOM   4026  O   ASN A 509      10.039  22.641  -1.174  1.00 76.00           O  
ATOM   4027  CG  ASN A 509       9.969  20.281   2.316  1.00 76.00           C  
ATOM   4028  ND2 ASN A 509      10.922  19.438   2.693  1.00 76.00           N  
ATOM   4029  OD1 ASN A 509       8.992  20.547   3.025  1.00 76.00           O  
ATOM   4030  N   ALA A 510       8.047  21.906  -1.812  1.00 74.69           N  
ATOM   4031  CA  ALA A 510       8.133  22.609  -3.088  1.00 74.69           C  
ATOM   4032  C   ALA A 510       8.219  24.125  -2.875  1.00 74.69           C  
ATOM   4033  CB  ALA A 510       6.934  22.266  -3.969  1.00 74.69           C  
ATOM   4034  O   ALA A 510       8.961  24.812  -3.572  1.00 74.69           O  
ATOM   4035  N   LYS A 511       7.535  24.594  -1.907  1.00 67.31           N  
ATOM   4036  CA  LYS A 511       7.520  26.031  -1.627  1.00 67.31           C  
ATOM   4037  C   LYS A 511       8.898  26.516  -1.192  1.00 67.31           C  
ATOM   4038  CB  LYS A 511       6.484  26.344  -0.549  1.00 67.31           C  
ATOM   4039  O   LYS A 511       9.414  27.484  -1.740  1.00 67.31           O  
ATOM   4040  CG  LYS A 511       6.391  27.828  -0.208  1.00 67.31           C  
ATOM   4041  CD  LYS A 511       5.430  28.078   0.951  1.00 67.31           C  
ATOM   4042  CE  LYS A 511       5.484  29.516   1.425  1.00 67.31           C  
ATOM   4043  NZ  LYS A 511       4.648  29.734   2.643  1.00 67.31           N  
ATOM   4044  N   SER A 512       9.438  25.781  -0.194  1.00 70.50           N  
ATOM   4045  CA  SER A 512      10.742  26.188   0.334  1.00 70.50           C  
ATOM   4046  C   SER A 512      11.836  26.047  -0.721  1.00 70.50           C  
ATOM   4047  CB  SER A 512      11.102  25.344   1.563  1.00 70.50           C  
ATOM   4048  O   SER A 512      12.734  26.875  -0.798  1.00 70.50           O  
ATOM   4049  OG  SER A 512      11.203  23.969   1.225  1.00 70.50           O  
ATOM   4050  N   ARG A 513      11.625  25.250  -1.627  1.00 70.94           N  
ATOM   4051  CA  ARG A 513      12.641  24.969  -2.643  1.00 70.94           C  
ATOM   4052  C   ARG A 513      12.391  25.797  -3.896  1.00 70.94           C  
ATOM   4053  CB  ARG A 513      12.664  23.484  -2.994  1.00 70.94           C  
ATOM   4054  O   ARG A 513      13.289  25.953  -4.730  1.00 70.94           O  
ATOM   4055  CG  ARG A 513      13.172  22.594  -1.876  1.00 70.94           C  
ATOM   4056  CD  ARG A 513      13.289  21.141  -2.318  1.00 70.94           C  
ATOM   4057  NE  ARG A 513      13.750  20.281  -1.232  1.00 70.94           N  
ATOM   4058  NH1 ARG A 513      13.633  18.328  -2.455  1.00 70.94           N  
ATOM   4059  NH2 ARG A 513      14.336  18.281  -0.273  1.00 70.94           N  
ATOM   4060  CZ  ARG A 513      13.906  18.969  -1.323  1.00 70.94           C  
ATOM   4061  N   GLY A 514      11.156  26.344  -3.996  1.00 75.88           N  
ATOM   4062  CA  GLY A 514      10.844  27.172  -5.145  1.00 75.88           C  
ATOM   4063  C   GLY A 514      10.750  26.391  -6.441  1.00 75.88           C  
ATOM   4064  O   GLY A 514      11.148  26.891  -7.500  1.00 75.88           O  
ATOM   4065  N   ARG A 515      10.523  25.141  -6.418  1.00 81.62           N  
ATOM   4066  CA  ARG A 515      10.422  24.266  -7.582  1.00 81.62           C  
ATOM   4067  C   ARG A 515       9.258  23.297  -7.438  1.00 81.62           C  
ATOM   4068  CB  ARG A 515      11.727  23.500  -7.801  1.00 81.62           C  
ATOM   4069  O   ARG A 515       8.859  22.953  -6.320  1.00 81.62           O  
ATOM   4070  CG  ARG A 515      12.062  22.531  -6.676  1.00 81.62           C  
ATOM   4071  CD  ARG A 515      13.414  21.859  -6.898  1.00 81.62           C  
ATOM   4072  NE  ARG A 515      13.703  20.875  -5.859  1.00 81.62           N  
ATOM   4073  NH1 ARG A 515      15.750  20.250  -6.730  1.00 81.62           N  
ATOM   4074  NH2 ARG A 515      14.961  19.266  -4.816  1.00 81.62           N  
ATOM   4075  CZ  ARG A 515      14.805  20.141  -5.805  1.00 81.62           C  
ATOM   4076  N   LEU A 516       8.617  22.969  -8.609  1.00 86.19           N  
ATOM   4077  CA  LEU A 516       7.555  21.969  -8.703  1.00 86.19           C  
ATOM   4078  C   LEU A 516       7.926  20.859  -9.688  1.00 86.19           C  
ATOM   4079  CB  LEU A 516       6.234  22.625  -9.117  1.00 86.19           C  
ATOM   4080  O   LEU A 516       8.461  21.156 -10.766  1.00 86.19           O  
ATOM   4081  CG  LEU A 516       5.004  21.703  -9.148  1.00 86.19           C  
ATOM   4082  CD1 LEU A 516       4.449  21.531  -7.738  1.00 86.19           C  
ATOM   4083  CD2 LEU A 516       3.939  22.281 -10.078  1.00 86.19           C  
ATOM   4084  N   ILE A 517       7.727  19.719  -9.312  1.00 91.56           N  
ATOM   4085  CA  ILE A 517       8.031  18.562 -10.156  1.00 91.56           C  
ATOM   4086  C   ILE A 517       6.727  17.875 -10.562  1.00 91.56           C  
ATOM   4087  CB  ILE A 517       8.961  17.562  -9.430  1.00 91.56           C  
ATOM   4088  O   ILE A 517       5.902  17.531  -9.711  1.00 91.56           O  
ATOM   4089  CG1 ILE A 517      10.281  18.234  -9.062  1.00 91.56           C  
ATOM   4090  CG2 ILE A 517       9.203  16.328 -10.297  1.00 91.56           C  
ATOM   4091  CD1 ILE A 517      11.211  17.375  -8.219  1.00 91.56           C  
ATOM   4092  N   ASP A 518       6.520  17.688 -11.836  1.00 92.94           N  
ATOM   4093  CA  ASP A 518       5.340  17.016 -12.383  1.00 92.94           C  
ATOM   4094  C   ASP A 518       5.688  15.641 -12.945  1.00 92.94           C  
ATOM   4095  CB  ASP A 518       4.703  17.891 -13.477  1.00 92.94           C  
ATOM   4096  O   ASP A 518       6.762  15.453 -13.523  1.00 92.94           O  
ATOM   4097  CG  ASP A 518       3.992  19.109 -12.930  1.00 92.94           C  
ATOM   4098  OD1 ASP A 518       3.604  19.109 -11.742  1.00 92.94           O  
ATOM   4099  OD2 ASP A 518       3.818  20.078 -13.695  1.00 92.94           O  
ATOM   4100  N   PHE A 519       4.785  14.750 -12.789  1.00 94.69           N  
ATOM   4101  CA  PHE A 519       4.945  13.391 -13.297  1.00 94.69           C  
ATOM   4102  C   PHE A 519       4.535  13.305 -14.766  1.00 94.69           C  
ATOM   4103  CB  PHE A 519       4.125  12.398 -12.469  1.00 94.69           C  
ATOM   4104  O   PHE A 519       3.498  13.852 -15.156  1.00 94.69           O  
ATOM   4105  CG  PHE A 519       4.059  11.016 -13.062  1.00 94.69           C  
ATOM   4106  CD1 PHE A 519       2.898  10.562 -13.672  1.00 94.69           C  
ATOM   4107  CD2 PHE A 519       5.164  10.172 -13.008  1.00 94.69           C  
ATOM   4108  CE1 PHE A 519       2.834   9.281 -14.219  1.00 94.69           C  
ATOM   4109  CE2 PHE A 519       5.105   8.898 -13.555  1.00 94.69           C  
ATOM   4110  CZ  PHE A 519       3.939   8.453 -14.156  1.00 94.69           C  
ATOM   4111  N   LYS A 520       5.281  12.555 -15.555  1.00 95.06           N  
ATOM   4112  CA  LYS A 520       4.965  12.344 -16.953  1.00 95.06           C  
ATOM   4113  C   LYS A 520       4.637  10.875 -17.234  1.00 95.06           C  
ATOM   4114  CB  LYS A 520       6.129  12.789 -17.844  1.00 95.06           C  
ATOM   4115  O   LYS A 520       3.482  10.531 -17.500  1.00 95.06           O  
ATOM   4116  CG  LYS A 520       6.301  14.297 -17.922  1.00 95.06           C  
ATOM   4117  CD  LYS A 520       5.180  14.945 -18.719  1.00 95.06           C  
ATOM   4118  CE  LYS A 520       5.406  16.438 -18.891  1.00 95.06           C  
ATOM   4119  NZ  LYS A 520       4.293  17.094 -19.641  1.00 95.06           N  
ATOM   4120  N   GLU A 521       5.605  10.047 -17.031  1.00 95.69           N  
ATOM   4121  CA  GLU A 521       5.352   8.633 -17.297  1.00 95.69           C  
ATOM   4122  C   GLU A 521       6.383   7.746 -16.609  1.00 95.69           C  
ATOM   4123  CB  GLU A 521       5.352   8.359 -18.797  1.00 95.69           C  
ATOM   4124  O   GLU A 521       7.441   8.227 -16.188  1.00 95.69           O  
ATOM   4125  CG  GLU A 521       6.688   8.641 -19.484  1.00 95.69           C  
ATOM   4126  CD  GLU A 521       6.684   8.328 -20.969  1.00 95.69           C  
ATOM   4127  OE1 GLU A 521       7.723   8.539 -21.625  1.00 95.69           O  
ATOM   4128  OE2 GLU A 521       5.637   7.867 -21.469  1.00 95.69           O  
ATOM   4129  N   ILE A 522       6.047   6.520 -16.547  1.00 96.56           N  
ATOM   4130  CA  ILE A 522       6.973   5.480 -16.109  1.00 96.56           C  
ATOM   4131  C   ILE A 522       7.742   4.941 -17.312  1.00 96.56           C  
ATOM   4132  CB  ILE A 522       6.230   4.332 -15.383  1.00 96.56           C  
ATOM   4133  O   ILE A 522       7.152   4.359 -18.219  1.00 96.56           O  
ATOM   4134  CG1 ILE A 522       5.457   4.871 -14.180  1.00 96.56           C  
ATOM   4135  CG2 ILE A 522       7.215   3.236 -14.961  1.00 96.56           C  
ATOM   4136  CD1 ILE A 522       4.535   3.848 -13.523  1.00 96.56           C  
ATOM   4137  N   GLN A 523       8.977   5.090 -17.266  1.00 96.06           N  
ATOM   4138  CA  GLN A 523       9.797   4.547 -18.344  1.00 96.06           C  
ATOM   4139  C   GLN A 523       9.906   3.027 -18.250  1.00 96.06           C  
ATOM   4140  CB  GLN A 523      11.195   5.172 -18.328  1.00 96.06           C  
ATOM   4141  O   GLN A 523       9.586   2.312 -19.203  1.00 96.06           O  
ATOM   4142  CG  GLN A 523      11.203   6.656 -18.656  1.00 96.06           C  
ATOM   4143  CD  GLN A 523      10.977   6.934 -20.125  1.00 96.06           C  
ATOM   4144  NE2 GLN A 523      10.305   8.039 -20.438  1.00 96.06           N  
ATOM   4145  OE1 GLN A 523      11.398   6.156 -21.000  1.00 96.06           O  
ATOM   4146  N   TYR A 524      10.273   2.551 -17.156  1.00 97.19           N  
ATOM   4147  CA  TYR A 524      10.305   1.136 -16.812  1.00 97.19           C  
ATOM   4148  C   TYR A 524      10.383   0.955 -15.297  1.00 97.19           C  
ATOM   4149  CB  TYR A 524      11.484   0.433 -17.484  1.00 97.19           C  
ATOM   4150  O   TYR A 524      10.500   1.933 -14.555  1.00 97.19           O  
ATOM   4151  CG  TYR A 524      12.828   0.799 -16.891  1.00 97.19           C  
ATOM   4152  CD1 TYR A 524      13.516   1.928 -17.328  1.00 97.19           C  
ATOM   4153  CD2 TYR A 524      13.406   0.019 -15.898  1.00 97.19           C  
ATOM   4154  CE1 TYR A 524      14.750   2.268 -16.797  1.00 97.19           C  
ATOM   4155  CE2 TYR A 524      14.641   0.349 -15.352  1.00 97.19           C  
ATOM   4156  OH  TYR A 524      16.531   1.806 -15.273  1.00 97.19           O  
ATOM   4157  CZ  TYR A 524      15.305   1.474 -15.805  1.00 97.19           C  
ATOM   4158  N   GLY A 525      10.281  -0.217 -14.883  1.00 98.06           N  
ATOM   4159  CA  GLY A 525      10.391  -0.495 -13.461  1.00 98.06           C  
ATOM   4160  C   GLY A 525      10.438  -1.978 -13.148  1.00 98.06           C  
ATOM   4161  O   GLY A 525      10.430  -2.812 -14.055  1.00 98.06           O  
ATOM   4162  N   TYR A 526      10.602  -2.268 -11.883  1.00 98.50           N  
ATOM   4163  CA  TYR A 526      10.609  -3.619 -11.336  1.00 98.50           C  
ATOM   4164  C   TYR A 526       9.664  -3.736 -10.148  1.00 98.50           C  
ATOM   4165  CB  TYR A 526      12.031  -4.016 -10.906  1.00 98.50           C  
ATOM   4166  O   TYR A 526       9.430  -2.760  -9.430  1.00 98.50           O  
ATOM   4167  CG  TYR A 526      13.047  -3.926 -12.023  1.00 98.50           C  
ATOM   4168  CD1 TYR A 526      13.328  -5.027 -12.820  1.00 98.50           C  
ATOM   4169  CD2 TYR A 526      13.727  -2.738 -12.273  1.00 98.50           C  
ATOM   4170  CE1 TYR A 526      14.266  -4.953 -13.844  1.00 98.50           C  
ATOM   4171  CE2 TYR A 526      14.664  -2.650 -13.297  1.00 98.50           C  
ATOM   4172  OH  TYR A 526      15.852  -3.678 -15.086  1.00 98.50           O  
ATOM   4173  CZ  TYR A 526      14.922  -3.760 -14.078  1.00 98.50           C  
ATOM   4174  N   ARG A 527       9.188  -4.867  -9.961  1.00 98.12           N  
ATOM   4175  CA  ARG A 527       8.250  -5.133  -8.867  1.00 98.12           C  
ATOM   4176  C   ARG A 527       8.438  -6.539  -8.312  1.00 98.12           C  
ATOM   4177  CB  ARG A 527       6.809  -4.941  -9.336  1.00 98.12           C  
ATOM   4178  O   ARG A 527       8.688  -7.484  -9.070  1.00 98.12           O  
ATOM   4179  CG  ARG A 527       5.766  -5.363  -8.312  1.00 98.12           C  
ATOM   4180  CD  ARG A 527       4.355  -5.297  -8.883  1.00 98.12           C  
ATOM   4181  NE  ARG A 527       3.363  -5.781  -7.926  1.00 98.12           N  
ATOM   4182  NH1 ARG A 527       2.824  -7.676  -9.133  1.00 98.12           N  
ATOM   4183  NH2 ARG A 527       1.784  -7.250  -7.137  1.00 98.12           N  
ATOM   4184  CZ  ARG A 527       2.660  -6.902  -8.070  1.00 98.12           C  
ATOM   4185  N   ARG A 528       8.305  -6.695  -7.043  1.00 97.00           N  
ATOM   4186  CA  ARG A 528       8.258  -7.996  -6.391  1.00 97.00           C  
ATOM   4187  C   ARG A 528       7.418  -7.945  -5.117  1.00 97.00           C  
ATOM   4188  CB  ARG A 528       9.672  -8.484  -6.062  1.00 97.00           C  
ATOM   4189  O   ARG A 528       7.293  -6.891  -4.492  1.00 97.00           O  
ATOM   4190  CG  ARG A 528      10.328  -7.742  -4.906  1.00 97.00           C  
ATOM   4191  CD  ARG A 528      11.688  -8.328  -4.562  1.00 97.00           C  
ATOM   4192  NE  ARG A 528      12.320  -7.605  -3.459  1.00 97.00           N  
ATOM   4193  NH1 ARG A 528      14.328  -8.742  -3.594  1.00 97.00           N  
ATOM   4194  NH2 ARG A 528      14.031  -7.109  -2.010  1.00 97.00           N  
ATOM   4195  CZ  ARG A 528      13.555  -7.820  -3.023  1.00 97.00           C  
ATOM   4196  N   VAL A 529       6.781  -9.016  -4.816  1.00 96.62           N  
ATOM   4197  CA  VAL A 529       5.961  -9.133  -3.615  1.00 96.62           C  
ATOM   4198  C   VAL A 529       6.652 -10.047  -2.604  1.00 96.62           C  
ATOM   4199  CB  VAL A 529       4.551  -9.680  -3.943  1.00 96.62           C  
ATOM   4200  O   VAL A 529       6.902 -11.219  -2.885  1.00 96.62           O  
ATOM   4201  CG1 VAL A 529       3.717  -9.820  -2.672  1.00 96.62           C  
ATOM   4202  CG2 VAL A 529       3.850  -8.773  -4.949  1.00 96.62           C  
ATOM   4203  N   ASN A 530       7.047  -9.492  -1.512  1.00 95.44           N  
ATOM   4204  CA  ASN A 530       7.465 -10.266  -0.344  1.00 95.44           C  
ATOM   4205  C   ASN A 530       6.270 -10.672   0.517  1.00 95.44           C  
ATOM   4206  CB  ASN A 530       8.477  -9.477   0.487  1.00 95.44           C  
ATOM   4207  O   ASN A 530       5.617  -9.812   1.119  1.00 95.44           O  
ATOM   4208  CG  ASN A 530       9.078 -10.297   1.610  1.00 95.44           C  
ATOM   4209  ND2 ASN A 530      10.367 -10.109   1.856  1.00 95.44           N  
ATOM   4210  OD1 ASN A 530       8.391 -11.094   2.252  1.00 95.44           O  
ATOM   4211  N   PRO A 531       5.926 -11.891   0.593  1.00 94.94           N  
ATOM   4212  CA  PRO A 531       4.699 -12.305   1.283  1.00 94.94           C  
ATOM   4213  C   PRO A 531       4.688 -11.906   2.756  1.00 94.94           C  
ATOM   4214  CB  PRO A 531       4.715 -13.828   1.132  1.00 94.94           C  
ATOM   4215  O   PRO A 531       3.619 -11.773   3.354  1.00 94.94           O  
ATOM   4216  CG  PRO A 531       6.133 -14.172   0.816  1.00 94.94           C  
ATOM   4217  CD  PRO A 531       6.770 -12.992   0.144  1.00 94.94           C  
ATOM   4218  N   MET A 532       5.820 -11.719   3.387  1.00 93.25           N  
ATOM   4219  CA  MET A 532       5.910 -11.398   4.809  1.00 93.25           C  
ATOM   4220  C   MET A 532       5.883  -9.891   5.035  1.00 93.25           C  
ATOM   4221  CB  MET A 532       7.180 -12.000   5.414  1.00 93.25           C  
ATOM   4222  O   MET A 532       5.332  -9.422   6.031  1.00 93.25           O  
ATOM   4223  CG  MET A 532       7.246 -11.891   6.930  1.00 93.25           C  
ATOM   4224  SD  MET A 532       5.887 -12.797   7.762  1.00 93.25           S  
ATOM   4225  CE  MET A 532       5.910 -11.984   9.383  1.00 93.25           C  
ATOM   4226  N   HIS A 533       6.379  -9.039   4.066  1.00 94.25           N  
ATOM   4227  CA  HIS A 533       6.672  -7.652   4.410  1.00 94.25           C  
ATOM   4228  C   HIS A 533       5.922  -6.688   3.502  1.00 94.25           C  
ATOM   4229  CB  HIS A 533       8.180  -7.387   4.328  1.00 94.25           C  
ATOM   4230  O   HIS A 533       5.711  -5.523   3.859  1.00 94.25           O  
ATOM   4231  CG  HIS A 533       8.969  -8.086   5.383  1.00 94.25           C  
ATOM   4232  CD2 HIS A 533       9.930  -9.039   5.289  1.00 94.25           C  
ATOM   4233  ND1 HIS A 533       8.812  -7.832   6.727  1.00 94.25           N  
ATOM   4234  CE1 HIS A 533       9.641  -8.602   7.418  1.00 94.25           C  
ATOM   4235  NE2 HIS A 533      10.328  -9.344   6.570  1.00 94.25           N  
ATOM   4236  N   GLY A 534       5.586  -7.098   2.316  1.00 95.81           N  
ATOM   4237  CA  GLY A 534       4.848  -6.191   1.454  1.00 95.81           C  
ATOM   4238  C   GLY A 534       5.344  -6.191   0.021  1.00 95.81           C  
ATOM   4239  O   GLY A 534       5.773  -7.227  -0.491  1.00 95.81           O  
ATOM   4240  N   VAL A 535       5.125  -5.078  -0.633  1.00 97.75           N  
ATOM   4241  CA  VAL A 535       5.480  -4.949  -2.041  1.00 97.75           C  
ATOM   4242  C   VAL A 535       6.652  -3.982  -2.193  1.00 97.75           C  
ATOM   4243  CB  VAL A 535       4.281  -4.469  -2.889  1.00 97.75           C  
ATOM   4244  O   VAL A 535       6.734  -2.979  -1.480  1.00 97.75           O  
ATOM   4245  CG1 VAL A 535       4.656  -4.410  -4.367  1.00 97.75           C  
ATOM   4246  CG2 VAL A 535       3.078  -5.383  -2.676  1.00 97.75           C  
ATOM   4247  N   GLU A 536       7.496  -4.270  -3.088  1.00 97.94           N  
ATOM   4248  CA  GLU A 536       8.688  -3.479  -3.389  1.00 97.94           C  
ATOM   4249  C   GLU A 536       8.719  -3.068  -4.859  1.00 97.94           C  
ATOM   4250  CB  GLU A 536       9.953  -4.258  -3.031  1.00 97.94           C  
ATOM   4251  O   GLU A 536       8.328  -3.844  -5.734  1.00 97.94           O  
ATOM   4252  CG  GLU A 536      10.023  -4.684  -1.571  1.00 97.94           C  
ATOM   4253  CD  GLU A 536      11.133  -5.684  -1.291  1.00 97.94           C  
ATOM   4254  OE1 GLU A 536      11.516  -5.855  -0.110  1.00 97.94           O  
ATOM   4255  OE2 GLU A 536      11.625  -6.305  -2.260  1.00 97.94           O  
ATOM   4256  N   TYR A 537       9.125  -1.836  -5.141  1.00 98.25           N  
ATOM   4257  CA  TYR A 537       9.195  -1.288  -6.488  1.00 98.25           C  
ATOM   4258  C   TYR A 537      10.539  -0.610  -6.730  1.00 98.25           C  
ATOM   4259  CB  TYR A 537       8.055  -0.292  -6.727  1.00 98.25           C  
ATOM   4260  O   TYR A 537      11.117  -0.025  -5.816  1.00 98.25           O  
ATOM   4261  CG  TYR A 537       6.680  -0.895  -6.570  1.00 98.25           C  
ATOM   4262  CD1 TYR A 537       6.027  -1.472  -7.656  1.00 98.25           C  
ATOM   4263  CD2 TYR A 537       6.031  -0.887  -5.344  1.00 98.25           C  
ATOM   4264  CE1 TYR A 537       4.758  -2.027  -7.523  1.00 98.25           C  
ATOM   4265  CE2 TYR A 537       4.762  -1.438  -5.195  1.00 98.25           C  
ATOM   4266  OH  TYR A 537       2.881  -2.553  -6.148  1.00 98.25           O  
ATOM   4267  CZ  TYR A 537       4.137  -2.006  -6.289  1.00 98.25           C  
ATOM   4268  N   ILE A 538      11.047  -0.706  -7.867  1.00 98.06           N  
ATOM   4269  CA  ILE A 538      12.062   0.158  -8.469  1.00 98.06           C  
ATOM   4270  C   ILE A 538      11.500   0.799  -9.734  1.00 98.06           C  
ATOM   4271  CB  ILE A 538      13.352  -0.622  -8.781  1.00 98.06           C  
ATOM   4272  O   ILE A 538      11.234   0.107 -10.719  1.00 98.06           O  
ATOM   4273  CG1 ILE A 538      13.883  -1.318  -7.523  1.00 98.06           C  
ATOM   4274  CG2 ILE A 538      14.414   0.310  -9.375  1.00 98.06           C  
ATOM   4275  CD1 ILE A 538      15.031  -2.279  -7.781  1.00 98.06           C  
ATOM   4276  N   LEU A 539      11.289   2.076  -9.711  1.00 97.75           N  
ATOM   4277  CA  LEU A 539      10.633   2.760 -10.820  1.00 97.75           C  
ATOM   4278  C   LEU A 539      11.555   3.822 -11.422  1.00 97.75           C  
ATOM   4279  CB  LEU A 539       9.320   3.398 -10.367  1.00 97.75           C  
ATOM   4280  O   LEU A 539      12.133   4.629 -10.688  1.00 97.75           O  
ATOM   4281  CG  LEU A 539       8.273   2.453  -9.773  1.00 97.75           C  
ATOM   4282  CD1 LEU A 539       7.043   3.234  -9.328  1.00 97.75           C  
ATOM   4283  CD2 LEU A 539       7.898   1.375 -10.781  1.00 97.75           C  
ATOM   4284  N   ASP A 540      11.742   3.770 -12.625  1.00 96.88           N  
ATOM   4285  CA  ASP A 540      12.359   4.848 -13.391  1.00 96.88           C  
ATOM   4286  C   ASP A 540      11.305   5.797 -13.953  1.00 96.88           C  
ATOM   4287  CB  ASP A 540      13.219   4.281 -14.516  1.00 96.88           C  
ATOM   4288  O   ASP A 540      10.562   5.430 -14.867  1.00 96.88           O  
ATOM   4289  CG  ASP A 540      14.203   5.293 -15.078  1.00 96.88           C  
ATOM   4290  OD1 ASP A 540      13.828   6.473 -15.258  1.00 96.88           O  
ATOM   4291  OD2 ASP A 540      15.359   4.906 -15.352  1.00 96.88           O  
ATOM   4292  N   LEU A 541      11.281   6.992 -13.430  1.00 96.81           N  
ATOM   4293  CA  LEU A 541      10.219   7.945 -13.711  1.00 96.81           C  
ATOM   4294  C   LEU A 541      10.734   9.109 -14.555  1.00 96.81           C  
ATOM   4295  CB  LEU A 541       9.609   8.469 -12.414  1.00 96.81           C  
ATOM   4296  O   LEU A 541      11.805   9.648 -14.281  1.00 96.81           O  
ATOM   4297  CG  LEU A 541       9.094   7.418 -11.430  1.00 96.81           C  
ATOM   4298  CD1 LEU A 541       8.727   8.062 -10.102  1.00 96.81           C  
ATOM   4299  CD2 LEU A 541       7.898   6.676 -12.016  1.00 96.81           C  
ATOM   4300  N   LEU A 542      10.008   9.469 -15.523  1.00 96.81           N  
ATOM   4301  CA  LEU A 542      10.211  10.711 -16.250  1.00 96.81           C  
ATOM   4302  C   LEU A 542       9.414  11.852 -15.625  1.00 96.81           C  
ATOM   4303  CB  LEU A 542       9.812  10.547 -17.719  1.00 96.81           C  
ATOM   4304  O   LEU A 542       8.188  11.773 -15.531  1.00 96.81           O  
ATOM   4305  CG  LEU A 542      10.070  11.750 -18.641  1.00 96.81           C  
ATOM   4306  CD1 LEU A 542      11.570  12.031 -18.719  1.00 96.81           C  
ATOM   4307  CD2 LEU A 542       9.484  11.508 -20.016  1.00 96.81           C  
ATOM   4308  N   LEU A 543      10.109  12.828 -15.188  1.00 96.06           N  
ATOM   4309  CA  LEU A 543       9.508  13.945 -14.469  1.00 96.06           C  
ATOM   4310  C   LEU A 543       9.766  15.258 -15.195  1.00 96.06           C  
ATOM   4311  CB  LEU A 543      10.055  14.016 -13.039  1.00 96.06           C  
ATOM   4312  O   LEU A 543      10.625  15.328 -16.078  1.00 96.06           O  
ATOM   4313  CG  LEU A 543       9.969  12.734 -12.211  1.00 96.06           C  
ATOM   4314  CD1 LEU A 543      10.734  12.898 -10.898  1.00 96.06           C  
ATOM   4315  CD2 LEU A 543       8.516  12.367 -11.945  1.00 96.06           C  
ATOM   4316  N   LEU A 544       8.953  16.219 -14.922  1.00 95.19           N  
ATOM   4317  CA  LEU A 544       9.117  17.578 -15.422  1.00 95.19           C  
ATOM   4318  C   LEU A 544       9.430  18.547 -14.281  1.00 95.19           C  
ATOM   4319  CB  LEU A 544       7.855  18.031 -16.156  1.00 95.19           C  
ATOM   4320  O   LEU A 544       8.578  18.797 -13.422  1.00 95.19           O  
ATOM   4321  CG  LEU A 544       8.000  19.266 -17.062  1.00 95.19           C  
ATOM   4322  CD1 LEU A 544       8.875  18.922 -18.266  1.00 95.19           C  
ATOM   4323  CD2 LEU A 544       6.633  19.766 -17.516  1.00 95.19           C  
ATOM   4324  N   TYR A 545      10.656  19.016 -14.266  1.00 91.12           N  
ATOM   4325  CA  TYR A 545      11.117  19.984 -13.289  1.00 91.12           C  
ATOM   4326  C   TYR A 545      10.750  21.406 -13.711  1.00 91.12           C  
ATOM   4327  CB  TYR A 545      12.633  19.875 -13.094  1.00 91.12           C  
ATOM   4328  O   TYR A 545      11.180  21.875 -14.766  1.00 91.12           O  
ATOM   4329  CG  TYR A 545      13.180  20.828 -12.055  1.00 91.12           C  
ATOM   4330  CD1 TYR A 545      13.617  22.109 -12.398  1.00 91.12           C  
ATOM   4331  CD2 TYR A 545      13.273  20.438 -10.719  1.00 91.12           C  
ATOM   4332  CE1 TYR A 545      14.125  22.984 -11.445  1.00 91.12           C  
ATOM   4333  CE2 TYR A 545      13.773  21.312  -9.758  1.00 91.12           C  
ATOM   4334  OH  TYR A 545      14.703  23.438  -9.180  1.00 91.12           O  
ATOM   4335  CZ  TYR A 545      14.203  22.578 -10.125  1.00 91.12           C  
ATOM   4336  N   LYS A 546      10.000  22.094 -12.883  1.00 88.56           N  
ATOM   4337  CA  LYS A 546       9.562  23.469 -13.133  1.00 88.56           C  
ATOM   4338  C   LYS A 546      10.023  24.406 -12.016  1.00 88.56           C  
ATOM   4339  CB  LYS A 546       8.039  23.531 -13.266  1.00 88.56           C  
ATOM   4340  O   LYS A 546       9.555  24.312 -10.883  1.00 88.56           O  
ATOM   4341  CG  LYS A 546       7.480  22.703 -14.414  1.00 88.56           C  
ATOM   4342  CD  LYS A 546       5.961  22.797 -14.484  1.00 88.56           C  
ATOM   4343  CE  LYS A 546       5.398  21.891 -15.570  1.00 88.56           C  
ATOM   4344  NZ  LYS A 546       3.904  21.891 -15.570  1.00 88.56           N  
ATOM   4345  N   ARG A 547      10.922  25.281 -12.406  1.00 85.81           N  
ATOM   4346  CA  ARG A 547      11.398  26.281 -11.453  1.00 85.81           C  
ATOM   4347  C   ARG A 547      10.555  27.562 -11.523  1.00 85.81           C  
ATOM   4348  CB  ARG A 547      12.867  26.625 -11.711  1.00 85.81           C  
ATOM   4349  O   ARG A 547      10.359  28.109 -12.609  1.00 85.81           O  
ATOM   4350  CG  ARG A 547      13.516  27.453 -10.617  1.00 85.81           C  
ATOM   4351  CD  ARG A 547      14.992  27.688 -10.875  1.00 85.81           C  
ATOM   4352  NE  ARG A 547      15.508  28.812 -10.109  1.00 85.81           N  
ATOM   4353  NH1 ARG A 547      17.688  28.609 -10.867  1.00 85.81           N  
ATOM   4354  NH2 ARG A 547      17.141  30.266  -9.391  1.00 85.81           N  
ATOM   4355  CZ  ARG A 547      16.781  29.234 -10.125  1.00 85.81           C  
ATOM   4356  N   HIS A 548      10.039  28.031 -10.422  1.00 76.94           N  
ATOM   4357  CA  HIS A 548       9.195  29.219 -10.414  1.00 76.94           C  
ATOM   4358  C   HIS A 548       9.875  30.359  -9.664  1.00 76.94           C  
ATOM   4359  CB  HIS A 548       7.836  28.922  -9.789  1.00 76.94           C  
ATOM   4360  O   HIS A 548       9.414  31.516  -9.727  1.00 76.94           O  
ATOM   4361  CG  HIS A 548       7.113  27.781 -10.453  1.00 76.94           C  
ATOM   4362  CD2 HIS A 548       6.812  26.547 -10.008  1.00 76.94           C  
ATOM   4363  ND1 HIS A 548       6.613  27.875 -11.734  1.00 76.94           N  
ATOM   4364  CE1 HIS A 548       6.031  26.719 -12.047  1.00 76.94           C  
ATOM   4365  NE2 HIS A 548       6.141  25.906 -11.023  1.00 76.94           N  
ATOM   4366  N   LYS A 549      10.867  30.062  -8.789  1.00 74.62           N  
ATOM   4367  CA  LYS A 549      11.641  31.109  -8.148  1.00 74.62           C  
ATOM   4368  C   LYS A 549      12.844  31.516  -9.000  1.00 74.62           C  
ATOM   4369  CB  LYS A 549      12.102  30.672  -6.758  1.00 74.62           C  
ATOM   4370  O   LYS A 549      13.602  30.656  -9.445  1.00 74.62           O  
ATOM   4371  CG  LYS A 549      12.367  31.828  -5.797  1.00 74.62           C  
ATOM   4372  CD  LYS A 549      12.719  31.312  -4.402  1.00 74.62           C  
ATOM   4373  CE  LYS A 549      13.039  32.469  -3.455  1.00 74.62           C  
ATOM   4374  NZ  LYS A 549      13.344  31.969  -2.078  1.00 74.62           N  
ATOM   4375  N   GLY A 550      13.086  32.688  -9.398  1.00 73.62           N  
ATOM   4376  CA  GLY A 550      14.125  33.188 -10.289  1.00 73.62           C  
ATOM   4377  C   GLY A 550      13.781  33.031 -11.758  1.00 73.62           C  
ATOM   4378  O   GLY A 550      12.664  33.344 -12.172  1.00 73.62           O  
ATOM   4379  N   ARG A 551      14.742  32.469 -12.516  1.00 79.88           N  
ATOM   4380  CA  ARG A 551      14.500  32.250 -13.938  1.00 79.88           C  
ATOM   4381  C   ARG A 551      13.633  31.016 -14.156  1.00 79.88           C  
ATOM   4382  CB  ARG A 551      15.828  32.094 -14.695  1.00 79.88           C  
ATOM   4383  O   ARG A 551      13.953  29.922 -13.664  1.00 79.88           O  
ATOM   4384  CG  ARG A 551      15.688  32.219 -16.203  1.00 79.88           C  
ATOM   4385  CD  ARG A 551      17.047  32.125 -16.906  1.00 79.88           C  
ATOM   4386  NE  ARG A 551      16.891  32.094 -18.359  1.00 79.88           N  
ATOM   4387  NH1 ARG A 551      19.156  32.000 -18.781  1.00 79.88           N  
ATOM   4388  NH2 ARG A 551      17.656  32.000 -20.516  1.00 79.88           N  
ATOM   4389  CZ  ARG A 551      17.906  32.031 -19.219  1.00 79.88           C  
ATOM   4390  N   LYS A 552      12.453  31.219 -14.766  1.00 80.38           N  
ATOM   4391  CA  LYS A 552      11.539  30.125 -15.062  1.00 80.38           C  
ATOM   4392  C   LYS A 552      12.195  29.094 -15.984  1.00 80.38           C  
ATOM   4393  CB  LYS A 552      10.250  30.656 -15.688  1.00 80.38           C  
ATOM   4394  O   LYS A 552      12.758  29.469 -17.016  1.00 80.38           O  
ATOM   4395  CG  LYS A 552       9.336  31.375 -14.711  1.00 80.38           C  
ATOM   4396  CD  LYS A 552       8.023  31.797 -15.367  1.00 80.38           C  
ATOM   4397  CE  LYS A 552       7.133  32.562 -14.406  1.00 80.38           C  
ATOM   4398  NZ  LYS A 552       5.863  33.000 -15.062  1.00 80.38           N  
ATOM   4399  N   LEU A 553      12.359  27.859 -15.531  1.00 88.75           N  
ATOM   4400  CA  LEU A 553      12.977  26.766 -16.281  1.00 88.75           C  
ATOM   4401  C   LEU A 553      12.141  25.500 -16.188  1.00 88.75           C  
ATOM   4402  CB  LEU A 553      14.391  26.500 -15.758  1.00 88.75           C  
ATOM   4403  O   LEU A 553      11.664  25.141 -15.109  1.00 88.75           O  
ATOM   4404  CG  LEU A 553      15.164  25.359 -16.453  1.00 88.75           C  
ATOM   4405  CD1 LEU A 553      15.688  25.828 -17.797  1.00 88.75           C  
ATOM   4406  CD2 LEU A 553      16.312  24.891 -15.562  1.00 88.75           C  
ATOM   4407  N   THR A 554      11.781  24.906 -17.312  1.00 89.50           N  
ATOM   4408  CA  THR A 554      11.117  23.609 -17.391  1.00 89.50           C  
ATOM   4409  C   THR A 554      12.016  22.594 -18.078  1.00 89.50           C  
ATOM   4410  CB  THR A 554       9.781  23.719 -18.141  1.00 89.50           C  
ATOM   4411  O   THR A 554      12.328  22.734 -19.266  1.00 89.50           O  
ATOM   4412  CG2 THR A 554       9.016  22.391 -18.078  1.00 89.50           C  
ATOM   4413  OG1 THR A 554       8.977  24.734 -17.531  1.00 89.50           O  
ATOM   4414  N   VAL A 555      12.477  21.609 -17.375  1.00 93.50           N  
ATOM   4415  CA  VAL A 555      13.406  20.625 -17.906  1.00 93.50           C  
ATOM   4416  C   VAL A 555      12.945  19.219 -17.516  1.00 93.50           C  
ATOM   4417  CB  VAL A 555      14.844  20.859 -17.406  1.00 93.50           C  
ATOM   4418  O   VAL A 555      12.578  18.969 -16.375  1.00 93.50           O  
ATOM   4419  CG1 VAL A 555      15.812  19.875 -18.062  1.00 93.50           C  
ATOM   4420  CG2 VAL A 555      15.273  22.312 -17.703  1.00 93.50           C  
ATOM   4421  N   PRO A 556      12.906  18.375 -18.500  1.00 94.00           N  
ATOM   4422  CA  PRO A 556      12.633  16.969 -18.156  1.00 94.00           C  
ATOM   4423  C   PRO A 556      13.773  16.328 -17.375  1.00 94.00           C  
ATOM   4424  CB  PRO A 556      12.445  16.297 -19.516  1.00 94.00           C  
ATOM   4425  O   PRO A 556      14.945  16.516 -17.719  1.00 94.00           O  
ATOM   4426  CG  PRO A 556      13.234  17.141 -20.469  1.00 94.00           C  
ATOM   4427  CD  PRO A 556      13.273  18.547 -19.938  1.00 94.00           C  
ATOM   4428  N   VAL A 557      13.406  15.672 -16.312  1.00 92.25           N  
ATOM   4429  CA  VAL A 557      14.383  14.969 -15.484  1.00 92.25           C  
ATOM   4430  C   VAL A 557      13.922  13.539 -15.242  1.00 92.25           C  
ATOM   4431  CB  VAL A 557      14.609  15.703 -14.141  1.00 92.25           C  
ATOM   4432  O   VAL A 557      12.719  13.258 -15.234  1.00 92.25           O  
ATOM   4433  CG1 VAL A 557      15.695  15.008 -13.328  1.00 92.25           C  
ATOM   4434  CG2 VAL A 557      14.969  17.172 -14.383  1.00 92.25           C  
ATOM   4435  N   ARG A 558      14.898  12.695 -15.109  1.00 92.25           N  
ATOM   4436  CA  ARG A 558      14.641  11.297 -14.805  1.00 92.25           C  
ATOM   4437  C   ARG A 558      15.000  10.969 -13.359  1.00 92.25           C  
ATOM   4438  CB  ARG A 558      15.414  10.383 -15.758  1.00 92.25           C  
ATOM   4439  O   ARG A 558      16.031  11.430 -12.852  1.00 92.25           O  
ATOM   4440  CG  ARG A 558      14.773  10.234 -17.125  1.00 92.25           C  
ATOM   4441  CD  ARG A 558      15.555   9.273 -18.016  1.00 92.25           C  
ATOM   4442  NE  ARG A 558      15.359   7.887 -17.609  1.00 92.25           N  
ATOM   4443  NH1 ARG A 558      16.625   6.996 -19.328  1.00 92.25           N  
ATOM   4444  NH2 ARG A 558      15.633   5.613 -17.797  1.00 92.25           N  
ATOM   4445  CZ  ARG A 558      15.875   6.836 -18.234  1.00 92.25           C  
ATOM   4446  N   ARG A 559      14.125  10.234 -12.727  1.00 92.81           N  
ATOM   4447  CA  ARG A 559      14.367   9.812 -11.344  1.00 92.81           C  
ATOM   4448  C   ARG A 559      14.219   8.305 -11.203  1.00 92.81           C  
ATOM   4449  CB  ARG A 559      13.406  10.531 -10.391  1.00 92.81           C  
ATOM   4450  O   ARG A 559      13.188   7.738 -11.562  1.00 92.81           O  
ATOM   4451  CG  ARG A 559      13.602  10.156  -8.930  1.00 92.81           C  
ATOM   4452  CD  ARG A 559      12.781  11.047  -8.008  1.00 92.81           C  
ATOM   4453  NE  ARG A 559      12.945  10.672  -6.605  1.00 92.81           N  
ATOM   4454  NH1 ARG A 559      12.219  12.695  -5.762  1.00 92.81           N  
ATOM   4455  NH2 ARG A 559      12.875  11.023  -4.340  1.00 92.81           N  
ATOM   4456  CZ  ARG A 559      12.680  11.461  -5.570  1.00 92.81           C  
ATOM   4457  N   HIS A 560      15.258   7.617 -10.727  1.00 94.62           N  
ATOM   4458  CA  HIS A 560      15.250   6.211 -10.352  1.00 94.62           C  
ATOM   4459  C   HIS A 560      14.898   6.039  -8.875  1.00 94.62           C  
ATOM   4460  CB  HIS A 560      16.609   5.566 -10.648  1.00 94.62           C  
ATOM   4461  O   HIS A 560      15.750   6.242  -8.000  1.00 94.62           O  
ATOM   4462  CG  HIS A 560      16.562   4.074 -10.727  1.00 94.62           C  
ATOM   4463  CD2 HIS A 560      16.922   3.121  -9.836  1.00 94.62           C  
ATOM   4464  ND1 HIS A 560      16.094   3.406 -11.844  1.00 94.62           N  
ATOM   4465  CE1 HIS A 560      16.172   2.104 -11.625  1.00 94.62           C  
ATOM   4466  NE2 HIS A 560      16.672   1.903 -10.422  1.00 94.62           N  
ATOM   4467  N   ALA A 561      13.648   5.672  -8.586  1.00 96.62           N  
ATOM   4468  CA  ALA A 561      13.133   5.652  -7.223  1.00 96.62           C  
ATOM   4469  C   ALA A 561      13.039   4.227  -6.691  1.00 96.62           C  
ATOM   4470  CB  ALA A 561      11.758   6.324  -7.168  1.00 96.62           C  
ATOM   4471  O   ALA A 561      12.562   3.324  -7.383  1.00 96.62           O  
ATOM   4472  N   TYR A 562      13.516   3.953  -5.523  1.00 97.56           N  
ATOM   4473  CA  TYR A 562      13.391   2.711  -4.766  1.00 97.56           C  
ATOM   4474  C   TYR A 562      12.289   2.812  -3.725  1.00 97.56           C  
ATOM   4475  CB  TYR A 562      14.719   2.363  -4.090  1.00 97.56           C  
ATOM   4476  O   TYR A 562      12.367   3.625  -2.799  1.00 97.56           O  
ATOM   4477  CG  TYR A 562      15.898   2.328  -5.035  1.00 97.56           C  
ATOM   4478  CD1 TYR A 562      16.297   1.135  -5.625  1.00 97.56           C  
ATOM   4479  CD2 TYR A 562      16.594   3.488  -5.340  1.00 97.56           C  
ATOM   4480  CE1 TYR A 562      17.391   1.097  -6.496  1.00 97.56           C  
ATOM   4481  CE2 TYR A 562      17.688   3.463  -6.211  1.00 97.56           C  
ATOM   4482  OH  TYR A 562      19.141   2.232  -7.645  1.00 97.56           O  
ATOM   4483  CZ  TYR A 562      18.062   2.264  -6.781  1.00 97.56           C  
ATOM   4484  N   LEU A 563      11.297   2.035  -3.838  1.00 98.00           N  
ATOM   4485  CA  LEU A 563      10.078   2.195  -3.049  1.00 98.00           C  
ATOM   4486  C   LEU A 563       9.711   0.891  -2.348  1.00 98.00           C  
ATOM   4487  CB  LEU A 563       8.922   2.654  -3.938  1.00 98.00           C  
ATOM   4488  O   LEU A 563      10.055  -0.193  -2.822  1.00 98.00           O  
ATOM   4489  CG  LEU A 563       9.195   3.850  -4.852  1.00 98.00           C  
ATOM   4490  CD1 LEU A 563       8.055   4.031  -5.848  1.00 98.00           C  
ATOM   4491  CD2 LEU A 563       9.406   5.117  -4.027  1.00 98.00           C  
ATOM   4492  N   GLN A 564       9.016   1.024  -1.271  1.00 97.12           N  
ATOM   4493  CA  GLN A 564       8.477  -0.110  -0.530  1.00 97.12           C  
ATOM   4494  C   GLN A 564       7.133   0.240   0.105  1.00 97.12           C  
ATOM   4495  CB  GLN A 564       9.461  -0.572   0.544  1.00 97.12           C  
ATOM   4496  O   GLN A 564       6.926   1.373   0.545  1.00 97.12           O  
ATOM   4497  CG  GLN A 564       9.016  -1.820   1.292  1.00 97.12           C  
ATOM   4498  CD  GLN A 564      10.047  -2.307   2.293  1.00 97.12           C  
ATOM   4499  NE2 GLN A 564       9.789  -3.465   2.893  1.00 97.12           N  
ATOM   4500  OE1 GLN A 564      11.062  -1.646   2.525  1.00 97.12           O  
ATOM   4501  N   GLN A 565       6.184  -0.609   0.110  1.00 96.25           N  
ATOM   4502  CA  GLN A 565       4.914  -0.562   0.830  1.00 96.25           C  
ATOM   4503  C   GLN A 565       4.793  -1.728   1.807  1.00 96.25           C  
ATOM   4504  CB  GLN A 565       3.740  -0.574  -0.150  1.00 96.25           C  
ATOM   4505  O   GLN A 565       4.441  -2.842   1.412  1.00 96.25           O  
ATOM   4506  CG  GLN A 565       3.588   0.717  -0.943  1.00 96.25           C  
ATOM   4507  CD  GLN A 565       2.361   0.716  -1.837  1.00 96.25           C  
ATOM   4508  NE2 GLN A 565       1.789   1.895  -2.061  1.00 96.25           N  
ATOM   4509  OE1 GLN A 565       1.932  -0.335  -2.322  1.00 96.25           O  
ATOM   4510  N   LEU A 566       4.957  -1.463   3.031  1.00 96.38           N  
ATOM   4511  CA  LEU A 566       4.980  -2.494   4.062  1.00 96.38           C  
ATOM   4512  C   LEU A 566       3.568  -2.838   4.520  1.00 96.38           C  
ATOM   4513  CB  LEU A 566       5.820  -2.035   5.262  1.00 96.38           C  
ATOM   4514  O   LEU A 566       2.654  -2.020   4.398  1.00 96.38           O  
ATOM   4515  CG  LEU A 566       7.305  -1.788   4.996  1.00 96.38           C  
ATOM   4516  CD1 LEU A 566       7.953  -1.114   6.199  1.00 96.38           C  
ATOM   4517  CD2 LEU A 566       8.016  -3.098   4.660  1.00 96.38           C  
ATOM   4518  N   PHE A 567       3.379  -4.082   4.977  1.00 96.81           N  
ATOM   4519  CA  PHE A 567       2.129  -4.492   5.609  1.00 96.81           C  
ATOM   4520  C   PHE A 567       1.999  -3.877   7.000  1.00 96.81           C  
ATOM   4521  CB  PHE A 567       2.047  -6.020   5.703  1.00 96.81           C  
ATOM   4522  O   PHE A 567       2.990  -3.744   7.719  1.00 96.81           O  
ATOM   4523  CG  PHE A 567       1.877  -6.699   4.371  1.00 96.81           C  
ATOM   4524  CD1 PHE A 567       0.909  -6.266   3.471  1.00 96.81           C  
ATOM   4525  CD2 PHE A 567       2.688  -7.770   4.016  1.00 96.81           C  
ATOM   4526  CE1 PHE A 567       0.750  -6.895   2.238  1.00 96.81           C  
ATOM   4527  CE2 PHE A 567       2.535  -8.398   2.785  1.00 96.81           C  
ATOM   4528  CZ  PHE A 567       1.564  -7.961   1.897  1.00 96.81           C  
ATOM   4529  N   SER A 568       0.891  -3.457   7.324  1.00 96.06           N  
ATOM   4530  CA  SER A 568       0.583  -3.016   8.680  1.00 96.06           C  
ATOM   4531  C   SER A 568      -0.056  -4.137   9.492  1.00 96.06           C  
ATOM   4532  CB  SER A 568      -0.346  -1.802   8.648  1.00 96.06           C  
ATOM   4533  O   SER A 568      -0.034  -5.297   9.086  1.00 96.06           O  
ATOM   4534  OG  SER A 568      -1.625  -2.158   8.156  1.00 96.06           O  
ATOM   4535  N   LYS A 569      -0.461  -3.871  10.695  1.00 96.12           N  
ATOM   4536  CA  LYS A 569      -1.072  -4.848  11.594  1.00 96.12           C  
ATOM   4537  C   LYS A 569      -2.205  -5.598  10.898  1.00 96.12           C  
ATOM   4538  CB  LYS A 569      -1.593  -4.164  12.859  1.00 96.12           C  
ATOM   4539  O   LYS A 569      -3.078  -4.980  10.281  1.00 96.12           O  
ATOM   4540  CG  LYS A 569      -2.160  -5.125  13.891  1.00 96.12           C  
ATOM   4541  CD  LYS A 569      -2.607  -4.395  15.148  1.00 96.12           C  
ATOM   4542  CE  LYS A 569      -3.166  -5.355  16.188  1.00 96.12           C  
ATOM   4543  NZ  LYS A 569      -3.555  -4.648  17.453  1.00 96.12           N  
ATOM   4544  N   PRO A 570      -2.232  -6.887  10.984  1.00 96.75           N  
ATOM   4545  CA  PRO A 570      -3.266  -7.680  10.312  1.00 96.75           C  
ATOM   4546  C   PRO A 570      -4.645  -7.512  10.953  1.00 96.75           C  
ATOM   4547  CB  PRO A 570      -2.764  -9.117  10.469  1.00 96.75           C  
ATOM   4548  O   PRO A 570      -4.742  -7.250  12.148  1.00 96.75           O  
ATOM   4549  CG  PRO A 570      -1.842  -9.070  11.648  1.00 96.75           C  
ATOM   4550  CD  PRO A 570      -1.261  -7.691  11.742  1.00 96.75           C  
ATOM   4551  N   PHE A 571      -5.676  -7.605  10.125  1.00 97.38           N  
ATOM   4552  CA  PHE A 571      -7.070  -7.652  10.562  1.00 97.38           C  
ATOM   4553  C   PHE A 571      -7.574  -9.094  10.594  1.00 97.38           C  
ATOM   4554  CB  PHE A 571      -7.953  -6.809   9.641  1.00 97.38           C  
ATOM   4555  O   PHE A 571      -7.191  -9.906   9.758  1.00 97.38           O  
ATOM   4556  CG  PHE A 571      -7.766  -5.324   9.812  1.00 97.38           C  
ATOM   4557  CD1 PHE A 571      -8.609  -4.598  10.641  1.00 97.38           C  
ATOM   4558  CD2 PHE A 571      -6.746  -4.656   9.148  1.00 97.38           C  
ATOM   4559  CE1 PHE A 571      -8.445  -3.225  10.805  1.00 97.38           C  
ATOM   4560  CE2 PHE A 571      -6.574  -3.285   9.305  1.00 97.38           C  
ATOM   4561  CZ  PHE A 571      -7.422  -2.570  10.133  1.00 97.38           C  
ATOM   4562  N   PHE A 572      -8.383  -9.422  11.523  1.00 97.25           N  
ATOM   4563  CA  PHE A 572      -8.883 -10.766  11.766  1.00 97.25           C  
ATOM   4564  C   PHE A 572     -10.406 -10.781  11.781  1.00 97.25           C  
ATOM   4565  CB  PHE A 572      -8.336 -11.312  13.086  1.00 97.25           C  
ATOM   4566  O   PHE A 572     -11.039  -9.883  12.336  1.00 97.25           O  
ATOM   4567  CG  PHE A 572      -8.930 -12.641  13.484  1.00 97.25           C  
ATOM   4568  CD1 PHE A 572     -10.055 -12.695  14.305  1.00 97.25           C  
ATOM   4569  CD2 PHE A 572      -8.367 -13.828  13.047  1.00 97.25           C  
ATOM   4570  CE1 PHE A 572     -10.609 -13.922  14.680  1.00 97.25           C  
ATOM   4571  CE2 PHE A 572      -8.914 -15.055  13.414  1.00 97.25           C  
ATOM   4572  CZ  PHE A 572     -10.031 -15.102  14.227  1.00 97.25           C  
ATOM   4573  N   ARG A 573     -10.992 -11.797  11.133  1.00 95.56           N  
ATOM   4574  CA  ARG A 573     -12.438 -11.984  11.117  1.00 95.56           C  
ATOM   4575  C   ARG A 573     -12.805 -13.461  11.133  1.00 95.56           C  
ATOM   4576  CB  ARG A 573     -13.062 -11.297   9.898  1.00 95.56           C  
ATOM   4577  O   ARG A 573     -12.188 -14.266  10.422  1.00 95.56           O  
ATOM   4578  CG  ARG A 573     -14.578 -11.430   9.828  1.00 95.56           C  
ATOM   4579  CD  ARG A 573     -15.148 -10.703   8.617  1.00 95.56           C  
ATOM   4580  NE  ARG A 573     -14.773 -11.359   7.367  1.00 95.56           N  
ATOM   4581  NH1 ARG A 573     -16.047  -9.977   6.023  1.00 95.56           N  
ATOM   4582  NH2 ARG A 573     -14.805 -11.664   5.090  1.00 95.56           N  
ATOM   4583  CZ  ARG A 573     -15.203 -11.000   6.160  1.00 95.56           C  
ATOM   4584  N   GLU A 574     -13.781 -13.781  11.898  1.00 93.75           N  
ATOM   4585  CA  GLU A 574     -14.344 -15.125  11.883  1.00 93.75           C  
ATOM   4586  C   GLU A 574     -15.555 -15.211  10.961  1.00 93.75           C  
ATOM   4587  CB  GLU A 574     -14.727 -15.562  13.297  1.00 93.75           C  
ATOM   4588  O   GLU A 574     -16.328 -14.266  10.867  1.00 93.75           O  
ATOM   4589  CG  GLU A 574     -13.539 -15.672  14.250  1.00 93.75           C  
ATOM   4590  CD  GLU A 574     -13.945 -16.031  15.672  1.00 93.75           C  
ATOM   4591  OE1 GLU A 574     -13.938 -15.148  16.547  1.00 93.75           O  
ATOM   4592  OE2 GLU A 574     -14.266 -17.219  15.906  1.00 93.75           O  
ATOM   4593  N   THR A 575     -15.672 -16.188  10.234  1.00 85.25           N  
ATOM   4594  CA  THR A 575     -16.828 -16.375   9.352  1.00 85.25           C  
ATOM   4595  C   THR A 575     -18.109 -16.500  10.164  1.00 85.25           C  
ATOM   4596  CB  THR A 575     -16.656 -17.609   8.453  1.00 85.25           C  
ATOM   4597  O   THR A 575     -19.125 -15.883   9.836  1.00 85.25           O  
ATOM   4598  CG2 THR A 575     -17.672 -17.609   7.316  1.00 85.25           C  
ATOM   4599  OG1 THR A 575     -15.328 -17.609   7.898  1.00 85.25           O  
ATOM   4600  N   GLU A 576     -18.078 -17.297  11.203  1.00 84.81           N  
ATOM   4601  CA  GLU A 576     -19.203 -17.453  12.133  1.00 84.81           C  
ATOM   4602  C   GLU A 576     -18.766 -17.203  13.570  1.00 84.81           C  
ATOM   4603  CB  GLU A 576     -19.812 -18.844  12.000  1.00 84.81           C  
ATOM   4604  O   GLU A 576     -17.812 -17.828  14.047  1.00 84.81           O  
ATOM   4605  CG  GLU A 576     -20.484 -19.094  10.648  1.00 84.81           C  
ATOM   4606  CD  GLU A 576     -21.031 -20.516  10.508  1.00 84.81           C  
ATOM   4607  OE1 GLU A 576     -21.594 -20.844   9.438  1.00 84.81           O  
ATOM   4608  OE2 GLU A 576     -20.891 -21.297  11.477  1.00 84.81           O  
ATOM   4609  N   GLU A 577     -19.422 -16.328  14.172  1.00 83.94           N  
ATOM   4610  CA  GLU A 577     -19.094 -16.047  15.562  1.00 83.94           C  
ATOM   4611  C   GLU A 577     -19.516 -17.203  16.469  1.00 83.94           C  
ATOM   4612  CB  GLU A 577     -19.750 -14.750  16.031  1.00 83.94           C  
ATOM   4613  O   GLU A 577     -20.562 -17.828  16.250  1.00 83.94           O  
ATOM   4614  CG  GLU A 577     -19.109 -13.492  15.453  1.00 83.94           C  
ATOM   4615  CD  GLU A 577     -19.672 -12.211  16.031  1.00 83.94           C  
ATOM   4616  OE1 GLU A 577     -19.156 -11.117  15.688  1.00 83.94           O  
ATOM   4617  OE2 GLU A 577     -20.625 -12.289  16.828  1.00 83.94           O  
ATOM   4618  N   LEU A 578     -18.672 -17.500  17.375  1.00 85.94           N  
ATOM   4619  CA  LEU A 578     -18.891 -18.609  18.281  1.00 85.94           C  
ATOM   4620  C   LEU A 578     -19.781 -18.188  19.453  1.00 85.94           C  
ATOM   4621  CB  LEU A 578     -17.547 -19.141  18.812  1.00 85.94           C  
ATOM   4622  O   LEU A 578     -19.578 -17.125  20.031  1.00 85.94           O  
ATOM   4623  CG  LEU A 578     -16.812 -20.125  17.906  1.00 85.94           C  
ATOM   4624  CD1 LEU A 578     -15.297 -19.953  18.078  1.00 85.94           C  
ATOM   4625  CD2 LEU A 578     -17.234 -21.547  18.188  1.00 85.94           C  
ATOM   4626  N   ASP A 579     -20.797 -18.938  19.641  1.00 88.38           N  
ATOM   4627  CA  ASP A 579     -21.531 -18.797  20.891  1.00 88.38           C  
ATOM   4628  C   ASP A 579     -20.797 -19.484  22.031  1.00 88.38           C  
ATOM   4629  CB  ASP A 579     -22.938 -19.391  20.734  1.00 88.38           C  
ATOM   4630  O   ASP A 579     -20.938 -20.703  22.234  1.00 88.38           O  
ATOM   4631  CG  ASP A 579     -23.828 -19.109  21.938  1.00 88.38           C  
ATOM   4632  OD1 ASP A 579     -23.328 -18.578  22.953  1.00 88.38           O  
ATOM   4633  OD2 ASP A 579     -25.047 -19.406  21.859  1.00 88.38           O  
ATOM   4634  N   VAL A 580     -20.109 -18.781  22.797  1.00 89.31           N  
ATOM   4635  CA  VAL A 580     -19.188 -19.266  23.828  1.00 89.31           C  
ATOM   4636  C   VAL A 580     -19.969 -20.031  24.906  1.00 89.31           C  
ATOM   4637  CB  VAL A 580     -18.391 -18.109  24.469  1.00 89.31           C  
ATOM   4638  O   VAL A 580     -19.547 -21.094  25.344  1.00 89.31           O  
ATOM   4639  CG1 VAL A 580     -17.500 -18.625  25.594  1.00 89.31           C  
ATOM   4640  CG2 VAL A 580     -17.578 -17.375  23.422  1.00 89.31           C  
ATOM   4641  N   ASN A 581     -21.094 -19.516  25.312  1.00 90.38           N  
ATOM   4642  CA  ASN A 581     -21.875 -20.141  26.359  1.00 90.38           C  
ATOM   4643  C   ASN A 581     -22.375 -21.516  25.938  1.00 90.38           C  
ATOM   4644  CB  ASN A 581     -23.047 -19.250  26.766  1.00 90.38           C  
ATOM   4645  O   ASN A 581     -22.219 -22.484  26.672  1.00 90.38           O  
ATOM   4646  CG  ASN A 581     -22.609 -17.984  27.484  1.00 90.38           C  
ATOM   4647  ND2 ASN A 581     -23.438 -16.938  27.406  1.00 90.38           N  
ATOM   4648  OD1 ASN A 581     -21.547 -17.953  28.094  1.00 90.38           O  
ATOM   4649  N   SER A 582     -22.922 -21.609  24.750  1.00 89.75           N  
ATOM   4650  CA  SER A 582     -23.438 -22.875  24.234  1.00 89.75           C  
ATOM   4651  C   SER A 582     -22.328 -23.891  24.016  1.00 89.75           C  
ATOM   4652  CB  SER A 582     -24.203 -22.641  22.922  1.00 89.75           C  
ATOM   4653  O   SER A 582     -22.500 -25.078  24.297  1.00 89.75           O  
ATOM   4654  OG  SER A 582     -23.297 -22.344  21.875  1.00 89.75           O  
ATOM   4655  N   LEU A 583     -21.172 -23.422  23.625  1.00 89.69           N  
ATOM   4656  CA  LEU A 583     -20.047 -24.312  23.328  1.00 89.69           C  
ATOM   4657  C   LEU A 583     -19.422 -24.844  24.625  1.00 89.69           C  
ATOM   4658  CB  LEU A 583     -18.984 -23.578  22.500  1.00 89.69           C  
ATOM   4659  O   LEU A 583     -19.094 -26.031  24.703  1.00 89.69           O  
ATOM   4660  CG  LEU A 583     -17.812 -24.422  22.000  1.00 89.69           C  
ATOM   4661  CD1 LEU A 583     -18.312 -25.516  21.062  1.00 89.69           C  
ATOM   4662  CD2 LEU A 583     -16.766 -23.547  21.328  1.00 89.69           C  
ATOM   4663  N   VAL A 584     -19.281 -24.047  25.625  1.00 90.88           N  
ATOM   4664  CA  VAL A 584     -18.703 -24.453  26.906  1.00 90.88           C  
ATOM   4665  C   VAL A 584     -19.625 -25.469  27.578  1.00 90.88           C  
ATOM   4666  CB  VAL A 584     -18.484 -23.234  27.844  1.00 90.88           C  
ATOM   4667  O   VAL A 584     -19.156 -26.469  28.141  1.00 90.88           O  
ATOM   4668  CG1 VAL A 584     -18.156 -23.703  29.250  1.00 90.88           C  
ATOM   4669  CG2 VAL A 584     -17.359 -22.344  27.297  1.00 90.88           C  
ATOM   4670  N   GLU A 585     -20.922 -25.219  27.547  1.00 90.88           N  
ATOM   4671  CA  GLU A 585     -21.891 -26.141  28.125  1.00 90.88           C  
ATOM   4672  C   GLU A 585     -21.875 -27.484  27.422  1.00 90.88           C  
ATOM   4673  CB  GLU A 585     -23.297 -25.547  28.094  1.00 90.88           C  
ATOM   4674  O   GLU A 585     -21.938 -28.531  28.062  1.00 90.88           O  
ATOM   4675  CG  GLU A 585     -23.609 -24.609  29.250  1.00 90.88           C  
ATOM   4676  CD  GLU A 585     -24.969 -23.953  29.156  1.00 90.88           C  
ATOM   4677  OE1 GLU A 585     -25.328 -23.156  30.047  1.00 90.88           O  
ATOM   4678  OE2 GLU A 585     -25.703 -24.266  28.188  1.00 90.88           O  
ATOM   4679  N   SER A 586     -21.812 -27.422  26.094  1.00 89.69           N  
ATOM   4680  CA  SER A 586     -21.781 -28.656  25.312  1.00 89.69           C  
ATOM   4681  C   SER A 586     -20.531 -29.469  25.594  1.00 89.69           C  
ATOM   4682  CB  SER A 586     -21.859 -28.328  23.812  1.00 89.69           C  
ATOM   4683  O   SER A 586     -20.594 -30.688  25.703  1.00 89.69           O  
ATOM   4684  OG  SER A 586     -20.562 -28.125  23.266  1.00 89.69           O  
ATOM   4685  N   ILE A 587     -19.344 -28.844  25.797  1.00 88.12           N  
ATOM   4686  CA  ILE A 587     -18.078 -29.516  26.047  1.00 88.12           C  
ATOM   4687  C   ILE A 587     -18.062 -30.078  27.469  1.00 88.12           C  
ATOM   4688  CB  ILE A 587     -16.891 -28.562  25.828  1.00 88.12           C  
ATOM   4689  O   ILE A 587     -17.594 -31.203  27.688  1.00 88.12           O  
ATOM   4690  CG1 ILE A 587     -16.797 -28.125  24.359  1.00 88.12           C  
ATOM   4691  CG2 ILE A 587     -15.578 -29.234  26.281  1.00 88.12           C  
ATOM   4692  CD1 ILE A 587     -15.773 -27.047  24.094  1.00 88.12           C  
ATOM   4693  N   ASN A 588     -18.609 -29.406  28.375  1.00 87.06           N  
ATOM   4694  CA  ASN A 588     -18.625 -29.844  29.766  1.00 87.06           C  
ATOM   4695  C   ASN A 588     -19.672 -30.938  30.016  1.00 87.06           C  
ATOM   4696  CB  ASN A 588     -18.891 -28.656  30.703  1.00 87.06           C  
ATOM   4697  O   ASN A 588     -19.484 -31.781  30.891  1.00 87.06           O  
ATOM   4698  CG  ASN A 588     -17.703 -27.703  30.797  1.00 87.06           C  
ATOM   4699  ND2 ASN A 588     -17.969 -26.484  31.219  1.00 87.06           N  
ATOM   4700  OD1 ASN A 588     -16.578 -28.078  30.484  1.00 87.06           O  
ATOM   4701  N   SER A 589     -20.781 -30.938  29.375  1.00 85.31           N  
ATOM   4702  CA  SER A 589     -21.828 -31.953  29.547  1.00 85.31           C  
ATOM   4703  C   SER A 589     -21.422 -33.281  28.922  1.00 85.31           C  
ATOM   4704  CB  SER A 589     -23.141 -31.469  28.906  1.00 85.31           C  
ATOM   4705  O   SER A 589     -21.797 -34.344  29.422  1.00 85.31           O  
ATOM   4706  OG  SER A 589     -23.016 -31.406  27.500  1.00 85.31           O  
ATOM   4707  N   GLU A 590     -20.781 -33.375  27.812  1.00 70.38           N  
ATOM   4708  CA  GLU A 590     -20.344 -34.594  27.156  1.00 70.38           C  
ATOM   4709  C   GLU A 590     -19.344 -35.344  28.031  1.00 70.38           C  
ATOM   4710  CB  GLU A 590     -19.719 -34.281  25.797  1.00 70.38           C  
ATOM   4711  O   GLU A 590     -19.297 -36.594  28.000  1.00 70.38           O  
ATOM   4712  CG  GLU A 590     -20.703 -34.406  24.641  1.00 70.38           C  
ATOM   4713  CD  GLU A 590     -20.078 -34.125  23.281  1.00 70.38           C  
ATOM   4714  OE1 GLU A 590     -20.797 -34.188  22.266  1.00 70.38           O  
ATOM   4715  OE2 GLU A 590     -18.859 -33.844  23.250  1.00 70.38           O  
ATOM   4716  N   THR A 591     -18.500 -34.781  28.859  1.00 62.69           N  
ATOM   4717  CA  THR A 591     -17.531 -35.438  29.734  1.00 62.69           C  
ATOM   4718  C   THR A 591     -18.219 -36.094  30.938  1.00 62.69           C  
ATOM   4719  CB  THR A 591     -16.453 -34.469  30.219  1.00 62.69           C  
ATOM   4720  O   THR A 591     -17.750 -37.094  31.484  1.00 62.69           O  
ATOM   4721  CG2 THR A 591     -15.102 -34.781  29.562  1.00 62.69           C  
ATOM   4722  OG1 THR A 591     -16.844 -33.125  29.875  1.00 62.69           O  
ATOM   4723  N   GLN A 592     -19.312 -35.562  31.484  1.00 55.06           N  
ATOM   4724  CA  GLN A 592     -19.984 -36.156  32.625  1.00 55.06           C  
ATOM   4725  C   GLN A 592     -20.656 -37.469  32.250  1.00 55.06           C  
ATOM   4726  CB  GLN A 592     -21.016 -35.188  33.219  1.00 55.06           C  
ATOM   4727  O   GLN A 592     -20.891 -38.312  33.125  1.00 55.06           O  
ATOM   4728  CG  GLN A 592     -20.438 -34.250  34.250  1.00 55.06           C  
ATOM   4729  CD  GLN A 592     -21.500 -33.375  34.906  1.00 55.06           C  
ATOM   4730  NE2 GLN A 592     -21.109 -32.594  35.906  1.00 55.06           N  
ATOM   4731  OE1 GLN A 592     -22.672 -33.406  34.531  1.00 55.06           O  
ATOM   4732  N   SER A 593     -21.141 -37.594  31.047  1.00 49.12           N  
ATOM   4733  CA  SER A 593     -21.812 -38.844  30.750  1.00 49.12           C  
ATOM   4734  C   SER A 593     -20.828 -40.000  30.656  1.00 49.12           C  
ATOM   4735  CB  SER A 593     -22.609 -38.719  29.453  1.00 49.12           C  
ATOM   4736  O   SER A 593     -21.234 -41.156  30.547  1.00 49.12           O  
ATOM   4737  OG  SER A 593     -22.438 -37.438  28.875  1.00 49.12           O  
ATOM   4738  N   PHE A 594     -19.578 -39.719  30.281  1.00 42.91           N  
ATOM   4739  CA  PHE A 594     -18.656 -40.844  30.156  1.00 42.91           C  
ATOM   4740  C   PHE A 594     -18.125 -41.250  31.516  1.00 42.91           C  
ATOM   4741  CB  PHE A 594     -17.484 -40.469  29.234  1.00 42.91           C  
ATOM   4742  O   PHE A 594     -17.359 -42.219  31.625  1.00 42.91           O  
ATOM   4743  CG  PHE A 594     -17.719 -40.812  27.781  1.00 42.91           C  
ATOM   4744  CD1 PHE A 594     -17.422 -42.094  27.312  1.00 42.91           C  
ATOM   4745  CD2 PHE A 594     -18.250 -39.906  26.906  1.00 42.91           C  
ATOM   4746  CE1 PHE A 594     -17.641 -42.438  25.984  1.00 42.91           C  
ATOM   4747  CE2 PHE A 594     -18.469 -40.219  25.562  1.00 42.91           C  
ATOM   4748  CZ  PHE A 594     -18.156 -41.500  25.109  1.00 42.91           C  
ATOM   4749  N   SER A 595     -18.219 -40.562  32.656  1.00 39.16           N  
ATOM   4750  CA  SER A 595     -17.625 -41.094  33.875  1.00 39.16           C  
ATOM   4751  C   SER A 595     -18.359 -42.344  34.344  1.00 39.16           C  
ATOM   4752  CB  SER A 595     -17.641 -40.031  34.969  1.00 39.16           C  
ATOM   4753  O   SER A 595     -17.938 -43.000  35.312  1.00 39.16           O  
ATOM   4754  OG  SER A 595     -18.969 -39.781  35.375  1.00 39.16           O  
ATOM   4755  N   PHE A 596     -19.641 -42.500  34.156  1.00 33.72           N  
ATOM   4756  CA  PHE A 596     -20.203 -43.719  34.750  1.00 33.72           C  
ATOM   4757  C   PHE A 596     -19.766 -44.938  33.938  1.00 33.72           C  
ATOM   4758  CB  PHE A 596     -21.719 -43.656  34.812  1.00 33.72           C  
ATOM   4759  O   PHE A 596     -19.844 -46.094  34.438  1.00 33.72           O  
ATOM   4760  CG  PHE A 596     -22.250 -43.250  36.156  1.00 33.72           C  
ATOM   4761  CD1 PHE A 596     -22.500 -44.219  37.125  1.00 33.72           C  
ATOM   4762  CD2 PHE A 596     -22.516 -41.938  36.438  1.00 33.72           C  
ATOM   4763  CE1 PHE A 596     -22.984 -43.875  38.375  1.00 33.72           C  
ATOM   4764  CE2 PHE A 596     -23.016 -41.562  37.688  1.00 33.72           C  
ATOM   4765  CZ  PHE A 596     -23.250 -42.531  38.656  1.00 33.72           C  
ATOM   4766  N   ILE A 597     -19.844 -44.875  32.594  1.00 31.92           N  
ATOM   4767  CA  ILE A 597     -19.641 -46.125  31.891  1.00 31.92           C  
ATOM   4768  C   ILE A 597     -18.141 -46.438  31.844  1.00 31.92           C  
ATOM   4769  CB  ILE A 597     -20.219 -46.062  30.453  1.00 31.92           C  
ATOM   4770  O   ILE A 597     -17.516 -46.344  30.781  1.00 31.92           O  
ATOM   4771  CG1 ILE A 597     -21.719 -45.781  30.516  1.00 31.92           C  
ATOM   4772  CG2 ILE A 597     -19.938 -47.375  29.703  1.00 31.92           C  
ATOM   4773  CD1 ILE A 597     -22.359 -45.594  29.141  1.00 31.92           C  
ATOM   4774  N   SER A 598     -17.266 -45.969  32.719  1.00 32.72           N  
ATOM   4775  CA  SER A 598     -15.852 -46.312  32.625  1.00 32.72           C  
ATOM   4776  C   SER A 598     -15.625 -47.812  32.875  1.00 32.72           C  
ATOM   4777  CB  SER A 598     -15.039 -45.500  33.625  1.00 32.72           C  
ATOM   4778  O   SER A 598     -14.477 -48.250  32.875  1.00 32.72           O  
ATOM   4779  OG  SER A 598     -15.109 -46.062  34.906  1.00 32.72           O  
ATOM   4780  N   ASN A 599     -16.328 -48.438  33.688  1.00 28.94           N  
ATOM   4781  CA  ASN A 599     -15.617 -49.688  34.000  1.00 28.94           C  
ATOM   4782  C   ASN A 599     -15.406 -50.531  32.750  1.00 28.94           C  
ATOM   4783  CB  ASN A 599     -16.359 -50.500  35.062  1.00 28.94           C  
ATOM   4784  O   ASN A 599     -14.398 -51.219  32.656  1.00 28.94           O  
ATOM   4785  CG  ASN A 599     -15.922 -50.125  36.500  1.00 28.94           C  
ATOM   4786  ND2 ASN A 599     -16.688 -50.594  37.469  1.00 28.94           N  
ATOM   4787  OD1 ASN A 599     -14.898 -49.469  36.688  1.00 28.94           O  
ATOM   4788  N   SER A 600     -16.484 -51.125  32.125  1.00 27.47           N  
ATOM   4789  CA  SER A 600     -16.250 -52.375  31.406  1.00 27.47           C  
ATOM   4790  C   SER A 600     -15.422 -52.125  30.141  1.00 27.47           C  
ATOM   4791  CB  SER A 600     -17.578 -53.031  31.016  1.00 27.47           C  
ATOM   4792  O   SER A 600     -14.398 -52.781  29.938  1.00 27.47           O  
ATOM   4793  OG  SER A 600     -18.188 -52.344  29.938  1.00 27.47           O  
ATOM   4794  N   LEU A 601     -15.992 -52.125  28.797  1.00 25.83           N  
ATOM   4795  CA  LEU A 601     -15.469 -52.406  27.469  1.00 25.83           C  
ATOM   4796  C   LEU A 601     -14.680 -51.250  26.922  1.00 25.83           C  
ATOM   4797  CB  LEU A 601     -16.609 -52.781  26.516  1.00 25.83           C  
ATOM   4798  O   LEU A 601     -15.266 -50.219  26.547  1.00 25.83           O  
ATOM   4799  CG  LEU A 601     -17.047 -54.250  26.500  1.00 25.83           C  
ATOM   4800  CD1 LEU A 601     -18.531 -54.344  26.141  1.00 25.83           C  
ATOM   4801  CD2 LEU A 601     -16.203 -55.031  25.516  1.00 25.83           C  
ATOM   4802  N   LYS A 602     -13.508 -50.750  27.531  1.00 26.95           N  
ATOM   4803  CA  LYS A 602     -12.586 -49.625  27.375  1.00 26.95           C  
ATOM   4804  C   LYS A 602     -12.070 -49.531  25.938  1.00 26.95           C  
ATOM   4805  CB  LYS A 602     -11.414 -49.750  28.359  1.00 26.95           C  
ATOM   4806  O   LYS A 602     -11.508 -48.531  25.547  1.00 26.95           O  
ATOM   4807  CG  LYS A 602     -11.531 -48.875  29.578  1.00 26.95           C  
ATOM   4808  CD  LYS A 602     -10.312 -49.000  30.484  1.00 26.95           C  
ATOM   4809  CE  LYS A 602     -10.461 -48.156  31.750  1.00 26.95           C  
ATOM   4810  NZ  LYS A 602      -9.328 -48.375  32.688  1.00 26.95           N  
ATOM   4811  N   ILE A 603     -11.719 -50.781  25.250  1.00 24.45           N  
ATOM   4812  CA  ILE A 603     -10.688 -50.781  24.219  1.00 24.45           C  
ATOM   4813  C   ILE A 603     -11.203 -50.062  22.969  1.00 24.45           C  
ATOM   4814  CB  ILE A 603     -10.234 -52.219  23.859  1.00 24.45           C  
ATOM   4815  O   ILE A 603     -10.508 -49.219  22.406  1.00 24.45           O  
ATOM   4816  CG1 ILE A 603      -9.461 -52.844  25.031  1.00 24.45           C  
ATOM   4817  CG2 ILE A 603      -9.391 -52.219  22.578  1.00 24.45           C  
ATOM   4818  CD1 ILE A 603      -9.242 -54.344  24.891  1.00 24.45           C  
ATOM   4819  N   LEU A 604     -12.227 -50.719  22.297  1.00 24.16           N  
ATOM   4820  CA  LEU A 604     -12.406 -50.625  20.859  1.00 24.16           C  
ATOM   4821  C   LEU A 604     -12.969 -49.250  20.484  1.00 24.16           C  
ATOM   4822  CB  LEU A 604     -13.336 -51.719  20.344  1.00 24.16           C  
ATOM   4823  O   LEU A 604     -13.141 -48.938  19.297  1.00 24.16           O  
ATOM   4824  CG  LEU A 604     -12.664 -53.000  19.875  1.00 24.16           C  
ATOM   4825  CD1 LEU A 604     -13.477 -54.219  20.297  1.00 24.16           C  
ATOM   4826  CD2 LEU A 604     -12.484 -52.969  18.359  1.00 24.16           C  
ATOM   4827  N   SER A 605     -13.648 -48.500  21.422  1.00 27.55           N  
ATOM   4828  CA  SER A 605     -14.578 -47.469  21.016  1.00 27.55           C  
ATOM   4829  C   SER A 605     -13.852 -46.156  20.656  1.00 27.55           C  
ATOM   4830  CB  SER A 605     -15.586 -47.188  22.141  1.00 27.55           C  
ATOM   4831  O   SER A 605     -14.422 -45.094  20.734  1.00 27.55           O  
ATOM   4832  OG  SER A 605     -14.914 -46.906  23.359  1.00 27.55           O  
ATOM   4833  N   SER A 606     -12.484 -46.219  20.672  1.00 28.12           N  
ATOM   4834  CA  SER A 606     -11.852 -44.906  20.547  1.00 28.12           C  
ATOM   4835  C   SER A 606     -12.211 -44.250  19.219  1.00 28.12           C  
ATOM   4836  CB  SER A 606     -10.328 -45.031  20.656  1.00 28.12           C  
ATOM   4837  O   SER A 606     -11.945 -43.062  19.016  1.00 28.12           O  
ATOM   4838  OG  SER A 606      -9.805 -45.781  19.578  1.00 28.12           O  
ATOM   4839  N   PHE A 607     -12.227 -45.094  18.109  1.00 27.77           N  
ATOM   4840  CA  PHE A 607     -12.156 -44.438  16.797  1.00 27.77           C  
ATOM   4841  C   PHE A 607     -13.492 -43.812  16.438  1.00 27.77           C  
ATOM   4842  CB  PHE A 607     -11.766 -45.469  15.727  1.00 27.77           C  
ATOM   4843  O   PHE A 607     -13.555 -42.969  15.531  1.00 27.77           O  
ATOM   4844  CG  PHE A 607     -10.289 -45.500  15.430  1.00 27.77           C  
ATOM   4845  CD1 PHE A 607      -9.742 -44.656  14.477  1.00 27.77           C  
ATOM   4846  CD2 PHE A 607      -9.445 -46.375  16.109  1.00 27.77           C  
ATOM   4847  CE1 PHE A 607      -8.375 -44.656  14.203  1.00 27.77           C  
ATOM   4848  CE2 PHE A 607      -8.078 -46.406  15.836  1.00 27.77           C  
ATOM   4849  CZ  PHE A 607      -7.547 -45.531  14.883  1.00 27.77           C  
ATOM   4850  N   GLN A 608     -14.727 -44.406  16.906  1.00 28.47           N  
ATOM   4851  CA  GLN A 608     -16.000 -44.062  16.281  1.00 28.47           C  
ATOM   4852  C   GLN A 608     -16.484 -42.688  16.734  1.00 28.47           C  
ATOM   4853  CB  GLN A 608     -17.062 -45.125  16.578  1.00 28.47           C  
ATOM   4854  O   GLN A 608     -17.547 -42.250  16.328  1.00 28.47           O  
ATOM   4855  CG  GLN A 608     -17.156 -46.219  15.523  1.00 28.47           C  
ATOM   4856  CD  GLN A 608     -18.188 -47.281  15.875  1.00 28.47           C  
ATOM   4857  NE2 GLN A 608     -18.500 -48.125  14.914  1.00 28.47           N  
ATOM   4858  OE1 GLN A 608     -18.703 -47.312  17.000  1.00 28.47           O  
ATOM   4859  N   GLY A 609     -16.141 -42.188  17.922  1.00 29.06           N  
ATOM   4860  CA  GLY A 609     -16.828 -41.031  18.484  1.00 29.06           C  
ATOM   4861  C   GLY A 609     -16.641 -39.781  17.672  1.00 29.06           C  
ATOM   4862  O   GLY A 609     -17.078 -38.688  18.062  1.00 29.06           O  
ATOM   4863  N   ALA A 610     -15.547 -39.688  16.984  1.00 31.00           N  
ATOM   4864  CA  ALA A 610     -15.320 -38.375  16.359  1.00 31.00           C  
ATOM   4865  C   ALA A 610     -16.453 -38.000  15.391  1.00 31.00           C  
ATOM   4866  CB  ALA A 610     -13.977 -38.344  15.641  1.00 31.00           C  
ATOM   4867  O   ALA A 610     -16.531 -36.875  14.914  1.00 31.00           O  
ATOM   4868  N   LYS A 611     -17.156 -39.094  14.766  1.00 32.59           N  
ATOM   4869  CA  LYS A 611     -18.109 -38.812  13.680  1.00 32.59           C  
ATOM   4870  C   LYS A 611     -19.406 -38.219  14.219  1.00 32.59           C  
ATOM   4871  CB  LYS A 611     -18.391 -40.094  12.891  1.00 32.59           C  
ATOM   4872  O   LYS A 611     -20.203 -37.688  13.453  1.00 32.59           O  
ATOM   4873  CG  LYS A 611     -17.641 -40.188  11.578  1.00 32.59           C  
ATOM   4874  CD  LYS A 611     -18.016 -41.469  10.805  1.00 32.59           C  
ATOM   4875  CE  LYS A 611     -17.250 -41.562   9.500  1.00 32.59           C  
ATOM   4876  NZ  LYS A 611     -17.578 -42.812   8.766  1.00 32.59           N  
ATOM   4877  N   GLU A 612     -20.016 -38.656  15.398  1.00 30.47           N  
ATOM   4878  CA  GLU A 612     -21.422 -38.375  15.672  1.00 30.47           C  
ATOM   4879  C   GLU A 612     -21.641 -36.875  15.875  1.00 30.47           C  
ATOM   4880  CB  GLU A 612     -21.922 -39.156  16.891  1.00 30.47           C  
ATOM   4881  O   GLU A 612     -22.766 -36.375  15.844  1.00 30.47           O  
ATOM   4882  CG  GLU A 612     -22.562 -40.469  16.562  1.00 30.47           C  
ATOM   4883  CD  GLU A 612     -23.141 -41.188  17.766  1.00 30.47           C  
ATOM   4884  OE1 GLU A 612     -23.828 -42.219  17.609  1.00 30.47           O  
ATOM   4885  OE2 GLU A 612     -22.906 -40.719  18.906  1.00 30.47           O  
ATOM   4886  N   MET A 613     -20.891 -36.219  16.797  1.00 31.67           N  
ATOM   4887  CA  MET A 613     -21.422 -34.906  17.203  1.00 31.67           C  
ATOM   4888  C   MET A 613     -21.828 -34.062  16.000  1.00 31.67           C  
ATOM   4889  CB  MET A 613     -20.406 -34.156  18.062  1.00 31.67           C  
ATOM   4890  O   MET A 613     -22.891 -33.469  15.984  1.00 31.67           O  
ATOM   4891  CG  MET A 613     -20.547 -34.406  19.547  1.00 31.67           C  
ATOM   4892  SD  MET A 613     -20.594 -32.844  20.531  1.00 31.67           S  
ATOM   4893  CE  MET A 613     -20.109 -33.500  22.156  1.00 31.67           C  
ATOM   4894  N   GLY A 614     -20.859 -33.406  15.273  1.00 33.75           N  
ATOM   4895  CA  GLY A 614     -21.188 -32.281  14.406  1.00 33.75           C  
ATOM   4896  C   GLY A 614     -21.891 -32.719  13.133  1.00 33.75           C  
ATOM   4897  O   GLY A 614     -21.531 -32.281  12.039  1.00 33.75           O  
ATOM   4898  N   GLY A 615     -22.266 -33.906  12.922  1.00 37.09           N  
ATOM   4899  CA  GLY A 615     -22.781 -34.344  11.641  1.00 37.09           C  
ATOM   4900  C   GLY A 615     -23.859 -33.469  11.078  1.00 37.09           C  
ATOM   4901  O   GLY A 615     -24.531 -33.812  10.109  1.00 37.09           O  
ATOM   4902  N   HIS A 616     -24.812 -33.125  11.914  1.00 41.31           N  
ATOM   4903  CA  HIS A 616     -26.078 -32.656  11.375  1.00 41.31           C  
ATOM   4904  C   HIS A 616     -25.859 -31.891  10.070  1.00 41.31           C  
ATOM   4905  CB  HIS A 616     -26.781 -31.750  12.391  1.00 41.31           C  
ATOM   4906  O   HIS A 616     -26.438 -32.250   9.039  1.00 41.31           O  
ATOM   4907  CG  HIS A 616     -27.688 -32.500  13.320  1.00 41.31           C  
ATOM   4908  CD2 HIS A 616     -27.734 -32.531  14.672  1.00 41.31           C  
ATOM   4909  ND1 HIS A 616     -28.672 -33.344  12.875  1.00 41.31           N  
ATOM   4910  CE1 HIS A 616     -29.312 -33.875  13.922  1.00 41.31           C  
ATOM   4911  NE2 HIS A 616     -28.750 -33.375  15.023  1.00 41.31           N  
ATOM   4912  N   ASN A 617     -26.016 -30.375  10.055  1.00 50.88           N  
ATOM   4913  CA  ASN A 617     -26.547 -29.469   9.039  1.00 50.88           C  
ATOM   4914  C   ASN A 617     -25.531 -29.250   7.914  1.00 50.88           C  
ATOM   4915  CB  ASN A 617     -26.938 -28.125   9.664  1.00 50.88           C  
ATOM   4916  O   ASN A 617     -25.156 -28.109   7.621  1.00 50.88           O  
ATOM   4917  CG  ASN A 617     -28.422 -27.875   9.594  1.00 50.88           C  
ATOM   4918  ND2 ASN A 617     -28.875 -26.766  10.180  1.00 50.88           N  
ATOM   4919  OD1 ASN A 617     -29.188 -28.656   9.016  1.00 50.88           O  
ATOM   4920  N   GLU A 618     -24.703 -30.406   7.719  1.00 77.12           N  
ATOM   4921  CA  GLU A 618     -23.891 -30.156   6.535  1.00 77.12           C  
ATOM   4922  C   GLU A 618     -24.766 -29.938   5.305  1.00 77.12           C  
ATOM   4923  CB  GLU A 618     -22.922 -31.297   6.289  1.00 77.12           C  
ATOM   4924  O   GLU A 618     -25.734 -30.672   5.086  1.00 77.12           O  
ATOM   4925  CG  GLU A 618     -21.609 -31.172   7.059  1.00 77.12           C  
ATOM   4926  CD  GLU A 618     -20.609 -32.281   6.742  1.00 77.12           C  
ATOM   4927  OE1 GLU A 618     -19.469 -32.219   7.250  1.00 77.12           O  
ATOM   4928  OE2 GLU A 618     -20.984 -33.188   5.984  1.00 77.12           O  
ATOM   4929  N   LYS A 619     -24.531 -29.094   4.648  1.00 91.31           N  
ATOM   4930  CA  LYS A 619     -25.266 -28.734   3.436  1.00 91.31           C  
ATOM   4931  C   LYS A 619     -25.203 -29.844   2.402  1.00 91.31           C  
ATOM   4932  CB  LYS A 619     -24.688 -27.438   2.840  1.00 91.31           C  
ATOM   4933  O   LYS A 619     -24.141 -30.438   2.180  1.00 91.31           O  
ATOM   4934  CG  LYS A 619     -24.906 -26.203   3.711  1.00 91.31           C  
ATOM   4935  CD  LYS A 619     -24.281 -24.969   3.090  1.00 91.31           C  
ATOM   4936  CE  LYS A 619     -24.391 -23.766   4.016  1.00 91.31           C  
ATOM   4937  NZ  LYS A 619     -23.688 -22.562   3.455  1.00 91.31           N
[truncated: 663,715 more chars]
