# Supplementary material for: Structural basis for human chondroitin sulfate chain polymerization
Source: Nat Commun. 2025 Nov 26;16:11663. doi: 10.1038/s41467-025-66787-5 (PMC12748766; doi:10.1038/s41467-025-66787-5)
Supplement: Supplementary file 4 — Source Data [file 41467_2025_66787_MOESM4_ESM.zip › Additional Source Data - AF models/AF2_CHSY3_CHPF_full-length.pdb]

MODEL     1                                                                     
ATOM      1  N   MET A   1      14.211  23.281 -56.469  1.00 19.58           N  
ATOM      2  CA  MET A   1      15.328  24.203 -56.312  1.00 19.58           C  
ATOM      3  C   MET A   1      15.773  24.266 -54.844  1.00 19.58           C  
ATOM      4  CB  MET A   1      14.945  25.609 -56.781  1.00 19.58           C  
ATOM      5  O   MET A   1      16.938  24.547 -54.562  1.00 19.58           O  
ATOM      6  CG  MET A   1      15.242  25.859 -58.250  1.00 19.58           C  
ATOM      7  SD  MET A   1      15.055  27.625 -58.719  1.00 19.58           S  
ATOM      8  CE  MET A   1      15.109  27.484 -60.531  1.00 19.58           C  
ATOM      9  N   ALA A   2      14.703  24.094 -53.969  1.00 23.97           N  
ATOM     10  CA  ALA A   2      14.828  24.688 -52.625  1.00 23.97           C  
ATOM     11  C   ALA A   2      15.688  23.812 -51.719  1.00 23.97           C  
ATOM     12  CB  ALA A   2      13.445  24.906 -52.031  1.00 23.97           C  
ATOM     13  O   ALA A   2      15.797  24.078 -50.531  1.00 23.97           O  
ATOM     14  N   VAL A   3      16.062  22.578 -52.156  1.00 27.66           N  
ATOM     15  CA  VAL A   3      16.766  21.594 -51.312  1.00 27.66           C  
ATOM     16  C   VAL A   3      18.172  22.094 -51.000  1.00 27.66           C  
ATOM     17  CB  VAL A   3      16.828  20.219 -52.000  1.00 27.66           C  
ATOM     18  O   VAL A   3      18.984  21.375 -50.438  1.00 27.66           O  
ATOM     19  CG1 VAL A   3      17.531  19.203 -51.094  1.00 27.66           C  
ATOM     20  CG2 VAL A   3      15.422  19.734 -52.344  1.00 27.66           C  
ATOM     21  N   ARG A   4      18.531  23.219 -51.625  1.00 32.44           N  
ATOM     22  CA  ARG A   4      19.938  23.594 -51.688  1.00 32.44           C  
ATOM     23  C   ARG A   4      20.438  24.047 -50.312  1.00 32.44           C  
ATOM     24  CB  ARG A   4      20.156  24.703 -52.719  1.00 32.44           C  
ATOM     25  O   ARG A   4      21.641  24.016 -50.031  1.00 32.44           O  
ATOM     26  CG  ARG A   4      20.656  24.203 -54.062  1.00 32.44           C  
ATOM     27  CD  ARG A   4      20.906  25.344 -55.031  1.00 32.44           C  
ATOM     28  NE  ARG A   4      21.469  24.875 -56.281  1.00 32.44           N  
ATOM     29  NH1 ARG A   4      21.500  26.953 -57.281  1.00 32.44           N  
ATOM     30  NH2 ARG A   4      22.234  25.109 -58.438  1.00 32.44           N  
ATOM     31  CZ  ARG A   4      21.734  25.641 -57.344  1.00 32.44           C  
ATOM     32  N   SER A   5      19.578  24.750 -49.438  1.00 35.47           N  
ATOM     33  CA  SER A   5      20.141  25.672 -48.438  1.00 35.47           C  
ATOM     34  C   SER A   5      20.594  24.922 -47.188  1.00 35.47           C  
ATOM     35  CB  SER A   5      19.125  26.734 -48.062  1.00 35.47           C  
ATOM     36  O   SER A   5      21.031  25.531 -46.219  1.00 35.47           O  
ATOM     37  OG  SER A   5      18.094  26.188 -47.250  1.00 35.47           O  
ATOM     38  N   ARG A   6      20.297  23.516 -47.000  1.00 41.38           N  
ATOM     39  CA  ARG A   6      20.359  22.938 -45.656  1.00 41.38           C  
ATOM     40  C   ARG A   6      21.797  22.625 -45.250  1.00 41.38           C  
ATOM     41  CB  ARG A   6      19.500  21.672 -45.562  1.00 41.38           C  
ATOM     42  O   ARG A   6      22.047  22.031 -44.219  1.00 41.38           O  
ATOM     43  CG  ARG A   6      18.047  21.938 -45.219  1.00 41.38           C  
ATOM     44  CD  ARG A   6      17.281  20.641 -45.031  1.00 41.38           C  
ATOM     45  NE  ARG A   6      15.906  20.891 -44.594  1.00 41.38           N  
ATOM     46  NH1 ARG A   6      15.305  18.656 -44.500  1.00 41.38           N  
ATOM     47  NH2 ARG A   6      13.781  20.281 -43.969  1.00 41.38           N  
ATOM     48  CZ  ARG A   6      15.000  19.938 -44.344  1.00 41.38           C  
ATOM     49  N   ARG A   7      22.797  22.938 -46.031  1.00 46.97           N  
ATOM     50  CA  ARG A   7      24.156  22.438 -45.844  1.00 46.97           C  
ATOM     51  C   ARG A   7      24.812  23.141 -44.656  1.00 46.97           C  
ATOM     52  CB  ARG A   7      25.000  22.641 -47.094  1.00 46.97           C  
ATOM     53  O   ARG A   7      25.547  22.500 -43.875  1.00 46.97           O  
ATOM     54  CG  ARG A   7      25.109  21.391 -47.969  1.00 46.97           C  
ATOM     55  CD  ARG A   7      26.047  21.609 -49.125  1.00 46.97           C  
ATOM     56  NE  ARG A   7      26.219  20.391 -49.938  1.00 46.97           N  
ATOM     57  NH1 ARG A   7      27.625  21.344 -51.500  1.00 46.97           N  
ATOM     58  NH2 ARG A   7      27.047  19.141 -51.656  1.00 46.97           N  
ATOM     59  CZ  ARG A   7      26.953  20.297 -51.031  1.00 46.97           C  
ATOM     60  N   PRO A   8      24.484  24.438 -44.469  1.00 50.88           N  
ATOM     61  CA  PRO A   8      25.328  25.125 -43.469  1.00 50.88           C  
ATOM     62  C   PRO A   8      25.047  24.688 -42.031  1.00 50.88           C  
ATOM     63  CB  PRO A   8      25.000  26.609 -43.688  1.00 50.88           C  
ATOM     64  O   PRO A   8      25.953  24.656 -41.219  1.00 50.88           O  
ATOM     65  CG  PRO A   8      23.859  26.594 -44.656  1.00 50.88           C  
ATOM     66  CD  PRO A   8      23.594  25.188 -45.062  1.00 50.88           C  
ATOM     67  N   TRP A   9      23.781  24.250 -41.688  1.00 52.59           N  
ATOM     68  CA  TRP A   9      23.406  23.953 -40.312  1.00 52.59           C  
ATOM     69  C   TRP A   9      24.031  22.641 -39.844  1.00 52.59           C  
ATOM     70  CB  TRP A   9      21.875  23.891 -40.188  1.00 52.59           C  
ATOM     71  O   TRP A   9      24.344  22.500 -38.656  1.00 52.59           O  
ATOM     72  CG  TRP A   9      21.203  25.234 -40.125  1.00 52.59           C  
ATOM     73  CD1 TRP A   9      20.781  25.984 -41.188  1.00 52.59           C  
ATOM     74  CD2 TRP A   9      20.891  25.984 -38.938  1.00 52.59           C  
ATOM     75  CE2 TRP A   9      20.281  27.188 -39.375  1.00 52.59           C  
ATOM     76  CE3 TRP A   9      21.078  25.766 -37.594  1.00 52.59           C  
ATOM     77  NE1 TRP A   9      20.219  27.156 -40.750  1.00 52.59           N  
ATOM     78  CH2 TRP A   9      20.031  27.922 -37.156  1.00 52.59           C  
ATOM     79  CZ2 TRP A   9      19.844  28.156 -38.469  1.00 52.59           C  
ATOM     80  CZ3 TRP A   9      20.641  26.734 -36.688  1.00 52.59           C  
ATOM     81  N   MET A  10      24.328  21.594 -40.688  1.00 57.84           N  
ATOM     82  CA  MET A  10      24.984  20.344 -40.312  1.00 57.84           C  
ATOM     83  C   MET A  10      26.438  20.594 -39.906  1.00 57.84           C  
ATOM     84  CB  MET A  10      24.922  19.328 -41.438  1.00 57.84           C  
ATOM     85  O   MET A  10      26.953  19.938 -39.000  1.00 57.84           O  
ATOM     86  CG  MET A  10      23.703  18.422 -41.406  1.00 57.84           C  
ATOM     87  SD  MET A  10      24.031  16.875 -40.438  1.00 57.84           S  
ATOM     88  CE  MET A  10      24.516  15.773 -41.781  1.00 57.84           C  
ATOM     89  N   SER A  11      27.031  21.641 -40.500  1.00 58.94           N  
ATOM     90  CA  SER A  11      28.422  21.922 -40.188  1.00 58.94           C  
ATOM     91  C   SER A  11      28.562  22.547 -38.812  1.00 58.94           C  
ATOM     92  CB  SER A  11      29.031  22.844 -41.250  1.00 58.94           C  
ATOM     93  O   SER A  11      29.531  22.250 -38.094  1.00 58.94           O  
ATOM     94  OG  SER A  11      28.047  23.297 -42.156  1.00 58.94           O  
ATOM     95  N   VAL A  12      27.547  23.406 -38.406  1.00 61.22           N  
ATOM     96  CA  VAL A  12      27.547  23.984 -37.062  1.00 61.22           C  
ATOM     97  C   VAL A  12      27.328  22.875 -36.031  1.00 61.22           C  
ATOM     98  CB  VAL A  12      26.469  25.078 -36.938  1.00 61.22           C  
ATOM     99  O   VAL A  12      27.984  22.859 -35.000  1.00 61.22           O  
ATOM    100  CG1 VAL A  12      26.359  25.516 -35.469  1.00 61.22           C  
ATOM    101  CG2 VAL A  12      26.781  26.266 -37.812  1.00 61.22           C  
ATOM    102  N   ALA A  13      26.484  21.859 -36.312  1.00 62.69           N  
ATOM    103  CA  ALA A  13      26.203  20.766 -35.406  1.00 62.69           C  
ATOM    104  C   ALA A  13      27.438  19.875 -35.219  1.00 62.69           C  
ATOM    105  CB  ALA A  13      25.031  19.922 -35.875  1.00 62.69           C  
ATOM    106  O   ALA A  13      27.750  19.453 -34.094  1.00 62.69           O  
ATOM    107  N   LEU A  14      28.172  19.641 -36.281  1.00 62.84           N  
ATOM    108  CA  LEU A  14      29.391  18.859 -36.188  1.00 62.84           C  
ATOM    109  C   LEU A  14      30.469  19.609 -35.406  1.00 62.84           C  
ATOM    110  CB  LEU A  14      29.922  18.531 -37.594  1.00 62.84           C  
ATOM    111  O   LEU A  14      31.156  19.016 -34.594  1.00 62.84           O  
ATOM    112  CG  LEU A  14      30.797  17.281 -37.719  1.00 62.84           C  
ATOM    113  CD1 LEU A  14      30.000  16.109 -38.281  1.00 62.84           C  
ATOM    114  CD2 LEU A  14      32.031  17.578 -38.562  1.00 62.84           C  
ATOM    115  N   GLY A  15      30.500  21.000 -35.625  1.00 63.56           N  
ATOM    116  CA  GLY A  15      31.438  21.797 -34.812  1.00 63.56           C  
ATOM    117  C   GLY A  15      31.109  21.781 -33.344  1.00 63.56           C  
ATOM    118  O   GLY A  15      32.031  21.734 -32.500  1.00 63.56           O  
ATOM    119  N   LEU A  16      29.797  21.828 -33.031  1.00 60.28           N  
ATOM    120  CA  LEU A  16      29.344  21.750 -31.625  1.00 60.28           C  
ATOM    121  C   LEU A  16      29.781  20.438 -30.984  1.00 60.28           C  
ATOM    122  CB  LEU A  16      27.812  21.875 -31.562  1.00 60.28           C  
ATOM    123  O   LEU A  16      30.266  20.438 -29.844  1.00 60.28           O  
ATOM    124  CG  LEU A  16      27.266  22.828 -30.500  1.00 60.28           C  
ATOM    125  CD1 LEU A  16      26.203  23.734 -31.094  1.00 60.28           C  
ATOM    126  CD2 LEU A  16      26.703  22.047 -29.312  1.00 60.28           C  
ATOM    127  N   VAL A  17      29.703  19.281 -31.609  1.00 64.50           N  
ATOM    128  CA  VAL A  17      30.109  17.984 -31.078  1.00 64.50           C  
ATOM    129  C   VAL A  17      31.625  17.922 -30.938  1.00 64.50           C  
ATOM    130  CB  VAL A  17      29.609  16.828 -31.969  1.00 64.50           C  
ATOM    131  O   VAL A  17      32.156  17.438 -29.938  1.00 64.50           O  
ATOM    132  CG1 VAL A  17      30.188  15.500 -31.500  1.00 64.50           C  
ATOM    133  CG2 VAL A  17      28.078  16.781 -31.969  1.00 64.50           C  
ATOM    134  N   LEU A  18      32.312  18.500 -31.891  1.00 62.03           N  
ATOM    135  CA  LEU A  18      33.781  18.406 -31.844  1.00 62.03           C  
ATOM    136  C   LEU A  18      34.344  19.328 -30.766  1.00 62.03           C  
ATOM    137  CB  LEU A  18      34.375  18.766 -33.188  1.00 62.03           C  
ATOM    138  O   LEU A  18      35.281  18.969 -30.062  1.00 62.03           O  
ATOM    139  CG  LEU A  18      34.500  17.609 -34.188  1.00 62.03           C  
ATOM    140  CD1 LEU A  18      34.594  18.172 -35.625  1.00 62.03           C  
ATOM    141  CD2 LEU A  18      35.719  16.750 -33.875  1.00 62.03           C  
ATOM    142  N   GLY A  19      33.656  20.531 -30.609  1.00 58.56           N  
ATOM    143  CA  GLY A  19      34.062  21.422 -29.547  1.00 58.56           C  
ATOM    144  C   GLY A  19      33.812  20.875 -28.156  1.00 58.56           C  
ATOM    145  O   GLY A  19      34.656  20.984 -27.266  1.00 58.56           O  
ATOM    146  N   PHE A  20      32.719  20.203 -27.984  1.00 55.09           N  
ATOM    147  CA  PHE A  20      32.375  19.578 -26.703  1.00 55.09           C  
ATOM    148  C   PHE A  20      33.344  18.438 -26.391  1.00 55.09           C  
ATOM    149  CB  PHE A  20      30.953  19.047 -26.734  1.00 55.09           C  
ATOM    150  O   PHE A  20      33.812  18.312 -25.266  1.00 55.09           O  
ATOM    151  CG  PHE A  20      30.328  18.906 -25.375  1.00 55.09           C  
ATOM    152  CD1 PHE A  20      30.328  17.672 -24.734  1.00 55.09           C  
ATOM    153  CD2 PHE A  20      29.750  19.984 -24.734  1.00 55.09           C  
ATOM    154  CE1 PHE A  20      29.750  17.516 -23.469  1.00 55.09           C  
ATOM    155  CE2 PHE A  20      29.172  19.844 -23.469  1.00 55.09           C  
ATOM    156  CZ  PHE A  20      29.172  18.609 -22.844  1.00 55.09           C  
ATOM    157  N   THR A  21      33.812  17.609 -27.344  1.00 57.38           N  
ATOM    158  CA  THR A  21      34.750  16.516 -27.125  1.00 57.38           C  
ATOM    159  C   THR A  21      36.156  17.047 -26.844  1.00 57.38           C  
ATOM    160  CB  THR A  21      34.781  15.570 -28.344  1.00 57.38           C  
ATOM    161  O   THR A  21      36.875  16.516 -26.000  1.00 57.38           O  
ATOM    162  CG2 THR A  21      33.656  14.531 -28.281  1.00 57.38           C  
ATOM    163  OG1 THR A  21      34.625  16.344 -29.547  1.00 57.38           O  
ATOM    164  N   ALA A  22      36.562  18.125 -27.516  1.00 56.84           N  
ATOM    165  CA  ALA A  22      37.938  18.625 -27.328  1.00 56.84           C  
ATOM    166  C   ALA A  22      38.094  19.266 -25.953  1.00 56.84           C  
ATOM    167  CB  ALA A  22      38.281  19.625 -28.422  1.00 56.84           C  
ATOM    168  O   ALA A  22      39.125  19.094 -25.297  1.00 56.84           O  
ATOM    169  N   ALA A  23      37.062  20.016 -25.453  1.00 47.06           N  
ATOM    170  CA  ALA A  23      37.156  20.609 -24.125  1.00 47.06           C  
ATOM    171  C   ALA A  23      37.156  19.531 -23.047  1.00 47.06           C  
ATOM    172  CB  ALA A  23      36.000  21.594 -23.891  1.00 47.06           C  
ATOM    173  O   ALA A  23      37.875  19.656 -22.031  1.00 47.06           O  
ATOM    174  N   SER A  24      36.531  18.516 -23.172  1.00 45.59           N  
ATOM    175  CA  SER A  24      36.500  17.438 -22.188  1.00 45.59           C  
ATOM    176  C   SER A  24      37.875  16.766 -22.094  1.00 45.59           C  
ATOM    177  CB  SER A  24      35.438  16.406 -22.531  1.00 45.59           C  
ATOM    178  O   SER A  24      38.219  16.188 -21.047  1.00 45.59           O  
ATOM    179  OG  SER A  24      34.406  16.984 -23.297  1.00 45.59           O  
ATOM    180  N   TRP A  25      38.719  16.688 -23.141  1.00 49.94           N  
ATOM    181  CA  TRP A  25      40.031  16.000 -23.078  1.00 49.94           C  
ATOM    182  C   TRP A  25      41.094  16.922 -22.500  1.00 49.94           C  
ATOM    183  CB  TRP A  25      40.438  15.516 -24.469  1.00 49.94           C  
ATOM    184  O   TRP A  25      42.000  16.453 -21.812  1.00 49.94           O  
ATOM    185  CG  TRP A  25      40.625  14.031 -24.562  1.00 49.94           C  
ATOM    186  CD1 TRP A  25      39.656  13.070 -24.422  1.00 49.94           C  
ATOM    187  CD2 TRP A  25      41.844  13.336 -24.812  1.00 49.94           C  
ATOM    188  CE2 TRP A  25      41.531  11.953 -24.812  1.00 49.94           C  
ATOM    189  CE3 TRP A  25      43.156  13.742 -25.047  1.00 49.94           C  
ATOM    190  NE1 TRP A  25      40.188  11.820 -24.578  1.00 49.94           N  
ATOM    191  CH2 TRP A  25      43.812  11.406 -25.266  1.00 49.94           C  
ATOM    192  CZ2 TRP A  25      42.531  10.977 -25.047  1.00 49.94           C  
ATOM    193  CZ3 TRP A  25      44.125  12.773 -25.266  1.00 49.94           C  
ATOM    194  N   LEU A  26      41.125  18.250 -22.875  1.00 43.97           N  
ATOM    195  CA  LEU A  26      42.281  19.062 -22.453  1.00 43.97           C  
ATOM    196  C   LEU A  26      42.156  19.500 -21.000  1.00 43.97           C  
ATOM    197  CB  LEU A  26      42.406  20.297 -23.359  1.00 43.97           C  
ATOM    198  O   LEU A  26      43.156  19.625 -20.297  1.00 43.97           O  
ATOM    199  CG  LEU A  26      43.281  20.125 -24.609  1.00 43.97           C  
ATOM    200  CD1 LEU A  26      42.812  21.047 -25.719  1.00 43.97           C  
ATOM    201  CD2 LEU A  26      44.750  20.406 -24.266  1.00 43.97           C  
ATOM    202  N   ILE A  27      40.969  19.984 -20.531  1.00 40.47           N  
ATOM    203  CA  ILE A  27      40.906  20.625 -19.219  1.00 40.47           C  
ATOM    204  C   ILE A  27      40.656  19.562 -18.156  1.00 40.47           C  
ATOM    205  CB  ILE A  27      39.844  21.719 -19.156  1.00 40.47           C  
ATOM    206  O   ILE A  27      41.062  19.734 -17.000  1.00 40.47           O  
ATOM    207  CG1 ILE A  27      40.125  22.812 -20.188  1.00 40.47           C  
ATOM    208  CG2 ILE A  27      39.750  22.312 -17.750  1.00 40.47           C  
ATOM    209  CD1 ILE A  27      39.031  23.891 -20.281  1.00 40.47           C  
ATOM    210  N   ALA A  28      40.156  18.406 -18.422  1.00 37.34           N  
ATOM    211  CA  ALA A  28      39.750  17.516 -17.328  1.00 37.34           C  
ATOM    212  C   ALA A  28      41.000  16.875 -16.703  1.00 37.34           C  
ATOM    213  CB  ALA A  28      38.812  16.422 -17.844  1.00 37.34           C  
ATOM    214  O   ALA A  28      40.969  16.484 -15.523  1.00 37.34           O  
ATOM    215  N   PRO A  29      42.156  16.688 -17.438  1.00 34.53           N  
ATOM    216  CA  PRO A  29      43.188  15.992 -16.672  1.00 34.53           C  
ATOM    217  C   PRO A  29      43.812  16.859 -15.586  1.00 34.53           C  
ATOM    218  CB  PRO A  29      44.250  15.633 -17.750  1.00 34.53           C  
ATOM    219  O   PRO A  29      44.344  16.344 -14.609  1.00 34.53           O  
ATOM    220  CG  PRO A  29      43.719  16.250 -19.000  1.00 34.53           C  
ATOM    221  CD  PRO A  29      42.406  16.938 -18.703  1.00 34.53           C  
ATOM    222  N   ARG A  30      43.969  18.219 -15.758  1.00 35.31           N  
ATOM    223  CA  ARG A  30      44.844  18.969 -14.844  1.00 35.31           C  
ATOM    224  C   ARG A  30      44.219  19.062 -13.461  1.00 35.31           C  
ATOM    225  CB  ARG A  30      45.156  20.359 -15.398  1.00 35.31           C  
ATOM    226  O   ARG A  30      44.938  19.172 -12.461  1.00 35.31           O  
ATOM    227  CG  ARG A  30      46.469  20.469 -16.109  1.00 35.31           C  
ATOM    228  CD  ARG A  30      46.781  21.906 -16.516  1.00 35.31           C  
ATOM    229  NE  ARG A  30      48.125  22.031 -17.094  1.00 35.31           N  
ATOM    230  NH1 ARG A  30      47.906  24.266 -17.609  1.00 35.31           N  
ATOM    231  NH2 ARG A  30      49.844  23.156 -18.094  1.00 35.31           N  
ATOM    232  CZ  ARG A  30      48.625  23.156 -17.594  1.00 35.31           C  
ATOM    233  N   VAL A  31      42.906  19.312 -13.344  1.00 33.09           N  
ATOM    234  CA  VAL A  31      42.406  19.594 -12.008  1.00 33.09           C  
ATOM    235  C   VAL A  31      42.438  18.328 -11.156  1.00 33.09           C  
ATOM    236  CB  VAL A  31      40.969  20.172 -12.055  1.00 33.09           C  
ATOM    237  O   VAL A  31      42.250  18.391  -9.938  1.00 33.09           O  
ATOM    238  CG1 VAL A  31      40.438  20.422 -10.641  1.00 33.09           C  
ATOM    239  CG2 VAL A  31      40.938  21.438 -12.891  1.00 33.09           C  
ATOM    240  N   ALA A  32      42.750  17.125 -11.641  1.00 30.70           N  
ATOM    241  CA  ALA A  32      42.875  15.930 -10.820  1.00 30.70           C  
ATOM    242  C   ALA A  32      44.156  15.961  -9.984  1.00 30.70           C  
ATOM    243  CB  ALA A  32      42.844  14.680 -11.695  1.00 30.70           C  
ATOM    244  O   ALA A  32      44.250  15.289  -8.961  1.00 30.70           O  
ATOM    245  N   GLU A  33      45.250  16.609 -10.500  1.00 29.02           N  
ATOM    246  CA  GLU A  33      46.531  16.391  -9.820  1.00 29.02           C  
ATOM    247  C   GLU A  33      46.562  17.094  -8.461  1.00 29.02           C  
ATOM    248  CB  GLU A  33      47.688  16.859 -10.688  1.00 29.02           C  
ATOM    249  O   GLU A  33      47.250  16.641  -7.543  1.00 29.02           O  
ATOM    250  CG  GLU A  33      48.469  15.727 -11.367  1.00 29.02           C  
ATOM    251  CD  GLU A  33      49.594  16.219 -12.242  1.00 29.02           C  
ATOM    252  OE1 GLU A  33      50.344  15.375 -12.812  1.00 29.02           O  
ATOM    253  OE2 GLU A  33      49.781  17.453 -12.352  1.00 29.02           O  
ATOM    254  N   LEU A  34      46.062  18.359  -8.367  1.00 28.38           N  
ATOM    255  CA  LEU A  34      46.500  19.141  -7.215  1.00 28.38           C  
ATOM    256  C   LEU A  34      45.906  18.562  -5.926  1.00 28.38           C  
ATOM    257  CB  LEU A  34      46.062  20.609  -7.371  1.00 28.38           C  
ATOM    258  O   LEU A  34      46.375  18.891  -4.832  1.00 28.38           O  
ATOM    259  CG  LEU A  34      47.156  21.578  -7.793  1.00 28.38           C  
ATOM    260  CD1 LEU A  34      46.625  22.562  -8.836  1.00 28.38           C  
ATOM    261  CD2 LEU A  34      47.719  22.328  -6.578  1.00 28.38           C  
ATOM    262  N   SER A  35      44.750  17.906  -5.926  1.00 25.31           N  
ATOM    263  CA  SER A  35      44.188  17.672  -4.598  1.00 25.31           C  
ATOM    264  C   SER A  35      44.906  16.516  -3.898  1.00 25.31           C  
ATOM    265  CB  SER A  35      42.719  17.359  -4.695  1.00 25.31           C  
ATOM    266  O   SER A  35      44.438  15.992  -2.896  1.00 25.31           O  
ATOM    267  OG  SER A  35      42.438  16.016  -4.316  1.00 25.31           O  
ATOM    268  N   GLU A  36      46.125  15.977  -4.426  1.00 23.64           N  
ATOM    269  CA  GLU A  36      46.812  14.883  -3.752  1.00 23.64           C  
ATOM    270  C   GLU A  36      47.375  15.336  -2.416  1.00 23.64           C  
ATOM    271  CB  GLU A  36      47.906  14.320  -4.645  1.00 23.64           C  
ATOM    272  O   GLU A  36      47.594  14.523  -1.515  1.00 23.64           O  
ATOM    273  CG  GLU A  36      47.594  12.961  -5.254  1.00 23.64           C  
ATOM    274  CD  GLU A  36      48.719  12.375  -6.059  1.00 23.64           C  
ATOM    275  OE1 GLU A  36      48.625  11.203  -6.504  1.00 23.64           O  
ATOM    276  OE2 GLU A  36      49.750  13.078  -6.242  1.00 23.64           O  
ATOM    277  N   ARG A  37      48.094  16.562  -2.320  1.00 22.22           N  
ATOM    278  CA  ARG A  37      49.156  16.703  -1.359  1.00 22.22           C  
ATOM    279  C   ARG A  37      48.656  16.656   0.072  1.00 22.22           C  
ATOM    280  CB  ARG A  37      49.906  18.016  -1.591  1.00 22.22           C  
ATOM    281  O   ARG A  37      49.375  16.281   0.992  1.00 22.22           O  
ATOM    282  CG  ARG A  37      51.219  17.859  -2.344  1.00 22.22           C  
ATOM    283  CD  ARG A  37      51.969  19.188  -2.467  1.00 22.22           C  
ATOM    284  NE  ARG A  37      53.250  19.016  -3.172  1.00 22.22           N  
ATOM    285  NH1 ARG A  37      53.812  21.266  -3.090  1.00 22.22           N  
ATOM    286  NH2 ARG A  37      55.219  19.750  -4.098  1.00 22.22           N  
ATOM    287  CZ  ARG A  37      54.094  20.016  -3.451  1.00 22.22           C  
ATOM    288  N   LYS A  38      47.625  17.453   0.457  1.00 22.86           N  
ATOM    289  CA  LYS A  38      47.688  17.891   1.850  1.00 22.86           C  
ATOM    290  C   LYS A  38      47.375  16.734   2.799  1.00 22.86           C  
ATOM    291  CB  LYS A  38      46.688  19.047   2.096  1.00 22.86           C  
ATOM    292  O   LYS A  38      47.188  16.938   4.004  1.00 22.86           O  
ATOM    293  CG  LYS A  38      47.375  20.406   2.168  1.00 22.86           C  
ATOM    294  CD  LYS A  38      46.344  21.500   2.494  1.00 22.86           C  
ATOM    295  CE  LYS A  38      47.031  22.875   2.539  1.00 22.86           C  
ATOM    296  NZ  LYS A  38      46.031  23.953   2.828  1.00 22.86           N  
ATOM    297  N   ARG A  39      46.969  15.516   2.312  1.00 21.02           N  
ATOM    298  CA  ARG A  39      46.531  14.680   3.418  1.00 21.02           C  
ATOM    299  C   ARG A  39      47.719  14.148   4.219  1.00 21.02           C  
ATOM    300  CB  ARG A  39      45.688  13.516   2.896  1.00 21.02           C  
ATOM    301  O   ARG A  39      47.625  13.070   4.816  1.00 21.02           O  
ATOM    302  CG  ARG A  39      44.188  13.781   2.951  1.00 21.02           C  
ATOM    303  CD  ARG A  39      43.375  12.570   2.486  1.00 21.02           C  
ATOM    304  NE  ARG A  39      41.938  12.836   2.500  1.00 21.02           N  
ATOM    305  NH1 ARG A  39      41.344  10.781   1.616  1.00 21.02           N  
ATOM    306  NH2 ARG A  39      39.719  12.320   2.145  1.00 21.02           N  
ATOM    307  CZ  ARG A  39      41.000  11.977   2.088  1.00 21.02           C  
ATOM    308  N   ARG A  40      48.938  14.586   4.230  1.00 18.23           N  
ATOM    309  CA  ARG A  40      49.969  13.750   4.863  1.00 18.23           C  
ATOM    310  C   ARG A  40      49.719  13.633   6.363  1.00 18.23           C  
ATOM    311  CB  ARG A  40      51.344  14.320   4.605  1.00 18.23           C  
ATOM    312  O   ARG A  40      49.875  12.555   6.941  1.00 18.23           O  
ATOM    313  CG  ARG A  40      52.062  13.688   3.418  1.00 18.23           C  
ATOM    314  CD  ARG A  40      53.469  14.234   3.248  1.00 18.23           C  
ATOM    315  NE  ARG A  40      54.156  13.602   2.131  1.00 18.23           N  
ATOM    316  NH1 ARG A  40      56.094  14.867   2.338  1.00 18.23           N  
ATOM    317  NH2 ARG A  40      55.938  13.281   0.694  1.00 18.23           N  
ATOM    318  CZ  ARG A  40      55.406  13.914   1.724  1.00 18.23           C  
ATOM    319  N   GLY A  41      49.750  14.680   7.273  1.00 16.55           N  
ATOM    320  CA  GLY A  41      50.625  14.625   8.422  1.00 16.55           C  
ATOM    321  C   GLY A  41      50.062  13.797   9.570  1.00 16.55           C  
ATOM    322  O   GLY A  41      50.812  13.141  10.289  1.00 16.55           O  
ATOM    323  N   SER A  42      48.906  14.016  10.266  1.00 17.61           N  
ATOM    324  CA  SER A  42      49.031  14.117  11.711  1.00 17.61           C  
ATOM    325  C   SER A  42      49.125  12.734  12.352  1.00 17.61           C  
ATOM    326  CB  SER A  42      47.875  14.883  12.320  1.00 17.61           C  
ATOM    327  O   SER A  42      48.250  11.898  12.172  1.00 17.61           O  
ATOM    328  OG  SER A  42      46.625  14.227  12.047  1.00 17.61           O  
ATOM    329  N   SER A  43      50.375  12.156  12.906  1.00 16.72           N  
ATOM    330  CA  SER A  43      51.125  11.000  13.414  1.00 16.72           C  
ATOM    331  C   SER A  43      50.500  10.492  14.719  1.00 16.72           C  
ATOM    332  CB  SER A  43      52.594  11.352  13.625  1.00 16.72           C  
ATOM    333  O   SER A  43      50.219   9.305  14.844  1.00 16.72           O  
ATOM    334  OG  SER A  43      52.844  11.555  15.000  1.00 16.72           O  
ATOM    335  N   LEU A  44      50.969  10.938  16.109  1.00 15.53           N  
ATOM    336  CA  LEU A  44      51.781  10.227  17.078  1.00 15.53           C  
ATOM    337  C   LEU A  44      50.938   9.555  18.156  1.00 15.53           C  
ATOM    338  CB  LEU A  44      52.812  11.188  17.719  1.00 15.53           C  
ATOM    339  O   LEU A  44      51.188   8.398  18.500  1.00 15.53           O  
ATOM    340  CG  LEU A  44      54.219  11.148  17.172  1.00 15.53           C  
ATOM    341  CD1 LEU A  44      54.781  12.562  17.047  1.00 15.53           C  
ATOM    342  CD2 LEU A  44      55.125  10.297  18.062  1.00 15.53           C  
ATOM    343  N   CYS A  45      50.125  10.102  19.188  1.00 16.03           N  
ATOM    344  CA  CYS A  45      50.531  10.023  20.578  1.00 16.03           C  
ATOM    345  C   CYS A  45      50.156   8.680  21.188  1.00 16.03           C  
ATOM    346  CB  CYS A  45      49.906  11.148  21.391  1.00 16.03           C  
ATOM    347  O   CYS A  45      49.156   8.078  20.828  1.00 16.03           O  
ATOM    348  SG  CYS A  45      50.781  12.719  21.297  1.00 16.03           S  
ATOM    349  N   SER A  46      50.906   8.000  22.438  1.00 15.45           N  
ATOM    350  CA  SER A  46      51.562   6.879  23.125  1.00 15.45           C  
ATOM    351  C   SER A  46      50.625   6.242  24.141  1.00 15.45           C  
ATOM    352  CB  SER A  46      52.844   7.332  23.797  1.00 15.45           C  
ATOM    353  O   SER A  46      50.719   5.039  24.406  1.00 15.45           O  
ATOM    354  OG  SER A  46      52.562   8.086  24.969  1.00 15.45           O  
ATOM    355  N   TYR A  47      49.719   6.840  25.000  1.00 15.74           N  
ATOM    356  CA  TYR A  47      50.000   6.543  26.406  1.00 15.74           C  
ATOM    357  C   TYR A  47      49.688   5.082  26.719  1.00 15.74           C  
ATOM    358  CB  TYR A  47      49.156   7.453  27.312  1.00 15.74           C  
ATOM    359  O   TYR A  47      48.906   4.441  26.047  1.00 15.74           O  
ATOM    360  CG  TYR A  47      50.000   8.367  28.188  1.00 15.74           C  
ATOM    361  CD1 TYR A  47      50.344   8.008  29.484  1.00 15.74           C  
ATOM    362  CD2 TYR A  47      50.438   9.602  27.703  1.00 15.74           C  
ATOM    363  CE1 TYR A  47      51.125   8.844  30.281  1.00 15.74           C  
ATOM    364  CE2 TYR A  47      51.188  10.445  28.500  1.00 15.74           C  
ATOM    365  OH  TYR A  47      52.312  10.898  30.562  1.00 15.74           O  
ATOM    366  CZ  TYR A  47      51.531  10.062  29.781  1.00 15.74           C  
ATOM    367  N   TYR A  48      50.125   4.551  28.141  1.00 15.33           N  
ATOM    368  CA  TYR A  48      50.750   3.523  28.969  1.00 15.33           C  
ATOM    369  C   TYR A  48      49.688   2.523  29.453  1.00 15.33           C  
ATOM    370  CB  TYR A  48      51.469   4.160  30.172  1.00 15.33           C  
ATOM    371  O   TYR A  48      48.500   2.846  29.531  1.00 15.33           O  
ATOM    372  CG  TYR A  48      52.875   4.555  29.891  1.00 15.33           C  
ATOM    373  CD1 TYR A  48      53.906   3.633  30.016  1.00 15.33           C  
ATOM    374  CD2 TYR A  48      53.188   5.852  29.484  1.00 15.33           C  
ATOM    375  CE1 TYR A  48      55.250   3.992  29.750  1.00 15.33           C  
ATOM    376  CE2 TYR A  48      54.531   6.223  29.234  1.00 15.33           C  
ATOM    377  OH  TYR A  48      56.844   5.648  29.109  1.00 15.33           O  
ATOM    378  CZ  TYR A  48      55.531   5.285  29.359  1.00 15.33           C  
ATOM    379  N   GLY A  49      50.094   1.260  29.656  1.00 15.49           N  
ATOM    380  CA  GLY A  49      49.844  -0.144  29.906  1.00 15.49           C  
ATOM    381  C   GLY A  49      49.438  -0.418  31.359  1.00 15.49           C  
ATOM    382  O   GLY A  49      49.344  -1.576  31.766  1.00 15.49           O  
ATOM    383  N   ARG A  50      49.094   0.500  32.344  1.00 14.69           N  
ATOM    384  CA  ARG A  50      49.500  -0.038  33.656  1.00 14.69           C  
ATOM    385  C   ARG A  50      48.750  -1.323  33.969  1.00 14.69           C  
ATOM    386  CB  ARG A  50      49.250   0.994  34.750  1.00 14.69           C  
ATOM    387  O   ARG A  50      47.688  -1.579  33.375  1.00 14.69           O  
ATOM    388  CG  ARG A  50      50.500   1.792  35.125  1.00 14.69           C  
ATOM    389  CD  ARG A  50      50.219   2.781  36.250  1.00 14.69           C  
ATOM    390  NE  ARG A  50      51.406   3.543  36.625  1.00 14.69           N  
ATOM    391  NH1 ARG A  50      50.375   4.727  38.312  1.00 14.69           N  
ATOM    392  NH2 ARG A  50      52.594   5.082  37.844  1.00 14.69           N  
ATOM    393  CZ  ARG A  50      51.469   4.449  37.594  1.00 14.69           C  
ATOM    394  N   SER A  51      49.000  -1.886  35.344  1.00 14.77           N  
ATOM    395  CA  SER A  51      49.469  -3.016  36.156  1.00 14.77           C  
ATOM    396  C   SER A  51      48.281  -3.811  36.688  1.00 14.77           C  
ATOM    397  CB  SER A  51      50.344  -2.531  37.312  1.00 14.77           C  
ATOM    398  O   SER A  51      48.219  -5.035  36.562  1.00 14.77           O  
ATOM    399  OG  SER A  51      50.250  -1.125  37.438  1.00 14.77           O  
ATOM    400  N   ALA A  52      47.625  -3.354  37.875  1.00 13.98           N  
ATOM    401  CA  ALA A  52      47.844  -4.059  39.156  1.00 13.98           C  
ATOM    402  C   ALA A  52      46.875  -5.207  39.312  1.00 13.98           C  
ATOM    403  CB  ALA A  52      47.750  -3.094  40.312  1.00 13.98           C  
ATOM    404  O   ALA A  52      47.250  -6.348  39.562  1.00 13.98           O  
ATOM    405  N   ALA A  53      45.875  -5.062  40.438  1.00 14.19           N  
ATOM    406  CA  ALA A  53      45.969  -5.734  41.719  1.00 14.19           C  
ATOM    407  C   ALA A  53      45.188  -7.039  41.719  1.00 14.19           C  
ATOM    408  CB  ALA A  53      45.469  -4.812  42.844  1.00 14.19           C  
ATOM    409  O   ALA A  53      44.375  -7.285  40.812  1.00 14.19           O  
ATOM    410  N   GLY A  54      44.438  -7.297  42.938  1.00 14.20           N  
ATOM    411  CA  GLY A  54      44.594  -8.219  44.062  1.00 14.20           C  
ATOM    412  C   GLY A  54      43.719  -9.445  43.969  1.00 14.20           C  
ATOM    413  O   GLY A  54      42.938  -9.570  43.031  1.00 14.20           O  
ATOM    414  N   PRO A  55      42.875  -9.727  45.125  1.00 14.73           N  
ATOM    415  CA  PRO A  55      43.125 -10.844  46.062  1.00 14.73           C  
ATOM    416  C   PRO A  55      42.219 -12.047  45.750  1.00 14.73           C  
ATOM    417  CB  PRO A  55      42.781 -10.250  47.406  1.00 14.73           C  
ATOM    418  O   PRO A  55      42.719 -13.094  45.312  1.00 14.73           O  
ATOM    419  CG  PRO A  55      41.938  -9.055  47.125  1.00 14.73           C  
ATOM    420  CD  PRO A  55      42.000  -8.781  45.656  1.00 14.73           C  
ATOM    421  N   ARG A  56      41.156 -12.312  46.844  1.00 14.54           N  
ATOM    422  CA  ARG A  56      41.219 -13.328  47.875  1.00 14.54           C  
ATOM    423  C   ARG A  56      40.406 -14.562  47.469  1.00 14.54           C  
ATOM    424  CB  ARG A  56      40.688 -12.766  49.188  1.00 14.54           C  
ATOM    425  O   ARG A  56      40.938 -15.680  47.531  1.00 14.54           O  
ATOM    426  CG  ARG A  56      41.781 -12.430  50.188  1.00 14.54           C  
ATOM    427  CD  ARG A  56      41.219 -11.859  51.500  1.00 14.54           C  
ATOM    428  NE  ARG A  56      42.250 -11.695  52.500  1.00 14.54           N  
ATOM    429  NH1 ARG A  56      40.906 -10.500  53.969  1.00 14.54           N  
ATOM    430  NH2 ARG A  56      43.062 -10.961  54.531  1.00 14.54           N  
ATOM    431  CZ  ARG A  56      42.062 -11.055  53.656  1.00 14.54           C  
ATOM    432  N   ALA A  57      39.219 -14.852  48.344  1.00 14.26           N  
ATOM    433  CA  ALA A  57      39.062 -15.906  49.312  1.00 14.26           C  
ATOM    434  C   ALA A  57      38.344 -17.125  48.719  1.00 14.26           C  
ATOM    435  CB  ALA A  57      38.281 -15.391  50.531  1.00 14.26           C  
ATOM    436  O   ALA A  57      37.656 -17.016  47.719  1.00 14.26           O  
ATOM    437  N   GLY A  58      38.031 -18.266  49.656  1.00 13.85           N  
ATOM    438  CA  GLY A  58      38.188 -19.703  49.844  1.00 13.85           C  
ATOM    439  C   GLY A  58      36.938 -20.484  49.500  1.00 13.85           C  
ATOM    440  O   GLY A  58      37.000 -21.531  48.875  1.00 13.85           O  
ATOM    441  N   ALA A  59      35.688 -20.188  50.125  1.00 14.25           N  
ATOM    442  CA  ALA A  59      35.219 -21.188  51.094  1.00 14.25           C  
ATOM    443  C   ALA A  59      34.656 -22.422  50.344  1.00 14.25           C  
ATOM    444  CB  ALA A  59      34.125 -20.594  51.969  1.00 14.25           C  
ATOM    445  O   ALA A  59      34.250 -22.344  49.188  1.00 14.25           O  
ATOM    446  N   GLN A  60      34.094 -23.469  51.312  1.00 13.93           N  
ATOM    447  CA  GLN A  60      34.250 -24.891  51.594  1.00 13.93           C  
ATOM    448  C   GLN A  60      33.219 -25.719  50.812  1.00 13.93           C  
ATOM    449  CB  GLN A  60      34.125 -25.156  53.094  1.00 13.93           C  
ATOM    450  O   GLN A  60      33.594 -26.531  49.969  1.00 13.93           O  
ATOM    451  CG  GLN A  60      35.438 -25.031  53.844  1.00 13.93           C  
ATOM    452  CD  GLN A  60      35.281 -25.266  55.344  1.00 13.93           C  
ATOM    453  NE2 GLN A  60      36.406 -25.266  56.062  1.00 13.93           N  
ATOM    454  OE1 GLN A  60      34.156 -25.453  55.844  1.00 13.93           O  
ATOM    455  N   GLN A  61      32.219 -26.406  51.625  1.00 14.06           N  
ATOM    456  CA  GLN A  61      32.281 -27.828  51.906  1.00 14.06           C  
ATOM    457  C   GLN A  61      31.344 -28.609  50.969  1.00 14.06           C  
ATOM    458  CB  GLN A  61      31.875 -28.109  53.375  1.00 14.06           C  
ATOM    459  O   GLN A  61      30.469 -28.031  50.344  1.00 14.06           O  
ATOM    460  CG  GLN A  61      33.062 -28.219  54.312  1.00 14.06           C  
ATOM    461  CD  GLN A  61      32.656 -28.438  55.750  1.00 14.06           C  
ATOM    462  NE2 GLN A  61      33.625 -28.641  56.625  1.00 14.06           N  
ATOM    463  OE1 GLN A  61      31.469 -28.438  56.094  1.00 14.06           O  
ATOM    464  N   PRO A  62      30.797 -29.891  51.688  1.00 14.32           N  
ATOM    465  CA  PRO A  62      30.891 -31.312  51.281  1.00 14.32           C  
ATOM    466  C   PRO A  62      29.641 -31.812  50.594  1.00 14.32           C  
ATOM    467  CB  PRO A  62      31.094 -32.031  52.625  1.00 14.32           C  
ATOM    468  O   PRO A  62      29.734 -32.375  49.500  1.00 14.32           O  
ATOM    469  CG  PRO A  62      30.625 -31.062  53.656  1.00 14.32           C  
ATOM    470  CD  PRO A  62      30.406 -29.719  53.000  1.00 14.32           C  
ATOM    471  N   LEU A  63      28.516 -32.188  51.438  1.00 14.12           N  
ATOM    472  CA  LEU A  63      28.344 -33.625  51.656  1.00 14.12           C  
ATOM    473  C   LEU A  63      27.391 -34.219  50.625  1.00 14.12           C  
ATOM    474  CB  LEU A  63      27.812 -33.875  53.094  1.00 14.12           C  
ATOM    475  O   LEU A  63      26.656 -33.469  49.969  1.00 14.12           O  
ATOM    476  CG  LEU A  63      28.875 -34.188  54.156  1.00 14.12           C  
ATOM    477  CD1 LEU A  63      28.531 -33.438  55.438  1.00 14.12           C  
ATOM    478  CD2 LEU A  63      28.984 -35.688  54.406  1.00 14.12           C  
ATOM    479  N   PRO A  64      26.438 -35.281  51.312  1.00 14.21           N  
ATOM    480  CA  PRO A  64      26.406 -36.719  51.000  1.00 14.21           C  
ATOM    481  C   PRO A  64      25.297 -37.094  50.000  1.00 14.21           C  
ATOM    482  CB  PRO A  64      26.141 -37.344  52.375  1.00 14.21           C  
ATOM    483  O   PRO A  64      25.562 -37.312  48.844  1.00 14.21           O  
ATOM    484  CG  PRO A  64      25.625 -36.250  53.219  1.00 14.21           C  
ATOM    485  CD  PRO A  64      25.781 -34.969  52.469  1.00 14.21           C  
ATOM    486  N   GLN A  65      24.141 -37.844  50.625  1.00 13.78           N  
ATOM    487  CA  GLN A  65      23.922 -39.281  50.500  1.00 13.78           C  
ATOM    488  C   GLN A  65      22.844 -39.562  49.469  1.00 13.78           C  
ATOM    489  CB  GLN A  65      23.531 -39.875  51.844  1.00 13.78           C  
ATOM    490  O   GLN A  65      22.109 -38.688  49.031  1.00 13.78           O  
ATOM    491  CG  GLN A  65      24.719 -40.375  52.656  1.00 13.78           C  
ATOM    492  CD  GLN A  65      24.312 -40.969  54.000  1.00 13.78           C  
ATOM    493  NE2 GLN A  65      25.281 -41.500  54.750  1.00 13.78           N  
ATOM    494  OE1 GLN A  65      23.141 -40.938  54.375  1.00 13.78           O  
ATOM    495  N   PRO A  66      21.875 -40.656  50.000  1.00 14.14           N  
ATOM    496  CA  PRO A  66      21.688 -42.000  49.438  1.00 14.14           C  
ATOM    497  C   PRO A  66      20.484 -42.094  48.500  1.00 14.14           C  
ATOM    498  CB  PRO A  66      21.469 -42.875  50.719  1.00 14.14           C  
ATOM    499  O   PRO A  66      20.641 -42.500  47.344  1.00 14.14           O  
ATOM    500  CG  PRO A  66      21.094 -41.906  51.781  1.00 14.14           C  
ATOM    501  CD  PRO A  66      21.344 -40.500  51.250  1.00 14.14           C  
ATOM    502  N   GLN A  67      19.234 -42.625  49.125  1.00 13.76           N  
ATOM    503  CA  GLN A  67      18.781 -44.000  49.000  1.00 13.76           C  
ATOM    504  C   GLN A  67      17.719 -44.125  47.906  1.00 13.76           C  
ATOM    505  CB  GLN A  67      18.234 -44.531  50.312  1.00 13.76           C  
ATOM    506  O   GLN A  67      17.188 -43.125  47.438  1.00 13.76           O  
ATOM    507  CG  GLN A  67      19.328 -44.969  51.312  1.00 13.76           C  
ATOM    508  CD  GLN A  67      18.750 -45.531  52.594  1.00 13.76           C  
ATOM    509  NE2 GLN A  67      19.641 -46.031  53.438  1.00 13.76           N  
ATOM    510  OE1 GLN A  67      17.547 -45.531  52.781  1.00 13.76           O  
ATOM    511  N   SER A  68      16.594 -45.094  48.250  1.00 13.52           N  
ATOM    512  CA  SER A  68      16.219 -46.406  47.781  1.00 13.52           C  
ATOM    513  C   SER A  68      14.961 -46.312  46.906  1.00 13.52           C  
ATOM    514  CB  SER A  68      15.977 -47.375  48.938  1.00 13.52           C  
ATOM    515  O   SER A  68      14.938 -46.844  45.781  1.00 13.52           O  
ATOM    516  OG  SER A  68      15.141 -46.781  49.906  1.00 13.52           O  
ATOM    517  N   ARG A  69      13.641 -46.094  47.469  1.00 14.02           N  
ATOM    518  CA  ARG A  69      12.820 -47.281  47.594  1.00 14.02           C  
ATOM    519  C   ARG A  69      12.094 -47.562  46.281  1.00 14.02           C  
ATOM    520  CB  ARG A  69      11.805 -47.156  48.719  1.00 14.02           C  
ATOM    521  O   ARG A  69      11.875 -46.656  45.469  1.00 14.02           O  
ATOM    522  CG  ARG A  69      12.305 -47.719  50.062  1.00 14.02           C  
ATOM    523  CD  ARG A  69      11.266 -47.562  51.156  1.00 14.02           C  
ATOM    524  NE  ARG A  69      11.734 -48.094  52.406  1.00 14.02           N  
ATOM    525  NH1 ARG A  69       9.773 -47.688  53.562  1.00 14.02           N  
ATOM    526  NH2 ARG A  69      11.539 -48.656  54.625  1.00 14.02           N  
ATOM    527  CZ  ARG A  69      11.016 -48.156  53.531  1.00 14.02           C  
ATOM    528  N   PRO A  70      11.102 -48.719  46.500  1.00 13.80           N  
ATOM    529  CA  PRO A  70      10.820 -49.906  45.719  1.00 13.80           C  
ATOM    530  C   PRO A  70       9.719 -49.719  44.688  1.00 13.80           C  
ATOM    531  CB  PRO A  70      10.383 -50.906  46.781  1.00 13.80           C  
ATOM    532  O   PRO A  70       9.898 -50.062  43.500  1.00 13.80           O  
ATOM    533  CG  PRO A  70      10.062 -50.094  47.969  1.00 13.80           C  
ATOM    534  CD  PRO A  70      10.508 -48.688  47.719  1.00 13.80           C  
ATOM    535  N   ARG A  71       8.352 -49.688  45.219  1.00 13.88           N  
ATOM    536  CA  ARG A  71       7.590 -50.906  45.125  1.00 13.88           C  
ATOM    537  C   ARG A  71       6.867 -51.000  43.781  1.00 13.88           C  
ATOM    538  CB  ARG A  71       6.578 -51.031  46.250  1.00 13.88           C  
ATOM    539  O   ARG A  71       6.672 -49.969  43.125  1.00 13.88           O  
ATOM    540  CG  ARG A  71       6.840 -52.188  47.219  1.00 13.88           C  
ATOM    541  CD  ARG A  71       5.875 -52.188  48.375  1.00 13.88           C  
ATOM    542  NE  ARG A  71       6.109 -53.312  49.281  1.00 13.88           N  
ATOM    543  NH1 ARG A  71       4.441 -52.750  50.781  1.00 13.88           N  
ATOM    544  NH2 ARG A  71       5.719 -54.625  51.125  1.00 13.88           N  
ATOM    545  CZ  ARG A  71       5.422 -53.562  50.375  1.00 13.88           C  
ATOM    546  N   GLN A  72       5.516 -51.531  44.000  1.00 13.64           N  
ATOM    547  CA  GLN A  72       4.938 -52.812  43.594  1.00 13.64           C  
ATOM    548  C   GLN A  72       4.152 -52.656  42.281  1.00 13.64           C  
ATOM    549  CB  GLN A  72       4.031 -53.344  44.688  1.00 13.64           C  
ATOM    550  O   GLN A  72       3.893 -51.531  41.844  1.00 13.64           O  
ATOM    551  CG  GLN A  72       4.695 -54.438  45.562  1.00 13.64           C  
ATOM    552  CD  GLN A  72       3.844 -54.844  46.719  1.00 13.64           C  
ATOM    553  NE2 GLN A  72       4.289 -55.875  47.469  1.00 13.64           N  
ATOM    554  OE1 GLN A  72       2.795 -54.250  47.000  1.00 13.64           O  
ATOM    555  N   GLU A  73       2.834 -53.125  42.438  1.00 13.70           N  
ATOM    556  CA  GLU A  73       2.297 -54.375  41.938  1.00 13.70           C  
ATOM    557  C   GLU A  73       1.540 -54.156  40.625  1.00 13.70           C  
ATOM    558  CB  GLU A  73       1.381 -55.031  42.969  1.00 13.70           C  
ATOM    559  O   GLU A  73       1.897 -54.750  39.594  1.00 13.70           O  
ATOM    560  CG  GLU A  73       2.094 -56.000  43.906  1.00 13.70           C  
ATOM    561  CD  GLU A  73       1.178 -56.625  44.938  1.00 13.70           C  
ATOM    562  OE1 GLU A  73       1.614 -57.531  45.656  1.00 13.70           O  
ATOM    563  OE2 GLU A  73       0.015 -56.156  45.031  1.00 13.70           O  
ATOM    564  N   GLN A  74       0.140 -54.375  40.812  1.00 13.72           N  
ATOM    565  CA  GLN A  74      -0.506 -55.594  40.312  1.00 13.72           C  
ATOM    566  C   GLN A  74      -1.101 -55.375  38.906  1.00 13.72           C  
ATOM    567  CB  GLN A  74      -1.596 -56.062  41.281  1.00 13.72           C  
ATOM    568  O   GLN A  74      -1.241 -54.250  38.469  1.00 13.72           O  
ATOM    569  CG  GLN A  74      -1.063 -56.812  42.469  1.00 13.72           C  
ATOM    570  CD  GLN A  74      -2.164 -57.281  43.438  1.00 13.72           C  
ATOM    571  NE2 GLN A  74      -1.784 -57.969  44.500  1.00 13.72           N  
ATOM    572  OE1 GLN A  74      -3.346 -57.000  43.188  1.00 13.72           O  
ATOM    573  N   SER A  75      -2.371 -56.000  38.875  1.00 13.72           N  
ATOM    574  CA  SER A  75      -2.770 -57.188  38.125  1.00 13.72           C  
ATOM    575  C   SER A  75      -3.420 -56.781  36.781  1.00 13.72           C  
ATOM    576  CB  SER A  75      -3.730 -58.031  38.938  1.00 13.72           C  
ATOM    577  O   SER A  75      -2.939 -57.156  35.719  1.00 13.72           O  
ATOM    578  OG  SER A  75      -3.811 -57.594  40.281  1.00 13.72           O  
ATOM    579  N   PRO A  76      -4.750 -57.250  36.781  1.00 14.37           N  
ATOM    580  CA  PRO A  76      -5.055 -58.406  35.906  1.00 14.37           C  
ATOM    581  C   PRO A  76      -5.562 -57.969  34.531  1.00 14.37           C  
ATOM    582  CB  PRO A  76      -6.137 -59.125  36.688  1.00 14.37           C  
ATOM    583  O   PRO A  76      -5.832 -56.781  34.281  1.00 14.37           O  
ATOM    584  CG  PRO A  76      -6.676 -58.125  37.656  1.00 14.37           C  
ATOM    585  CD  PRO A  76      -5.746 -56.969  37.688  1.00 14.37           C  
ATOM    586  N   PRO A  77      -6.785 -58.656  34.312  1.00 14.48           N  
ATOM    587  CA  PRO A  77      -6.992 -59.656  33.281  1.00 14.48           C  
ATOM    588  C   PRO A  77      -7.594 -59.094  32.000  1.00 14.48           C  
ATOM    589  CB  PRO A  77      -7.957 -60.656  33.938  1.00 14.48           C  
ATOM    590  O   PRO A  77      -8.016 -57.938  31.969  1.00 14.48           O  
ATOM    591  CG  PRO A  77      -8.562 -59.875  35.094  1.00 14.48           C  
ATOM    592  CD  PRO A  77      -7.777 -58.625  35.281  1.00 14.48           C  
ATOM    593  N   PRO A  78      -8.570 -59.969  31.625  1.00 14.04           N  
ATOM    594  CA  PRO A  78      -8.617 -60.656  30.328  1.00 14.04           C  
ATOM    595  C   PRO A  78      -9.516 -59.938  29.312  1.00 14.04           C  
ATOM    596  CB  PRO A  78      -9.172 -62.031  30.656  1.00 14.04           C  
ATOM    597  O   PRO A  78      -9.102 -59.688  28.188  1.00 14.04           O  
ATOM    598  CG  PRO A  78      -9.836 -61.875  31.984  1.00 14.04           C  
ATOM    599  CD  PRO A  78      -9.438 -60.531  32.562  1.00 14.04           C  
ATOM    600  N   ALA A  79     -10.945 -60.031  29.688  1.00 13.61           N  
ATOM    601  CA  ALA A  79     -11.695 -61.031  28.938  1.00 13.61           C  
ATOM    602  C   ALA A  79     -12.172 -60.438  27.594  1.00 13.61           C  
ATOM    603  CB  ALA A  79     -12.891 -61.531  29.750  1.00 13.61           C  
ATOM    604  O   ALA A  79     -12.227 -59.219  27.422  1.00 13.61           O  
ATOM    605  N   ARG A  80     -13.602 -60.875  27.328  1.00 14.38           N  
ATOM    606  CA  ARG A  80     -14.133 -61.781  26.328  1.00 14.38           C  
ATOM    607  C   ARG A  80     -14.617 -61.031  25.094  1.00 14.38           C  
ATOM    608  CB  ARG A  80     -15.273 -62.625  26.922  1.00 14.38           C  
ATOM    609  O   ARG A  80     -14.750 -59.812  25.125  1.00 14.38           O  
ATOM    610  CG  ARG A  80     -14.812 -63.906  27.609  1.00 14.38           C  
ATOM    611  CD  ARG A  80     -15.992 -64.688  28.156  1.00 14.38           C  
ATOM    612  NE  ARG A  80     -15.555 -65.938  28.750  1.00 14.38           N  
ATOM    613  NH1 ARG A  80     -17.672 -66.625  29.328  1.00 14.38           N  
ATOM    614  NH2 ARG A  80     -15.859 -68.000  29.797  1.00 14.38           N  
ATOM    615  CZ  ARG A  80     -16.359 -66.875  29.281  1.00 14.38           C  
ATOM    616  N   GLN A  81     -15.875 -61.531  24.766  1.00 13.45           N  
ATOM    617  CA  GLN A  81     -16.281 -62.344  23.609  1.00 13.45           C  
ATOM    618  C   GLN A  81     -16.891 -61.469  22.516  1.00 13.45           C  
ATOM    619  CB  GLN A  81     -17.281 -63.406  24.047  1.00 13.45           C  
ATOM    620  O   GLN A  81     -16.438 -61.500  21.375  1.00 13.45           O  
ATOM    621  CG  GLN A  81     -16.641 -64.750  24.359  1.00 13.45           C  
ATOM    622  CD  GLN A  81     -17.641 -65.812  24.844  1.00 13.45           C  
ATOM    623  NE2 GLN A  81     -17.188 -67.000  25.031  1.00 13.45           N  
ATOM    624  OE1 GLN A  81     -18.828 -65.500  25.031  1.00 13.45           O  
ATOM    625  N   ASP A  82     -18.297 -61.656  22.359  1.00 13.46           N  
ATOM    626  CA  ASP A  82     -18.906 -62.438  21.266  1.00 13.46           C  
ATOM    627  C   ASP A  82     -19.375 -61.531  20.141  1.00 13.46           C  
ATOM    628  CB  ASP A  82     -20.062 -63.281  21.781  1.00 13.46           C  
ATOM    629  O   ASP A  82     -19.453 -60.312  20.328  1.00 13.46           O  
ATOM    630  CG  ASP A  82     -19.625 -64.625  22.266  1.00 13.46           C  
ATOM    631  OD1 ASP A  82     -18.547 -65.125  21.859  1.00 13.46           O  
ATOM    632  OD2 ASP A  82     -20.375 -65.250  23.062  1.00 13.46           O  
ATOM    633  N   LEU A  83     -20.766 -61.812  19.812  1.00 13.86           N  
ATOM    634  CA  LEU A  83     -21.266 -62.500  18.656  1.00 13.86           C  
ATOM    635  C   LEU A  83     -21.734 -61.531  17.578  1.00 13.86           C  
ATOM    636  CB  LEU A  83     -22.422 -63.438  19.047  1.00 13.86           C  
ATOM    637  O   LEU A  83     -21.312 -61.625  16.422  1.00 13.86           O  
ATOM    638  CG  LEU A  83     -22.031 -64.875  19.375  1.00 13.86           C  
ATOM    639  CD1 LEU A  83     -22.922 -65.438  20.500  1.00 13.86           C  
ATOM    640  CD2 LEU A  83     -22.125 -65.750  18.141  1.00 13.86           C  
ATOM    641  N   GLN A  84     -23.125 -61.469  17.453  1.00 13.68           N  
ATOM    642  CA  GLN A  84     -23.938 -62.062  16.406  1.00 13.68           C  
ATOM    643  C   GLN A  84     -24.219 -61.094  15.289  1.00 13.68           C  
ATOM    644  CB  GLN A  84     -25.250 -62.594  16.984  1.00 13.68           C  
ATOM    645  O   GLN A  84     -24.109 -59.875  15.477  1.00 13.68           O  
ATOM    646  CG  GLN A  84     -25.172 -64.062  17.438  1.00 13.68           C  
ATOM    647  CD  GLN A  84     -26.453 -64.562  18.078  1.00 13.68           C  
ATOM    648  NE2 GLN A  84     -26.500 -65.812  18.453  1.00 13.68           N  
ATOM    649  OE1 GLN A  84     -27.406 -63.781  18.250  1.00 13.68           O  
ATOM    650  N   GLY A  85     -25.312 -61.531  14.453  1.00 13.98           N  
ATOM    651  CA  GLY A  85     -25.484 -61.875  13.055  1.00 13.98           C  
ATOM    652  C   GLY A  85     -26.016 -60.750  12.219  1.00 13.98           C  
ATOM    653  O   GLY A  85     -25.266 -59.812  11.875  1.00 13.98           O  
ATOM    654  N   PRO A  86     -27.438 -60.938  11.883  1.00 14.73           N  
ATOM    655  CA  PRO A  86     -27.750 -61.281  10.492  1.00 14.73           C  
ATOM    656  C   PRO A  86     -28.078 -60.031   9.656  1.00 14.73           C  
ATOM    657  CB  PRO A  86     -28.984 -62.188  10.609  1.00 14.73           C  
ATOM    658  O   PRO A  86     -27.250 -59.594   8.859  1.00 14.73           O  
ATOM    659  CG  PRO A  86     -29.516 -61.906  11.977  1.00 14.73           C  
ATOM    660  CD  PRO A  86     -28.500 -61.125  12.750  1.00 14.73           C  
ATOM    661  N   PRO A  87     -29.484 -60.031   9.164  1.00 14.50           N  
ATOM    662  CA  PRO A  87     -29.984 -60.281   7.816  1.00 14.50           C  
ATOM    663  C   PRO A  87     -30.312 -58.969   7.062  1.00 14.50           C  
ATOM    664  CB  PRO A  87     -31.266 -61.094   8.062  1.00 14.50           C  
ATOM    665  O   PRO A  87     -30.344 -57.906   7.664  1.00 14.50           O  
ATOM    666  CG  PRO A  87     -31.625 -60.812   9.492  1.00 14.50           C  
ATOM    667  CD  PRO A  87     -30.453 -60.125  10.148  1.00 14.50           C  
ATOM    668  N   LEU A  88     -31.250 -59.188   6.070  1.00 14.08           N  
ATOM    669  CA  LEU A  88     -31.375 -59.031   4.625  1.00 14.08           C  
ATOM    670  C   LEU A  88     -32.188 -57.781   4.281  1.00 14.08           C  
ATOM    671  CB  LEU A  88     -32.062 -60.281   4.016  1.00 14.08           C  
ATOM    672  O   LEU A  88     -31.734 -56.969   3.475  1.00 14.08           O  
ATOM    673  CG  LEU A  88     -31.125 -61.375   3.518  1.00 14.08           C  
ATOM    674  CD1 LEU A  88     -31.719 -62.750   3.812  1.00 14.08           C  
ATOM    675  CD2 LEU A  88     -30.844 -61.219   2.027  1.00 14.08           C  
ATOM    676  N   PRO A  89     -33.688 -57.906   4.340  1.00 14.08           N  
ATOM    677  CA  PRO A  89     -34.312 -58.031   3.018  1.00 14.08           C  
ATOM    678  C   PRO A  89     -34.625 -56.656   2.400  1.00 14.08           C  
ATOM    679  CB  PRO A  89     -35.594 -58.812   3.299  1.00 14.08           C  
ATOM    680  O   PRO A  89     -34.469 -55.625   3.053  1.00 14.08           O  
ATOM    681  CG  PRO A  89     -35.812 -58.656   4.770  1.00 14.08           C  
ATOM    682  CD  PRO A  89     -34.594 -58.031   5.379  1.00 14.08           C  
ATOM    683  N   GLU A  90     -36.000 -56.531   2.012  1.00 13.69           N  
ATOM    684  CA  GLU A  90     -36.719 -56.562   0.742  1.00 13.69           C  
ATOM    685  C   GLU A  90     -37.156 -55.188   0.305  1.00 13.69           C  
ATOM    686  CB  GLU A  90     -37.938 -57.500   0.846  1.00 13.69           C  
ATOM    687  O   GLU A  90     -36.875 -54.750  -0.812  1.00 13.69           O  
ATOM    688  CG  GLU A  90     -37.875 -58.719  -0.037  1.00 13.69           C  
ATOM    689  CD  GLU A  90     -39.062 -59.656   0.112  1.00 13.69           C  
ATOM    690  OE1 GLU A  90     -39.125 -60.688  -0.619  1.00 13.69           O  
ATOM    691  OE2 GLU A  90     -39.938 -59.375   0.968  1.00 13.69           O  
ATOM    692  N   ALA A  91     -38.625 -54.938   0.319  1.00 13.60           N  
ATOM    693  CA  ALA A  91     -39.469 -54.906  -0.875  1.00 13.60           C  
ATOM    694  C   ALA A  91     -39.719 -53.469  -1.314  1.00 13.60           C  
ATOM    695  CB  ALA A  91     -40.781 -55.594  -0.620  1.00 13.60           C  
ATOM    696  O   ALA A  91     -39.531 -53.125  -2.488  1.00 13.60           O  
ATOM    697  N   ALA A  92     -40.656 -52.750  -0.719  1.00 13.98           N  
ATOM    698  CA  ALA A  92     -41.906 -52.688  -1.455  1.00 13.98           C  
ATOM    699  C   ALA A  92     -41.906 -51.562  -2.492  1.00 13.98           C  
ATOM    700  CB  ALA A  92     -43.094 -52.500  -0.494  1.00 13.98           C  
ATOM    701  O   ALA A  92     -41.125 -50.594  -2.361  1.00 13.98           O  
ATOM    702  N   PRO A  93     -43.188 -51.500  -3.129  1.00 14.06           N  
ATOM    703  CA  PRO A  93     -43.750 -51.438  -4.473  1.00 14.06           C  
ATOM    704  C   PRO A  93     -43.781 -50.031  -5.031  1.00 14.06           C  
ATOM    705  CB  PRO A  93     -45.156 -52.000  -4.270  1.00 14.06           C  
ATOM    706  O   PRO A  93     -43.250 -49.094  -4.426  1.00 14.06           O  
ATOM    707  CG  PRO A  93     -45.406 -51.875  -2.803  1.00 14.06           C  
ATOM    708  CD  PRO A  93     -44.125 -51.500  -2.127  1.00 14.06           C  
ATOM    709  N   GLY A  94     -45.094 -49.625  -5.367  1.00 13.46           N  
ATOM    710  CA  GLY A  94     -45.719 -49.469  -6.664  1.00 13.46           C  
ATOM    711  C   GLY A  94     -45.781 -48.000  -7.105  1.00 13.46           C  
ATOM    712  O   GLY A  94     -45.406 -47.688  -8.234  1.00 13.46           O  
ATOM    713  N   ILE A  95     -46.688 -47.156  -6.492  1.00 13.95           N  
ATOM    714  CA  ILE A  95     -47.875 -46.812  -7.285  1.00 13.95           C  
ATOM    715  C   ILE A  95     -47.531 -45.719  -8.289  1.00 13.95           C  
ATOM    716  CB  ILE A  95     -49.062 -46.344  -6.387  1.00 13.95           C  
ATOM    717  O   ILE A  95     -46.625 -44.906  -8.039  1.00 13.95           O  
ATOM    718  CG1 ILE A  95     -49.438 -47.469  -5.422  1.00 13.95           C  
ATOM    719  CG2 ILE A  95     -50.250 -45.906  -7.238  1.00 13.95           C  
ATOM    720  CD1 ILE A  95     -50.406 -47.031  -4.316  1.00 13.95           C  
ATOM    721  N   THR A  96     -48.625 -45.375  -9.109  1.00 13.79           N  
ATOM    722  CA  THR A  96     -49.094 -45.250 -10.484  1.00 13.79           C  
ATOM    723  C   THR A  96     -48.875 -43.844 -11.016  1.00 13.79           C  
ATOM    724  CB  THR A  96     -50.594 -45.625 -10.586  1.00 13.79           C  
ATOM    725  O   THR A  96     -48.281 -43.656 -12.062  1.00 13.79           O  
ATOM    726  CG2 THR A  96     -50.781 -47.125 -10.531  1.00 13.79           C  
ATOM    727  OG1 THR A  96     -51.312 -45.031  -9.500  1.00 13.79           O  
ATOM    728  N   SER A  97     -50.062 -43.000 -11.141  1.00 13.56           N  
ATOM    729  CA  SER A  97     -50.750 -42.812 -12.398  1.00 13.56           C  
ATOM    730  C   SER A  97     -50.281 -41.531 -13.102  1.00 13.56           C  
ATOM    731  CB  SER A  97     -52.281 -42.719 -12.164  1.00 13.56           C  
ATOM    732  O   SER A  97     -49.562 -40.719 -12.500  1.00 13.56           O  
ATOM    733  OG  SER A  97     -52.625 -41.531 -11.492  1.00 13.56           O  
ATOM    734  N   PHE A  98     -51.375 -40.688 -13.594  1.00 13.73           N  
ATOM    735  CA  PHE A  98     -51.844 -40.469 -14.953  1.00 13.73           C  
ATOM    736  C   PHE A  98     -51.219 -39.188 -15.539  1.00 13.73           C  
ATOM    737  CB  PHE A  98     -53.375 -40.344 -14.992  1.00 13.73           C  
ATOM    738  O   PHE A  98     -50.625 -38.406 -14.820  1.00 13.73           O  
ATOM    739  CG  PHE A  98     -54.062 -41.625 -15.328  1.00 13.73           C  
ATOM    740  CD1 PHE A  98     -54.344 -41.969 -16.641  1.00 13.73           C  
ATOM    741  CD2 PHE A  98     -54.438 -42.531 -14.320  1.00 13.73           C  
ATOM    742  CE1 PHE A  98     -55.000 -43.156 -16.953  1.00 13.73           C  
ATOM    743  CE2 PHE A  98     -55.094 -43.719 -14.625  1.00 13.73           C  
ATOM    744  CZ  PHE A  98     -55.344 -44.031 -15.945  1.00 13.73           C  
ATOM    745  N   ARG A  99     -52.156 -38.250 -16.156  1.00 13.55           N  
ATOM    746  CA  ARG A  99     -52.531 -38.031 -17.562  1.00 13.55           C  
ATOM    747  C   ARG A  99     -51.844 -36.781 -18.125  1.00 13.55           C  
ATOM    748  CB  ARG A  99     -54.031 -37.938 -17.719  1.00 13.55           C  
ATOM    749  O   ARG A  99     -51.156 -36.844 -19.141  1.00 13.55           O  
ATOM    750  CG  ARG A  99     -54.719 -39.250 -18.078  1.00 13.55           C  
ATOM    751  CD  ARG A  99     -56.219 -39.062 -18.281  1.00 13.55           C  
ATOM    752  NE  ARG A  99     -56.875 -40.344 -18.594  1.00 13.55           N  
ATOM    753  NH1 ARG A  99     -58.938 -39.406 -19.016  1.00 13.55           N  
ATOM    754  NH2 ARG A  99     -58.625 -41.688 -19.188  1.00 13.55           N  
ATOM    755  CZ  ARG A  99     -58.156 -40.469 -18.938  1.00 13.55           C  
ATOM    756  N   SER A 100     -52.812 -35.844 -18.609  1.00 13.23           N  
ATOM    757  CA  SER A 100     -53.125 -35.531 -20.016  1.00 13.23           C  
ATOM    758  C   SER A 100     -52.312 -34.344 -20.516  1.00 13.23           C  
ATOM    759  CB  SER A 100     -54.625 -35.250 -20.203  1.00 13.23           C  
ATOM    760  O   SER A 100     -51.656 -33.656 -19.719  1.00 13.23           O  
ATOM    761  OG  SER A 100     -55.125 -34.500 -19.109  1.00 13.23           O  
ATOM    762  N   SER A 101     -53.125 -33.312 -21.203  1.00 13.54           N  
ATOM    763  CA  SER A 101     -53.250 -33.062 -22.625  1.00 13.54           C  
ATOM    764  C   SER A 101     -52.438 -31.875 -23.078  1.00 13.54           C  
ATOM    765  CB  SER A 101     -54.719 -32.844 -23.000  1.00 13.54           C  
ATOM    766  O   SER A 101     -51.344 -31.641 -22.531  1.00 13.54           O  
ATOM    767  OG  SER A 101     -55.500 -34.000 -22.703  1.00 13.54           O  
ATOM    768  N   PRO A 102     -53.250 -30.844 -23.797  1.00 13.92           N  
ATOM    769  CA  PRO A 102     -53.219 -30.594 -25.234  1.00 13.92           C  
ATOM    770  C   PRO A 102     -52.281 -29.453 -25.609  1.00 13.92           C  
ATOM    771  CB  PRO A 102     -54.688 -30.234 -25.562  1.00 13.92           C  
ATOM    772  O   PRO A 102     -51.781 -28.734 -24.750  1.00 13.92           O  
ATOM    773  CG  PRO A 102     -55.312 -29.953 -24.234  1.00 13.92           C  
ATOM    774  CD  PRO A 102     -54.344 -30.297 -23.156  1.00 13.92           C  
ATOM    775  N   TRP A 103     -52.969 -28.406 -26.438  1.00 13.55           N  
ATOM    776  CA  TRP A 103     -52.875 -28.062 -27.844  1.00 13.55           C  
ATOM    777  C   TRP A 103     -52.000 -26.812 -28.047  1.00 13.55           C  
ATOM    778  CB  TRP A 103     -54.281 -27.812 -28.438  1.00 13.55           C  
ATOM    779  O   TRP A 103     -51.031 -26.844 -28.812  1.00 13.55           O  
ATOM    780  CG  TRP A 103     -54.938 -29.062 -28.922  1.00 13.55           C  
ATOM    781  CD1 TRP A 103     -55.625 -29.984 -28.156  1.00 13.55           C  
ATOM    782  CD2 TRP A 103     -55.031 -29.516 -30.266  1.00 13.55           C  
ATOM    783  CE2 TRP A 103     -55.750 -30.734 -30.266  1.00 13.55           C  
ATOM    784  CE3 TRP A 103     -54.562 -29.031 -31.500  1.00 13.55           C  
ATOM    785  NE1 TRP A 103     -56.094 -30.984 -28.969  1.00 13.55           N  
ATOM    786  CH2 TRP A 103     -55.531 -30.953 -32.594  1.00 13.55           C  
ATOM    787  CZ2 TRP A 103     -56.031 -31.453 -31.422  1.00 13.55           C  
ATOM    788  CZ3 TRP A 103     -54.812 -29.750 -32.656  1.00 13.55           C  
ATOM    789  N   GLN A 104     -52.750 -25.594 -28.453  1.00 13.48           N  
ATOM    790  CA  GLN A 104     -52.812 -25.109 -29.828  1.00 13.48           C  
ATOM    791  C   GLN A 104     -51.812 -24.000 -30.062  1.00 13.48           C  
ATOM    792  CB  GLN A 104     -54.219 -24.609 -30.156  1.00 13.48           C  
ATOM    793  O   GLN A 104     -51.219 -23.469 -29.125  1.00 13.48           O  
ATOM    794  CG  GLN A 104     -55.156 -25.688 -30.703  1.00 13.48           C  
ATOM    795  CD  GLN A 104     -56.562 -25.188 -30.984  1.00 13.48           C  
ATOM    796  NE2 GLN A 104     -57.438 -26.062 -31.469  1.00 13.48           N  
ATOM    797  OE1 GLN A 104     -56.844 -24.000 -30.766  1.00 13.48           O  
ATOM    798  N   GLN A 105     -52.375 -22.766 -30.719  1.00 13.47           N  
ATOM    799  CA  GLN A 105     -52.250 -22.328 -32.094  1.00 13.47           C  
ATOM    800  C   GLN A 105     -51.188 -21.250 -32.250  1.00 13.47           C  
ATOM    801  CB  GLN A 105     -53.594 -21.812 -32.625  1.00 13.47           C  
ATOM    802  O   GLN A 105     -50.219 -21.406 -33.000  1.00 13.47           O  
ATOM    803  CG  GLN A 105     -54.438 -22.875 -33.312  1.00 13.47           C  
ATOM    804  CD  GLN A 105     -55.719 -22.328 -33.906  1.00 13.47           C  
ATOM    805  NE2 GLN A 105     -56.500 -23.188 -34.562  1.00 13.47           N  
ATOM    806  OE1 GLN A 105     -56.031 -21.125 -33.781  1.00 13.47           O  
ATOM    807  N   PRO A 106     -51.719 -19.906 -32.844  1.00 14.55           N  
ATOM    808  CA  PRO A 106     -51.469 -19.484 -34.250  1.00 14.55           C  
ATOM    809  C   PRO A 106     -50.281 -18.516 -34.344  1.00 14.55           C  
ATOM    810  CB  PRO A 106     -52.781 -18.797 -34.625  1.00 14.55           C  
ATOM    811  O   PRO A 106     -49.781 -18.031 -33.344  1.00 14.55           O  
ATOM    812  CG  PRO A 106     -53.469 -18.516 -33.344  1.00 14.55           C  
ATOM    813  CD  PRO A 106     -52.750 -19.234 -32.250  1.00 14.55           C  
ATOM    814  N   PRO A 107     -50.625 -17.344 -35.250  1.00 14.52           N  
ATOM    815  CA  PRO A 107     -50.062 -16.984 -36.531  1.00 14.52           C  
ATOM    816  C   PRO A 107     -49.000 -15.891 -36.469  1.00 14.52           C  
ATOM    817  CB  PRO A 107     -51.281 -16.484 -37.312  1.00 14.52           C  
ATOM    818  O   PRO A 107     -47.875 -16.094 -36.906  1.00 14.52           O  
ATOM    819  CG  PRO A 107     -52.344 -16.250 -36.281  1.00 14.52           C  
ATOM    820  CD  PRO A 107     -51.844 -16.828 -34.969  1.00 14.52           C  
ATOM    821  N   PRO A 108     -49.469 -14.523 -36.906  1.00 14.42           N  
ATOM    822  CA  PRO A 108     -49.156 -13.898 -38.188  1.00 14.42           C  
ATOM    823  C   PRO A 108     -48.000 -12.922 -38.125  1.00 14.42           C  
ATOM    824  CB  PRO A 108     -50.469 -13.172 -38.562  1.00 14.42           C  
ATOM    825  O   PRO A 108     -47.594 -12.523 -37.031  1.00 14.42           O  
ATOM    826  CG  PRO A 108     -51.219 -13.078 -37.250  1.00 14.42           C  
ATOM    827  CD  PRO A 108     -50.500 -13.930 -36.250  1.00 14.42           C  
ATOM    828  N   LEU A 109     -48.000 -11.977 -39.219  1.00 14.15           N  
ATOM    829  CA  LEU A 109     -47.250 -11.461 -40.344  1.00 14.15           C  
ATOM    830  C   LEU A 109     -46.562 -10.148 -40.000  1.00 14.15           C  
ATOM    831  CB  LEU A 109     -48.156 -11.266 -41.562  1.00 14.15           C  
ATOM    832  O   LEU A 109     -45.375  -9.992 -40.188  1.00 14.15           O  
ATOM    833  CG  LEU A 109     -48.188 -12.414 -42.594  1.00 14.15           C  
ATOM    834  CD1 LEU A 109     -49.594 -12.547 -43.188  1.00 14.15           C  
ATOM    835  CD2 LEU A 109     -47.156 -12.195 -43.656  1.00 14.15           C  
ATOM    836  N   GLN A 110     -47.312  -8.891 -40.156  1.00 13.35           N  
ATOM    837  CA  GLN A 110     -47.094  -8.055 -41.312  1.00 13.35           C  
ATOM    838  C   GLN A 110     -46.000  -7.008 -41.062  1.00 13.35           C  
ATOM    839  CB  GLN A 110     -48.406  -7.363 -41.750  1.00 13.35           C  
ATOM    840  O   GLN A 110     -45.062  -6.883 -41.812  1.00 13.35           O  
ATOM    841  CG  GLN A 110     -49.125  -8.070 -42.875  1.00 13.35           C  
ATOM    842  CD  GLN A 110     -50.438  -7.387 -43.250  1.00 13.35           C  
ATOM    843  NE2 GLN A 110     -51.062  -7.867 -44.312  1.00 13.35           N  
ATOM    844  OE1 GLN A 110     -50.844  -6.438 -42.594  1.00 13.35           O  
ATOM    845  N   GLN A 111     -46.469  -5.680 -40.844  1.00 13.28           N  
ATOM    846  CA  GLN A 111     -46.500  -4.609 -41.844  1.00 13.28           C  
ATOM    847  C   GLN A 111     -45.219  -3.764 -41.781  1.00 13.28           C  
ATOM    848  CB  GLN A 111     -47.719  -3.723 -41.625  1.00 13.28           C  
ATOM    849  O   GLN A 111     -44.500  -3.781 -40.750  1.00 13.28           O  
ATOM    850  CG  GLN A 111     -48.844  -4.023 -42.594  1.00 13.28           C  
ATOM    851  CD  GLN A 111     -50.094  -3.211 -42.312  1.00 13.28           C  
ATOM    852  NE2 GLN A 111     -51.125  -3.369 -43.156  1.00 13.28           N  
ATOM    853  OE1 GLN A 111     -50.156  -2.451 -41.344  1.00 13.28           O  
ATOM    854  N   ARG A 112     -45.438  -2.385 -42.250  1.00 14.13           N  
ATOM    855  CA  ARG A 112     -45.062  -1.519 -43.375  1.00 14.13           C  
ATOM    856  C   ARG A 112     -43.875  -0.643 -43.031  1.00 14.13           C  
ATOM    857  CB  ARG A 112     -46.250  -0.645 -43.781  1.00 14.13           C  
ATOM    858  O   ARG A 112     -43.531  -0.477 -41.844  1.00 14.13           O  
ATOM    859  CG  ARG A 112     -47.062  -1.220 -44.938  1.00 14.13           C  
ATOM    860  CD  ARG A 112     -48.188  -0.284 -45.344  1.00 14.13           C  
ATOM    861  NE  ARG A 112     -48.906  -0.788 -46.500  1.00 14.13           N  
ATOM    862  NH1 ARG A 112     -50.312   1.037 -46.688  1.00 14.13           N  
ATOM    863  NH2 ARG A 112     -50.500  -0.699 -48.188  1.00 14.13           N  
ATOM    864  CZ  ARG A 112     -49.906  -0.149 -47.125  1.00 14.13           C  
ATOM    865  N   ARG A 113     -43.781   0.542 -43.875  1.00 13.57           N  
ATOM    866  CA  ARG A 113     -42.969   1.184 -44.906  1.00 13.57           C  
ATOM    867  C   ARG A 113     -42.188   2.350 -44.344  1.00 13.57           C  
ATOM    868  CB  ARG A 113     -43.875   1.670 -46.062  1.00 13.57           C  
ATOM    869  O   ARG A 113     -40.969   2.453 -44.562  1.00 13.57           O  
ATOM    870  CG  ARG A 113     -43.969   0.690 -47.219  1.00 13.57           C  
ATOM    871  CD  ARG A 113     -44.750   1.267 -48.375  1.00 13.57           C  
ATOM    872  NE  ARG A 113     -44.781   0.358 -49.531  1.00 13.57           N  
ATOM    873  NH1 ARG A 113     -46.000   1.767 -50.906  1.00 13.57           N  
ATOM    874  NH2 ARG A 113     -45.344  -0.282 -51.656  1.00 13.57           N  
ATOM    875  CZ  ARG A 113     -45.375   0.616 -50.688  1.00 13.57           C  
ATOM    876  N   ARG A 114     -42.875   3.613 -44.062  1.00 13.47           N  
ATOM    877  CA  ARG A 114     -42.719   4.738 -44.969  1.00 13.47           C  
ATOM    878  C   ARG A 114     -41.438   5.516 -44.656  1.00 13.47           C  
ATOM    879  CB  ARG A 114     -43.938   5.672 -44.906  1.00 13.47           C  
ATOM    880  O   ARG A 114     -40.812   5.297 -43.625  1.00 13.47           O  
ATOM    881  CG  ARG A 114     -44.938   5.445 -46.000  1.00 13.47           C  
ATOM    882  CD  ARG A 114     -46.125   6.402 -45.906  1.00 13.47           C  
ATOM    883  NE  ARG A 114     -47.094   6.191 -46.969  1.00 13.47           N  
ATOM    884  NH1 ARG A 114     -48.500   7.887 -46.312  1.00 13.47           N  
ATOM    885  NH2 ARG A 114     -49.000   6.625 -48.156  1.00 13.47           N  
ATOM    886  CZ  ARG A 114     -48.188   6.902 -47.125  1.00 13.47           C  
ATOM    887  N   GLY A 115     -41.656   6.969 -44.500  1.00 13.37           N  
ATOM    888  CA  GLY A 115     -41.438   8.125 -45.344  1.00 13.37           C  
ATOM    889  C   GLY A 115     -40.125   8.812 -45.094  1.00 13.37           C  
ATOM    890  O   GLY A 115     -39.438   8.523 -44.094  1.00 13.37           O  
ATOM    891  N   ARG A 116     -40.219  10.305 -45.188  1.00 13.90           N  
ATOM    892  CA  ARG A 116     -39.688  11.281 -46.156  1.00 13.90           C  
ATOM    893  C   ARG A 116     -38.375  11.867 -45.688  1.00 13.90           C  
ATOM    894  CB  ARG A 116     -40.719  12.398 -46.375  1.00 13.90           C  
ATOM    895  O   ARG A 116     -37.938  11.641 -44.531  1.00 13.90           O  
ATOM    896  CG  ARG A 116     -41.281  12.445 -47.781  1.00 13.90           C  
ATOM    897  CD  ARG A 116     -42.312  13.555 -47.938  1.00 13.90           C  
ATOM    898  NE  ARG A 116     -42.781  13.648 -49.312  1.00 13.90           N  
ATOM    899  NH1 ARG A 116     -44.156  15.477 -48.938  1.00 13.90           N  
ATOM    900  NH2 ARG A 116     -44.031  14.547 -51.031  1.00 13.90           N  
ATOM    901  CZ  ARG A 116     -43.656  14.555 -49.750  1.00 13.90           C  
ATOM    902  N   GLU A 117     -38.406  13.320 -45.500  1.00 13.86           N  
ATOM    903  CA  GLU A 117     -37.906  14.352 -46.375  1.00 13.86           C  
ATOM    904  C   GLU A 117     -36.531  14.820 -45.969  1.00 13.86           C  
ATOM    905  CB  GLU A 117     -38.875  15.547 -46.406  1.00 13.86           C  
ATOM    906  O   GLU A 117     -36.094  14.594 -44.844  1.00 13.86           O  
ATOM    907  CG  GLU A 117     -39.906  15.469 -47.531  1.00 13.86           C  
ATOM    908  CD  GLU A 117     -40.844  16.672 -47.562  1.00 13.86           C  
ATOM    909  OE1 GLU A 117     -41.656  16.781 -48.531  1.00 13.86           O  
ATOM    910  OE2 GLU A 117     -40.750  17.516 -46.656  1.00 13.86           O  
ATOM    911  N   PRO A 118     -36.281  16.234 -46.312  1.00 13.88           N  
ATOM    912  CA  PRO A 118     -35.344  16.828 -47.250  1.00 13.88           C  
ATOM    913  C   PRO A 118     -34.062  17.312 -46.562  1.00 13.88           C  
ATOM    914  CB  PRO A 118     -36.125  18.000 -47.875  1.00 13.88           C  
ATOM    915  O   PRO A 118     -32.969  16.906 -46.938  1.00 13.88           O  
ATOM    916  CG  PRO A 118     -37.219  18.266 -46.875  1.00 13.88           C  
ATOM    917  CD  PRO A 118     -37.250  17.141 -45.906  1.00 13.88           C  
ATOM    918  N   GLU A 119     -34.031  18.812 -46.188  1.00 13.50           N  
ATOM    919  CA  GLU A 119     -33.406  19.859 -47.000  1.00 13.50           C  
ATOM    920  C   GLU A 119     -32.000  20.156 -46.500  1.00 13.50           C  
ATOM    921  CB  GLU A 119     -34.250  21.141 -47.000  1.00 13.50           C  
ATOM    922  O   GLU A 119     -31.641  19.766 -45.375  1.00 13.50           O  
ATOM    923  CG  GLU A 119     -35.188  21.266 -48.188  1.00 13.50           C  
ATOM    924  CD  GLU A 119     -36.031  22.516 -48.156  1.00 13.50           C  
ATOM    925  OE1 GLU A 119     -36.750  22.797 -49.156  1.00 13.50           O  
ATOM    926  OE2 GLU A 119     -35.969  23.234 -47.125  1.00 13.50           O  
ATOM    927  N   GLY A 120     -31.703  21.578 -46.500  1.00 13.50           N  
ATOM    928  CA  GLY A 120     -30.766  22.328 -47.312  1.00 13.50           C  
ATOM    929  C   GLY A 120     -29.422  22.531 -46.656  1.00 13.50           C  
ATOM    930  O   GLY A 120     -29.203  22.125 -45.531  1.00 13.50           O  
ATOM    931  N   ALA A 121     -29.062  24.000 -46.625  1.00 14.12           N  
ATOM    932  CA  ALA A 121     -28.109  24.734 -47.469  1.00 14.12           C  
ATOM    933  C   ALA A 121     -26.781  24.906 -46.750  1.00 14.12           C  
ATOM    934  CB  ALA A 121     -28.672  26.094 -47.875  1.00 14.12           C  
ATOM    935  O   ALA A 121     -26.672  24.609 -45.562  1.00 14.12           O  
ATOM    936  N   THR A 122     -26.422  26.297 -46.562  1.00 13.99           N  
ATOM    937  CA  THR A 122     -25.359  27.031 -47.281  1.00 13.99           C  
ATOM    938  C   THR A 122     -24.094  27.078 -46.438  1.00 13.99           C  
ATOM    939  CB  THR A 122     -25.812  28.453 -47.625  1.00 13.99           C  
ATOM    940  O   THR A 122     -23.984  26.422 -45.406  1.00 13.99           O  
ATOM    941  CG2 THR A 122     -26.828  28.453 -48.781  1.00 13.99           C  
ATOM    942  OG1 THR A 122     -26.422  29.062 -46.469  1.00 13.99           O  
ATOM    943  N   GLY A 123     -23.688  28.422 -46.156  1.00 13.78           N  
ATOM    944  CA  GLY A 123     -22.578  29.203 -46.688  1.00 13.78           C  
ATOM    945  C   GLY A 123     -21.359  29.203 -45.781  1.00 13.78           C  
ATOM    946  O   GLY A 123     -21.484  29.125 -44.562  1.00 13.78           O  
ATOM    947  N   LEU A 124     -20.219  28.969 -46.312  1.00 14.38           N  
ATOM    948  CA  LEU A 124     -18.859  28.625 -45.906  1.00 14.38           C  
ATOM    949  C   LEU A 124     -18.156  29.812 -45.281  1.00 14.38           C  
ATOM    950  CB  LEU A 124     -18.062  28.109 -47.125  1.00 14.38           C  
ATOM    951  O   LEU A 124     -17.266  29.656 -44.438  1.00 14.38           O  
ATOM    952  CG  LEU A 124     -18.125  26.609 -47.406  1.00 14.38           C  
ATOM    953  CD1 LEU A 124     -17.984  26.359 -48.906  1.00 14.38           C  
ATOM    954  CD2 LEU A 124     -17.062  25.859 -46.625  1.00 14.38           C  
ATOM    955  N   PRO A 125     -18.625  31.125 -45.812  1.00 13.59           N  
ATOM    956  CA  PRO A 125     -17.406  31.625 -46.500  1.00 13.59           C  
ATOM    957  C   PRO A 125     -16.281  31.953 -45.500  1.00 13.59           C  
ATOM    958  CB  PRO A 125     -17.891  32.906 -47.188  1.00 13.59           C  
ATOM    959  O   PRO A 125     -15.148  31.500 -45.688  1.00 13.59           O  
ATOM    960  CG  PRO A 125     -19.125  33.281 -46.469  1.00 13.59           C  
ATOM    961  CD  PRO A 125     -19.531  32.156 -45.531  1.00 13.59           C  
ATOM    962  N   GLY A 126     -16.469  33.188 -44.844  1.00 13.38           N  
ATOM    963  CA  GLY A 126     -15.656  34.375 -45.188  1.00 13.38           C  
ATOM    964  C   GLY A 126     -14.297  34.344 -44.531  1.00 13.38           C  
ATOM    965  O   GLY A 126     -14.148  33.875 -43.406  1.00 13.38           O  
ATOM    966  N   ALA A 127     -13.234  34.750 -45.312  1.00 14.39           N  
ATOM    967  CA  ALA A 127     -11.789  34.688 -45.531  1.00 14.39           C  
ATOM    968  C   ALA A 127     -11.039  35.562 -44.531  1.00 14.39           C  
ATOM    969  CB  ALA A 127     -11.461  35.156 -46.969  1.00 14.39           C  
ATOM    970  O   ALA A 127     -10.125  35.062 -43.844  1.00 14.39           O  
ATOM    971  N   PRO A 128     -10.805  36.906 -45.000  1.00 13.92           N  
ATOM    972  CA  PRO A 128      -9.461  37.281 -45.438  1.00 13.92           C  
ATOM    973  C   PRO A 128      -8.594  37.844 -44.312  1.00 13.92           C  
ATOM    974  CB  PRO A 128      -9.719  38.312 -46.531  1.00 13.92           C  
ATOM    975  O   PRO A 128      -7.477  37.375 -44.094  1.00 13.92           O  
ATOM    976  CG  PRO A 128     -11.102  38.812 -46.281  1.00 13.92           C  
ATOM    977  CD  PRO A 128     -11.742  37.906 -45.250  1.00 13.92           C  
ATOM    978  N   ALA A 129      -8.750  39.344 -44.094  1.00 13.09           N  
ATOM    979  CA  ALA A 129      -7.809  40.344 -44.594  1.00 13.09           C  
ATOM    980  C   ALA A 129      -6.684  40.562 -43.594  1.00 13.09           C  
ATOM    981  CB  ALA A 129      -8.539  41.625 -44.906  1.00 13.09           C  
ATOM    982  O   ALA A 129      -6.770  40.156 -42.438  1.00 13.09           O  
ATOM    983  N   ALA A 130      -6.445  42.062 -43.375  1.00 13.73           N  
ATOM    984  CA  ALA A 130      -5.367  42.969 -43.844  1.00 13.73           C  
ATOM    985  C   ALA A 130      -4.301  43.125 -42.750  1.00 13.73           C  
ATOM    986  CB  ALA A 130      -5.922  44.312 -44.219  1.00 13.73           C  
ATOM    987  O   ALA A 130      -4.504  42.719 -41.594  1.00 13.73           O  
ATOM    988  N   GLU A 131      -3.986  44.562 -42.469  1.00 13.66           N  
ATOM    989  CA  GLU A 131      -2.879  45.438 -42.844  1.00 13.66           C  
ATOM    990  C   GLU A 131      -1.898  45.625 -41.688  1.00 13.66           C  
ATOM    991  CB  GLU A 131      -3.398  46.812 -43.312  1.00 13.66           C  
ATOM    992  O   GLU A 131      -2.172  45.188 -40.562  1.00 13.66           O  
ATOM    993  CG  GLU A 131      -3.664  46.875 -44.812  1.00 13.66           C  
ATOM    994  CD  GLU A 131      -4.121  48.250 -45.281  1.00 13.66           C  
ATOM    995  OE1 GLU A 131      -4.227  48.469 -46.500  1.00 13.66           O  
ATOM    996  OE2 GLU A 131      -4.371  49.125 -44.406  1.00 13.66           O  
ATOM    997  N   GLY A 132      -1.638  47.062 -41.375  1.00 13.38           N  
ATOM    998  CA  GLY A 132      -0.455  47.906 -41.562  1.00 13.38           C  
ATOM    999  C   GLY A 132       0.450  47.938 -40.344  1.00 13.38           C  
ATOM   1000  O   GLY A 132       0.124  47.344 -39.312  1.00 13.38           O  
ATOM   1001  N   GLU A 133       0.876  49.312 -39.969  1.00 13.88           N  
ATOM   1002  CA  GLU A 133       2.096  50.125 -40.062  1.00 13.88           C  
ATOM   1003  C   GLU A 133       2.840  50.156 -38.750  1.00 13.88           C  
ATOM   1004  CB  GLU A 133       1.776  51.531 -40.531  1.00 13.88           C  
ATOM   1005  O   GLU A 133       2.264  49.875 -37.688  1.00 13.88           O  
ATOM   1006  CG  GLU A 133       1.793  51.688 -42.062  1.00 13.88           C  
ATOM   1007  CD  GLU A 133       1.584  53.125 -42.500  1.00 13.88           C  
ATOM   1008  OE1 GLU A 133       1.696  53.406 -43.719  1.00 13.88           O  
ATOM   1009  OE2 GLU A 133       1.308  54.000 -41.656  1.00 13.88           O  
ATOM   1010  N   PRO A 134       3.773  51.281 -38.719  1.00 14.51           N  
ATOM   1011  CA  PRO A 134       5.199  51.500 -38.469  1.00 14.51           C  
ATOM   1012  C   PRO A 134       5.488  51.906 -37.031  1.00 14.51           C  
ATOM   1013  CB  PRO A 134       5.551  52.656 -39.406  1.00 14.51           C  
ATOM   1014  O   PRO A 134       6.320  51.281 -36.375  1.00 14.51           O  
ATOM   1015  CG  PRO A 134       4.246  53.312 -39.719  1.00 14.51           C  
ATOM   1016  CD  PRO A 134       3.139  52.438 -39.219  1.00 14.51           C  
ATOM   1017  N   GLU A 135       5.316  53.344 -36.719  1.00 13.31           N  
ATOM   1018  CA  GLU A 135       6.418  54.312 -36.656  1.00 13.31           C  
ATOM   1019  C   GLU A 135       6.984  54.406 -35.250  1.00 13.31           C  
ATOM   1020  CB  GLU A 135       5.961  55.688 -37.125  1.00 13.31           C  
ATOM   1021  O   GLU A 135       6.387  53.906 -34.281  1.00 13.31           O  
ATOM   1022  CG  GLU A 135       6.277  55.969 -38.594  1.00 13.31           C  
ATOM   1023  CD  GLU A 135       5.855  57.344 -39.062  1.00 13.31           C  
ATOM   1024  OE1 GLU A 135       6.172  57.719 -40.219  1.00 13.31           O  
ATOM   1025  OE2 GLU A 135       5.207  58.062 -38.250  1.00 13.31           O  
ATOM   1026  N   GLU A 136       7.273  55.844 -34.875  1.00 13.60           N  
ATOM   1027  CA  GLU A 136       8.469  56.656 -34.656  1.00 13.60           C  
ATOM   1028  C   GLU A 136       8.773  56.812 -33.188  1.00 13.60           C  
ATOM   1029  CB  GLU A 136       8.312  58.031 -35.344  1.00 13.60           C  
ATOM   1030  O   GLU A 136       9.883  56.531 -32.719  1.00 13.60           O  
ATOM   1031  CG  GLU A 136       9.008  58.125 -36.688  1.00 13.60           C  
ATOM   1032  CD  GLU A 136       8.828  59.500 -37.344  1.00 13.60           C  
ATOM   1033  OE1 GLU A 136       9.430  59.719 -38.406  1.00 13.60           O  
ATOM   1034  OE2 GLU A 136       8.070  60.312 -36.781  1.00 13.60           O  
ATOM   1035  N   GLU A 137       8.477  58.156 -32.625  1.00 13.59           N  
ATOM   1036  CA  GLU A 137       9.406  59.250 -32.406  1.00 13.59           C  
ATOM   1037  C   GLU A 137       9.898  59.250 -30.953  1.00 13.59           C  
ATOM   1038  CB  GLU A 137       8.758  60.594 -32.750  1.00 13.59           C  
ATOM   1039  O   GLU A 137       9.305  58.594 -30.094  1.00 13.59           O  
ATOM   1040  CG  GLU A 137       9.148  61.156 -34.094  1.00 13.59           C  
ATOM   1041  CD  GLU A 137       8.508  62.469 -34.406  1.00 13.59           C  
ATOM   1042  OE1 GLU A 137       8.828  63.062 -35.469  1.00 13.59           O  
ATOM   1043  OE2 GLU A 137       7.680  62.938 -33.594  1.00 13.59           O  
ATOM   1044  N   ASP A 138      10.203  60.594 -30.453  1.00 13.60           N  
ATOM   1045  CA  ASP A 138      11.305  61.500 -30.078  1.00 13.60           C  
ATOM   1046  C   ASP A 138      11.430  61.594 -28.562  1.00 13.60           C  
ATOM   1047  CB  ASP A 138      11.109  62.875 -30.703  1.00 13.60           C  
ATOM   1048  O   ASP A 138      12.336  61.031 -27.969  1.00 13.60           O  
ATOM   1049  CG  ASP A 138      12.375  63.438 -31.328  1.00 13.60           C  
ATOM   1050  OD1 ASP A 138      13.445  62.781 -31.203  1.00 13.60           O  
ATOM   1051  OD2 ASP A 138      12.305  64.500 -31.953  1.00 13.60           O  
ATOM   1052  N   GLY A 139      11.281  62.938 -28.078  1.00 13.99           N  
ATOM   1053  CA  GLY A 139      12.164  64.000 -27.578  1.00 13.99           C  
ATOM   1054  C   GLY A 139      12.266  64.000 -26.062  1.00 13.99           C  
ATOM   1055  O   GLY A 139      11.531  63.281 -25.391  1.00 13.99           O  
ATOM   1056  N   GLY A 140      12.773  65.188 -25.516  1.00 14.20           N  
ATOM   1057  CA  GLY A 140      13.797  65.875 -24.750  1.00 14.20           C  
ATOM   1058  C   GLY A 140      13.352  66.250 -23.359  1.00 14.20           C  
ATOM   1059  O   GLY A 140      14.172  66.562 -22.500  1.00 14.20           O  
ATOM   1060  N   ALA A 141      12.086  66.562 -23.094  1.00 13.43           N  
ATOM   1061  CA  ALA A 141      12.000  67.812 -22.391  1.00 13.43           C  
ATOM   1062  C   ALA A 141      12.648  67.750 -21.016  1.00 13.43           C  
ATOM   1063  CB  ALA A 141      10.539  68.250 -22.266  1.00 13.43           C  
ATOM   1064  O   ALA A 141      12.836  66.688 -20.469  1.00 13.43           O  
ATOM   1065  N   ALA A 142      12.102  68.750 -20.219  1.00 14.25           N  
ATOM   1066  CA  ALA A 142      12.414  70.000 -19.531  1.00 14.25           C  
ATOM   1067  C   ALA A 142      12.844  69.750 -18.094  1.00 14.25           C  
ATOM   1068  CB  ALA A 142      11.211  70.938 -19.578  1.00 14.25           C  
ATOM   1069  O   ALA A 142      12.594  68.688 -17.531  1.00 14.25           O  
ATOM   1070  N   GLY A 143      12.836  70.875 -17.406  1.00 14.45           N  
ATOM   1071  CA  GLY A 143      13.609  71.875 -16.625  1.00 14.45           C  
ATOM   1072  C   GLY A 143      13.594  71.500 -15.133  1.00 14.45           C  
ATOM   1073  O   GLY A 143      12.859  70.625 -14.695  1.00 14.45           O  
ATOM   1074  N   GLN A 144      13.812  72.625 -14.367  1.00 14.73           N  
ATOM   1075  CA  GLN A 144      14.695  73.125 -13.344  1.00 14.73           C  
ATOM   1076  C   GLN A 144      14.086  73.000 -11.953  1.00 14.73           C  
ATOM   1077  CB  GLN A 144      15.000  74.625 -13.617  1.00 14.73           C  
ATOM   1078  O   GLN A 144      14.773  72.625 -11.008  1.00 14.73           O  
ATOM   1079  CG  GLN A 144      16.281  74.875 -14.406  1.00 14.73           C  
ATOM   1080  CD  GLN A 144      16.516  76.312 -14.734  1.00 14.73           C  
ATOM   1081  NE2 GLN A 144      17.672  76.625 -15.336  1.00 14.73           N  
ATOM   1082  OE1 GLN A 144      15.680  77.188 -14.445  1.00 14.73           O  
ATOM   1083  N   ARG A 145      12.891  73.625 -11.648  1.00 14.48           N  
ATOM   1084  CA  ARG A 145      13.000  74.688 -10.680  1.00 14.48           C  
ATOM   1085  C   ARG A 145      13.117  74.188  -9.258  1.00 14.48           C  
ATOM   1086  CB  ARG A 145      11.789  75.625 -10.781  1.00 14.48           C  
ATOM   1087  O   ARG A 145      12.938  72.938  -9.031  1.00 14.48           O  
ATOM   1088  CG  ARG A 145      11.930  76.688 -11.859  1.00 14.48           C  
ATOM   1089  CD  ARG A 145      10.727  77.625 -11.883  1.00 14.48           C  
ATOM   1090  NE  ARG A 145      10.898  78.688 -12.859  1.00 14.48           N  
ATOM   1091  NH1 ARG A 145       8.859  79.688 -12.430  1.00 14.48           N  
ATOM   1092  NH2 ARG A 145      10.266  80.625 -14.008  1.00 14.48           N  
ATOM   1093  CZ  ARG A 145      10.008  79.688 -13.094  1.00 14.48           C  
ATOM   1094  N   ARG A 146      12.148  74.625  -8.406  1.00 14.75           N  
ATOM   1095  CA  ARG A 146      12.219  75.625  -7.348  1.00 14.75           C  
ATOM   1096  C   ARG A 146      12.406  75.000  -5.980  1.00 14.75           C  
ATOM   1097  CB  ARG A 146      10.961  76.500  -7.348  1.00 14.75           C  
ATOM   1098  O   ARG A 146      12.102  73.812  -5.809  1.00 14.75           O  
ATOM   1099  CG  ARG A 146      11.109  77.812  -8.133  1.00 14.75           C  
ATOM   1100  CD  ARG A 146       9.828  78.625  -8.102  1.00 14.75           C  
ATOM   1101  NE  ARG A 146       9.984  79.938  -8.797  1.00 14.75           N  
ATOM   1102  NH1 ARG A 146       7.844  80.625  -8.359  1.00 14.75           N  
ATOM   1103  NH2 ARG A 146       9.289  81.938  -9.570  1.00 14.75           N  
ATOM   1104  CZ  ARG A 146       9.039  80.812  -8.906  1.00 14.75           C  
ATOM   1105  N   ASP A 147      12.414  75.812  -4.984  1.00 14.41           N  
ATOM   1106  CA  ASP A 147      13.109  76.312  -3.795  1.00 14.41           C  
ATOM   1107  C   ASP A 147      12.656  75.562  -2.549  1.00 14.41           C  
ATOM   1108  CB  ASP A 147      12.875  77.812  -3.611  1.00 14.41           C  
ATOM   1109  O   ASP A 147      11.781  74.688  -2.625  1.00 14.41           O  
ATOM   1110  CG  ASP A 147      14.070  78.688  -4.023  1.00 14.41           C  
ATOM   1111  OD1 ASP A 147      15.180  78.125  -4.184  1.00 14.41           O  
ATOM   1112  OD2 ASP A 147      13.898  79.875  -4.184  1.00 14.41           O  
ATOM   1113  N   GLY A 148      12.172  76.375  -1.604  1.00 15.13           N  
ATOM   1114  CA  GLY A 148      12.648  76.750  -0.286  1.00 15.13           C  
ATOM   1115  C   GLY A 148      12.062  75.875   0.831  1.00 15.13           C  
ATOM   1116  O   GLY A 148      12.727  75.000   1.351  1.00 15.13           O  
ATOM   1117  N   ARG A 149      11.117  76.500   1.597  1.00 15.92           N  
ATOM   1118  CA  ARG A 149      11.242  76.938   2.994  1.00 15.92           C  
ATOM   1119  C   ARG A 149      10.523  75.938   3.912  1.00 15.92           C  
ATOM   1120  CB  ARG A 149      10.688  78.312   3.203  1.00 15.92           C  
ATOM   1121  O   ARG A 149      10.766  75.938   5.121  1.00 15.92           O  
ATOM   1122  CG  ARG A 149      11.734  79.438   3.102  1.00 15.92           C  
ATOM   1123  CD  ARG A 149      11.141  80.812   3.361  1.00 15.92           C  
ATOM   1124  NE  ARG A 149      12.156  81.875   3.309  1.00 15.92           N  
ATOM   1125  NH1 ARG A 149      10.680  83.625   3.643  1.00 15.92           N  
ATOM   1126  NH2 ARG A 149      12.922  84.000   3.377  1.00 15.92           N  
ATOM   1127  CZ  ARG A 149      11.914  83.125   3.443  1.00 15.92           C  
ATOM   1128  N   PRO A 150       9.664  75.000   3.465  1.00 14.80           N  
ATOM   1129  CA  PRO A 150       8.633  75.188   4.492  1.00 14.80           C  
ATOM   1130  C   PRO A 150       9.094  74.688   5.867  1.00 14.80           C  
ATOM   1131  CB  PRO A 150       7.484  74.312   3.969  1.00 14.80           C  
ATOM   1132  O   PRO A 150       9.898  73.750   5.969  1.00 14.80           O  
ATOM   1133  CG  PRO A 150       8.094  73.500   2.887  1.00 14.80           C  
ATOM   1134  CD  PRO A 150       9.516  73.938   2.678  1.00 14.80           C  
ATOM   1135  N   GLY A 151       8.750  75.500   6.871  1.00 15.57           N  
ATOM   1136  CA  GLY A 151       8.953  75.750   8.289  1.00 15.57           C  
ATOM   1137  C   GLY A 151       8.539  74.562   9.172  1.00 15.57           C  
ATOM   1138  O   GLY A 151       8.102  73.562   8.680  1.00 15.57           O  
ATOM   1139  N   SER A 152       7.621  74.875  10.117  1.00 15.46           N  
ATOM   1140  CA  SER A 152       7.770  74.938  11.570  1.00 15.46           C  
ATOM   1141  C   SER A 152       7.273  73.625  12.211  1.00 15.46           C  
ATOM   1142  CB  SER A 152       7.008  76.125  12.156  1.00 15.46           C  
ATOM   1143  O   SER A 152       7.996  73.000  12.984  1.00 15.46           O  
ATOM   1144  OG  SER A 152       5.703  75.688  12.562  1.00 15.46           O  
ATOM   1145  N   SER A 153       5.863  73.500  12.469  1.00 16.03           N  
ATOM   1146  CA  SER A 153       5.359  73.625  13.836  1.00 16.03           C  
ATOM   1147  C   SER A 153       5.285  72.250  14.516  1.00 16.03           C  
ATOM   1148  CB  SER A 153       3.979  74.250  13.836  1.00 16.03           C  
ATOM   1149  O   SER A 153       5.324  71.250  13.852  1.00 16.03           O  
ATOM   1150  OG  SER A 153       2.988  73.375  13.383  1.00 16.03           O  
ATOM   1151  N   HIS A 154       4.602  72.250  15.750  1.00 16.02           N  
ATOM   1152  CA  HIS A 154       4.738  71.812  17.141  1.00 16.02           C  
ATOM   1153  C   HIS A 154       4.168  70.438  17.375  1.00 16.02           C  
ATOM   1154  CB  HIS A 154       4.051  72.812  18.062  1.00 16.02           C  
ATOM   1155  O   HIS A 154       4.836  69.562  17.938  1.00 16.02           O  
ATOM   1156  CG  HIS A 154       4.969  73.875  18.594  1.00 16.02           C  
ATOM   1157  CD2 HIS A 154       4.945  75.250  18.453  1.00 16.02           C  
ATOM   1158  ND1 HIS A 154       6.078  73.562  19.359  1.00 16.02           N  
ATOM   1159  CE1 HIS A 154       6.695  74.688  19.672  1.00 16.02           C  
ATOM   1160  NE2 HIS A 154       6.027  75.688  19.141  1.00 16.02           N  
ATOM   1161  N   ASN A 155       2.746  70.188  17.406  1.00 16.91           N  
ATOM   1162  CA  ASN A 155       2.070  69.938  18.672  1.00 16.91           C  
ATOM   1163  C   ASN A 155       2.037  68.438  18.969  1.00 16.91           C  
ATOM   1164  CB  ASN A 155       0.651  70.500  18.656  1.00 16.91           C  
ATOM   1165  O   ASN A 155       2.135  67.625  18.062  1.00 16.91           O  
ATOM   1166  CG  ASN A 155       0.566  71.875  19.297  1.00 16.91           C  
ATOM   1167  ND2 ASN A 155      -0.572  72.500  19.125  1.00 16.91           N  
ATOM   1168  OD1 ASN A 155       1.517  72.312  19.938  1.00 16.91           O  
ATOM   1169  N   GLY A 156       1.994  68.000  20.344  1.00 17.02           N  
ATOM   1170  CA  GLY A 156       2.221  67.000  21.375  1.00 17.02           C  
ATOM   1171  C   GLY A 156       1.167  65.938  21.391  1.00 17.02           C  
ATOM   1172  O   GLY A 156       1.086  65.125  22.344  1.00 17.02           O  
ATOM   1173  N   SER A 157       0.467  65.500  20.328  1.00 16.73           N  
ATOM   1174  CA  SER A 157      -0.746  64.812  20.734  1.00 16.73           C  
ATOM   1175  C   SER A 157      -0.413  63.531  21.516  1.00 16.73           C  
ATOM   1176  CB  SER A 157      -1.604  64.438  19.516  1.00 16.73           C  
ATOM   1177  O   SER A 157       0.387  62.719  21.062  1.00 16.73           O  
ATOM   1178  OG  SER A 157      -1.008  63.406  18.766  1.00 16.73           O  
ATOM   1179  N   GLY A 158      -0.569  63.500  22.906  1.00 17.78           N  
ATOM   1180  CA  GLY A 158      -0.449  62.594  24.047  1.00 17.78           C  
ATOM   1181  C   GLY A 158      -1.318  61.344  23.922  1.00 17.78           C  
ATOM   1182  O   GLY A 158      -2.361  61.250  24.562  1.00 17.78           O  
ATOM   1183  N   ASP A 159      -1.536  60.688  22.891  1.00 18.31           N  
ATOM   1184  CA  ASP A 159      -2.602  59.688  22.938  1.00 18.31           C  
ATOM   1185  C   ASP A 159      -2.311  58.625  24.000  1.00 18.31           C  
ATOM   1186  CB  ASP A 159      -2.783  59.031  21.562  1.00 18.31           C  
ATOM   1187  O   ASP A 159      -1.230  58.031  24.000  1.00 18.31           O  
ATOM   1188  CG  ASP A 159      -4.016  59.531  20.828  1.00 18.31           C  
ATOM   1189  OD1 ASP A 159      -4.859  60.219  21.438  1.00 18.31           O  
ATOM   1190  OD2 ASP A 159      -4.141  59.250  19.625  1.00 18.31           O  
ATOM   1191  N   GLY A 160      -2.943  58.750  25.266  1.00 20.77           N  
ATOM   1192  CA  GLY A 160      -3.066  57.969  26.484  1.00 20.77           C  
ATOM   1193  C   GLY A 160      -3.426  56.531  26.219  1.00 20.77           C  
ATOM   1194  O   GLY A 160      -4.168  56.219  25.281  1.00 20.77           O  
ATOM   1195  N   GLY A 161      -2.611  55.500  26.578  1.00 22.00           N  
ATOM   1196  CA  GLY A 161      -2.580  54.062  26.500  1.00 22.00           C  
ATOM   1197  C   GLY A 161      -3.680  53.406  27.312  1.00 22.00           C  
ATOM   1198  O   GLY A 161      -3.594  53.312  28.531  1.00 22.00           O  
ATOM   1199  N   ALA A 162      -5.062  53.594  27.156  1.00 27.22           N  
ATOM   1200  CA  ALA A 162      -6.117  52.938  27.922  1.00 27.22           C  
ATOM   1201  C   ALA A 162      -5.930  51.406  27.922  1.00 27.22           C  
ATOM   1202  CB  ALA A 162      -7.488  53.312  27.359  1.00 27.22           C  
ATOM   1203  O   ALA A 162      -5.516  50.844  26.922  1.00 27.22           O  
ATOM   1204  N   ALA A 163      -5.930  50.844  29.219  1.00 30.56           N  
ATOM   1205  CA  ALA A 163      -5.910  49.469  29.703  1.00 30.56           C  
ATOM   1206  C   ALA A 163      -7.043  48.656  29.078  1.00 30.56           C  
ATOM   1207  CB  ALA A 163      -6.012  49.438  31.219  1.00 30.56           C  
ATOM   1208  O   ALA A 163      -8.219  48.969  29.266  1.00 30.56           O  
ATOM   1209  N   ALA A 164      -6.965  48.125  27.984  1.00 34.78           N  
ATOM   1210  CA  ALA A 164      -8.023  47.406  27.281  1.00 34.78           C  
ATOM   1211  C   ALA A 164      -8.625  46.312  28.172  1.00 34.78           C  
ATOM   1212  CB  ALA A 164      -7.480  46.781  26.000  1.00 34.78           C  
ATOM   1213  O   ALA A 164      -7.902  45.594  28.875  1.00 34.78           O  
ATOM   1214  N   PRO A 165      -9.930  46.438  28.625  1.00 34.38           N  
ATOM   1215  CA  PRO A 165     -10.695  45.531  29.469  1.00 34.38           C  
ATOM   1216  C   PRO A 165     -10.383  44.062  29.172  1.00 34.38           C  
ATOM   1217  CB  PRO A 165     -12.148  45.844  29.109  1.00 34.38           C  
ATOM   1218  O   PRO A 165      -9.836  43.750  28.109  1.00 34.38           O  
ATOM   1219  CG  PRO A 165     -12.070  46.688  27.875  1.00 34.38           C  
ATOM   1220  CD  PRO A 165     -10.625  46.969  27.594  1.00 34.38           C  
ATOM   1221  N   SER A 166     -10.570  43.156  30.266  1.00 38.59           N  
ATOM   1222  CA  SER A 166     -10.367  41.688  30.406  1.00 38.59           C  
ATOM   1223  C   SER A 166     -11.031  40.938  29.250  1.00 38.59           C  
ATOM   1224  CB  SER A 166     -10.914  41.188  31.734  1.00 38.59           C  
ATOM   1225  O   SER A 166     -12.258  40.906  29.156  1.00 38.59           O  
ATOM   1226  OG  SER A 166     -12.328  41.250  31.750  1.00 38.59           O  
ATOM   1227  N   ALA A 167     -10.617  40.875  28.156  1.00 43.88           N  
ATOM   1228  CA  ALA A 167     -11.117  40.406  26.859  1.00 43.88           C  
ATOM   1229  C   ALA A 167     -11.586  38.938  26.938  1.00 43.88           C  
ATOM   1230  CB  ALA A 167     -10.047  40.562  25.781  1.00 43.88           C  
ATOM   1231  O   ALA A 167     -10.836  38.062  27.375  1.00 43.88           O  
ATOM   1232  N   ARG A 168     -12.859  38.625  27.125  1.00 50.25           N  
ATOM   1233  CA  ARG A 168     -13.516  37.344  26.969  1.00 50.25           C  
ATOM   1234  C   ARG A 168     -12.859  36.531  25.859  1.00 50.25           C  
ATOM   1235  CB  ARG A 168     -15.008  37.531  26.656  1.00 50.25           C  
ATOM   1236  O   ARG A 168     -12.367  37.062  24.875  1.00 50.25           O  
ATOM   1237  CG  ARG A 168     -15.867  37.688  27.906  1.00 50.25           C  
ATOM   1238  CD  ARG A 168     -17.344  37.750  27.547  1.00 50.25           C  
ATOM   1239  NE  ARG A 168     -18.172  37.938  28.734  1.00 50.25           N  
ATOM   1240  NH1 ARG A 168     -20.172  38.031  27.594  1.00 50.25           N  
ATOM   1241  NH2 ARG A 168     -20.156  38.250  29.875  1.00 50.25           N  
ATOM   1242  CZ  ARG A 168     -19.500  38.062  28.734  1.00 50.25           C  
ATOM   1243  N   PRO A 169     -12.570  35.156  26.188  1.00 57.84           N  
ATOM   1244  CA  PRO A 169     -11.922  34.312  25.172  1.00 57.84           C  
ATOM   1245  C   PRO A 169     -12.656  34.312  23.828  1.00 57.84           C  
ATOM   1246  CB  PRO A 169     -11.984  32.906  25.797  1.00 57.84           C  
ATOM   1247  O   PRO A 169     -13.883  34.188  23.797  1.00 57.84           O  
ATOM   1248  CG  PRO A 169     -12.898  33.031  26.984  1.00 57.84           C  
ATOM   1249  CD  PRO A 169     -13.219  34.500  27.156  1.00 57.84           C  
ATOM   1250  N   ARG A 170     -12.070  34.969  22.812  1.00 67.06           N  
ATOM   1251  CA  ARG A 170     -12.633  35.062  21.469  1.00 67.06           C  
ATOM   1252  C   ARG A 170     -12.617  33.719  20.766  1.00 67.06           C  
ATOM   1253  CB  ARG A 170     -11.875  36.094  20.641  1.00 67.06           C  
ATOM   1254  O   ARG A 170     -11.688  32.938  20.953  1.00 67.06           O  
ATOM   1255  CG  ARG A 170     -12.078  37.531  21.109  1.00 67.06           C  
ATOM   1256  CD  ARG A 170     -11.258  38.500  20.281  1.00 67.06           C  
ATOM   1257  NE  ARG A 170     -11.359  39.875  20.797  1.00 67.06           N  
ATOM   1258  NH1 ARG A 170      -9.820  40.781  19.328  1.00 67.06           N  
ATOM   1259  NH2 ARG A 170     -10.852  42.094  20.875  1.00 67.06           N  
ATOM   1260  CZ  ARG A 170     -10.680  40.906  20.328  1.00 67.06           C  
ATOM   1261  N   ASP A 171     -13.781  33.469  20.188  1.00 87.25           N  
ATOM   1262  CA  ASP A 171     -13.852  32.312  19.312  1.00 87.25           C  
ATOM   1263  C   ASP A 171     -12.961  32.500  18.078  1.00 87.25           C  
ATOM   1264  CB  ASP A 171     -15.297  32.031  18.891  1.00 87.25           C  
ATOM   1265  O   ASP A 171     -12.469  33.594  17.828  1.00 87.25           O  
ATOM   1266  CG  ASP A 171     -16.172  31.562  20.031  1.00 87.25           C  
ATOM   1267  OD1 ASP A 171     -15.656  30.906  20.953  1.00 87.25           O  
ATOM   1268  OD2 ASP A 171     -17.391  31.844  19.984  1.00 87.25           O  
ATOM   1269  N   PHE A 172     -12.656  31.562  17.406  1.00 91.50           N  
ATOM   1270  CA  PHE A 172     -11.555  31.562  16.453  1.00 91.50           C  
ATOM   1271  C   PHE A 172     -12.023  32.031  15.070  1.00 91.50           C  
ATOM   1272  CB  PHE A 172     -10.922  30.172  16.344  1.00 91.50           C  
ATOM   1273  O   PHE A 172     -11.602  33.062  14.578  1.00 91.50           O  
ATOM   1274  CG  PHE A 172      -9.773  30.094  15.383  1.00 91.50           C  
ATOM   1275  CD1 PHE A 172      -9.852  29.312  14.242  1.00 91.50           C  
ATOM   1276  CD2 PHE A 172      -8.602  30.797  15.625  1.00 91.50           C  
ATOM   1277  CE1 PHE A 172      -8.789  29.234  13.344  1.00 91.50           C  
ATOM   1278  CE2 PHE A 172      -7.531  30.734  14.734  1.00 91.50           C  
ATOM   1279  CZ  PHE A 172      -7.629  29.953  13.602  1.00 91.50           C  
ATOM   1280  N   LEU A 173     -13.039  31.344  14.469  1.00 95.94           N  
ATOM   1281  CA  LEU A 173     -13.359  31.594  13.070  1.00 95.94           C  
ATOM   1282  C   LEU A 173     -14.867  31.641  12.852  1.00 95.94           C  
ATOM   1283  CB  LEU A 173     -12.742  30.500  12.188  1.00 95.94           C  
ATOM   1284  O   LEU A 173     -15.602  30.797  13.375  1.00 95.94           O  
ATOM   1285  CG  LEU A 173     -13.078  30.562  10.695  1.00 95.94           C  
ATOM   1286  CD1 LEU A 173     -12.289  31.688  10.023  1.00 95.94           C  
ATOM   1287  CD2 LEU A 173     -12.797  29.219  10.023  1.00 95.94           C  
ATOM   1288  N   TYR A 174     -15.359  32.688  12.234  1.00 97.56           N  
ATOM   1289  CA  TYR A 174     -16.750  32.812  11.789  1.00 97.56           C  
ATOM   1290  C   TYR A 174     -16.844  32.719  10.273  1.00 97.56           C  
ATOM   1291  CB  TYR A 174     -17.344  34.156  12.258  1.00 97.56           C  
ATOM   1292  O   TYR A 174     -16.219  33.469   9.547  1.00 97.56           O  
ATOM   1293  CG  TYR A 174     -18.828  34.281  11.984  1.00 97.56           C  
ATOM   1294  CD1 TYR A 174     -19.297  34.750  10.773  1.00 97.56           C  
ATOM   1295  CD2 TYR A 174     -19.766  33.875  12.945  1.00 97.56           C  
ATOM   1296  CE1 TYR A 174     -20.656  34.875  10.516  1.00 97.56           C  
ATOM   1297  CE2 TYR A 174     -21.125  34.000  12.703  1.00 97.56           C  
ATOM   1298  OH  TYR A 174     -22.922  34.594  11.242  1.00 97.56           O  
ATOM   1299  CZ  TYR A 174     -21.562  34.500  11.484  1.00 97.56           C  
ATOM   1300  N   VAL A 175     -17.609  31.734   9.773  1.00 98.19           N  
ATOM   1301  CA  VAL A 175     -17.750  31.531   8.336  1.00 98.19           C  
ATOM   1302  C   VAL A 175     -19.188  31.859   7.926  1.00 98.19           C  
ATOM   1303  CB  VAL A 175     -17.391  30.094   7.918  1.00 98.19           C  
ATOM   1304  O   VAL A 175     -20.141  31.250   8.414  1.00 98.19           O  
ATOM   1305  CG1 VAL A 175     -17.578  29.906   6.410  1.00 98.19           C  
ATOM   1306  CG2 VAL A 175     -15.961  29.766   8.328  1.00 98.19           C  
ATOM   1307  N   GLY A 176     -19.359  32.875   7.137  1.00 98.00           N  
ATOM   1308  CA  GLY A 176     -20.625  33.156   6.504  1.00 98.00           C  
ATOM   1309  C   GLY A 176     -20.734  32.594   5.098  1.00 98.00           C  
ATOM   1310  O   GLY A 176     -19.969  33.000   4.211  1.00 98.00           O  
ATOM   1311  N   VAL A 177     -21.734  31.719   4.887  1.00 97.94           N  
ATOM   1312  CA  VAL A 177     -21.922  31.094   3.580  1.00 97.94           C  
ATOM   1313  C   VAL A 177     -23.047  31.797   2.824  1.00 97.94           C  
ATOM   1314  CB  VAL A 177     -22.234  29.578   3.709  1.00 97.94           C  
ATOM   1315  O   VAL A 177     -24.172  31.875   3.305  1.00 97.94           O  
ATOM   1316  CG1 VAL A 177     -22.438  28.953   2.332  1.00 97.94           C  
ATOM   1317  CG2 VAL A 177     -21.109  28.875   4.465  1.00 97.94           C  
ATOM   1318  N   MET A 178     -22.688  32.344   1.699  1.00 96.06           N  
ATOM   1319  CA  MET A 178     -23.672  33.000   0.842  1.00 96.06           C  
ATOM   1320  C   MET A 178     -24.438  31.953   0.017  1.00 96.06           C  
ATOM   1321  CB  MET A 178     -23.000  34.000  -0.083  1.00 96.06           C  
ATOM   1322  O   MET A 178     -23.828  31.188  -0.727  1.00 96.06           O  
ATOM   1323  CG  MET A 178     -23.922  35.125  -0.521  1.00 96.06           C  
ATOM   1324  SD  MET A 178     -23.078  36.375  -1.582  1.00 96.06           S  
ATOM   1325  CE  MET A 178     -22.000  35.281  -2.551  1.00 96.06           C  
ATOM   1326  N   THR A 179     -25.734  31.875   0.201  1.00 94.81           N  
ATOM   1327  CA  THR A 179     -26.562  30.922  -0.524  1.00 94.81           C  
ATOM   1328  C   THR A 179     -27.875  31.562  -0.954  1.00 94.81           C  
ATOM   1329  CB  THR A 179     -26.859  29.672   0.330  1.00 94.81           C  
ATOM   1330  O   THR A 179     -28.031  32.781  -0.860  1.00 94.81           O  
ATOM   1331  CG2 THR A 179     -27.594  30.047   1.609  1.00 94.81           C  
ATOM   1332  OG1 THR A 179     -27.656  28.766  -0.428  1.00 94.81           O  
ATOM   1333  N   ALA A 180     -28.688  30.859  -1.681  1.00 92.75           N  
ATOM   1334  CA  ALA A 180     -30.000  31.297  -2.121  1.00 92.75           C  
ATOM   1335  C   ALA A 180     -31.094  30.375  -1.571  1.00 92.75           C  
ATOM   1336  CB  ALA A 180     -30.078  31.344  -3.646  1.00 92.75           C  
ATOM   1337  O   ALA A 180     -30.812  29.250  -1.160  1.00 92.75           O  
ATOM   1338  N   GLN A 181     -32.250  30.844  -1.620  1.00 89.69           N  
ATOM   1339  CA  GLN A 181     -33.375  30.094  -1.065  1.00 89.69           C  
ATOM   1340  C   GLN A 181     -33.500  28.734  -1.751  1.00 89.69           C  
ATOM   1341  CB  GLN A 181     -34.656  30.875  -1.196  1.00 89.69           C  
ATOM   1342  O   GLN A 181     -33.812  27.734  -1.100  1.00 89.69           O  
ATOM   1343  CG  GLN A 181     -35.312  31.219   0.138  1.00 89.69           C  
ATOM   1344  CD  GLN A 181     -36.750  31.703  -0.012  1.00 89.69           C  
ATOM   1345  NE2 GLN A 181     -37.438  31.844   1.110  1.00 89.69           N  
ATOM   1346  OE1 GLN A 181     -37.219  31.938  -1.126  1.00 89.69           O  
ATOM   1347  N   LYS A 182     -33.281  28.656  -2.965  1.00 89.12           N  
ATOM   1348  CA  LYS A 182     -33.469  27.438  -3.738  1.00 89.12           C  
ATOM   1349  C   LYS A 182     -32.406  26.406  -3.393  1.00 89.12           C  
ATOM   1350  CB  LYS A 182     -33.438  27.734  -5.238  1.00 89.12           C  
ATOM   1351  O   LYS A 182     -32.562  25.203  -3.652  1.00 89.12           O  
ATOM   1352  CG  LYS A 182     -32.125  28.312  -5.727  1.00 89.12           C  
ATOM   1353  CD  LYS A 182     -32.156  28.609  -7.219  1.00 89.12           C  
ATOM   1354  CE  LYS A 182     -30.828  29.172  -7.711  1.00 89.12           C  
ATOM   1355  NZ  LYS A 182     -30.844  29.438  -9.180  1.00 89.12           N  
ATOM   1356  N   TYR A 183     -31.344  26.844  -2.826  1.00 93.31           N  
ATOM   1357  CA  TYR A 183     -30.234  25.938  -2.592  1.00 93.31           C  
ATOM   1358  C   TYR A 183     -30.156  25.531  -1.125  1.00 93.31           C  
ATOM   1359  CB  TYR A 183     -28.906  26.578  -3.029  1.00 93.31           C  
ATOM   1360  O   TYR A 183     -29.250  24.781  -0.728  1.00 93.31           O  
ATOM   1361  CG  TYR A 183     -28.828  26.844  -4.512  1.00 93.31           C  
ATOM   1362  CD1 TYR A 183     -29.125  25.828  -5.434  1.00 93.31           C  
ATOM   1363  CD2 TYR A 183     -28.453  28.078  -5.000  1.00 93.31           C  
ATOM   1364  CE1 TYR A 183     -29.047  26.062  -6.805  1.00 93.31           C  
ATOM   1365  CE2 TYR A 183     -28.359  28.328  -6.367  1.00 93.31           C  
ATOM   1366  OH  TYR A 183     -28.578  27.547  -8.609  1.00 93.31           O  
ATOM   1367  CZ  TYR A 183     -28.656  27.312  -7.258  1.00 93.31           C  
ATOM   1368  N   LEU A 184     -31.047  26.000  -0.236  1.00 92.62           N  
ATOM   1369  CA  LEU A 184     -31.016  25.719   1.194  1.00 92.62           C  
ATOM   1370  C   LEU A 184     -31.203  24.219   1.457  1.00 92.62           C  
ATOM   1371  CB  LEU A 184     -32.125  26.500   1.918  1.00 92.62           C  
ATOM   1372  O   LEU A 184     -30.547  23.656   2.348  1.00 92.62           O  
ATOM   1373  CG  LEU A 184     -31.812  27.969   2.197  1.00 92.62           C  
ATOM   1374  CD1 LEU A 184     -33.094  28.703   2.617  1.00 92.62           C  
ATOM   1375  CD2 LEU A 184     -30.734  28.109   3.270  1.00 92.62           C  
ATOM   1376  N   GLY A 185     -32.000  23.531   0.631  1.00 91.88           N  
ATOM   1377  CA  GLY A 185     -32.250  22.125   0.838  1.00 91.88           C  
ATOM   1378  C   GLY A 185     -31.297  21.219   0.099  1.00 91.88           C  
ATOM   1379  O   GLY A 185     -31.391  20.000   0.199  1.00 91.88           O  
ATOM   1380  N   SER A 186     -30.359  21.797  -0.613  1.00 93.81           N  
ATOM   1381  CA  SER A 186     -29.438  21.000  -1.425  1.00 93.81           C  
ATOM   1382  C   SER A 186     -27.984  21.344  -1.117  1.00 93.81           C  
ATOM   1383  CB  SER A 186     -29.719  21.219  -2.912  1.00 93.81           C  
ATOM   1384  O   SER A 186     -27.391  20.766  -0.204  1.00 93.81           O  
ATOM   1385  OG  SER A 186     -29.484  22.562  -3.279  1.00 93.81           O  
ATOM   1386  N   ARG A 187     -27.500  22.469  -1.670  1.00 95.06           N  
ATOM   1387  CA  ARG A 187     -26.094  22.812  -1.521  1.00 95.06           C  
ATOM   1388  C   ARG A 187     -25.766  23.219  -0.081  1.00 95.06           C  
ATOM   1389  CB  ARG A 187     -25.719  23.953  -2.469  1.00 95.06           C  
ATOM   1390  O   ARG A 187     -24.781  22.766   0.487  1.00 95.06           O  
ATOM   1391  CG  ARG A 187     -25.781  23.578  -3.941  1.00 95.06           C  
ATOM   1392  CD  ARG A 187     -25.312  24.719  -4.836  1.00 95.06           C  
ATOM   1393  NE  ARG A 187     -25.859  24.594  -6.188  1.00 95.06           N  
ATOM   1394  NH1 ARG A 187     -24.797  26.484  -7.004  1.00 95.06           N  
ATOM   1395  NH2 ARG A 187     -26.141  25.234  -8.375  1.00 95.06           N  
ATOM   1396  CZ  ARG A 187     -25.594  25.438  -7.188  1.00 95.06           C  
ATOM   1397  N   ALA A 188     -26.609  24.000   0.504  1.00 96.12           N  
ATOM   1398  CA  ALA A 188     -26.391  24.469   1.872  1.00 96.12           C  
ATOM   1399  C   ALA A 188     -26.469  23.312   2.861  1.00 96.12           C  
ATOM   1400  CB  ALA A 188     -27.406  25.547   2.240  1.00 96.12           C  
ATOM   1401  O   ALA A 188     -25.656  23.234   3.797  1.00 96.12           O  
ATOM   1402  N   LEU A 189     -27.406  22.500   2.645  1.00 95.38           N  
ATOM   1403  CA  LEU A 189     -27.562  21.344   3.516  1.00 95.38           C  
ATOM   1404  C   LEU A 189     -26.344  20.422   3.404  1.00 95.38           C  
ATOM   1405  CB  LEU A 189     -28.828  20.562   3.172  1.00 95.38           C  
ATOM   1406  O   LEU A 189     -25.891  19.859   4.406  1.00 95.38           O  
ATOM   1407  CG  LEU A 189     -29.281  19.516   4.184  1.00 95.38           C  
ATOM   1408  CD1 LEU A 189     -29.859  20.188   5.426  1.00 95.38           C  
ATOM   1409  CD2 LEU A 189     -30.297  18.562   3.557  1.00 95.38           C  
ATOM   1410  N   ALA A 190     -25.875  20.188   2.172  1.00 96.25           N  
ATOM   1411  CA  ALA A 190     -24.688  19.359   1.960  1.00 96.25           C  
ATOM   1412  C   ALA A 190     -23.484  19.953   2.678  1.00 96.25           C  
ATOM   1413  CB  ALA A 190     -24.406  19.219   0.468  1.00 96.25           C  
ATOM   1414  O   ALA A 190     -22.672  19.219   3.258  1.00 96.25           O  
ATOM   1415  N   ALA A 191     -23.328  21.250   2.680  1.00 96.81           N  
ATOM   1416  CA  ALA A 191     -22.234  21.906   3.383  1.00 96.81           C  
ATOM   1417  C   ALA A 191     -22.328  21.688   4.891  1.00 96.81           C  
ATOM   1418  CB  ALA A 191     -22.219  23.406   3.068  1.00 96.81           C  
ATOM   1419  O   ALA A 191     -21.344  21.375   5.547  1.00 96.81           O  
ATOM   1420  N   GLN A 192     -23.531  21.781   5.398  1.00 95.62           N  
ATOM   1421  CA  GLN A 192     -23.766  21.609   6.828  1.00 95.62           C  
ATOM   1422  C   GLN A 192     -23.469  20.188   7.262  1.00 95.62           C  
ATOM   1423  CB  GLN A 192     -25.219  21.969   7.188  1.00 95.62           C  
ATOM   1424  O   GLN A 192     -22.969  19.953   8.367  1.00 95.62           O  
ATOM   1425  CG  GLN A 192     -25.531  21.859   8.672  1.00 95.62           C  
ATOM   1426  CD  GLN A 192     -24.859  22.953   9.492  1.00 95.62           C  
ATOM   1427  NE2 GLN A 192     -24.922  22.828  10.812  1.00 95.62           N  
ATOM   1428  OE1 GLN A 192     -24.281  23.891   8.945  1.00 95.62           O  
ATOM   1429  N   ARG A 193     -23.750  19.250   6.414  1.00 95.06           N  
ATOM   1430  CA  ARG A 193     -23.594  17.844   6.750  1.00 95.06           C  
ATOM   1431  C   ARG A 193     -22.172  17.375   6.492  1.00 95.06           C  
ATOM   1432  CB  ARG A 193     -24.578  16.984   5.953  1.00 95.06           C  
ATOM   1433  O   ARG A 193     -21.797  16.250   6.848  1.00 95.06           O  
ATOM   1434  CG  ARG A 193     -26.016  17.109   6.422  1.00 95.06           C  
ATOM   1435  CD  ARG A 193     -26.953  16.234   5.594  1.00 95.06           C  
ATOM   1436  NE  ARG A 193     -28.328  16.266   6.117  1.00 95.06           N  
ATOM   1437  NH1 ARG A 193     -29.234  15.031   4.387  1.00 95.06           N  
ATOM   1438  NH2 ARG A 193     -30.562  15.789   6.090  1.00 95.06           N  
ATOM   1439  CZ  ARG A 193     -29.375  15.695   5.531  1.00 95.06           C  
ATOM   1440  N   THR A 194     -21.391  18.141   5.867  1.00 96.12           N  
ATOM   1441  CA  THR A 194     -20.031  17.719   5.531  1.00 96.12           C  
ATOM   1442  C   THR A 194     -19.000  18.578   6.258  1.00 96.12           C  
ATOM   1443  CB  THR A 194     -19.781  17.781   4.012  1.00 96.12           C  
ATOM   1444  O   THR A 194     -18.750  18.391   7.449  1.00 96.12           O  
ATOM   1445  CG2 THR A 194     -20.641  16.781   3.266  1.00 96.12           C  
ATOM   1446  OG1 THR A 194     -20.109  19.109   3.545  1.00 96.12           O  
ATOM   1447  N   TRP A 195     -18.453  19.703   5.559  1.00 96.75           N  
ATOM   1448  CA  TRP A 195     -17.266  20.391   6.070  1.00 96.75           C  
ATOM   1449  C   TRP A 195     -17.656  21.375   7.176  1.00 96.75           C  
ATOM   1450  CB  TRP A 195     -16.547  21.125   4.941  1.00 96.75           C  
ATOM   1451  O   TRP A 195     -16.828  21.688   8.039  1.00 96.75           O  
ATOM   1452  CG  TRP A 195     -17.391  22.156   4.242  1.00 96.75           C  
ATOM   1453  CD1 TRP A 195     -18.094  21.984   3.082  1.00 96.75           C  
ATOM   1454  CD2 TRP A 195     -17.609  23.500   4.656  1.00 96.75           C  
ATOM   1455  CE2 TRP A 195     -18.469  24.109   3.699  1.00 96.75           C  
ATOM   1456  CE3 TRP A 195     -17.172  24.266   5.746  1.00 96.75           C  
ATOM   1457  NE1 TRP A 195     -18.734  23.156   2.750  1.00 96.75           N  
ATOM   1458  CH2 TRP A 195     -18.438  26.156   4.875  1.00 96.75           C  
ATOM   1459  CZ2 TRP A 195     -18.891  25.422   3.801  1.00 96.75           C  
ATOM   1460  CZ3 TRP A 195     -17.594  25.594   5.844  1.00 96.75           C  
ATOM   1461  N   ALA A 196     -18.875  21.891   7.293  1.00 96.62           N  
ATOM   1462  CA  ALA A 196     -19.281  22.938   8.234  1.00 96.62           C  
ATOM   1463  C   ALA A 196     -19.109  22.469   9.672  1.00 96.62           C  
ATOM   1464  CB  ALA A 196     -20.719  23.375   7.969  1.00 96.62           C  
ATOM   1465  O   ALA A 196     -18.781  23.266  10.555  1.00 96.62           O  
ATOM   1466  N   ARG A 197     -19.250  21.219   9.906  1.00 92.38           N  
ATOM   1467  CA  ARG A 197     -19.156  20.656  11.250  1.00 92.38           C  
ATOM   1468  C   ARG A 197     -17.719  20.609  11.727  1.00 92.38           C  
ATOM   1469  CB  ARG A 197     -19.797  19.266  11.289  1.00 92.38           C  
ATOM   1470  O   ARG A 197     -17.469  20.500  12.930  1.00 92.38           O  
ATOM   1471  CG  ARG A 197     -21.297  19.266  11.141  1.00 92.38           C  
ATOM   1472  CD  ARG A 197     -21.891  17.875  11.328  1.00 92.38           C  
ATOM   1473  NE  ARG A 197     -23.000  17.875  12.281  1.00 92.38           N  
ATOM   1474  NH1 ARG A 197     -23.438  15.617  12.094  1.00 92.38           N  
ATOM   1475  NH2 ARG A 197     -24.688  16.922  13.500  1.00 92.38           N  
ATOM   1476  CZ  ARG A 197     -23.703  16.812  12.625  1.00 92.38           C  
ATOM   1477  N   PHE A 198     -16.828  20.719  10.820  1.00 94.06           N  
ATOM   1478  CA  PHE A 198     -15.422  20.547  11.156  1.00 94.06           C  
ATOM   1479  C   PHE A 198     -14.711  21.891  11.227  1.00 94.06           C  
ATOM   1480  CB  PHE A 198     -14.727  19.641  10.133  1.00 94.06           C  
ATOM   1481  O   PHE A 198     -13.500  21.938  11.422  1.00 94.06           O  
ATOM   1482  CG  PHE A 198     -15.219  18.219  10.156  1.00 94.06           C  
ATOM   1483  CD1 PHE A 198     -14.656  17.281  11.016  1.00 94.06           C  
ATOM   1484  CD2 PHE A 198     -16.234  17.812   9.305  1.00 94.06           C  
ATOM   1485  CE1 PHE A 198     -15.109  15.961  11.039  1.00 94.06           C  
ATOM   1486  CE2 PHE A 198     -16.703  16.484   9.320  1.00 94.06           C  
ATOM   1487  CZ  PHE A 198     -16.125  15.570  10.180  1.00 94.06           C  
ATOM   1488  N   ILE A 199     -15.453  22.969  11.102  1.00 95.75           N  
ATOM   1489  CA  ILE A 199     -14.883  24.297  11.203  1.00 95.75           C  
ATOM   1490  C   ILE A 199     -14.734  24.688  12.672  1.00 95.75           C  
ATOM   1491  CB  ILE A 199     -15.742  25.344  10.453  1.00 95.75           C  
ATOM   1492  O   ILE A 199     -15.672  24.547  13.461  1.00 95.75           O  
ATOM   1493  CG1 ILE A 199     -15.711  25.078   8.945  1.00 95.75           C  
ATOM   1494  CG2 ILE A 199     -15.273  26.766  10.773  1.00 95.75           C  
ATOM   1495  CD1 ILE A 199     -14.383  25.406   8.289  1.00 95.75           C  
ATOM   1496  N   PRO A 200     -13.492  25.078  13.070  1.00 91.62           N  
ATOM   1497  CA  PRO A 200     -13.312  25.531  14.445  1.00 91.62           C  
ATOM   1498  C   PRO A 200     -13.969  26.891  14.703  1.00 91.62           C  
ATOM   1499  CB  PRO A 200     -11.797  25.625  14.594  1.00 91.62           C  
ATOM   1500  O   PRO A 200     -13.273  27.906  14.820  1.00 91.62           O  
ATOM   1501  CG  PRO A 200     -11.281  25.734  13.195  1.00 91.62           C  
ATOM   1502  CD  PRO A 200     -12.328  25.203  12.258  1.00 91.62           C  
ATOM   1503  N   GLY A 201     -15.180  26.953  14.844  1.00 94.25           N  
ATOM   1504  CA  GLY A 201     -15.969  28.156  15.031  1.00 94.25           C  
ATOM   1505  C   GLY A 201     -17.422  27.969  14.664  1.00 94.25           C  
ATOM   1506  O   GLY A 201     -18.031  26.953  14.992  1.00 94.25           O  
ATOM   1507  N   ARG A 202     -17.922  29.000  14.047  1.00 95.69           N  
ATOM   1508  CA  ARG A 202     -19.344  29.016  13.734  1.00 95.69           C  
ATOM   1509  C   ARG A 202     -19.578  29.219  12.242  1.00 95.69           C  
ATOM   1510  CB  ARG A 202     -20.062  30.094  14.539  1.00 95.69           C  
ATOM   1511  O   ARG A 202     -18.875  30.016  11.609  1.00 95.69           O  
ATOM   1512  CG  ARG A 202     -21.578  29.984  14.484  1.00 95.69           C  
ATOM   1513  CD  ARG A 202     -22.250  30.906  15.508  1.00 95.69           C  
ATOM   1514  NE  ARG A 202     -23.672  30.594  15.648  1.00 95.69           N  
ATOM   1515  NH1 ARG A 202     -24.062  32.219  17.266  1.00 95.69           N  
ATOM   1516  NH2 ARG A 202     -25.766  30.875  16.531  1.00 95.69           N  
ATOM   1517  CZ  ARG A 202     -24.500  31.234  16.484  1.00 95.69           C  
ATOM   1518  N   VAL A 203     -20.500  28.422  11.711  1.00 97.38           N  
ATOM   1519  CA  VAL A 203     -20.875  28.562  10.312  1.00 97.38           C  
ATOM   1520  C   VAL A 203     -22.359  28.906  10.211  1.00 97.38           C  
ATOM   1521  CB  VAL A 203     -20.578  27.266   9.523  1.00 97.38           C  
ATOM   1522  O   VAL A 203     -23.203  28.281  10.844  1.00 97.38           O  
ATOM   1523  CG1 VAL A 203     -20.969  27.422   8.055  1.00 97.38           C  
ATOM   1524  CG2 VAL A 203     -19.109  26.891   9.641  1.00 97.38           C  
ATOM   1525  N   GLU A 204     -22.734  29.984   9.508  1.00 97.31           N  
ATOM   1526  CA  GLU A 204     -24.109  30.359   9.258  1.00 97.31           C  
ATOM   1527  C   GLU A 204     -24.359  30.609   7.770  1.00 97.31           C  
ATOM   1528  CB  GLU A 204     -24.484  31.609  10.062  1.00 97.31           C  
ATOM   1529  O   GLU A 204     -23.438  30.953   7.031  1.00 97.31           O  
ATOM   1530  CG  GLU A 204     -24.484  31.391  11.562  1.00 97.31           C  
ATOM   1531  CD  GLU A 204     -24.984  32.594  12.344  1.00 97.31           C  
ATOM   1532  OE1 GLU A 204     -25.547  32.406  13.445  1.00 97.31           O  
ATOM   1533  OE2 GLU A 204     -24.797  33.719  11.859  1.00 97.31           O  
ATOM   1534  N   PHE A 205     -25.625  30.391   7.332  1.00 96.75           N  
ATOM   1535  CA  PHE A 205     -26.000  30.516   5.930  1.00 96.75           C  
ATOM   1536  C   PHE A 205     -26.844  31.766   5.711  1.00 96.75           C  
ATOM   1537  CB  PHE A 205     -26.766  29.281   5.461  1.00 96.75           C  
ATOM   1538  O   PHE A 205     -27.812  32.000   6.441  1.00 96.75           O  
ATOM   1539  CG  PHE A 205     -25.953  28.016   5.492  1.00 96.75           C  
ATOM   1540  CD1 PHE A 205     -25.266  27.594   4.363  1.00 96.75           C  
ATOM   1541  CD2 PHE A 205     -25.875  27.250   6.648  1.00 96.75           C  
ATOM   1542  CE1 PHE A 205     -24.500  26.422   4.387  1.00 96.75           C  
ATOM   1543  CE2 PHE A 205     -25.125  26.078   6.684  1.00 96.75           C  
ATOM   1544  CZ  PHE A 205     -24.438  25.672   5.551  1.00 96.75           C  
ATOM   1545  N   PHE A 206     -26.406  32.562   4.789  1.00 96.00           N  
ATOM   1546  CA  PHE A 206     -27.094  33.844   4.516  1.00 96.00           C  
ATOM   1547  C   PHE A 206     -27.938  33.719   3.252  1.00 96.00           C  
ATOM   1548  CB  PHE A 206     -26.078  34.969   4.375  1.00 96.00           C  
ATOM   1549  O   PHE A 206     -27.422  33.375   2.189  1.00 96.00           O  
ATOM   1550  CG  PHE A 206     -25.406  35.344   5.668  1.00 96.00           C  
ATOM   1551  CD1 PHE A 206     -25.859  36.438   6.402  1.00 96.00           C  
ATOM   1552  CD2 PHE A 206     -24.328  34.625   6.148  1.00 96.00           C  
ATOM   1553  CE1 PHE A 206     -25.234  36.812   7.598  1.00 96.00           C  
ATOM   1554  CE2 PHE A 206     -23.703  34.969   7.344  1.00 96.00           C  
ATOM   1555  CZ  PHE A 206     -24.156  36.062   8.070  1.00 96.00           C  
ATOM   1556  N   SER A 207     -29.188  33.969   3.381  1.00 92.44           N  
ATOM   1557  CA  SER A 207     -30.125  33.906   2.266  1.00 92.44           C  
ATOM   1558  C   SER A 207     -31.000  35.156   2.225  1.00 92.44           C  
ATOM   1559  CB  SER A 207     -31.000  32.656   2.355  1.00 92.44           C  
ATOM   1560  O   SER A 207     -30.828  36.062   3.035  1.00 92.44           O  
ATOM   1561  OG  SER A 207     -32.250  32.875   1.711  1.00 92.44           O  
ATOM   1562  N   SER A 208     -31.859  35.219   1.157  1.00 88.75           N  
ATOM   1563  CA  SER A 208     -32.750  36.344   0.976  1.00 88.75           C  
ATOM   1564  C   SER A 208     -33.906  36.312   1.969  1.00 88.75           C  
ATOM   1565  CB  SER A 208     -33.312  36.375  -0.452  1.00 88.75           C  
ATOM   1566  O   SER A 208     -34.125  35.281   2.635  1.00 88.75           O  
ATOM   1567  OG  SER A 208     -34.062  35.219  -0.730  1.00 88.75           O  
ATOM   1568  N   GLN A 209     -34.531  37.500   2.205  1.00 80.31           N  
ATOM   1569  CA  GLN A 209     -35.656  37.656   3.121  1.00 80.31           C  
ATOM   1570  C   GLN A 209     -36.906  37.031   2.533  1.00 80.31           C  
ATOM   1571  CB  GLN A 209     -35.906  39.125   3.457  1.00 80.31           C  
ATOM   1572  O   GLN A 209     -37.938  36.938   3.205  1.00 80.31           O  
ATOM   1573  CG  GLN A 209     -36.844  39.312   4.633  1.00 80.31           C  
ATOM   1574  CD  GLN A 209     -37.062  40.781   4.965  1.00 80.31           C  
ATOM   1575  NE2 GLN A 209     -37.562  41.062   6.164  1.00 80.31           N  
ATOM   1576  OE1 GLN A 209     -36.781  41.688   4.148  1.00 80.31           O  
ATOM   1577  N   GLN A 210     -36.906  36.406   1.511  1.00 66.94           N  
ATOM   1578  CA  GLN A 210     -38.125  35.906   0.894  1.00 66.94           C  
ATOM   1579  C   GLN A 210     -38.812  34.875   1.779  1.00 66.94           C  
ATOM   1580  CB  GLN A 210     -37.812  35.312  -0.483  1.00 66.94           C  
ATOM   1581  O   GLN A 210     -38.125  34.156   2.523  1.00 66.94           O  
ATOM   1582  CG  GLN A 210     -37.562  36.375  -1.561  1.00 66.94           C  
ATOM   1583  CD  GLN A 210     -37.406  35.750  -2.943  1.00 66.94           C  
ATOM   1584  NE2 GLN A 210     -37.281  36.594  -3.955  1.00 66.94           N  
ATOM   1585  OE1 GLN A 210     -37.406  34.531  -3.100  1.00 66.94           O  
ATOM   1586  N   PRO A 211     -40.188  35.125   2.027  1.00 59.41           N  
ATOM   1587  CA  PRO A 211     -40.906  34.125   2.822  1.00 59.41           C  
ATOM   1588  C   PRO A 211     -40.594  32.688   2.395  1.00 59.41           C  
ATOM   1589  CB  PRO A 211     -42.375  34.469   2.568  1.00 59.41           C  
ATOM   1590  O   PRO A 211     -40.344  32.438   1.214  1.00 59.41           O  
ATOM   1591  CG  PRO A 211     -42.344  35.469   1.446  1.00 59.41           C  
ATOM   1592  CD  PRO A 211     -40.906  35.781   1.146  1.00 59.41           C  
ATOM   1593  N   PRO A 212     -40.125  31.938   3.348  1.00 55.81           N  
ATOM   1594  CA  PRO A 212     -39.812  30.562   2.965  1.00 55.81           C  
ATOM   1595  C   PRO A 212     -40.906  29.953   2.066  1.00 55.81           C  
ATOM   1596  CB  PRO A 212     -39.750  29.828   4.309  1.00 55.81           C  
ATOM   1597  O   PRO A 212     -42.062  30.328   2.152  1.00 55.81           O  
ATOM   1598  CG  PRO A 212     -40.250  30.828   5.309  1.00 55.81           C  
ATOM   1599  CD  PRO A 212     -40.500  32.125   4.602  1.00 55.81           C  
ATOM   1600  N   ASN A 213     -40.625  29.578   0.975  1.00 52.75           N  
ATOM   1601  CA  ASN A 213     -41.656  28.844   0.251  1.00 52.75           C  
ATOM   1602  C   ASN A 213     -42.469  27.953   1.185  1.00 52.75           C  
ATOM   1603  CB  ASN A 213     -41.031  28.016  -0.869  1.00 52.75           C  
ATOM   1604  O   ASN A 213     -41.906  27.250   2.031  1.00 52.75           O  
ATOM   1605  CG  ASN A 213     -41.000  28.750  -2.189  1.00 52.75           C  
ATOM   1606  ND2 ASN A 213     -40.219  28.219  -3.143  1.00 52.75           N  
ATOM   1607  OD1 ASN A 213     -41.625  29.797  -2.354  1.00 52.75           O  
ATOM   1608  N   ALA A 214     -43.938  28.250   1.438  1.00 53.16           N  
ATOM   1609  CA  ALA A 214     -44.938  27.719   2.357  1.00 53.16           C  
ATOM   1610  C   ALA A 214     -44.625  26.266   2.713  1.00 53.16           C  
ATOM   1611  CB  ALA A 214     -46.312  27.828   1.750  1.00 53.16           C  
ATOM   1612  O   ALA A 214     -45.000  25.781   3.775  1.00 53.16           O  
ATOM   1613  N   GLY A 215     -44.250  25.297   1.745  1.00 50.38           N  
ATOM   1614  CA  GLY A 215     -44.562  23.891   1.978  1.00 50.38           C  
ATOM   1615  C   GLY A 215     -43.406  23.125   2.578  1.00 50.38           C  
ATOM   1616  O   GLY A 215     -43.531  21.938   2.906  1.00 50.38           O  
ATOM   1617  N   GLN A 216     -42.188  23.375   2.334  1.00 56.47           N  
ATOM   1618  CA  GLN A 216     -41.188  22.391   2.756  1.00 56.47           C  
ATOM   1619  C   GLN A 216     -40.562  22.781   4.098  1.00 56.47           C  
ATOM   1620  CB  GLN A 216     -40.094  22.250   1.698  1.00 56.47           C  
ATOM   1621  O   GLN A 216     -40.344  23.969   4.367  1.00 56.47           O  
ATOM   1622  CG  GLN A 216     -40.469  21.359   0.532  1.00 56.47           C  
ATOM   1623  CD  GLN A 216     -39.344  21.188  -0.472  1.00 56.47           C  
ATOM   1624  NE2 GLN A 216     -39.562  20.328  -1.462  1.00 56.47           N  
ATOM   1625  OE1 GLN A 216     -38.281  21.828  -0.359  1.00 56.47           O  
ATOM   1626  N   PRO A 217     -40.781  21.953   5.125  1.00 61.19           N  
ATOM   1627  CA  PRO A 217     -40.156  22.219   6.422  1.00 61.19           C  
ATOM   1628  C   PRO A 217     -38.750  22.766   6.289  1.00 61.19           C  
ATOM   1629  CB  PRO A 217     -40.156  20.844   7.094  1.00 61.19           C  
ATOM   1630  O   PRO A 217     -38.000  22.359   5.391  1.00 61.19           O  
ATOM   1631  CG  PRO A 217     -40.531  19.891   6.004  1.00 61.19           C  
ATOM   1632  CD  PRO A 217     -40.938  20.672   4.801  1.00 61.19           C  
ATOM   1633  N   PRO A 218     -38.438  23.859   6.957  1.00 67.38           N  
ATOM   1634  CA  PRO A 218     -37.125  24.484   6.848  1.00 67.38           C  
ATOM   1635  C   PRO A 218     -35.969  23.531   7.219  1.00 67.38           C  
ATOM   1636  CB  PRO A 218     -37.188  25.656   7.836  1.00 67.38           C  
ATOM   1637  O   PRO A 218     -36.125  22.750   8.164  1.00 67.38           O  
ATOM   1638  CG  PRO A 218     -38.406  25.391   8.656  1.00 67.38           C  
ATOM   1639  CD  PRO A 218     -39.188  24.297   7.980  1.00 67.38           C  
ATOM   1640  N   PRO A 219     -35.000  23.359   6.332  1.00 75.12           N  
ATOM   1641  CA  PRO A 219     -33.875  22.484   6.660  1.00 75.12           C  
ATOM   1642  C   PRO A 219     -33.188  22.859   7.969  1.00 75.12           C  
ATOM   1643  CB  PRO A 219     -32.938  22.656   5.473  1.00 75.12           C  
ATOM   1644  O   PRO A 219     -33.312  24.016   8.406  1.00 75.12           O  
ATOM   1645  CG  PRO A 219     -33.375  23.922   4.820  1.00 75.12           C  
ATOM   1646  CD  PRO A 219     -34.750  24.266   5.316  1.00 75.12           C  
ATOM   1647  N   PRO A 220     -32.781  21.953   8.789  1.00 83.38           N  
ATOM   1648  CA  PRO A 220     -32.062  22.219  10.047  1.00 83.38           C  
ATOM   1649  C   PRO A 220     -30.734  22.938   9.844  1.00 83.38           C  
ATOM   1650  CB  PRO A 220     -31.844  20.812  10.625  1.00 83.38           C  
ATOM   1651  O   PRO A 220     -29.672  22.359  10.047  1.00 83.38           O  
ATOM   1652  CG  PRO A 220     -31.750  19.922   9.438  1.00 83.38           C  
ATOM   1653  CD  PRO A 220     -32.562  20.516   8.328  1.00 83.38           C  
ATOM   1654  N   LEU A 221     -30.844  24.188   9.281  1.00 91.38           N  
ATOM   1655  CA  LEU A 221     -29.688  25.016   8.992  1.00 91.38           C  
ATOM   1656  C   LEU A 221     -29.766  26.344   9.758  1.00 91.38           C  
ATOM   1657  CB  LEU A 221     -29.578  25.281   7.492  1.00 91.38           C  
ATOM   1658  O   LEU A 221     -30.859  26.891   9.945  1.00 91.38           O  
ATOM   1659  CG  LEU A 221     -29.125  24.109   6.621  1.00 91.38           C  
ATOM   1660  CD1 LEU A 221     -29.812  24.172   5.262  1.00 91.38           C  
ATOM   1661  CD2 LEU A 221     -27.609  24.109   6.465  1.00 91.38           C  
ATOM   1662  N   PRO A 222     -28.688  26.734  10.305  1.00 93.88           N  
ATOM   1663  CA  PRO A 222     -28.656  28.094  10.852  1.00 93.88           C  
ATOM   1664  C   PRO A 222     -28.688  29.156   9.758  1.00 93.88           C  
ATOM   1665  CB  PRO A 222     -27.344  28.125  11.625  1.00 93.88           C  
ATOM   1666  O   PRO A 222     -27.641  29.703   9.398  1.00 93.88           O  
ATOM   1667  CG  PRO A 222     -26.531  27.016  11.055  1.00 93.88           C  
ATOM   1668  CD  PRO A 222     -27.453  26.047  10.367  1.00 93.88           C  
ATOM   1669  N   VAL A 223     -29.906  29.578   9.359  1.00 93.38           N  
ATOM   1670  CA  VAL A 223     -30.078  30.500   8.242  1.00 93.38           C  
ATOM   1671  C   VAL A 223     -30.359  31.906   8.766  1.00 93.38           C  
ATOM   1672  CB  VAL A 223     -31.219  30.047   7.305  1.00 93.38           C  
ATOM   1673  O   VAL A 223     -31.125  32.094   9.719  1.00 93.38           O  
ATOM   1674  CG1 VAL A 223     -31.453  31.062   6.191  1.00 93.38           C  
ATOM   1675  CG2 VAL A 223     -30.906  28.672   6.719  1.00 93.38           C  
ATOM   1676  N   ILE A 224     -29.594  32.812   8.219  1.00 94.00           N  
ATOM   1677  CA  ILE A 224     -29.844  34.219   8.500  1.00 94.00           C  
ATOM   1678  C   ILE A 224     -30.453  34.906   7.266  1.00 94.00           C  
ATOM   1679  CB  ILE A 224     -28.547  34.969   8.914  1.00 94.00           C  
ATOM   1680  O   ILE A 224     -29.828  34.906   6.195  1.00 94.00           O  
ATOM   1681  CG1 ILE A 224     -27.953  34.312  10.180  1.00 94.00           C  
ATOM   1682  CG2 ILE A 224     -28.812  36.438   9.125  1.00 94.00           C  
ATOM   1683  CD1 ILE A 224     -27.234  35.312  11.094  1.00 94.00           C  
ATOM   1684  N   ALA A 225     -31.609  35.438   7.406  1.00 91.94           N  
ATOM   1685  CA  ALA A 225     -32.250  36.156   6.328  1.00 91.94           C  
ATOM   1686  C   ALA A 225     -31.875  37.656   6.379  1.00 91.94           C  
ATOM   1687  CB  ALA A 225     -33.781  36.000   6.406  1.00 91.94           C  
ATOM   1688  O   ALA A 225     -32.125  38.312   7.379  1.00 91.94           O  
ATOM   1689  N   LEU A 226     -31.250  38.125   5.320  1.00 92.62           N  
ATOM   1690  CA  LEU A 226     -30.844  39.500   5.258  1.00 92.62           C  
ATOM   1691  C   LEU A 226     -32.000  40.406   4.820  1.00 92.62           C  
ATOM   1692  CB  LEU A 226     -29.656  39.688   4.301  1.00 92.62           C  
ATOM   1693  O   LEU A 226     -32.531  40.219   3.730  1.00 92.62           O  
ATOM   1694  CG  LEU A 226     -28.312  39.156   4.785  1.00 92.62           C  
ATOM   1695  CD1 LEU A 226     -27.344  39.031   3.615  1.00 92.62           C  
ATOM   1696  CD2 LEU A 226     -27.734  40.062   5.871  1.00 92.62           C  
ATOM   1697  N   PRO A 227     -32.281  41.344   5.641  1.00 87.69           N  
ATOM   1698  CA  PRO A 227     -33.406  42.188   5.297  1.00 87.69           C  
ATOM   1699  C   PRO A 227     -33.156  43.031   4.043  1.00 87.69           C  
ATOM   1700  CB  PRO A 227     -33.562  43.094   6.527  1.00 87.69           C  
ATOM   1701  O   PRO A 227     -32.062  43.594   3.887  1.00 87.69           O  
ATOM   1702  CG  PRO A 227     -32.469  42.656   7.445  1.00 87.69           C  
ATOM   1703  CD  PRO A 227     -31.672  41.562   6.781  1.00 87.69           C  
ATOM   1704  N   GLY A 228     -34.156  43.094   3.111  1.00 85.56           N  
ATOM   1705  CA  GLY A 228     -34.094  43.938   1.929  1.00 85.56           C  
ATOM   1706  C   GLY A 228     -33.250  43.375   0.820  1.00 85.56           C  
ATOM   1707  O   GLY A 228     -32.969  44.031  -0.177  1.00 85.56           O  
ATOM   1708  N   VAL A 229     -32.719  42.219   1.037  1.00 90.00           N  
ATOM   1709  CA  VAL A 229     -31.828  41.594   0.054  1.00 90.00           C  
ATOM   1710  C   VAL A 229     -32.594  40.500  -0.716  1.00 90.00           C  
ATOM   1711  CB  VAL A 229     -30.578  41.000   0.720  1.00 90.00           C  
ATOM   1712  O   VAL A 229     -33.375  39.750  -0.135  1.00 90.00           O  
ATOM   1713  CG1 VAL A 229     -29.641  40.406  -0.332  1.00 90.00           C  
ATOM   1714  CG2 VAL A 229     -29.844  42.062   1.546  1.00 90.00           C  
ATOM   1715  N   ASP A 230     -32.406  40.469  -2.061  1.00 85.38           N  
ATOM   1716  CA  ASP A 230     -33.000  39.438  -2.900  1.00 85.38           C  
ATOM   1717  C   ASP A 230     -31.938  38.469  -3.426  1.00 85.38           C  
ATOM   1718  CB  ASP A 230     -33.750  40.062  -4.066  1.00 85.38           C  
ATOM   1719  O   ASP A 230     -30.750  38.594  -3.072  1.00 85.38           O  
ATOM   1720  CG  ASP A 230     -32.875  40.938  -4.957  1.00 85.38           C  
ATOM   1721  OD1 ASP A 230     -31.656  41.000  -4.711  1.00 85.38           O  
ATOM   1722  OD2 ASP A 230     -33.406  41.531  -5.906  1.00 85.38           O  
ATOM   1723  N   ASP A 231     -32.375  37.469  -4.219  1.00 84.06           N  
ATOM   1724  CA  ASP A 231     -31.453  36.469  -4.727  1.00 84.06           C  
ATOM   1725  C   ASP A 231     -31.031  36.750  -6.164  1.00 84.06           C  
ATOM   1726  CB  ASP A 231     -32.062  35.062  -4.641  1.00 84.06           C  
ATOM   1727  O   ASP A 231     -30.734  35.844  -6.938  1.00 84.06           O  
ATOM   1728  CG  ASP A 231     -32.094  34.500  -3.230  1.00 84.06           C  
ATOM   1729  OD1 ASP A 231     -31.234  34.875  -2.412  1.00 84.06           O  
ATOM   1730  OD2 ASP A 231     -32.969  33.688  -2.934  1.00 84.06           O  
ATOM   1731  N   SER A 232     -30.984  38.031  -6.480  1.00 81.69           N  
ATOM   1732  CA  SER A 232     -30.562  38.438  -7.816  1.00 81.69           C  
ATOM   1733  C   SER A 232     -29.062  38.188  -8.023  1.00 81.69           C  
ATOM   1734  CB  SER A 232     -30.875  39.906  -8.062  1.00 81.69           C  
ATOM   1735  O   SER A 232     -28.281  38.281  -7.070  1.00 81.69           O  
ATOM   1736  OG  SER A 232     -30.484  40.688  -6.957  1.00 81.69           O  
ATOM   1737  N   TYR A 233     -28.703  37.781  -9.242  1.00 83.62           N  
ATOM   1738  CA  TYR A 233     -27.312  37.562  -9.617  1.00 83.62           C  
ATOM   1739  C   TYR A 233     -26.844  38.688 -10.555  1.00 83.62           C  
ATOM   1740  CB  TYR A 233     -27.125  36.219 -10.281  1.00 83.62           C  
ATOM   1741  O   TYR A 233     -27.516  39.000 -11.539  1.00 83.62           O  
ATOM   1742  CG  TYR A 233     -25.672  35.781 -10.406  1.00 83.62           C  
ATOM   1743  CD1 TYR A 233     -24.953  36.062 -11.562  1.00 83.62           C  
ATOM   1744  CD2 TYR A 233     -25.031  35.125  -9.367  1.00 83.62           C  
ATOM   1745  CE1 TYR A 233     -23.625  35.656 -11.688  1.00 83.62           C  
ATOM   1746  CE2 TYR A 233     -23.703  34.719  -9.477  1.00 83.62           C  
ATOM   1747  OH  TYR A 233     -21.688  34.625 -10.750  1.00 83.62           O  
ATOM   1748  CZ  TYR A 233     -23.000  35.000 -10.633  1.00 83.62           C  
ATOM   1749  N   PRO A 234     -25.703  39.344 -10.219  1.00 86.94           N  
ATOM   1750  CA  PRO A 234     -24.688  39.062  -9.211  1.00 86.94           C  
ATOM   1751  C   PRO A 234     -25.078  39.531  -7.816  1.00 86.94           C  
ATOM   1752  CB  PRO A 234     -23.469  39.812  -9.727  1.00 86.94           C  
ATOM   1753  O   PRO A 234     -25.766  40.562  -7.684  1.00 86.94           O  
ATOM   1754  CG  PRO A 234     -23.797  40.156 -11.148  1.00 86.94           C  
ATOM   1755  CD  PRO A 234     -25.281  40.125 -11.305  1.00 86.94           C  
ATOM   1756  N   PRO A 235     -24.578  38.844  -6.809  1.00 89.94           N  
ATOM   1757  CA  PRO A 235     -25.078  39.094  -5.457  1.00 89.94           C  
ATOM   1758  C   PRO A 235     -24.281  40.156  -4.727  1.00 89.94           C  
ATOM   1759  CB  PRO A 235     -24.922  37.719  -4.766  1.00 89.94           C  
ATOM   1760  O   PRO A 235     -23.812  39.938  -3.605  1.00 89.94           O  
ATOM   1761  CG  PRO A 235     -23.703  37.125  -5.391  1.00 89.94           C  
ATOM   1762  CD  PRO A 235     -23.625  37.562  -6.820  1.00 89.94           C  
ATOM   1763  N   GLN A 236     -24.234  41.344  -5.297  1.00 89.69           N  
ATOM   1764  CA  GLN A 236     -23.453  42.438  -4.719  1.00 89.69           C  
ATOM   1765  C   GLN A 236     -24.031  42.875  -3.371  1.00 89.69           C  
ATOM   1766  CB  GLN A 236     -23.406  43.625  -5.672  1.00 89.69           C  
ATOM   1767  O   GLN A 236     -23.344  42.812  -2.350  1.00 89.69           O  
ATOM   1768  CG  GLN A 236     -22.641  43.344  -6.957  1.00 89.69           C  
ATOM   1769  CD  GLN A 236     -22.891  44.406  -8.031  1.00 89.69           C  
ATOM   1770  NE2 GLN A 236     -21.953  44.531  -8.953  1.00 89.69           N  
ATOM   1771  OE1 GLN A 236     -23.922  45.062  -8.023  1.00 89.69           O  
ATOM   1772  N   LYS A 237     -25.328  43.219  -3.428  1.00 90.62           N  
ATOM   1773  CA  LYS A 237     -25.969  43.688  -2.207  1.00 90.62           C  
ATOM   1774  C   LYS A 237     -25.938  42.625  -1.115  1.00 90.62           C  
ATOM   1775  CB  LYS A 237     -27.422  44.094  -2.484  1.00 90.62           C  
ATOM   1776  O   LYS A 237     -25.688  42.938   0.052  1.00 90.62           O  
ATOM   1777  CG  LYS A 237     -28.094  44.844  -1.328  1.00 90.62           C  
ATOM   1778  CD  LYS A 237     -29.500  45.312  -1.700  1.00 90.62           C  
ATOM   1779  CE  LYS A 237     -30.172  46.031  -0.539  1.00 90.62           C  
ATOM   1780  NZ  LYS A 237     -31.531  46.500  -0.905  1.00 90.62           N  
ATOM   1781  N   LYS A 238     -26.172  41.438  -1.489  1.00 92.44           N  
ATOM   1782  CA  LYS A 238     -26.172  40.344  -0.532  1.00 92.44           C  
ATOM   1783  C   LYS A 238     -24.812  40.156   0.120  1.00 92.44           C  
ATOM   1784  CB  LYS A 238     -26.594  39.031  -1.217  1.00 92.44           C  
ATOM   1785  O   LYS A 238     -24.703  40.000   1.338  1.00 92.44           O  
ATOM   1786  CG  LYS A 238     -27.031  37.938  -0.253  1.00 92.44           C  
ATOM   1787  CD  LYS A 238     -27.469  36.688  -0.994  1.00 92.44           C  
ATOM   1788  CE  LYS A 238     -28.891  36.812  -1.542  1.00 92.44           C  
ATOM   1789  NZ  LYS A 238     -29.312  35.594  -2.283  1.00 92.44           N  
ATOM   1790  N   SER A 239     -23.750  40.156  -0.632  1.00 94.25           N  
ATOM   1791  CA  SER A 239     -22.391  39.969  -0.131  1.00 94.25           C  
ATOM   1792  C   SER A 239     -22.000  41.094   0.836  1.00 94.25           C  
ATOM   1793  CB  SER A 239     -21.391  39.938  -1.289  1.00 94.25           C  
ATOM   1794  O   SER A 239     -21.484  40.844   1.920  1.00 94.25           O  
ATOM   1795  OG  SER A 239     -20.078  39.625  -0.821  1.00 94.25           O  
ATOM   1796  N   PHE A 240     -22.281  42.375   0.517  1.00 94.94           N  
ATOM   1797  CA  PHE A 240     -21.922  43.531   1.350  1.00 94.94           C  
ATOM   1798  C   PHE A 240     -22.750  43.531   2.633  1.00 94.94           C  
ATOM   1799  CB  PHE A 240     -22.141  44.812   0.583  1.00 94.94           C  
ATOM   1800  O   PHE A 240     -22.219  43.781   3.713  1.00 94.94           O  
ATOM   1801  CG  PHE A 240     -21.000  45.188  -0.324  1.00 94.94           C  
ATOM   1802  CD1 PHE A 240     -19.984  46.031   0.120  1.00 94.94           C  
ATOM   1803  CD2 PHE A 240     -20.938  44.688  -1.622  1.00 94.94           C  
ATOM   1804  CE1 PHE A 240     -18.922  46.375  -0.718  1.00 94.94           C  
ATOM   1805  CE2 PHE A 240     -19.891  45.031  -2.465  1.00 94.94           C  
ATOM   1806  CZ  PHE A 240     -18.875  45.875  -2.012  1.00 94.94           C  
ATOM   1807  N   MET A 241     -24.031  43.188   2.482  1.00 94.81           N  
ATOM   1808  CA  MET A 241     -24.891  43.156   3.660  1.00 94.81           C  
ATOM   1809  C   MET A 241     -24.500  42.031   4.594  1.00 94.81           C  
ATOM   1810  CB  MET A 241     -26.359  43.031   3.250  1.00 94.81           C  
ATOM   1811  O   MET A 241     -24.625  42.156   5.812  1.00 94.81           O  
ATOM   1812  CG  MET A 241     -26.938  44.312   2.639  1.00 94.81           C  
ATOM   1813  SD  MET A 241     -26.844  45.750   3.779  1.00 94.81           S  
ATOM   1814  CE  MET A 241     -28.109  45.281   4.988  1.00 94.81           C  
ATOM   1815  N   MET A 242     -24.094  40.969   4.043  1.00 95.88           N  
ATOM   1816  CA  MET A 242     -23.609  39.844   4.844  1.00 95.88           C  
ATOM   1817  C   MET A 242     -22.375  40.250   5.645  1.00 95.88           C  
ATOM   1818  CB  MET A 242     -23.281  38.656   3.951  1.00 95.88           C  
ATOM   1819  O   MET A 242     -22.297  39.969   6.844  1.00 95.88           O  
ATOM   1820  CG  MET A 242     -22.656  37.469   4.695  1.00 95.88           C  
ATOM   1821  SD  MET A 242     -22.250  36.062   3.586  1.00 95.88           S  
ATOM   1822  CE  MET A 242     -20.656  36.656   2.914  1.00 95.88           C  
ATOM   1823  N   ILE A 243     -21.391  40.844   4.969  1.00 96.69           N  
ATOM   1824  CA  ILE A 243     -20.172  41.281   5.633  1.00 96.69           C  
ATOM   1825  C   ILE A 243     -20.516  42.312   6.727  1.00 96.69           C  
ATOM   1826  CB  ILE A 243     -19.172  41.906   4.625  1.00 96.69           C  
ATOM   1827  O   ILE A 243     -19.922  42.250   7.812  1.00 96.69           O  
ATOM   1828  CG1 ILE A 243     -18.672  40.812   3.658  1.00 96.69           C  
ATOM   1829  CG2 ILE A 243     -18.000  42.562   5.363  1.00 96.69           C  
ATOM   1830  CD1 ILE A 243     -17.859  41.375   2.484  1.00 96.69           C  
ATOM   1831  N   LYS A 244     -21.453  43.188   6.441  1.00 96.19           N  
ATOM   1832  CA  LYS A 244     -21.906  44.156   7.449  1.00 96.19           C  
ATOM   1833  C   LYS A 244     -22.516  43.438   8.656  1.00 96.19           C  
ATOM   1834  CB  LYS A 244     -22.922  45.125   6.855  1.00 96.19           C  
ATOM   1835  O   LYS A 244     -22.250  43.812   9.805  1.00 96.19           O  
ATOM   1836  CG  LYS A 244     -23.359  46.219   7.812  1.00 96.19           C  
ATOM   1837  CD  LYS A 244     -24.312  47.219   7.137  1.00 96.19           C  
ATOM   1838  CE  LYS A 244     -24.828  48.250   8.117  1.00 96.19           C  
ATOM   1839  NZ  LYS A 244     -25.344  47.625   9.367  1.00 96.19           N  
ATOM   1840  N   TYR A 245     -23.344  42.500   8.367  1.00 95.94           N  
ATOM   1841  CA  TYR A 245     -23.953  41.688   9.438  1.00 95.94           C  
ATOM   1842  C   TYR A 245     -22.891  41.031  10.305  1.00 95.94           C  
ATOM   1843  CB  TYR A 245     -24.891  40.625   8.859  1.00 95.94           C  
ATOM   1844  O   TYR A 245     -22.984  41.062  11.531  1.00 95.94           O  
ATOM   1845  CG  TYR A 245     -25.641  39.844   9.906  1.00 95.94           C  
ATOM   1846  CD1 TYR A 245     -25.062  38.750  10.516  1.00 95.94           C  
ATOM   1847  CD2 TYR A 245     -26.922  40.219  10.297  1.00 95.94           C  
ATOM   1848  CE1 TYR A 245     -25.750  38.000  11.484  1.00 95.94           C  
ATOM   1849  CE2 TYR A 245     -27.625  39.500  11.266  1.00 95.94           C  
ATOM   1850  OH  TYR A 245     -27.719  37.688  12.805  1.00 95.94           O  
ATOM   1851  CZ  TYR A 245     -27.031  38.406  11.852  1.00 95.94           C  
ATOM   1852  N   MET A 246     -21.891  40.438   9.703  1.00 96.75           N  
ATOM   1853  CA  MET A 246     -20.797  39.781  10.422  1.00 96.75           C  
ATOM   1854  C   MET A 246     -20.078  40.781  11.336  1.00 96.75           C  
ATOM   1855  CB  MET A 246     -19.797  39.156   9.445  1.00 96.75           C  
ATOM   1856  O   MET A 246     -19.750  40.438  12.477  1.00 96.75           O  
ATOM   1857  CG  MET A 246     -20.344  38.000   8.641  1.00 96.75           C  
ATOM   1858  SD  MET A 246     -19.172  37.375   7.391  1.00 96.75           S  
ATOM   1859  CE  MET A 246     -18.203  36.219   8.406  1.00 96.75           C  
ATOM   1860  N   HIS A 247     -19.781  41.938  10.797  1.00 96.31           N  
ATOM   1861  CA  HIS A 247     -19.141  42.969  11.570  1.00 96.31           C  
ATOM   1862  C   HIS A 247     -20.000  43.406  12.742  1.00 96.31           C  
ATOM   1863  CB  HIS A 247     -18.828  44.188  10.672  1.00 96.31           C  
ATOM   1864  O   HIS A 247     -19.531  43.469  13.883  1.00 96.31           O  
ATOM   1865  CG  HIS A 247     -18.297  45.375  11.422  1.00 96.31           C  
ATOM   1866  CD2 HIS A 247     -17.031  45.781  11.672  1.00 96.31           C  
ATOM   1867  ND1 HIS A 247     -19.125  46.281  12.008  1.00 96.31           N  
ATOM   1868  CE1 HIS A 247     -18.391  47.219  12.602  1.00 96.31           C  
ATOM   1869  NE2 HIS A 247     -17.109  46.938  12.406  1.00 96.31           N  
ATOM   1870  N   ASP A 248     -21.281  43.688  12.555  1.00 95.81           N  
ATOM   1871  CA  ASP A 248     -22.172  44.281  13.555  1.00 95.81           C  
ATOM   1872  C   ASP A 248     -22.453  43.312  14.688  1.00 95.81           C  
ATOM   1873  CB  ASP A 248     -23.484  44.750  12.906  1.00 95.81           C  
ATOM   1874  O   ASP A 248     -22.594  43.719  15.844  1.00 95.81           O  
ATOM   1875  CG  ASP A 248     -23.312  45.938  11.984  1.00 95.81           C  
ATOM   1876  OD1 ASP A 248     -22.234  46.562  11.992  1.00 95.81           O  
ATOM   1877  OD2 ASP A 248     -24.281  46.250  11.242  1.00 95.81           O  
ATOM   1878  N   HIS A 249     -22.469  42.062  14.406  1.00 95.50           N  
ATOM   1879  CA  HIS A 249     -22.906  41.094  15.406  1.00 95.50           C  
ATOM   1880  C   HIS A 249     -21.719  40.375  16.016  1.00 95.50           C  
ATOM   1881  CB  HIS A 249     -23.891  40.094  14.789  1.00 95.50           C  
ATOM   1882  O   HIS A 249     -21.781  39.938  17.172  1.00 95.50           O  
ATOM   1883  CG  HIS A 249     -25.219  40.688  14.422  1.00 95.50           C  
ATOM   1884  CD2 HIS A 249     -26.438  40.594  15.000  1.00 95.50           C  
ATOM   1885  ND1 HIS A 249     -25.375  41.531  13.344  1.00 95.50           N  
ATOM   1886  CE1 HIS A 249     -26.641  41.906  13.273  1.00 95.50           C  
ATOM   1887  NE2 HIS A 249     -27.297  41.344  14.258  1.00 95.50           N  
ATOM   1888  N   TYR A 250     -20.656  40.281  15.234  1.00 95.56           N  
ATOM   1889  CA  TYR A 250     -19.688  39.281  15.711  1.00 95.56           C  
ATOM   1890  C   TYR A 250     -18.281  39.875  15.711  1.00 95.56           C  
ATOM   1891  CB  TYR A 250     -19.734  38.031  14.836  1.00 95.56           C  
ATOM   1892  O   TYR A 250     -17.312  39.156  16.016  1.00 95.56           O  
ATOM   1893  CG  TYR A 250     -21.062  37.312  14.883  1.00 95.56           C  
ATOM   1894  CD1 TYR A 250     -21.500  36.688  16.047  1.00 95.56           C  
ATOM   1895  CD2 TYR A 250     -21.891  37.281  13.758  1.00 95.56           C  
ATOM   1896  CE1 TYR A 250     -22.719  36.031  16.094  1.00 95.56           C  
ATOM   1897  CE2 TYR A 250     -23.109  36.594  13.797  1.00 95.56           C  
ATOM   1898  OH  TYR A 250     -24.734  35.344  15.000  1.00 95.56           O  
ATOM   1899  CZ  TYR A 250     -23.516  36.000  14.961  1.00 95.56           C  
ATOM   1900  N   LEU A 251     -17.984  41.031  15.430  1.00 94.00           N  
ATOM   1901  CA  LEU A 251     -16.656  41.625  15.258  1.00 94.00           C  
ATOM   1902  C   LEU A 251     -15.781  41.344  16.484  1.00 94.00           C  
ATOM   1903  CB  LEU A 251     -16.750  43.125  15.023  1.00 94.00           C  
ATOM   1904  O   LEU A 251     -14.625  40.938  16.344  1.00 94.00           O  
ATOM   1905  CG  LEU A 251     -15.453  43.844  14.617  1.00 94.00           C  
ATOM   1906  CD1 LEU A 251     -15.070  43.469  13.188  1.00 94.00           C  
ATOM   1907  CD2 LEU A 251     -15.594  45.344  14.766  1.00 94.00           C  
ATOM   1908  N   ASP A 252     -16.359  41.500  17.688  1.00 91.00           N  
ATOM   1909  CA  ASP A 252     -15.555  41.344  18.891  1.00 91.00           C  
ATOM   1910  C   ASP A 252     -15.602  39.938  19.438  1.00 91.00           C  
ATOM   1911  CB  ASP A 252     -16.031  42.344  19.969  1.00 91.00           C  
ATOM   1912  O   ASP A 252     -14.938  39.625  20.422  1.00 91.00           O  
ATOM   1913  CG  ASP A 252     -15.984  43.781  19.500  1.00 91.00           C  
ATOM   1914  OD1 ASP A 252     -15.016  44.188  18.812  1.00 91.00           O  
ATOM   1915  OD2 ASP A 252     -16.922  44.562  19.844  1.00 91.00           O  
ATOM   1916  N   LYS A 253     -16.234  39.094  18.750  1.00 93.12           N  
ATOM   1917  CA  LYS A 253     -16.406  37.719  19.234  1.00 93.12           C  
ATOM   1918  C   LYS A 253     -15.453  36.750  18.531  1.00 93.12           C  
ATOM   1919  CB  LYS A 253     -17.844  37.250  19.047  1.00 93.12           C  
ATOM   1920  O   LYS A 253     -15.102  35.719  19.078  1.00 93.12           O  
ATOM   1921  CG  LYS A 253     -18.797  37.719  20.156  1.00 93.12           C  
ATOM   1922  CD  LYS A 253     -20.188  37.094  20.000  1.00 93.12           C  
ATOM   1923  CE  LYS A 253     -21.141  37.594  21.078  1.00 93.12           C  
ATOM   1924  NZ  LYS A 253     -22.516  37.031  20.875  1.00 93.12           N  
ATOM   1925  N   TYR A 254     -15.047  37.094  17.359  1.00 94.44           N  
ATOM   1926  CA  TYR A 254     -14.211  36.188  16.578  1.00 94.44           C  
ATOM   1927  C   TYR A 254     -12.945  36.906  16.094  1.00 94.44           C  
ATOM   1928  CB  TYR A 254     -14.984  35.625  15.383  1.00 94.44           C  
ATOM   1929  O   TYR A 254     -12.914  38.125  16.016  1.00 94.44           O  
ATOM   1930  CG  TYR A 254     -16.125  34.719  15.766  1.00 94.44           C  
ATOM   1931  CD1 TYR A 254     -15.930  33.375  15.945  1.00 94.44           C  
ATOM   1932  CD2 TYR A 254     -17.406  35.250  15.961  1.00 94.44           C  
ATOM   1933  CE1 TYR A 254     -16.984  32.531  16.297  1.00 94.44           C  
ATOM   1934  CE2 TYR A 254     -18.469  34.406  16.312  1.00 94.44           C  
ATOM   1935  OH  TYR A 254     -19.281  32.219  16.844  1.00 94.44           O  
ATOM   1936  CZ  TYR A 254     -18.234  33.062  16.484  1.00 94.44           C  
ATOM   1937  N   GLU A 255     -11.891  36.094  15.766  1.00 93.12           N  
ATOM   1938  CA  GLU A 255     -10.625  36.625  15.289  1.00 93.12           C  
ATOM   1939  C   GLU A 255     -10.602  36.750  13.766  1.00 93.12           C  
ATOM   1940  CB  GLU A 255      -9.461  35.781  15.773  1.00 93.12           C  
ATOM   1941  O   GLU A 255     -10.008  37.656  13.203  1.00 93.12           O  
ATOM   1942  CG  GLU A 255      -9.062  36.031  17.219  1.00 93.12           C  
ATOM   1943  CD  GLU A 255      -7.742  35.375  17.609  1.00 93.12           C  
ATOM   1944  OE1 GLU A 255      -7.398  35.375  18.812  1.00 93.12           O  
ATOM   1945  OE2 GLU A 255      -7.039  34.875  16.688  1.00 93.12           O  
ATOM   1946  N   TRP A 256     -11.172  35.719  13.195  1.00 96.81           N  
ATOM   1947  CA  TRP A 256     -11.164  35.625  11.734  1.00 96.81           C  
ATOM   1948  C   TRP A 256     -12.578  35.531  11.188  1.00 96.81           C  
ATOM   1949  CB  TRP A 256     -10.336  34.406  11.289  1.00 96.81           C  
ATOM   1950  O   TRP A 256     -13.469  34.969  11.836  1.00 96.81           O  
ATOM   1951  CG  TRP A 256      -8.891  34.469  11.680  1.00 96.81           C  
ATOM   1952  CD1 TRP A 256      -8.312  33.938  12.789  1.00 96.81           C  
ATOM   1953  CD2 TRP A 256      -7.844  35.156  10.969  1.00 96.81           C  
ATOM   1954  CE2 TRP A 256      -6.652  34.969  11.711  1.00 96.81           C  
ATOM   1955  CE3 TRP A 256      -7.793  35.906   9.789  1.00 96.81           C  
ATOM   1956  NE1 TRP A 256      -6.969  34.219  12.805  1.00 96.81           N  
ATOM   1957  CH2 TRP A 256      -5.406  36.188  10.133  1.00 96.81           C  
ATOM   1958  CZ2 TRP A 256      -5.426  35.469  11.289  1.00 96.81           C  
ATOM   1959  CZ3 TRP A 256      -6.570  36.406   9.375  1.00 96.81           C  
ATOM   1960  N   PHE A 257     -12.773  36.062   9.977  1.00 98.00           N  
ATOM   1961  CA  PHE A 257     -14.055  36.031   9.281  1.00 98.00           C  
ATOM   1962  C   PHE A 257     -13.891  35.531   7.852  1.00 98.00           C  
ATOM   1963  CB  PHE A 257     -14.711  37.406   9.297  1.00 98.00           C  
ATOM   1964  O   PHE A 257     -12.945  35.938   7.164  1.00 98.00           O  
ATOM   1965  CG  PHE A 257     -15.008  37.938  10.672  1.00 98.00           C  
ATOM   1966  CD1 PHE A 257     -16.250  37.750  11.250  1.00 98.00           C  
ATOM   1967  CD2 PHE A 257     -14.039  38.625  11.391  1.00 98.00           C  
ATOM   1968  CE1 PHE A 257     -16.531  38.219  12.523  1.00 98.00           C  
ATOM   1969  CE2 PHE A 257     -14.305  39.125  12.672  1.00 98.00           C  
ATOM   1970  CZ  PHE A 257     -15.555  38.906  13.234  1.00 98.00           C  
ATOM   1971  N   MET A 258     -14.680  34.656   7.434  1.00 98.25           N  
ATOM   1972  CA  MET A 258     -14.594  34.094   6.078  1.00 98.25           C  
ATOM   1973  C   MET A 258     -15.930  34.219   5.355  1.00 98.25           C  
ATOM   1974  CB  MET A 258     -14.148  32.656   6.105  1.00 98.25           C  
ATOM   1975  O   MET A 258     -16.984  33.938   5.930  1.00 98.25           O  
ATOM   1976  CG  MET A 258     -13.977  32.031   4.727  1.00 98.25           C  
ATOM   1977  SD  MET A 258     -13.312  30.312   4.801  1.00 98.25           S  
ATOM   1978  CE  MET A 258     -13.195  29.938   3.027  1.00 98.25           C  
ATOM   1979  N   ARG A 259     -15.938  34.812   4.238  1.00 97.75           N  
ATOM   1980  CA  ARG A 259     -17.062  34.781   3.303  1.00 97.75           C  
ATOM   1981  C   ARG A 259     -16.906  33.625   2.312  1.00 97.75           C  
ATOM   1982  CB  ARG A 259     -17.188  36.094   2.549  1.00 97.75           C  
ATOM   1983  O   ARG A 259     -15.938  33.562   1.558  1.00 97.75           O  
ATOM   1984  CG  ARG A 259     -18.250  36.094   1.473  1.00 97.75           C  
ATOM   1985  CD  ARG A 259     -17.656  36.312   0.086  1.00 97.75           C  
ATOM   1986  NE  ARG A 259     -18.703  36.375  -0.938  1.00 97.75           N  
ATOM   1987  NH1 ARG A 259     -17.359  35.625  -2.654  1.00 97.75           N  
ATOM   1988  NH2 ARG A 259     -19.547  36.156  -3.062  1.00 97.75           N  
ATOM   1989  CZ  ARG A 259     -18.531  36.062  -2.215  1.00 97.75           C  
ATOM   1990  N   ALA A 260     -17.844  32.719   2.273  1.00 97.44           N  
ATOM   1991  CA  ALA A 260     -17.750  31.547   1.403  1.00 97.44           C  
ATOM   1992  C   ALA A 260     -19.016  31.375   0.575  1.00 97.44           C  
ATOM   1993  CB  ALA A 260     -17.484  30.281   2.229  1.00 97.44           C  
ATOM   1994  O   ALA A 260     -20.078  31.906   0.928  1.00 97.44           O  
ATOM   1995  N   ASP A 261     -18.859  30.672  -0.541  1.00 96.12           N  
ATOM   1996  CA  ASP A 261     -20.000  30.266  -1.351  1.00 96.12           C  
ATOM   1997  C   ASP A 261     -20.547  28.922  -0.889  1.00 96.12           C  
ATOM   1998  CB  ASP A 261     -19.609  30.203  -2.830  1.00 96.12           C  
ATOM   1999  O   ASP A 261     -19.875  28.188  -0.146  1.00 96.12           O  
ATOM   2000  CG  ASP A 261     -19.547  31.562  -3.488  1.00 96.12           C  
ATOM   2001  OD1 ASP A 261     -19.984  32.562  -2.871  1.00 96.12           O  
ATOM   2002  OD2 ASP A 261     -19.062  31.641  -4.637  1.00 96.12           O  
ATOM   2003  N   ASP A 262     -21.750  28.578  -1.313  1.00 95.50           N  
ATOM   2004  CA  ASP A 262     -22.391  27.344  -0.874  1.00 95.50           C  
ATOM   2005  C   ASP A 262     -21.875  26.141  -1.679  1.00 95.50           C  
ATOM   2006  CB  ASP A 262     -23.906  27.438  -0.995  1.00 95.50           C  
ATOM   2007  O   ASP A 262     -22.219  25.000  -1.389  1.00 95.50           O  
ATOM   2008  CG  ASP A 262     -24.375  27.781  -2.398  1.00 95.50           C  
ATOM   2009  OD1 ASP A 262     -23.516  27.953  -3.299  1.00 95.50           O  
ATOM   2010  OD2 ASP A 262     -25.594  27.906  -2.607  1.00 95.50           O  
ATOM   2011  N   ASP A 263     -21.094  26.375  -2.725  1.00 95.75           N  
ATOM   2012  CA  ASP A 263     -20.547  25.281  -3.525  1.00 95.75           C  
ATOM   2013  C   ASP A 263     -19.047  25.125  -3.291  1.00 95.75           C  
ATOM   2014  CB  ASP A 263     -20.828  25.516  -5.012  1.00 95.75           C  
ATOM   2015  O   ASP A 263     -18.328  24.609  -4.156  1.00 95.75           O  
ATOM   2016  CG  ASP A 263     -20.312  26.844  -5.512  1.00 95.75           C  
ATOM   2017  OD1 ASP A 263     -19.781  27.641  -4.699  1.00 95.75           O  
ATOM   2018  OD2 ASP A 263     -20.422  27.109  -6.727  1.00 95.75           O  
ATOM   2019  N   VAL A 264     -18.531  25.578  -2.127  1.00 96.88           N  
ATOM   2020  CA  VAL A 264     -17.125  25.422  -1.746  1.00 96.88           C  
ATOM   2021  C   VAL A 264     -17.000  24.281  -0.725  1.00 96.88           C  
ATOM   2022  CB  VAL A 264     -16.531  26.719  -1.172  1.00 96.88           C  
ATOM   2023  O   VAL A 264     -17.953  24.000   0.015  1.00 96.88           O  
ATOM   2024  CG1 VAL A 264     -16.859  26.844   0.317  1.00 96.88           C  
ATOM   2025  CG2 VAL A 264     -15.031  26.766  -1.405  1.00 96.88           C  
ATOM   2026  N   TYR A 265     -15.961  23.516  -0.758  1.00 97.69           N  
ATOM   2027  CA  TYR A 265     -15.586  22.562   0.283  1.00 97.69           C  
ATOM   2028  C   TYR A 265     -14.383  23.062   1.068  1.00 97.69           C  
ATOM   2029  CB  TYR A 265     -15.281  21.203  -0.327  1.00 97.69           C  
ATOM   2030  O   TYR A 265     -13.336  23.375   0.488  1.00 97.69           O  
ATOM   2031  CG  TYR A 265     -14.992  20.125   0.699  1.00 97.69           C  
ATOM   2032  CD1 TYR A 265     -13.695  19.891   1.142  1.00 97.69           C  
ATOM   2033  CD2 TYR A 265     -16.031  19.359   1.226  1.00 97.69           C  
ATOM   2034  CE1 TYR A 265     -13.430  18.891   2.086  1.00 97.69           C  
ATOM   2035  CE2 TYR A 265     -15.773  18.359   2.170  1.00 97.69           C  
ATOM   2036  OH  TYR A 265     -14.219  17.172   3.527  1.00 97.69           O  
ATOM   2037  CZ  TYR A 265     -14.477  18.141   2.594  1.00 97.69           C  
ATOM   2038  N   ILE A 266     -14.492  23.156   2.398  1.00 98.12           N  
ATOM   2039  CA  ILE A 266     -13.438  23.719   3.229  1.00 98.12           C  
ATOM   2040  C   ILE A 266     -12.898  22.656   4.184  1.00 98.12           C  
ATOM   2041  CB  ILE A 266     -13.938  24.953   4.020  1.00 98.12           C  
ATOM   2042  O   ILE A 266     -13.672  21.984   4.875  1.00 98.12           O  
ATOM   2043  CG1 ILE A 266     -14.508  26.000   3.066  1.00 98.12           C  
ATOM   2044  CG2 ILE A 266     -12.805  25.531   4.871  1.00 98.12           C  
ATOM   2045  CD1 ILE A 266     -15.242  27.141   3.768  1.00 98.12           C  
ATOM   2046  N   LYS A 267     -11.648  22.516   4.160  1.00 97.44           N  
ATOM   2047  CA  LYS A 267     -10.984  21.672   5.148  1.00 97.44           C  
ATOM   2048  C   LYS A 267     -10.703  22.453   6.434  1.00 97.44           C  
ATOM   2049  CB  LYS A 267      -9.680  21.109   4.582  1.00 97.44           C  
ATOM   2050  O   LYS A 267      -9.719  23.172   6.520  1.00 97.44           O  
ATOM   2051  CG  LYS A 267      -9.867  20.250   3.340  1.00 97.44           C  
ATOM   2052  CD  LYS A 267      -8.539  19.734   2.801  1.00 97.44           C  
ATOM   2053  CE  LYS A 267      -8.688  19.109   1.423  1.00 97.44           C  
ATOM   2054  NZ  LYS A 267      -7.371  18.750   0.826  1.00 97.44           N  
ATOM   2055  N   GLY A 268     -11.461  22.219   7.426  1.00 95.75           N  
ATOM   2056  CA  GLY A 268     -11.414  22.984   8.664  1.00 95.75           C  
ATOM   2057  C   GLY A 268     -10.086  22.875   9.383  1.00 95.75           C  
ATOM   2058  O   GLY A 268      -9.578  23.875   9.914  1.00 95.75           O  
ATOM   2059  N   ASP A 269      -9.477  21.703   9.391  1.00 92.88           N  
ATOM   2060  CA  ASP A 269      -8.219  21.500  10.102  1.00 92.88           C  
ATOM   2061  C   ASP A 269      -7.074  22.234   9.422  1.00 92.88           C  
ATOM   2062  CB  ASP A 269      -7.898  20.000  10.195  1.00 92.88           C  
ATOM   2063  O   ASP A 269      -6.266  22.875  10.094  1.00 92.88           O  
ATOM   2064  CG  ASP A 269      -8.312  19.219   8.961  1.00 92.88           C  
ATOM   2065  OD1 ASP A 269      -9.164  19.719   8.188  1.00 92.88           O  
ATOM   2066  OD2 ASP A 269      -7.781  18.109   8.750  1.00 92.88           O  
ATOM   2067  N   LYS A 270      -7.004  22.203   8.117  1.00 95.12           N  
ATOM   2068  CA  LYS A 270      -5.957  22.906   7.379  1.00 95.12           C  
ATOM   2069  C   LYS A 270      -6.148  24.406   7.457  1.00 95.12           C  
ATOM   2070  CB  LYS A 270      -5.938  22.453   5.918  1.00 95.12           C  
ATOM   2071  O   LYS A 270      -5.172  25.172   7.504  1.00 95.12           O  
ATOM   2072  CG  LYS A 270      -5.297  21.078   5.703  1.00 95.12           C  
ATOM   2073  CD  LYS A 270      -4.465  21.047   4.430  1.00 95.12           C  
ATOM   2074  CE  LYS A 270      -3.756  19.719   4.254  1.00 95.12           C  
ATOM   2075  NZ  LYS A 270      -2.918  19.688   3.020  1.00 95.12           N  
ATOM   2076  N   LEU A 271      -7.398  24.797   7.461  1.00 96.81           N  
ATOM   2077  CA  LEU A 271      -7.699  26.219   7.570  1.00 96.81           C  
ATOM   2078  C   LEU A 271      -7.258  26.766   8.922  1.00 96.81           C  
ATOM   2079  CB  LEU A 271      -9.195  26.469   7.371  1.00 96.81           C  
ATOM   2080  O   LEU A 271      -6.676  27.844   9.000  1.00 96.81           O  
ATOM   2081  CG  LEU A 271      -9.648  27.922   7.395  1.00 96.81           C  
ATOM   2082  CD1 LEU A 271      -8.922  28.734   6.324  1.00 96.81           C  
ATOM   2083  CD2 LEU A 271     -11.164  28.016   7.203  1.00 96.81           C  
ATOM   2084  N   GLU A 272      -7.523  26.031   9.945  1.00 94.44           N  
ATOM   2085  CA  GLU A 272      -7.094  26.438  11.273  1.00 94.44           C  
ATOM   2086  C   GLU A 272      -5.574  26.547  11.352  1.00 94.44           C  
ATOM   2087  CB  GLU A 272      -7.609  25.469  12.336  1.00 94.44           C  
ATOM   2088  O   GLU A 272      -5.043  27.531  11.875  1.00 94.44           O  
ATOM   2089  CG  GLU A 272      -7.273  25.875  13.758  1.00 94.44           C  
ATOM   2090  CD  GLU A 272      -7.805  24.906  14.805  1.00 94.44           C  
ATOM   2091  OE1 GLU A 272      -7.688  25.188  16.016  1.00 94.44           O  
ATOM   2092  OE2 GLU A 272      -8.344  23.844  14.406  1.00 94.44           O  
ATOM   2093  N   GLU A 273      -4.895  25.562  10.859  1.00 93.31           N  
ATOM   2094  CA  GLU A 273      -3.436  25.562  10.891  1.00 93.31           C  
ATOM   2095  C   GLU A 273      -2.859  26.766  10.148  1.00 93.31           C  
ATOM   2096  CB  GLU A 273      -2.893  24.266  10.289  1.00 93.31           C  
ATOM   2097  O   GLU A 273      -1.893  27.375  10.609  1.00 93.31           O  
ATOM   2098  CG  GLU A 273      -1.574  23.797  10.891  1.00 93.31           C  
ATOM   2099  CD  GLU A 273      -1.032  22.531  10.258  1.00 93.31           C  
ATOM   2100  OE1 GLU A 273       0.038  22.047  10.695  1.00 93.31           O  
ATOM   2101  OE2 GLU A 273      -1.681  22.016   9.320  1.00 93.31           O  
ATOM   2102  N   PHE A 274      -3.447  27.094   9.055  1.00 94.88           N  
ATOM   2103  CA  PHE A 274      -3.004  28.219   8.242  1.00 94.88           C  
ATOM   2104  C   PHE A 274      -3.242  29.547   8.961  1.00 94.88           C  
ATOM   2105  CB  PHE A 274      -3.723  28.219   6.887  1.00 94.88           C  
ATOM   2106  O   PHE A 274      -2.328  30.359   9.094  1.00 94.88           O  
ATOM   2107  CG  PHE A 274      -3.389  29.406   6.020  1.00 94.88           C  
ATOM   2108  CD1 PHE A 274      -4.359  30.359   5.703  1.00 94.88           C  
ATOM   2109  CD2 PHE A 274      -2.104  29.578   5.523  1.00 94.88           C  
ATOM   2110  CE1 PHE A 274      -4.051  31.453   4.906  1.00 94.88           C  
ATOM   2111  CE2 PHE A 274      -1.789  30.672   4.723  1.00 94.88           C  
ATOM   2112  CZ  PHE A 274      -2.766  31.609   4.414  1.00 94.88           C  
ATOM   2113  N   LEU A 275      -4.438  29.719   9.547  1.00 95.94           N  
ATOM   2114  CA  LEU A 275      -4.824  31.000  10.156  1.00 95.94           C  
ATOM   2115  C   LEU A 275      -4.129  31.188  11.500  1.00 95.94           C  
ATOM   2116  CB  LEU A 275      -6.344  31.062  10.336  1.00 95.94           C  
ATOM   2117  O   LEU A 275      -3.854  32.312  11.898  1.00 95.94           O  
ATOM   2118  CG  LEU A 275      -7.172  31.156   9.055  1.00 95.94           C  
ATOM   2119  CD1 LEU A 275      -8.664  31.172   9.391  1.00 95.94           C  
ATOM   2120  CD2 LEU A 275      -6.793  32.406   8.266  1.00 95.94           C  
ATOM   2121  N   ARG A 276      -3.844  30.109  12.203  1.00 92.88           N  
ATOM   2122  CA  ARG A 276      -3.152  30.203  13.484  1.00 92.88           C  
ATOM   2123  C   ARG A 276      -1.695  30.609  13.289  1.00 92.88           C  
ATOM   2124  CB  ARG A 276      -3.230  28.875  14.234  1.00 92.88           C  
ATOM   2125  O   ARG A 276      -1.033  31.047  14.234  1.00 92.88           O  
ATOM   2126  CG  ARG A 276      -4.598  28.594  14.836  1.00 92.88           C  
ATOM   2127  CD  ARG A 276      -4.488  27.953  16.219  1.00 92.88           C  
ATOM   2128  NE  ARG A 276      -5.797  27.562  16.734  1.00 92.88           N  
ATOM   2129  NH1 ARG A 276      -5.469  28.484  18.828  1.00 92.88           N  
ATOM   2130  NH2 ARG A 276      -7.441  27.422  18.328  1.00 92.88           N  
ATOM   2131  CZ  ARG A 276      -6.234  27.828  17.969  1.00 92.88           C  
ATOM   2132  N   SER A 277      -1.218  30.531  12.117  1.00 93.25           N  
ATOM   2133  CA  SER A 277       0.150  30.938  11.820  1.00 93.25           C  
ATOM   2134  C   SER A 277       0.222  32.438  11.500  1.00 93.25           C  
ATOM   2135  CB  SER A 277       0.708  30.125  10.648  1.00 93.25           C  
ATOM   2136  O   SER A 277       1.308  32.969  11.281  1.00 93.25           O  
ATOM   2137  OG  SER A 277      -0.012  30.406   9.461  1.00 93.25           O  
ATOM   2138  N   LEU A 278      -0.924  33.062  11.523  1.00 94.50           N  
ATOM   2139  CA  LEU A 278      -1.000  34.500  11.203  1.00 94.50           C  
ATOM   2140  C   LEU A 278      -1.534  35.281  12.383  1.00 94.50           C  
ATOM   2141  CB  LEU A 278      -1.890  34.719   9.977  1.00 94.50           C  
ATOM   2142  O   LEU A 278      -2.221  34.750  13.250  1.00 94.50           O  
ATOM   2143  CG  LEU A 278      -1.428  34.062   8.672  1.00 94.50           C  
ATOM   2144  CD1 LEU A 278      -2.570  34.031   7.664  1.00 94.50           C  
ATOM   2145  CD2 LEU A 278      -0.223  34.781   8.102  1.00 94.50           C  
ATOM   2146  N   ASN A 279      -1.132  36.531  12.414  1.00 92.06           N  
ATOM   2147  CA  ASN A 279      -1.593  37.438  13.453  1.00 92.06           C  
ATOM   2148  C   ASN A 279      -2.850  38.188  13.023  1.00 92.06           C  
ATOM   2149  CB  ASN A 279      -0.486  38.406  13.828  1.00 92.06           C  
ATOM   2150  O   ASN A 279      -2.789  39.062  12.156  1.00 92.06           O  
ATOM   2151  CG  ASN A 279      -0.857  39.281  15.016  1.00 92.06           C  
ATOM   2152  ND2 ASN A 279       0.136  39.938  15.609  1.00 92.06           N  
ATOM   2153  OD1 ASN A 279      -2.027  39.375  15.398  1.00 92.06           O  
ATOM   2154  N   SER A 280      -3.967  37.969  13.656  1.00 90.38           N  
ATOM   2155  CA  SER A 280      -5.262  38.500  13.273  1.00 90.38           C  
ATOM   2156  C   SER A 280      -5.359  40.000  13.625  1.00 90.38           C  
ATOM   2157  CB  SER A 280      -6.395  37.750  13.961  1.00 90.38           C  
ATOM   2158  O   SER A 280      -6.262  40.688  13.164  1.00 90.38           O  
ATOM   2159  OG  SER A 280      -6.309  37.875  15.367  1.00 90.38           O  
ATOM   2160  N   SER A 281      -4.480  40.469  14.422  1.00 91.00           N  
ATOM   2161  CA  SER A 281      -4.500  41.906  14.773  1.00 91.00           C  
ATOM   2162  C   SER A 281      -3.969  42.750  13.633  1.00 91.00           C  
ATOM   2163  CB  SER A 281      -3.674  42.156  16.031  1.00 91.00           C  
ATOM   2164  O   SER A 281      -4.164  43.969  13.617  1.00 91.00           O  
ATOM   2165  OG  SER A 281      -2.742  41.094  16.250  1.00 91.00           O  
ATOM   2166  N   LYS A 282      -3.332  42.125  12.719  1.00 93.56           N  
ATOM   2167  CA  LYS A 282      -2.881  42.812  11.516  1.00 93.56           C  
ATOM   2168  C   LYS A 282      -3.947  42.781  10.422  1.00 93.56           C  
ATOM   2169  CB  LYS A 282      -1.578  42.219  11.000  1.00 93.56           C  
ATOM   2170  O   LYS A 282      -4.727  41.812  10.352  1.00 93.56           O  
ATOM   2171  CG  LYS A 282      -0.367  42.500  11.867  1.00 93.56           C  
ATOM   2172  CD  LYS A 282       0.933  42.156  11.156  1.00 93.56           C  
ATOM   2173  CE  LYS A 282       2.146  42.438  12.039  1.00 93.56           C  
ATOM   2174  NZ  LYS A 282       3.422  42.094  11.344  1.00 93.56           N  
ATOM   2175  N   PRO A 283      -4.043  43.875   9.695  1.00 96.44           N  
ATOM   2176  CA  PRO A 283      -5.000  43.812   8.586  1.00 96.44           C  
ATOM   2177  C   PRO A 283      -4.578  42.844   7.484  1.00 96.44           C  
ATOM   2178  CB  PRO A 283      -5.016  45.250   8.070  1.00 96.44           C  
ATOM   2179  O   PRO A 283      -3.672  43.156   6.703  1.00 96.44           O  
ATOM   2180  CG  PRO A 283      -3.799  45.906   8.672  1.00 96.44           C  
ATOM   2181  CD  PRO A 283      -3.309  45.031   9.789  1.00 96.44           C  
ATOM   2182  N   LEU A 284      -5.223  41.781   7.398  1.00 97.31           N  
ATOM   2183  CA  LEU A 284      -4.918  40.750   6.414  1.00 97.31           C  
ATOM   2184  C   LEU A 284      -6.156  40.375   5.605  1.00 97.31           C  
ATOM   2185  CB  LEU A 284      -4.359  39.500   7.105  1.00 97.31           C  
ATOM   2186  O   LEU A 284      -7.254  40.281   6.152  1.00 97.31           O  
ATOM   2187  CG  LEU A 284      -2.986  39.656   7.762  1.00 97.31           C  
ATOM   2188  CD1 LEU A 284      -2.758  38.531   8.766  1.00 97.31           C  
ATOM   2189  CD2 LEU A 284      -1.887  39.656   6.703  1.00 97.31           C  
ATOM   2190  N   TYR A 285      -6.086  40.375   4.340  1.00 97.88           N  
ATOM   2191  CA  TYR A 285      -7.086  39.938   3.369  1.00 97.88           C  
ATOM   2192  C   TYR A 285      -6.578  38.750   2.549  1.00 97.88           C  
ATOM   2193  CB  TYR A 285      -7.469  41.094   2.441  1.00 97.88           C  
ATOM   2194  O   TYR A 285      -5.691  38.906   1.709  1.00 97.88           O  
ATOM   2195  CG  TYR A 285      -8.594  40.781   1.490  1.00 97.88           C  
ATOM   2196  CD1 TYR A 285      -8.555  41.188   0.165  1.00 97.88           C  
ATOM   2197  CD2 TYR A 285      -9.695  40.031   1.916  1.00 97.88           C  
ATOM   2198  CE1 TYR A 285      -9.594  40.906  -0.714  1.00 97.88           C  
ATOM   2199  CE2 TYR A 285     -10.734  39.719   1.045  1.00 97.88           C  
ATOM   2200  OH  TYR A 285     -11.703  39.875  -1.132  1.00 97.88           O  
ATOM   2201  CZ  TYR A 285     -10.672  40.156  -0.266  1.00 97.88           C  
ATOM   2202  N   LEU A 286      -7.145  37.500   2.797  1.00 98.19           N  
ATOM   2203  CA  LEU A 286      -6.566  36.281   2.297  1.00 98.19           C  
ATOM   2204  C   LEU A 286      -7.520  35.594   1.327  1.00 98.19           C  
ATOM   2205  CB  LEU A 286      -6.234  35.344   3.459  1.00 98.19           C  
ATOM   2206  O   LEU A 286      -8.734  35.594   1.526  1.00 98.19           O  
ATOM   2207  CG  LEU A 286      -5.453  35.938   4.621  1.00 98.19           C  
ATOM   2208  CD1 LEU A 286      -5.625  35.094   5.879  1.00 98.19           C  
ATOM   2209  CD2 LEU A 286      -3.977  36.094   4.262  1.00 98.19           C  
ATOM   2210  N   GLY A 287      -7.035  34.938   0.293  1.00 97.81           N  
ATOM   2211  CA  GLY A 287      -7.738  34.219  -0.752  1.00 97.81           C  
ATOM   2212  C   GLY A 287      -6.918  34.031  -2.016  1.00 97.81           C  
ATOM   2213  O   GLY A 287      -5.719  34.312  -2.029  1.00 97.81           O  
ATOM   2214  N   GLN A 288      -7.578  33.438  -2.975  1.00 96.44           N  
ATOM   2215  CA  GLN A 288      -6.895  33.312  -4.258  1.00 96.44           C  
ATOM   2216  C   GLN A 288      -6.879  34.656  -5.000  1.00 96.44           C  
ATOM   2217  CB  GLN A 288      -7.559  32.250  -5.121  1.00 96.44           C  
ATOM   2218  O   GLN A 288      -7.910  35.312  -5.109  1.00 96.44           O  
ATOM   2219  CG  GLN A 288      -6.859  32.031  -6.453  1.00 96.44           C  
ATOM   2220  CD  GLN A 288      -7.508  30.906  -7.266  1.00 96.44           C  
ATOM   2221  NE2 GLN A 288      -7.098  30.781  -8.523  1.00 96.44           N  
ATOM   2222  OE1 GLN A 288      -8.375  30.188  -6.770  1.00 96.44           O  
ATOM   2223  N   THR A 289      -5.746  35.000  -5.500  1.00 94.62           N  
ATOM   2224  CA  THR A 289      -5.566  36.250  -6.199  1.00 94.62           C  
ATOM   2225  C   THR A 289      -6.301  36.250  -7.539  1.00 94.62           C  
ATOM   2226  CB  THR A 289      -4.074  36.562  -6.434  1.00 94.62           C  
ATOM   2227  O   THR A 289      -6.156  35.281  -8.320  1.00 94.62           O  
ATOM   2228  CG2 THR A 289      -3.893  37.875  -7.160  1.00 94.62           C  
ATOM   2229  OG1 THR A 289      -3.404  36.625  -5.168  1.00 94.62           O  
ATOM   2230  N   GLY A 290      -7.098  37.250  -7.723  1.00 92.19           N  
ATOM   2231  CA  GLY A 290      -7.777  37.438  -8.992  1.00 92.19           C  
ATOM   2232  C   GLY A 290      -7.336  38.688  -9.727  1.00 92.19           C  
ATOM   2233  O   GLY A 290      -7.102  39.750  -9.102  1.00 92.19           O  
ATOM   2234  N   LEU A 291      -7.137  38.531 -11.016  1.00 87.38           N  
ATOM   2235  CA  LEU A 291      -6.801  39.688 -11.875  1.00 87.38           C  
ATOM   2236  C   LEU A 291      -7.844  39.844 -12.977  1.00 87.38           C  
ATOM   2237  CB  LEU A 291      -5.414  39.500 -12.492  1.00 87.38           C  
ATOM   2238  O   LEU A 291      -7.820  40.844 -13.703  1.00 87.38           O  
ATOM   2239  CG  LEU A 291      -4.234  39.500 -11.516  1.00 87.38           C  
ATOM   2240  CD1 LEU A 291      -3.023  38.812 -12.148  1.00 87.38           C  
ATOM   2241  CD2 LEU A 291      -3.893  40.938 -11.117  1.00 87.38           C  
ATOM   2242  N   GLY A 292      -8.734  39.000 -12.961  1.00 84.44           N  
ATOM   2243  CA  GLY A 292      -9.727  39.000 -14.023  1.00 84.44           C  
ATOM   2244  C   GLY A 292      -9.375  38.062 -15.164  1.00 84.44           C  
ATOM   2245  O   GLY A 292      -8.203  37.750 -15.383  1.00 84.44           O  
ATOM   2246  N   ASN A 293     -10.391  37.625 -15.805  1.00 79.00           N  
ATOM   2247  CA  ASN A 293     -10.156  36.812 -17.000  1.00 79.00           C  
ATOM   2248  C   ASN A 293      -9.539  37.625 -18.125  1.00 79.00           C  
ATOM   2249  CB  ASN A 293     -11.461  36.156 -17.469  1.00 79.00           C  
ATOM   2250  O   ASN A 293      -9.555  38.875 -18.062  1.00 79.00           O  
ATOM   2251  CG  ASN A 293     -11.969  35.094 -16.500  1.00 79.00           C  
ATOM   2252  ND2 ASN A 293     -13.180  34.625 -16.750  1.00 79.00           N  
ATOM   2253  OD1 ASN A 293     -11.281  34.719 -15.547  1.00 79.00           O  
ATOM   2254  N   ILE A 294      -9.023  37.000 -19.062  1.00 72.69           N  
ATOM   2255  CA  ILE A 294      -8.328  37.656 -20.172  1.00 72.69           C  
ATOM   2256  C   ILE A 294      -9.273  38.625 -20.875  1.00 72.69           C  
ATOM   2257  CB  ILE A 294      -7.773  36.625 -21.172  1.00 72.69           C  
ATOM   2258  O   ILE A 294      -8.867  39.719 -21.281  1.00 72.69           O  
ATOM   2259  CG1 ILE A 294      -6.645  35.812 -20.531  1.00 72.69           C  
ATOM   2260  CG2 ILE A 294      -7.285  37.312 -22.453  1.00 72.69           C  
ATOM   2261  CD1 ILE A 294      -6.258  34.562 -21.328  1.00 72.69           C  
ATOM   2262  N   GLU A 295     -10.570  38.281 -20.922  1.00 71.94           N  
ATOM   2263  CA  GLU A 295     -11.555  39.125 -21.609  1.00 71.94           C  
ATOM   2264  C   GLU A 295     -11.938  40.344 -20.781  1.00 71.94           C  
ATOM   2265  CB  GLU A 295     -12.805  38.312 -21.953  1.00 71.94           C  
ATOM   2266  O   GLU A 295     -12.367  41.375 -21.312  1.00 71.94           O  
ATOM   2267  CG  GLU A 295     -12.547  37.156 -22.938  1.00 71.94           C  
ATOM   2268  CD  GLU A 295     -13.719  36.219 -23.078  1.00 71.94           C  
ATOM   2269  OE1 GLU A 295     -13.617  35.250 -23.844  1.00 71.94           O  
ATOM   2270  OE2 GLU A 295     -14.750  36.469 -22.406  1.00 71.94           O  
ATOM   2271  N   GLU A 296     -11.734  40.156 -19.500  1.00 76.06           N  
ATOM   2272  CA  GLU A 296     -12.172  41.219 -18.594  1.00 76.06           C  
ATOM   2273  C   GLU A 296     -11.000  42.094 -18.156  1.00 76.06           C  
ATOM   2274  CB  GLU A 296     -12.867  40.594 -17.375  1.00 76.06           C  
ATOM   2275  O   GLU A 296     -11.164  43.000 -17.344  1.00 76.06           O  
ATOM   2276  CG  GLU A 296     -14.195  39.938 -17.672  1.00 76.06           C  
ATOM   2277  CD  GLU A 296     -14.828  39.281 -16.469  1.00 76.06           C  
ATOM   2278  OE1 GLU A 296     -16.016  38.875 -16.547  1.00 76.06           O  
ATOM   2279  OE2 GLU A 296     -14.125  39.125 -15.445  1.00 76.06           O  
ATOM   2280  N   LEU A 297      -9.891  41.781 -18.812  1.00 66.88           N  
ATOM   2281  CA  LEU A 297      -8.719  42.562 -18.438  1.00 66.88           C  
ATOM   2282  C   LEU A 297      -8.891  44.000 -18.828  1.00 66.88           C  
ATOM   2283  CB  LEU A 297      -7.461  41.969 -19.094  1.00 66.88           C  
ATOM   2284  O   LEU A 297      -9.234  44.312 -19.984  1.00 66.88           O  
ATOM   2285  CG  LEU A 297      -6.324  41.562 -18.156  1.00 66.88           C  
ATOM   2286  CD1 LEU A 297      -6.043  40.094 -18.266  1.00 66.88           C  
ATOM   2287  CD2 LEU A 297      -5.070  42.375 -18.453  1.00 66.88           C  
ATOM   2288  N   GLY A 298      -8.750  44.875 -17.906  1.00 67.31           N  
ATOM   2289  CA  GLY A 298      -8.883  46.312 -18.156  1.00 67.31           C  
ATOM   2290  C   GLY A 298     -10.289  46.844 -17.906  1.00 67.31           C  
ATOM   2291  O   GLY A 298     -10.508  48.031 -17.828  1.00 67.31           O  
ATOM   2292  N   LYS A 299     -11.180  45.844 -17.812  1.00 76.12           N  
ATOM   2293  CA  LYS A 299     -12.578  46.250 -17.672  1.00 76.12           C  
ATOM   2294  C   LYS A 299     -13.008  46.219 -16.203  1.00 76.12           C  
ATOM   2295  CB  LYS A 299     -13.484  45.344 -18.500  1.00 76.12           C  
ATOM   2296  O   LYS A 299     -14.117  46.625 -15.875  1.00 76.12           O  
ATOM   2297  CG  LYS A 299     -13.258  45.438 -20.000  1.00 76.12           C  
ATOM   2298  CD  LYS A 299     -14.211  44.562 -20.781  1.00 76.12           C  
ATOM   2299  CE  LYS A 299     -13.938  44.594 -22.281  1.00 76.12           C  
ATOM   2300  NZ  LYS A 299     -14.781  43.625 -23.031  1.00 76.12           N  
ATOM   2301  N   LEU A 300     -12.156  45.750 -15.359  1.00 83.94           N  
ATOM   2302  CA  LEU A 300     -12.539  45.594 -13.961  1.00 83.94           C  
ATOM   2303  C   LEU A 300     -12.180  46.812 -13.141  1.00 83.94           C  
ATOM   2304  CB  LEU A 300     -11.859  44.344 -13.367  1.00 83.94           C  
ATOM   2305  O   LEU A 300     -12.391  46.844 -11.922  1.00 83.94           O  
ATOM   2306  CG  LEU A 300     -12.328  43.000 -13.914  1.00 83.94           C  
ATOM   2307  CD1 LEU A 300     -11.383  41.875 -13.461  1.00 83.94           C  
ATOM   2308  CD2 LEU A 300     -13.758  42.688 -13.461  1.00 83.94           C  
ATOM   2309  N   GLY A 301     -11.648  47.844 -13.805  1.00 80.62           N  
ATOM   2310  CA  GLY A 301     -11.289  49.062 -13.109  1.00 80.62           C  
ATOM   2311  C   GLY A 301     -10.156  48.875 -12.117  1.00 80.62           C  
ATOM   2312  O   GLY A 301     -10.180  49.469 -11.023  1.00 80.62           O  
ATOM   2313  N   LEU A 302      -9.305  47.938 -12.375  1.00 85.62           N  
ATOM   2314  CA  LEU A 302      -8.148  47.688 -11.523  1.00 85.62           C  
ATOM   2315  C   LEU A 302      -6.906  48.375 -12.078  1.00 85.62           C  
ATOM   2316  CB  LEU A 302      -7.906  46.188 -11.383  1.00 85.62           C  
ATOM   2317  O   LEU A 302      -6.605  48.250 -13.266  1.00 85.62           O  
ATOM   2318  CG  LEU A 302      -8.945  45.406 -10.586  1.00 85.62           C  
ATOM   2319  CD1 LEU A 302      -8.859  43.906 -10.914  1.00 85.62           C  
ATOM   2320  CD2 LEU A 302      -8.758  45.625  -9.086  1.00 85.62           C  
ATOM   2321  N   GLU A 303      -6.258  49.125 -11.281  1.00 81.69           N  
ATOM   2322  CA  GLU A 303      -4.984  49.719 -11.656  1.00 81.69           C  
ATOM   2323  C   GLU A 303      -3.844  48.719 -11.555  1.00 81.69           C  
ATOM   2324  CB  GLU A 303      -4.688  50.938 -10.773  1.00 81.69           C  
ATOM   2325  O   GLU A 303      -3.994  47.656 -10.922  1.00 81.69           O  
ATOM   2326  CG  GLU A 303      -5.684  52.062 -10.938  1.00 81.69           C  
ATOM   2327  CD  GLU A 303      -5.031  53.438 -10.914  1.00 81.69           C  
ATOM   2328  OE1 GLU A 303      -5.707  54.438 -11.266  1.00 81.69           O  
ATOM   2329  OE2 GLU A 303      -3.840  53.531 -10.547  1.00 81.69           O  
ATOM   2330  N   PRO A 304      -2.699  49.062 -12.242  1.00 78.81           N  
ATOM   2331  CA  PRO A 304      -1.551  48.188 -12.133  1.00 78.81           C  
ATOM   2332  C   PRO A 304      -1.092  48.000 -10.688  1.00 78.81           C  
ATOM   2333  CB  PRO A 304      -0.470  48.875 -12.961  1.00 78.81           C  
ATOM   2334  O   PRO A 304      -0.949  48.969  -9.945  1.00 78.81           O  
ATOM   2335  CG  PRO A 304      -1.214  49.844 -13.805  1.00 78.81           C  
ATOM   2336  CD  PRO A 304      -2.543  50.125 -13.164  1.00 78.81           C  
ATOM   2337  N   GLY A 305      -1.028  46.781 -10.273  1.00 84.25           N  
ATOM   2338  CA  GLY A 305      -0.612  46.469  -8.914  1.00 84.25           C  
ATOM   2339  C   GLY A 305      -1.777  46.219  -7.977  1.00 84.25           C  
ATOM   2340  O   GLY A 305      -1.582  46.031  -6.777  1.00 84.25           O  
ATOM   2341  N   GLU A 306      -2.957  46.344  -8.523  1.00 89.19           N  
ATOM   2342  CA  GLU A 306      -4.148  46.094  -7.723  1.00 89.19           C  
ATOM   2343  C   GLU A 306      -4.727  44.688  -8.039  1.00 89.19           C  
ATOM   2344  CB  GLU A 306      -5.207  47.156  -7.957  1.00 89.19           C  
ATOM   2345  O   GLU A 306      -4.598  44.219  -9.164  1.00 89.19           O  
ATOM   2346  CG  GLU A 306      -4.770  48.562  -7.527  1.00 89.19           C  
ATOM   2347  CD  GLU A 306      -5.848  49.594  -7.730  1.00 89.19           C  
ATOM   2348  OE1 GLU A 306      -5.699  50.719  -7.203  1.00 89.19           O  
ATOM   2349  OE2 GLU A 306      -6.844  49.312  -8.422  1.00 89.19           O  
ATOM   2350  N   ASN A 307      -5.195  44.062  -7.039  1.00 93.56           N  
ATOM   2351  CA  ASN A 307      -5.812  42.750  -7.199  1.00 93.56           C  
ATOM   2352  C   ASN A 307      -7.023  42.594  -6.281  1.00 93.56           C  
ATOM   2353  CB  ASN A 307      -4.793  41.625  -6.938  1.00 93.56           C  
ATOM   2354  O   ASN A 307      -7.465  43.531  -5.652  1.00 93.56           O  
ATOM   2355  CG  ASN A 307      -4.328  41.594  -5.496  1.00 93.56           C  
ATOM   2356  ND2 ASN A 307      -3.373  40.719  -5.203  1.00 93.56           N  
ATOM   2357  OD1 ASN A 307      -4.820  42.344  -4.648  1.00 93.56           O  
ATOM   2358  N   PHE A 308      -7.723  41.531  -6.324  1.00 94.75           N  
ATOM   2359  CA  PHE A 308      -8.820  41.156  -5.441  1.00 94.75           C  
ATOM   2360  C   PHE A 308      -8.773  39.688  -5.102  1.00 94.75           C  
ATOM   2361  CB  PHE A 308     -10.172  41.500  -6.086  1.00 94.75           C  
ATOM   2362  O   PHE A 308      -8.008  38.938  -5.699  1.00 94.75           O  
ATOM   2363  CG  PHE A 308     -10.469  40.719  -7.332  1.00 94.75           C  
ATOM   2364  CD1 PHE A 308      -9.930  41.094  -8.555  1.00 94.75           C  
ATOM   2365  CD2 PHE A 308     -11.289  39.594  -7.273  1.00 94.75           C  
ATOM   2366  CE1 PHE A 308     -10.211  40.375  -9.711  1.00 94.75           C  
ATOM   2367  CE2 PHE A 308     -11.570  38.875  -8.422  1.00 94.75           C  
ATOM   2368  CZ  PHE A 308     -11.031  39.250  -9.641  1.00 94.75           C  
ATOM   2369  N   CYS A 309      -9.430  39.281  -4.031  1.00 97.38           N  
ATOM   2370  CA  CYS A 309      -9.562  37.844  -3.719  1.00 97.38           C  
ATOM   2371  C   CYS A 309     -10.789  37.250  -4.391  1.00 97.38           C  
ATOM   2372  CB  CYS A 309      -9.641  37.625  -2.209  1.00 97.38           C  
ATOM   2373  O   CYS A 309     -11.898  37.781  -4.254  1.00 97.38           O  
ATOM   2374  SG  CYS A 309      -8.094  37.969  -1.342  1.00 97.38           S  
ATOM   2375  N   MET A 310     -10.562  36.188  -5.078  1.00 95.50           N  
ATOM   2376  CA  MET A 310     -11.695  35.531  -5.742  1.00 95.50           C  
ATOM   2377  C   MET A 310     -12.734  35.094  -4.730  1.00 95.50           C  
ATOM   2378  CB  MET A 310     -11.219  34.344  -6.570  1.00 95.50           C  
ATOM   2379  O   MET A 310     -12.391  34.531  -3.682  1.00 95.50           O  
ATOM   2380  CG  MET A 310     -10.562  34.719  -7.891  1.00 95.50           C  
ATOM   2381  SD  MET A 310     -10.141  33.281  -8.922  1.00 95.50           S  
ATOM   2382  CE  MET A 310     -11.805  32.781  -9.477  1.00 95.50           C  
ATOM   2383  N   GLY A 311     -13.984  35.250  -5.039  1.00 94.44           N  
ATOM   2384  CA  GLY A 311     -15.062  34.906  -4.121  1.00 94.44           C  
ATOM   2385  C   GLY A 311     -15.336  33.438  -4.031  1.00 94.44           C  
ATOM   2386  O   GLY A 311     -15.695  32.906  -2.963  1.00 94.44           O  
ATOM   2387  N   GLY A 312     -15.172  32.688  -5.117  1.00 93.25           N  
ATOM   2388  CA  GLY A 312     -15.516  31.266  -5.211  1.00 93.25           C  
ATOM   2389  C   GLY A 312     -14.836  30.422  -4.152  1.00 93.25           C  
ATOM   2390  O   GLY A 312     -15.500  29.812  -3.318  1.00 93.25           O  
ATOM   2391  N   PRO A 313     -13.508  30.438  -4.121  1.00 95.81           N  
ATOM   2392  CA  PRO A 313     -12.773  29.641  -3.141  1.00 95.81           C  
ATOM   2393  C   PRO A 313     -12.906  30.172  -1.718  1.00 95.81           C  
ATOM   2394  CB  PRO A 313     -11.320  29.734  -3.623  1.00 95.81           C  
ATOM   2395  O   PRO A 313     -12.539  29.484  -0.759  1.00 95.81           O  
ATOM   2396  CG  PRO A 313     -11.422  30.188  -5.039  1.00 95.81           C  
ATOM   2397  CD  PRO A 313     -12.727  30.906  -5.219  1.00 95.81           C  
ATOM   2398  N   GLY A 314     -13.438  31.438  -1.587  1.00 97.12           N  
ATOM   2399  CA  GLY A 314     -13.617  32.031  -0.272  1.00 97.12           C  
ATOM   2400  C   GLY A 314     -12.672  33.188  -0.004  1.00 97.12           C  
ATOM   2401  O   GLY A 314     -11.555  33.219  -0.526  1.00 97.12           O  
ATOM   2402  N   MET A 315     -13.141  34.125   0.767  1.00 97.88           N  
ATOM   2403  CA  MET A 315     -12.375  35.312   1.188  1.00 97.88           C  
ATOM   2404  C   MET A 315     -12.266  35.375   2.707  1.00 97.88           C  
ATOM   2405  CB  MET A 315     -13.023  36.594   0.658  1.00 97.88           C  
ATOM   2406  O   MET A 315     -13.266  35.250   3.412  1.00 97.88           O  
ATOM   2407  CG  MET A 315     -13.531  36.469  -0.768  1.00 97.88           C  
ATOM   2408  SD  MET A 315     -14.258  38.031  -1.384  1.00 97.88           S  
ATOM   2409  CE  MET A 315     -15.805  37.406  -2.104  1.00 97.88           C  
ATOM   2410  N   ILE A 316     -11.086  35.594   3.152  1.00 98.44           N  
ATOM   2411  CA  ILE A 316     -10.883  35.625   4.598  1.00 98.44           C  
ATOM   2412  C   ILE A 316     -10.453  37.031   5.008  1.00 98.44           C  
ATOM   2413  CB  ILE A 316      -9.844  34.594   5.059  1.00 98.44           C  
ATOM   2414  O   ILE A 316      -9.602  37.656   4.352  1.00 98.44           O  
ATOM   2415  CG1 ILE A 316     -10.320  33.156   4.734  1.00 98.44           C  
ATOM   2416  CG2 ILE A 316      -9.555  34.750   6.559  1.00 98.44           C  
ATOM   2417  CD1 ILE A 316      -9.312  32.094   5.066  1.00 98.44           C  
ATOM   2418  N   PHE A 317     -11.062  37.562   6.066  1.00 97.88           N  
ATOM   2419  CA  PHE A 317     -10.766  38.875   6.625  1.00 97.88           C  
ATOM   2420  C   PHE A 317     -10.273  38.750   8.062  1.00 97.88           C  
ATOM   2421  CB  PHE A 317     -12.008  39.781   6.570  1.00 97.88           C  
ATOM   2422  O   PHE A 317     -10.828  38.000   8.859  1.00 97.88           O  
ATOM   2423  CG  PHE A 317     -12.688  39.781   5.227  1.00 97.88           C  
ATOM   2424  CD1 PHE A 317     -12.281  40.688   4.242  1.00 97.88           C  
ATOM   2425  CD2 PHE A 317     -13.719  38.906   4.941  1.00 97.88           C  
ATOM   2426  CE1 PHE A 317     -12.906  40.719   2.998  1.00 97.88           C  
ATOM   2427  CE2 PHE A 317     -14.352  38.906   3.699  1.00 97.88           C  
ATOM   2428  CZ  PHE A 317     -13.945  39.812   2.730  1.00 97.88           C  
ATOM   2429  N   SER A 318      -9.203  39.469   8.320  1.00 96.81           N  
ATOM   2430  CA  SER A 318      -8.852  39.625   9.727  1.00 96.81           C  
ATOM   2431  C   SER A 318      -9.820  40.531  10.445  1.00 96.81           C  
ATOM   2432  CB  SER A 318      -7.426  40.125   9.883  1.00 96.81           C  
ATOM   2433  O   SER A 318     -10.539  41.312   9.805  1.00 96.81           O  
ATOM   2434  OG  SER A 318      -7.324  41.469   9.414  1.00 96.81           O  
ATOM   2435  N   ARG A 319      -9.938  40.469  11.680  1.00 94.44           N  
ATOM   2436  CA  ARG A 319     -10.781  41.344  12.484  1.00 94.44           C  
ATOM   2437  C   ARG A 319     -10.469  42.812  12.195  1.00 94.44           C  
ATOM   2438  CB  ARG A 319     -10.594  41.031  13.977  1.00 94.44           C  
ATOM   2439  O   ARG A 319     -11.383  43.625  12.070  1.00 94.44           O  
ATOM   2440  CG  ARG A 319     -11.484  41.875  14.883  1.00 94.44           C  
ATOM   2441  CD  ARG A 319     -11.234  41.562  16.359  1.00 94.44           C  
ATOM   2442  NE  ARG A 319     -10.562  42.688  17.031  1.00 94.44           N  
ATOM   2443  NH1 ARG A 319     -10.633  41.719  19.125  1.00 94.44           N  
ATOM   2444  NH2 ARG A 319      -9.680  43.781  18.828  1.00 94.44           N  
ATOM   2445  CZ  ARG A 319     -10.297  42.719  18.328  1.00 94.44           C  
ATOM   2446  N   GLU A 320      -9.203  43.094  12.039  1.00 94.81           N  
ATOM   2447  CA  GLU A 320      -8.758  44.469  11.820  1.00 94.81           C  
ATOM   2448  C   GLU A 320      -9.258  45.000  10.484  1.00 94.81           C  
ATOM   2449  CB  GLU A 320      -7.230  44.562  11.891  1.00 94.81           C  
ATOM   2450  O   GLU A 320      -9.656  46.188  10.391  1.00 94.81           O  
ATOM   2451  CG  GLU A 320      -6.711  45.969  12.141  1.00 94.81           C  
ATOM   2452  CD  GLU A 320      -7.277  46.625  13.398  1.00 94.81           C  
ATOM   2453  OE1 GLU A 320      -7.168  47.844  13.555  1.00 94.81           O  
ATOM   2454  OE2 GLU A 320      -7.832  45.875  14.234  1.00 94.81           O  
ATOM   2455  N   VAL A 321      -9.305  44.219   9.500  1.00 96.50           N  
ATOM   2456  CA  VAL A 321      -9.773  44.656   8.180  1.00 96.50           C  
ATOM   2457  C   VAL A 321     -11.258  44.969   8.242  1.00 96.50           C  
ATOM   2458  CB  VAL A 321      -9.500  43.562   7.109  1.00 96.50           C  
ATOM   2459  O   VAL A 321     -11.703  45.969   7.699  1.00 96.50           O  
ATOM   2460  CG1 VAL A 321     -10.320  43.844   5.848  1.00 96.50           C  
ATOM   2461  CG2 VAL A 321      -8.016  43.500   6.777  1.00 96.50           C  
ATOM   2462  N   LEU A 322     -12.055  44.156   8.859  1.00 96.19           N  
ATOM   2463  CA  LEU A 322     -13.492  44.375   8.969  1.00 96.19           C  
ATOM   2464  C   LEU A 322     -13.789  45.656   9.781  1.00 96.19           C  
ATOM   2465  CB  LEU A 322     -14.180  43.188   9.609  1.00 96.19           C  
ATOM   2466  O   LEU A 322     -14.703  46.406   9.453  1.00 96.19           O  
ATOM   2467  CG  LEU A 322     -14.812  42.156   8.648  1.00 96.19           C  
ATOM   2468  CD1 LEU A 322     -14.922  40.812   9.312  1.00 96.19           C  
ATOM   2469  CD2 LEU A 322     -16.188  42.656   8.188  1.00 96.19           C  
ATOM   2470  N   ARG A 323     -13.039  45.844  10.789  1.00 95.69           N  
ATOM   2471  CA  ARG A 323     -13.203  47.000  11.648  1.00 95.69           C  
ATOM   2472  C   ARG A 323     -13.000  48.312  10.867  1.00 95.69           C  
ATOM   2473  CB  ARG A 323     -12.227  46.969  12.828  1.00 95.69           C  
ATOM   2474  O   ARG A 323     -13.727  49.281  11.062  1.00 95.69           O  
ATOM   2475  CG  ARG A 323     -12.539  47.938  13.938  1.00 95.69           C  
ATOM   2476  CD  ARG A 323     -11.508  47.875  15.055  1.00 95.69           C  
ATOM   2477  NE  ARG A 323     -10.539  46.812  14.836  1.00 95.69           N  
ATOM   2478  NH1 ARG A 323      -8.758  48.250  14.453  1.00 95.69           N  
ATOM   2479  NH2 ARG A 323      -8.453  45.969  14.367  1.00 95.69           N  
ATOM   2480  CZ  ARG A 323      -9.250  47.000  14.555  1.00 95.69           C  
ATOM   2481  N   ARG A 324     -12.125  48.312   9.969  1.00 96.25           N  
ATOM   2482  CA  ARG A 324     -11.766  49.500   9.211  1.00 96.25           C  
ATOM   2483  C   ARG A 324     -12.703  49.688   8.023  1.00 96.25           C  
ATOM   2484  CB  ARG A 324     -10.320  49.406   8.734  1.00 96.25           C  
ATOM   2485  O   ARG A 324     -13.055  50.844   7.688  1.00 96.25           O  
ATOM   2486  CG  ARG A 324      -9.289  49.500   9.852  1.00 96.25           C  
ATOM   2487  CD  ARG A 324      -7.867  49.438   9.312  1.00 96.25           C  
ATOM   2488  NE  ARG A 324      -6.887  49.344  10.391  1.00 96.25           N  
ATOM   2489  NH1 ARG A 324      -5.043  49.531   9.016  1.00 96.25           N  
ATOM   2490  NH2 ARG A 324      -4.770  49.312  11.281  1.00 96.25           N  
ATOM   2491  CZ  ARG A 324      -5.570  49.406  10.227  1.00 96.25           C  
ATOM   2492  N   MET A 325     -13.070  48.656   7.449  1.00 96.00           N  
ATOM   2493  CA  MET A 325     -13.734  48.719   6.152  1.00 96.00           C  
ATOM   2494  C   MET A 325     -15.242  48.906   6.316  1.00 96.00           C  
ATOM   2495  CB  MET A 325     -13.445  47.469   5.332  1.00 96.00           C  
ATOM   2496  O   MET A 325     -15.859  49.688   5.574  1.00 96.00           O  
ATOM   2497  CG  MET A 325     -14.453  47.219   4.219  1.00 96.00           C  
ATOM   2498  SD  MET A 325     -14.273  45.562   3.473  1.00 96.00           S  
ATOM   2499  CE  MET A 325     -15.953  45.312   2.826  1.00 96.00           C  
ATOM   2500  N   VAL A 326     -15.898  48.281   7.270  1.00 94.69           N  
ATOM   2501  CA  VAL A 326     -17.344  48.125   7.301  1.00 94.69           C  
ATOM   2502  C   VAL A 326     -18.016  49.438   7.605  1.00 94.69           C  
ATOM   2503  CB  VAL A 326     -17.766  47.062   8.344  1.00 94.69           C  
ATOM   2504  O   VAL A 326     -19.141  49.719   7.141  1.00 94.69           O  
ATOM   2505  CG1 VAL A 326     -19.281  47.094   8.562  1.00 94.69           C  
ATOM   2506  CG2 VAL A 326     -17.297  45.656   7.906  1.00 94.69           C  
ATOM   2507  N   PRO A 327     -17.438  50.344   8.422  1.00 94.31           N  
ATOM   2508  CA  PRO A 327     -18.062  51.656   8.609  1.00 94.31           C  
ATOM   2509  C   PRO A 327     -18.250  52.406   7.289  1.00 94.31           C  
ATOM   2510  CB  PRO A 327     -17.062  52.406   9.508  1.00 94.31           C  
ATOM   2511  O   PRO A 327     -19.094  53.312   7.203  1.00 94.31           O  
ATOM   2512  CG  PRO A 327     -16.250  51.312  10.148  1.00 94.31           C  
ATOM   2513  CD  PRO A 327     -16.234  50.125   9.234  1.00 94.31           C  
ATOM   2514  N   HIS A 328     -17.547  52.031   6.266  1.00 94.50           N  
ATOM   2515  CA  HIS A 328     -17.625  52.688   4.969  1.00 94.50           C  
ATOM   2516  C   HIS A 328     -18.312  51.812   3.938  1.00 94.50           C  
ATOM   2517  CB  HIS A 328     -16.234  53.094   4.477  1.00 94.50           C  
ATOM   2518  O   HIS A 328     -18.203  52.062   2.734  1.00 94.50           O  
ATOM   2519  CG  HIS A 328     -15.461  53.938   5.453  1.00 94.50           C  
ATOM   2520  CD2 HIS A 328     -14.438  53.594   6.277  1.00 94.50           C  
ATOM   2521  ND1 HIS A 328     -15.727  55.250   5.668  1.00 94.50           N  
ATOM   2522  CE1 HIS A 328     -14.891  55.719   6.578  1.00 94.50           C  
ATOM   2523  NE2 HIS A 328     -14.102  54.750   6.965  1.00 94.50           N  
ATOM   2524  N   ILE A 329     -18.906  50.781   4.375  1.00 93.62           N  
ATOM   2525  CA  ILE A 329     -19.469  49.781   3.482  1.00 93.62           C  
ATOM   2526  C   ILE A 329     -20.562  50.375   2.627  1.00 93.62           C  
ATOM   2527  CB  ILE A 329     -20.000  48.562   4.273  1.00 93.62           C  
ATOM   2528  O   ILE A 329     -20.750  50.000   1.467  1.00 93.62           O  
ATOM   2529  CG1 ILE A 329     -19.750  47.250   3.492  1.00 93.62           C  
ATOM   2530  CG2 ILE A 329     -21.484  48.719   4.582  1.00 93.62           C  
ATOM   2531  CD1 ILE A 329     -19.766  46.000   4.355  1.00 93.62           C  
ATOM   2532  N   GLY A 330     -21.391  51.312   3.180  1.00 91.12           N  
ATOM   2533  CA  GLY A 330     -22.422  52.000   2.414  1.00 91.12           C  
ATOM   2534  C   GLY A 330     -21.859  52.781   1.245  1.00 91.12           C  
ATOM   2535  O   GLY A 330     -22.422  52.781   0.152  1.00 91.12           O  
ATOM   2536  N   GLU A 331     -20.797  53.469   1.506  1.00 92.12           N  
ATOM   2537  CA  GLU A 331     -20.109  54.219   0.457  1.00 92.12           C  
ATOM   2538  C   GLU A 331     -19.609  53.281  -0.646  1.00 92.12           C  
ATOM   2539  CB  GLU A 331     -18.938  55.000   1.041  1.00 92.12           C  
ATOM   2540  O   GLU A 331     -19.703  53.594  -1.831  1.00 92.12           O  
ATOM   2541  CG  GLU A 331     -18.719  56.344   0.374  1.00 92.12           C  
ATOM   2542  CD  GLU A 331     -17.641  57.188   1.045  1.00 92.12           C  
ATOM   2543  OE1 GLU A 331     -17.359  58.312   0.562  1.00 92.12           O  
ATOM   2544  OE2 GLU A 331     -17.094  56.719   2.062  1.00 92.12           O  
ATOM   2545  N   CYS A 332     -19.047  52.156  -0.266  1.00 94.00           N  
ATOM   2546  CA  CYS A 332     -18.547  51.188  -1.229  1.00 94.00           C  
ATOM   2547  C   CYS A 332     -19.672  50.688  -2.121  1.00 94.00           C  
ATOM   2548  CB  CYS A 332     -17.875  50.031  -0.509  1.00 94.00           C  
ATOM   2549  O   CYS A 332     -19.469  50.469  -3.320  1.00 94.00           O  
ATOM   2550  SG  CYS A 332     -16.266  50.438   0.211  1.00 94.00           S  
ATOM   2551  N   LEU A 333     -20.812  50.438  -1.580  1.00 92.38           N  
ATOM   2552  CA  LEU A 333     -21.969  49.906  -2.314  1.00 92.38           C  
ATOM   2553  C   LEU A 333     -22.484  50.938  -3.316  1.00 92.38           C  
ATOM   2554  CB  LEU A 333     -23.078  49.500  -1.350  1.00 92.38           C  
ATOM   2555  O   LEU A 333     -23.031  50.562  -4.363  1.00 92.38           O  
ATOM   2556  CG  LEU A 333     -23.484  48.031  -1.359  1.00 92.38           C  
ATOM   2557  CD1 LEU A 333     -23.484  47.469   0.060  1.00 92.38           C  
ATOM   2558  CD2 LEU A 333     -24.844  47.844  -2.010  1.00 92.38           C  
ATOM   2559  N   ARG A 334     -22.281  52.156  -3.041  1.00 90.50           N  
ATOM   2560  CA  ARG A 334     -22.812  53.219  -3.898  1.00 90.50           C  
ATOM   2561  C   ARG A 334     -21.781  53.625  -4.953  1.00 90.50           C  
ATOM   2562  CB  ARG A 334     -23.219  54.438  -3.064  1.00 90.50           C  
ATOM   2563  O   ARG A 334     -22.125  54.250  -5.949  1.00 90.50           O  
ATOM   2564  CG  ARG A 334     -24.547  54.281  -2.357  1.00 90.50           C  
ATOM   2565  CD  ARG A 334     -24.938  55.531  -1.600  1.00 90.50           C  
ATOM   2566  NE  ARG A 334     -24.109  55.719  -0.412  1.00 90.50           N  
ATOM   2567  NH1 ARG A 334     -25.172  57.656   0.279  1.00 90.50           N  
ATOM   2568  NH2 ARG A 334     -23.438  56.812   1.502  1.00 90.50           N  
ATOM   2569  CZ  ARG A 334     -24.234  56.750   0.454  1.00 90.50           C  
ATOM   2570  N   GLU A 335     -20.594  53.219  -4.734  1.00 89.38           N  
ATOM   2571  CA  GLU A 335     -19.516  53.625  -5.648  1.00 89.38           C  
ATOM   2572  C   GLU A 335     -18.844  52.406  -6.258  1.00 89.38           C  
ATOM   2573  CB  GLU A 335     -18.484  54.500  -4.930  1.00 89.38           C  
ATOM   2574  O   GLU A 335     -17.625  52.281  -6.215  1.00 89.38           O  
ATOM   2575  CG  GLU A 335     -19.000  55.875  -4.551  1.00 89.38           C  
ATOM   2576  CD  GLU A 335     -17.922  56.781  -3.980  1.00 89.38           C  
ATOM   2577  OE1 GLU A 335     -18.203  57.969  -3.691  1.00 89.38           O  
ATOM   2578  OE2 GLU A 335     -16.781  56.312  -3.822  1.00 89.38           O  
ATOM   2579  N   MET A 336     -19.578  51.594  -6.844  1.00 91.19           N  
ATOM   2580  CA  MET A 336     -19.031  50.406  -7.508  1.00 91.19           C  
ATOM   2581  C   MET A 336     -18.656  50.719  -8.953  1.00 91.19           C  
ATOM   2582  CB  MET A 336     -20.031  49.250  -7.465  1.00 91.19           C  
ATOM   2583  O   MET A 336     -19.234  51.625  -9.562  1.00 91.19           O  
ATOM   2584  CG  MET A 336     -20.328  48.750  -6.059  1.00 91.19           C  
ATOM   2585  SD  MET A 336     -21.281  47.188  -6.059  1.00 91.19           S  
ATOM   2586  CE  MET A 336     -22.969  47.812  -6.113  1.00 91.19           C  
ATOM   2587  N   TYR A 337     -17.734  49.969  -9.492  1.00 89.50           N  
ATOM   2588  CA  TYR A 337     -17.297  50.188 -10.867  1.00 89.50           C  
ATOM   2589  C   TYR A 337     -17.625  49.000 -11.742  1.00 89.50           C  
ATOM   2590  CB  TYR A 337     -15.797  50.469 -10.922  1.00 89.50           C  
ATOM   2591  O   TYR A 337     -17.594  49.094 -12.969  1.00 89.50           O  
ATOM   2592  CG  TYR A 337     -15.414  51.781 -10.289  1.00 89.50           C  
ATOM   2593  CD1 TYR A 337     -15.852  53.000 -10.828  1.00 89.50           C  
ATOM   2594  CD2 TYR A 337     -14.609  51.844  -9.156  1.00 89.50           C  
ATOM   2595  CE1 TYR A 337     -15.492  54.219 -10.250  1.00 89.50           C  
ATOM   2596  CE2 TYR A 337     -14.242  53.031  -8.570  1.00 89.50           C  
ATOM   2597  OH  TYR A 337     -14.336  55.438  -8.547  1.00 89.50           O  
ATOM   2598  CZ  TYR A 337     -14.695  54.219  -9.125  1.00 89.50           C  
ATOM   2599  N   THR A 338     -17.812  47.906 -11.086  1.00 90.94           N  
ATOM   2600  CA  THR A 338     -18.156  46.688 -11.812  1.00 90.94           C  
ATOM   2601  C   THR A 338     -19.359  46.000 -11.172  1.00 90.94           C  
ATOM   2602  CB  THR A 338     -16.969  45.719 -11.875  1.00 90.94           C  
ATOM   2603  O   THR A 338     -19.828  46.406 -10.109  1.00 90.94           O  
ATOM   2604  CG2 THR A 338     -15.711  46.406 -12.359  1.00 90.94           C  
ATOM   2605  OG1 THR A 338     -16.734  45.188 -10.562  1.00 90.94           O  
ATOM   2606  N   THR A 339     -19.812  44.906 -11.859  1.00 88.75           N  
ATOM   2607  CA  THR A 339     -20.922  44.125 -11.312  1.00 88.75           C  
ATOM   2608  C   THR A 339     -20.422  42.906 -10.562  1.00 88.75           C  
ATOM   2609  CB  THR A 339     -21.891  43.688 -12.430  1.00 88.75           C  
ATOM   2610  O   THR A 339     -21.203  42.188  -9.930  1.00 88.75           O  
ATOM   2611  CG2 THR A 339     -22.531  44.875 -13.109  1.00 88.75           C  
ATOM   2612  OG1 THR A 339     -21.172  42.938 -13.406  1.00 88.75           O  
ATOM   2613  N   HIS A 340     -19.125  42.688 -10.648  1.00 91.00           N  
ATOM   2614  CA  HIS A 340     -18.547  41.562  -9.953  1.00 91.00           C  
ATOM   2615  C   HIS A 340     -18.438  41.812  -8.453  1.00 91.00           C  
ATOM   2616  CB  HIS A 340     -17.156  41.219 -10.531  1.00 91.00           C  
ATOM   2617  O   HIS A 340     -17.688  42.719  -8.031  1.00 91.00           O  
ATOM   2618  CG  HIS A 340     -17.219  40.656 -11.914  1.00 91.00           C  
ATOM   2619  CD2 HIS A 340     -16.953  41.250 -13.117  1.00 91.00           C  
ATOM   2620  ND1 HIS A 340     -17.562  39.375 -12.180  1.00 91.00           N  
ATOM   2621  CE1 HIS A 340     -17.516  39.156 -13.484  1.00 91.00           C  
ATOM   2622  NE2 HIS A 340     -17.156  40.281 -14.078  1.00 91.00           N  
ATOM   2623  N   GLU A 341     -19.109  41.094  -7.688  1.00 92.38           N  
ATOM   2624  CA  GLU A 341     -19.188  41.312  -6.250  1.00 92.38           C  
ATOM   2625  C   GLU A 341     -17.797  41.188  -5.605  1.00 92.38           C  
ATOM   2626  CB  GLU A 341     -20.156  40.344  -5.594  1.00 92.38           C  
ATOM   2627  O   GLU A 341     -17.453  42.000  -4.730  1.00 92.38           O  
ATOM   2628  CG  GLU A 341     -19.469  39.312  -4.688  1.00 92.38           C  
ATOM   2629  CD  GLU A 341     -19.703  37.875  -5.125  1.00 92.38           C  
ATOM   2630  OE1 GLU A 341     -19.125  36.969  -4.504  1.00 92.38           O  
ATOM   2631  OE2 GLU A 341     -20.469  37.656  -6.098  1.00 92.38           O  
ATOM   2632  N   ASP A 342     -16.984  40.156  -5.965  1.00 94.44           N  
ATOM   2633  CA  ASP A 342     -15.688  39.906  -5.340  1.00 94.44           C  
ATOM   2634  C   ASP A 342     -14.703  41.031  -5.672  1.00 94.44           C  
ATOM   2635  CB  ASP A 342     -15.117  38.562  -5.785  1.00 94.44           C  
ATOM   2636  O   ASP A 342     -13.930  41.469  -4.812  1.00 94.44           O  
ATOM   2637  CG  ASP A 342     -15.133  38.375  -7.293  1.00 94.44           C  
ATOM   2638  OD1 ASP A 342     -15.578  39.312  -8.016  1.00 94.44           O  
ATOM   2639  OD2 ASP A 342     -14.695  37.312  -7.766  1.00 94.44           O  
ATOM   2640  N   VAL A 343     -14.773  41.594  -6.875  1.00 94.31           N  
ATOM   2641  CA  VAL A 343     -13.906  42.719  -7.270  1.00 94.31           C  
ATOM   2642  C   VAL A 343     -14.227  43.938  -6.422  1.00 94.31           C  
ATOM   2643  CB  VAL A 343     -14.055  43.031  -8.773  1.00 94.31           C  
ATOM   2644  O   VAL A 343     -13.320  44.625  -5.953  1.00 94.31           O  
ATOM   2645  CG1 VAL A 343     -13.172  44.219  -9.156  1.00 94.31           C  
ATOM   2646  CG2 VAL A 343     -13.719  41.812  -9.625  1.00 94.31           C  
ATOM   2647  N   GLU A 344     -15.500  44.188  -6.238  1.00 94.62           N  
ATOM   2648  CA  GLU A 344     -15.922  45.375  -5.512  1.00 94.62           C  
ATOM   2649  C   GLU A 344     -15.625  45.250  -4.020  1.00 94.62           C  
ATOM   2650  CB  GLU A 344     -17.406  45.656  -5.734  1.00 94.62           C  
ATOM   2651  O   GLU A 344     -15.320  46.250  -3.354  1.00 94.62           O  
ATOM   2652  CG  GLU A 344     -17.766  46.000  -7.172  1.00 94.62           C  
ATOM   2653  CD  GLU A 344     -16.984  47.156  -7.719  1.00 94.62           C  
ATOM   2654  OE1 GLU A 344     -16.609  47.156  -8.914  1.00 94.62           O  
ATOM   2655  OE2 GLU A 344     -16.734  48.125  -6.945  1.00 94.62           O  
ATOM   2656  N   VAL A 345     -15.773  44.062  -3.504  1.00 95.75           N  
ATOM   2657  CA  VAL A 345     -15.375  43.844  -2.119  1.00 95.75           C  
ATOM   2658  C   VAL A 345     -13.883  44.094  -1.963  1.00 95.75           C  
ATOM   2659  CB  VAL A 345     -15.711  42.406  -1.656  1.00 95.75           C  
ATOM   2660  O   VAL A 345     -13.453  44.750  -0.999  1.00 95.75           O  
ATOM   2661  CG1 VAL A 345     -15.070  42.094  -0.298  1.00 95.75           C  
ATOM   2662  CG2 VAL A 345     -17.219  42.188  -1.596  1.00 95.75           C  
ATOM   2663  N   GLY A 346     -13.078  43.562  -2.885  1.00 96.06           N  
ATOM   2664  CA  GLY A 346     -11.648  43.812  -2.867  1.00 96.06           C  
ATOM   2665  C   GLY A 346     -11.297  45.281  -2.945  1.00 96.06           C  
ATOM   2666  O   GLY A 346     -10.375  45.750  -2.268  1.00 96.06           O  
ATOM   2667  N   ARG A 347     -12.008  46.000  -3.777  1.00 94.12           N  
ATOM   2668  CA  ARG A 347     -11.797  47.438  -3.904  1.00 94.12           C  
ATOM   2669  C   ARG A 347     -12.086  48.156  -2.588  1.00 94.12           C  
ATOM   2670  CB  ARG A 347     -12.672  48.031  -5.016  1.00 94.12           C  
ATOM   2671  O   ARG A 347     -11.352  49.062  -2.189  1.00 94.12           O  
ATOM   2672  CG  ARG A 347     -12.109  49.281  -5.660  1.00 94.12           C  
ATOM   2673  CD  ARG A 347     -13.023  49.812  -6.754  1.00 94.12           C  
ATOM   2674  NE  ARG A 347     -13.156  48.875  -7.859  1.00 94.12           N  
ATOM   2675  NH1 ARG A 347     -12.633  50.406  -9.500  1.00 94.12           N  
ATOM   2676  NH2 ARG A 347     -13.102  48.250 -10.070  1.00 94.12           N  
ATOM   2677  CZ  ARG A 347     -12.961  49.188  -9.141  1.00 94.12           C  
ATOM   2678  N   CYS A 348     -13.195  47.750  -1.976  1.00 95.69           N  
ATOM   2679  CA  CYS A 348     -13.570  48.344  -0.695  1.00 95.69           C  
ATOM   2680  C   CYS A 348     -12.500  48.062   0.359  1.00 95.69           C  
ATOM   2681  CB  CYS A 348     -14.914  47.781  -0.221  1.00 95.69           C  
ATOM   2682  O   CYS A 348     -12.172  48.938   1.151  1.00 95.69           O  
ATOM   2683  SG  CYS A 348     -15.711  48.812   1.046  1.00 95.69           S  
ATOM   2684  N   VAL A 349     -11.953  46.844   0.396  1.00 96.88           N  
ATOM   2685  CA  VAL A 349     -10.898  46.469   1.336  1.00 96.88           C  
ATOM   2686  C   VAL A 349      -9.648  47.312   1.064  1.00 96.88           C  
ATOM   2687  CB  VAL A 349     -10.570  44.969   1.252  1.00 96.88           C  
ATOM   2688  O   VAL A 349      -8.969  47.750   1.997  1.00 96.88           O  
ATOM   2689  CG1 VAL A 349      -9.336  44.625   2.086  1.00 96.88           C  
ATOM   2690  CG2 VAL A 349     -11.766  44.125   1.711  1.00 96.88           C  
ATOM   2691  N   ARG A 350      -9.336  47.500  -0.138  1.00 94.44           N  
ATOM   2692  CA  ARG A 350      -8.156  48.250  -0.497  1.00 94.44           C  
ATOM   2693  C   ARG A 350      -8.312  49.719  -0.089  1.00 94.44           C  
ATOM   2694  CB  ARG A 350      -7.883  48.156  -2.000  1.00 94.44           C  
ATOM   2695  O   ARG A 350      -7.375  50.344   0.433  1.00 94.44           O  
ATOM   2696  CG  ARG A 350      -6.410  48.250  -2.367  1.00 94.44           C  
ATOM   2697  CD  ARG A 350      -6.203  48.250  -3.875  1.00 94.44           C  
ATOM   2698  NE  ARG A 350      -7.348  48.781  -4.590  1.00 94.44           N  
ATOM   2699  NH1 ARG A 350      -6.453  48.469  -6.695  1.00 94.44           N  
ATOM   2700  NH2 ARG A 350      -8.531  49.406  -6.457  1.00 94.44           N  
ATOM   2701  CZ  ARG A 350      -7.441  48.906  -5.910  1.00 94.44           C  
ATOM   2702  N   ARG A 351      -9.438  50.281  -0.287  1.00 93.38           N  
ATOM   2703  CA  ARG A 351      -9.703  51.688  -0.037  1.00 93.38           C  
ATOM   2704  C   ARG A 351      -9.734  51.969   1.459  1.00 93.38           C  
ATOM   2705  CB  ARG A 351     -11.023  52.125  -0.680  1.00 93.38           C  
ATOM   2706  O   ARG A 351      -9.180  53.000   1.910  1.00 93.38           O  
ATOM   2707  CG  ARG A 351     -10.867  53.094  -1.832  1.00 93.38           C  
ATOM   2708  CD  ARG A 351     -12.211  53.469  -2.430  1.00 93.38           C  
ATOM   2709  NE  ARG A 351     -12.062  54.500  -3.467  1.00 93.38           N  
ATOM   2710  NH1 ARG A 351     -14.320  54.625  -3.953  1.00 93.38           N  
ATOM   2711  NH2 ARG A 351     -12.820  55.938  -5.086  1.00 93.38           N  
ATOM   2712  CZ  ARG A 351     -13.070  55.031  -4.168  1.00 93.38           C  
ATOM   2713  N   PHE A 352     -10.375  51.094   2.164  1.00 95.50           N  
ATOM   2714  CA  PHE A 352     -10.656  51.469   3.547  1.00 95.50           C  
ATOM   2715  C   PHE A 352     -10.016  50.469   4.512  1.00 95.50           C  
ATOM   2716  CB  PHE A 352     -12.172  51.531   3.787  1.00 95.50           C  
ATOM   2717  O   PHE A 352      -9.828  50.781   5.691  1.00 95.50           O  
ATOM   2718  CG  PHE A 352     -12.875  52.562   2.967  1.00 95.50           C  
ATOM   2719  CD1 PHE A 352     -12.688  53.938   3.229  1.00 95.50           C  
ATOM   2720  CD2 PHE A 352     -13.727  52.188   1.932  1.00 95.50           C  
ATOM   2721  CE1 PHE A 352     -13.344  54.906   2.471  1.00 95.50           C  
ATOM   2722  CE2 PHE A 352     -14.383  53.156   1.170  1.00 95.50           C  
ATOM   2723  CZ  PHE A 352     -14.188  54.500   1.441  1.00 95.50           C  
ATOM   2724  N   GLY A 353      -9.773  49.281   4.082  1.00 94.25           N  
ATOM   2725  CA  GLY A 353      -9.219  48.281   4.949  1.00 94.25           C  
ATOM   2726  C   GLY A 353      -7.719  48.406   5.148  1.00 94.25           C  
ATOM   2727  O   GLY A 353      -7.164  47.875   6.109  1.00 94.25           O  
ATOM   2728  N   GLY A 354      -7.035  49.000   4.246  1.00 91.94           N  
ATOM   2729  CA  GLY A 354      -5.609  49.250   4.363  1.00 91.94           C  
ATOM   2730  C   GLY A 354      -4.762  48.125   3.846  1.00 91.94           C  
ATOM   2731  O   GLY A 354      -3.604  47.969   4.246  1.00 91.94           O  
ATOM   2732  N   THR A 355      -5.352  47.188   3.180  1.00 95.00           N  
ATOM   2733  CA  THR A 355      -4.641  46.062   2.629  1.00 95.00           C  
ATOM   2734  C   THR A 355      -5.309  45.562   1.345  1.00 95.00           C  
ATOM   2735  CB  THR A 355      -4.574  44.875   3.643  1.00 95.00           C  
ATOM   2736  O   THR A 355      -6.285  46.156   0.885  1.00 95.00           O  
ATOM   2737  CG2 THR A 355      -5.953  44.281   3.857  1.00 95.00           C  
ATOM   2738  OG1 THR A 355      -3.680  43.875   3.154  1.00 95.00           O  
ATOM   2739  N   GLN A 356      -4.734  44.719   0.666  1.00 95.00           N  
ATOM   2740  CA  GLN A 356      -5.293  44.031  -0.507  1.00 95.00           C  
ATOM   2741  C   GLN A 356      -5.070  42.531  -0.447  1.00 95.00           C  
ATOM   2742  CB  GLN A 356      -4.684  44.625  -1.789  1.00 95.00           C  
ATOM   2743  O   GLN A 356      -4.492  42.031   0.514  1.00 95.00           O  
ATOM   2744  CG  GLN A 356      -3.178  44.406  -1.895  1.00 95.00           C  
ATOM   2745  CD  GLN A 356      -2.586  45.062  -3.129  1.00 95.00           C  
ATOM   2746  NE2 GLN A 356      -1.271  44.969  -3.287  1.00 95.00           N  
ATOM   2747  OE1 GLN A 356      -3.305  45.656  -3.936  1.00 95.00           O  
ATOM   2748  N   CYS A 357      -5.570  41.844  -1.440  1.00 96.62           N  
ATOM   2749  CA  CYS A 357      -5.438  40.406  -1.450  1.00 96.62           C  
ATOM   2750  C   CYS A 357      -3.980  39.969  -1.605  1.00 96.62           C  
ATOM   2751  CB  CYS A 357      -6.273  39.781  -2.576  1.00 96.62           C  
ATOM   2752  O   CYS A 357      -3.211  40.656  -2.299  1.00 96.62           O  
ATOM   2753  SG  CYS A 357      -6.430  38.000  -2.480  1.00 96.62           S  
ATOM   2754  N   VAL A 358      -3.621  38.906  -0.993  1.00 96.06           N  
ATOM   2755  CA  VAL A 358      -2.258  38.406  -1.074  1.00 96.06           C  
ATOM   2756  C   VAL A 358      -1.917  38.062  -2.523  1.00 96.06           C  
ATOM   2757  CB  VAL A 358      -2.064  37.156  -0.178  1.00 96.06           C  
ATOM   2758  O   VAL A 358      -2.809  37.781  -3.324  1.00 96.06           O  
ATOM   2759  CG1 VAL A 358      -2.031  37.562   1.297  1.00 96.06           C  
ATOM   2760  CG2 VAL A 358      -3.172  36.125  -0.437  1.00 96.06           C  
ATOM   2761  N   TRP A 359      -0.660  38.062  -2.875  1.00 94.25           N  
ATOM   2762  CA  TRP A 359      -0.204  37.938  -4.254  1.00 94.25           C  
ATOM   2763  C   TRP A 359       0.397  36.562  -4.504  1.00 94.25           C  
ATOM   2764  CB  TRP A 359       0.823  39.031  -4.586  1.00 94.25           C  
ATOM   2765  O   TRP A 359       0.570  36.125  -5.652  1.00 94.25           O  
ATOM   2766  CG  TRP A 359       0.219  40.344  -4.871  1.00 94.25           C  
ATOM   2767  CD1 TRP A 359       0.097  41.406  -4.008  1.00 94.25           C  
ATOM   2768  CD2 TRP A 359      -0.350  40.781  -6.113  1.00 94.25           C  
ATOM   2769  CE2 TRP A 359      -0.797  42.125  -5.926  1.00 94.25           C  
ATOM   2770  CE3 TRP A 359      -0.523  40.188  -7.363  1.00 94.25           C  
ATOM   2771  NE1 TRP A 359      -0.514  42.469  -4.637  1.00 94.25           N  
ATOM   2772  CH2 TRP A 359      -1.567  42.219  -8.164  1.00 94.25           C  
ATOM   2773  CZ2 TRP A 359      -1.409  42.844  -6.949  1.00 94.25           C  
ATOM   2774  CZ3 TRP A 359      -1.132  40.906  -8.375  1.00 94.25           C  
ATOM   2775  N   SER A 360       0.691  35.812  -3.457  1.00 94.12           N  
ATOM   2776  CA  SER A 360       1.491  34.594  -3.561  1.00 94.12           C  
ATOM   2777  C   SER A 360       0.852  33.594  -4.516  1.00 94.12           C  
ATOM   2778  CB  SER A 360       1.678  33.938  -2.184  1.00 94.12           C  
ATOM   2779  O   SER A 360      -0.368  33.406  -4.512  1.00 94.12           O  
ATOM   2780  OG  SER A 360       1.902  32.562  -2.303  1.00 94.12           O  
ATOM   2781  N   TYR A 361       1.714  32.875  -5.301  1.00 91.81           N  
ATOM   2782  CA  TYR A 361       1.241  31.844  -6.211  1.00 91.81           C  
ATOM   2783  C   TYR A 361       0.694  30.641  -5.441  1.00 91.81           C  
ATOM   2784  CB  TYR A 361       2.369  31.391  -7.145  1.00 91.81           C  
ATOM   2785  O   TYR A 361      -0.200  29.938  -5.922  1.00 91.81           O  
ATOM   2786  CG  TYR A 361       2.605  32.312  -8.305  1.00 91.81           C  
ATOM   2787  CD1 TYR A 361       1.686  32.406  -9.344  1.00 91.81           C  
ATOM   2788  CD2 TYR A 361       3.752  33.094  -8.367  1.00 91.81           C  
ATOM   2789  CE1 TYR A 361       1.900  33.281 -10.422  1.00 91.81           C  
ATOM   2790  CE2 TYR A 361       3.977  33.969  -9.438  1.00 91.81           C  
ATOM   2791  OH  TYR A 361       3.266  34.875 -11.523  1.00 91.81           O  
ATOM   2792  CZ  TYR A 361       3.047  34.031 -10.461  1.00 91.81           C  
ATOM   2793  N   GLU A 362       1.222  30.438  -4.273  1.00 93.56           N  
ATOM   2794  CA  GLU A 362       0.812  29.312  -3.447  1.00 93.56           C  
ATOM   2795  C   GLU A 362      -0.678  29.375  -3.125  1.00 93.56           C  
ATOM   2796  CB  GLU A 362       1.629  29.281  -2.152  1.00 93.56           C  
ATOM   2797  O   GLU A 362      -1.308  28.344  -2.875  1.00 93.56           O  
ATOM   2798  CG  GLU A 362       1.454  27.984  -1.355  1.00 93.56           C  
ATOM   2799  CD  GLU A 362       2.342  27.922  -0.123  1.00 93.56           C  
ATOM   2800  OE1 GLU A 362       2.506  26.812   0.447  1.00 93.56           O  
ATOM   2801  OE2 GLU A 362       2.877  28.984   0.276  1.00 93.56           O  
ATOM   2802  N   MET A 363      -1.233  30.578  -3.133  1.00 96.00           N  
ATOM   2803  CA  MET A 363      -2.637  30.750  -2.770  1.00 96.00           C  
ATOM   2804  C   MET A 363      -3.553  30.125  -3.820  1.00 96.00           C  
ATOM   2805  CB  MET A 363      -2.965  32.219  -2.596  1.00 96.00           C  
ATOM   2806  O   MET A 363      -4.703  29.797  -3.529  1.00 96.00           O  
ATOM   2807  CG  MET A 363      -2.295  32.875  -1.390  1.00 96.00           C  
ATOM   2808  SD  MET A 363      -2.719  32.031   0.181  1.00 96.00           S  
ATOM   2809  CE  MET A 363      -4.391  32.656   0.455  1.00 96.00           C  
ATOM   2810  N   GLN A 364      -3.061  29.969  -5.035  1.00 93.81           N  
ATOM   2811  CA  GLN A 364      -3.820  29.281  -6.070  1.00 93.81           C  
ATOM   2812  C   GLN A 364      -3.994  27.797  -5.730  1.00 93.81           C  
ATOM   2813  CB  GLN A 364      -3.133  29.422  -7.430  1.00 93.81           C  
ATOM   2814  O   GLN A 364      -4.996  27.188  -6.102  1.00 93.81           O  
ATOM   2815  CG  GLN A 364      -3.479  30.719  -8.156  1.00 93.81           C  
ATOM   2816  CD  GLN A 364      -2.752  30.859  -9.484  1.00 93.81           C  
ATOM   2817  NE2 GLN A 364      -3.033  31.938 -10.203  1.00 93.81           N  
ATOM   2818  OE1 GLN A 364      -1.946  30.000  -9.859  1.00 93.81           O  
ATOM   2819  N   GLN A 365      -2.982  27.297  -5.031  1.00 93.12           N  
ATOM   2820  CA  GLN A 365      -3.029  25.891  -4.629  1.00 93.12           C  
ATOM   2821  C   GLN A 365      -3.840  25.719  -3.348  1.00 93.12           C  
ATOM   2822  CB  GLN A 365      -1.615  25.344  -4.434  1.00 93.12           C  
ATOM   2823  O   GLN A 365      -4.594  24.750  -3.209  1.00 93.12           O  
ATOM   2824  CG  GLN A 365      -1.047  24.672  -5.672  1.00 93.12           C  
ATOM   2825  CD  GLN A 365       0.358  24.141  -5.457  1.00 93.12           C  
ATOM   2826  NE2 GLN A 365       0.905  23.469  -6.473  1.00 93.12           N  
ATOM   2827  OE1 GLN A 365       0.948  24.312  -4.387  1.00 93.12           O  
ATOM   2828  N   LEU A 366      -3.701  26.641  -2.414  1.00 96.75           N  
ATOM   2829  CA  LEU A 366      -4.375  26.547  -1.125  1.00 96.75           C  
ATOM   2830  C   LEU A 366      -5.863  26.859  -1.267  1.00 96.75           C  
ATOM   2831  CB  LEU A 366      -3.740  27.516  -0.114  1.00 96.75           C  
ATOM   2832  O   LEU A 366      -6.699  26.188  -0.654  1.00 96.75           O  
ATOM   2833  CG  LEU A 366      -2.309  27.188   0.316  1.00 96.75           C  
ATOM   2834  CD1 LEU A 366      -1.788  28.250   1.271  1.00 96.75           C  
ATOM   2835  CD2 LEU A 366      -2.242  25.812   0.965  1.00 96.75           C  
ATOM   2836  N   PHE A 367      -6.160  27.859  -2.004  1.00 97.75           N  
ATOM   2837  CA  PHE A 367      -7.527  28.203  -2.367  1.00 97.75           C  
ATOM   2838  C   PHE A 367      -7.816  27.828  -3.816  1.00 97.75           C  
ATOM   2839  CB  PHE A 367      -7.781  29.703  -2.154  1.00 97.75           C  
ATOM   2840  O   PHE A 367      -7.875  28.688  -4.688  1.00 97.75           O  
ATOM   2841  CG  PHE A 367      -7.805  30.109  -0.706  1.00 97.75           C  
ATOM   2842  CD1 PHE A 367      -9.016  30.344  -0.056  1.00 97.75           C  
ATOM   2843  CD2 PHE A 367      -6.625  30.250   0.006  1.00 97.75           C  
ATOM   2844  CE1 PHE A 367      -9.039  30.719   1.284  1.00 97.75           C  
ATOM   2845  CE2 PHE A 367      -6.645  30.641   1.346  1.00 97.75           C  
ATOM   2846  CZ  PHE A 367      -7.852  30.859   1.982  1.00 97.75           C  
ATOM   2847  N   HIS A 368      -8.141  26.531  -3.986  1.00 94.88           N  
ATOM   2848  CA  HIS A 368      -8.094  25.906  -5.301  1.00 94.88           C  
ATOM   2849  C   HIS A 368      -9.383  26.141  -6.070  1.00 94.88           C  
ATOM   2850  CB  HIS A 368      -7.828  24.406  -5.160  1.00 94.88           C  
ATOM   2851  O   HIS A 368     -10.469  25.844  -5.574  1.00 94.88           O  
ATOM   2852  CG  HIS A 368      -7.703  23.688  -6.469  1.00 94.88           C  
ATOM   2853  CD2 HIS A 368      -8.500  22.766  -7.055  1.00 94.88           C  
ATOM   2854  ND1 HIS A 368      -6.656  23.906  -7.336  1.00 94.88           N  
ATOM   2855  CE1 HIS A 368      -6.812  23.141  -8.406  1.00 94.88           C  
ATOM   2856  NE2 HIS A 368      -7.922  22.438  -8.258  1.00 94.88           N  
ATOM   2857  N   GLU A 369      -9.227  26.688  -7.227  1.00 91.50           N  
ATOM   2858  CA  GLU A 369     -10.297  26.797  -8.219  1.00 91.50           C  
ATOM   2859  C   GLU A 369     -10.117  25.781  -9.336  1.00 91.50           C  
ATOM   2860  CB  GLU A 369     -10.344  28.219  -8.797  1.00 91.50           C  
ATOM   2861  O   GLU A 369      -9.141  25.828 -10.086  1.00 91.50           O  
ATOM   2862  CG  GLU A 369     -11.508  28.453  -9.742  1.00 91.50           C  
ATOM   2863  CD  GLU A 369     -12.758  28.969  -9.039  1.00 91.50           C  
ATOM   2864  OE1 GLU A 369     -13.859  28.906  -9.641  1.00 91.50           O  
ATOM   2865  OE2 GLU A 369     -12.641  29.406  -7.879  1.00 91.50           O  
ATOM   2866  N   ASN A 370     -10.977  24.797  -9.344  1.00 86.38           N  
ATOM   2867  CA  ASN A 370     -10.867  23.781 -10.375  1.00 86.38           C  
ATOM   2868  C   ASN A 370     -11.305  24.297 -11.734  1.00 86.38           C  
ATOM   2869  CB  ASN A 370     -11.688  22.547  -9.984  1.00 86.38           C  
ATOM   2870  O   ASN A 370     -12.484  24.594 -11.938  1.00 86.38           O  
ATOM   2871  CG  ASN A 370     -11.414  21.359 -10.891  1.00 86.38           C  
ATOM   2872  ND2 ASN A 370     -12.336  20.406 -10.906  1.00 86.38           N  
ATOM   2873  OD1 ASN A 370     -10.391  21.297 -11.578  1.00 86.38           O  
ATOM   2874  N   TYR A 371     -10.375  24.484 -12.617  1.00 74.81           N  
ATOM   2875  CA  TYR A 371     -10.641  25.016 -13.945  1.00 74.81           C  
ATOM   2876  C   TYR A 371     -10.789  23.891 -14.969  1.00 74.81           C  
ATOM   2877  CB  TYR A 371      -9.516  25.969 -14.383  1.00 74.81           C  
ATOM   2878  O   TYR A 371     -10.648  24.125 -16.172  1.00 74.81           O  
ATOM   2879  CG  TYR A 371      -9.422  27.219 -13.547  1.00 74.81           C  
ATOM   2880  CD1 TYR A 371     -10.336  28.266 -13.711  1.00 74.81           C  
ATOM   2881  CD2 TYR A 371      -8.414  27.375 -12.594  1.00 74.81           C  
ATOM   2882  CE1 TYR A 371     -10.250  29.422 -12.938  1.00 74.81           C  
ATOM   2883  CE2 TYR A 371      -8.320  28.516 -11.820  1.00 74.81           C  
ATOM   2884  OH  TYR A 371      -9.148  30.688 -11.234  1.00 74.81           O  
ATOM   2885  CZ  TYR A 371      -9.242  29.531 -12.000  1.00 74.81           C  
ATOM   2886  N   GLU A 372     -11.078  22.672 -14.547  1.00 69.88           N  
ATOM   2887  CA  GLU A 372     -11.172  21.578 -15.508  1.00 69.88           C  
ATOM   2888  C   GLU A 372     -12.016  21.969 -16.719  1.00 69.88           C  
ATOM   2889  CB  GLU A 372     -11.750  20.328 -14.844  1.00 69.88           C  
ATOM   2890  O   GLU A 372     -12.938  22.781 -16.594  1.00 69.88           O  
ATOM   2891  CG  GLU A 372     -10.773  19.625 -13.914  1.00 69.88           C  
ATOM   2892  CD  GLU A 372     -11.367  18.375 -13.258  1.00 69.88           C  
ATOM   2893  OE1 GLU A 372     -10.648  17.703 -12.492  1.00 69.88           O  
ATOM   2894  OE2 GLU A 372     -12.555  18.094 -13.516  1.00 69.88           O  
ATOM   2895  N   HIS A 373     -11.492  21.688 -17.922  1.00 60.84           N  
ATOM   2896  CA  HIS A 373     -12.070  22.047 -19.219  1.00 60.84           C  
ATOM   2897  C   HIS A 373     -13.562  21.734 -19.266  1.00 60.84           C  
ATOM   2898  CB  HIS A 373     -11.352  21.297 -20.344  1.00 60.84           C  
ATOM   2899  O   HIS A 373     -14.336  22.453 -19.906  1.00 60.84           O  
ATOM   2900  CG  HIS A 373     -10.047  21.906 -20.734  1.00 60.84           C  
ATOM   2901  CD2 HIS A 373      -8.797  21.406 -20.766  1.00 60.84           C  
ATOM   2902  ND1 HIS A 373      -9.945  23.219 -21.172  1.00 60.84           N  
ATOM   2903  CE1 HIS A 373      -8.680  23.484 -21.453  1.00 60.84           C  
ATOM   2904  NE2 HIS A 373      -7.961  22.391 -21.203  1.00 60.84           N  
ATOM   2905  N   ASN A 374     -13.852  20.578 -18.703  1.00 59.25           N  
ATOM   2906  CA  ASN A 374     -15.273  20.266 -18.719  1.00 59.25           C  
ATOM   2907  C   ASN A 374     -15.969  20.734 -17.453  1.00 59.25           C  
ATOM   2908  CB  ASN A 374     -15.484  18.766 -18.922  1.00 59.25           C  
ATOM   2909  O   ASN A 374     -16.062  19.984 -16.469  1.00 59.25           O  
ATOM   2910  CG  ASN A 374     -15.305  18.328 -20.375  1.00 59.25           C  
ATOM   2911  ND2 ASN A 374     -15.180  17.031 -20.594  1.00 59.25           N  
ATOM   2912  OD1 ASN A 374     -15.273  19.172 -21.281  1.00 59.25           O  
ATOM   2913  N   ARG A 375     -16.156  21.969 -17.359  1.00 67.00           N  
ATOM   2914  CA  ARG A 375     -16.750  22.672 -16.219  1.00 67.00           C  
ATOM   2915  C   ARG A 375     -18.031  21.984 -15.766  1.00 67.00           C  
ATOM   2916  CB  ARG A 375     -17.016  24.125 -16.562  1.00 67.00           C  
ATOM   2917  O   ARG A 375     -19.125  22.500 -16.000  1.00 67.00           O  
ATOM   2918  CG  ARG A 375     -15.766  24.984 -16.672  1.00 67.00           C  
ATOM   2919  CD  ARG A 375     -16.109  26.453 -16.859  1.00 67.00           C  
ATOM   2920  NE  ARG A 375     -14.898  27.281 -16.906  1.00 67.00           N  
ATOM   2921  NH1 ARG A 375     -16.031  29.281 -17.203  1.00 67.00           N  
ATOM   2922  NH2 ARG A 375     -13.742  29.266 -17.078  1.00 67.00           N  
ATOM   2923  CZ  ARG A 375     -14.891  28.609 -17.062  1.00 67.00           C  
ATOM   2924  N   LYS A 376     -17.828  20.766 -15.203  1.00 75.00           N  
ATOM   2925  CA  LYS A 376     -19.000  19.984 -14.781  1.00 75.00           C  
ATOM   2926  C   LYS A 376     -19.562  20.531 -13.469  1.00 75.00           C  
ATOM   2927  CB  LYS A 376     -18.641  18.516 -14.625  1.00 75.00           C  
ATOM   2928  O   LYS A 376     -20.672  20.172 -13.070  1.00 75.00           O  
ATOM   2929  CG  LYS A 376     -18.266  17.828 -15.938  1.00 75.00           C  
ATOM   2930  CD  LYS A 376     -18.031  16.328 -15.742  1.00 75.00           C  
ATOM   2931  CE  LYS A 376     -17.656  15.648 -17.047  1.00 75.00           C  
ATOM   2932  NZ  LYS A 376     -17.375  14.195 -16.844  1.00 75.00           N  
ATOM   2933  N   GLY A 377     -18.859  21.516 -12.914  1.00 85.25           N  
ATOM   2934  CA  GLY A 377     -19.344  22.125 -11.688  1.00 85.25           C  
ATOM   2935  C   GLY A 377     -19.016  21.297 -10.453  1.00 85.25           C  
ATOM   2936  O   GLY A 377     -19.578  21.531  -9.375  1.00 85.25           O  
ATOM   2937  N   TYR A 378     -18.328  20.172 -10.656  1.00 87.00           N  
ATOM   2938  CA  TYR A 378     -17.875  19.344  -9.531  1.00 87.00           C  
ATOM   2939  C   TYR A 378     -16.469  18.797  -9.797  1.00 87.00           C  
ATOM   2940  CB  TYR A 378     -18.844  18.203  -9.273  1.00 87.00           C  
ATOM   2941  O   TYR A 378     -15.992  18.812 -10.930  1.00 87.00           O  
ATOM   2942  CG  TYR A 378     -19.047  17.281 -10.469  1.00 87.00           C  
ATOM   2943  CD1 TYR A 378     -20.047  17.547 -11.398  1.00 87.00           C  
ATOM   2944  CD2 TYR A 378     -18.234  16.172 -10.656  1.00 87.00           C  
ATOM   2945  CE1 TYR A 378     -20.234  16.703 -12.500  1.00 87.00           C  
ATOM   2946  CE2 TYR A 378     -18.406  15.336 -11.750  1.00 87.00           C  
ATOM   2947  OH  TYR A 378     -19.594  14.781 -13.750  1.00 87.00           O  
ATOM   2948  CZ  TYR A 378     -19.406  15.609 -12.664  1.00 87.00           C  
ATOM   2949  N   ILE A 379     -15.781  18.344  -8.789  1.00 88.69           N  
ATOM   2950  CA  ILE A 379     -14.430  17.797  -8.906  1.00 88.69           C  
ATOM   2951  C   ILE A 379     -14.500  16.281  -9.094  1.00 88.69           C  
ATOM   2952  CB  ILE A 379     -13.570  18.141  -7.664  1.00 88.69           C  
ATOM   2953  O   ILE A 379     -14.906  15.562  -8.180  1.00 88.69           O  
ATOM   2954  CG1 ILE A 379     -13.539  19.672  -7.449  1.00 88.69           C  
ATOM   2955  CG2 ILE A 379     -12.156  17.578  -7.809  1.00 88.69           C  
ATOM   2956  CD1 ILE A 379     -12.938  20.078  -6.109  1.00 88.69           C  
ATOM   2957  N   GLN A 380     -14.055  15.836 -10.203  1.00 85.50           N  
ATOM   2958  CA  GLN A 380     -14.156  14.422 -10.547  1.00 85.50           C  
ATOM   2959  C   GLN A 380     -12.922  13.648 -10.094  1.00 85.50           C  
ATOM   2960  CB  GLN A 380     -14.359  14.258 -12.055  1.00 85.50           C  
ATOM   2961  O   GLN A 380     -13.047  12.617  -9.422  1.00 85.50           O  
ATOM   2962  CG  GLN A 380     -14.883  12.883 -12.453  1.00 85.50           C  
ATOM   2963  CD  GLN A 380     -15.516  12.875 -13.828  1.00 85.50           C  
ATOM   2964  NE2 GLN A 380     -16.031  11.719 -14.242  1.00 85.50           N  
ATOM   2965  OE1 GLN A 380     -15.539  13.891 -14.523  1.00 85.50           O  
ATOM   2966  N   ASP A 381     -11.758  14.156 -10.445  1.00 87.38           N  
ATOM   2967  CA  ASP A 381     -10.516  13.484 -10.094  1.00 87.38           C  
ATOM   2968  C   ASP A 381     -10.016  13.945  -8.719  1.00 87.38           C  
ATOM   2969  CB  ASP A 381      -9.445  13.742 -11.156  1.00 87.38           C  
ATOM   2970  O   ASP A 381      -9.523  15.062  -8.578  1.00 87.38           O  
ATOM   2971  CG  ASP A 381      -8.297  12.750 -11.086  1.00 87.38           C  
ATOM   2972  OD1 ASP A 381      -8.359  11.797 -10.281  1.00 87.38           O  
ATOM   2973  OD2 ASP A 381      -7.320  12.922 -11.852  1.00 87.38           O  
ATOM   2974  N   LEU A 382     -10.141  13.062  -7.797  1.00 91.19           N  
ATOM   2975  CA  LEU A 382      -9.805  13.438  -6.426  1.00 91.19           C  
ATOM   2976  C   LEU A 382      -8.367  13.055  -6.094  1.00 91.19           C  
ATOM   2977  CB  LEU A 382     -10.766  12.781  -5.434  1.00 91.19           C  
ATOM   2978  O   LEU A 382      -7.770  13.609  -5.172  1.00 91.19           O  
ATOM   2979  CG  LEU A 382     -12.242  13.156  -5.570  1.00 91.19           C  
ATOM   2980  CD1 LEU A 382     -13.078  12.383  -4.555  1.00 91.19           C  
ATOM   2981  CD2 LEU A 382     -12.430  14.656  -5.395  1.00 91.19           C  
ATOM   2982  N   HIS A 383      -7.840  12.070  -6.836  1.00 89.00           N  
ATOM   2983  CA  HIS A 383      -6.500  11.570  -6.539  1.00 89.00           C  
ATOM   2984  C   HIS A 383      -5.430  12.445  -7.184  1.00 89.00           C  
ATOM   2985  CB  HIS A 383      -6.352  10.125  -7.016  1.00 89.00           C  
ATOM   2986  O   HIS A 383      -4.785  12.031  -8.148  1.00 89.00           O  
ATOM   2987  CG  HIS A 383      -5.332   9.344  -6.254  1.00 89.00           C  
ATOM   2988  CD2 HIS A 383      -4.742   8.156  -6.520  1.00 89.00           C  
ATOM   2989  ND1 HIS A 383      -4.805   9.773  -5.059  1.00 89.00           N  
ATOM   2990  CE1 HIS A 383      -3.932   8.883  -4.617  1.00 89.00           C  
ATOM   2991  NE2 HIS A 383      -3.875   7.891  -5.488  1.00 89.00           N  
ATOM   2992  N   ASN A 384      -5.246  13.539  -6.547  1.00 88.81           N  
ATOM   2993  CA  ASN A 384      -4.340  14.570  -7.043  1.00 88.81           C  
ATOM   2994  C   ASN A 384      -3.701  15.352  -5.898  1.00 88.81           C  
ATOM   2995  CB  ASN A 384      -5.070  15.523  -7.992  1.00 88.81           C  
ATOM   2996  O   ASN A 384      -4.367  15.672  -4.910  1.00 88.81           O  
ATOM   2997  CG  ASN A 384      -4.227  16.719  -8.383  1.00 88.81           C  
ATOM   2998  ND2 ASN A 384      -4.703  17.484  -9.359  1.00 88.81           N  
ATOM   2999  OD1 ASN A 384      -3.160  16.953  -7.816  1.00 88.81           O  
ATOM   3000  N   SER A 385      -2.428  15.672  -6.055  1.00 87.81           N  
ATOM   3001  CA  SER A 385      -1.689  16.344  -4.992  1.00 87.81           C  
ATOM   3002  C   SER A 385      -2.232  17.750  -4.750  1.00 87.81           C  
ATOM   3003  CB  SER A 385      -0.201  16.422  -5.336  1.00 87.81           C  
ATOM   3004  O   SER A 385      -2.189  18.250  -3.623  1.00 87.81           O  
ATOM   3005  OG  SER A 385       0.000  17.109  -6.562  1.00 87.81           O  
ATOM   3006  N   LYS A 386      -2.723  18.344  -5.805  1.00 89.00           N  
ATOM   3007  CA  LYS A 386      -3.291  19.672  -5.668  1.00 89.00           C  
ATOM   3008  C   LYS A 386      -4.535  19.656  -4.785  1.00 89.00           C  
ATOM   3009  CB  LYS A 386      -3.627  20.266  -7.039  1.00 89.00           C  
ATOM   3010  O   LYS A 386      -4.727  20.547  -3.951  1.00 89.00           O  
ATOM   3011  CG  LYS A 386      -2.408  20.578  -7.895  1.00 89.00           C  
ATOM   3012  CD  LYS A 386      -2.807  21.203  -9.227  1.00 89.00           C  
ATOM   3013  CE  LYS A 386      -1.615  21.328 -10.164  1.00 89.00           C  
ATOM   3014  NZ  LYS A 386      -2.004  21.922 -11.477  1.00 89.00           N  
ATOM   3015  N   ILE A 387      -5.301  18.656  -4.965  1.00 91.50           N  
ATOM   3016  CA  ILE A 387      -6.523  18.500  -4.188  1.00 91.50           C  
ATOM   3017  C   ILE A 387      -6.176  18.188  -2.734  1.00 91.50           C  
ATOM   3018  CB  ILE A 387      -7.434  17.406  -4.773  1.00 91.50           C  
ATOM   3019  O   ILE A 387      -6.812  18.703  -1.812  1.00 91.50           O  
ATOM   3020  CG1 ILE A 387      -7.855  17.766  -6.203  1.00 91.50           C  
ATOM   3021  CG2 ILE A 387      -8.656  17.172  -3.879  1.00 91.50           C  
ATOM   3022  CD1 ILE A 387      -9.359  17.938  -6.379  1.00 91.50           C  
ATOM   3023  N   HIS A 388      -5.113  17.484  -2.562  1.00 92.00           N  
ATOM   3024  CA  HIS A 388      -4.699  17.094  -1.218  1.00 92.00           C  
ATOM   3025  C   HIS A 388      -4.160  18.297  -0.443  1.00 92.00           C  
ATOM   3026  CB  HIS A 388      -3.648  15.984  -1.277  1.00 92.00           C  
ATOM   3027  O   HIS A 388      -4.398  18.422   0.759  1.00 92.00           O  
ATOM   3028  CG  HIS A 388      -4.164  14.695  -1.828  1.00 92.00           C  
ATOM   3029  CD2 HIS A 388      -5.414  14.328  -2.197  1.00 92.00           C  
ATOM   3030  ND1 HIS A 388      -3.355  13.602  -2.053  1.00 92.00           N  
ATOM   3031  CE1 HIS A 388      -4.086  12.617  -2.537  1.00 92.00           C  
ATOM   3032  NE2 HIS A 388      -5.336  13.023  -2.635  1.00 92.00           N  
ATOM   3033  N   ALA A 389      -3.482  19.156  -1.081  1.00 91.94           N  
ATOM   3034  CA  ALA A 389      -2.816  20.281  -0.436  1.00 91.94           C  
ATOM   3035  C   ALA A 389      -3.783  21.453  -0.229  1.00 91.94           C  
ATOM   3036  CB  ALA A 389      -1.614  20.734  -1.262  1.00 91.94           C  
ATOM   3037  O   ALA A 389      -3.545  22.312   0.610  1.00 91.94           O  
ATOM   3038  N   ALA A 390      -4.867  21.469  -0.898  1.00 96.25           N  
ATOM   3039  CA  ALA A 390      -5.789  22.609  -0.912  1.00 96.25           C  
ATOM   3040  C   ALA A 390      -6.523  22.734   0.419  1.00 96.25           C  
ATOM   3041  CB  ALA A 390      -6.789  22.469  -2.057  1.00 96.25           C  
ATOM   3042  O   ALA A 390      -6.789  21.734   1.087  1.00 96.25           O  
ATOM   3043  N   ILE A 391      -6.793  23.953   0.833  1.00 97.88           N  
ATOM   3044  CA  ILE A 391      -7.613  24.266   1.997  1.00 97.88           C  
ATOM   3045  C   ILE A 391      -9.078  24.359   1.580  1.00 97.88           C  
ATOM   3046  CB  ILE A 391      -7.156  25.562   2.682  1.00 97.88           C  
ATOM   3047  O   ILE A 391      -9.969  23.844   2.264  1.00 97.88           O  
ATOM   3048  CG1 ILE A 391      -5.723  25.422   3.205  1.00 97.88           C  
ATOM   3049  CG2 ILE A 391      -8.117  25.953   3.812  1.00 97.88           C  
ATOM   3050  CD1 ILE A 391      -5.125  26.703   3.744  1.00 97.88           C  
ATOM   3051  N   THR A 392      -9.297  25.047   0.491  1.00 97.94           N  
ATOM   3052  CA  THR A 392     -10.641  25.156  -0.078  1.00 97.94           C  
ATOM   3053  C   THR A 392     -10.672  24.594  -1.494  1.00 97.94           C  
ATOM   3054  CB  THR A 392     -11.109  26.625  -0.099  1.00 97.94           C  
ATOM   3055  O   THR A 392      -9.688  24.672  -2.229  1.00 97.94           O  
ATOM   3056  CG2 THR A 392     -11.078  27.234   1.300  1.00 97.94           C  
ATOM   3057  OG1 THR A 392     -10.250  27.391  -0.957  1.00 97.94           O  
ATOM   3058  N   LEU A 393     -11.742  23.938  -1.823  1.00 96.88           N  
ATOM   3059  CA  LEU A 393     -11.961  23.375  -3.146  1.00 96.88           C  
ATOM   3060  C   LEU A 393     -13.250  23.891  -3.762  1.00 96.88           C  
ATOM   3061  CB  LEU A 393     -12.000  21.844  -3.066  1.00 96.88           C  
ATOM   3062  O   LEU A 393     -14.328  23.719  -3.188  1.00 96.88           O  
ATOM   3063  CG  LEU A 393     -10.688  21.141  -2.699  1.00 96.88           C  
ATOM   3064  CD1 LEU A 393     -10.961  19.781  -2.090  1.00 96.88           C  
ATOM   3065  CD2 LEU A 393      -9.789  21.016  -3.924  1.00 96.88           C  
ATOM   3066  N   HIS A 394     -13.180  24.562  -4.832  1.00 95.12           N  
ATOM   3067  CA  HIS A 394     -14.289  25.188  -5.551  1.00 95.12           C  
ATOM   3068  C   HIS A 394     -14.188  24.922  -7.047  1.00 95.12           C  
ATOM   3069  CB  HIS A 394     -14.328  26.688  -5.281  1.00 95.12           C  
ATOM   3070  O   HIS A 394     -13.086  24.875  -7.605  1.00 95.12           O  
ATOM   3071  CG  HIS A 394     -15.406  27.406  -6.031  1.00 95.12           C  
ATOM   3072  CD2 HIS A 394     -16.688  27.688  -5.688  1.00 95.12           C  
ATOM   3073  ND1 HIS A 394     -15.219  27.906  -7.297  1.00 95.12           N  
ATOM   3074  CE1 HIS A 394     -16.344  28.484  -7.703  1.00 95.12           C  
ATOM   3075  NE2 HIS A 394     -17.250  28.359  -6.746  1.00 95.12           N  
ATOM   3076  N   PRO A 395     -15.273  24.594  -7.684  1.00 94.12           N  
ATOM   3077  CA  PRO A 395     -16.656  24.531  -7.199  1.00 94.12           C  
ATOM   3078  C   PRO A 395     -17.156  23.094  -7.047  1.00 94.12           C  
ATOM   3079  CB  PRO A 395     -17.438  25.266  -8.281  1.00 94.12           C  
ATOM   3080  O   PRO A 395     -16.641  22.172  -7.695  1.00 94.12           O  
ATOM   3081  CG  PRO A 395     -16.719  24.969  -9.555  1.00 94.12           C  
ATOM   3082  CD  PRO A 395     -15.250  24.859  -9.250  1.00 94.12           C  
ATOM   3083  N   ASN A 396     -18.141  22.891  -6.176  1.00 93.44           N  
ATOM   3084  CA  ASN A 396     -18.906  21.656  -6.066  1.00 93.44           C  
ATOM   3085  C   ASN A 396     -20.406  21.938  -6.020  1.00 93.44           C  
ATOM   3086  CB  ASN A 396     -18.484  20.859  -4.832  1.00 93.44           C  
ATOM   3087  O   ASN A 396     -21.016  21.938  -4.945  1.00 93.44           O  
ATOM   3088  CG  ASN A 396     -17.219  20.062  -5.066  1.00 93.44           C  
ATOM   3089  ND2 ASN A 396     -16.469  19.797  -3.998  1.00 93.44           N  
ATOM   3090  OD1 ASN A 396     -16.906  19.672  -6.199  1.00 93.44           O  
ATOM   3091  N   LYS A 397     -21.016  22.031  -7.148  1.00 93.50           N  
ATOM   3092  CA  LYS A 397     -22.391  22.500  -7.281  1.00 93.50           C  
ATOM   3093  C   LYS A 397     -23.375  21.359  -7.043  1.00 93.50           C  
ATOM   3094  CB  LYS A 397     -22.625  23.109  -8.664  1.00 93.50           C  
ATOM   3095  O   LYS A 397     -24.547  21.594  -6.746  1.00 93.50           O  
ATOM   3096  CG  LYS A 397     -21.844  24.391  -8.914  1.00 93.50           C  
ATOM   3097  CD  LYS A 397     -22.188  25.000 -10.258  1.00 93.50           C  
ATOM   3098  CE  LYS A 397     -21.438  26.297 -10.500  1.00 93.50           C  
ATOM   3099  NZ  LYS A 397     -21.875  26.984 -11.758  1.00 93.50           N  
ATOM   3100  N   ARG A 398     -22.906  20.203  -7.184  1.00 93.94           N  
ATOM   3101  CA  ARG A 398     -23.766  19.047  -6.992  1.00 93.94           C  
ATOM   3102  C   ARG A 398     -23.547  18.422  -5.613  1.00 93.94           C  
ATOM   3103  CB  ARG A 398     -23.516  18.000  -8.078  1.00 93.94           C  
ATOM   3104  O   ARG A 398     -22.453  17.922  -5.324  1.00 93.94           O  
ATOM   3105  CG  ARG A 398     -23.953  18.438  -9.469  1.00 93.94           C  
ATOM   3106  CD  ARG A 398     -24.031  17.266 -10.438  1.00 93.94           C  
ATOM   3107  NE  ARG A 398     -24.641  17.641 -11.703  1.00 93.94           N  
ATOM   3108  NH1 ARG A 398     -24.547  15.523 -12.617  1.00 93.94           N  
ATOM   3109  NH2 ARG A 398     -25.453  17.250 -13.820  1.00 93.94           N  
ATOM   3110  CZ  ARG A 398     -24.875  16.812 -12.711  1.00 93.94           C  
ATOM   3111  N   PRO A 399     -24.609  18.375  -4.824  1.00 95.25           N  
ATOM   3112  CA  PRO A 399     -24.453  17.875  -3.453  1.00 95.25           C  
ATOM   3113  C   PRO A 399     -23.875  16.469  -3.398  1.00 95.25           C  
ATOM   3114  CB  PRO A 399     -25.891  17.891  -2.908  1.00 95.25           C  
ATOM   3115  O   PRO A 399     -23.031  16.172  -2.541  1.00 95.25           O  
ATOM   3116  CG  PRO A 399     -26.578  18.969  -3.691  1.00 95.25           C  
ATOM   3117  CD  PRO A 399     -26.000  19.000  -5.074  1.00 95.25           C  
ATOM   3118  N   ALA A 400     -24.266  15.578  -4.328  1.00 95.31           N  
ATOM   3119  CA  ALA A 400     -23.781  14.195  -4.328  1.00 95.31           C  
ATOM   3120  C   ALA A 400     -22.266  14.141  -4.465  1.00 95.31           C  
ATOM   3121  CB  ALA A 400     -24.438  13.406  -5.453  1.00 95.31           C  
ATOM   3122  O   ALA A 400     -21.609  13.281  -3.869  1.00 95.31           O  
ATOM   3123  N   TYR A 401     -21.750  15.031  -5.211  1.00 94.69           N  
ATOM   3124  CA  TYR A 401     -20.312  15.062  -5.414  1.00 94.69           C  
ATOM   3125  C   TYR A 401     -19.594  15.695  -4.223  1.00 94.69           C  
ATOM   3126  CB  TYR A 401     -19.953  15.828  -6.695  1.00 94.69           C  
ATOM   3127  O   TYR A 401     -18.422  15.438  -3.986  1.00 94.69           O  
ATOM   3128  CG  TYR A 401     -20.141  15.016  -7.953  1.00 94.69           C  
ATOM   3129  CD1 TYR A 401     -19.094  14.258  -8.469  1.00 94.69           C  
ATOM   3130  CD2 TYR A 401     -21.344  15.016  -8.633  1.00 94.69           C  
ATOM   3131  CE1 TYR A 401     -19.250  13.508  -9.633  1.00 94.69           C  
ATOM   3132  CE2 TYR A 401     -21.516  14.266  -9.797  1.00 94.69           C  
ATOM   3133  OH  TYR A 401     -20.625  12.781 -11.438  1.00 94.69           O  
ATOM   3134  CZ  TYR A 401     -20.469  13.523 -10.289  1.00 94.69           C  
ATOM   3135  N   GLN A 402     -20.297  16.531  -3.467  1.00 95.56           N  
ATOM   3136  CA  GLN A 402     -19.750  17.062  -2.229  1.00 95.56           C  
ATOM   3137  C   GLN A 402     -19.562  15.977  -1.180  1.00 95.56           C  
ATOM   3138  CB  GLN A 402     -20.656  18.172  -1.682  1.00 95.56           C  
ATOM   3139  O   GLN A 402     -18.547  15.930  -0.490  1.00 95.56           O  
ATOM   3140  CG  GLN A 402     -20.016  18.984  -0.552  1.00 95.56           C  
ATOM   3141  CD  GLN A 402     -19.719  20.406  -0.953  1.00 95.56           C  
ATOM   3142  NE2 GLN A 402     -19.672  21.312   0.028  1.00 95.56           N  
ATOM   3143  OE1 GLN A 402     -19.516  20.703  -2.135  1.00 95.56           O  
ATOM   3144  N   TYR A 403     -20.578  15.156  -1.106  1.00 96.56           N  
ATOM   3145  CA  TYR A 403     -20.484  14.039  -0.167  1.00 96.56           C  
ATOM   3146  C   TYR A 403     -19.359  13.094  -0.552  1.00 96.56           C  
ATOM   3147  CB  TYR A 403     -21.812  13.281  -0.109  1.00 96.56           C  
ATOM   3148  O   TYR A 403     -18.641  12.594   0.315  1.00 96.56           O  
ATOM   3149  CG  TYR A 403     -22.922  14.055   0.552  1.00 96.56           C  
ATOM   3150  CD1 TYR A 403     -22.859  14.391   1.903  1.00 96.56           C  
ATOM   3151  CD2 TYR A 403     -24.047  14.453  -0.173  1.00 96.56           C  
ATOM   3152  CE1 TYR A 403     -23.891  15.102   2.518  1.00 96.56           C  
ATOM   3153  CE2 TYR A 403     -25.078  15.164   0.431  1.00 96.56           C  
ATOM   3154  OH  TYR A 403     -26.016  16.188   2.377  1.00 96.56           O  
ATOM   3155  CZ  TYR A 403     -24.984  15.484   1.773  1.00 96.56           C  
ATOM   3156  N   ARG A 404     -19.219  12.805  -1.878  1.00 95.88           N  
ATOM   3157  CA  ARG A 404     -18.125  11.969  -2.359  1.00 95.88           C  
ATOM   3158  C   ARG A 404     -16.766  12.555  -1.984  1.00 95.88           C  
ATOM   3159  CB  ARG A 404     -18.219  11.781  -3.875  1.00 95.88           C  
ATOM   3160  O   ARG A 404     -15.891  11.844  -1.505  1.00 95.88           O  
ATOM   3161  CG  ARG A 404     -17.109  10.914  -4.457  1.00 95.88           C  
ATOM   3162  CD  ARG A 404     -17.156  10.891  -5.980  1.00 95.88           C  
ATOM   3163  NE  ARG A 404     -15.898  10.422  -6.547  1.00 95.88           N  
ATOM   3164  NH1 ARG A 404     -16.203  11.445  -8.594  1.00 95.88           N  
ATOM   3165  NH2 ARG A 404     -14.305  10.219  -8.188  1.00 95.88           N  
ATOM   3166  CZ  ARG A 404     -15.469  10.695  -7.777  1.00 95.88           C  
ATOM   3167  N   LEU A 405     -16.625  13.844  -2.232  1.00 95.94           N  
ATOM   3168  CA  LEU A 405     -15.398  14.547  -1.894  1.00 95.94           C  
ATOM   3169  C   LEU A 405     -15.125  14.469  -0.396  1.00 95.94           C  
ATOM   3170  CB  LEU A 405     -15.484  16.016  -2.330  1.00 95.94           C  
ATOM   3171  O   LEU A 405     -13.984  14.219   0.016  1.00 95.94           O  
ATOM   3172  CG  LEU A 405     -14.312  16.906  -1.925  1.00 95.94           C  
ATOM   3173  CD1 LEU A 405     -13.016  16.391  -2.531  1.00 95.94           C  
ATOM   3174  CD2 LEU A 405     -14.570  18.344  -2.352  1.00 95.94           C  
ATOM   3175  N   HIS A 406     -16.141  14.656   0.416  1.00 96.50           N  
ATOM   3176  CA  HIS A 406     -16.016  14.602   1.868  1.00 96.50           C  
ATOM   3177  C   HIS A 406     -15.562  13.227   2.336  1.00 96.50           C  
ATOM   3178  CB  HIS A 406     -17.344  14.977   2.531  1.00 96.50           C  
ATOM   3179  O   HIS A 406     -14.648  13.109   3.152  1.00 96.50           O  
ATOM   3180  CG  HIS A 406     -17.266  15.055   4.023  1.00 96.50           C  
ATOM   3181  CD2 HIS A 406     -17.891  14.328   4.984  1.00 96.50           C  
ATOM   3182  ND1 HIS A 406     -16.484  15.969   4.680  1.00 96.50           N  
ATOM   3183  CE1 HIS A 406     -16.609  15.805   5.984  1.00 96.50           C  
ATOM   3184  NE2 HIS A 406     -17.469  14.812   6.195  1.00 96.50           N  
ATOM   3185  N   ASN A 407     -16.188  12.219   1.809  1.00 96.19           N  
ATOM   3186  CA  ASN A 407     -15.820  10.852   2.166  1.00 96.19           C  
ATOM   3187  C   ASN A 407     -14.383  10.531   1.762  1.00 96.19           C  
ATOM   3188  CB  ASN A 407     -16.781   9.852   1.527  1.00 96.19           C  
ATOM   3189  O   ASN A 407     -13.664   9.844   2.492  1.00 96.19           O  
ATOM   3190  CG  ASN A 407     -18.172   9.922   2.125  1.00 96.19           C  
ATOM   3191  ND2 ASN A 407     -19.156   9.406   1.399  1.00 96.19           N  
ATOM   3192  OD1 ASN A 407     -18.359  10.438   3.230  1.00 96.19           O  
ATOM   3193  N   TYR A 408     -14.039  11.008   0.637  1.00 95.50           N  
ATOM   3194  CA  TYR A 408     -12.672  10.812   0.177  1.00 95.50           C  
ATOM   3195  C   TYR A 408     -11.680  11.453   1.139  1.00 95.50           C  
ATOM   3196  CB  TYR A 408     -12.484  11.398  -1.228  1.00 95.50           C  
ATOM   3197  O   TYR A 408     -10.664  10.844   1.488  1.00 95.50           O  
ATOM   3198  CG  TYR A 408     -11.070  11.320  -1.735  1.00 95.50           C  
ATOM   3199  CD1 TYR A 408     -10.219  12.422  -1.646  1.00 95.50           C  
ATOM   3200  CD2 TYR A 408     -10.578  10.148  -2.307  1.00 95.50           C  
ATOM   3201  CE1 TYR A 408      -8.906  12.352  -2.115  1.00 95.50           C  
ATOM   3202  CE2 TYR A 408      -9.273  10.078  -2.779  1.00 95.50           C  
ATOM   3203  OH  TYR A 408      -7.152  11.109  -3.145  1.00 95.50           O  
ATOM   3204  CZ  TYR A 408      -8.445  11.180  -2.678  1.00 95.50           C  
ATOM   3205  N   MET A 409     -11.953  12.664   1.561  1.00 96.44           N  
ATOM   3206  CA  MET A 409     -11.055  13.383   2.465  1.00 96.44           C  
ATOM   3207  C   MET A 409     -10.984  12.680   3.818  1.00 96.44           C  
ATOM   3208  CB  MET A 409     -11.516  14.828   2.648  1.00 96.44           C  
ATOM   3209  O   MET A 409      -9.914  12.602   4.422  1.00 96.44           O  
ATOM   3210  CG  MET A 409     -11.398  15.672   1.391  1.00 96.44           C  
ATOM   3211  SD  MET A 409      -9.672  15.797   0.789  1.00 96.44           S  
ATOM   3212  CE  MET A 409      -9.945  16.656  -0.789  1.00 96.44           C  
ATOM   3213  N   LEU A 410     -12.125  12.227   4.301  1.00 96.75           N  
ATOM   3214  CA  LEU A 410     -12.133  11.500   5.570  1.00 96.75           C  
ATOM   3215  C   LEU A 410     -11.336  10.203   5.461  1.00 96.75           C  
ATOM   3216  CB  LEU A 410     -13.570  11.203   6.004  1.00 96.75           C  
ATOM   3217  O   LEU A 410     -10.617   9.836   6.391  1.00 96.75           O  
ATOM   3218  CG  LEU A 410     -14.445  12.414   6.344  1.00 96.75           C  
ATOM   3219  CD1 LEU A 410     -15.828  11.953   6.793  1.00 96.75           C  
ATOM   3220  CD2 LEU A 410     -13.781  13.266   7.418  1.00 96.75           C  
ATOM   3221  N   SER A 411     -11.430   9.500   4.320  1.00 95.88           N  
ATOM   3222  CA  SER A 411     -10.680   8.273   4.098  1.00 95.88           C  
ATOM   3223  C   SER A 411      -9.180   8.539   4.086  1.00 95.88           C  
ATOM   3224  CB  SER A 411     -11.094   7.609   2.785  1.00 95.88           C  
ATOM   3225  O   SER A 411      -8.391   7.727   4.578  1.00 95.88           O  
ATOM   3226  OG  SER A 411     -12.398   7.055   2.895  1.00 95.88           O  
ATOM   3227  N   ARG A 412      -8.836   9.617   3.525  1.00 94.81           N  
ATOM   3228  CA  ARG A 412      -7.430  10.000   3.521  1.00 94.81           C  
ATOM   3229  C   ARG A 412      -6.930  10.258   4.938  1.00 94.81           C  
ATOM   3230  CB  ARG A 412      -7.211  11.234   2.650  1.00 94.81           C  
ATOM   3231  O   ARG A 412      -5.824   9.852   5.297  1.00 94.81           O  
ATOM   3232  CG  ARG A 412      -5.918  11.203   1.853  1.00 94.81           C  
ATOM   3233  CD  ARG A 412      -5.656  12.531   1.151  1.00 94.81           C  
ATOM   3234  NE  ARG A 412      -4.332  13.062   1.475  1.00 94.81           N  
ATOM   3235  NH1 ARG A 412      -4.812  15.227   0.826  1.00 94.81           N  
ATOM   3236  NH2 ARG A 412      -2.734  14.703   1.640  1.00 94.81           N  
ATOM   3237  CZ  ARG A 412      -3.963  14.328   1.312  1.00 94.81           C  
ATOM   3238  N   LYS A 413      -7.750  10.914   5.703  1.00 96.56           N  
ATOM   3239  CA  LYS A 413      -7.387  11.172   7.094  1.00 96.56           C  
ATOM   3240  C   LYS A 413      -7.242   9.867   7.871  1.00 96.56           C  
ATOM   3241  CB  LYS A 413      -8.422  12.070   7.766  1.00 96.56           C  
ATOM   3242  O   LYS A 413      -6.336   9.727   8.703  1.00 96.56           O  
ATOM   3243  CG  LYS A 413      -8.031  12.539   9.156  1.00 96.56           C  
ATOM   3244  CD  LYS A 413      -6.812  13.453   9.117  1.00 96.56           C  
ATOM   3245  CE  LYS A 413      -6.480  14.008  10.500  1.00 96.56           C  
ATOM   3246  NZ  LYS A 413      -5.324  14.953  10.453  1.00 96.56           N  
ATOM   3247  N   ILE A 414      -8.102   8.961   7.621  1.00 97.44           N  
ATOM   3248  CA  ILE A 414      -8.023   7.652   8.266  1.00 97.44           C  
ATOM   3249  C   ILE A 414      -6.711   6.973   7.891  1.00 97.44           C  
ATOM   3250  CB  ILE A 414      -9.227   6.758   7.871  1.00 97.44           C  
ATOM   3251  O   ILE A 414      -6.051   6.367   8.742  1.00 97.44           O  
ATOM   3252  CG1 ILE A 414     -10.508   7.262   8.547  1.00 97.44           C  
ATOM   3253  CG2 ILE A 414      -8.945   5.297   8.242  1.00 97.44           C  
ATOM   3254  CD1 ILE A 414     -11.766   6.551   8.078  1.00 97.44           C  
ATOM   3255  N   SER A 415      -6.324   7.051   6.617  1.00 96.50           N  
ATOM   3256  CA  SER A 415      -5.062   6.473   6.168  1.00 96.50           C  
ATOM   3257  C   SER A 415      -3.879   7.078   6.914  1.00 96.50           C  
ATOM   3258  CB  SER A 415      -4.883   6.676   4.660  1.00 96.50           C  
ATOM   3259  O   SER A 415      -2.957   6.363   7.312  1.00 96.50           O  
ATOM   3260  OG  SER A 415      -3.637   6.156   4.227  1.00 96.50           O  
ATOM   3261  N   GLU A 416      -3.932   8.352   7.145  1.00 96.31           N  
ATOM   3262  CA  GLU A 416      -2.873   9.031   7.887  1.00 96.31           C  
ATOM   3263  C   GLU A 416      -2.834   8.562   9.344  1.00 96.31           C  
ATOM   3264  CB  GLU A 416      -3.059  10.547   7.828  1.00 96.31           C  
ATOM   3265  O   GLU A 416      -1.756   8.344   9.898  1.00 96.31           O  
ATOM   3266  CG  GLU A 416      -2.246  11.227   6.734  1.00 96.31           C  
ATOM   3267  CD  GLU A 416      -2.449  12.734   6.676  1.00 96.31           C  
ATOM   3268  OE1 GLU A 416      -1.833  13.398   5.812  1.00 96.31           O  
ATOM   3269  OE2 GLU A 416      -3.230  13.250   7.504  1.00 96.31           O  
ATOM   3270  N   LEU A 417      -3.982   8.461   9.961  1.00 97.62           N  
ATOM   3271  CA  LEU A 417      -4.066   8.031  11.352  1.00 97.62           C  
ATOM   3272  C   LEU A 417      -3.615   6.586  11.508  1.00 97.62           C  
ATOM   3273  CB  LEU A 417      -5.500   8.195  11.875  1.00 97.62           C  
ATOM   3274  O   LEU A 417      -2.977   6.234  12.508  1.00 97.62           O  
ATOM   3275  CG  LEU A 417      -5.992   9.625  12.078  1.00 97.62           C  
ATOM   3276  CD1 LEU A 417      -7.484   9.633  12.391  1.00 97.62           C  
ATOM   3277  CD2 LEU A 417      -5.203  10.312  13.180  1.00 97.62           C  
ATOM   3278  N   ARG A 418      -3.963   5.734  10.539  1.00 97.31           N  
ATOM   3279  CA  ARG A 418      -3.486   4.355  10.578  1.00 97.31           C  
ATOM   3280  C   ARG A 418      -1.963   4.305  10.531  1.00 97.31           C  
ATOM   3281  CB  ARG A 418      -4.074   3.549   9.422  1.00 97.31           C  
ATOM   3282  O   ARG A 418      -1.341   3.502  11.227  1.00 97.31           O  
ATOM   3283  CG  ARG A 418      -5.551   3.221   9.586  1.00 97.31           C  
ATOM   3284  CD  ARG A 418      -6.098   2.461   8.391  1.00 97.31           C  
ATOM   3285  NE  ARG A 418      -5.375   1.215   8.164  1.00 97.31           N  
ATOM   3286  NH1 ARG A 418      -5.934   1.053   5.926  1.00 97.31           N  
ATOM   3287  NH2 ARG A 418      -4.621  -0.553   6.902  1.00 97.31           N  
ATOM   3288  CZ  ARG A 418      -5.312   0.574   6.996  1.00 97.31           C  
ATOM   3289  N   TYR A 419      -1.389   5.137   9.719  1.00 96.94           N  
ATOM   3290  CA  TYR A 419       0.067   5.219   9.688  1.00 96.94           C  
ATOM   3291  C   TYR A 419       0.621   5.684  11.031  1.00 96.94           C  
ATOM   3292  CB  TYR A 419       0.524   6.172   8.578  1.00 96.94           C  
ATOM   3293  O   TYR A 419       1.652   5.188  11.484  1.00 96.94           O  
ATOM   3294  CG  TYR A 419       2.023   6.328   8.492  1.00 96.94           C  
ATOM   3295  CD1 TYR A 419       2.629   7.555   8.742  1.00 96.94           C  
ATOM   3296  CD2 TYR A 419       2.836   5.250   8.156  1.00 96.94           C  
ATOM   3297  CE1 TYR A 419       4.012   7.707   8.664  1.00 96.94           C  
ATOM   3298  CE2 TYR A 419       4.219   5.387   8.078  1.00 96.94           C  
ATOM   3299  OH  TYR A 419       6.160   6.762   8.250  1.00 96.94           O  
ATOM   3300  CZ  TYR A 419       4.793   6.617   8.328  1.00 96.94           C  
ATOM   3301  N   ARG A 420      -0.079   6.605  11.609  1.00 96.50           N  
ATOM   3302  CA  ARG A 420       0.318   7.090  12.930  1.00 96.50           C  
ATOM   3303  C   ARG A 420       0.323   5.957  13.945  1.00 96.50           C  
ATOM   3304  CB  ARG A 420      -0.615   8.211  13.391  1.00 96.50           C  
ATOM   3305  O   ARG A 420       1.181   5.914  14.836  1.00 96.50           O  
ATOM   3306  CG  ARG A 420      -0.061   9.039  14.539  1.00 96.50           C  
ATOM   3307  CD  ARG A 420      -0.856  10.320  14.750  1.00 96.50           C  
ATOM   3308  NE  ARG A 420      -0.335  11.094  15.867  1.00 96.50           N  
ATOM   3309  NH1 ARG A 420      -1.824  12.844  15.609  1.00 96.50           N  
ATOM   3310  NH2 ARG A 420      -0.258  12.906  17.281  1.00 96.50           N  
ATOM   3311  CZ  ARG A 420      -0.807  12.281  16.250  1.00 96.50           C  
ATOM   3312  N   THR A 421      -0.593   5.051  13.859  1.00 97.69           N  
ATOM   3313  CA  THR A 421      -0.625   3.916  14.781  1.00 97.69           C  
ATOM   3314  C   THR A 421       0.630   3.061  14.625  1.00 97.69           C  
ATOM   3315  CB  THR A 421      -1.874   3.045  14.547  1.00 97.69           C  
ATOM   3316  O   THR A 421       1.176   2.568  15.617  1.00 97.69           O  
ATOM   3317  CG2 THR A 421      -3.148   3.875  14.648  1.00 97.69           C  
ATOM   3318  OG1 THR A 421      -1.803   2.455  13.242  1.00 97.69           O  
ATOM   3319  N   ILE A 422       1.089   2.906  13.422  1.00 96.94           N  
ATOM   3320  CA  ILE A 422       2.293   2.119  13.180  1.00 96.94           C  
ATOM   3321  C   ILE A 422       3.492   2.795  13.844  1.00 96.94           C  
ATOM   3322  CB  ILE A 422       2.553   1.934  11.664  1.00 96.94           C  
ATOM   3323  O   ILE A 422       4.305   2.131  14.492  1.00 96.94           O  
ATOM   3324  CG1 ILE A 422       1.470   1.042  11.047  1.00 96.94           C  
ATOM   3325  CG2 ILE A 422       3.947   1.351  11.422  1.00 96.94           C  
ATOM   3326  CD1 ILE A 422       1.574   0.905   9.531  1.00 96.94           C  
ATOM   3327  N   GLN A 423       3.561   4.105  13.734  1.00 95.75           N  
ATOM   3328  CA  GLN A 423       4.652   4.855  14.344  1.00 95.75           C  
ATOM   3329  C   GLN A 423       4.625   4.719  15.867  1.00 95.75           C  
ATOM   3330  CB  GLN A 423       4.582   6.328  13.953  1.00 95.75           C  
ATOM   3331  O   GLN A 423       5.676   4.570  16.500  1.00 95.75           O  
ATOM   3332  CG  GLN A 423       4.863   6.586  12.477  1.00 95.75           C  
ATOM   3333  CD  GLN A 423       4.797   8.055  12.109  1.00 95.75           C  
ATOM   3334  NE2 GLN A 423       5.648   8.477  11.180  1.00 95.75           N  
ATOM   3335  OE1 GLN A 423       3.982   8.805  12.656  1.00 95.75           O  
ATOM   3336  N   LEU A 424       3.463   4.742  16.453  1.00 96.56           N  
ATOM   3337  CA  LEU A 424       3.316   4.629  17.891  1.00 96.56           C  
ATOM   3338  C   LEU A 424       3.684   3.229  18.375  1.00 96.56           C  
ATOM   3339  CB  LEU A 424       1.885   4.965  18.312  1.00 96.56           C  
ATOM   3340  O   LEU A 424       4.309   3.068  19.422  1.00 96.56           O  
ATOM   3341  CG  LEU A 424       1.472   6.434  18.203  1.00 96.56           C  
ATOM   3342  CD1 LEU A 424      -0.038   6.574  18.375  1.00 96.56           C  
ATOM   3343  CD2 LEU A 424       2.205   7.277  19.250  1.00 96.56           C  
ATOM   3344  N   HIS A 425       3.309   2.217  17.594  1.00 97.00           N  
ATOM   3345  CA  HIS A 425       3.734   0.859  17.906  1.00 97.00           C  
ATOM   3346  C   HIS A 425       5.254   0.736  17.891  1.00 97.00           C  
ATOM   3347  CB  HIS A 425       3.107  -0.145  16.938  1.00 97.00           C  
ATOM   3348  O   HIS A 425       5.844   0.053  18.734  1.00 97.00           O  
ATOM   3349  CG  HIS A 425       1.712  -0.540  17.312  1.00 97.00           C  
ATOM   3350  CD2 HIS A 425       0.532  -0.306  16.688  1.00 97.00           C  
ATOM   3351  ND1 HIS A 425       1.415  -1.264  18.438  1.00 97.00           N  
ATOM   3352  CE1 HIS A 425       0.108  -1.460  18.500  1.00 97.00           C  
ATOM   3353  NE2 HIS A 425      -0.450  -0.889  17.453  1.00 97.00           N  
ATOM   3354  N   ARG A 426       5.898   1.391  16.938  1.00 95.75           N  
ATOM   3355  CA  ARG A 426       7.355   1.376  16.828  1.00 95.75           C  
ATOM   3356  C   ARG A 426       7.992   2.018  18.062  1.00 95.75           C  
ATOM   3357  CB  ARG A 426       7.816   2.098  15.562  1.00 95.75           C  
ATOM   3358  O   ARG A 426       8.961   1.493  18.609  1.00 95.75           O  
ATOM   3359  CG  ARG A 426       7.594   1.303  14.289  1.00 95.75           C  
ATOM   3360  CD  ARG A 426       8.031   2.084  13.055  1.00 95.75           C  
ATOM   3361  NE  ARG A 426       7.629   1.411  11.820  1.00 95.75           N  
ATOM   3362  NH1 ARG A 426       7.793   3.295  10.500  1.00 95.75           N  
ATOM   3363  NH2 ARG A 426       7.152   1.295   9.578  1.00 95.75           N  
ATOM   3364  CZ  ARG A 426       7.527   2.002  10.633  1.00 95.75           C  
ATOM   3365  N   GLU A 427       7.418   3.127  18.422  1.00 94.81           N  
ATOM   3366  CA  GLU A 427       7.926   3.818  19.594  1.00 94.81           C  
ATOM   3367  C   GLU A 427       7.762   2.961  20.859  1.00 94.81           C  
ATOM   3368  CB  GLU A 427       7.211   5.160  19.781  1.00 94.81           C  
ATOM   3369  O   GLU A 427       8.680   2.857  21.656  1.00 94.81           O  
ATOM   3370  CG  GLU A 427       7.805   6.289  18.953  1.00 94.81           C  
ATOM   3371  CD  GLU A 427       7.035   7.594  19.078  1.00 94.81           C  
ATOM   3372  OE1 GLU A 427       7.223   8.500  18.234  1.00 94.81           O  
ATOM   3373  OE2 GLU A 427       6.238   7.719  20.047  1.00 94.81           O  
ATOM   3374  N   SER A 428       6.652   2.377  20.953  1.00 95.75           N  
ATOM   3375  CA  SER A 428       6.398   1.514  22.109  1.00 95.75           C  
ATOM   3376  C   SER A 428       7.367   0.336  22.141  1.00 95.75           C  
ATOM   3377  CB  SER A 428       4.957   1.000  22.078  1.00 95.75           C  
ATOM   3378  O   SER A 428       7.883  -0.020  23.188  1.00 95.75           O  
ATOM   3379  OG  SER A 428       4.676   0.232  23.234  1.00 95.75           O  
ATOM   3380  N   ALA A 429       7.555  -0.240  21.016  1.00 96.19           N  
ATOM   3381  CA  ALA A 429       8.484  -1.361  20.922  1.00 96.19           C  
ATOM   3382  C   ALA A 429       9.898  -0.928  21.297  1.00 96.19           C  
ATOM   3383  CB  ALA A 429       8.469  -1.965  19.531  1.00 96.19           C  
ATOM   3384  O   ALA A 429      10.602  -1.632  22.031  1.00 96.19           O  
ATOM   3385  N   LEU A 430      10.336   0.205  20.812  1.00 95.69           N  
ATOM   3386  CA  LEU A 430      11.664   0.723  21.109  1.00 95.69           C  
ATOM   3387  C   LEU A 430      11.812   1.004  22.609  1.00 95.69           C  
ATOM   3388  CB  LEU A 430      11.945   1.997  20.312  1.00 95.69           C  
ATOM   3389  O   LEU A 430      12.844   0.692  23.203  1.00 95.69           O  
ATOM   3390  CG  LEU A 430      13.336   2.605  20.469  1.00 95.69           C  
ATOM   3391  CD1 LEU A 430      14.383   1.703  19.828  1.00 95.69           C  
ATOM   3392  CD2 LEU A 430      13.383   4.004  19.859  1.00 95.69           C  
ATOM   3393  N   MET A 431      10.797   1.589  23.203  1.00 95.88           N  
ATOM   3394  CA  MET A 431      10.836   1.900  24.625  1.00 95.88           C  
ATOM   3395  C   MET A 431      10.891   0.625  25.469  1.00 95.88           C  
ATOM   3396  CB  MET A 431       9.617   2.734  25.031  1.00 95.88           C  
ATOM   3397  O   MET A 431      11.539   0.592  26.516  1.00 95.88           O  
ATOM   3398  CG  MET A 431       9.578   4.109  24.391  1.00 95.88           C  
ATOM   3399  SD  MET A 431      11.094   5.090  24.719  1.00 95.88           S  
ATOM   3400  CE  MET A 431      11.898   4.992  23.094  1.00 95.88           C  
ATOM   3401  N   SER A 432      10.172  -0.382  24.984  1.00 96.00           N  
ATOM   3402  CA  SER A 432      10.227  -1.662  25.688  1.00 96.00           C  
ATOM   3403  C   SER A 432      11.633  -2.248  25.656  1.00 96.00           C  
ATOM   3404  CB  SER A 432       9.242  -2.652  25.078  1.00 96.00           C  
ATOM   3405  O   SER A 432      12.117  -2.764  26.672  1.00 96.00           O  
ATOM   3406  OG  SER A 432       7.902  -2.234  25.297  1.00 96.00           O  
ATOM   3407  N   LYS A 433      12.312  -2.127  24.578  1.00 95.50           N  
ATOM   3408  CA  LYS A 433      13.680  -2.627  24.453  1.00 95.50           C  
ATOM   3409  C   LYS A 433      14.648  -1.831  25.328  1.00 95.50           C  
ATOM   3410  CB  LYS A 433      14.133  -2.578  23.000  1.00 95.50           C  
ATOM   3411  O   LYS A 433      15.492  -2.410  26.016  1.00 95.50           O  
ATOM   3412  CG  LYS A 433      14.039  -3.912  22.266  1.00 95.50           C  
ATOM   3413  CD  LYS A 433      14.570  -3.816  20.844  1.00 95.50           C  
ATOM   3414  CE  LYS A 433      14.461  -5.148  20.109  1.00 95.50           C  
ATOM   3415  NZ  LYS A 433      14.945  -5.047  18.703  1.00 95.50           N  
ATOM   3416  N   LEU A 434      14.469  -0.490  25.344  1.00 95.62           N  
ATOM   3417  CA  LEU A 434      15.367   0.382  26.094  1.00 95.62           C  
ATOM   3418  C   LEU A 434      15.109   0.270  27.594  1.00 95.62           C  
ATOM   3419  CB  LEU A 434      15.203   1.836  25.641  1.00 95.62           C  
ATOM   3420  O   LEU A 434      16.016   0.474  28.406  1.00 95.62           O  
ATOM   3421  CG  LEU A 434      15.703   2.172  24.234  1.00 95.62           C  
ATOM   3422  CD1 LEU A 434      15.297   3.592  23.859  1.00 95.62           C  
ATOM   3423  CD2 LEU A 434      17.219   2.000  24.156  1.00 95.62           C  
ATOM   3424  N   SER A 435      13.883  -0.108  27.984  1.00 94.19           N  
ATOM   3425  CA  SER A 435      13.555  -0.275  29.406  1.00 94.19           C  
ATOM   3426  C   SER A 435      13.688  -1.730  29.828  1.00 94.19           C  
ATOM   3427  CB  SER A 435      12.125   0.214  29.672  1.00 94.19           C  
ATOM   3428  O   SER A 435      13.367  -2.078  30.969  1.00 94.19           O  
ATOM   3429  OG  SER A 435      11.195  -0.470  28.859  1.00 94.19           O  
ATOM   3430  N   ASN A 436      14.047  -2.619  28.938  1.00 93.25           N  
ATOM   3431  CA  ASN A 436      14.195  -4.047  29.188  1.00 93.25           C  
ATOM   3432  C   ASN A 436      12.898  -4.660  29.703  1.00 93.25           C  
ATOM   3433  CB  ASN A 436      15.336  -4.297  30.188  1.00 93.25           C  
ATOM   3434  O   ASN A 436      12.898  -5.391  30.703  1.00 93.25           O  
ATOM   3435  CG  ASN A 436      16.484  -5.062  29.578  1.00 93.25           C  
ATOM   3436  ND2 ASN A 436      17.516  -5.324  30.375  1.00 93.25           N  
ATOM   3437  OD1 ASN A 436      16.453  -5.414  28.391  1.00 93.25           O  
ATOM   3438  N   THR A 437      11.875  -4.137  29.141  1.00 91.88           N  
ATOM   3439  CA  THR A 437      10.570  -4.723  29.422  1.00 91.88           C  
ATOM   3440  C   THR A 437      10.102  -5.574  28.250  1.00 91.88           C  
ATOM   3441  CB  THR A 437       9.523  -3.633  29.734  1.00 91.88           C  
ATOM   3442  O   THR A 437      10.656  -5.488  27.156  1.00 91.88           O  
ATOM   3443  CG2 THR A 437       9.898  -2.844  30.984  1.00 91.88           C  
ATOM   3444  OG1 THR A 437       9.445  -2.736  28.609  1.00 91.88           O  
ATOM   3445  N   GLU A 438       9.164  -6.406  28.500  1.00 92.81           N  
ATOM   3446  CA  GLU A 438       8.656  -7.297  27.469  1.00 92.81           C  
ATOM   3447  C   GLU A 438       7.906  -6.516  26.391  1.00 92.81           C  
ATOM   3448  CB  GLU A 438       7.738  -8.359  28.078  1.00 92.81           C  
ATOM   3449  O   GLU A 438       7.168  -5.578  26.703  1.00 92.81           O  
ATOM   3450  CG  GLU A 438       7.543  -9.586  27.188  1.00 92.81           C  
ATOM   3451  CD  GLU A 438       6.617 -10.625  27.812  1.00 92.81           C  
ATOM   3452  OE1 GLU A 438       6.363 -11.664  27.156  1.00 92.81           O  
ATOM   3453  OE2 GLU A 438       6.145 -10.398  28.938  1.00 92.81           O  
ATOM   3454  N   VAL A 439       8.188  -6.883  25.156  1.00 93.31           N  
ATOM   3455  CA  VAL A 439       7.500  -6.270  24.031  1.00 93.31           C  
ATOM   3456  C   VAL A 439       6.203  -7.027  23.750  1.00 93.31           C  
ATOM   3457  CB  VAL A 439       8.391  -6.242  22.766  1.00 93.31           C  
ATOM   3458  O   VAL A 439       6.215  -8.250  23.594  1.00 93.31           O  
ATOM   3459  CG1 VAL A 439       7.676  -5.531  21.625  1.00 93.31           C  
ATOM   3460  CG2 VAL A 439       9.727  -5.566  23.078  1.00 93.31           C  
ATOM   3461  N   SER A 440       5.148  -6.320  23.703  1.00 91.94           N  
ATOM   3462  CA  SER A 440       3.873  -6.957  23.391  1.00 91.94           C  
ATOM   3463  C   SER A 440       3.883  -7.551  21.984  1.00 91.94           C  
ATOM   3464  CB  SER A 440       2.727  -5.957  23.516  1.00 91.94           C  
ATOM   3465  O   SER A 440       4.633  -7.094  21.125  1.00 91.94           O  
ATOM   3466  OG  SER A 440       2.537  -5.246  22.312  1.00 91.94           O  
ATOM   3467  N   LYS A 441       3.057  -8.547  21.781  1.00 90.94           N  
ATOM   3468  CA  LYS A 441       2.963  -9.195  20.469  1.00 90.94           C  
ATOM   3469  C   LYS A 441       2.516  -8.211  19.406  1.00 90.94           C  
ATOM   3470  CB  LYS A 441       1.998 -10.383  20.531  1.00 90.94           C  
ATOM   3471  O   LYS A 441       3.033  -8.219  18.281  1.00 90.94           O  
ATOM   3472  CG  LYS A 441       1.937 -11.188  19.234  1.00 90.94           C  
ATOM   3473  CD  LYS A 441       0.882 -12.289  19.312  1.00 90.94           C  
ATOM   3474  CE  LYS A 441       0.709 -12.992  17.984  1.00 90.94           C  
ATOM   3475  NZ  LYS A 441      -0.448 -13.938  18.000  1.00 90.94           N  
ATOM   3476  N   GLU A 442       1.612  -7.383  19.734  1.00 92.12           N  
ATOM   3477  CA  GLU A 442       1.095  -6.398  18.781  1.00 92.12           C  
ATOM   3478  C   GLU A 442       2.178  -5.406  18.375  1.00 92.12           C  
ATOM   3479  CB  GLU A 442      -0.103  -5.656  19.391  1.00 92.12           C  
ATOM   3480  O   GLU A 442       2.285  -5.047  17.203  1.00 92.12           O  
ATOM   3481  CG  GLU A 442      -1.400  -5.863  18.609  1.00 92.12           C  
ATOM   3482  CD  GLU A 442      -2.613  -5.281  19.328  1.00 92.12           C  
ATOM   3483  OE1 GLU A 442      -3.742  -5.410  18.797  1.00 92.12           O  
ATOM   3484  OE2 GLU A 442      -2.436  -4.688  20.406  1.00 92.12           O  
ATOM   3485  N   ASP A 443       2.957  -4.965  19.328  1.00 95.12           N  
ATOM   3486  CA  ASP A 443       4.031  -4.020  19.047  1.00 95.12           C  
ATOM   3487  C   ASP A 443       5.125  -4.672  18.203  1.00 95.12           C  
ATOM   3488  CB  ASP A 443       4.625  -3.469  20.344  1.00 95.12           C  
ATOM   3489  O   ASP A 443       5.754  -4.008  17.375  1.00 95.12           O  
ATOM   3490  CG  ASP A 443       3.705  -2.486  21.047  1.00 95.12           C  
ATOM   3491  OD1 ASP A 443       2.785  -1.942  20.391  1.00 95.12           O  
ATOM   3492  OD2 ASP A 443       3.904  -2.254  22.250  1.00 95.12           O  
ATOM   3493  N   GLN A 444       5.316  -5.941  18.438  1.00 92.75           N  
ATOM   3494  CA  GLN A 444       6.324  -6.664  17.672  1.00 92.75           C  
ATOM   3495  C   GLN A 444       5.898  -6.824  16.203  1.00 92.75           C  
ATOM   3496  CB  GLN A 444       6.594  -8.031  18.281  1.00 92.75           C  
ATOM   3497  O   GLN A 444       6.727  -6.723  15.297  1.00 92.75           O  
ATOM   3498  CG  GLN A 444       8.062  -8.305  18.562  1.00 92.75           C  
ATOM   3499  CD  GLN A 444       8.281  -9.477  19.500  1.00 92.75           C  
ATOM   3500  NE2 GLN A 444       9.531  -9.711  19.875  1.00 92.75           N  
ATOM   3501  OE1 GLN A 444       7.328 -10.164  19.891  1.00 92.75           O  
ATOM   3502  N   GLN A 445       4.676  -7.016  15.992  1.00 91.62           N  
ATOM   3503  CA  GLN A 445       4.168  -7.273  14.648  1.00 91.62           C  
ATOM   3504  C   GLN A 445       3.949  -5.969  13.891  1.00 91.62           C  
ATOM   3505  CB  GLN A 445       2.867  -8.070  14.703  1.00 91.62           C  
ATOM   3506  O   GLN A 445       4.285  -5.867  12.703  1.00 91.62           O  
ATOM   3507  CG  GLN A 445       2.967  -9.453  14.078  1.00 91.62           C  
ATOM   3508  CD  GLN A 445       1.722 -10.289  14.297  1.00 91.62           C  
ATOM   3509  NE2 GLN A 445       1.735 -11.523  13.789  1.00 91.62           N  
ATOM   3510  OE1 GLN A 445       0.754  -9.836  14.914  1.00 91.62           O  
ATOM   3511  N   LEU A 446       3.389  -4.949  14.578  1.00 94.31           N  
ATOM   3512  CA  LEU A 446       2.988  -3.727  13.891  1.00 94.31           C  
ATOM   3513  C   LEU A 446       4.086  -2.672  13.977  1.00 94.31           C  
ATOM   3514  CB  LEU A 446       1.690  -3.178  14.492  1.00 94.31           C  
ATOM   3515  O   LEU A 446       4.105  -1.726  13.188  1.00 94.31           O  
ATOM   3516  CG  LEU A 446       0.442  -4.043  14.312  1.00 94.31           C  
ATOM   3517  CD1 LEU A 446      -0.721  -3.465  15.117  1.00 94.31           C  
ATOM   3518  CD2 LEU A 446       0.076  -4.156  12.836  1.00 94.31           C  
ATOM   3519  N   GLY A 447       5.000  -2.820  14.922  1.00 93.94           N  
ATOM   3520  CA  GLY A 447       6.039  -1.823  15.125  1.00 93.94           C  
ATOM   3521  C   GLY A 447       7.348  -2.176  14.438  1.00 93.94           C  
ATOM   3522  O   GLY A 447       8.422  -1.834  14.930  1.00 93.94           O  
ATOM   3523  N   VAL A 448       7.262  -2.869  13.336  1.00 91.38           N  
ATOM   3524  CA  VAL A 448       8.469  -3.285  12.625  1.00 91.38           C  
ATOM   3525  C   VAL A 448       9.023  -2.111  11.828  1.00 91.38           C  
ATOM   3526  CB  VAL A 448       8.188  -4.484  11.695  1.00 91.38           C  
ATOM   3527  O   VAL A 448       8.266  -1.342  11.234  1.00 91.38           O  
ATOM   3528  CG1 VAL A 448       9.422  -5.387  11.602  1.00 91.38           C  
ATOM   3529  CG2 VAL A 448       6.980  -5.277  12.188  1.00 91.38           C  
ATOM   3530  N   ILE A 449      10.312  -1.947  11.891  1.00 93.25           N  
ATOM   3531  CA  ILE A 449      10.969  -0.936  11.070  1.00 93.25           C  
ATOM   3532  C   ILE A 449      11.070  -1.421   9.625  1.00 93.25           C  
ATOM   3533  CB  ILE A 449      12.375  -0.596  11.625  1.00 93.25           C  
ATOM   3534  O   ILE A 449      11.281  -2.611   9.383  1.00 93.25           O  
ATOM   3535  CG1 ILE A 449      12.305  -0.293  13.125  1.00 93.25           C  
ATOM   3536  CG2 ILE A 449      12.984   0.581  10.859  1.00 93.25           C  
ATOM   3537  CD1 ILE A 449      13.664  -0.184  13.805  1.00 93.25           C  
ATOM   3538  N   PRO A 450      10.906  -0.526   8.648  1.00 93.50           N  
ATOM   3539  CA  PRO A 450      10.977  -0.947   7.250  1.00 93.50           C  
ATOM   3540  C   PRO A 450      12.305  -1.607   6.898  1.00 93.50           C  
ATOM   3541  CB  PRO A 450      10.797   0.363   6.480  1.00 93.50           C  
ATOM   3542  O   PRO A 450      13.367  -1.112   7.285  1.00 93.50           O  
ATOM   3543  CG  PRO A 450      10.219   1.316   7.477  1.00 93.50           C  
ATOM   3544  CD  PRO A 450      10.547   0.822   8.852  1.00 93.50           C  
ATOM   3545  N   SER A 451      12.258  -2.730   6.320  1.00 95.12           N  
ATOM   3546  CA  SER A 451      13.430  -3.498   5.895  1.00 95.12           C  
ATOM   3547  C   SER A 451      13.039  -4.582   4.891  1.00 95.12           C  
ATOM   3548  CB  SER A 451      14.117  -4.133   7.098  1.00 95.12           C  
ATOM   3549  O   SER A 451      11.930  -5.117   4.945  1.00 95.12           O  
ATOM   3550  OG  SER A 451      14.961  -5.195   6.691  1.00 95.12           O  
ATOM   3551  N   PHE A 452      13.930  -4.871   4.004  1.00 94.62           N  
ATOM   3552  CA  PHE A 452      13.695  -5.957   3.055  1.00 94.62           C  
ATOM   3553  C   PHE A 452      14.086  -7.297   3.660  1.00 94.62           C  
ATOM   3554  CB  PHE A 452      14.469  -5.715   1.758  1.00 94.62           C  
ATOM   3555  O   PHE A 452      13.797  -8.352   3.086  1.00 94.62           O  
ATOM   3556  CG  PHE A 452      13.828  -4.715   0.839  1.00 94.62           C  
ATOM   3557  CD1 PHE A 452      12.625  -4.109   1.181  1.00 94.62           C  
ATOM   3558  CD2 PHE A 452      14.430  -4.375  -0.368  1.00 94.62           C  
ATOM   3559  CE1 PHE A 452      12.023  -3.182   0.331  1.00 94.62           C  
ATOM   3560  CE2 PHE A 452      13.836  -3.449  -1.222  1.00 94.62           C  
ATOM   3561  CZ  PHE A 452      12.633  -2.854  -0.870  1.00 94.62           C  
ATOM   3562  N   ASN A 453      14.633  -7.289   4.875  1.00 92.19           N  
ATOM   3563  CA  ASN A 453      15.180  -8.508   5.469  1.00 92.19           C  
ATOM   3564  C   ASN A 453      14.344  -8.977   6.652  1.00 92.19           C  
ATOM   3565  CB  ASN A 453      16.625  -8.281   5.898  1.00 92.19           C  
ATOM   3566  O   ASN A 453      14.859  -9.617   7.570  1.00 92.19           O  
ATOM   3567  CG  ASN A 453      17.594  -8.305   4.730  1.00 92.19           C  
ATOM   3568  ND2 ASN A 453      18.766  -7.688   4.914  1.00 92.19           N  
ATOM   3569  OD1 ASN A 453      17.297  -8.867   3.674  1.00 92.19           O  
ATOM   3570  N   HIS A 454      13.109  -8.602   6.695  1.00 88.75           N  
ATOM   3571  CA  HIS A 454      12.258  -9.109   7.766  1.00 88.75           C  
ATOM   3572  C   HIS A 454      12.227 -10.633   7.773  1.00 88.75           C  
ATOM   3573  CB  HIS A 454      10.836  -8.555   7.629  1.00 88.75           C  
ATOM   3574  O   HIS A 454      12.211 -11.250   8.836  1.00 88.75           O  
ATOM   3575  CG  HIS A 454      10.711  -7.117   8.031  1.00 88.75           C  
ATOM   3576  CD2 HIS A 454      10.250  -6.039   7.348  1.00 88.75           C  
ATOM   3577  ND1 HIS A 454      11.094  -6.652   9.266  1.00 88.75           N  
ATOM   3578  CE1 HIS A 454      10.867  -5.352   9.336  1.00 88.75           C  
ATOM   3579  NE2 HIS A 454      10.359  -4.953   8.180  1.00 88.75           N  
ATOM   3580  N   PHE A 455      12.156 -11.148   6.562  1.00 88.94           N  
ATOM   3581  CA  PHE A 455      12.266 -12.594   6.383  1.00 88.94           C  
ATOM   3582  C   PHE A 455      13.539 -12.945   5.617  1.00 88.94           C  
ATOM   3583  CB  PHE A 455      11.039 -13.141   5.645  1.00 88.94           C  
ATOM   3584  O   PHE A 455      13.734 -12.484   4.488  1.00 88.94           O  
ATOM   3585  CG  PHE A 455      11.117 -14.609   5.344  1.00 88.94           C  
ATOM   3586  CD1 PHE A 455      11.461 -15.055   4.070  1.00 88.94           C  
ATOM   3587  CD2 PHE A 455      10.852 -15.547   6.328  1.00 88.94           C  
ATOM   3588  CE1 PHE A 455      11.531 -16.422   3.787  1.00 88.94           C  
ATOM   3589  CE2 PHE A 455      10.922 -16.906   6.055  1.00 88.94           C  
ATOM   3590  CZ  PHE A 455      11.266 -17.344   4.781  1.00 88.94           C  
ATOM   3591  N   GLN A 456      14.328 -13.719   6.254  1.00 91.25           N  
ATOM   3592  CA  GLN A 456      15.547 -14.195   5.602  1.00 91.25           C  
ATOM   3593  C   GLN A 456      15.414 -15.656   5.184  1.00 91.25           C  
ATOM   3594  CB  GLN A 456      16.750 -14.023   6.523  1.00 91.25           C  
ATOM   3595  O   GLN A 456      15.508 -16.562   6.016  1.00 91.25           O  
ATOM   3596  CG  GLN A 456      17.641 -12.836   6.164  1.00 91.25           C  
ATOM   3597  CD  GLN A 456      18.844 -12.703   7.070  1.00 91.25           C  
ATOM   3598  NE2 GLN A 456      19.625 -11.648   6.867  1.00 91.25           N  
ATOM   3599  OE1 GLN A 456      19.078 -13.547   7.945  1.00 91.25           O  
ATOM   3600  N   PRO A 457      15.273 -15.766   3.895  1.00 93.31           N  
ATOM   3601  CA  PRO A 457      15.133 -17.141   3.432  1.00 93.31           C  
ATOM   3602  C   PRO A 457      16.406 -17.969   3.660  1.00 93.31           C  
ATOM   3603  CB  PRO A 457      14.844 -16.984   1.937  1.00 93.31           C  
ATOM   3604  O   PRO A 457      17.516 -17.453   3.531  1.00 93.31           O  
ATOM   3605  CG  PRO A 457      15.195 -15.570   1.627  1.00 93.31           C  
ATOM   3606  CD  PRO A 457      15.352 -14.828   2.920  1.00 93.31           C  
ATOM   3607  N   ARG A 458      16.234 -19.219   3.951  1.00 89.06           N  
ATOM   3608  CA  ARG A 458      17.359 -20.125   4.164  1.00 89.06           C  
ATOM   3609  C   ARG A 458      17.469 -21.156   3.041  1.00 89.06           C  
ATOM   3610  CB  ARG A 458      17.250 -20.828   5.516  1.00 89.06           C  
ATOM   3611  O   ARG A 458      18.516 -21.781   2.857  1.00 89.06           O  
ATOM   3612  CG  ARG A 458      17.438 -19.922   6.711  1.00 89.06           C  
ATOM   3613  CD  ARG A 458      17.953 -20.672   7.922  1.00 89.06           C  
ATOM   3614  NE  ARG A 458      18.203 -19.781   9.055  1.00 89.06           N  
ATOM   3615  NH1 ARG A 458      19.000 -21.438  10.453  1.00 89.06           N  
ATOM   3616  NH2 ARG A 458      18.875 -19.266  11.188  1.00 89.06           N  
ATOM   3617  CZ  ARG A 458      18.688 -20.172  10.227  1.00 89.06           C  
ATOM   3618  N   GLU A 459      16.359 -21.281   2.385  1.00 90.69           N  
ATOM   3619  CA  GLU A 459      16.312 -22.188   1.248  1.00 90.69           C  
ATOM   3620  C   GLU A 459      15.789 -21.484  -0.002  1.00 90.69           C  
ATOM   3621  CB  GLU A 459      15.445 -23.406   1.575  1.00 90.69           C  
ATOM   3622  O   GLU A 459      15.109 -20.469   0.092  1.00 90.69           O  
ATOM   3623  CG  GLU A 459      15.953 -24.234   2.752  1.00 90.69           C  
ATOM   3624  CD  GLU A 459      15.172 -25.516   2.969  1.00 90.69           C  
ATOM   3625  OE1 GLU A 459      15.492 -26.266   3.920  1.00 90.69           O  
ATOM   3626  OE2 GLU A 459      14.234 -25.766   2.182  1.00 90.69           O  
ATOM   3627  N   ARG A 460      16.094 -22.125  -1.137  1.00 91.19           N  
ATOM   3628  CA  ARG A 460      15.719 -21.547  -2.428  1.00 91.19           C  
ATOM   3629  C   ARG A 460      14.203 -21.391  -2.533  1.00 91.19           C  
ATOM   3630  CB  ARG A 460      16.234 -22.438  -3.570  1.00 91.19           C  
ATOM   3631  O   ARG A 460      13.719 -20.391  -3.070  1.00 91.19           O  
ATOM   3632  CG  ARG A 460      17.406 -21.828  -4.324  1.00 91.19           C  
ATOM   3633  CD  ARG A 460      17.859 -22.734  -5.465  1.00 91.19           C  
ATOM   3634  NE  ARG A 460      19.062 -22.219  -6.109  1.00 91.19           N  
ATOM   3635  NH1 ARG A 460      19.047 -23.734  -7.844  1.00 91.19           N  
ATOM   3636  NH2 ARG A 460      20.703 -22.156  -7.730  1.00 91.19           N  
ATOM   3637  CZ  ARG A 460      19.594 -22.703  -7.227  1.00 91.19           C  
ATOM   3638  N   ASN A 461      13.484 -22.359  -1.965  1.00 89.38           N  
ATOM   3639  CA  ASN A 461      12.031 -22.375  -2.131  1.00 89.38           C  
ATOM   3640  C   ASN A 461      11.344 -21.391  -1.188  1.00 89.38           C  
ATOM   3641  CB  ASN A 461      11.492 -23.781  -1.911  1.00 89.38           C  
ATOM   3642  O   ASN A 461      10.141 -21.156  -1.299  1.00 89.38           O  
ATOM   3643  CG  ASN A 461      12.297 -24.844  -2.635  1.00 89.38           C  
ATOM   3644  ND2 ASN A 461      12.211 -26.078  -2.170  1.00 89.38           N  
ATOM   3645  OD1 ASN A 461      13.000 -24.547  -3.605  1.00 89.38           O  
ATOM   3646  N   GLU A 462      12.133 -20.766  -0.334  1.00 93.25           N  
ATOM   3647  CA  GLU A 462      11.578 -19.797   0.603  1.00 93.25           C  
ATOM   3648  C   GLU A 462      11.711 -18.359   0.071  1.00 93.25           C  
ATOM   3649  CB  GLU A 462      12.250 -19.906   1.970  1.00 93.25           C  
ATOM   3650  O   GLU A 462      11.086 -17.438   0.589  1.00 93.25           O  
ATOM   3651  CG  GLU A 462      11.938 -21.203   2.699  1.00 93.25           C  
ATOM   3652  CD  GLU A 462      12.602 -21.297   4.062  1.00 93.25           C  
ATOM   3653  OE1 GLU A 462      12.305 -22.250   4.816  1.00 93.25           O  
ATOM   3654  OE2 GLU A 462      13.430 -20.422   4.379  1.00 93.25           O  
ATOM   3655  N   VAL A 463      12.500 -18.234  -0.958  1.00 94.94           N  
ATOM   3656  CA  VAL A 463      12.789 -16.906  -1.472  1.00 94.94           C  
ATOM   3657  C   VAL A 463      11.555 -16.344  -2.182  1.00 94.94           C  
ATOM   3658  CB  VAL A 463      14.000 -16.906  -2.434  1.00 94.94           C  
ATOM   3659  O   VAL A 463      10.953 -17.016  -3.021  1.00 94.94           O  
ATOM   3660  CG1 VAL A 463      14.180 -15.547  -3.086  1.00 94.94           C  
ATOM   3661  CG2 VAL A 463      15.266 -17.328  -1.689  1.00 94.94           C  
ATOM   3662  N   ILE A 464      11.125 -15.172  -1.789  1.00 95.25           N  
ATOM   3663  CA  ILE A 464      10.070 -14.469  -2.512  1.00 95.25           C  
ATOM   3664  C   ILE A 464      10.664 -13.703  -3.688  1.00 95.25           C  
ATOM   3665  CB  ILE A 464       9.289 -13.508  -1.584  1.00 95.25           C  
ATOM   3666  O   ILE A 464      11.375 -12.711  -3.492  1.00 95.25           O  
ATOM   3667  CG1 ILE A 464       8.812 -14.250  -0.326  1.00 95.25           C  
ATOM   3668  CG2 ILE A 464       8.109 -12.883  -2.326  1.00 95.25           C  
ATOM   3669  CD1 ILE A 464       8.211 -13.336   0.735  1.00 95.25           C  
ATOM   3670  N   GLU A 465      10.359 -14.094  -4.812  1.00 96.38           N  
ATOM   3671  CA  GLU A 465      10.953 -13.547  -6.027  1.00 96.38           C  
ATOM   3672  C   GLU A 465      10.336 -12.203  -6.383  1.00 96.38           C  
ATOM   3673  CB  GLU A 465      10.797 -14.523  -7.195  1.00 96.38           C  
ATOM   3674  O   GLU A 465       9.211 -11.898  -5.973  1.00 96.38           O  
ATOM   3675  CG  GLU A 465      11.492 -15.859  -6.980  1.00 96.38           C  
ATOM   3676  CD  GLU A 465      11.086 -16.922  -7.988  1.00 96.38           C  
ATOM   3677  OE1 GLU A 465      11.703 -18.016  -8.008  1.00 96.38           O  
ATOM   3678  OE2 GLU A 465      10.133 -16.672  -8.758  1.00 96.38           O  
ATOM   3679  N   TRP A 466      11.117 -11.398  -7.133  1.00 97.88           N  
ATOM   3680  CA  TRP A 466      10.672 -10.070  -7.535  1.00 97.88           C  
ATOM   3681  C   TRP A 466      10.227 -10.062  -8.992  1.00 97.88           C  
ATOM   3682  CB  TRP A 466      11.789  -9.047  -7.328  1.00 97.88           C  
ATOM   3683  O   TRP A 466      10.867 -10.680  -9.852  1.00 97.88           O  
ATOM   3684  CG  TRP A 466      12.148  -8.820  -5.887  1.00 97.88           C  
ATOM   3685  CD1 TRP A 466      12.797  -9.688  -5.051  1.00 97.88           C  
ATOM   3686  CD2 TRP A 466      11.875  -7.645  -5.117  1.00 97.88           C  
ATOM   3687  CE2 TRP A 466      12.383  -7.867  -3.818  1.00 97.88           C  
ATOM   3688  CE3 TRP A 466      11.250  -6.422  -5.398  1.00 97.88           C  
ATOM   3689  NE1 TRP A 466      12.938  -9.117  -3.805  1.00 97.88           N  
ATOM   3690  CH2 TRP A 466      11.672  -5.727  -3.104  1.00 97.88           C  
ATOM   3691  CZ2 TRP A 466      12.289  -6.914  -2.803  1.00 97.88           C  
ATOM   3692  CZ3 TRP A 466      11.156  -5.473  -4.387  1.00 97.88           C  
ATOM   3693  N   GLU A 467       9.148  -9.414  -9.234  1.00 97.56           N  
ATOM   3694  CA  GLU A 467       8.695  -9.141 -10.594  1.00 97.56           C  
ATOM   3695  C   GLU A 467       9.289  -7.844 -11.133  1.00 97.56           C  
ATOM   3696  CB  GLU A 467       7.164  -9.078 -10.641  1.00 97.56           C  
ATOM   3697  O   GLU A 467       9.703  -6.980 -10.359  1.00 97.56           O  
ATOM   3698  CG  GLU A 467       6.480 -10.336 -10.125  1.00 97.56           C  
ATOM   3699  CD  GLU A 467       4.961 -10.250 -10.172  1.00 97.56           C  
ATOM   3700  OE1 GLU A 467       4.309 -11.289 -10.422  1.00 97.56           O  
ATOM   3701  OE2 GLU A 467       4.422  -9.141  -9.961  1.00 97.56           O  
ATOM   3702  N   PHE A 468       9.375  -7.828 -12.398  1.00 98.50           N  
ATOM   3703  CA  PHE A 468       9.867  -6.633 -13.070  1.00 98.50           C  
ATOM   3704  C   PHE A 468       8.727  -5.848 -13.695  1.00 98.50           C  
ATOM   3705  CB  PHE A 468      10.898  -7.000 -14.141  1.00 98.50           C  
ATOM   3706  O   PHE A 468       7.789  -6.434 -14.242  1.00 98.50           O  
ATOM   3707  CG  PHE A 468      11.539  -5.812 -14.805  1.00 98.50           C  
ATOM   3708  CD1 PHE A 468      10.914  -5.164 -15.859  1.00 98.50           C  
ATOM   3709  CD2 PHE A 468      12.773  -5.340 -14.367  1.00 98.50           C  
ATOM   3710  CE1 PHE A 468      11.500  -4.062 -16.469  1.00 98.50           C  
ATOM   3711  CE2 PHE A 468      13.367  -4.238 -14.977  1.00 98.50           C  
ATOM   3712  CZ  PHE A 468      12.734  -3.604 -16.031  1.00 98.50           C  
ATOM   3713  N   LEU A 469       8.758  -4.500 -13.570  1.00 98.25           N  
ATOM   3714  CA  LEU A 469       7.680  -3.715 -14.164  1.00 98.25           C  
ATOM   3715  C   LEU A 469       8.219  -2.418 -14.758  1.00 98.25           C  
ATOM   3716  CB  LEU A 469       6.605  -3.402 -13.125  1.00 98.25           C  
ATOM   3717  O   LEU A 469       9.312  -1.973 -14.406  1.00 98.25           O  
ATOM   3718  CG  LEU A 469       7.082  -2.729 -11.836  1.00 98.25           C  
ATOM   3719  CD1 LEU A 469       7.031  -1.212 -11.977  1.00 98.25           C  
ATOM   3720  CD2 LEU A 469       6.242  -3.188 -10.648  1.00 98.25           C  
ATOM   3721  N   THR A 470       7.508  -1.933 -15.648  1.00 96.56           N  
ATOM   3722  CA  THR A 470       7.664  -0.590 -16.203  1.00 96.56           C  
ATOM   3723  C   THR A 470       6.383   0.219 -16.016  1.00 96.56           C  
ATOM   3724  CB  THR A 470       8.039  -0.637 -17.688  1.00 96.56           C  
ATOM   3725  O   THR A 470       5.477  -0.194 -15.297  1.00 96.56           O  
ATOM   3726  CG2 THR A 470       9.273  -1.508 -17.922  1.00 96.56           C  
ATOM   3727  OG1 THR A 470       6.941  -1.175 -18.438  1.00 96.56           O  
ATOM   3728  N   GLY A 471       6.340   1.393 -16.594  1.00 93.19           N  
ATOM   3729  CA  GLY A 471       5.129   2.188 -16.469  1.00 93.19           C  
ATOM   3730  C   GLY A 471       3.930   1.554 -17.156  1.00 93.19           C  
ATOM   3731  O   GLY A 471       2.785   1.879 -16.844  1.00 93.19           O  
ATOM   3732  N   LYS A 472       4.195   0.549 -17.984  1.00 94.75           N  
ATOM   3733  CA  LYS A 472       3.090   0.021 -18.781  1.00 94.75           C  
ATOM   3734  C   LYS A 472       3.061  -1.504 -18.734  1.00 94.75           C  
ATOM   3735  CB  LYS A 472       3.197   0.499 -20.219  1.00 94.75           C  
ATOM   3736  O   LYS A 472       2.018  -2.117 -18.969  1.00 94.75           O  
ATOM   3737  CG  LYS A 472       3.061   2.006 -20.391  1.00 94.75           C  
ATOM   3738  CD  LYS A 472       2.977   2.400 -21.859  1.00 94.75           C  
ATOM   3739  CE  LYS A 472       2.885   3.912 -22.031  1.00 94.75           C  
ATOM   3740  NZ  LYS A 472       2.844   4.305 -23.469  1.00 94.75           N  
ATOM   3741  N   LEU A 473       4.164  -2.102 -18.453  1.00 96.56           N  
ATOM   3742  CA  LEU A 473       4.262  -3.547 -18.625  1.00 96.56           C  
ATOM   3743  C   LEU A 473       4.684  -4.219 -17.312  1.00 96.56           C  
ATOM   3744  CB  LEU A 473       5.258  -3.893 -19.734  1.00 96.56           C  
ATOM   3745  O   LEU A 473       5.316  -3.590 -16.469  1.00 96.56           O  
ATOM   3746  CG  LEU A 473       4.906  -3.400 -21.141  1.00 96.56           C  
ATOM   3747  CD1 LEU A 473       6.113  -3.527 -22.062  1.00 96.56           C  
ATOM   3748  CD2 LEU A 473       3.715  -4.176 -21.688  1.00 96.56           C  
ATOM   3749  N   LEU A 474       4.293  -5.465 -17.188  1.00 96.62           N  
ATOM   3750  CA  LEU A 474       4.680  -6.340 -16.078  1.00 96.62           C  
ATOM   3751  C   LEU A 474       5.340  -7.613 -16.609  1.00 96.62           C  
ATOM   3752  CB  LEU A 474       3.459  -6.703 -15.234  1.00 96.62           C  
ATOM   3753  O   LEU A 474       4.883  -8.195 -17.594  1.00 96.62           O  
ATOM   3754  CG  LEU A 474       3.730  -7.520 -13.969  1.00 96.62           C  
ATOM   3755  CD1 LEU A 474       4.215  -6.605 -12.844  1.00 96.62           C  
ATOM   3756  CD2 LEU A 474       2.480  -8.281 -13.547  1.00 96.62           C  
ATOM   3757  N   TYR A 475       6.516  -8.016 -16.094  1.00 97.38           N  
ATOM   3758  CA  TYR A 475       7.242  -9.234 -16.422  1.00 97.38           C  
ATOM   3759  C   TYR A 475       7.262 -10.195 -15.234  1.00 97.38           C  
ATOM   3760  CB  TYR A 475       8.680  -8.906 -16.844  1.00 97.38           C  
ATOM   3761  O   TYR A 475       7.539  -9.789 -14.102  1.00 97.38           O  
ATOM   3762  CG  TYR A 475       8.758  -7.965 -18.031  1.00 97.38           C  
ATOM   3763  CD1 TYR A 475       8.945  -8.445 -19.312  1.00 97.38           C  
ATOM   3764  CD2 TYR A 475       8.648  -6.590 -17.844  1.00 97.38           C  
ATOM   3765  CE1 TYR A 475       9.023  -7.582 -20.406  1.00 97.38           C  
ATOM   3766  CE2 TYR A 475       8.727  -5.715 -18.922  1.00 97.38           C  
ATOM   3767  OH  TYR A 475       8.984  -5.363 -21.281  1.00 97.38           O  
ATOM   3768  CZ  TYR A 475       8.906  -6.223 -20.203  1.00 97.38           C  
ATOM   3769  N   SER A 476       6.875 -11.406 -15.461  1.00 94.75           N  
ATOM   3770  CA  SER A 476       6.781 -12.391 -14.383  1.00 94.75           C  
ATOM   3771  C   SER A 476       7.324 -13.742 -14.828  1.00 94.75           C  
ATOM   3772  CB  SER A 476       5.332 -12.539 -13.922  1.00 94.75           C  
ATOM   3773  O   SER A 476       7.289 -14.078 -16.016  1.00 94.75           O  
ATOM   3774  OG  SER A 476       5.199 -13.641 -13.031  1.00 94.75           O  
ATOM   3775  N   ALA A 477       7.875 -14.500 -13.875  1.00 94.56           N  
ATOM   3776  CA  ALA A 477       8.383 -15.844 -14.141  1.00 94.56           C  
ATOM   3777  C   ALA A 477       7.352 -16.906 -13.766  1.00 94.56           C  
ATOM   3778  CB  ALA A 477       9.688 -16.078 -13.375  1.00 94.56           C  
ATOM   3779  O   ALA A 477       7.613 -18.109 -13.891  1.00 94.56           O  
ATOM   3780  N   ALA A 478       6.195 -16.484 -13.398  1.00 87.62           N  
ATOM   3781  CA  ALA A 478       5.156 -17.438 -13.023  1.00 87.62           C  
ATOM   3782  C   ALA A 478       4.711 -18.266 -14.227  1.00 87.62           C  
ATOM   3783  CB  ALA A 478       3.963 -16.703 -12.406  1.00 87.62           C  
ATOM   3784  O   ALA A 478       4.516 -17.719 -15.312  1.00 87.62           O  
ATOM   3785  N   GLU A 479       4.547 -19.547 -14.039  1.00 80.50           N  
ATOM   3786  CA  GLU A 479       4.281 -20.469 -15.141  1.00 80.50           C  
ATOM   3787  C   GLU A 479       2.904 -20.234 -15.750  1.00 80.50           C  
ATOM   3788  CB  GLU A 479       4.398 -21.922 -14.656  1.00 80.50           C  
ATOM   3789  O   GLU A 479       2.695 -20.469 -16.938  1.00 80.50           O  
ATOM   3790  CG  GLU A 479       4.824 -22.906 -15.742  1.00 80.50           C  
ATOM   3791  CD  GLU A 479       5.035 -24.312 -15.227  1.00 80.50           C  
ATOM   3792  OE1 GLU A 479       5.117 -25.250 -16.047  1.00 80.50           O  
ATOM   3793  OE2 GLU A 479       5.121 -24.484 -13.992  1.00 80.50           O  
ATOM   3794  N   ASN A 480       1.979 -19.734 -14.945  1.00 77.00           N  
ATOM   3795  CA  ASN A 480       0.614 -19.578 -15.438  1.00 77.00           C  
ATOM   3796  C   ASN A 480       0.390 -18.203 -16.047  1.00 77.00           C  
ATOM   3797  CB  ASN A 480      -0.393 -19.844 -14.312  1.00 77.00           C  
ATOM   3798  O   ASN A 480      -0.725 -17.875 -16.453  1.00 77.00           O  
ATOM   3799  CG  ASN A 480      -0.123 -21.141 -13.578  1.00 77.00           C  
ATOM   3800  ND2 ASN A 480      -0.797 -21.328 -12.445  1.00 77.00           N  
ATOM   3801  OD1 ASN A 480       0.685 -21.953 -14.016  1.00 77.00           O  
ATOM   3802  N   GLN A 481       1.448 -17.453 -16.188  1.00 85.56           N  
ATOM   3803  CA  GLN A 481       1.354 -16.109 -16.766  1.00 85.56           C  
ATOM   3804  C   GLN A 481       2.332 -15.938 -17.922  1.00 85.56           C  
ATOM   3805  CB  GLN A 481       1.611 -15.055 -15.688  1.00 85.56           C  
ATOM   3806  O   GLN A 481       3.379 -16.594 -17.953  1.00 85.56           O  
ATOM   3807  CG  GLN A 481       0.595 -15.070 -14.555  1.00 85.56           C  
ATOM   3808  CD  GLN A 481       0.490 -13.727 -13.844  1.00 85.56           C  
ATOM   3809  NE2 GLN A 481      -0.458 -13.617 -12.922  1.00 85.56           N  
ATOM   3810  OE1 GLN A 481       1.256 -12.805 -14.125  1.00 85.56           O  
ATOM   3811  N   PRO A 482       1.895 -15.133 -18.844  1.00 90.25           N  
ATOM   3812  CA  PRO A 482       2.873 -14.805 -19.875  1.00 90.25           C  
ATOM   3813  C   PRO A 482       4.078 -14.039 -19.328  1.00 90.25           C  
ATOM   3814  CB  PRO A 482       2.072 -13.930 -20.844  1.00 90.25           C  
ATOM   3815  O   PRO A 482       3.951 -13.297 -18.344  1.00 90.25           O  
ATOM   3816  CG  PRO A 482       0.849 -13.531 -20.094  1.00 90.25           C  
ATOM   3817  CD  PRO A 482       0.724 -14.430 -18.891  1.00 90.25           C  
ATOM   3818  N   PRO A 483       5.203 -14.305 -19.906  1.00 94.44           N  
ATOM   3819  CA  PRO A 483       6.402 -13.625 -19.422  1.00 94.44           C  
ATOM   3820  C   PRO A 483       6.293 -12.109 -19.484  1.00 94.44           C  
ATOM   3821  CB  PRO A 483       7.504 -14.141 -20.344  1.00 94.44           C  
ATOM   3822  O   PRO A 483       6.930 -11.398 -18.703  1.00 94.44           O  
ATOM   3823  CG  PRO A 483       6.785 -14.922 -21.391  1.00 94.44           C  
ATOM   3824  CD  PRO A 483       5.355 -15.086 -20.969  1.00 94.44           C  
ATOM   3825  N   ARG A 484       5.523 -11.602 -20.422  1.00 95.31           N  
ATOM   3826  CA  ARG A 484       5.277 -10.172 -20.594  1.00 95.31           C  
ATOM   3827  C   ARG A 484       3.783  -9.883 -20.703  1.00 95.31           C  
ATOM   3828  CB  ARG A 484       6.008  -9.641 -21.812  1.00 95.31           C  
ATOM   3829  O   ARG A 484       3.080 -10.523 -21.484  1.00 95.31           O  
ATOM   3830  CG  ARG A 484       5.703  -8.180 -22.125  1.00 95.31           C  
ATOM   3831  CD  ARG A 484       6.355  -7.730 -23.438  1.00 95.31           C  
ATOM   3832  NE  ARG A 484       5.449  -6.918 -24.234  1.00 95.31           N  
ATOM   3833  NH1 ARG A 484       7.012  -6.422 -25.859  1.00 95.31           N  
ATOM   3834  NH2 ARG A 484       4.879  -5.594 -26.031  1.00 95.31           N  
ATOM   3835  CZ  ARG A 484       5.781  -6.312 -25.375  1.00 95.31           C  
ATOM   3836  N   GLN A 485       3.322  -8.961 -19.875  1.00 94.19           N  
ATOM   3837  CA  GLN A 485       1.909  -8.602 -19.906  1.00 94.19           C  
ATOM   3838  C   GLN A 485       1.707  -7.129 -19.578  1.00 94.19           C  
ATOM   3839  CB  GLN A 485       1.107  -9.477 -18.938  1.00 94.19           C  
ATOM   3840  O   GLN A 485       2.604  -6.480 -19.031  1.00 94.19           O  
ATOM   3841  CG  GLN A 485       1.598  -9.414 -17.500  1.00 94.19           C  
ATOM   3842  CD  GLN A 485       0.899 -10.406 -16.594  1.00 94.19           C  
ATOM   3843  NE2 GLN A 485       1.407 -10.562 -15.375  1.00 94.19           N  
ATOM   3844  OE1 GLN A 485      -0.091 -11.031 -16.984  1.00 94.19           O  
ATOM   3845  N   SER A 486       0.547  -6.629 -19.938  1.00 94.12           N  
ATOM   3846  CA  SER A 486       0.208  -5.254 -19.578  1.00 94.12           C  
ATOM   3847  C   SER A 486      -0.133  -5.125 -18.109  1.00 94.12           C  
ATOM   3848  CB  SER A 486      -0.965  -4.758 -20.438  1.00 94.12           C  
ATOM   3849  O   SER A 486      -0.598  -6.086 -17.484  1.00 94.12           O  
ATOM   3850  OG  SER A 486      -2.111  -5.566 -20.219  1.00 94.12           O  
ATOM   3851  N   LEU A 487       0.091  -3.980 -17.609  1.00 94.00           N  
ATOM   3852  CA  LEU A 487      -0.277  -3.742 -16.219  1.00 94.00           C  
ATOM   3853  C   LEU A 487      -1.792  -3.740 -16.047  1.00 94.00           C  
ATOM   3854  CB  LEU A 487       0.303  -2.412 -15.727  1.00 94.00           C  
ATOM   3855  O   LEU A 487      -2.510  -3.139 -16.844  1.00 94.00           O  
ATOM   3856  CG  LEU A 487       1.766  -2.434 -15.281  1.00 94.00           C  
ATOM   3857  CD1 LEU A 487       2.344  -1.021 -15.289  1.00 94.00           C  
ATOM   3858  CD2 LEU A 487       1.893  -3.061 -13.898  1.00 94.00           C  
ATOM   3859  N   SER A 488      -2.250  -4.434 -15.047  1.00 92.75           N  
ATOM   3860  CA  SER A 488      -3.670  -4.359 -14.719  1.00 92.75           C  
ATOM   3861  C   SER A 488      -4.051  -2.961 -14.242  1.00 92.75           C  
ATOM   3862  CB  SER A 488      -4.027  -5.387 -13.641  1.00 92.75           C  
ATOM   3863  O   SER A 488      -3.199  -2.203 -13.773  1.00 92.75           O  
ATOM   3864  OG  SER A 488      -3.430  -5.051 -12.406  1.00 92.75           O  
ATOM   3865  N   SER A 489      -5.332  -2.615 -14.398  1.00 92.75           N  
ATOM   3866  CA  SER A 489      -5.801  -1.297 -13.984  1.00 92.75           C  
ATOM   3867  C   SER A 489      -5.605  -1.085 -12.484  1.00 92.75           C  
ATOM   3868  CB  SER A 489      -7.277  -1.117 -14.344  1.00 92.75           C  
ATOM   3869  O   SER A 489      -5.246   0.011 -12.047  1.00 92.75           O  
ATOM   3870  OG  SER A 489      -8.086  -2.016 -13.602  1.00 92.75           O  
ATOM   3871  N   ILE A 490      -5.852  -2.055 -11.750  1.00 93.69           N  
ATOM   3872  CA  ILE A 490      -5.742  -1.949 -10.297  1.00 93.69           C  
ATOM   3873  C   ILE A 490      -4.281  -1.732  -9.906  1.00 93.69           C  
ATOM   3874  CB  ILE A 490      -6.305  -3.205  -9.594  1.00 93.69           C  
ATOM   3875  O   ILE A 490      -3.986  -0.942  -9.000  1.00 93.69           O  
ATOM   3876  CG1 ILE A 490      -7.559  -2.846  -8.789  1.00 93.69           C  
ATOM   3877  CG2 ILE A 490      -5.242  -3.848  -8.703  1.00 93.69           C  
ATOM   3878  CD1 ILE A 490      -8.648  -3.904  -8.836  1.00 93.69           C  
ATOM   3879  N   LEU A 491      -3.355  -2.494 -10.508  1.00 95.00           N  
ATOM   3880  CA  LEU A 491      -1.939  -2.318 -10.203  1.00 95.00           C  
ATOM   3881  C   LEU A 491      -1.456  -0.941 -10.648  1.00 95.00           C  
ATOM   3882  CB  LEU A 491      -1.107  -3.406 -10.891  1.00 95.00           C  
ATOM   3883  O   LEU A 491      -0.627  -0.324  -9.969  1.00 95.00           O  
ATOM   3884  CG  LEU A 491       0.391  -3.410 -10.578  1.00 95.00           C  
ATOM   3885  CD1 LEU A 491       0.620  -3.494  -9.070  1.00 95.00           C  
ATOM   3886  CD2 LEU A 491       1.083  -4.562 -11.297  1.00 95.00           C  
ATOM   3887  N   ARG A 492      -1.937  -0.479 -11.727  1.00 94.38           N  
ATOM   3888  CA  ARG A 492      -1.591   0.860 -12.195  1.00 94.38           C  
ATOM   3889  C   ARG A 492      -2.029   1.920 -11.188  1.00 94.38           C  
ATOM   3890  CB  ARG A 492      -2.227   1.137 -13.555  1.00 94.38           C  
ATOM   3891  O   ARG A 492      -1.275   2.846 -10.883  1.00 94.38           O  
ATOM   3892  CG  ARG A 492      -1.573   2.277 -14.320  1.00 94.38           C  
ATOM   3893  CD  ARG A 492      -2.201   2.469 -15.695  1.00 94.38           C  
ATOM   3894  NE  ARG A 492      -1.717   1.477 -16.656  1.00 94.38           N  
ATOM   3895  NH1 ARG A 492      -3.076   2.180 -18.391  1.00 94.38           N  
ATOM   3896  NH2 ARG A 492      -1.634   0.425 -18.688  1.00 94.38           N  
ATOM   3897  CZ  ARG A 492      -2.143   1.363 -17.906  1.00 94.38           C  
ATOM   3898  N   THR A 493      -3.242   1.769 -10.703  1.00 92.75           N  
ATOM   3899  CA  THR A 493      -3.764   2.699  -9.711  1.00 92.75           C  
ATOM   3900  C   THR A 493      -2.912   2.672  -8.445  1.00 92.75           C  
ATOM   3901  CB  THR A 493      -5.227   2.377  -9.352  1.00 92.75           C  
ATOM   3902  O   THR A 493      -2.617   3.719  -7.867  1.00 92.75           O  
ATOM   3903  CG2 THR A 493      -5.914   3.574  -8.711  1.00 92.75           C  
ATOM   3904  OG1 THR A 493      -5.938   2.021 -10.547  1.00 92.75           O  
ATOM   3905  N   ALA A 494      -2.541   1.516  -8.023  1.00 95.44           N  
ATOM   3906  CA  ALA A 494      -1.710   1.360  -6.836  1.00 95.44           C  
ATOM   3907  C   ALA A 494      -0.341   2.006  -7.035  1.00 95.44           C  
ATOM   3908  CB  ALA A 494      -1.553  -0.117  -6.484  1.00 95.44           C  
ATOM   3909  O   ALA A 494       0.189   2.646  -6.125  1.00 95.44           O  
ATOM   3910  N   LEU A 495       0.259   1.814  -8.203  1.00 96.38           N  
ATOM   3911  CA  LEU A 495       1.561   2.396  -8.508  1.00 96.38           C  
ATOM   3912  C   LEU A 495       1.479   3.918  -8.555  1.00 96.38           C  
ATOM   3913  CB  LEU A 495       2.086   1.861  -9.844  1.00 96.38           C  
ATOM   3914  O   LEU A 495       2.373   4.605  -8.055  1.00 96.38           O  
ATOM   3915  CG  LEU A 495       3.133   0.749  -9.758  1.00 96.38           C  
ATOM   3916  CD1 LEU A 495       2.979  -0.209 -10.938  1.00 96.38           C  
ATOM   3917  CD2 LEU A 495       4.539   1.338  -9.727  1.00 96.38           C  
ATOM   3918  N   ASP A 496       0.423   4.383  -9.109  1.00 94.94           N  
ATOM   3919  CA  ASP A 496       0.214   5.824  -9.156  1.00 94.94           C  
ATOM   3920  C   ASP A 496       0.110   6.410  -7.750  1.00 94.94           C  
ATOM   3921  CB  ASP A 496      -1.045   6.160  -9.961  1.00 94.94           C  
ATOM   3922  O   ASP A 496       0.669   7.473  -7.469  1.00 94.94           O  
ATOM   3923  CG  ASP A 496      -0.854   6.000 -11.453  1.00 94.94           C  
ATOM   3924  OD1 ASP A 496       0.304   5.895 -11.914  1.00 94.94           O  
ATOM   3925  OD2 ASP A 496      -1.870   5.980 -12.188  1.00 94.94           O  
ATOM   3926  N   ASP A 497      -0.625   5.773  -6.949  1.00 95.62           N  
ATOM   3927  CA  ASP A 497      -0.764   6.223  -5.570  1.00 95.62           C  
ATOM   3928  C   ASP A 497       0.578   6.184  -4.840  1.00 95.62           C  
ATOM   3929  CB  ASP A 497      -1.790   5.367  -4.824  1.00 95.62           C  
ATOM   3930  O   ASP A 497       0.903   7.094  -4.074  1.00 95.62           O  
ATOM   3931  CG  ASP A 497      -2.227   5.977  -3.504  1.00 95.62           C  
ATOM   3932  OD1 ASP A 497      -2.631   7.160  -3.482  1.00 95.62           O  
ATOM   3933  OD2 ASP A 497      -2.162   5.270  -2.477  1.00 95.62           O  
ATOM   3934  N   THR A 498       1.355   5.133  -5.039  1.00 96.69           N  
ATOM   3935  CA  THR A 498       2.676   4.992  -4.434  1.00 96.69           C  
ATOM   3936  C   THR A 498       3.594   6.133  -4.867  1.00 96.69           C  
ATOM   3937  CB  THR A 498       3.320   3.643  -4.801  1.00 96.69           C  
ATOM   3938  O   THR A 498       4.262   6.750  -4.035  1.00 96.69           O  
ATOM   3939  CG2 THR A 498       4.688   3.486  -4.145  1.00 96.69           C  
ATOM   3940  OG1 THR A 498       2.467   2.578  -4.367  1.00 96.69           O  
ATOM   3941  N   VAL A 499       3.594   6.422  -6.145  1.00 96.62           N  
ATOM   3942  CA  VAL A 499       4.438   7.480  -6.688  1.00 96.62           C  
ATOM   3943  C   VAL A 499       3.990   8.836  -6.133  1.00 96.62           C  
ATOM   3944  CB  VAL A 499       4.398   7.500  -8.234  1.00 96.62           C  
ATOM   3945  O   VAL A 499       4.820   9.672  -5.781  1.00 96.62           O  
ATOM   3946  CG1 VAL A 499       5.094   8.750  -8.773  1.00 96.62           C  
ATOM   3947  CG2 VAL A 499       5.047   6.238  -8.797  1.00 96.62           C  
ATOM   3948  N   LEU A 500       2.676   9.031  -6.090  1.00 95.81           N  
ATOM   3949  CA  LEU A 500       2.141  10.273  -5.551  1.00 95.81           C  
ATOM   3950  C   LEU A 500       2.631  10.500  -4.125  1.00 95.81           C  
ATOM   3951  CB  LEU A 500       0.611  10.258  -5.582  1.00 95.81           C  
ATOM   3952  O   LEU A 500       3.066  11.602  -3.781  1.00 95.81           O  
ATOM   3953  CG  LEU A 500      -0.090  11.523  -5.078  1.00 95.81           C  
ATOM   3954  CD1 LEU A 500       0.177  12.688  -6.023  1.00 95.81           C  
ATOM   3955  CD2 LEU A 500      -1.588  11.281  -4.930  1.00 95.81           C  
ATOM   3956  N   GLN A 501       2.576   9.531  -3.281  1.00 96.25           N  
ATOM   3957  CA  GLN A 501       3.029   9.633  -1.897  1.00 96.25           C  
ATOM   3958  C   GLN A 501       4.523   9.930  -1.828  1.00 96.25           C  
ATOM   3959  CB  GLN A 501       2.713   8.344  -1.131  1.00 96.25           C  
ATOM   3960  O   GLN A 501       4.965  10.742  -1.015  1.00 96.25           O  
ATOM   3961  CG  GLN A 501       1.228   8.141  -0.870  1.00 96.25           C  
ATOM   3962  CD  GLN A 501       0.942   6.867  -0.091  1.00 96.25           C  
ATOM   3963  NE2 GLN A 501      -0.078   6.129  -0.513  1.00 96.25           N  
ATOM   3964  OE1 GLN A 501       1.635   6.551   0.882  1.00 96.25           O  
ATOM   3965  N   VAL A 502       5.293   9.273  -2.676  1.00 96.25           N  
ATOM   3966  CA  VAL A 502       6.734   9.492  -2.711  1.00 96.25           C  
ATOM   3967  C   VAL A 502       7.027  10.938  -3.094  1.00 96.25           C  
ATOM   3968  CB  VAL A 502       7.430   8.523  -3.697  1.00 96.25           C  
ATOM   3969  O   VAL A 502       7.895  11.578  -2.496  1.00 96.25           O  
ATOM   3970  CG1 VAL A 502       8.891   8.930  -3.910  1.00 96.25           C  
ATOM   3971  CG2 VAL A 502       7.340   7.086  -3.191  1.00 96.25           C  
ATOM   3972  N   MET A 503       6.281  11.430  -4.055  1.00 94.69           N  
ATOM   3973  CA  MET A 503       6.480  12.805  -4.496  1.00 94.69           C  
ATOM   3974  C   MET A 503       6.129  13.789  -3.385  1.00 94.69           C  
ATOM   3975  CB  MET A 503       5.637  13.094  -5.738  1.00 94.69           C  
ATOM   3976  O   MET A 503       6.805  14.805  -3.217  1.00 94.69           O  
ATOM   3977  CG  MET A 503       6.078  12.328  -6.973  1.00 94.69           C  
ATOM   3978  SD  MET A 503       7.887  12.438  -7.262  1.00 94.69           S  
ATOM   3979  CE  MET A 503       8.070  14.234  -7.480  1.00 94.69           C  
ATOM   3980  N   GLU A 504       5.062  13.492  -2.682  1.00 92.88           N  
ATOM   3981  CA  GLU A 504       4.688  14.336  -1.554  1.00 92.88           C  
ATOM   3982  C   GLU A 504       5.781  14.359  -0.492  1.00 92.88           C  
ATOM   3983  CB  GLU A 504       3.369  13.859  -0.940  1.00 92.88           C  
ATOM   3984  O   GLU A 504       6.086  15.414   0.072  1.00 92.88           O  
ATOM   3985  CG  GLU A 504       2.143  14.188  -1.781  1.00 92.88           C  
ATOM   3986  CD  GLU A 504       0.852  13.633  -1.201  1.00 92.88           C  
ATOM   3987  OE1 GLU A 504      -0.240  13.984  -1.703  1.00 92.88           O  
ATOM   3988  OE2 GLU A 504       0.931  12.844  -0.236  1.00 92.88           O  
ATOM   3989  N   MET A 505       6.457  13.289  -0.250  1.00 92.62           N  
ATOM   3990  CA  MET A 505       7.543  13.203   0.722  1.00 92.62           C  
ATOM   3991  C   MET A 505       8.766  13.984   0.247  1.00 92.62           C  
ATOM   3992  CB  MET A 505       7.922  11.742   0.972  1.00 92.62           C  
ATOM   3993  O   MET A 505       9.398  14.688   1.034  1.00 92.62           O  
ATOM   3994  CG  MET A 505       6.961  11.008   1.894  1.00 92.62           C  
ATOM   3995  SD  MET A 505       7.504   9.289   2.254  1.00 92.62           S  
ATOM   3996  CE  MET A 505       7.219   8.516   0.635  1.00 92.62           C  
ATOM   3997  N   ILE A 506       9.031  13.859  -0.986  1.00 91.31           N  
ATOM   3998  CA  ILE A 506      10.203  14.516  -1.559  1.00 91.31           C  
ATOM   3999  C   ILE A 506      10.008  16.031  -1.513  1.00 91.31           C  
ATOM   4000  CB  ILE A 506      10.461  14.055  -3.010  1.00 91.31           C  
ATOM   4001  O   ILE A 506      10.953  16.781  -1.232  1.00 91.31           O  
ATOM   4002  CG1 ILE A 506      10.945  12.602  -3.025  1.00 91.31           C  
ATOM   4003  CG2 ILE A 506      11.469  14.977  -3.699  1.00 91.31           C  
ATOM   4004  CD1 ILE A 506      11.039  12.000  -4.422  1.00 91.31           C  
ATOM   4005  N   ASN A 507       8.781  16.484  -1.691  1.00 90.81           N  
ATOM   4006  CA  ASN A 507       8.516  17.906  -1.810  1.00 90.81           C  
ATOM   4007  C   ASN A 507       8.078  18.516  -0.477  1.00 90.81           C  
ATOM   4008  CB  ASN A 507       7.453  18.172  -2.883  1.00 90.81           C  
ATOM   4009  O   ASN A 507       7.684  19.672  -0.416  1.00 90.81           O  
ATOM   4010  CG  ASN A 507       8.000  18.031  -4.289  1.00 90.81           C  
ATOM   4011  ND2 ASN A 507       7.168  17.531  -5.203  1.00 90.81           N  
ATOM   4012  OD1 ASN A 507       9.156  18.359  -4.555  1.00 90.81           O  
ATOM   4013  N   GLU A 508       8.102  17.766   0.548  1.00 85.69           N  
ATOM   4014  CA  GLU A 508       7.707  18.266   1.862  1.00 85.69           C  
ATOM   4015  C   GLU A 508       8.547  19.469   2.268  1.00 85.69           C  
ATOM   4016  CB  GLU A 508       7.828  17.156   2.916  1.00 85.69           C  
ATOM   4017  O   GLU A 508       8.023  20.422   2.838  1.00 85.69           O  
ATOM   4018  CG  GLU A 508       7.059  17.438   4.199  1.00 85.69           C  
ATOM   4019  CD  GLU A 508       7.145  16.312   5.211  1.00 85.69           C  
ATOM   4020  OE1 GLU A 508       6.492  16.406   6.277  1.00 85.69           O  
ATOM   4021  OE2 GLU A 508       7.867  15.328   4.938  1.00 85.69           O  
ATOM   4022  N   ASN A 509       9.836  19.453   1.979  1.00 82.62           N  
ATOM   4023  CA  ASN A 509      10.727  20.562   2.334  1.00 82.62           C  
ATOM   4024  C   ASN A 509      11.141  21.359   1.105  1.00 82.62           C  
ATOM   4025  CB  ASN A 509      11.961  20.031   3.070  1.00 82.62           C  
ATOM   4026  O   ASN A 509      12.250  21.891   1.051  1.00 82.62           O  
ATOM   4027  CG  ASN A 509      11.617  19.375   4.395  1.00 82.62           C  
ATOM   4028  ND2 ASN A 509      12.414  18.391   4.797  1.00 82.62           N  
ATOM   4029  OD1 ASN A 509      10.641  19.750   5.055  1.00 82.62           O  
ATOM   4030  N   ALA A 510      10.266  21.469   0.223  1.00 82.94           N  
ATOM   4031  CA  ALA A 510      10.578  22.156  -1.026  1.00 82.94           C  
ATOM   4032  C   ALA A 510      10.906  23.625  -0.775  1.00 82.94           C  
ATOM   4033  CB  ALA A 510       9.414  22.031  -2.006  1.00 82.94           C  
ATOM   4034  O   ALA A 510      11.820  24.172  -1.389  1.00 82.94           O  
ATOM   4035  N   LYS A 511      10.195  24.234   0.120  1.00 79.31           N  
ATOM   4036  CA  LYS A 511      10.414  25.641   0.413  1.00 79.31           C  
ATOM   4037  C   LYS A 511      11.812  25.875   0.984  1.00 79.31           C  
ATOM   4038  CB  LYS A 511       9.359  26.156   1.389  1.00 79.31           C  
ATOM   4039  O   LYS A 511      12.555  26.734   0.502  1.00 79.31           O  
ATOM   4040  CG  LYS A 511       9.531  27.625   1.767  1.00 79.31           C  
ATOM   4041  CD  LYS A 511       8.539  28.047   2.846  1.00 79.31           C  
ATOM   4042  CE  LYS A 511       8.836  29.438   3.367  1.00 79.31           C  
ATOM   4043  NZ  LYS A 511       7.941  29.812   4.504  1.00 79.31           N  
ATOM   4044  N   SER A 512      12.125  25.078   2.006  1.00 79.38           N  
ATOM   4045  CA  SER A 512      13.414  25.234   2.666  1.00 79.38           C  
ATOM   4046  C   SER A 512      14.562  24.906   1.718  1.00 79.38           C  
ATOM   4047  CB  SER A 512      13.500  24.344   3.908  1.00 79.38           C  
ATOM   4048  O   SER A 512      15.609  25.547   1.747  1.00 79.38           O  
ATOM   4049  OG  SER A 512      13.367  22.984   3.557  1.00 79.38           O  
ATOM   4050  N   ARG A 513      14.312  24.078   0.785  1.00 80.69           N  
ATOM   4051  CA  ARG A 513      15.359  23.625  -0.126  1.00 80.69           C  
ATOM   4052  C   ARG A 513      15.398  24.500  -1.378  1.00 80.69           C  
ATOM   4053  CB  ARG A 513      15.164  22.172  -0.513  1.00 80.69           C  
ATOM   4054  O   ARG A 513      16.391  24.484  -2.123  1.00 80.69           O  
ATOM   4055  CG  ARG A 513      15.398  21.188   0.629  1.00 80.69           C  
ATOM   4056  CD  ARG A 513      15.344  19.750   0.157  1.00 80.69           C  
ATOM   4057  NE  ARG A 513      15.648  18.812   1.237  1.00 80.69           N  
ATOM   4058  NH1 ARG A 513      15.352  16.906  -0.040  1.00 80.69           N  
ATOM   4059  NH2 ARG A 513      15.938  16.734   2.168  1.00 80.69           N  
ATOM   4060  CZ  ARG A 513      15.648  17.484   1.119  1.00 80.69           C  
ATOM   4061  N   GLY A 514      14.352  25.188  -1.586  1.00 84.62           N  
ATOM   4062  CA  GLY A 514      14.297  26.094  -2.730  1.00 84.62           C  
ATOM   4063  C   GLY A 514      14.148  25.359  -4.051  1.00 84.62           C  
ATOM   4064  O   GLY A 514      14.703  25.797  -5.066  1.00 84.62           O  
ATOM   4065  N   ARG A 515      13.602  24.203  -3.994  1.00 88.56           N  
ATOM   4066  CA  ARG A 515      13.430  23.406  -5.207  1.00 88.56           C  
ATOM   4067  C   ARG A 515      12.117  22.641  -5.176  1.00 88.56           C  
ATOM   4068  CB  ARG A 515      14.602  22.453  -5.383  1.00 88.56           C  
ATOM   4069  O   ARG A 515      11.586  22.344  -4.102  1.00 88.56           O  
ATOM   4070  CG  ARG A 515      14.719  21.406  -4.281  1.00 88.56           C  
ATOM   4071  CD  ARG A 515      15.969  20.547  -4.438  1.00 88.56           C  
ATOM   4072  NE  ARG A 515      16.031  19.500  -3.426  1.00 88.56           N  
ATOM   4073  NH1 ARG A 515      17.984  18.547  -4.238  1.00 88.56           N  
ATOM   4074  NH2 ARG A 515      16.953  17.672  -2.393  1.00 88.56           N  
ATOM   4075  CZ  ARG A 515      16.984  18.578  -3.355  1.00 88.56           C  
ATOM   4076  N   LEU A 516      11.570  22.438  -6.410  1.00 89.88           N  
ATOM   4077  CA  LEU A 516      10.406  21.578  -6.609  1.00 89.88           C  
ATOM   4078  C   LEU A 516      10.719  20.453  -7.574  1.00 89.88           C  
ATOM   4079  CB  LEU A 516       9.227  22.406  -7.141  1.00 89.88           C  
ATOM   4080  O   LEU A 516      11.406  20.656  -8.578  1.00 89.88           O  
ATOM   4081  CG  LEU A 516       7.828  21.875  -6.820  1.00 89.88           C  
ATOM   4082  CD1 LEU A 516       7.121  22.797  -5.836  1.00 89.88           C  
ATOM   4083  CD2 LEU A 516       7.008  21.719  -8.094  1.00 89.88           C  
ATOM   4084  N   ILE A 517      10.320  19.281  -7.180  1.00 93.88           N  
ATOM   4085  CA  ILE A 517      10.562  18.109  -8.016  1.00 93.88           C  
ATOM   4086  C   ILE A 517       9.242  17.578  -8.570  1.00 93.88           C  
ATOM   4087  CB  ILE A 517      11.297  17.000  -7.234  1.00 93.88           C  
ATOM   4088  O   ILE A 517       8.289  17.375  -7.820  1.00 93.88           O  
ATOM   4089  CG1 ILE A 517      12.656  17.500  -6.730  1.00 93.88           C  
ATOM   4090  CG2 ILE A 517      11.461  15.742  -8.102  1.00 93.88           C  
ATOM   4091  CD1 ILE A 517      13.477  16.438  -6.004  1.00 93.88           C  
ATOM   4092  N   ASP A 518       9.172  17.391  -9.898  1.00 94.31           N  
ATOM   4093  CA  ASP A 518       7.980  16.859 -10.555  1.00 94.31           C  
ATOM   4094  C   ASP A 518       8.227  15.438 -11.055  1.00 94.31           C  
ATOM   4095  CB  ASP A 518       7.551  17.766 -11.711  1.00 94.31           C  
ATOM   4096  O   ASP A 518       9.344  15.094 -11.445  1.00 94.31           O  
ATOM   4097  CG  ASP A 518       6.953  19.078 -11.242  1.00 94.31           C  
ATOM   4098  OD1 ASP A 518       6.465  19.156 -10.094  1.00 94.31           O  
ATOM   4099  OD2 ASP A 518       6.965  20.047 -12.031  1.00 94.31           O  
ATOM   4100  N   PHE A 519       7.180  14.672 -11.055  1.00 94.75           N  
ATOM   4101  CA  PHE A 519       7.250  13.305 -11.547  1.00 94.75           C  
ATOM   4102  C   PHE A 519       7.020  13.258 -13.055  1.00 94.75           C  
ATOM   4103  CB  PHE A 519       6.219  12.422 -10.836  1.00 94.75           C  
ATOM   4104  O   PHE A 519       6.125  13.938 -13.570  1.00 94.75           O  
ATOM   4105  CG  PHE A 519       6.055  11.062 -11.453  1.00 94.75           C  
ATOM   4106  CD1 PHE A 519       4.926  10.750 -12.195  1.00 94.75           C  
ATOM   4107  CD2 PHE A 519       7.031  10.086 -11.281  1.00 94.75           C  
ATOM   4108  CE1 PHE A 519       4.773   9.492 -12.766  1.00 94.75           C  
ATOM   4109  CE2 PHE A 519       6.887   8.828 -11.852  1.00 94.75           C  
ATOM   4110  CZ  PHE A 519       5.754   8.531 -12.594  1.00 94.75           C  
ATOM   4111  N   LYS A 520       7.805  12.414 -13.742  1.00 95.69           N  
ATOM   4112  CA  LYS A 520       7.625  12.227 -15.180  1.00 95.69           C  
ATOM   4113  C   LYS A 520       7.156  10.812 -15.492  1.00 95.69           C  
ATOM   4114  CB  LYS A 520       8.922  12.531 -15.930  1.00 95.69           C  
ATOM   4115  O   LYS A 520       6.008  10.602 -15.891  1.00 95.69           O  
ATOM   4116  CG  LYS A 520       9.195  14.016 -16.109  1.00 95.69           C  
ATOM   4117  CD  LYS A 520       9.742  14.312 -17.500  1.00 95.69           C  
ATOM   4118  CE  LYS A 520      10.023  15.797 -17.688  1.00 95.69           C  
ATOM   4119  NZ  LYS A 520      10.531  16.094 -19.062  1.00 95.69           N  
ATOM   4120  N   GLU A 521       8.023   9.859 -15.250  1.00 96.00           N  
ATOM   4121  CA  GLU A 521       7.637   8.477 -15.547  1.00 96.00           C  
ATOM   4122  C   GLU A 521       8.461   7.488 -14.727  1.00 96.00           C  
ATOM   4123  CB  GLU A 521       7.797   8.188 -17.047  1.00 96.00           C  
ATOM   4124  O   GLU A 521       9.523   7.836 -14.211  1.00 96.00           O  
ATOM   4125  CG  GLU A 521       9.242   8.195 -17.516  1.00 96.00           C  
ATOM   4126  CD  GLU A 521       9.391   7.797 -18.984  1.00 96.00           C  
ATOM   4127  OE1 GLU A 521      10.523   7.855 -19.516  1.00 96.00           O  
ATOM   4128  OE2 GLU A 521       8.367   7.422 -19.594  1.00 96.00           O  
ATOM   4129  N   ILE A 522       7.926   6.305 -14.641  1.00 97.00           N  
ATOM   4130  CA  ILE A 522       8.680   5.188 -14.086  1.00 97.00           C  
ATOM   4131  C   ILE A 522       9.523   4.535 -15.188  1.00 97.00           C  
ATOM   4132  CB  ILE A 522       7.746   4.145 -13.438  1.00 97.00           C  
ATOM   4133  O   ILE A 522       8.977   4.016 -16.172  1.00 97.00           O  
ATOM   4134  CG1 ILE A 522       6.887   4.797 -12.352  1.00 97.00           C  
ATOM   4135  CG2 ILE A 522       8.555   2.975 -12.867  1.00 97.00           C  
ATOM   4136  CD1 ILE A 522       5.805   3.889 -11.789  1.00 97.00           C  
ATOM   4137  N   GLN A 523      10.797   4.574 -15.055  1.00 96.69           N  
ATOM   4138  CA  GLN A 523      11.656   3.926 -16.047  1.00 96.69           C  
ATOM   4139  C   GLN A 523      11.570   2.406 -15.938  1.00 96.69           C  
ATOM   4140  CB  GLN A 523      13.102   4.383 -15.883  1.00 96.69           C  
ATOM   4141  O   GLN A 523      11.312   1.723 -16.938  1.00 96.69           O  
ATOM   4142  CG  GLN A 523      13.359   5.801 -16.375  1.00 96.69           C  
ATOM   4143  CD  GLN A 523      14.406   5.855 -17.484  1.00 96.69           C  
ATOM   4144  NE2 GLN A 523      14.336   6.887 -18.312  1.00 96.69           N  
ATOM   4145  OE1 GLN A 523      15.266   4.977 -17.578  1.00 96.69           O  
ATOM   4146  N   TYR A 524      11.797   1.891 -14.805  1.00 97.56           N  
ATOM   4147  CA  TYR A 524      11.617   0.479 -14.484  1.00 97.56           C  
ATOM   4148  C   TYR A 524      11.516   0.268 -12.977  1.00 97.56           C  
ATOM   4149  CB  TYR A 524      12.773  -0.350 -15.047  1.00 97.56           C  
ATOM   4150  O   TYR A 524      11.703   1.205 -12.195  1.00 97.56           O  
ATOM   4151  CG  TYR A 524      14.078  -0.160 -14.305  1.00 97.56           C  
ATOM   4152  CD1 TYR A 524      14.945   0.876 -14.641  1.00 97.56           C  
ATOM   4153  CD2 TYR A 524      14.438  -1.017 -13.273  1.00 97.56           C  
ATOM   4154  CE1 TYR A 524      16.141   1.054 -13.961  1.00 97.56           C  
ATOM   4155  CE2 TYR A 524      15.641  -0.849 -12.586  1.00 97.56           C  
ATOM   4156  OH  TYR A 524      17.672   0.359 -12.266  1.00 97.56           O  
ATOM   4157  CZ  TYR A 524      16.484   0.188 -12.938  1.00 97.56           C  
ATOM   4158  N   GLY A 525      11.156  -0.856 -12.594  1.00 98.12           N  
ATOM   4159  CA  GLY A 525      11.102  -1.173 -11.172  1.00 98.12           C  
ATOM   4160  C   GLY A 525      10.898  -2.650 -10.898  1.00 98.12           C  
ATOM   4161  O   GLY A 525      10.797  -3.451 -11.836  1.00 98.12           O  
ATOM   4162  N   TYR A 526      11.008  -3.033  -9.672  1.00 98.56           N  
ATOM   4163  CA  TYR A 526      10.750  -4.375  -9.164  1.00 98.56           C  
ATOM   4164  C   TYR A 526       9.695  -4.348  -8.062  1.00 98.56           C  
ATOM   4165  CB  TYR A 526      12.039  -5.008  -8.633  1.00 98.56           C  
ATOM   4166  O   TYR A 526       9.547  -3.348  -7.355  1.00 98.56           O  
ATOM   4167  CG  TYR A 526      13.141  -5.105  -9.656  1.00 98.56           C  
ATOM   4168  CD1 TYR A 526      13.227  -6.207 -10.508  1.00 98.56           C  
ATOM   4169  CD2 TYR A 526      14.086  -4.098  -9.781  1.00 98.56           C  
ATOM   4170  CE1 TYR A 526      14.242  -6.301 -11.461  1.00 98.56           C  
ATOM   4171  CE2 TYR A 526      15.109  -4.184 -10.727  1.00 98.56           C  
ATOM   4172  OH  TYR A 526      16.172  -5.375 -12.492  1.00 98.56           O  
ATOM   4173  CZ  TYR A 526      15.172  -5.285 -11.562  1.00 98.56           C  
ATOM   4174  N   ARG A 527       8.953  -5.375  -7.984  1.00 98.06           N  
ATOM   4175  CA  ARG A 527       7.898  -5.461  -6.977  1.00 98.06           C  
ATOM   4176  C   ARG A 527       7.785  -6.879  -6.422  1.00 98.06           C  
ATOM   4177  CB  ARG A 527       6.555  -5.020  -7.562  1.00 98.06           C  
ATOM   4178  O   ARG A 527       7.961  -7.852  -7.156  1.00 98.06           O  
ATOM   4179  CG  ARG A 527       5.379  -5.871  -7.117  1.00 98.06           C  
ATOM   4180  CD  ARG A 527       4.094  -5.480  -7.836  1.00 98.06           C  
ATOM   4181  NE  ARG A 527       2.939  -6.191  -7.301  1.00 98.06           N  
ATOM   4182  NH1 ARG A 527       2.234  -7.008  -9.344  1.00 98.06           N  
ATOM   4183  NH2 ARG A 527       1.062  -7.512  -7.441  1.00 98.06           N  
ATOM   4184  CZ  ARG A 527       2.080  -6.902  -8.031  1.00 98.06           C  
ATOM   4185  N   ARG A 528       7.520  -7.004  -5.145  1.00 97.19           N  
ATOM   4186  CA  ARG A 528       7.172  -8.281  -4.531  1.00 97.19           C  
ATOM   4187  C   ARG A 528       6.223  -8.078  -3.354  1.00 97.19           C  
ATOM   4188  CB  ARG A 528       8.438  -9.016  -4.066  1.00 97.19           C  
ATOM   4189  O   ARG A 528       6.137  -6.980  -2.799  1.00 97.19           O  
ATOM   4190  CG  ARG A 528       9.094  -8.398  -2.844  1.00 97.19           C  
ATOM   4191  CD  ARG A 528      10.258  -9.234  -2.348  1.00 97.19           C  
ATOM   4192  NE  ARG A 528      10.914  -8.625  -1.193  1.00 97.19           N  
ATOM   4193  NH1 ARG A 528      12.609 -10.180  -1.064  1.00 97.19           N  
ATOM   4194  NH2 ARG A 528      12.523  -8.453   0.435  1.00 97.19           N  
ATOM   4195  CZ  ARG A 528      12.016  -9.086  -0.611  1.00 97.19           C  
ATOM   4196  N   VAL A 529       5.465  -9.047  -3.068  1.00 96.81           N  
ATOM   4197  CA  VAL A 529       4.516  -9.008  -1.958  1.00 96.81           C  
ATOM   4198  C   VAL A 529       4.961  -9.977  -0.866  1.00 96.81           C  
ATOM   4199  CB  VAL A 529       3.082  -9.344  -2.424  1.00 96.81           C  
ATOM   4200  O   VAL A 529       5.102 -11.180  -1.112  1.00 96.81           O  
ATOM   4201  CG1 VAL A 529       2.117  -9.344  -1.239  1.00 96.81           C  
ATOM   4202  CG2 VAL A 529       2.621  -8.359  -3.492  1.00 96.81           C  
ATOM   4203  N   ASN A 530       5.305  -9.469   0.269  1.00 96.19           N  
ATOM   4204  CA  ASN A 530       5.508 -10.266   1.477  1.00 96.19           C  
ATOM   4205  C   ASN A 530       4.207 -10.453   2.250  1.00 96.19           C  
ATOM   4206  CB  ASN A 530       6.570  -9.625   2.371  1.00 96.19           C  
ATOM   4207  O   ASN A 530       3.652  -9.492   2.781  1.00 96.19           O  
ATOM   4208  CG  ASN A 530       6.949 -10.492   3.551  1.00 96.19           C  
ATOM   4209  ND2 ASN A 530       8.234 -10.500   3.898  1.00 96.19           N  
ATOM   4210  OD1 ASN A 530       6.098 -11.164   4.145  1.00 96.19           O  
ATOM   4211  N   PRO A 531       3.666 -11.664   2.354  1.00 95.50           N  
ATOM   4212  CA  PRO A 531       2.340 -11.867   2.945  1.00 95.50           C  
ATOM   4213  C   PRO A 531       2.273 -11.430   4.406  1.00 95.50           C  
ATOM   4214  CB  PRO A 531       2.123 -13.375   2.811  1.00 95.50           C  
ATOM   4215  O   PRO A 531       1.190 -11.141   4.918  1.00 95.50           O  
ATOM   4216  CG  PRO A 531       3.465 -13.922   2.449  1.00 95.50           C  
ATOM   4217  CD  PRO A 531       4.324 -12.797   1.952  1.00 95.50           C  
ATOM   4218  N   MET A 532       3.410 -11.336   5.082  1.00 94.31           N  
ATOM   4219  CA  MET A 532       3.426 -10.977   6.496  1.00 94.31           C  
ATOM   4220  C   MET A 532       3.584  -9.469   6.676  1.00 94.31           C  
ATOM   4221  CB  MET A 532       4.555 -11.711   7.223  1.00 94.31           C  
ATOM   4222  O   MET A 532       3.062  -8.898   7.633  1.00 94.31           O  
ATOM   4223  CG  MET A 532       4.098 -12.961   7.953  1.00 94.31           C  
ATOM   4224  SD  MET A 532       2.711 -12.633   9.117  1.00 94.31           S  
ATOM   4225  CE  MET A 532       3.596 -11.750  10.430  1.00 94.31           C  
ATOM   4226  N   HIS A 533       4.281  -8.812   5.734  1.00 94.62           N  
ATOM   4227  CA  HIS A 533       4.707  -7.457   6.059  1.00 94.62           C  
ATOM   4228  C   HIS A 533       4.184  -6.449   5.039  1.00 94.62           C  
ATOM   4229  CB  HIS A 533       6.234  -7.379   6.133  1.00 94.62           C  
ATOM   4230  O   HIS A 533       4.145  -5.250   5.312  1.00 94.62           O  
ATOM   4231  CG  HIS A 533       6.820  -8.172   7.258  1.00 94.62           C  
ATOM   4232  CD2 HIS A 533       7.664  -9.227   7.258  1.00 94.62           C  
ATOM   4233  ND1 HIS A 533       6.551  -7.895   8.578  1.00 94.62           N  
ATOM   4234  CE1 HIS A 533       7.203  -8.750   9.344  1.00 94.62           C  
ATOM   4235  NE2 HIS A 533       7.887  -9.578   8.570  1.00 94.62           N  
ATOM   4236  N   GLY A 534       3.842  -6.844   3.875  1.00 96.31           N  
ATOM   4237  CA  GLY A 534       3.264  -5.914   2.916  1.00 96.31           C  
ATOM   4238  C   GLY A 534       3.934  -5.965   1.557  1.00 96.31           C  
ATOM   4239  O   GLY A 534       4.426  -7.016   1.141  1.00 96.31           O  
ATOM   4240  N   VAL A 535       3.871  -4.844   0.839  1.00 97.75           N  
ATOM   4241  CA  VAL A 535       4.395  -4.781  -0.522  1.00 97.75           C  
ATOM   4242  C   VAL A 535       5.707  -4.004  -0.537  1.00 97.75           C  
ATOM   4243  CB  VAL A 535       3.381  -4.137  -1.491  1.00 97.75           C  
ATOM   4244  O   VAL A 535       5.875  -3.041   0.213  1.00 97.75           O  
ATOM   4245  CG1 VAL A 535       4.078  -3.658  -2.764  1.00 97.75           C  
ATOM   4246  CG2 VAL A 535       2.264  -5.121  -1.830  1.00 97.75           C  
ATOM   4247  N   GLU A 536       6.609  -4.473  -1.347  1.00 98.00           N  
ATOM   4248  CA  GLU A 536       7.926  -3.854  -1.497  1.00 98.00           C  
ATOM   4249  C   GLU A 536       8.188  -3.467  -2.949  1.00 98.00           C  
ATOM   4250  CB  GLU A 536       9.023  -4.793  -0.994  1.00 98.00           C  
ATOM   4251  O   GLU A 536       7.801  -4.188  -3.869  1.00 98.00           O  
ATOM   4252  CG  GLU A 536       8.891  -5.164   0.476  1.00 98.00           C  
ATOM   4253  CD  GLU A 536       9.789  -6.320   0.887  1.00 98.00           C  
ATOM   4254  OE1 GLU A 536       9.898  -6.602   2.102  1.00 98.00           O  
ATOM   4255  OE2 GLU A 536      10.383  -6.953  -0.013  1.00 98.00           O  
ATOM   4256  N   TYR A 537       8.773  -2.291  -3.168  1.00 98.38           N  
ATOM   4257  CA  TYR A 537       9.070  -1.778  -4.500  1.00 98.38           C  
ATOM   4258  C   TYR A 537      10.516  -1.307  -4.594  1.00 98.38           C  
ATOM   4259  CB  TYR A 537       8.125  -0.629  -4.859  1.00 98.38           C  
ATOM   4260  O   TYR A 537      11.078  -0.812  -3.615  1.00 98.38           O  
ATOM   4261  CG  TYR A 537       6.668  -1.034  -4.906  1.00 98.38           C  
ATOM   4262  CD1 TYR A 537       6.105  -1.537  -6.078  1.00 98.38           C  
ATOM   4263  CD2 TYR A 537       5.859  -0.914  -3.783  1.00 98.38           C  
ATOM   4264  CE1 TYR A 537       4.766  -1.910  -6.125  1.00 98.38           C  
ATOM   4265  CE2 TYR A 537       4.516  -1.284  -3.822  1.00 98.38           C  
ATOM   4266  OH  TYR A 537       2.654  -2.148  -5.039  1.00 98.38           O  
ATOM   4267  CZ  TYR A 537       3.980  -1.780  -4.996  1.00 98.38           C  
ATOM   4268  N   ILE A 538      11.148  -1.513  -5.652  1.00 98.44           N  
ATOM   4269  CA  ILE A 538      12.328  -0.800  -6.125  1.00 98.44           C  
ATOM   4270  C   ILE A 538      12.000  -0.047  -7.410  1.00 98.44           C  
ATOM   4271  CB  ILE A 538      13.516  -1.763  -6.355  1.00 98.44           C  
ATOM   4272  O   ILE A 538      11.758  -0.662  -8.453  1.00 98.44           O  
ATOM   4273  CG1 ILE A 538      13.758  -2.619  -5.109  1.00 98.44           C  
ATOM   4274  CG2 ILE A 538      14.773  -0.983  -6.742  1.00 98.44           C  
ATOM   4275  CD1 ILE A 538      14.734  -3.766  -5.328  1.00 98.44           C  
ATOM   4276  N   LEU A 539      11.953   1.279  -7.383  1.00 98.06           N  
ATOM   4277  CA  LEU A 539      11.508   2.049  -8.539  1.00 98.06           C  
ATOM   4278  C   LEU A 539      12.609   2.990  -9.016  1.00 98.06           C  
ATOM   4279  CB  LEU A 539      10.250   2.852  -8.195  1.00 98.06           C  
ATOM   4280  O   LEU A 539      13.266   3.646  -8.211  1.00 98.06           O  
ATOM   4281  CG  LEU A 539       9.016   2.039  -7.801  1.00 98.06           C  
ATOM   4282  CD1 LEU A 539       7.867   2.969  -7.430  1.00 98.06           C  
ATOM   4283  CD2 LEU A 539       8.609   1.102  -8.930  1.00 98.06           C  
ATOM   4284  N   ASP A 540      12.875   2.932 -10.203  1.00 97.69           N  
ATOM   4285  CA  ASP A 540      13.688   3.938 -10.875  1.00 97.69           C  
ATOM   4286  C   ASP A 540      12.812   4.992 -11.555  1.00 97.69           C  
ATOM   4287  CB  ASP A 540      14.617   3.281 -11.898  1.00 97.69           C  
ATOM   4288  O   ASP A 540      12.156   4.707 -12.555  1.00 97.69           O  
ATOM   4289  CG  ASP A 540      15.836   4.121 -12.219  1.00 97.69           C  
ATOM   4290  OD1 ASP A 540      15.703   5.352 -12.391  1.00 97.69           O  
ATOM   4291  OD2 ASP A 540      16.938   3.545 -12.305  1.00 97.69           O  
ATOM   4292  N   LEU A 541      12.852   6.219 -11.016  1.00 97.31           N  
ATOM   4293  CA  LEU A 541      11.930   7.270 -11.430  1.00 97.31           C  
ATOM   4294  C   LEU A 541      12.664   8.359 -12.211  1.00 97.31           C  
ATOM   4295  CB  LEU A 541      11.227   7.879 -10.211  1.00 97.31           C  
ATOM   4296  O   LEU A 541      13.758   8.773 -11.820  1.00 97.31           O  
ATOM   4297  CG  LEU A 541      10.477   6.902  -9.305  1.00 97.31           C  
ATOM   4298  CD1 LEU A 541      10.016   7.609  -8.039  1.00 97.31           C  
ATOM   4299  CD2 LEU A 541       9.297   6.289 -10.047  1.00 97.31           C  
ATOM   4300  N   LEU A 542      12.086   8.742 -13.258  1.00 97.31           N  
ATOM   4301  CA  LEU A 542      12.516   9.945 -13.961  1.00 97.31           C  
ATOM   4302  C   LEU A 542      11.781  11.172 -13.438  1.00 97.31           C  
ATOM   4303  CB  LEU A 542      12.289   9.797 -15.469  1.00 97.31           C  
ATOM   4304  O   LEU A 542      10.547  11.219 -13.469  1.00 97.31           O  
ATOM   4305  CG  LEU A 542      12.789  10.945 -16.344  1.00 97.31           C  
ATOM   4306  CD1 LEU A 542      14.312  11.031 -16.297  1.00 97.31           C  
ATOM   4307  CD2 LEU A 542      12.305  10.773 -17.781  1.00 97.31           C  
ATOM   4308  N   LEU A 543      12.523  12.133 -12.930  1.00 96.69           N  
ATOM   4309  CA  LEU A 543      11.953  13.320 -12.289  1.00 96.69           C  
ATOM   4310  C   LEU A 543      12.438  14.586 -12.984  1.00 96.69           C  
ATOM   4311  CB  LEU A 543      12.328  13.359 -10.805  1.00 96.69           C  
ATOM   4312  O   LEU A 543      13.336  14.539 -13.828  1.00 96.69           O  
ATOM   4313  CG  LEU A 543      12.031  12.094 -10.000  1.00 96.69           C  
ATOM   4314  CD1 LEU A 543      12.641  12.203  -8.609  1.00 96.69           C  
ATOM   4315  CD2 LEU A 543      10.531  11.852  -9.914  1.00 96.69           C  
ATOM   4316  N   LEU A 544      11.750  15.656 -12.727  1.00 96.00           N  
ATOM   4317  CA  LEU A 544      12.133  16.984 -13.203  1.00 96.00           C  
ATOM   4318  C   LEU A 544      12.430  17.922 -12.039  1.00 96.00           C  
ATOM   4319  CB  LEU A 544      11.016  17.562 -14.078  1.00 96.00           C  
ATOM   4320  O   LEU A 544      11.531  18.250 -11.258  1.00 96.00           O  
ATOM   4321  CG  LEU A 544      11.469  18.438 -15.258  1.00 96.00           C  
ATOM   4322  CD1 LEU A 544      11.594  17.578 -16.516  1.00 96.00           C  
ATOM   4323  CD2 LEU A 544      10.500  19.594 -15.477  1.00 96.00           C  
ATOM   4324  N   TYR A 545      13.680  18.297 -11.945  1.00 92.94           N  
ATOM   4325  CA  TYR A 545      14.164  19.203 -10.906  1.00 92.94           C  
ATOM   4326  C   TYR A 545      13.977  20.656 -11.336  1.00 92.94           C  
ATOM   4327  CB  TYR A 545      15.633  18.938 -10.594  1.00 92.94           C  
ATOM   4328  O   TYR A 545      14.531  21.094 -12.352  1.00 92.94           O  
ATOM   4329  CG  TYR A 545      16.172  19.750  -9.445  1.00 92.94           C  
ATOM   4330  CD1 TYR A 545      16.719  21.016  -9.664  1.00 92.94           C  
ATOM   4331  CD2 TYR A 545      16.125  19.281  -8.141  1.00 92.94           C  
ATOM   4332  CE1 TYR A 545      17.219  21.781  -8.602  1.00 92.94           C  
ATOM   4333  CE2 TYR A 545      16.609  20.031  -7.078  1.00 92.94           C  
ATOM   4334  OH  TYR A 545      17.656  22.016  -6.270  1.00 92.94           O  
ATOM   4335  CZ  TYR A 545      17.156  21.266  -7.320  1.00 92.94           C  
ATOM   4336  N   LYS A 546      13.242  21.453 -10.531  1.00 91.88           N  
ATOM   4337  CA  LYS A 546      12.992  22.859 -10.797  1.00 91.88           C  
ATOM   4338  C   LYS A 546      13.445  23.734  -9.633  1.00 91.88           C  
ATOM   4339  CB  LYS A 546      11.508  23.109 -11.078  1.00 91.88           C  
ATOM   4340  O   LYS A 546      12.812  23.750  -8.578  1.00 91.88           O  
ATOM   4341  CG  LYS A 546      10.977  22.375 -12.305  1.00 91.88           C  
ATOM   4342  CD  LYS A 546       9.500  22.656 -12.531  1.00 91.88           C  
ATOM   4343  CE  LYS A 546       8.969  21.906 -13.750  1.00 91.88           C  
ATOM   4344  NZ  LYS A 546       7.496  22.078 -13.906  1.00 91.88           N  
ATOM   4345  N   ARG A 547      14.508  24.453  -9.844  1.00 89.12           N  
ATOM   4346  CA  ARG A 547      15.008  25.359  -8.812  1.00 89.12           C  
ATOM   4347  C   ARG A 547      14.305  26.703  -8.898  1.00 89.12           C  
ATOM   4348  CB  ARG A 547      16.516  25.531  -8.953  1.00 89.12           C  
ATOM   4349  O   ARG A 547      14.203  27.297  -9.977  1.00 89.12           O  
ATOM   4350  CG  ARG A 547      17.203  25.984  -7.668  1.00 89.12           C  
ATOM   4351  CD  ARG A 547      18.719  26.062  -7.828  1.00 89.12           C  
ATOM   4352  NE  ARG A 547      19.312  26.922  -6.812  1.00 89.12           N  
ATOM   4353  NH1 ARG A 547      21.484  26.562  -7.523  1.00 89.12           N  
ATOM   4354  NH2 ARG A 547      21.078  27.938  -5.727  1.00 89.12           N  
ATOM   4355  CZ  ARG A 547      20.625  27.141  -6.691  1.00 89.12           C  
ATOM   4356  N   HIS A 548      13.750  27.219  -7.820  1.00 81.94           N  
ATOM   4357  CA  HIS A 548      13.070  28.500  -7.863  1.00 81.94           C  
ATOM   4358  C   HIS A 548      13.789  29.531  -7.004  1.00 81.94           C  
ATOM   4359  CB  HIS A 548      11.617  28.359  -7.406  1.00 81.94           C  
ATOM   4360  O   HIS A 548      13.453  30.719  -7.039  1.00 81.94           O  
ATOM   4361  CG  HIS A 548      11.469  27.672  -6.086  1.00 81.94           C  
ATOM   4362  CD2 HIS A 548      11.156  28.172  -4.863  1.00 81.94           C  
ATOM   4363  ND1 HIS A 548      11.656  26.328  -5.922  1.00 81.94           N  
ATOM   4364  CE1 HIS A 548      11.469  26.000  -4.652  1.00 81.94           C  
ATOM   4365  NE2 HIS A 548      11.156  27.109  -3.988  1.00 81.94           N  
ATOM   4366  N   LYS A 549      14.688  29.125  -6.102  1.00 80.19           N  
ATOM   4367  CA  LYS A 549      15.539  30.078  -5.391  1.00 80.19           C  
ATOM   4368  C   LYS A 549      16.859  30.281  -6.121  1.00 80.19           C  
ATOM   4369  CB  LYS A 549      15.797  29.594  -3.963  1.00 80.19           C  
ATOM   4370  O   LYS A 549      17.531  29.312  -6.492  1.00 80.19           O  
ATOM   4371  CG  LYS A 549      15.297  30.547  -2.887  1.00 80.19           C  
ATOM   4372  CD  LYS A 549      15.664  30.062  -1.491  1.00 80.19           C  
ATOM   4373  CE  LYS A 549      15.219  31.031  -0.417  1.00 80.19           C  
ATOM   4374  NZ  LYS A 549      15.586  30.562   0.952  1.00 80.19           N  
ATOM   4375  N   GLY A 550      17.234  31.438  -6.434  1.00 77.94           N  
ATOM   4376  CA  GLY A 550      18.438  31.734  -7.207  1.00 77.94           C  
ATOM   4377  C   GLY A 550      18.219  31.656  -8.703  1.00 77.94           C  
ATOM   4378  O   GLY A 550      17.188  32.125  -9.211  1.00 77.94           O  
ATOM   4379  N   ARG A 551      19.172  31.062  -9.352  1.00 80.00           N  
ATOM   4380  CA  ARG A 551      19.047  30.922 -10.797  1.00 80.00           C  
ATOM   4381  C   ARG A 551      18.062  29.797 -11.156  1.00 80.00           C  
ATOM   4382  CB  ARG A 551      20.406  30.641 -11.430  1.00 80.00           C  
ATOM   4383  O   ARG A 551      18.203  28.672 -10.664  1.00 80.00           O  
ATOM   4384  CG  ARG A 551      20.469  30.969 -12.914  1.00 80.00           C  
ATOM   4385  CD  ARG A 551      21.875  30.734 -13.484  1.00 80.00           C  
ATOM   4386  NE  ARG A 551      21.891  30.906 -14.938  1.00 80.00           N  
ATOM   4387  NH1 ARG A 551      24.156  30.438 -15.156  1.00 80.00           N  
ATOM   4388  NH2 ARG A 551      22.891  30.938 -17.000  1.00 80.00           N  
ATOM   4389  CZ  ARG A 551      22.984  30.766 -15.695  1.00 80.00           C  
ATOM   4390  N   LYS A 552      17.047  30.203 -11.898  1.00 83.25           N  
ATOM   4391  CA  LYS A 552      16.031  29.219 -12.305  1.00 83.25           C  
ATOM   4392  C   LYS A 552      16.641  28.141 -13.203  1.00 83.25           C  
ATOM   4393  CB  LYS A 552      14.883  29.922 -13.039  1.00 83.25           C  
ATOM   4394  O   LYS A 552      17.375  28.453 -14.148  1.00 83.25           O  
ATOM   4395  CG  LYS A 552      13.984  30.750 -12.125  1.00 83.25           C  
ATOM   4396  CD  LYS A 552      12.805  31.328 -12.891  1.00 83.25           C  
ATOM   4397  CE  LYS A 552      11.922  32.188 -11.992  1.00 83.25           C  
ATOM   4398  NZ  LYS A 552      10.773  32.781 -12.734  1.00 83.25           N  
ATOM   4399  N   LEU A 553      16.625  26.875 -12.711  1.00 88.81           N  
ATOM   4400  CA  LEU A 553      17.172  25.719 -13.430  1.00 88.81           C  
ATOM   4401  C   LEU A 553      16.172  24.578 -13.461  1.00 88.81           C  
ATOM   4402  CB  LEU A 553      18.469  25.250 -12.773  1.00 88.81           C  
ATOM   4403  O   LEU A 553      15.500  24.297 -12.469  1.00 88.81           O  
ATOM   4404  CG  LEU A 553      19.297  24.234 -13.562  1.00 88.81           C  
ATOM   4405  CD1 LEU A 553      20.453  24.922 -14.273  1.00 88.81           C  
ATOM   4406  CD2 LEU A 553      19.812  23.141 -12.641  1.00 88.81           C  
ATOM   4407  N   THR A 554      15.852  24.047 -14.703  1.00 90.94           N  
ATOM   4408  CA  THR A 554      15.039  22.859 -14.867  1.00 90.94           C  
ATOM   4409  C   THR A 554      15.852  21.734 -15.500  1.00 90.94           C  
ATOM   4410  CB  THR A 554      13.789  23.141 -15.727  1.00 90.94           C  
ATOM   4411  O   THR A 554      16.328  21.859 -16.625  1.00 90.94           O  
ATOM   4412  CG2 THR A 554      12.828  21.953 -15.711  1.00 90.94           C  
ATOM   4413  OG1 THR A 554      13.117  24.297 -15.219  1.00 90.94           O  
ATOM   4414  N   VAL A 555      16.094  20.688 -14.758  1.00 94.12           N  
ATOM   4415  CA  VAL A 555      16.922  19.594 -15.258  1.00 94.12           C  
ATOM   4416  C   VAL A 555      16.266  18.250 -14.922  1.00 94.12           C  
ATOM   4417  CB  VAL A 555      18.344  19.656 -14.664  1.00 94.12           C  
ATOM   4418  O   VAL A 555      15.719  18.078 -13.828  1.00 94.12           O  
ATOM   4419  CG1 VAL A 555      19.328  18.875 -15.539  1.00 94.12           C  
ATOM   4420  CG2 VAL A 555      18.797  21.094 -14.508  1.00 94.12           C  
ATOM   4421  N   PRO A 556      16.266  17.359 -15.898  1.00 94.50           N  
ATOM   4422  CA  PRO A 556      15.789  16.016 -15.578  1.00 94.50           C  
ATOM   4423  C   PRO A 556      16.734  15.266 -14.641  1.00 94.50           C  
ATOM   4424  CB  PRO A 556      15.719  15.336 -16.953  1.00 94.50           C  
ATOM   4425  O   PRO A 556      17.953  15.336 -14.805  1.00 94.50           O  
ATOM   4426  CG  PRO A 556      16.594  16.172 -17.828  1.00 94.50           C  
ATOM   4427  CD  PRO A 556      16.766  17.516 -17.203  1.00 94.50           C  
ATOM   4428  N   VAL A 557      16.141  14.688 -13.664  1.00 94.12           N  
ATOM   4429  CA  VAL A 557      16.938  13.906 -12.719  1.00 94.12           C  
ATOM   4430  C   VAL A 557      16.297  12.539 -12.508  1.00 94.12           C  
ATOM   4431  CB  VAL A 557      17.094  14.633 -11.359  1.00 94.12           C  
ATOM   4432  O   VAL A 557      15.086  12.375 -12.703  1.00 94.12           O  
ATOM   4433  CG1 VAL A 557      18.516  15.133 -11.172  1.00 94.12           C  
ATOM   4434  CG2 VAL A 557      16.094  15.797 -11.273  1.00 94.12           C  
ATOM   4435  N   ARG A 558      17.188  11.586 -12.164  1.00 93.56           N  
ATOM   4436  CA  ARG A 558      16.719  10.219 -11.914  1.00 93.56           C  
ATOM   4437  C   ARG A 558      16.875   9.852 -10.445  1.00 93.56           C  
ATOM   4438  CB  ARG A 558      17.484   9.227 -12.789  1.00 93.56           C  
ATOM   4439  O   ARG A 558      17.875  10.203  -9.805  1.00 93.56           O  
ATOM   4440  CG  ARG A 558      16.656   8.609 -13.891  1.00 93.56           C  
ATOM   4441  CD  ARG A 558      17.438   7.559 -14.672  1.00 93.56           C  
ATOM   4442  NE  ARG A 558      16.859   6.230 -14.523  1.00 93.56           N  
ATOM   4443  NH1 ARG A 558      18.266   5.215 -16.047  1.00 93.56           N  
ATOM   4444  NH2 ARG A 558      16.656   3.984 -14.969  1.00 93.56           N  
ATOM   4445  CZ  ARG A 558      17.266   5.145 -15.180  1.00 93.56           C  
ATOM   4446  N   ARG A 559      15.852   9.188  -9.898  1.00 93.94           N  
ATOM   4447  CA  ARG A 559      15.906   8.734  -8.508  1.00 93.94           C  
ATOM   4448  C   ARG A 559      15.602   7.246  -8.414  1.00 93.94           C  
ATOM   4449  CB  ARG A 559      14.930   9.531  -7.641  1.00 93.94           C  
ATOM   4450  O   ARG A 559      14.586   6.777  -8.930  1.00 93.94           O  
ATOM   4451  CG  ARG A 559      14.969   9.156  -6.168  1.00 93.94           C  
ATOM   4452  CD  ARG A 559      14.781  10.367  -5.273  1.00 93.94           C  
ATOM   4453  NE  ARG A 559      14.758  10.000  -3.861  1.00 93.94           N  
ATOM   4454  NH1 ARG A 559      15.078  12.148  -3.078  1.00 93.94           N  
ATOM   4455  NH2 ARG A 559      14.867  10.406  -1.604  1.00 93.94           N  
ATOM   4456  CZ  ARG A 559      14.898  10.852  -2.852  1.00 93.94           C  
ATOM   4457  N   HIS A 560      16.531   6.488  -7.844  1.00 95.56           N  
ATOM   4458  CA  HIS A 560      16.344   5.082  -7.516  1.00 95.56           C  
ATOM   4459  C   HIS A 560      15.859   4.906  -6.078  1.00 95.56           C  
ATOM   4460  CB  HIS A 560      17.641   4.305  -7.730  1.00 95.56           C  
ATOM   4461  O   HIS A 560      16.625   5.078  -5.137  1.00 95.56           O  
ATOM   4462  CG  HIS A 560      17.422   2.891  -8.172  1.00 95.56           C  
ATOM   4463  CD2 HIS A 560      17.969   1.731  -7.727  1.00 95.56           C  
ATOM   4464  ND1 HIS A 560      16.562   2.547  -9.188  1.00 95.56           N  
ATOM   4465  CE1 HIS A 560      16.578   1.235  -9.352  1.00 95.56           C  
ATOM   4466  NE2 HIS A 560      17.422   0.717  -8.477  1.00 95.56           N  
ATOM   4467  N   ALA A 561      14.586   4.559  -5.887  1.00 96.88           N  
ATOM   4468  CA  ALA A 561      13.977   4.559  -4.559  1.00 96.88           C  
ATOM   4469  C   ALA A 561      13.609   3.145  -4.121  1.00 96.88           C  
ATOM   4470  CB  ALA A 561      12.742   5.457  -4.539  1.00 96.88           C  
ATOM   4471  O   ALA A 561      13.070   2.365  -4.910  1.00 96.88           O  
ATOM   4472  N   TYR A 562      14.016   2.719  -2.934  1.00 97.94           N  
ATOM   4473  CA  TYR A 562      13.578   1.506  -2.252  1.00 97.94           C  
ATOM   4474  C   TYR A 562      12.391   1.796  -1.333  1.00 97.94           C  
ATOM   4475  CB  TYR A 562      14.727   0.892  -1.448  1.00 97.94           C  
ATOM   4476  O   TYR A 562      12.500   2.609  -0.412  1.00 97.94           O  
ATOM   4477  CG  TYR A 562      15.828   0.330  -2.305  1.00 97.94           C  
ATOM   4478  CD1 TYR A 562      15.977  -1.045  -2.479  1.00 97.94           C  
ATOM   4479  CD2 TYR A 562      16.734   1.172  -2.941  1.00 97.94           C  
ATOM   4480  CE1 TYR A 562      17.000  -1.567  -3.266  1.00 97.94           C  
ATOM   4481  CE2 TYR A 562      17.766   0.660  -3.732  1.00 97.94           C  
ATOM   4482  OH  TYR A 562      18.891  -1.221  -4.668  1.00 97.94           O  
ATOM   4483  CZ  TYR A 562      17.891  -0.708  -3.887  1.00 97.94           C  
ATOM   4484  N   LEU A 563      11.227   1.195  -1.582  1.00 98.12           N  
ATOM   4485  CA  LEU A 563       9.984   1.544  -0.907  1.00 98.12           C  
ATOM   4486  C   LEU A 563       9.359   0.318  -0.250  1.00 98.12           C  
ATOM   4487  CB  LEU A 563       8.992   2.168  -1.895  1.00 98.12           C  
ATOM   4488  O   LEU A 563       9.523  -0.804  -0.734  1.00 98.12           O  
ATOM   4489  CG  LEU A 563       9.523   3.318  -2.752  1.00 98.12           C  
ATOM   4490  CD1 LEU A 563       8.547   3.631  -3.881  1.00 98.12           C  
ATOM   4491  CD2 LEU A 563       9.773   4.555  -1.894  1.00 98.12           C  
ATOM   4492  N   GLN A 564       8.688   0.519   0.812  1.00 97.38           N  
ATOM   4493  CA  GLN A 564       7.906  -0.517   1.482  1.00 97.38           C  
ATOM   4494  C   GLN A 564       6.570   0.032   1.970  1.00 97.38           C  
ATOM   4495  CB  GLN A 564       8.695  -1.106   2.654  1.00 97.38           C  
ATOM   4496  O   GLN A 564       6.504   1.146   2.494  1.00 97.38           O  
ATOM   4497  CG  GLN A 564       8.094  -2.389   3.215  1.00 97.38           C  
ATOM   4498  CD  GLN A 564       8.945  -3.010   4.305  1.00 97.38           C  
ATOM   4499  NE2 GLN A 564       8.727  -4.293   4.570  1.00 97.38           N  
ATOM   4500  OE1 GLN A 564       9.789  -2.340   4.906  1.00 97.38           O  
ATOM   4501  N   GLN A 565       5.527  -0.591   1.679  1.00 96.75           N  
ATOM   4502  CA  GLN A 565       4.195  -0.328   2.219  1.00 96.75           C  
ATOM   4503  C   GLN A 565       3.773  -1.420   3.197  1.00 96.75           C  
ATOM   4504  CB  GLN A 565       3.172  -0.212   1.089  1.00 96.75           C  
ATOM   4505  O   GLN A 565       3.299  -2.480   2.785  1.00 96.75           O  
ATOM   4506  CG  GLN A 565       2.186   0.935   1.268  1.00 96.75           C  
ATOM   4507  CD  GLN A 565       1.230   1.077   0.098  1.00 96.75           C  
ATOM   4508  NE2 GLN A 565       0.475   2.170   0.078  1.00 96.75           N  
ATOM   4509  OE1 GLN A 565       1.172   0.211  -0.781  1.00 96.75           O  
ATOM   4510  N   LEU A 566       3.795  -1.141   4.465  1.00 96.88           N  
ATOM   4511  CA  LEU A 566       3.559  -2.129   5.512  1.00 96.88           C  
ATOM   4512  C   LEU A 566       2.064  -2.318   5.750  1.00 96.88           C  
ATOM   4513  CB  LEU A 566       4.246  -1.709   6.812  1.00 96.88           C  
ATOM   4514  O   LEU A 566       1.269  -1.415   5.484  1.00 96.88           O  
ATOM   4515  CG  LEU A 566       5.777  -1.680   6.789  1.00 96.88           C  
ATOM   4516  CD1 LEU A 566       6.305  -0.837   7.945  1.00 96.88           C  
ATOM   4517  CD2 LEU A 566       6.340  -3.096   6.852  1.00 96.88           C  
ATOM   4518  N   PHE A 567       1.702  -3.541   6.207  1.00 96.88           N  
ATOM   4519  CA  PHE A 567       0.339  -3.791   6.660  1.00 96.88           C  
ATOM   4520  C   PHE A 567       0.081  -3.117   8.000  1.00 96.88           C  
ATOM   4521  CB  PHE A 567       0.075  -5.297   6.770  1.00 96.88           C  
ATOM   4522  O   PHE A 567       0.985  -3.012   8.836  1.00 96.88           O  
ATOM   4523  CG  PHE A 567       0.003  -6.000   5.441  1.00 96.88           C  
ATOM   4524  CD1 PHE A 567      -0.841  -5.535   4.438  1.00 96.88           C  
ATOM   4525  CD2 PHE A 567       0.780  -7.125   5.195  1.00 96.88           C  
ATOM   4526  CE1 PHE A 567      -0.910  -6.184   3.207  1.00 96.88           C  
ATOM   4527  CE2 PHE A 567       0.716  -7.777   3.967  1.00 96.88           C  
ATOM   4528  CZ  PHE A 567      -0.130  -7.309   2.975  1.00 96.88           C  
ATOM   4529  N   SER A 568      -1.083  -2.604   8.156  1.00 96.06           N  
ATOM   4530  CA  SER A 568      -1.518  -2.082   9.445  1.00 96.06           C  
ATOM   4531  C   SER A 568      -2.393  -3.092  10.180  1.00 96.06           C  
ATOM   4532  CB  SER A 568      -2.281  -0.769   9.266  1.00 96.06           C  
ATOM   4533  O   SER A 568      -2.471  -4.258   9.789  1.00 96.06           O  
ATOM   4534  OG  SER A 568      -3.459  -0.972   8.508  1.00 96.06           O  
ATOM   4535  N   LYS A 569      -2.910  -2.721  11.312  1.00 95.94           N  
ATOM   4536  CA  LYS A 569      -3.717  -3.615  12.141  1.00 95.94           C  
ATOM   4537  C   LYS A 569      -4.832  -4.266  11.320  1.00 95.94           C  
ATOM   4538  CB  LYS A 569      -4.312  -2.855  13.328  1.00 95.94           C  
ATOM   4539  O   LYS A 569      -5.566  -3.578  10.609  1.00 95.94           O  
ATOM   4540  CG  LYS A 569      -5.043  -3.742  14.320  1.00 95.94           C  
ATOM   4541  CD  LYS A 569      -5.574  -2.936  15.500  1.00 95.94           C  
ATOM   4542  CE  LYS A 569      -6.324  -3.818  16.484  1.00 95.94           C  
ATOM   4543  NZ  LYS A 569      -6.777  -3.049  17.688  1.00 95.94           N  
ATOM   4544  N   PRO A 570      -5.020  -5.590  11.391  1.00 96.62           N  
ATOM   4545  CA  PRO A 570      -6.027  -6.289  10.594  1.00 96.62           C  
ATOM   4546  C   PRO A 570      -7.457  -5.980  11.039  1.00 96.62           C  
ATOM   4547  CB  PRO A 570      -5.695  -7.766  10.820  1.00 96.62           C  
ATOM   4548  O   PRO A 570      -7.699  -5.754  12.234  1.00 96.62           O  
ATOM   4549  CG  PRO A 570      -4.660  -7.762  11.898  1.00 96.62           C  
ATOM   4550  CD  PRO A 570      -4.207  -6.348  12.117  1.00 96.62           C  
ATOM   4551  N   PHE A 571      -8.336  -5.922  10.102  1.00 97.25           N  
ATOM   4552  CA  PHE A 571      -9.766  -5.840  10.352  1.00 97.25           C  
ATOM   4553  C   PHE A 571     -10.398  -7.227  10.367  1.00 97.25           C  
ATOM   4554  CB  PHE A 571     -10.453  -4.965   9.289  1.00 97.25           C  
ATOM   4555  O   PHE A 571      -9.930  -8.133   9.672  1.00 97.25           O  
ATOM   4556  CG  PHE A 571     -10.117  -3.502   9.406  1.00 97.25           C  
ATOM   4557  CD1 PHE A 571     -10.914  -2.652  10.164  1.00 97.25           C  
ATOM   4558  CD2 PHE A 571      -9.008  -2.977   8.758  1.00 97.25           C  
ATOM   4559  CE1 PHE A 571     -10.609  -1.297  10.266  1.00 97.25           C  
ATOM   4560  CE2 PHE A 571      -8.695  -1.624   8.859  1.00 97.25           C  
ATOM   4561  CZ  PHE A 571      -9.500  -0.786   9.617  1.00 97.25           C  
ATOM   4562  N   PHE A 572     -11.414  -7.406  11.195  1.00 96.81           N  
ATOM   4563  CA  PHE A 572     -12.062  -8.695  11.391  1.00 96.81           C  
ATOM   4564  C   PHE A 572     -13.578  -8.555  11.289  1.00 96.81           C  
ATOM   4565  CB  PHE A 572     -11.688  -9.289  12.750  1.00 96.81           C  
ATOM   4566  O   PHE A 572     -14.156  -7.574  11.766  1.00 96.81           O  
ATOM   4567  CG  PHE A 572     -12.438 -10.547  13.094  1.00 96.81           C  
ATOM   4568  CD1 PHE A 572     -13.641 -10.492  13.781  1.00 96.81           C  
ATOM   4569  CD2 PHE A 572     -11.930 -11.789  12.734  1.00 96.81           C  
ATOM   4570  CE1 PHE A 572     -14.336 -11.656  14.102  1.00 96.81           C  
ATOM   4571  CE2 PHE A 572     -12.617 -12.961  13.047  1.00 96.81           C  
ATOM   4572  CZ  PHE A 572     -13.820 -12.891  13.734  1.00 96.81           C  
ATOM   4573  N   ARG A 573     -14.195  -9.508  10.547  1.00 95.62           N  
ATOM   4574  CA  ARG A 573     -15.648  -9.547  10.477  1.00 95.62           C  
ATOM   4575  C   ARG A 573     -16.156 -10.984  10.398  1.00 95.62           C  
ATOM   4576  CB  ARG A 573     -16.141  -8.750   9.266  1.00 95.62           C  
ATOM   4577  O   ARG A 573     -15.539 -11.828   9.742  1.00 95.62           O  
ATOM   4578  CG  ARG A 573     -17.531  -9.172   8.781  1.00 95.62           C  
ATOM   4579  CD  ARG A 573     -17.969  -8.352   7.574  1.00 95.62           C  
ATOM   4580  NE  ARG A 573     -19.031  -9.023   6.832  1.00 95.62           N  
ATOM   4581  NH1 ARG A 573     -19.297  -7.336   5.277  1.00 95.62           N  
ATOM   4582  NH2 ARG A 573     -20.594  -9.227   5.156  1.00 95.62           N  
ATOM   4583  CZ  ARG A 573     -19.641  -8.523   5.758  1.00 95.62           C  
ATOM   4584  N   GLU A 574     -17.203 -11.188  11.047  1.00 94.25           N  
ATOM   4585  CA  GLU A 574     -17.906 -12.461  10.922  1.00 94.25           C  
ATOM   4586  C   GLU A 574     -19.016 -12.383   9.875  1.00 94.25           C  
ATOM   4587  CB  GLU A 574     -18.484 -12.906  12.266  1.00 94.25           C  
ATOM   4588  O   GLU A 574     -19.703 -11.367   9.766  1.00 94.25           O  
ATOM   4589  CG  GLU A 574     -17.422 -13.289  13.289  1.00 94.25           C  
ATOM   4590  CD  GLU A 574     -18.016 -13.695  14.633  1.00 94.25           C  
ATOM   4591  OE1 GLU A 574     -17.922 -12.906  15.602  1.00 94.25           O  
ATOM   4592  OE2 GLU A 574     -18.578 -14.812  14.719  1.00 94.25           O  
ATOM   4593  N   THR A 575     -19.172 -13.312   9.109  1.00 88.31           N  
ATOM   4594  CA  THR A 575     -20.219 -13.305   8.102  1.00 88.31           C  
ATOM   4595  C   THR A 575     -21.594 -13.391   8.750  1.00 88.31           C  
ATOM   4596  CB  THR A 575     -20.047 -14.477   7.109  1.00 88.31           C  
ATOM   4597  O   THR A 575     -22.547 -12.734   8.305  1.00 88.31           O  
ATOM   4598  CG2 THR A 575     -19.328 -14.023   5.844  1.00 88.31           C  
ATOM   4599  OG1 THR A 575     -19.281 -15.516   7.734  1.00 88.31           O  
ATOM   4600  N   GLU A 576     -21.703 -14.219   9.758  1.00 85.69           N  
ATOM   4601  CA  GLU A 576     -22.906 -14.320  10.562  1.00 85.69           C  
ATOM   4602  C   GLU A 576     -22.594 -14.188  12.055  1.00 85.69           C  
ATOM   4603  CB  GLU A 576     -23.625 -15.648  10.289  1.00 85.69           C  
ATOM   4604  O   GLU A 576     -21.766 -14.914  12.586  1.00 85.69           O  
ATOM   4605  CG  GLU A 576     -24.422 -15.664   8.992  1.00 85.69           C  
ATOM   4606  CD  GLU A 576     -25.156 -16.969   8.750  1.00 85.69           C  
ATOM   4607  OE1 GLU A 576     -25.844 -17.094   7.711  1.00 85.69           O  
ATOM   4608  OE2 GLU A 576     -25.047 -17.875   9.609  1.00 85.69           O  
ATOM   4609  N   GLU A 577     -23.234 -13.289  12.641  1.00 84.12           N  
ATOM   4610  CA  GLU A 577     -22.984 -13.102  14.070  1.00 84.12           C  
ATOM   4611  C   GLU A 577     -23.609 -14.227  14.898  1.00 84.12           C  
ATOM   4612  CB  GLU A 577     -23.516 -11.742  14.539  1.00 84.12           C  
ATOM   4613  O   GLU A 577     -24.703 -14.703  14.570  1.00 84.12           O  
ATOM   4614  CG  GLU A 577     -22.578 -10.578  14.211  1.00 84.12           C  
ATOM   4615  CD  GLU A 577     -23.047  -9.266  14.820  1.00 84.12           C  
ATOM   4616  OE1 GLU A 577     -22.328  -8.242  14.664  1.00 84.12           O  
ATOM   4617  OE2 GLU A 577     -24.125  -9.250  15.453  1.00 84.12           O  
ATOM   4618  N   LEU A 578     -22.844 -14.578  15.844  1.00 84.50           N  
ATOM   4619  CA  LEU A 578     -23.281 -15.664  16.719  1.00 84.50           C  
ATOM   4620  C   LEU A 578     -24.172 -15.141  17.828  1.00 84.50           C  
ATOM   4621  CB  LEU A 578     -22.062 -16.375  17.328  1.00 84.50           C  
ATOM   4622  O   LEU A 578     -23.859 -14.141  18.484  1.00 84.50           O  
ATOM   4623  CG  LEU A 578     -21.953 -17.875  17.047  1.00 84.50           C  
ATOM   4624  CD1 LEU A 578     -20.641 -18.203  16.359  1.00 84.50           C  
ATOM   4625  CD2 LEU A 578     -22.094 -18.672  18.344  1.00 84.50           C  
ATOM   4626  N   ASP A 579     -25.312 -15.680  17.906  1.00 87.56           N  
ATOM   4627  CA  ASP A 579     -26.141 -15.414  19.078  1.00 87.56           C  
ATOM   4628  C   ASP A 579     -25.625 -16.172  20.297  1.00 87.56           C  
ATOM   4629  CB  ASP A 579     -27.594 -15.789  18.797  1.00 87.56           C  
ATOM   4630  O   ASP A 579     -26.016 -17.312  20.547  1.00 87.56           O  
ATOM   4631  CG  ASP A 579     -28.562 -15.188  19.812  1.00 87.56           C  
ATOM   4632  OD1 ASP A 579     -28.109 -14.555  20.781  1.00 87.56           O  
ATOM   4633  OD2 ASP A 579     -29.797 -15.344  19.609  1.00 87.56           O  
ATOM   4634  N   VAL A 580     -24.906 -15.586  21.047  1.00 87.81           N  
ATOM   4635  CA  VAL A 580     -24.141 -16.203  22.141  1.00 87.81           C  
ATOM   4636  C   VAL A 580     -25.109 -16.688  23.219  1.00 87.81           C  
ATOM   4637  CB  VAL A 580     -23.125 -15.211  22.750  1.00 87.81           C  
ATOM   4638  O   VAL A 580     -24.938 -17.781  23.766  1.00 87.81           O  
ATOM   4639  CG1 VAL A 580     -22.422 -15.828  23.953  1.00 87.81           C  
ATOM   4640  CG2 VAL A 580     -22.109 -14.789  21.688  1.00 87.81           C  
ATOM   4641  N   ASN A 581     -26.047 -15.922  23.562  1.00 87.69           N  
ATOM   4642  CA  ASN A 581     -26.984 -16.281  24.641  1.00 87.69           C  
ATOM   4643  C   ASN A 581     -27.734 -17.578  24.312  1.00 87.69           C  
ATOM   4644  CB  ASN A 581     -27.969 -15.148  24.906  1.00 87.69           C  
ATOM   4645  O   ASN A 581     -27.812 -18.484  25.125  1.00 87.69           O  
ATOM   4646  CG  ASN A 581     -27.312 -13.961  25.578  1.00 87.69           C  
ATOM   4647  ND2 ASN A 581     -27.938 -12.789  25.453  1.00 87.69           N  
ATOM   4648  OD1 ASN A 581     -26.266 -14.086  26.219  1.00 87.69           O  
ATOM   4649  N   SER A 582     -28.234 -17.609  23.078  1.00 88.69           N  
ATOM   4650  CA  SER A 582     -28.969 -18.797  22.656  1.00 88.69           C  
ATOM   4651  C   SER A 582     -28.047 -20.016  22.594  1.00 88.69           C  
ATOM   4652  CB  SER A 582     -29.625 -18.562  21.297  1.00 88.69           C  
ATOM   4653  O   SER A 582     -28.469 -21.125  22.938  1.00 88.69           O  
ATOM   4654  OG  SER A 582     -28.828 -19.094  20.266  1.00 88.69           O  
ATOM   4655  N   LEU A 583     -26.828 -19.781  22.203  1.00 89.31           N  
ATOM   4656  CA  LEU A 583     -25.891 -20.891  22.047  1.00 89.31           C  
ATOM   4657  C   LEU A 583     -25.453 -21.438  23.406  1.00 89.31           C  
ATOM   4658  CB  LEU A 583     -24.656 -20.438  21.266  1.00 89.31           C  
ATOM   4659  O   LEU A 583     -25.375 -22.641  23.609  1.00 89.31           O  
ATOM   4660  CG  LEU A 583     -23.719 -21.531  20.766  1.00 89.31           C  
ATOM   4661  CD1 LEU A 583     -24.375 -22.281  19.594  1.00 89.31           C  
ATOM   4662  CD2 LEU A 583     -22.375 -20.953  20.344  1.00 89.31           C  
ATOM   4663  N   VAL A 584     -25.250 -20.594  24.375  1.00 89.81           N  
ATOM   4664  CA  VAL A 584     -24.828 -21.000  25.703  1.00 89.81           C  
ATOM   4665  C   VAL A 584     -25.953 -21.766  26.391  1.00 89.81           C  
ATOM   4666  CB  VAL A 584     -24.422 -19.781  26.578  1.00 89.81           C  
ATOM   4667  O   VAL A 584     -25.719 -22.781  27.047  1.00 89.81           O  
ATOM   4668  CG1 VAL A 584     -24.250 -20.188  28.031  1.00 89.81           C  
ATOM   4669  CG2 VAL A 584     -23.141 -19.156  26.031  1.00 89.81           C  
ATOM   4670  N   GLU A 585     -27.141 -21.281  26.219  1.00 88.00           N  
ATOM   4671  CA  GLU A 585     -28.297 -21.969  26.797  1.00 88.00           C  
ATOM   4672  C   GLU A 585     -28.469 -23.359  26.203  1.00 88.00           C  
ATOM   4673  CB  GLU A 585     -29.562 -21.141  26.594  1.00 88.00           C  
ATOM   4674  O   GLU A 585     -28.766 -24.312  26.922  1.00 88.00           O  
ATOM   4675  CG  GLU A 585     -29.984 -20.344  27.812  1.00 88.00           C  
ATOM   4676  CD  GLU A 585     -31.297 -19.594  27.625  1.00 88.00           C  
ATOM   4677  OE1 GLU A 585     -31.766 -18.938  28.578  1.00 88.00           O  
ATOM   4678  OE2 GLU A 585     -31.875 -19.688  26.516  1.00 88.00           O  
ATOM   4679  N   SER A 586     -28.328 -23.359  24.938  1.00 87.81           N  
ATOM   4680  CA  SER A 586     -28.484 -24.641  24.250  1.00 87.81           C  
ATOM   4681  C   SER A 586     -27.406 -25.625  24.672  1.00 87.81           C  
ATOM   4682  CB  SER A 586     -28.438 -24.453  22.734  1.00 87.81           C  
ATOM   4683  O   SER A 586     -27.688 -26.812  24.859  1.00 87.81           O  
ATOM   4684  OG  SER A 586     -27.219 -24.938  22.203  1.00 87.81           O  
ATOM   4685  N   ILE A 587     -26.125 -25.203  24.844  1.00 87.44           N  
ATOM   4686  CA  ILE A 587     -25.016 -26.078  25.219  1.00 87.44           C  
ATOM   4687  C   ILE A 587     -25.203 -26.562  26.656  1.00 87.44           C  
ATOM   4688  CB  ILE A 587     -23.656 -25.344  25.062  1.00 87.44           C  
ATOM   4689  O   ILE A 587     -25.000 -27.734  26.953  1.00 87.44           O  
ATOM   4690  CG1 ILE A 587     -23.391 -25.031  23.594  1.00 87.44           C  
ATOM   4691  CG2 ILE A 587     -22.531 -26.172  25.672  1.00 87.44           C  
ATOM   4692  CD1 ILE A 587     -22.172 -24.141  23.359  1.00 87.44           C  
ATOM   4693  N   ASN A 588     -25.609 -25.688  27.500  1.00 86.31           N  
ATOM   4694  CA  ASN A 588     -25.781 -26.031  28.906  1.00 86.31           C  
ATOM   4695  C   ASN A 588     -27.000 -26.938  29.109  1.00 86.31           C  
ATOM   4696  CB  ASN A 588     -25.906 -24.766  29.750  1.00 86.31           C  
ATOM   4697  O   ASN A 588     -27.000 -27.781  30.000  1.00 86.31           O  
ATOM   4698  CG  ASN A 588     -24.594 -24.016  29.859  1.00 86.31           C  
ATOM   4699  ND2 ASN A 588     -24.688 -22.719  30.172  1.00 86.31           N  
ATOM   4700  OD1 ASN A 588     -23.516 -24.578  29.656  1.00 86.31           O  
ATOM   4701  N   SER A 589     -28.016 -26.703  28.406  1.00 84.25           N  
ATOM   4702  CA  SER A 589     -29.188 -27.547  28.500  1.00 84.25           C  
ATOM   4703  C   SER A 589     -28.875 -28.984  28.062  1.00 84.25           C  
ATOM   4704  CB  SER A 589     -30.344 -26.984  27.672  1.00 84.25           C  
ATOM   4705  O   SER A 589     -29.375 -29.938  28.656  1.00 84.25           O  
ATOM   4706  OG  SER A 589     -30.109 -27.203  26.281  1.00 84.25           O  
ATOM   4707  N   GLU A 590     -28.078 -29.062  27.047  1.00 76.06           N  
ATOM   4708  CA  GLU A 590     -27.688 -30.391  26.562  1.00 76.06           C  
ATOM   4709  C   GLU A 590     -26.766 -31.094  27.562  1.00 76.06           C  
ATOM   4710  CB  GLU A 590     -26.984 -30.281  25.203  1.00 76.06           C  
ATOM   4711  O   GLU A 590     -26.859 -32.312  27.750  1.00 76.06           O  
ATOM   4712  CG  GLU A 590     -27.953 -30.031  24.047  1.00 76.06           C  
ATOM   4713  CD  GLU A 590     -27.234 -29.844  22.719  1.00 76.06           C  
ATOM   4714  OE1 GLU A 590     -27.906 -29.500  21.719  1.00 76.06           O  
ATOM   4715  OE2 GLU A 590     -26.000 -30.031  22.672  1.00 76.06           O  
ATOM   4716  N   THR A 591     -25.922 -30.359  28.219  1.00 69.06           N  
ATOM   4717  CA  THR A 591     -25.016 -30.922  29.219  1.00 69.06           C  
ATOM   4718  C   THR A 591     -25.781 -31.359  30.453  1.00 69.06           C  
ATOM   4719  CB  THR A 591     -23.922 -29.891  29.609  1.00 69.06           C  
ATOM   4720  O   THR A 591     -25.469 -32.406  31.047  1.00 69.06           O  
ATOM   4721  CG2 THR A 591     -22.609 -30.594  29.938  1.00 69.06           C  
ATOM   4722  OG1 THR A 591     -23.719 -28.984  28.516  1.00 69.06           O  
ATOM   4723  N   GLN A 592     -26.781 -30.578  30.906  1.00 61.53           N  
ATOM   4724  CA  GLN A 592     -27.594 -30.953  32.062  1.00 61.53           C  
ATOM   4725  C   GLN A 592     -28.406 -32.219  31.766  1.00 61.53           C  
ATOM   4726  CB  GLN A 592     -28.516 -29.812  32.469  1.00 61.53           C  
ATOM   4727  O   GLN A 592     -28.594 -33.062  32.625  1.00 61.53           O  
ATOM   4728  CG  GLN A 592     -27.812 -28.719  33.281  1.00 61.53           C  
ATOM   4729  CD  GLN A 592     -28.750 -27.609  33.688  1.00 61.53           C  
ATOM   4730  NE2 GLN A 592     -28.234 -26.656  34.469  1.00 61.53           N  
ATOM   4731  OE1 GLN A 592     -29.938 -27.609  33.344  1.00 61.53           O  
ATOM   4732  N   SER A 593     -28.906 -32.156  30.547  1.00 57.19           N  
ATOM   4733  CA  SER A 593     -29.672 -33.375  30.219  1.00 57.19           C  
ATOM   4734  C   SER A 593     -28.781 -34.594  30.234  1.00 57.19           C  
ATOM   4735  CB  SER A 593     -30.328 -33.219  28.844  1.00 57.19           C  
ATOM   4736  O   SER A 593     -29.250 -35.688  30.562  1.00 57.19           O  
ATOM   4737  OG  SER A 593     -29.406 -32.656  27.906  1.00 57.19           O  
ATOM   4738  N   PHE A 594     -27.516 -34.344  29.812  1.00 51.72           N  
ATOM   4739  CA  PHE A 594     -26.625 -35.500  29.812  1.00 51.72           C  
ATOM   4740  C   PHE A 594     -26.125 -35.781  31.219  1.00 51.72           C  
ATOM   4741  CB  PHE A 594     -25.438 -35.250  28.875  1.00 51.72           C  
ATOM   4742  O   PHE A 594     -25.594 -36.875  31.484  1.00 51.72           O  
ATOM   4743  CG  PHE A 594     -25.719 -35.562  27.438  1.00 51.72           C  
ATOM   4744  CD1 PHE A 594     -25.625 -36.875  26.953  1.00 51.72           C  
ATOM   4745  CD2 PHE A 594     -26.094 -34.562  26.562  1.00 51.72           C  
ATOM   4746  CE1 PHE A 594     -25.891 -37.156  25.625  1.00 51.72           C  
ATOM   4747  CE2 PHE A 594     -26.359 -34.844  25.219  1.00 51.72           C  
ATOM   4748  CZ  PHE A 594     -26.250 -36.125  24.750  1.00 51.72           C  
ATOM   4749  N   SER A 595     -26.172 -34.844  32.125  1.00 49.81           N  
ATOM   4750  CA  SER A 595     -25.719 -35.156  33.469  1.00 49.81           C  
ATOM   4751  C   SER A 595     -26.578 -36.219  34.125  1.00 49.81           C  
ATOM   4752  CB  SER A 595     -25.750 -33.875  34.344  1.00 49.81           C  
ATOM   4753  O   SER A 595     -26.203 -36.812  35.156  1.00 49.81           O  
ATOM   4754  OG  SER A 595     -27.031 -33.312  34.344  1.00 49.81           O  
ATOM   4755  N   PHE A 596     -27.828 -36.406  33.656  1.00 44.38           N  
ATOM   4756  CA  PHE A 596     -28.578 -37.500  34.250  1.00 44.38           C  
ATOM   4757  C   PHE A 596     -28.203 -38.844  33.594  1.00 44.38           C  
ATOM   4758  CB  PHE A 596     -30.094 -37.250  34.094  1.00 44.38           C  
ATOM   4759  O   PHE A 596     -28.688 -39.875  34.000  1.00 44.38           O  
ATOM   4760  CG  PHE A 596     -30.703 -36.562  35.312  1.00 44.38           C  
ATOM   4761  CD1 PHE A 596     -31.156 -37.312  36.375  1.00 44.38           C  
ATOM   4762  CD2 PHE A 596     -30.828 -35.188  35.344  1.00 44.38           C  
ATOM   4763  CE1 PHE A 596     -31.719 -36.688  37.500  1.00 44.38           C  
ATOM   4764  CE2 PHE A 596     -31.406 -34.562  36.438  1.00 44.38           C  
ATOM   4765  CZ  PHE A 596     -31.844 -35.312  37.500  1.00 44.38           C  
ATOM   4766  N   ILE A 597     -27.812 -38.812  32.312  1.00 42.06           N  
ATOM   4767  CA  ILE A 597     -27.469 -40.094  31.719  1.00 42.06           C  
ATOM   4768  C   ILE A 597     -26.109 -40.562  32.250  1.00 42.06           C  
ATOM   4769  CB  ILE A 597     -27.438 -40.000  30.172  1.00 42.06           C  
ATOM   4770  O   ILE A 597     -25.156 -39.781  32.281  1.00 42.06           O  
ATOM   4771  CG1 ILE A 597     -28.812 -39.562  29.641  1.00 42.06           C  
ATOM   4772  CG2 ILE A 597     -27.016 -41.344  29.562  1.00 42.06           C  
ATOM   4773  CD1 ILE A 597     -28.812 -39.219  28.172  1.00 42.06           C  
ATOM   4774  N   SER A 598     -25.984 -41.812  32.969  1.00 40.34           N  
ATOM   4775  CA  SER A 598     -24.859 -42.531  33.562  1.00 40.34           C  
ATOM   4776  C   SER A 598     -23.625 -42.500  32.688  1.00 40.34           C  
ATOM   4777  CB  SER A 598     -25.234 -43.969  33.875  1.00 40.34           C  
ATOM   4778  O   SER A 598     -23.734 -42.281  31.469  1.00 40.34           O  
ATOM   4779  OG  SER A 598     -25.078 -44.781  32.719  1.00 40.34           O  
ATOM   4780  N   ASN A 599     -22.266 -42.562  33.250  1.00 41.84           N  
ATOM   4781  CA  ASN A 599     -20.875 -42.531  32.781  1.00 41.84           C  
ATOM   4782  C   ASN A 599     -20.719 -43.281  31.469  1.00 41.84           C  
ATOM   4783  CB  ASN A 599     -19.938 -43.062  33.844  1.00 41.84           C  
ATOM   4784  O   ASN A 599     -19.828 -42.969  30.672  1.00 41.84           O  
ATOM   4785  CG  ASN A 599     -19.406 -42.000  34.781  1.00 41.84           C  
ATOM   4786  ND2 ASN A 599     -18.734 -42.406  35.844  1.00 41.84           N  
ATOM   4787  OD1 ASN A 599     -19.594 -40.812  34.531  1.00 41.84           O  
ATOM   4788  N   SER A 600     -21.266 -44.594  31.375  1.00 37.66           N  
ATOM   4789  CA  SER A 600     -20.953 -45.562  30.328  1.00 37.66           C  
ATOM   4790  C   SER A 600     -21.469 -45.125  28.969  1.00 37.66           C  
ATOM   4791  CB  SER A 600     -21.531 -46.938  30.688  1.00 37.66           C  
ATOM   4792  O   SER A 600     -20.875 -45.406  27.938  1.00 37.66           O  
ATOM   4793  OG  SER A 600     -22.891 -46.812  31.062  1.00 37.66           O  
ATOM   4794  N   LEU A 601     -22.719 -44.594  28.828  1.00 39.00           N  
ATOM   4795  CA  LEU A 601     -23.312 -44.375  27.516  1.00 39.00           C  
ATOM   4796  C   LEU A 601     -23.000 -42.969  27.016  1.00 39.00           C  
ATOM   4797  CB  LEU A 601     -24.828 -44.594  27.562  1.00 39.00           C  
ATOM   4798  O   LEU A 601     -23.453 -42.594  25.938  1.00 39.00           O  
ATOM   4799  CG  LEU A 601     -25.312 -46.031  27.250  1.00 39.00           C  
ATOM   4800  CD1 LEU A 601     -26.656 -46.281  27.938  1.00 39.00           C  
ATOM   4801  CD2 LEU A 601     -25.422 -46.219  25.750  1.00 39.00           C  
ATOM   4802  N   LYS A 602     -22.312 -42.125  27.719  1.00 42.38           N  
ATOM   4803  CA  LYS A 602     -21.906 -40.750  27.375  1.00 42.38           C  
ATOM   4804  C   LYS A 602     -21.016 -40.750  26.125  1.00 42.38           C  
ATOM   4805  CB  LYS A 602     -21.172 -40.094  28.547  1.00 42.38           C  
ATOM   4806  O   LYS A 602     -20.969 -39.750  25.406  1.00 42.38           O  
ATOM   4807  CG  LYS A 602     -22.047 -39.188  29.375  1.00 42.38           C  
ATOM   4808  CD  LYS A 602     -21.250 -38.562  30.531  1.00 42.38           C  
ATOM   4809  CE  LYS A 602     -22.156 -37.719  31.438  1.00 42.38           C  
ATOM   4810  NZ  LYS A 602     -21.406 -37.188  32.625  1.00 42.38           N  
ATOM   4811  N   ILE A 603     -20.141 -41.781  26.016  1.00 37.28           N  
ATOM   4812  CA  ILE A 603     -19.188 -41.781  24.922  1.00 37.28           C  
ATOM   4813  C   ILE A 603     -19.938 -41.875  23.594  1.00 37.28           C  
ATOM   4814  CB  ILE A 603     -18.188 -42.969  25.047  1.00 37.28           C  
ATOM   4815  O   ILE A 603     -19.547 -41.250  22.609  1.00 37.28           O  
ATOM   4816  CG1 ILE A 603     -17.219 -42.719  26.219  1.00 37.28           C  
ATOM   4817  CG2 ILE A 603     -17.438 -43.188  23.750  1.00 37.28           C  
ATOM   4818  CD1 ILE A 603     -16.516 -43.969  26.719  1.00 37.28           C  
ATOM   4819  N   LEU A 604     -21.031 -42.750  23.516  1.00 36.06           N  
ATOM   4820  CA  LEU A 604     -21.656 -43.062  22.234  1.00 36.06           C  
ATOM   4821  C   LEU A 604     -22.547 -41.938  21.766  1.00 36.06           C  
ATOM   4822  CB  LEU A 604     -22.469 -44.375  22.328  1.00 36.06           C  
ATOM   4823  O   LEU A 604     -22.672 -41.656  20.562  1.00 36.06           O  
ATOM   4824  CG  LEU A 604     -21.781 -45.625  21.828  1.00 36.06           C  
ATOM   4825  CD1 LEU A 604     -22.156 -46.812  22.703  1.00 36.06           C  
ATOM   4826  CD2 LEU A 604     -22.141 -45.906  20.359  1.00 36.06           C  
ATOM   4827  N   SER A 605     -23.281 -41.219  22.656  1.00 39.78           N  
ATOM   4828  CA  SER A 605     -24.266 -40.219  22.250  1.00 39.78           C  
ATOM   4829  C   SER A 605     -23.594 -38.906  21.812  1.00 39.78           C  
ATOM   4830  CB  SER A 605     -25.250 -39.938  23.375  1.00 39.78           C  
ATOM   4831  O   SER A 605     -24.203 -38.062  21.156  1.00 39.78           O  
ATOM   4832  OG  SER A 605     -24.562 -39.469  24.531  1.00 39.78           O  
ATOM   4833  N   SER A 606     -22.484 -38.594  22.375  1.00 39.56           N  
ATOM   4834  CA  SER A 606     -21.859 -37.312  22.016  1.00 39.56           C  
ATOM   4835  C   SER A 606     -21.547 -37.250  20.531  1.00 39.56           C  
ATOM   4836  CB  SER A 606     -20.578 -37.094  22.828  1.00 39.56           C  
ATOM   4837  O   SER A 606     -21.453 -36.156  19.953  1.00 39.56           O  
ATOM   4838  OG  SER A 606     -19.688 -38.188  22.641  1.00 39.56           O  
ATOM   4839  N   PHE A 607     -21.281 -38.438  19.984  1.00 34.56           N  
ATOM   4840  CA  PHE A 607     -20.953 -38.438  18.562  1.00 34.56           C  
ATOM   4841  C   PHE A 607     -22.203 -38.344  17.719  1.00 34.56           C  
ATOM   4842  CB  PHE A 607     -20.172 -39.719  18.188  1.00 34.56           C  
ATOM   4843  O   PHE A 607     -22.172 -37.812  16.594  1.00 34.56           O  
ATOM   4844  CG  PHE A 607     -18.688 -39.531  18.078  1.00 34.56           C  
ATOM   4845  CD1 PHE A 607     -18.109 -39.125  16.875  1.00 34.56           C  
ATOM   4846  CD2 PHE A 607     -17.875 -39.719  19.188  1.00 34.56           C  
ATOM   4847  CE1 PHE A 607     -16.734 -38.938  16.781  1.00 34.56           C  
ATOM   4848  CE2 PHE A 607     -16.500 -39.531  19.094  1.00 34.56           C  
ATOM   4849  CZ  PHE A 607     -15.930 -39.156  17.891  1.00 34.56           C  
ATOM   4850  N   GLN A 608     -23.422 -39.031  18.172  1.00 35.12           N  
ATOM   4851  CA  GLN A 608     -24.578 -39.125  17.297  1.00 35.12           C  
ATOM   4852  C   GLN A 608     -25.297 -37.781  17.203  1.00 35.12           C  
ATOM   4853  CB  GLN A 608     -25.531 -40.219  17.766  1.00 35.12           C  
ATOM   4854  O   GLN A 608     -25.906 -37.438  16.188  1.00 35.12           O  
ATOM   4855  CG  GLN A 608     -25.438 -41.500  16.969  1.00 35.12           C  
ATOM   4856  CD  GLN A 608     -26.344 -42.594  17.500  1.00 35.12           C  
ATOM   4857  NE2 GLN A 608     -26.469 -43.688  16.766  1.00 35.12           N  
ATOM   4858  OE1 GLN A 608     -26.922 -42.469  18.594  1.00 35.12           O  
ATOM   4859  N   GLY A 609     -25.500 -37.062  18.328  1.00 35.50           N  
ATOM   4860  CA  GLY A 609     -26.312 -35.875  18.250  1.00 35.50           C  
ATOM   4861  C   GLY A 609     -25.656 -34.750  17.469  1.00 35.50           C  
ATOM   4862  O   GLY A 609     -26.250 -33.656  17.297  1.00 35.50           O  
ATOM   4863  N   ALA A 610     -24.469 -34.719  17.391  1.00 37.22           N  
ATOM   4864  CA  ALA A 610     -23.781 -33.656  16.625  1.00 37.22           C  
ATOM   4865  C   ALA A 610     -24.156 -33.750  15.148  1.00 37.22           C  
ATOM   4866  CB  ALA A 610     -22.266 -33.812  16.797  1.00 37.22           C  
ATOM   4867  O   ALA A 610     -24.188 -32.719  14.461  1.00 37.22           O  
ATOM   4868  N   LYS A 611     -24.422 -34.969  14.648  1.00 37.84           N  
ATOM   4869  CA  LYS A 611     -24.781 -35.094  13.242  1.00 37.84           C  
ATOM   4870  C   LYS A 611     -26.203 -34.562  13.000  1.00 37.84           C  
ATOM   4871  CB  LYS A 611     -24.672 -36.531  12.766  1.00 37.84           C  
ATOM   4872  O   LYS A 611     -26.484 -34.000  11.938  1.00 37.84           O  
ATOM   4873  CG  LYS A 611     -23.469 -36.781  11.867  1.00 37.84           C  
ATOM   4874  CD  LYS A 611     -23.422 -38.250  11.422  1.00 37.84           C  
ATOM   4875  CE  LYS A 611     -22.203 -38.531  10.555  1.00 37.84           C  
ATOM   4876  NZ  LYS A 611     -22.141 -39.969  10.133  1.00 37.84           N  
ATOM   4877  N   GLU A 612     -27.203 -34.906  13.898  1.00 35.69           N  
ATOM   4878  CA  GLU A 612     -28.578 -34.562  13.562  1.00 35.69           C  
ATOM   4879  C   GLU A 612     -28.828 -33.062  13.688  1.00 35.69           C  
ATOM   4880  CB  GLU A 612     -29.547 -35.344  14.461  1.00 35.69           C  
ATOM   4881  O   GLU A 612     -29.688 -32.531  12.992  1.00 35.69           O  
ATOM   4882  CG  GLU A 612     -30.094 -36.625  13.828  1.00 35.69           C  
ATOM   4883  CD  GLU A 612     -31.109 -37.344  14.711  1.00 35.69           C  
ATOM   4884  OE1 GLU A 612     -31.688 -38.344  14.258  1.00 35.69           O  
ATOM   4885  OE2 GLU A 612     -31.312 -36.875  15.859  1.00 35.69           O  
ATOM   4886  N   MET A 613     -28.422 -32.469  14.781  1.00 36.22           N  
ATOM   4887  CA  MET A 613     -28.797 -31.078  14.891  1.00 36.22           C  
ATOM   4888  C   MET A 613     -28.219 -30.266  13.734  1.00 36.22           C  
ATOM   4889  CB  MET A 613     -28.312 -30.484  16.219  1.00 36.22           C  
ATOM   4890  O   MET A 613     -28.531 -29.078  13.586  1.00 36.22           O  
ATOM   4891  CG  MET A 613     -29.344 -30.531  17.328  1.00 36.22           C  
ATOM   4892  SD  MET A 613     -29.062 -29.250  18.609  1.00 36.22           S  
ATOM   4893  CE  MET A 613     -30.141 -29.891  19.938  1.00 36.22           C  
ATOM   4894  N   GLY A 614     -27.172 -30.688  13.242  1.00 38.25           N  
ATOM   4895  CA  GLY A 614     -26.703 -29.938  12.086  1.00 38.25           C  
ATOM   4896  C   GLY A 614     -27.625 -30.047  10.891  1.00 38.25           C  
ATOM   4897  O   GLY A 614     -27.203 -29.875   9.750  1.00 38.25           O  
ATOM   4898  N   GLY A 615     -28.578 -30.938  11.008  1.00 40.34           N  
ATOM   4899  CA  GLY A 615     -29.469 -30.953   9.859  1.00 40.34           C  
ATOM   4900  C   GLY A 615     -29.844 -29.578   9.359  1.00 40.34           C  
ATOM   4901  O   GLY A 615     -31.016 -29.219   9.289  1.00 40.34           O  
ATOM   4902  N   HIS A 616     -29.328 -28.656   9.961  1.00 43.72           N  
ATOM   4903  CA  HIS A 616     -29.531 -27.281   9.531  1.00 43.72           C  
ATOM   4904  C   HIS A 616     -29.734 -27.188   8.023  1.00 43.72           C  
ATOM   4905  CB  HIS A 616     -28.328 -26.422   9.938  1.00 43.72           C  
ATOM   4906  O   HIS A 616     -29.266 -28.047   7.277  1.00 43.72           O  
ATOM   4907  CG  HIS A 616     -28.406 -25.906  11.344  1.00 43.72           C  
ATOM   4908  CD2 HIS A 616     -27.578 -26.047  12.398  1.00 43.72           C  
ATOM   4909  ND1 HIS A 616     -29.453 -25.125  11.789  1.00 43.72           N  
ATOM   4910  CE1 HIS A 616     -29.266 -24.812  13.062  1.00 43.72           C  
ATOM   4911  NE2 HIS A 616     -28.125 -25.375  13.453  1.00 43.72           N  
ATOM   4912  N   ASN A 617     -30.844 -26.469   7.656  1.00 54.53           N  
ATOM   4913  CA  ASN A 617     -31.406 -25.969   6.406  1.00 54.53           C  
ATOM   4914  C   ASN A 617     -30.312 -25.656   5.391  1.00 54.53           C  
ATOM   4915  CB  ASN A 617     -32.250 -24.719   6.664  1.00 54.53           C  
ATOM   4916  O   ASN A 617     -29.891 -24.500   5.250  1.00 54.53           O  
ATOM   4917  CG  ASN A 617     -33.719 -24.953   6.363  1.00 54.53           C  
ATOM   4918  ND2 ASN A 617     -34.531 -23.922   6.574  1.00 54.53           N  
ATOM   4919  OD1 ASN A 617     -34.125 -26.047   5.949  1.00 54.53           O  
ATOM   4920  N   GLU A 618     -29.516 -26.641   5.176  1.00 77.81           N  
ATOM   4921  CA  GLU A 618     -28.547 -26.453   4.105  1.00 77.81           C  
ATOM   4922  C   GLU A 618     -29.234 -26.125   2.785  1.00 77.81           C  
ATOM   4923  CB  GLU A 618     -27.688 -27.719   3.949  1.00 77.81           C  
ATOM   4924  O   GLU A 618     -30.281 -26.688   2.461  1.00 77.81           O  
ATOM   4925  CG  GLU A 618     -26.500 -27.766   4.895  1.00 77.81           C  
ATOM   4926  CD  GLU A 618     -25.609 -28.984   4.668  1.00 77.81           C  
ATOM   4927  OE1 GLU A 618     -24.547 -29.094   5.332  1.00 77.81           O  
ATOM   4928  OE2 GLU A 618     -25.953 -29.828   3.818  1.00 77.81           O  
ATOM   4929  N   LYS A 619     -28.781 -25.266   2.150  1.00 91.44           N  
ATOM   4930  CA  LYS A 619     -29.281 -24.844   0.851  1.00 91.44           C  
ATOM   4931  C   LYS A 619     -29.266 -25.984  -0.158  1.00 91.44           C  
ATOM   4932  CB  LYS A 619     -28.453 -23.656   0.322  1.00 91.44           C  
ATOM   4933  O   LYS A 619     -28.297 -26.750  -0.213  1.00 91.44           O  
ATOM   4934  CG  LYS A 619     -28.547 -22.406   1.186  1.00 91.44           C  
ATOM   4935  CD  LYS A 619     -27.641 -21.312   0.659  1.00 91.44           C  
ATOM   4936  CE  LYS A 619     -27.609 -20.109   1.602  1.00 91.44           C  
ATOM   4937  NZ  LYS A 619     -26.656 -19.047   1.123  1.00 91.44           N
[truncated: 661,285 more chars]
